# Supplementary material for: Comparative in silico study of congocidine congeners as potential inhibitors of African swine fever virus
Source: PLoS One. 2019 Aug 28;14(8):e0221175. doi: 10.1371/journal.pone.0221175 (PMC6713398; doi:10.1371/journal.pone.0221175)
Supplement: S2 Data — (ZIP) [file pone.0221175.s002.zip]

Archive with 9 entries (8 files):
- S2 Data ICM files Congo 2,Congo3,Tribz/
- S2 Data ICM files Congo 2,Congo3,Tribz/congocidine 1replicate_redock_cgtatatacg.icb
- S2 Data ICM files Congo 2,Congo3,Tribz/congocidine 2cgtatatacg_untruncated.icb
- S2 Data ICM files Congo 2,Congo3,Tribz/congocidine 3cgtatatacg_untruncated.icb
- S2 Data ICM files Congo 2,Congo3,Tribz/congocidine2gtatatac_truncated.icb
- S2 Data ICM files Congo 2,Congo3,Tribz/congocidine3gtatatac_truncated.icb
- S2 Data ICM files Congo 2,Congo3,Tribz/S2 figure.pdf
- S2 Data ICM files Congo 2,Congo3,Tribz/S2 table_untruncated.xlsx
- S2 Data ICM files Congo 2,Congo3,Tribz/tribzgtatatac_truncated.icb
