# Supplementary material for: Comparative in silico study of congocidine congeners as potential inhibitors of African swine fever virus
Source: PLoS One. 2019 Aug 28;14(8):e0221175. doi: 10.1371/journal.pone.0221175 (PMC6713398; doi:10.1371/journal.pone.0221175)
Supplement: S2 Data — (ZIP) [file pone.0221175.s002.zip › S2 Data ICM files Congo 2,Congo3,Tribz/S2 table_untruncated.xlsx]

## Sheet: Sheet1
mol	L	IX	NAME	Score	Natom	Nflex	Hbond	Hphob	VwInt	Eintl	Dsolv	SolEl	mfScore	RecConf
	-1	1	congocidine 1	-40.947	57	6	-7.23794	-6.03595	-47.3754	5.15396	28.3151	5.98203	6.14921	1
	-1	1	congocidine 2	-58.8165	69	5	-13.4766	-7.41476	-56.7894	12.4103	35.681	11.0242	-15.1969	1
	-1	1	congocidine 3	-48.3914	71	5	-8.88049	-8.51751	-56.2581	10.3908	33.449	12.0519	-7.62834	1
