# Supplementary material for: Comparative in silico study of congocidine congeners as potential inhibitors of African swine fever virus
Source: PLoS One. 2019 Aug 28;14(8):e0221175. doi: 10.1371/journal.pone.0221175 (PMC6713398; doi:10.1371/journal.pone.0221175)
Supplement: S3 Data — (ZIP) [file pone.0221175.s003.zip › congo2conf1.pdb]

HEADER                                                        CONGO2O_REC
EXPDTA    THEORETICAL MODEL
REMARK   3                                                              
REMARK   3 REFINEMENT.                                                  
REMARK   3   PROGRAM 1                  ICM 3.8                     
REMARK   3   AUTHORS 1      R.ABAGYAN, M.TOTROV                         
REMARK  76                                                              
REMARK  76 DNA (5'-D(CPGPTPAPTPAPTPAPCPG)-3'); CHAIN: A, B; ENGINEERED: 
CRYST1   25.180   39.110   53.470  90.00  90.00  90.00 P 21 21 21    8
ATOM      1  P   DG  A   2      16.876  16.481  -2.031  1.00 32.83           P
ATOM      2  N1  DG  A   2       9.457  19.730  -2.500  1.00 15.68           N
ATOM      3  H1  DG  A   2       8.479  19.798  -2.293  1.00 20.00           H
ATOM      4  H1' DG  A   2      14.018  21.123  -4.227  1.00 20.00           H
ATOM      5  C1' DG  A   2      14.313  20.343  -3.506  1.00 24.61           C
ATOM      6  O1P DG  A   2      18.166  15.782  -2.288  1.00 20.00           O
ATOM      7  N2  DG  A   2       9.550  22.035  -2.461  1.00 14.57           N
ATOM      8  C2  DG  A   2      10.214  20.876  -2.630  1.00 16.05           C
ATOM      9  C2' DG  A   2      14.761  21.081  -2.289  1.00 27.40           C
ATOM     10 1H2' DG  A   2      14.088  21.912  -2.029  1.00 20.00           H
ATOM     11 2H2' DG  A   2      14.839  20.357  -1.459  1.00 20.00           H
ATOM     12  H21 DG  A   2      10.053  22.931  -2.544  1.00 20.00           H
ATOM     13  H22 DG  A   2       8.541  22.049  -2.248  1.00 20.00           H
ATOM     14  O2P DG  A   2      16.196  15.855  -0.862  1.00 20.00           O
ATOM     15  N3  DG  A   2      11.498  20.872  -2.900  1.00 13.29           N
ATOM     16  O3' DG  A   2      16.971  21.791  -1.789  1.00 24.39           O
ATOM     17  H3' DG  A   2      16.091  20.018  -1.107  1.00 20.00           H
ATOM     18  C3' DG  A   2      16.145  20.670  -1.997  1.00 27.62           C
ATOM     19  C4  DG  A   2      12.010  19.635  -3.038  1.00 15.70           C
ATOM     20  C4' DG  A   2      16.692  19.960  -3.236  1.00 29.19           C
ATOM     21  H4' DG  A   2      17.256  20.704  -3.825  1.00 20.00           H
ATOM     22  O4' DG  A   2      15.486  19.599  -4.008  1.00 19.51           O
ATOM     23  C5  DG  A   2      11.357  18.426  -2.931  1.00 14.91           C
ATOM     24  C5' DG  A   2      17.520  18.729  -3.034  1.00 32.74           C
ATOM     25  O5' DG  A   2      17.059  18.059  -1.859  1.00 27.54           O
ATOM     26 1H5' DG  A   2      18.582  19.000  -2.919  1.00 20.00           H
ATOM     27 2H5' DG  A   2      17.411  18.057  -3.901  1.00 20.00           H
ATOM     28  C6  DG  A   2       9.973  18.439  -2.640  1.00 14.69           C
ATOM     29  O6  DG  A   2       9.175  17.519  -2.495  1.00 16.78           O
ATOM     30  N7  DG  A   2      12.244  17.368  -3.145  1.00 17.99           N
ATOM     31  H8  DG  A   2      14.293  17.378  -3.577  1.00 20.00           H
ATOM     32  C8  DG  A   2      13.394  17.960  -3.372  1.00 21.53           C
ATOM     33  N9  DG  A   2      13.323  19.332  -3.322  1.00 18.23           N
ATOM     34  P   DT  A   3      16.976  22.419  -0.262  1.00 25.04           P
ATOM     35 1HM  DT  A   3      14.533  19.360   0.759  0.00 99.00           H
ATOM     36 2HM  DT  A   3      13.502  18.537  -0.449  0.00 99.00           H
ATOM     37 3HM  DT  A   3      13.298  18.197   1.295  0.00 99.00           H
ATOM     38  N1  DT  A   3      11.900  22.384   0.748  1.00 11.60           N
ATOM     39  H1' DT  A   3      11.484  24.437   0.978  1.00 20.00           H
ATOM     40  C1' DT  A   3      12.318  23.735   0.815  1.00 12.33           C
ATOM     41  O1P DT  A   3      18.109  23.375  -0.113  1.00 20.00           O
ATOM     42  O2  DT  A   3       9.686  22.988   0.798  1.00 11.64           O
ATOM     43  C2  DT  A   3      10.554  22.122   0.745  1.00  9.66           C
ATOM     44  C2' DT  A   3      13.404  24.147   1.779  1.00 10.78           C
ATOM     45 1H2' DT  A   3      13.017  24.344   2.790  1.00 20.00           H
ATOM     46 2H2' DT  A   3      14.169  23.351   1.793  1.00 20.00           H
ATOM     47  O2P DT  A   3      17.117  21.321   0.735  1.00 20.00           O
ATOM     48  H3  DT  A   3       9.247  20.540   0.672  1.00 20.00           H
ATOM     49  N3  DT  A   3      10.216  20.800   0.679  1.00 14.43           N
ATOM     50  C3' DT  A   3      14.055  25.296   1.097  1.00 15.33           C
ATOM     51  O3' DT  A   3      13.311  26.470   1.152  1.00 14.56           O
ATOM     52  H3' DT  A   3      15.059  25.387   1.547  1.00 20.00           H
ATOM     53  C4  DT  A   3      11.102  19.730   0.616  1.00 11.05           C
ATOM     54  O4  DT  A   3      10.624  18.604   0.560  1.00 14.49           O
ATOM     55  H4' DT  A   3      13.836  25.880  -0.932  1.00 20.00           H
ATOM     56  O4' DT  A   3      12.964  23.998  -0.495  1.00 14.25           O
ATOM     57  C4' DT  A   3      14.087  24.952  -0.390  1.00 16.73           C
ATOM     58  C5  DT  A   3      12.501  20.076   0.622  1.00 14.98           C
ATOM     59  O5' DT  A   3      15.543  23.137  -0.197  1.00 22.11           O
ATOM     60  C5' DT  A   3      15.307  24.325  -0.982  1.00 19.43           C
ATOM     61 1H5' DT  A   3      16.181  24.994  -0.922  1.00 20.00           H
ATOM     62 2H5' DT  A   3      15.144  24.038  -2.033  1.00 20.00           H
ATOM     63  C5M DT  A   3      13.519  18.982   0.556  0.00 99.00           C
ATOM     64  H6  DT  A   3      13.888  21.621   0.691  1.00 20.00           H
ATOM     65  C6  DT  A   3      12.824  21.374   0.687  1.00 15.93           C
ATOM     66  P   DA  A   4      13.364  27.529   2.386  1.00 15.21           P
ATOM     67  N1  DA  A   4       7.531  21.364   4.377  1.00  9.98           N
ATOM     68  C1' DA  A   4       8.951  26.307   4.423  1.00 10.44           C
ATOM     69  H1' DA  A   4       7.934  26.424   4.832  1.00 20.00           H
ATOM     70  O1P DA  A   4      13.894  28.837   1.907  1.00 20.00           O
ATOM     71  C2  DA  A   4       6.821  22.489   4.468  1.00  9.81           C
ATOM     72  H2  DA  A   4       5.743  22.421   4.553  1.00 20.00           H
ATOM     73  C2' DA  A   4       9.829  27.276   5.157  1.00 10.67           C
ATOM     74 1H2' DA  A   4       9.646  27.272   6.242  1.00 20.00           H
ATOM     75 2H2' DA  A   4      10.880  27.025   4.930  1.00 20.00           H
ATOM     76  O2P DA  A   4      14.244  27.002   3.467  1.00 20.00           O
ATOM     77  N3  DA  A   4       7.248  23.753   4.476  1.00 12.06           N
ATOM     78  H3' DA  A   4      10.629  29.117   4.622  1.00 20.00           H
ATOM     79  C3' DA  A   4       9.698  28.560   4.418  1.00 14.69           C
ATOM     80  O3' DA  A   4       8.544  29.290   4.721  1.00 13.22           O
ATOM     81  C4  DA  A   4       8.578  23.822   4.372  1.00  9.56           C
ATOM     82  H4' DA  A   4       8.748  28.808   2.518  1.00 20.00           H
ATOM     83  O4' DA  A   4       9.000  26.787   3.035  1.00 14.14           O
ATOM     84  C4' DA  A   4       9.537  28.167   2.948  1.00  9.99           C
ATOM     85  C5  DA  A   4       9.445  22.742   4.271  1.00 11.02           C
ATOM     86  O5' DA  A   4      11.825  27.602   2.818  1.00 14.21           O
ATOM     87  C5' DA  A   4      10.751  28.190   2.074  1.00 10.82           C
ATOM     88 1H5' DA  A   4      11.011  29.224   1.794  1.00 20.00           H
ATOM     89 2H5' DA  A   4      10.579  27.600   1.159  1.00 20.00           H
ATOM     90  N6  DA  A   4       9.565  20.333   4.185  1.00 17.88           N
ATOM     91  C6  DA  A   4       8.865  21.462   4.275  1.00 11.60           C
ATOM     92  H61 DA  A   4      10.593  20.361   4.106  1.00 20.00           H
ATOM     93  H62 DA  A   4       9.080  19.423   4.195  1.00 20.00           H
ATOM     94  N7  DA  A   4      10.770  23.170   4.182  1.00 10.64           N
ATOM     95  C8  DA  A   4      10.660  24.483   4.232  1.00 14.27           C
ATOM     96  H8  DA  A   4      11.550  25.110   4.183  1.00 20.00           H
ATOM     97  N9  DA  A   4       9.371  24.951   4.347  1.00 11.95           N
ATOM     98  P   DT  A   5       8.369  30.005   6.185  1.00 12.53           P
ATOM     99 1HM  DT  A   5      12.202  24.023   7.055  0.00 99.00           H
ATOM    100 2HM  DT  A   5      12.126  23.991   8.842  0.00 99.00           H
ATOM    101 3HM  DT  A   5      11.754  25.495   7.948  0.00 99.00           H
ATOM    102  N1  DT  A   5       7.875  24.499   8.096  1.00 10.05           N
ATOM    103  H1' DT  A   5       5.940  24.935   8.674  1.00 20.00           H
ATOM    104  C1' DT  A   5       6.860  25.432   8.325  1.00  8.03           C
ATOM    105  O1P DT  A   5       7.625  31.287   6.035  1.00 20.00           O
ATOM    106  O2  DT  A   5       6.328  22.812   7.808  1.00 12.29           O
ATOM    107  C2  DT  A   5       7.482  23.201   7.847  1.00 11.70           C
ATOM    108  C2' DT  A   5       7.133  26.607   9.265  1.00  9.39           C
ATOM    109 1H2' DT  A   5       7.029  26.331  10.325  1.00 20.00           H
ATOM    110 2H2' DT  A   5       8.147  26.988   9.051  1.00 20.00           H
ATOM    111  O2P DT  A   5       9.709  30.274   6.779  1.00 20.00           O
ATOM    112  H3  DT  A   5       8.359  21.384   7.439  1.00 20.00           H
ATOM    113  N3  DT  A   5       8.538  22.352   7.633  1.00 11.76           N
ATOM    114  C3' DT  A   5       5.938  27.427   8.959  1.00  9.23           C
ATOM    115  O3' DT  A   5       4.768  26.876   9.466  1.00 13.16           O
ATOM    116  H3' DT  A   5       6.136  28.442   9.345  1.00 20.00           H
ATOM    117  C4  DT  A   5       9.885  22.615   7.636  1.00 13.02           C
ATOM    118  O4  DT  A   5      10.684  21.713   7.423  1.00 13.01           O
ATOM    119  H4' DT  A   5       4.718  27.153   7.239  1.00 20.00           H
ATOM    120  O4' DT  A   5       6.596  26.180   7.064  1.00 11.26           O
ATOM    121  C4' DT  A   5       5.781  27.377   7.435  1.00 13.99           C
ATOM    122  C5  DT  A   5      10.218  23.993   7.906  1.00 13.21           C
ATOM    123  O5' DT  A   5       7.541  28.913   7.019  1.00 12.98           O
ATOM    124  C5' DT  A   5       6.225  28.532   6.597  1.00 16.99           C
ATOM    125 1H5' DT  A   5       5.532  29.380   6.717  1.00 20.00           H
ATOM    126 2H5' DT  A   5       6.256  28.239   5.535  1.00 20.00           H
ATOM    127  C5M DT  A   5      11.657  24.399   7.935  0.00 99.00           C
ATOM    128  H6  DT  A   5       9.494  25.878   8.317  1.00 20.00           H
ATOM    129  C6  DT  A   5       9.211  24.843   8.116  1.00 12.78           C
ATOM    130  P   DA  A   6       3.469  27.690  10.045  1.00 16.24           P
ATOM    131  N1  DA  A   6       7.289  20.624  10.847  1.00 18.42           N
ATOM    132  C1' DA  A   6       2.770  23.012  10.484  1.00 15.79           C
ATOM    133  H1' DA  A   6       2.439  21.970  10.350  1.00 20.00           H
ATOM    134  O1P DA  A   6       3.076  28.762   9.087  1.00 20.00           O
ATOM    135  C2  DA  A   6       6.050  20.218  10.562  1.00 19.73           C
ATOM    136  H2  DA  A   6       5.880  19.168  10.351  1.00 20.00           H
ATOM    137  C2' DA  A   6       1.783  23.638  11.388  1.00 14.39           C
ATOM    138 1H2' DA  A   6       1.529  22.995  12.244  1.00 20.00           H
ATOM    139 2H2' DA  A   6       2.193  24.606  11.725  1.00 20.00           H
ATOM    140  O2P DA  A   6       3.801  28.299  11.364  1.00 20.00           O
ATOM    141  N3  DA  A   6       4.892  20.860  10.474  1.00 14.97           N
ATOM    142  H3' DA  A   6       0.288  25.040  11.084  1.00 20.00           H
ATOM    143  C3' DA  A   6       0.704  24.181  10.528  1.00 16.70           C
ATOM    144  O3' DA  A   6      -0.269  23.249  10.161  1.00 16.35           O
ATOM    145  C4  DA  A   6       5.088  22.155  10.735  1.00 13.03           C
ATOM    146  H4' DA  A   6       0.779  24.214   8.371  1.00 20.00           H
ATOM    147  O4' DA  A   6       2.624  23.770   9.206  1.00 13.18           O
ATOM    148  C4' DA  A   6       1.394  24.583   9.211  1.00 16.72           C
ATOM    149  C5  DA  A   6       6.297  22.756  11.050  1.00 14.69           C
ATOM    150  O5' DA  A   6       2.357  26.545  10.167  1.00 12.44           O
ATOM    151  C5' DA  A   6       1.700  26.042   9.025  1.00 11.40           C
ATOM    152 1H5' DA  A   6       0.762  26.595   8.858  1.00 20.00           H
ATOM    153 2H5' DA  A   6       2.354  26.166   8.147  1.00 20.00           H
ATOM    154  N6  DA  A   6       8.649  22.439  11.401  1.00 17.36           N
ATOM    155  C6  DA  A   6       7.440  21.942  11.104  1.00 13.35           C
ATOM    156  H61 DA  A   6       8.766  23.444  11.598  1.00 20.00           H
ATOM    157  H62 DA  A   6       9.469  21.815  11.434  1.00 20.00           H
ATOM    158  N7  DA  A   6       6.136  24.119  11.263  1.00 15.67           N
ATOM    159  C8  DA  A   6       4.850  24.310  11.071  1.00 18.09           C
ATOM    160  H8  DA  A   6       4.408  25.302  11.165  1.00 20.00           H
ATOM    161  N9  DA  A   6       4.155  23.161  10.751  1.00 13.74           N
ATOM    162  P   DT  A   7      -1.484  22.862  11.239  1.00 18.04           P
ATOM    163 1HM  DT  A   7       5.147  24.519  14.201  0.00 99.00           H
ATOM    164 2HM  DT  A   7       4.499  24.026  15.795  0.00 99.00           H
ATOM    165 3HM  DT  A   7       3.393  24.314  14.419  0.00 99.00           H
ATOM    166  N1  DT  A   7       3.532  20.372  13.703  1.00 14.99           N
ATOM    167  H1' DT  A   7       2.684  18.539  13.129  1.00 20.00           H
ATOM    168  C1' DT  A   7       2.410  19.578  13.371  1.00 20.51           C
ATOM    169  O1P DT  A   7      -2.739  22.553  10.497  1.00 20.00           O
ATOM    170  O2  DT  A   7       4.900  18.544  13.392  1.00 14.98           O
ATOM    171  C2  DT  A   7       4.753  19.722  13.677  1.00 18.41           C
ATOM    172  C2' DT  A   7       1.247  19.489  14.329  1.00 19.59           C
ATOM    173 1H2' DT  A   7       1.411  18.745  15.122  1.00 20.00           H
ATOM    174 2H2' DT  A   7       1.077  20.493  14.755  1.00 20.00           H
ATOM    175  O2P DT  A   7      -1.722  24.006  12.164  1.00 20.00           O
ATOM    176  H3  DT  A   7       6.733  20.146  14.014  1.00 20.00           H
ATOM    177  N3  DT  A   7       5.806  20.528  14.006  1.00 12.46           N
ATOM    178  C3' DT  A   7       0.035  19.362  13.493  1.00 21.54           C
ATOM    179  O3' DT  A   7      -0.467  18.063  13.476  1.00 24.17           O
ATOM    180  H3' DT  A   7      -0.677  20.107  13.889  1.00 20.00           H
ATOM    181  C4  DT  A   7       5.795  21.847  14.343  1.00 12.53           C
ATOM    182  O4  DT  A   7       6.851  22.420  14.609  1.00 18.59           O
ATOM    183  H4' DT  A   7       0.557  18.630  11.559  1.00 20.00           H
ATOM    184  O4' DT  A   7       1.782  20.238  12.186  1.00 22.36           O
ATOM    185  C4' DT  A   7       0.436  19.620  12.033  1.00 19.87           C
ATOM    186  C5  DT  A   7       4.490  22.468  14.349  1.00 14.71           C
ATOM    187  O5' DT  A   7      -0.857  21.584  11.971  1.00 14.57           O
ATOM    188  C5' DT  A   7      -0.414  20.496  11.178  1.00 20.65           C
ATOM    189 1H5' DT  A   7      -1.281  19.934  10.794  1.00 20.00           H
ATOM    190 2H5' DT  A   7       0.172  20.882  10.328  1.00 20.00           H
ATOM    191  C5M DT  A   7       4.377  23.916  14.707  0.00 99.00           C
ATOM    192  H6  DT  A   7       2.471  22.181  14.043  1.00 20.00           H
ATOM    193  C6  DT  A   7       3.448  21.693  14.031  1.00 14.67           C
ATOM    194  P   DA  A   8      -1.118  17.273  14.782  1.00 24.10           P
ATOM    195  N1  DA  A   8       6.621  19.511  17.347  1.00 11.26           N
ATOM    196  C1' DA  A   8       3.106  15.852  17.035  1.00 19.66           C
ATOM    197  H1' DA  A   8       3.935  15.222  17.397  1.00 20.00           H
ATOM    198  O1P DA  A   8      -2.216  16.372  14.332  1.00 20.00           O
ATOM    199  C2  DA  A   8       6.704  18.206  17.189  1.00  9.27           C
ATOM    200  H2  DA  A   8       7.684  17.752  17.100  1.00 20.00           H
ATOM    201  C2' DA  A   8       1.857  15.254  17.594  1.00 18.35           C
ATOM    202 1H2' DA  A   8       1.960  14.978  18.654  1.00 20.00           H
ATOM    203 2H2' DA  A   8       1.036  15.978  17.449  1.00 20.00           H
ATOM    204  O2P DA  A   8      -1.656  18.265  15.755  1.00 20.00           O
ATOM    205  N3  DA  A   8       5.756  17.263  17.110  1.00 15.55           N
ATOM    206  H3' DA  A   8       0.331  14.145  16.712  1.00 20.00           H
ATOM    207  C3' DA  A   8       1.425  14.237  16.599  1.00 16.65           C
ATOM    208  O3' DA  A   8       2.071  13.003  16.738  1.00 16.56           O
ATOM    209  C4  DA  A   8       4.556  17.857  17.224  1.00 16.52           C
ATOM    210  H4' DA  A   8       2.273  13.984  14.639  1.00 20.00           H
ATOM    211  O4' DA  A   8       2.965  15.721  15.572  1.00 19.92           O
ATOM    212  C4' DA  A   8       1.851  14.811  15.237  1.00 14.35           C
ATOM    213  C5  DA  A   8       4.298  19.202  17.395  1.00 10.10           C
ATOM    214  O5' DA  A   8       0.188  16.484  15.318  1.00 18.30           O
ATOM    215  C5' DA  A   8       0.821  15.545  14.443  1.00 14.09           C
ATOM    216 1H5' DA  A   8       0.072  14.845  14.038  1.00 20.00           H
ATOM    217 2H5' DA  A   8       1.295  16.089  13.610  1.00 20.00           H
ATOM    218  N6  DA  A   8       5.263  21.383  17.622  1.00 13.41           N
ATOM    219  C6  DA  A   8       5.404  20.076  17.460  1.00 12.41           C
ATOM    220  H61 DA  A   8       4.324  21.800  17.705  1.00 20.00           H
ATOM    221  H62 DA  A   8       6.095  21.990  17.666  1.00 20.00           H
ATOM    222  N7  DA  A   8       2.941  19.457  17.474  1.00 10.79           N
ATOM    223  C8  DA  A   8       2.417  18.261  17.348  1.00 15.03           C
ATOM    224  H8  DA  A   8       1.334  18.135  17.368  1.00 20.00           H
ATOM    225  N9  DA  A   8       3.320  17.248  17.196  1.00 18.87           N
ATOM    226  P   DC  A   9       1.585  11.915  17.887  1.00 18.42           P
ATOM    227  N1  DC  A   9       4.459  16.416  21.024  1.00 12.82           N
ATOM    228  C1' DC  A   9       4.785  15.043  21.202  1.00 10.00           C
ATOM    229  H1' DC  A   9       5.849  14.927  21.463  1.00 20.00           H
ATOM    230  O1P DC  A   9       1.905  10.530  17.439  1.00 20.00           O
ATOM    231  O2  DC  A   9       6.682  16.852  20.834  1.00 11.01           O
ATOM    232  C2  DC  A   9       5.530  17.296  20.839  1.00 10.62           C
ATOM    233  C2' DC  A   9       3.964  14.306  22.245  1.00 11.26           C
ATOM    234 1H2' DC  A   9       4.314  14.499  23.270  1.00 20.00           H
ATOM    235 2H2' DC  A   9       2.908  14.604  22.123  1.00 20.00           H
ATOM    236  O2P DC  A   9       0.117  12.038  18.110  1.00 20.00           O
ATOM    237  N3  DC  A   9       5.304  18.618  20.670  1.00 13.31           N
ATOM    238  H3' DC  A   9       2.546  12.941  21.569  1.00 20.00           H
ATOM    239  O3' DC  A   9       4.097  11.895  22.494  1.00 15.08           O
ATOM    240  C3' DC  A   9       3.644  12.955  21.687  1.00 13.67           C
ATOM    241  C4  DC  A   9       4.056  19.078  20.681  1.00 14.72           C
ATOM    242  N4  DC  A   9       3.868  20.385  20.508  1.00 15.12           N
ATOM    243  C4' DC  A   9       4.398  12.862  20.358  1.00 14.99           C
ATOM    244  O4' DC  A   9       4.481  14.309  19.980  1.00 13.22           O
ATOM    245  H4' DC  A   9       5.386  12.448  20.625  1.00 20.00           H
ATOM    246  H41 DC  A   9       2.918  20.786  20.509  1.00 20.00           H
ATOM    247  H42 DC  A   9       4.677  21.009  20.370  1.00 20.00           H
ATOM    248  H5  DC  A   9       1.933  18.621  20.871  1.00 20.00           H
ATOM    249  C5  DC  A   9       2.944  18.211  20.865  1.00 11.31           C
ATOM    250  C5' DC  A   9       3.854  12.158  19.169  1.00 12.18           C
ATOM    251  O5' DC  A   9       2.445  12.371  19.156  1.00 13.52           O
ATOM    252 1H5' DC  A   9       4.070  11.079  19.222  1.00 20.00           H
ATOM    253 2H5' DC  A   9       4.291  12.568  18.244  1.00 20.00           H
ATOM    254  C6  DC  A   9       3.190  16.908  21.036  1.00 11.65           C
ATOM    255  H6  DC  A   9       2.349  16.229  21.191  1.00 20.00           H
ATOM    256  P   DG  B  12      11.562  26.986  22.855  1.00 28.78           P
ATOM    257  N1  DG  B  12       7.594  20.366  20.635  1.00  9.51           N
ATOM    258  H1  DG  B  12       6.815  19.746  20.517  1.00 20.00           H
ATOM    259  H1' DG  B  12      12.384  21.587  20.867  1.00 20.00           H
ATOM    260  C1' DG  B  12      12.039  22.591  21.162  1.00 13.00           C
ATOM    261  O1P DG  B  12      12.212  28.066  23.649  1.00 20.00           O
ATOM    262  N2  DG  B  12       8.930  18.468  20.511  1.00  9.89           N
ATOM    263  C2  DG  B  12       8.842  19.803  20.653  1.00  8.96           C
ATOM    264  C2' DG  B  12      13.010  23.530  20.546  1.00 14.37           C
ATOM    265 1H2' DG  B  12      13.238  23.274  19.501  1.00 20.00           H
ATOM    266 2H2' DG  B  12      12.596  24.550  20.624  1.00 20.00           H
ATOM    267  H21 DG  B  12       9.854  18.011  20.520  1.00 20.00           H
ATOM    268  H22 DG  B  12       8.088  17.884  20.392  1.00 20.00           H
ATOM    269  O2P DG  B  12      11.021  27.556  21.589  1.00 20.00           O
ATOM    270  N3  DG  B  12       9.952  20.510  20.800  1.00  9.79           N
ATOM    271  O3' DG  B  12      14.971  22.615  21.569  1.00 19.96           O
ATOM    272  H3' DG  B  12      14.558  24.655  21.352  1.00 20.00           H
ATOM    273  C3' DG  B  12      14.086  23.677  21.550  1.00 18.28           C
ATOM    274  C4  DG  B  12       9.691  21.829  20.929  1.00 13.12           C
ATOM    275  C4' DG  B  12      13.419  23.592  22.931  1.00 18.75           C
ATOM    276  H4' DG  B  12      14.071  22.982  23.581  1.00 20.00           H
ATOM    277  O4' DG  B  12      12.221  22.789  22.622  1.00 17.07           O
ATOM    278  C5  DG  B  12       8.476  22.480  20.923  1.00 15.44           C
ATOM    279  C5' DG  B  12      13.064  24.873  23.616  1.00 19.77           C
ATOM    280  O5' DG  B  12      12.542  25.735  22.598  1.00 29.23           O
ATOM    281 1H5' DG  B  12      13.947  25.337  24.084  1.00 20.00           H
ATOM    282 2H5' DG  B  12      12.291  24.711  24.385  1.00 20.00           H
ATOM    283  C6  DG  B  12       7.294  21.715  20.764  1.00 13.46           C
ATOM    284  O6  DG  B  12       6.119  22.103  20.732  1.00 13.21           O
ATOM    285  N7  DG  B  12       8.649  23.845  21.084  1.00 15.64           N
ATOM    286  H8  DG  B  12      10.378  24.977  21.319  1.00 20.00           H
ATOM    287  C8  DG  B  12       9.941  23.988  21.182  1.00 11.92           C
ATOM    288  N9  DG  B  12      10.637  22.816  21.097  1.00 13.76           N
ATOM    289  P   DT  B  13      16.092  22.309  20.428  1.00 21.40           P
ATOM    290 1HM  DT  B  13      11.351  24.691  18.238  0.00 99.00           H
ATOM    291 2HM  DT  B  13       9.570  24.728  18.411  0.00 99.00           H
ATOM    292 3HM  DT  B  13      10.325  24.871  16.796  0.00 99.00           H
ATOM    293  N1  DT  B  13      11.336  20.740  17.416  1.00 14.94           N
ATOM    294  H1' DT  B  13      12.311  18.953  16.890  1.00 20.00           H
ATOM    295  C1' DT  B  13      12.487  19.950  17.326  1.00 17.69           C
ATOM    296  O1P DT  B  13      17.321  21.755  21.063  1.00 20.00           O
ATOM    297  O2  DT  B  13      10.030  18.869  17.263  1.00 11.01           O
ATOM    298  C2  DT  B  13      10.126  20.075  17.376  1.00 11.40           C
ATOM    299  C2' DT  B  13      13.762  20.447  16.701  1.00 16.24           C
ATOM    300 1H2' DT  B  13      13.782  20.299  15.611  1.00 20.00           H
ATOM    301 2H2' DT  B  13      13.877  21.514  16.960  1.00 20.00           H
ATOM    302  O2P DT  B  13      16.431  23.566  19.703  1.00 20.00           O
ATOM    303  H3  DT  B  13       8.112  20.496  17.445  1.00 20.00           H
ATOM    304  N3  DT  B  13       9.031  20.897  17.469  1.00 10.91           N
ATOM    305  C3' DT  B  13      14.779  19.558  17.326  1.00 16.83           C
ATOM    306  O3' DT  B  13      14.815  18.325  16.704  1.00 18.31           O
ATOM    307  H3' DT  B  13      15.747  20.086  17.268  1.00 20.00           H
ATOM    308  C4  DT  B  13       9.020  22.268  17.600  1.00 11.70           C
ATOM    309  O4  DT  B  13       7.948  22.872  17.673  1.00 15.73           O
ATOM    310  H4' DT  B  13      14.276  18.200  18.890  1.00 20.00           H
ATOM    311  O4' DT  B  13      12.928  19.821  18.766  1.00 17.77           O
ATOM    312  C4' DT  B  13      14.315  19.296  18.765  1.00 21.13           C
ATOM    313  C5  DT  B  13      10.316  22.894  17.637  1.00 14.30           C
ATOM    314  O5' DT  B  13      15.340  21.246  19.504  1.00 17.17           O
ATOM    315  C5' DT  B  13      15.056  19.917  19.906  1.00 15.92           C
ATOM    316 1H5' DT  B  13      15.995  19.380  20.118  1.00 20.00           H
ATOM    317 2H5' DT  B  13      14.439  19.939  20.818  1.00 20.00           H
ATOM    318  C5M DT  B  13      10.400  24.381  17.778  0.00 99.00           C
ATOM    319  H6  DT  B  13      12.362  22.597  17.580  1.00 20.00           H
ATOM    320  C6  DT  B  13      11.390  22.101  17.545  1.00 13.11           C
ATOM    321  P   DA  B  14      16.088  17.508  16.081  1.00 20.40           P
ATOM    322  N1  DA  B  14       8.394  19.201  14.033  1.00 11.95           N
ATOM    323  C1' DA  B  14      12.135  15.820  14.025  1.00 17.85           C
ATOM    324  H1' DA  B  14      11.274  15.181  13.772  1.00 20.00           H
ATOM    325  O1P DA  B  14      17.039  17.147  17.170  1.00 20.00           O
ATOM    326  C2  DA  B  14       8.417  17.873  14.028  1.00 17.18           C
ATOM    327  H2  DA  B  14       7.476  17.334  14.021  1.00 20.00           H
ATOM    328  C2' DA  B  14      13.269  15.312  13.222  1.00 22.14           C
ATOM    329 1H2' DA  B  14      12.986  15.099  12.181  1.00 20.00           H
ATOM    330 2H2' DA  B  14      14.082  16.057  13.268  1.00 20.00           H
ATOM    331  O2P DA  B  14      16.786  18.354  15.072  1.00 20.00           O
ATOM    332  N3  DA  B  14       9.453  17.024  14.024  1.00 14.03           N
ATOM    333  H3' DA  B  14      15.036  14.380  13.788  1.00 20.00           H
ATOM    334  C3' DA  B  14      13.966  14.294  14.047  1.00 19.80           C
ATOM    335  O3' DA  B  14      13.474  13.004  13.879  1.00 19.32           O
ATOM    336  C4  DA  B  14      10.591  17.734  14.032  1.00 12.01           C
ATOM    337  H4' DA  B  14      13.300  13.754  16.022  1.00 20.00           H
ATOM    338  O4' DA  B  14      12.537  15.605  15.433  1.00 17.82           O
ATOM    339  C4' DA  B  14      13.662  14.662  15.508  1.00 15.05           C
ATOM    340  C5  DA  B  14      10.745  19.095  14.038  1.00 12.95           C
ATOM    341  O5' DA  B  14      15.406  16.229  15.427  1.00 15.14           O
ATOM    342  C5' DA  B  14      14.762  15.292  16.295  1.00 17.46           C
ATOM    343 1H5' DA  B  14      15.488  14.536  16.636  1.00 20.00           H
ATOM    344 2H5' DA  B  14      14.360  15.827  17.171  1.00 20.00           H
ATOM    345  N6  DA  B  14       9.569  21.198  14.046  1.00 16.83           N
ATOM    346  C6  DA  B  14       9.568  19.872  14.039  1.00 14.10           C
ATOM    347  H61 DA  B  14      10.459  21.719  14.052  1.00 20.00           H
ATOM    348  H62 DA  B  14       8.677  21.714  14.045  1.00 20.00           H
ATOM    349  N7  DA  B  14      12.086  19.447  14.041  1.00 13.26           N
ATOM    350  C8  DA  B  14      12.701  18.294  14.038  1.00 16.90           C
ATOM    351  H8  DA  B  14      13.790  18.240  14.042  1.00 20.00           H
ATOM    352  N9  DA  B  14      11.864  17.216  14.030  1.00 14.64           N
ATOM    353  P   DT  B  15      13.443  12.217  12.446  1.00 28.80           P
ATOM    354 1HM  DT  B  15      13.401  19.571  11.116  0.00 99.00           H
ATOM    355 2HM  DT  B  15      13.323  19.385   9.337  0.00 99.00           H
ATOM    356 3HM  DT  B  15      13.841  18.018  10.368  0.00 99.00           H
ATOM    357  N1  DT  B  15      10.054  16.733  10.338  1.00 27.42           N
ATOM    358  H1' DT  B  15       8.652  15.260  10.016  1.00 20.00           H
ATOM    359  C1' DT  B  15       9.724  15.388  10.235  1.00 22.17           C
ATOM    360  O1P DT  B  15      13.096  10.785  12.664  1.00 20.00           O
ATOM    361  O2  DT  B  15       7.851  17.214  10.558  1.00 18.40           O
ATOM    362  C2  DT  B  15       9.001  17.616  10.506  1.00 21.32           C
ATOM    363  C2' DT  B  15      10.519  14.527   9.254  1.00 26.62           C
ATOM    364 1H2' DT  B  15      10.160  14.627   8.219  1.00 20.00           H
ATOM    365 2H2' DT  B  15      11.583  14.810   9.335  1.00 20.00           H
ATOM    366  O2P DT  B  15      14.777  12.311  11.789  1.00 20.00           O
ATOM    367  H3  DT  B  15       8.688  19.635  10.725  1.00 20.00           H
ATOM    368  N3  DT  B  15       9.386  18.925  10.600  1.00 17.57           N
ATOM    369  C3' DT  B  15      10.034  13.202   9.708  1.00 28.50           C
ATOM    370  O3' DT  B  15       8.719  12.977   9.352  1.00 39.73           O
ATOM    371  H3' DT  B  15      10.738  12.451   9.309  1.00 20.00           H
ATOM    372  C4  DT  B  15      10.689  19.415  10.543  1.00 12.10           C
ATOM    373  O4  DT  B  15      10.861  20.608  10.644  1.00 13.72           O
ATOM    374  H4' DT  B  15       8.985  12.885  11.527  1.00 20.00           H
ATOM    375  O4' DT  B  15      10.074  14.710  11.514  1.00 23.77           O
ATOM    376  C4' DT  B  15       9.991  13.240  11.241  1.00 26.40           C
ATOM    377  C5  DT  B  15      11.731  18.425  10.368  1.00 18.42           C
ATOM    378  O5' DT  B  15      12.300  13.018  11.644  1.00 32.26           O
ATOM    379  C5' DT  B  15      11.030  12.540  12.049  1.00 25.68           C
ATOM    380 1H5' DT  B  15      10.970  11.451  11.889  1.00 20.00           H
ATOM    381 2H5' DT  B  15      10.886  12.756  13.120  1.00 20.00           H
ATOM    382  C5M DT  B  15      13.156  18.876  10.298  0.00 99.00           C
ATOM    383  H6  DT  B  15      12.154  16.403  10.140  1.00 20.00           H
ATOM    384  C6  DT  B  15      11.365  17.146  10.274  1.00 17.04           C
ATOM    385  P   DA  B  16       8.207  11.572   8.663  1.00 34.80           P
ATOM    386  N1  DA  B  16       7.702  19.569   7.324  1.00  9.81           N
ATOM    387  C1' DA  B  16       5.180  15.142   7.341  1.00 21.52           C
ATOM    388  H1' DA  B  16       4.330  15.831   7.209  1.00 20.00           H
ATOM    389  O1P DA  B  16       8.411  10.441   9.611  1.00 20.00           O
ATOM    390  C2  DA  B  16       6.421  19.234   7.473  1.00 14.96           C
ATOM    391  H2  DA  B  16       5.690  20.019   7.627  1.00 20.00           H
ATOM    392  C2' DA  B  16       4.849  13.947   6.528  1.00 22.34           C
ATOM    393 1H2' DA  B  16       4.449  14.209   5.537  1.00 20.00           H
ATOM    394 2H2' DA  B  16       5.761  13.331   6.439  1.00 20.00           H
ATOM    395  O2P DA  B  16       8.973  11.315   7.411  1.00 20.00           O
ATOM    396  N3  DA  B  16       5.789  18.064   7.475  1.00 13.91           N
ATOM    397  H3' DA  B  16       4.609  11.960   7.078  1.00 20.00           H
ATOM    398  C3' DA  B  16       4.268  12.941   7.452  1.00 24.53           C
ATOM    399  O3' DA  B  16       2.875  13.039   7.533  1.00 30.04           O
ATOM    400  C4  DA  B  16       6.700  17.098   7.279  1.00 14.86           C
ATOM    401  H4' DA  B  16       3.890  13.246   9.524  1.00 20.00           H
ATOM    402  O4' DA  B  16       5.242  14.662   8.749  1.00 21.13           O
ATOM    403  C4' DA  B  16       4.772  13.261   8.860  1.00 20.73           C
ATOM    404  C5  DA  B  16       8.064  17.246   7.105  1.00 14.23           C
ATOM    405  O5' DA  B  16       6.662  11.897   8.397  1.00 36.25           O
ATOM    406  C5' DA  B  16       5.880  12.438   9.454  1.00 27.91           C
ATOM    407 1H5' DA  B  16       5.460  11.623  10.065  1.00 20.00           H
ATOM    408 2H5' DA  B  16       6.519  13.073  10.089  1.00 20.00           H
ATOM    409  N6  DA  B  16       9.870  18.841   6.976  1.00 12.27           N
ATOM    410  C6  DA  B  16       8.586  18.550   7.130  1.00 10.10           C
ATOM    411  H61 DA  B  16      10.561  18.090   6.827  1.00 20.00           H
ATOM    412  H62 DA  B  16      10.183  19.823   7.004  1.00 20.00           H
ATOM    413  N7  DA  B  16       8.668  16.013   6.931  1.00 18.45           N
ATOM    414  C8  DA  B  16       7.683  15.141   7.000  1.00 15.57           C
ATOM    415  H8  DA  B  16       7.845  14.068   6.901  1.00 20.00           H
ATOM    416  N9  DA  B  16       6.464  15.737   7.209  1.00 20.33           N
ATOM    417  P   DT  B  17       1.640  12.793   6.460  1.00 31.28           P
ATOM    418 1HM  DT  B  17       7.895  15.277   4.005  0.00 99.00           H
ATOM    419 2HM  DT  B  17       7.093  15.252   2.406  0.00 99.00           H
ATOM    420 3HM  DT  B  17       6.340  14.435   3.808  0.00 99.00           H
ATOM    421  N1  DT  B  17       4.160  17.789   4.271  1.00 17.05           N
ATOM    422  H1' DT  B  17       2.304  18.743   4.553  1.00 20.00           H
ATOM    423  C1' DT  B  17       2.768  17.748   4.452  1.00 22.07           C
ATOM    424  O1P DT  B  17       0.439  12.285   7.180  1.00 20.00           O
ATOM    425  O2  DT  B  17       4.232  20.050   4.636  1.00 13.38           O
ATOM    426  C2  DT  B  17       4.804  19.000   4.387  1.00 12.53           C
ATOM    427  C2' DT  B  17       1.884  16.977   3.512  1.00 21.24           C
ATOM    428 1H2' DT  B  17       1.600  17.563   2.625  1.00 20.00           H
ATOM    429 2H2' DT  B  17       2.414  16.052   3.225  1.00 20.00           H
ATOM    430  O2P DT  B  17       2.057  11.802   5.428  1.00 20.00           O
ATOM    431  H3  DT  B  17       6.712  19.753   4.249  1.00 20.00           H
ATOM    432  N3  DT  B  17       6.156  18.920   4.189  1.00 12.08           N
ATOM    433  C3' DT  B  17       0.768  16.447   4.338  1.00 30.05           C
ATOM    434  O3' DT  B  17      -0.413  17.195   4.281  1.00 27.65           O
ATOM    435  H3' DT  B  17       0.655  15.400   4.005  1.00 20.00           H
ATOM    436  C4  DT  B  17       6.930  17.818   3.905  1.00 10.59           C
ATOM    437  O4  DT  B  17       8.146  17.872   3.749  1.00 14.74           O
ATOM    438  H4' DT  B  17       0.626  17.420   6.248  1.00 20.00           H
ATOM    439  O4' DT  B  17       2.604  16.966   5.724  1.00 22.80           O
ATOM    440  C4' DT  B  17       1.189  16.576   5.812  1.00 24.73           C
ATOM    441  C5  DT  B  17       6.185  16.578   3.797  1.00 12.84           C
ATOM    442  O5' DT  B  17       1.430  14.267   5.859  1.00 22.08           O
ATOM    443  C5' DT  B  17       1.063  15.373   6.681  1.00 17.52           C
ATOM    444 1H5' DT  B  17       0.032  15.243   7.047  1.00 20.00           H
ATOM    445 2H5' DT  B  17       1.748  15.427   7.543  1.00 20.00           H
ATOM    446  C5M DT  B  17       6.922  15.313   3.491  0.00 99.00           C
ATOM    447  H6  DT  B  17       4.341  15.690   3.901  1.00 20.00           H
ATOM    448  C6  DT  B  17       4.871  16.641   3.986  1.00 13.70           C
ATOM    449  P   DA  B  18      -1.439  17.304   2.981  1.00 26.44           P
ATOM    450  N1  DA  B  18       7.462  20.003   0.974  1.00 11.96           N
ATOM    451  C1' DA  B  18       2.388  20.459   0.880  1.00 15.24           C
ATOM    452  H1' DA  B  18       2.732  21.500   0.990  1.00 20.00           H
ATOM    453  O1P DA  B  18      -2.841  17.473   3.457  1.00 20.00           O
ATOM    454  C2  DA  B  18       6.644  21.045   1.113  1.00 13.27           C
ATOM    455  H2  DA  B  18       7.072  22.026   1.283  1.00 20.00           H
ATOM    456  C2' DA  B  18       1.346  20.405  -0.214  1.00 14.36           C
ATOM    457 1H2' DA  B  18       1.640  20.980  -1.104  1.00 20.00           H
ATOM    458 2H2' DA  B  18       1.169  19.345  -0.466  1.00 20.00           H
ATOM    459  O2P DA  B  18      -1.340  16.068   2.154  1.00 20.00           O
ATOM    460  N3  DA  B  18       5.318  21.102   1.077  1.00 12.00           N
ATOM    461  H3' DA  B  18      -0.687  20.125   0.031  1.00 20.00           H
ATOM    462  C3' DA  B  18       0.080  20.814   0.426  1.00 17.61           C
ATOM    463  O3' DA  B  18      -0.217  22.163   0.216  1.00 17.99           O
ATOM    464  C4  DA  B  18       4.808  19.883   0.867  1.00 11.85           C
ATOM    465  H4' DA  B  18       0.348  21.745   2.323  1.00 20.00           H
ATOM    466  O4' DA  B  18       1.593  20.062   2.043  1.00 16.57           O
ATOM    467  C4' DA  B  18       0.265  20.711   1.946  1.00 18.64           C
ATOM    468  C5  DA  B  18       5.514  18.704   0.703  1.00 12.43           C
ATOM    469  O5' DA  B  18      -0.830  18.614   2.269  1.00 19.68           O
ATOM    470  C5' DA  B  18      -0.722  19.943   2.765  1.00 18.89           C
ATOM    471 1H5' DA  B  18      -1.704  20.441   2.720  1.00 20.00           H
ATOM    472 2H5' DA  B  18      -0.380  19.912   3.812  1.00 20.00           H
ATOM    473  N6  DA  B  18       7.739  17.749   0.623  1.00 13.01           N
ATOM    474  C6  DA  B  18       6.913  18.785   0.760  1.00 12.08           C
ATOM    475  H61 DA  B  18       7.365  16.801   0.463  1.00 20.00           H
ATOM    476  H62 DA  B  18       8.759  17.892   0.677  1.00 20.00           H
ATOM    477  N7  DA  B  18       4.641  17.650   0.504  1.00 13.59           N
ATOM    478  C8  DA  B  18       3.459  18.200   0.555  1.00 11.10           C
ATOM    479  H8  DA  B  18       2.559  17.598   0.427  1.00 20.00           H
ATOM    480  N9  DA  B  18       3.475  19.562   0.774  1.00 13.50           N
ATOM    481  P   DC  B  19      -0.785  22.765  -1.185  1.00 16.01           P
ATOM    482  N1  DC  B  19       4.681  21.516  -2.806  1.00 11.50           N
ATOM    483  C1' DC  B  19       4.209  22.827  -2.887  1.00 13.12           C
ATOM    484  H1' DC  B  19       5.042  23.536  -3.023  1.00 20.00           H
ATOM    485  O1P DC  B  19      -1.752  23.864  -0.908  1.00 20.00           O
ATOM    486  O2  DC  B  19       6.803  22.277  -2.505  1.00 14.86           O
ATOM    487  C2  DC  B  19       6.035  21.309  -2.610  1.00 11.83           C
ATOM    488  C2' DC  B  19       3.143  23.120  -3.937  1.00 10.26           C
ATOM    489 1H2' DC  B  19       3.570  23.270  -4.940  1.00 20.00           H
ATOM    490 2H2' DC  B  19       2.420  22.285  -3.933  1.00 20.00           H
ATOM    491  O2P DC  B  19      -1.465  21.688  -1.958  1.00 20.00           O
ATOM    492  N3  DC  B  19       6.541  20.047  -2.524  1.00 10.91           N
ATOM    493  H3' DC  B  19       1.631  24.558  -3.881  1.00 20.00           H
ATOM    494  O3' DC  B  19       3.500  25.471  -3.778  1.00 11.97           O
ATOM    495  C3' DC  B  19       2.638  24.428  -3.448  1.00 10.49           C
ATOM    496  C4  DC  B  19       5.696  19.020  -2.635  1.00  7.99           C
ATOM    497  N4  DC  B  19       6.208  17.786  -2.552  1.00 15.71           N
ATOM    498  C4' DC  B  19       2.637  24.358  -1.922  1.00 11.52           C
ATOM    499  O4' DC  B  19       3.457  23.149  -1.653  1.00 11.57           O
ATOM    500  H4' DC  B  19       3.194  25.238  -1.556  1.00 20.00           H
ATOM    501  H41 DC  B  19       5.601  16.956  -2.631  1.00 20.00           H
ATOM    502  H42 DC  B  19       7.220  17.656  -2.407  1.00 20.00           H
ATOM    503  H5  DC  B  19       3.657  18.354  -2.924  1.00 20.00           H
ATOM    504  C5  DC  B  19       4.319  19.216  -2.836  1.00  8.79           C
ATOM    505  C5' DC  B  19       1.328  24.244  -1.207  1.00 16.46           C
ATOM    506  O5' DC  B  19       0.533  23.290  -1.914  1.00 14.28           O
ATOM    507 1H5' DC  B  19       0.812  25.218  -1.182  1.00 20.00           H
ATOM    508 2H5' DC  B  19       1.484  23.892  -0.174  1.00 20.00           H
ATOM    509  C6  DC  B  19       3.830  20.446  -2.921  1.00 13.94           C
ATOM    510  H6  DC  B  19       2.764  20.619  -3.080  1.00 20.00           H
HETATM  511  H01 RES     1       7.370  15.455  12.690  1.00  0.00           H
HETATM  512  H02 RES     1       7.182  13.712  12.928  1.00  0.00           H
HETATM  513  H03 RES     1       3.226  22.005   4.510  1.00  0.00           H
HETATM  514  H04 RES     1       7.537  24.137  -2.368  1.00  0.00           H
HETATM  515  O1  RES     1       4.520  13.863  12.878  1.00  0.00           O
HETATM  516  C1  RES     1       7.685  14.656  15.477  1.00  0.00           C
HETATM  517  N1  RES     1       8.885  14.325  15.179  1.00  0.00           N
HETATM  518  C10 RES     1       1.763  19.928   7.630  1.00  0.00           C
HETATM  519  N10 RES     1       5.540  24.973   0.450  1.00  0.00           N
HETATM  520 1H10 RES     1       5.084  24.067   0.433  1.00  0.00           H
HETATM  521  N11 RES     1       8.244  24.400  -1.671  1.00  0.00           N
HETATM  522  C11 RES     1       2.490  20.893   6.893  1.00  0.00           C
HETATM  523  H11 RES     1       8.973  14.326  14.162  1.00  0.00           H
HETATM  524 1H11 RES     1       3.562  20.925   6.773  1.00  0.00           H
HETATM  525  C12 RES     1       1.603  21.846   6.420  1.00  0.00           C
HETATM  526  N12 RES     1       8.468  25.517   0.333  1.00  0.00           N
HETATM  527 1H12 RES     1       9.408  25.147   0.428  1.00  0.00           H
HETATM  528 2H12 RES     1       8.080  26.049   1.111  1.00  0.00           H
HETATM  529  C13 RES     1      -0.907  22.131   6.554  1.00  0.00           C
HETATM  530 1H13 RES     1      -0.955  23.038   7.163  1.00  0.00           H
HETATM  531 2H13 RES     1      -1.737  21.465   6.810  1.00  0.00           H
HETATM  532 3H13 RES     1      -0.944  22.368   5.486  1.00  0.00           H
HETATM  533  C14 RES     1       0.436  20.287   7.557  1.00  0.00           C
HETATM  534 1H14 RES     1      -0.454  19.832   7.970  1.00  0.00           H
HETATM  535  C15 RES     1       1.880  23.057   5.694  1.00  0.00           C
HETATM  536  C16 RES     1       3.432  24.020   4.098  1.00  0.00           C
HETATM  537  C17 RES     1       4.260  23.993   2.948  1.00  0.00           C
HETATM  538 1H17 RES     1       4.565  23.105   2.414  1.00  0.00           H
HETATM  539  C18 RES     1       4.606  25.296   2.620  1.00  0.00           C
HETATM  540  C19 RES     1       3.287  25.341   4.454  1.00  0.00           C
HETATM  541 1H19 RES     1       2.755  25.805   5.273  1.00  0.00           H
HETATM  542  C2  RES     1       6.744  14.689  13.155  1.00  0.00           C
HETATM  543  O2  RES     1       0.312  17.940   9.018  1.00  0.00           O
HETATM  544  N2  RES     1       7.300  14.790  16.760  1.00  0.00           N
HETATM  545  C20 RES     1       4.095  27.553   3.652  1.00  0.00           C
HETATM  546 1H20 RES     1       5.142  27.846   3.775  1.00  0.00           H
HETATM  547 2H20 RES     1       3.513  27.889   4.516  1.00  0.00           H
HETATM  548 3H20 RES     1       3.701  27.972   2.723  1.00  0.00           H
HETATM  549  H21 RES     1       6.455  15.294  17.001  1.00  0.00           H
HETATM  550  C21 RES     1       5.414  25.805   1.539  1.00  0.00           C
HETATM  551  H22 RES     1       7.997  14.644  17.482  1.00  0.00           H
HETATM  552  C22 RES     1       6.227  25.435  -0.748  1.00  0.00           C
HETATM  553 1H22 RES     1       5.745  24.968  -1.608  1.00  0.00           H
HETATM  554 2H22 RES     1       6.124  26.521  -0.843  1.00  0.00           H
HETATM  555  C23 RES     1       7.710  25.084  -0.715  1.00  0.00           C
HETATM  556  C3  RES     1       5.348  14.707  12.562  1.00  0.00           C
HETATM  557  N3  RES     1       6.672  14.900  14.602  1.00  0.00           N
HETATM  558  O3  RES     1       1.236  24.081   5.873  1.00  0.00           O
HETATM  559  H31 RES     1       5.760  15.119  14.995  1.00  0.00           H
HETATM  560  O4  RES     1       5.940  26.908   1.563  1.00  0.00           O
HETATM  561  C4  RES     1       3.908  16.025  11.103  1.00  0.00           C
HETATM  562  N4  RES     1       5.137  15.762  11.688  1.00  0.00           N
HETATM  563  H41 RES     1       5.890  16.399  11.450  1.00  0.00           H
HETATM  564  C5  RES     1       3.636  17.085  10.211  1.00  0.00           C
HETATM  565  N5  RES     1       1.763  15.966  10.539  1.00  0.00           N
HETATM  566  H51 RES     1       4.357  17.813   9.878  1.00  0.00           H
HETATM  567  C6  RES     1       2.293  17.055   9.874  1.00  0.00           C
HETATM  568  N6  RES     1       2.304  18.851   8.320  1.00  0.00           N
HETATM  569  H61 RES     1       3.309  18.741   8.274  1.00  0.00           H
HETATM  570  N7  RES     1       0.351  21.448   6.839  1.00  0.00           N
HETATM  571  C7  RES     1       0.375  15.515  10.498  1.00  0.00           C
HETATM  572  H71 RES     1      -0.251  16.272  10.980  1.00  0.00           H
HETATM  573  H72 RES     1       0.294  14.569  11.041  1.00  0.00           H
HETATM  574  H73 RES     1       0.086  15.362   9.455  1.00  0.00           H
HETATM  575  C8  RES     1       2.730  15.337  11.276  1.00  0.00           C
HETATM  576  N8  RES     1       2.893  22.927   4.763  1.00  0.00           N
HETATM  577  H81 RES     1       2.494  14.463  11.868  1.00  0.00           H
HETATM  578  C9  RES     1       1.534  17.964   9.049  1.00  0.00           C
HETATM  579  N9  RES     1       4.014  26.097   3.577  1.00  0.00           N
END
