# Supplementary material for: Comparative in silico study of congocidine congeners as potential inhibitors of African swine fever virus
Source: PLoS One. 2019 Aug 28;14(8):e0221175. doi: 10.1371/journal.pone.0221175 (PMC6713398; doi:10.1371/journal.pone.0221175)
Supplement: S4 Data — (ZIP) [file pone.0221175.s004.zip]

Archive with 29 entries (28 files):
- S4 Data Minimized PDB for predictta/
- S4 Data Minimized PDB for predictta/1vtjme.pdb
- S4 Data Minimized PDB for predictta/473dME.pdb
- S4 Data Minimized PDB for predictta/473dredocked.pdb
- S4 Data Minimized PDB for predictta/cong3conf1ME.pdb
- S4 Data Minimized PDB for predictta/cong3conf2ME.pdb
- S4 Data Minimized PDB for predictta/cong3conf3ME.pdb
- S4 Data Minimized PDB for predictta/cong3conf4ME.pdb
- S4 Data Minimized PDB for predictta/cong3conf5ME.pdb
- S4 Data Minimized PDB for predictta/congo2cgcgatatcgcg1me.pdb
- S4 Data Minimized PDB for predictta/congo2cgcgatatcgcg2me.pdb
- S4 Data Minimized PDB for predictta/congo2cgcgatatcgcg3me.pdb
- S4 Data Minimized PDB for predictta/congo2conf1ME.pdb
- S4 Data Minimized PDB for predictta/congo2conf2ME.pdb
- S4 Data Minimized PDB for predictta/congo2conf3ME.pdb
- S4 Data Minimized PDB for predictta/congo2conf4ME.pdb
- S4 Data Minimized PDB for predictta/congo2conf5ME.pdb
- S4 Data Minimized PDB for predictta/congo3cgatatcgcg2me.pdb
- S4 Data Minimized PDB for predictta/congo3cgcgatatcgcg1me.pdb
- S4 Data Minimized PDB for predictta/congo3cgcgatatcgcg3me.pdb
- S4 Data Minimized PDB for predictta/S4 Table.docx
- S4 Data Minimized PDB for predictta/tribzcgcgatatcgcg1me.pdb
- S4 Data Minimized PDB for predictta/tribzcgcgatatcgcg2me.pdb
- S4 Data Minimized PDB for predictta/tribzcgcgatatcgcg3me.pdb
- S4 Data Minimized PDB for predictta/tribzconf1ME.pdb
- S4 Data Minimized PDB for predictta/tribzconf2ME.pdb
- S4 Data Minimized PDB for predictta/tribzconf3ME.pdb
- S4 Data Minimized PDB for predictta/tribzconf4ME.pdb
- S4 Data Minimized PDB for predictta/tribzconf5ME.pdb
