# Supplementary material for: Comparative in silico study of congocidine congeners as potential inhibitors of African swine fever virus
Source: PLoS One. 2019 Aug 28;14(8):e0221175. doi: 10.1371/journal.pone.0221175 (PMC6713398; doi:10.1371/journal.pone.0221175)
Supplement: S4 Data — (ZIP) [file pone.0221175.s004.zip › S4 Data Minimized PDB for predictta/1vtjme.pdb]

HEADER                                            01-JAN-01   1VTJ              
EXPDTA    THEORETICAL MODEL                                                     
REMARK   3                                                                      
REMARK   3 REFINEMENT.                                                          
REMARK   3   PROGRAM 1                  ICM 3.8                                 
REMARK   3   AUTHORS 1      R.ABAGYAN, M.TOTROV                                 
REMARK  76                                                                      
REMARK  76 DNA (5'-D(CPGPCPGPAPTPAPTPCPGPCPG)-3'); CHAIN: A, B; ENGINEER        
CRYST1   25.480   41.260   66.880  90.00  90.00  90.00 P 21 21 21               
ATOM      1  N1  C   A   1      17.578  29.982  92.120  1.00 19.97           N
ATOM      2  C1' C   A   1      18.777  30.824  91.842  1.00 20.35           C
ATOM      3  H1' C   A   1      19.586  30.592  92.539  1.00 20.00           H
ATOM      4  O2  C   A   1      18.782  28.412  93.307  1.00 20.16           O
ATOM      5  C2  C   A   1      17.701  28.791  92.858  1.00 20.17           C
ATOM      6  C2' C   A   1      19.311  30.583  90.438  1.00 21.25           C
ATOM      7 1H2' C   A   1      20.053  29.779  90.434  1.00 20.00           H
ATOM      8 2H2' C   A   1      18.499  30.362  89.736  1.00 20.00           H
ATOM      9  N3  C   A   1      16.592  28.116  93.246  1.00 20.11           N
ATOM     10  H3' C   A   1      19.594  32.166  89.056  1.00 20.00           H
ATOM     11  O3' C   A   1      21.327  31.982  90.195  1.00 22.90           O
ATOM     12  C3' C   A   1      19.920  31.928  90.067  1.00 21.77           C
ATOM     13  C4  C   A   1      15.418  28.521  92.805  1.00 20.38           C
ATOM     14  N4  C   A   1      14.378  27.849  93.191  1.00 20.17           N
ATOM     15  C4' C   A   1      19.308  32.942  91.023  1.00 20.95           C
ATOM     16  O4' C   A   1      18.442  32.216  91.897  1.00 20.29           O
ATOM     17  H4' C   A   1      20.122  33.389  91.598  1.00 20.00           H
ATOM     18  H41 C   A   1      13.543  27.957  92.655  1.00 20.00           H
ATOM     19  H42 C   A   1      14.576  26.953  93.634  1.00 20.00           H
ATOM     20  H5  C   A   1      14.260  30.049  91.732  1.00 20.00           H
ATOM     21  C5  C   A   1      15.230  29.711  92.051  1.00 19.97           C
ATOM     22  C5' C   A   1      18.602  34.029  90.195  1.00 21.16           C
ATOM     23  O5' C   A   1      17.950  35.019  90.994  1.00 20.35           O
ATOM     24 1H5' C   A   1      17.868  33.545  89.545  1.00 20.00           H
ATOM     25 2H5' C   A   1      19.345  34.505  89.553  1.00 20.00           H
ATOM     26  C6  C   A   1      16.341  30.406  91.707  1.00 19.90           C
ATOM     27  H6  C   A   1      16.275  31.311  91.113  1.00 20.00           H
ATOM     28 HO5' C   A   1      17.063  35.115  90.646  1.00  0.00           H
ATOM     29  P   G   A   2      22.267  31.594  88.965  1.00 25.51           P
ATOM     30  N1  G   A   2      18.060  24.854  90.562  1.00 18.37           N
ATOM     31  H1  G   A   2      17.309  24.264  90.888  1.00 20.00           H
ATOM     32  H1' G   A   2      22.430  25.816  88.120  1.00 20.00           H
ATOM     33  C1' G   A   2      22.320  26.845  88.413  1.00 20.11           C
ATOM     34  O1P G   A   2      23.579  32.200  89.224  1.00 20.00           O
ATOM     35  N2  G   A   2      19.484  23.141  90.943  1.00 18.80           N
ATOM     36  C2  G   A   2      19.312  24.347  90.480  1.00 18.55           C
ATOM     37  C2' G   A   2      22.993  27.673  87.288  1.00 21.06           C
ATOM     38 1H2' G   A   2      23.244  27.021  86.445  1.00 20.00           H
ATOM     39 2H2' G   A   2      22.347  28.488  86.948  1.00 20.00           H
ATOM     40  H21 G   A   2      20.340  22.715  90.652  1.00 20.00           H
ATOM     41  H22 G   A   2      18.648  22.576  91.092  1.00 20.00           H
ATOM     42  O2P G   A   2      21.547  31.894  87.699  1.00 20.00           O
ATOM     43  N3  G   A   2      20.360  24.973  89.954  1.00 18.46           N
ATOM     44  O3' G   A   2      25.558  27.726  87.790  1.00 21.47           O
ATOM     45  H3' G   A   2      24.299  29.349  87.686  1.00 20.00           H
ATOM     46  C3' G   A   2      24.246  28.288  87.955  1.00 21.14           C
ATOM     47  C4  G   A   2      20.029  26.177  89.378  1.00 18.93           C
ATOM     48  C4' G   A   2      23.890  28.144  89.442  1.00 21.85           C
ATOM     49  H4' G   A   2      24.813  27.981  89.997  1.00 20.00           H
ATOM     50  O4' G   A   2      23.065  27.012  89.612  1.00 21.01           O
ATOM     51  C5  G   A   2      18.774  26.761  89.371  1.00 18.69           C
ATOM     52  C5' G   A   2      23.213  29.384  90.040  1.00 22.18           C
ATOM     53  O5' G   A   2      22.320  30.005  89.136  1.00 22.51           O
ATOM     54 1H5' G   A   2      23.997  30.077  90.350  1.00 20.00           H
ATOM     55 2H5' G   A   2      22.649  29.081  90.923  1.00 20.00           H
ATOM     56  C6  G   A   2      17.708  26.087  90.062  1.00 18.70           C
ATOM     57  O6  G   A   2      16.572  26.491  90.333  1.00 18.20           O
ATOM     58  N7  G   A   2      18.805  27.978  88.681  1.00 19.45           N
ATOM     59  H8  G   A   2      20.406  28.922  87.704  1.00 20.00           H
ATOM     60  C8  G   A   2      20.043  28.074  88.273  1.00 19.54           C
ATOM     61  N9  G   A   2      20.863  27.050  88.686  1.00 19.25           N
ATOM     62  P   C   A   3      25.910  26.474  86.847  1.00 22.45           P
ATOM     63  N1  C   A   3      20.405  23.652  87.049  1.00 12.50           N
ATOM     64  C1' C   A   3      21.574  22.937  87.651  1.00 13.44           C
ATOM     65  H1' C   A   3      21.240  22.508  88.599  1.00 20.00           H
ATOM     66  O1P C   A   3      27.315  26.120  87.151  1.00 20.00           O
ATOM     67  O2  C   A   3      18.936  22.177  88.027  1.00 12.06           O
ATOM     68  C2  C   A   3      19.115  23.205  87.375  1.00 12.40           C
ATOM     69  C2' C   A   3      22.075  21.792  86.799  1.00 13.95           C
ATOM     70 1H2' C   A   3      21.951  20.917  87.426  1.00 20.00           H
ATOM     71 2H2' C   A   3      21.525  21.702  85.863  1.00 20.00           H
ATOM     72  O2P C   A   3      25.516  26.804  85.462  1.00 20.00           O
ATOM     73  N3  C   A   3      18.023  23.952  87.089  1.00 12.41           N
ATOM     74  H3' C   A   3      23.741  22.412  85.531  1.00 20.00           H
ATOM     75  O3' C   A   3      24.324  20.854  86.837  1.00 14.87           O
ATOM     76  C3' C   A   3      23.568  22.023  86.543  1.00 14.37           C
ATOM     77  C4  C   A   3      18.184  25.049  86.379  1.00 12.15           C
ATOM     78  N4  C   A   3      17.106  25.746  86.170  1.00 12.61           N
ATOM     79  C4' C   A   3      23.915  23.069  87.600  1.00 14.86           C
ATOM     80  O4' C   A   3      22.705  23.758  87.883  1.00 15.08           O
ATOM     81  H4' C   A   3      24.207  22.517  88.494  1.00 20.00           H
ATOM     82  H41 C   A   3      17.148  26.551  85.584  1.00 20.00           H
ATOM     83  H42 C   A   3      16.224  25.367  86.498  1.00 20.00           H
ATOM     84  H5  C   A   3      19.574  26.437  85.396  1.00 20.00           H
ATOM     85  C5  C   A   3      19.461  25.530  85.964  1.00 11.97           C
ATOM     86  C5' C   A   3      25.113  23.953  87.178  1.00 15.62           C
ATOM     87  O5' C   A   3      24.929  25.334  87.448  1.00 17.12           O
ATOM     88 1H5' C   A   3      25.311  23.820  86.114  1.00 20.00           H
ATOM     89 2H5' C   A   3      25.993  23.614  87.725  1.00 20.00           H
ATOM     90  C6  C   A   3      20.554  24.796  86.306  1.00 11.95           C
ATOM     91  H6  C   A   3      21.557  25.111  86.027  1.00 20.00           H
ATOM     92  P   G   A   4      24.720  19.744  85.736  1.00 19.16           P
ATOM     93  N1  G   A   4      16.563  21.405  84.642  1.00 12.92           N
ATOM     94  H1  G   A   4      15.669  21.874  84.641  1.00 20.00           H
ATOM     95  H1' G   A   4      19.337  17.431  83.765  1.00 20.00           H
ATOM     96  C1' G   A   4      20.222  17.929  84.163  1.00 14.58           C
ATOM     97  O1P G   A   4      25.456  18.686  86.468  1.00 20.00           O
ATOM     98  N2  G   A   4      15.511  19.512  85.334  1.00 11.92           N
ATOM     99  C2  G   A   4      16.601  20.097  84.931  1.00 12.24           C
ATOM    100  C2' G   A   4      21.468  17.291  83.509  1.00 15.54           C
ATOM    101 1H2' G   A   4      21.197  16.635  82.681  1.00 20.00           H
ATOM    102 2H2' G   A   4      22.154  18.055  83.142  1.00 20.00           H
ATOM    103  H21 G   A   4      15.610  18.525  85.352  1.00 20.00           H
ATOM    104  H22 G   A   4      14.620  20.010  85.294  1.00 20.00           H
ATOM    105  O2P G   A   4      25.372  20.441  84.607  1.00 20.00           O
ATOM    106  N3  G   A   4      17.651  19.301  84.806  1.00 12.39           N
ATOM    107  O3' G   A   4      21.729  15.173  85.012  1.00 17.23           O
ATOM    108  H3' G   A   4      23.232  16.554  84.575  1.00 20.00           H
ATOM    109  C3' G   A   4      22.143  16.503  84.656  1.00 16.15           C
ATOM    110  C4  G   A   4      18.750  19.967  84.323  1.00 13.04           C
ATOM    111  C4' G   A   4      21.645  17.315  85.843  1.00 16.04           C
ATOM    112  H4' G   A   4      21.652  16.684  86.732  1.00 20.00           H
ATOM    113  O4' G   A   4      20.298  17.633  85.545  1.00 15.67           O
ATOM    114  C5  G   A   4      18.840  21.299  84.006  1.00 12.69           C
ATOM    115  C5' G   A   4      22.416  18.582  86.200  1.00 15.57           C
ATOM    116  O5' G   A   4      23.313  19.126  85.246  1.00 15.80           O
ATOM    117 1H5' G   A   4      22.942  18.396  87.139  1.00 20.00           H
ATOM    118 2H5' G   A   4      21.636  19.312  86.379  1.00 20.00           H
ATOM    119  C6  G   A   4      17.657  22.116  84.174  1.00 12.84           C
ATOM    120  O6  G   A   4      17.475  23.313  83.982  1.00 13.13           O
ATOM    121  N7  G   A   4      20.141  21.594  83.556  1.00 12.45           N
ATOM    122  H8  G   A   4      21.779  20.299  83.266  1.00 20.00           H
ATOM    123  C8  G   A   4      20.744  20.430  83.564  1.00 12.95           C
ATOM    124  N9  G   A   4      19.970  19.391  84.031  1.00 13.66           N
ATOM    125  P   A   A   5      20.871  14.178  84.100  1.00 22.28           P
ATOM    126  N1  A   A   5      15.405  21.106  81.243  1.00 16.10           N
ATOM    127  C1' A   A   5      16.634  16.125  81.788  1.00 18.18           C
ATOM    128  H1' A   A   5      15.652  16.098  81.300  1.00 20.00           H
ATOM    129  O1P A   A   5      20.492  13.037  84.968  1.00 20.00           O
ATOM    130  C2  A   A   5      14.678  20.040  81.529  1.00 16.81           C
ATOM    131  H2  A   A   5      13.617  20.217  81.639  1.00 20.00           H
ATOM    132  C2' A   A   5      17.483  14.989  81.181  1.00 19.00           C
ATOM    133 1H2' A   A   5      17.022  14.620  80.269  1.00 20.00           H
ATOM    134 2H2' A   A   5      18.503  15.307  80.976  1.00 20.00           H
ATOM    135  O2P A   A   5      21.634  13.925  82.863  1.00 20.00           O
ATOM    136  N3  A   A   5      15.092  18.790  81.729  1.00 17.06           N
ATOM    137  H3' A   A   5      18.567  13.532  82.300  1.00 20.00           H
ATOM    138  C3' A   A   5      17.531  13.874  82.225  1.00 19.15           C
ATOM    139  O3' A   A   5      16.820  12.701  81.808  1.00 19.50           O
ATOM    140  C4  A   A   5      16.440  18.670  81.543  1.00 17.00           C
ATOM    141  H4' A   A   5      16.475  14.027  84.129  1.00 20.00           H
ATOM    142  O4' A   A   5      16.445  15.835  83.170  1.00 19.04           O
ATOM    143  C4' A   A   5      17.139  14.634  83.521  1.00 19.68           C
ATOM    144  C5  A   A   5      17.320  19.674  81.225  1.00 16.74           C
ATOM    145  O5' A   A   5      19.551  15.037  83.725  1.00 20.74           O
ATOM    146  C5' A   A   5      18.326  14.968  84.442  1.00 20.41           C
ATOM    147 1H5' A   A   5      18.374  14.221  85.237  1.00 20.00           H
ATOM    148 2H5' A   A   5      18.118  15.932  84.908  1.00 20.00           H
ATOM    149  N6  A   A   5      17.351  22.075  80.818  1.00 16.14           N
ATOM    150  C6  A   A   5      16.716  20.949  81.076  1.00 16.66           C
ATOM    151  H61 A   A   5      18.343  22.053  80.672  1.00 20.00           H
ATOM    152  H62 A   A   5      16.811  22.922  80.673  1.00 20.00           H
ATOM    153  N7  A   A   5      18.631  19.179  81.136  1.00 16.98           N
ATOM    154  C8  A   A   5      18.479  17.903  81.357  1.00 17.13           C
ATOM    155  H8  A   A   5      19.317  17.220  81.365  1.00 20.00           H
ATOM    156  N9  A   A   5      17.185  17.505  81.612  1.00 17.58           N
ATOM    157  P   T   A   6      15.285  12.359  82.121  1.00 21.74           P
ATOM    158  N1  T   A   6      14.036  16.463  78.736  1.00 11.56           N
ATOM    159  H1' T   A   6      11.937  16.154  78.802  1.00 20.00           H
ATOM    160  C1' T   A   6      12.843  15.700  79.227  1.00 13.19           C
ATOM    161  O1P T   A   6      15.074  12.282  83.587  1.00 20.00           O
ATOM    162  O2  T   A   6      12.836  18.445  78.914  1.00 10.96           O
ATOM    163  C2  T   A   6      13.881  17.857  78.660  1.00 10.00           C
ATOM    164  C2' T   A   6      12.766  14.187  78.964  1.00 15.80           C
ATOM    165 1H2' T   A   6      12.312  13.963  77.998  1.00 20.00           H
ATOM    166 2H2' T   A   6      13.746  13.716  79.021  1.00 20.00           H
ATOM    167  O2P T   A   6      14.907  11.203  81.282  1.00 20.00           O
ATOM    168  H3  T   A   6      14.853  19.596  78.271  1.00 20.00           H
ATOM    169  N3  T   A   6      14.988  18.597  78.344  1.00  9.57           N
ATOM    170  C3' T   A   6      11.941  13.663  80.147  1.00 16.65           C
ATOM    171  O3' T   A   6      10.512  13.740  80.087  1.00 18.55           O
ATOM    172  H3' T   A   6      12.262  12.644  80.397  1.00 20.00           H
ATOM    173  C4  T   A   6      16.248  18.111  78.115  1.00  9.89           C
ATOM    174  O4  T   A   6      17.168  18.902  77.963  1.00  8.77           O
ATOM    175  H4' T   A   6      11.439  14.897  81.817  1.00 20.00           H
ATOM    176  O4' T   A   6      12.799  15.857  80.635  1.00 15.64           O
ATOM    177  C4' T   A   6      12.334  14.667  81.243  1.00 16.93           C
ATOM    178  C5  T   A   6      16.354  16.653  78.157  1.00  9.73           C
ATOM    179  O5' T   A   6      14.520  13.635  81.544  1.00 18.93           O
ATOM    180  C5' T   A   6      13.412  14.194  82.222  1.00 17.68           C
ATOM    181 1H5' T   A   6      12.973  13.456  82.893  1.00 20.00           H
ATOM    182 2H5' T   A   6      13.753  15.046  82.813  1.00 20.00           H
ATOM    183  C5M T   A   6      17.707  16.006  77.893  0.00 99.00           C
ATOM    184  H6  T   A   6      15.383  14.812  78.487  1.00 20.00           H
ATOM    185  C6  T   A   6      15.269  15.885  78.449  1.00 10.45           C
ATOM    186 1H5M T   A   6      18.055  16.300  76.903  0.00  0.00           H
ATOM    187 2H5M T   A   6      17.651  14.920  77.955  0.00  0.00           H
ATOM    188 3H5M T   A   6      18.429  16.380  78.621  0.00  0.00           H
ATOM    189  P   A   A   7       9.580  13.461  78.799  1.00 23.49           P
ATOM    190  N1  A   A   7      14.277  20.058  74.488  1.00 11.85           N
ATOM    191  C1' A   A   7       9.971  17.893  76.090  1.00 15.44           C
ATOM    192  H1' A   A   7       9.710  18.917  75.784  1.00 20.00           H
ATOM    193  O1P A   A   7       8.231  13.131  79.312  1.00 20.00           O
ATOM    194  C2  A   A   7      13.054  20.531  74.672  1.00 12.25           C
ATOM    195  H2  A   A   7      12.910  21.585  74.481  1.00 20.00           H
ATOM    196  C2' A   A   7       8.917  16.927  75.537  1.00 16.83           C
ATOM    197 1H2' A   A   7       8.564  17.234  74.545  1.00 20.00           H
ATOM    198 2H2' A   A   7       9.301  15.903  75.526  1.00 20.00           H
ATOM    199  O2P A   A   7      10.258  12.498  77.899  1.00 20.00           O
ATOM    200  N3  A   A   7      11.984  19.857  75.057  1.00 13.15           N
ATOM    201  H3' A   A   7       7.258  16.086  76.660  1.00 20.00           H
ATOM    202  C3' A   A   7       7.816  17.024  76.591  1.00 17.75           C
ATOM    203  O3' A   A   7       6.931  18.129  76.371  1.00 17.97           O
ATOM    204  C4  A   A   7      12.265  18.546  75.290  1.00 12.71           C
ATOM    205  H4' A   A   7       8.132  18.007  78.452  1.00 20.00           H
ATOM    206  O4' A   A   7       9.907  17.783  77.496  1.00 18.15           O
ATOM    207  C4' A   A   7       8.647  17.260  77.863  1.00 17.96           C
ATOM    208  C5  A   A   7      13.468  17.906  75.150  1.00 12.64           C
ATOM    209  O5' A   A   7       9.528  14.915  78.087  1.00 19.22           O
ATOM    210  C5' A   A   7       8.859  16.006  78.728  1.00 18.89           C
ATOM    211 1H5' A   A   7       7.874  15.667  79.048  1.00 20.00           H
ATOM    212 2H5' A   A   7       9.419  16.301  79.616  1.00 20.00           H
ATOM    213  N6  A   A   7      15.759  18.433  74.490  1.00 12.56           N
ATOM    214  C6  A   A   7      14.505  18.770  74.716  1.00 12.39           C
ATOM    215  H61 A   A   7      16.031  17.474  74.536  1.00 20.00           H
ATOM    216  H62 A   A   7      16.392  19.175  74.203  1.00 20.00           H
ATOM    217  N7  A   A   7      13.356  16.544  75.501  1.00 12.97           N
ATOM    218  C8  A   A   7      12.095  16.437  75.839  1.00 13.78           C
ATOM    219  H8  A   A   7      11.647  15.525  76.217  1.00 20.00           H
ATOM    220  N9  A   A   7      11.369  17.601  75.709  1.00 13.80           N
ATOM    221  P   T   A   8       5.800  18.114  75.214  1.00 21.39           P
ATOM    222  N1  T   A   8      10.359  19.422  71.757  1.00 10.85           N
ATOM    223  H1' T   A   8       9.197  21.020  70.977  1.00 20.00           H
ATOM    224  C1' T   A   8       9.061  20.168  71.652  1.00 11.87           C
ATOM    225  O1P T   A   8       4.581  18.807  75.722  1.00 20.00           O
ATOM    226  O2  T   A   8      11.531  21.270  71.017  1.00 11.08           O
ATOM    227  C2  T   A   8      11.535  20.132  71.465  1.00 10.10           C
ATOM    228  C2' T   A   8       7.819  19.383  71.201  1.00 12.94           C
ATOM    229 1H2' T   A   8       7.842  19.173  70.133  1.00 20.00           H
ATOM    230 2H2' T   A   8       7.691  18.469  71.776  1.00 20.00           H
ATOM    231  O2P T   A   8       5.652  16.745  74.691  1.00 20.00           O
ATOM    232  H3  T   A   8      13.567  19.961  71.300  1.00 20.00           H
ATOM    233  N3  T   A   8      12.719  19.430  71.462  1.00  9.87           N
ATOM    234  C3' T   A   8       6.685  20.346  71.561  1.00 13.70           C
ATOM    235  O3' T   A   8       6.485  21.133  70.382  1.00 14.99           O
ATOM    236  H3' T   A   8       5.767  19.806  71.799  1.00 20.00           H
ATOM    237  C4  T   A   8      12.848  18.081  71.693  1.00  9.80           C
ATOM    238  O4  T   A   8      13.956  17.560  71.627  1.00  8.84           O
ATOM    239  H4' T   A   8       7.155  22.081  72.805  1.00 20.00           H
ATOM    240  O4' T   A   8       8.669  20.680  72.902  1.00 14.22           O
ATOM    241  C4' T   A   8       7.279  20.998  72.841  1.00 14.75           C
ATOM    242  C5  T   A   8      11.594  17.392  72.003  1.00  9.43           C
ATOM    243  O5' T   A   8       6.460  19.012  74.047  1.00 17.44           O
ATOM    244  C5' T   A   8       6.638  20.435  74.131  1.00 15.49           C
ATOM    245 1H5' T   A   8       5.679  20.933  74.300  1.00 20.00           H
ATOM    246 2H5' T   A   8       7.293  20.676  74.977  1.00 20.00           H
ATOM    247  C5M T   A   8      11.608  15.900  72.297  0.00 99.00           C
ATOM    248  H6  T   A   8       9.514  17.559  72.346  1.00 20.00           H
ATOM    249  C6  T   A   8      10.417  18.072  72.054  1.00 10.00           C
ATOM    250 1H5M T   A   8      11.703  15.353  71.360  0.00  0.00           H
ATOM    251 2H5M T   A   8      12.478  15.665  72.914  0.00  0.00           H
ATOM    252 3H5M T   A   8      10.705  15.596  72.826  0.00  0.00           H
ATOM    253  P   C   A   9       5.437  22.368  70.234  1.00 18.90           P
ATOM    254  N1  C   A   9      10.663  21.746  67.715  1.00 12.94           N
ATOM    255  C1' C   A   9      10.264  23.204  67.650  1.00 13.67           C
ATOM    256  H1' C   A   9      11.128  23.791  67.312  1.00 20.00           H
ATOM    257  O1P C   A   9       5.099  22.885  71.576  1.00 20.00           O
ATOM    258  O2  C   A   9      12.847  22.170  67.054  1.00 12.86           O
ATOM    259  C2  C   A   9      12.005  21.383  67.483  1.00 12.95           C
ATOM    260  C2' C   A   9       9.071  23.564  66.750  1.00 14.18           C
ATOM    261 1H2' C   A   9       9.406  23.807  65.747  1.00 20.00           H
ATOM    262 2H2' C   A   9       8.332  22.763  66.737  1.00 20.00           H
ATOM    263  O2P C   A   9       4.347  21.933  69.327  1.00 20.00           O
ATOM    264  N3  C   A   9      12.418  20.094  67.607  1.00 12.88           N
ATOM    265  H3' C   A   9       7.398  24.909  67.208  1.00 20.00           H
ATOM    266  O3' C   A   9       9.192  26.007  67.067  1.00 16.18           O
ATOM    267  C3' C   A   9       8.465  24.803  67.417  1.00 15.13           C
ATOM    268  C4  C   A   9      11.546  19.187  67.968  1.00 13.10           C
ATOM    269  N4  C   A   9      12.031  17.991  68.159  1.00 13.79           N
ATOM    270  C4' C   A   9       8.693  24.451  68.907  1.00 14.61           C
ATOM    271  O4' C   A   9       9.915  23.711  68.932  1.00 14.04           O
ATOM    272  H4' C   A   9       8.801  25.378  69.472  1.00 20.00           H
ATOM    273  H41 C   A   9      11.489  17.327  68.663  1.00 20.00           H
ATOM    274  H42 C   A   9      13.050  17.953  68.144  1.00 20.00           H
ATOM    275  H5  C   A   9       9.464  18.696  68.463  1.00 20.00           H
ATOM    276  C5  C   A   9      10.169  19.460  68.185  1.00 13.02           C
ATOM    277  C5' C   A   9       7.758  23.502  69.695  1.00 14.08           C
ATOM    278  O5' C   A   9       6.355  23.461  69.445  1.00 13.73           O
ATOM    279 1H5' C   A   9       7.917  23.697  70.758  1.00 20.00           H
ATOM    280 2H5' C   A   9       8.134  22.500  69.520  1.00 20.00           H
ATOM    281  C6  C   A   9       9.761  20.755  68.050  1.00 12.96           C
ATOM    282  H6  C   A   9       8.727  21.024  68.231  1.00 20.00           H
ATOM    283  P   G   A  10       8.724  27.118  65.955  1.00 21.01           P
ATOM    284  N1  G   A  10      13.251  19.910  64.271  1.00  9.37           N
ATOM    285  H1  G   A  10      13.708  19.064  64.568  1.00 20.00           H
ATOM    286  H1' G   A  10      12.965  24.611  62.594  1.00 20.00           H
ATOM    287  C1' G   A  10      11.968  24.718  63.031  1.00 12.66           C
ATOM    288  O1P G   A  10       8.912  28.475  66.528  1.00 20.00           O
ATOM    289  N2  G   A  10      15.315  20.778  63.962  1.00  9.57           N
ATOM    290  C2  G   A  10      14.026  20.976  63.982  1.00  9.64           C
ATOM    291  C2' G   A  10      11.068  25.544  62.108  1.00 15.13           C
ATOM    292 1H2' G   A  10      11.103  25.230  61.073  1.00 20.00           H
ATOM    293 2H2' G   A  10      10.050  25.590  62.481  1.00 20.00           H
ATOM    294  H21 G   A  10      15.879  21.603  64.003  1.00 20.00           H
ATOM    295  H22 G   A  10      15.710  19.872  64.201  1.00 20.00           H
ATOM    296  O2P G   A  10       7.387  26.759  65.431  1.00 20.00           O
ATOM    297  N3  G   A  10      13.577  22.173  63.612  1.00 10.00           N
ATOM    298  O3' G   A  10      12.803  27.022  61.374  1.00 16.88           O
ATOM    299  H3' G   A  10      10.966  27.735  62.071  1.00 20.00           H
ATOM    300  C3' G   A  10      11.687  26.934  62.272  1.00 15.64           C
ATOM    301  C4  G   A  10      12.209  22.252  63.637  1.00 10.02           C
ATOM    302  C4' G   A  10      12.049  26.890  63.780  1.00 15.94           C
ATOM    303  H4' G   A  10      13.035  27.335  63.934  1.00 20.00           H
ATOM    304  O4' G   A  10      12.095  25.520  64.185  1.00 15.25           O
ATOM    305  C5  G   A  10      11.325  21.228  63.918  1.00  9.89           C
ATOM    306  C5' G   A  10      11.025  27.622  64.671  1.00 17.19           C
ATOM    307  O5' G   A  10       9.736  26.992  64.692  1.00 18.51           O
ATOM    308 1H5' G   A  10      10.944  28.655  64.312  1.00 20.00           H
ATOM    309 2H5' G   A  10      11.436  27.660  65.681  1.00 20.00           H
ATOM    310  C6  G   A  10      11.871  19.944  64.289  1.00  9.97           C
ATOM    311  O6  G   A  10      11.288  18.896  64.568  1.00 10.67           O
ATOM    312  N7  G   A  10      10.002  21.667  63.741  1.00  9.56           N
ATOM    313  H8  G   A  10       9.302  23.607  63.329  1.00 20.00           H
ATOM    314  C8  G   A  10      10.142  22.936  63.452  1.00 10.42           C
ATOM    315  N9  G   A  10      11.445  23.370  63.373  1.00 11.15           N
ATOM    316  P   C   A  11      13.473  28.427  60.945  1.00 21.21           P
ATOM    317  N1  C   A  11      14.564  23.223  60.411  1.00 11.74           N
ATOM    318  C1' C   A  11      15.646  24.145  60.908  1.00 12.51           C
ATOM    319  H1' C   A  11      15.871  23.870  61.948  1.00 20.00           H
ATOM    320  O1P C   A  11      14.170  29.028  62.102  1.00 20.00           O
ATOM    321  O2  C   A  11      15.897  21.324  60.499  1.00  9.72           O
ATOM    322  C2  C   A  11      14.777  21.830  60.420  1.00 10.14           C
ATOM    323  C2' C   A  11      16.951  24.124  60.095  1.00 14.41           C
ATOM    324 1H2' C   A  11      17.764  23.772  60.732  1.00 20.00           H
ATOM    325 2H2' C   A  11      16.861  23.475  59.230  1.00 20.00           H
ATOM    326  O2P C   A  11      12.434  29.214  60.238  1.00 20.00           O
ATOM    327  N3  C   A  11      13.742  20.968  60.258  1.00  9.82           N
ATOM    328  H3' C   A  11      16.797  25.718  58.642  1.00 20.00           H
ATOM    329  O3' C   A  11      18.600  25.894  59.713  1.00 18.51           O
ATOM    330  C3' C   A  11      17.203  25.570  59.648  1.00 16.13           C
ATOM    331  C4  C   A  11      12.534  21.452  60.136  1.00  9.96           C
ATOM    332  N4  C   A  11      11.581  20.574  60.243  1.00 10.39           N
ATOM    333  C4' C   A  11      16.340  26.352  60.652  1.00 15.78           C
ATOM    334  O4' C   A  11      15.219  25.501  60.856  1.00 14.08           O
ATOM    335  H4' C   A  11      16.908  26.441  61.584  1.00 20.00           H
ATOM    336  H41 C   A  11      10.760  20.910  60.698  1.00 20.00           H
ATOM    337  H42 C   A  11      11.967  19.683  60.550  1.00 20.00           H
ATOM    338  H5  C   A  11      11.246  23.212  59.873  1.00 20.00           H
ATOM    339  C5  C   A  11      12.243  22.833  60.022  1.00 10.93           C
ATOM    340  C5' C   A  11      15.970  27.769  60.141  1.00 16.89           C
ATOM    341  O5' C   A  11      14.591  28.031  59.841  1.00 18.65           O
ATOM    342 1H5' C   A  11      16.526  27.918  59.207  1.00 20.00           H
ATOM    343 2H5' C   A  11      16.362  28.505  60.849  1.00 20.00           H
ATOM    344  C6  C   A  11      13.291  23.697  60.160  1.00 10.75           C
ATOM    345  H6  C   A  11      13.133  24.776  60.138  1.00 20.00           H
ATOM    346  P   G   A  12      19.454  26.323  58.411  1.00 22.45           P
ATOM    347  N1  G   A  12      14.600  19.369  57.260  1.00 13.69           N
ATOM    348  H1  G   A  12      13.837  18.732  57.420  1.00 20.00           H
ATOM    349  H1' G   A  12      19.158  20.762  57.575  1.00 20.00           H
ATOM    350  C1' G   A  12      19.053  21.682  56.991  1.00 15.12           C
ATOM    351  O1P G   A  12      20.906  26.146  58.639  1.00 20.00           O
ATOM    352  N2  G   A  12      16.031  17.644  57.626  1.00 14.58           N
ATOM    353  C2  G   A  12      15.852  18.930  57.503  1.00 13.96           C
ATOM    354  C2' G   A  12      19.642  21.453  55.594  1.00 16.21           C
ATOM    355 1H2' G   A  12      20.136  20.475  55.567  1.00 20.00           H
ATOM    356 2H2' G   A  12      18.855  21.492  54.838  1.00 20.00           H
ATOM    357  H21 G   A  12      16.923  17.383  58.001  1.00 20.00           H
ATOM    358  H22 G   A  12      15.228  17.024  57.708  1.00 20.00           H
ATOM    359  O2P G   A  12      18.960  27.596  57.842  1.00 20.00           O
ATOM    360  N3  G   A  12      16.948  19.667  57.384  1.00 13.67           N
ATOM    361  O3' G   A  12      21.950  22.103  55.097  1.00 16.29           O
ATOM    362  H3' G   A  12      20.307  23.177  54.513  1.00 20.00           H
ATOM    363  C3' G   A  12      20.632  22.590  55.368  1.00 16.85           C
ATOM    364  C4  G   A  12      16.658  20.979  57.130  1.00 14.00           C
ATOM    365  C4' G   A  12      20.545  23.431  56.661  1.00 17.11           C
ATOM    366  H4' G   A  12      21.528  23.645  57.081  1.00 20.00           H
ATOM    367  O4' G   A  12      19.843  22.662  57.621  1.00 15.71           O
ATOM    368  C5  G   A  12      15.429  21.540  56.888  1.00 13.76           C
ATOM    369  C5' G   A  12      19.870  24.771  56.335  1.00 17.94           C
ATOM    370  O5' G   A  12      19.019  25.201  57.369  1.00 18.79           O
ATOM    371 1H5' G   A  12      19.254  24.671  55.444  1.00 20.00           H
ATOM    372 2H5' G   A  12      20.641  25.520  56.149  1.00 20.00           H
ATOM    373  C6  G   A  12      14.276  20.677  56.946  1.00 14.26           C
ATOM    374  O6  G   A  12      13.108  20.900  56.633  1.00 14.55           O
ATOM    375  N7  G   A  12      15.576  22.887  56.525  1.00 14.64           N
ATOM    376  H8  G   A  12      17.302  24.057  56.448  1.00 20.00           H
ATOM    377  C8  G   A  12      16.864  23.088  56.619  1.00 14.42           C
ATOM    378  N9  G   A  12      17.592  21.970  56.971  1.00 14.49           N
ATOM    379 HO3' G   A  12      22.539  22.484  55.753  1.00  0.00           H
TER     380      G   A  12
ATOM    381  N1  C   B  13      11.709  15.265  58.099  1.00 18.95           N
ATOM    382  C1' C   B  13      11.961  13.795  58.109  1.00 19.78           C
ATOM    383  H1' C   B  13      12.933  13.579  57.652  1.00 20.00           H
ATOM    384  O2  C   B  13      13.877  15.756  57.526  1.00 17.75           O
ATOM    385  C2  C   B  13      12.743  16.150  57.772  1.00 18.76           C
ATOM    386  C2' C   B  13      11.977  13.190  59.513  1.00 20.28           C
ATOM    387 1H2' C   B  13      13.005  13.066  59.853  1.00 20.00           H
ATOM    388 2H2' C   B  13      11.425  13.821  60.214  1.00 20.00           H
ATOM    389  N3  C   B  13      12.470  17.451  57.512  1.00 18.35           N
ATOM    390  H3' C   B  13      10.687  11.592  60.237  1.00 20.00           H
ATOM    391  O3' C   B  13      12.150  10.774  58.997  1.00 20.23           O
ATOM    392  C3' C   B  13      11.275  11.841  59.355  1.00 20.69           C
ATOM    393  C4  C   B  13      11.247  17.895  57.675  1.00 18.28           C
ATOM    394  N4  C   B  13      11.036  19.144  57.396  1.00 18.07           N
ATOM    395  C4' C   B  13      10.407  12.033  58.105  1.00 21.16           C
ATOM    396  O4' C   B  13      10.891  13.172  57.386  1.00 20.70           O
ATOM    397  H4' C   B  13      10.606  11.176  57.465  1.00 20.00           H
ATOM    398  H41 C   B  13      10.249  19.576  57.827  1.00 20.00           H
ATOM    399  H42 C   B  13      11.867  19.713  57.257  1.00 20.00           H
ATOM    400  H5  C   B  13       9.138  17.411  58.036  1.00 20.00           H
ATOM    401  C5  C   B  13      10.148  17.051  57.978  1.00 17.96           C
ATOM    402  C5' C   B  13       8.889  11.979  58.284  1.00 21.72           C
ATOM    403  O5' C   B  13       8.441  13.026  59.196  1.00 23.50           O
ATOM    404 1H5' C   B  13       8.625  10.981  58.660  1.00 20.00           H
ATOM    405 2H5' C   B  13       8.408  12.170  57.344  1.00 20.00           H
ATOM    406  C6  C   B  13      10.427  15.743  58.202  1.00 18.08           C
ATOM    407  H6  C   B  13       9.633  15.045  58.420  1.00 20.00           H
ATOM    408 HO5' C   B  13       8.724  12.902  60.095  1.00  0.00           H
ATOM    409  P   G   B  14      12.872   9.857  60.091  1.00 20.51           P
ATOM    410  N1  G   B  14      14.877  18.358  61.063  1.00 12.75           N
ATOM    411  H1  G   B  14      14.733  19.354  60.964  1.00 20.00           H
ATOM    412  H1' G   B  14      17.429  14.062  61.479  1.00 20.00           H
ATOM    413  C1' G   B  14      16.517  13.505  61.720  1.00 16.08           C
ATOM    414  O1P G   B  14      13.469   8.711  59.369  1.00 20.00           O
ATOM    415  N2  G   B  14      17.087  18.729  60.794  1.00 12.38           N
ATOM    416  C2  G   B  14      16.137  17.875  61.061  1.00 13.62           C
ATOM    417  C2' G   B  14      16.767  12.691  62.995  1.00 16.90           C
ATOM    418 1H2' G   B  14      17.542  13.143  63.601  1.00 20.00           H
ATOM    419 2H2' G   B  14      15.857  12.601  63.587  1.00 20.00           H
ATOM    420  H21 G   B  14      17.998  18.436  61.084  1.00 20.00           H
ATOM    421  H22 G   B  14      16.834  19.717  60.786  1.00 20.00           H
ATOM    422  O2P G   B  14      11.909   9.612  61.184  1.00 20.00           O
ATOM    423  N3  G   B  14      16.466  16.589  61.220  1.00 13.63           N
ATOM    424  O3' G   B  14      18.563  11.170  62.173  1.00 18.55           O
ATOM    425  H3' G   B  14      16.891  10.535  63.210  1.00 20.00           H
ATOM    426  C3' G   B  14      17.186  11.308  62.493  1.00 17.61           C
ATOM    427  C4  G   B  14      15.378  15.807  61.526  1.00 14.11           C
ATOM    428  C4' G   B  14      16.370  11.221  61.206  1.00 17.93           C
ATOM    429  H4' G   B  14      16.933  10.639  60.479  1.00 20.00           H
ATOM    430  O4' G   B  14      16.226  12.551  60.700  1.00 17.27           O
ATOM    431  C5  G   B  14      14.065  16.212  61.598  1.00 13.49           C
ATOM    432  C5' G   B  14      15.042  10.480  61.475  1.00 17.74           C
ATOM    433  O5' G   B  14      14.031  10.856  60.557  1.00 18.46           O
ATOM    434 1H5' G   B  14      14.697  10.667  62.494  1.00 20.00           H
ATOM    435 2H5' G   B  14      15.240   9.412  61.373  1.00 20.00           H
ATOM    436  C6  G   B  14      13.754  17.595  61.320  1.00 13.69           C
ATOM    437  O6  G   B  14      12.660  18.131  61.176  1.00 13.82           O
ATOM    438  N7  G   B  14      13.226  15.125  61.888  1.00 14.88           N
ATOM    439  H8  G   B  14      13.745  13.122  62.247  1.00 20.00           H
ATOM    440  C8  G   B  14      14.061  14.135  62.036  1.00 15.06           C
ATOM    441  N9  G   B  14      15.376  14.449  61.805  1.00 15.38           N
ATOM    442  P   C   B  15      19.664  10.864  63.306  1.00 21.86           P
ATOM    443  N1  C   B  15      16.840  16.107  64.760  1.00 12.50           N
ATOM    444  C1' C   B  15      18.341  16.006  64.695  1.00 13.86           C
ATOM    445  H1' C   B  15      18.770  17.015  64.628  1.00 20.00           H
ATOM    446  O1P C   B  15      20.929  10.530  62.610  1.00 20.00           O
ATOM    447  O2  C   B  15      16.823  18.308  64.069  1.00 11.49           O
ATOM    448  C2  C   B  15      16.203  17.332  64.479  1.00 12.06           C
ATOM    449  C2' C   B  15      18.971  15.311  65.910  1.00 15.26           C
ATOM    450 1H2' C   B  15      19.065  15.987  66.745  1.00 20.00           H
ATOM    451 2H2' C   B  15      18.424  14.428  66.224  1.00 20.00           H
ATOM    452  O2P C   B  15      19.067   9.884  64.242  1.00 20.00           O
ATOM    453  N3  C   B  15      14.857  17.470  64.619  1.00 11.52           N
ATOM    454  H3' C   B  15      20.596  13.892  65.874  1.00 20.00           H
ATOM    455  O3' C   B  15      21.301  15.849  65.757  1.00 16.62           O
ATOM    456  C3' C   B  15      20.341  14.860  65.436  1.00 15.56           C
ATOM    457  C4  C   B  15      14.166  16.459  65.100  1.00 11.13           C
ATOM    458  N4  C   B  15      12.884  16.624  65.261  1.00 11.35           N
ATOM    459  C4' C   B  15      20.147  14.779  63.921  1.00 15.81           C
ATOM    460  O4' C   B  15      18.813  15.212  63.610  1.00 15.39           O
ATOM    461  H4' C   B  15      20.848  15.485  63.476  1.00 20.00           H
ATOM    462  H41 C   B  15      12.386  15.971  65.822  1.00 20.00           H
ATOM    463  H42 C   B  15      12.479  17.535  65.066  1.00 20.00           H
ATOM    464  H5  C   B  15      14.159  14.374  65.782  1.00 20.00           H
ATOM    465  C5  C   B  15      14.740  15.196  65.402  1.00 11.21           C
ATOM    466  C5' C   B  15      20.480  13.375  63.377  1.00 16.74           C
ATOM    467  O5' C   B  15      19.781  12.306  64.008  1.00 18.30           O
ATOM    468 1H5' C   B  15      21.547  13.199  63.521  1.00 20.00           H
ATOM    469 2H5' C   B  15      20.269  13.370  62.309  1.00 20.00           H
ATOM    470  C6  C   B  15      16.077  15.059  65.217  1.00 11.68           C
ATOM    471  H6  C   B  15      16.554  14.115  65.440  1.00 20.00           H
ATOM    472  P   G   B  16      22.673  15.493  66.513  1.00 19.62           P
ATOM    473  N1  G   B  16      15.366  20.000  67.552  1.00 12.64           N
ATOM    474  H1  G   B  16      14.384  20.211  67.614  1.00 20.00           H
ATOM    475  H1' G   B  16      20.094  20.664  66.286  1.00 20.00           H
ATOM    476  C1' G   B  16      20.452  19.839  66.907  1.00 14.39           C
ATOM    477  O1P G   B  16      23.687  15.130  65.492  1.00 20.00           O
ATOM    478  N2  G   B  16      15.723  22.143  66.880  1.00 11.55           N
ATOM    479  C2  G   B  16      16.226  20.975  67.163  1.00 12.53           C
ATOM    480  C2' G   B  16      21.383  20.395  67.976  1.00 14.91           C
ATOM    481 1H2' G   B  16      21.203  21.463  68.069  1.00 20.00           H
ATOM    482 2H2' G   B  16      21.220  19.876  68.921  1.00 20.00           H
ATOM    483  H21 G   B  16      16.380  22.896  66.818  1.00 20.00           H
ATOM    484  H22 G   B  16      14.725  22.308  67.001  1.00 20.00           H
ATOM    485  O2P G   B  16      22.388  14.554  67.617  1.00 20.00           O
ATOM    486  N3  G   B  16      17.542  20.831  67.046  1.00 12.95           N
ATOM    487  O3' G   B  16      23.512  21.317  67.157  1.00 15.93           O
ATOM    488  H3' G   B  16      23.345  19.576  68.316  1.00 20.00           H
ATOM    489  C3' G   B  16      22.812  20.125  67.533  1.00 15.54           C
ATOM    490  C4  G   B  16      17.978  19.616  67.497  1.00 13.07           C
ATOM    491  C4' G   B  16      22.618  19.250  66.289  1.00 15.50           C
ATOM    492  H4' G   B  16      22.925  19.859  65.440  1.00 20.00           H
ATOM    493  O4' G   B  16      21.234  18.941  66.132  1.00 14.91           O
ATOM    494  C5  G   B  16      17.200  18.591  68.006  1.00 13.09           C
ATOM    495  C5' G   B  16      23.495  17.986  66.287  1.00 16.32           C
ATOM    496  O5' G   B  16      23.054  16.931  67.133  1.00 17.01           O
ATOM    497 1H5' G   B  16      24.502  18.262  66.600  1.00 20.00           H
ATOM    498 2H5' G   B  16      23.550  17.626  65.260  1.00 20.00           H
ATOM    499  C6  G   B  16      15.773  18.750  67.977  1.00 13.07           C
ATOM    500  O6  G   B  16      14.881  17.926  68.222  1.00 13.12           O
ATOM    501  N7  G   B  16      18.025  17.555  68.476  1.00 13.47           N
ATOM    502  H8  G   B  16      20.132  17.418  68.445  1.00 20.00           H
ATOM    503  C8  G   B  16      19.234  17.981  68.215  1.00 13.64           C
ATOM    504  N9  G   B  16      19.277  19.159  67.513  1.00 13.79           N
ATOM    505  P   A   B  17      24.144  22.362  68.224  1.00 17.20           P
ATOM    506  N1  A   B  17      15.428  20.838  71.036  1.00 12.21           N
ATOM    507  C1' A   B  17      19.285  23.879  69.372  1.00 13.86           C
ATOM    508  H1' A   B  17      18.393  24.472  69.152  1.00 20.00           H
ATOM    509  O1P A   B  17      25.135  23.182  67.482  1.00 20.00           O
ATOM    510  C2  A   B  17      15.452  22.111  70.667  1.00 12.78           C
ATOM    511  H2  A   B  17      14.513  22.627  70.751  1.00 20.00           H
ATOM    512  C2' A   B  17      20.185  24.629  70.347  1.00 14.46           C
ATOM    513 1H2' A   B  17      19.611  25.114  71.133  1.00 20.00           H
ATOM    514 2H2' A   B  17      20.926  23.959  70.782  1.00 20.00           H
ATOM    515  O2P A   B  17      24.592  21.599  69.406  1.00 20.00           O
ATOM    516  N3  A   B  17      16.487  22.828  70.236  1.00 12.52           N
ATOM    517  H3' A   B  17      21.875  25.901  69.830  1.00 20.00           H
ATOM    518  C3' A   B  17      20.897  25.619  69.430  1.00 14.17           C
ATOM    519  O3' A   B  17      20.122  26.774  69.120  1.00 14.03           O
ATOM    520  C4  A   B  17      17.645  22.119  70.270  1.00 12.99           C
ATOM    521  H4' A   B  17      20.700  25.500  67.314  1.00 20.00           H
ATOM    522  O4' A   B  17      20.074  23.747  68.192  1.00 14.49           O
ATOM    523  C4' A   B  17      21.010  24.827  68.119  1.00 14.48           C
ATOM    524  C5  A   B  17      17.797  20.823  70.688  1.00 12.85           C
ATOM    525  O5' A   B  17      22.904  23.304  68.656  1.00 14.73           O
ATOM    526  C5' A   B  17      22.430  24.330  67.794  1.00 15.01           C
ATOM    527 1H5' A   B  17      23.112  25.182  67.846  1.00 20.00           H
ATOM    528 2H5' A   B  17      22.428  23.968  66.767  1.00 20.00           H
ATOM    529  N6  A   B  17      16.481  18.926  71.409  1.00 12.18           N
ATOM    530  C6  A   B  17      16.586  20.185  71.044  1.00 12.34           C
ATOM    531  H61 A   B  17      17.303  18.352  71.363  1.00 20.00           H
ATOM    532  H62 A   B  17      15.556  18.552  71.588  1.00 20.00           H
ATOM    533  N7  A   B  17      19.151  20.454  70.701  1.00 13.16           N
ATOM    534  C8  A   B  17      19.743  21.546  70.302  1.00 13.34           C
ATOM    535  H8  A   B  17      20.817  21.643  70.220  1.00 20.00           H
ATOM    536  N9  A   B  17      18.904  22.557  69.922  1.00 13.39           N
ATOM    537  P   T   B  18      19.944  28.012  70.123  1.00 13.92           P
ATOM    538  N1  T   B  18      16.694  24.384  73.542  1.00  9.61           N
ATOM    539  H1' T   B  18      15.169  25.841  73.786  1.00 20.00           H
ATOM    540  C1' T   B  18      16.150  25.762  73.298  1.00 11.19           C
ATOM    541  O1P T   B  18      19.444  29.153  69.317  1.00 20.00           O
ATOM    542  O2  T   B  18      14.530  23.548  73.759  1.00  9.75           O
ATOM    543  C2  T   B  18      15.746  23.364  73.723  1.00  9.00           C
ATOM    544  C2' T   B  18      16.984  26.982  73.739  1.00 12.71           C
ATOM    545 1H2' T   B  18      16.772  27.290  74.759  1.00 20.00           H
ATOM    546 2H2' T   B  18      18.050  26.799  73.628  1.00 20.00           H
ATOM    547  O2P T   B  18      21.200  28.165  70.881  1.00 20.00           O
ATOM    548  H3  T   B  18      15.522  21.372  74.030  1.00 20.00           H
ATOM    549  N3  T   B  18      16.219  22.098  73.937  1.00  9.74           N
ATOM    550  C3' T   B  18      16.575  28.076  72.751  1.00 14.01           C
ATOM    551  O3' T   B  18      15.418  28.827  73.126  1.00 16.57           O
ATOM    552  H3' T   B  18      17.399  28.775  72.582  1.00 20.00           H
ATOM    553  C4  T   B  18      17.532  21.711  73.984  1.00  9.67           C
ATOM    554  O4  T   B  18      17.795  20.529  74.169  1.00  9.74           O
ATOM    555  H4' T   B  18      15.509  27.665  70.924  1.00 20.00           H
ATOM    556  O4' T   B  18      15.930  25.916  71.912  1.00 12.92           O
ATOM    557  C4' T   B  18      16.319  27.219  71.500  1.00 13.66           C
ATOM    558  C5  T   B  18      18.486  22.803  73.786  1.00  9.85           C
ATOM    559  O5' T   B  18      18.776  27.488  71.097  1.00 13.63           O
ATOM    560  C5' T   B  18      17.530  27.039  70.570  1.00 13.57           C
ATOM    561 1H5' T   B  18      17.309  27.524  69.616  1.00 20.00           H
ATOM    562 2H5' T   B  18      17.622  25.971  70.369  1.00 20.00           H
ATOM    563  C5M T   B  18      19.975  22.485  73.831  0.00 99.00           C
ATOM    564  H6  T   B  18      18.774  24.862  73.396  1.00 20.00           H
ATOM    565  C6  T   B  18      18.053  24.076  73.568  1.00  9.39           C
ATOM    566 1H5M T   B  18      20.580  23.373  73.657  0.00  0.00           H
ATOM    567 2H5M T   B  18      20.202  21.727  73.081  0.00  0.00           H
ATOM    568 3H5M T   B  18      20.212  22.059  74.807  0.00  0.00           H
ATOM    569  P   A   B  19      15.434  29.929  74.314  1.00 20.78           P
ATOM    570  N1  A   B  19      14.611  21.426  77.804  1.00 11.36           N
ATOM    571  C1' A   B  19      12.710  25.815  75.887  1.00 13.91           C
ATOM    572  H1' A   B  19      12.078  25.087  75.374  1.00 20.00           H
ATOM    573  O1P A   B  19      14.851  31.198  73.811  1.00 20.00           O
ATOM    574  C2  A   B  19      13.365  21.847  77.649  1.00 11.98           C
ATOM    575  H2  A   B  19      12.597  21.124  77.872  1.00 20.00           H
ATOM    576  C2' A   B  19      11.920  26.477  77.007  1.00 15.34           C
ATOM    577 1H2' A   B  19      11.060  25.862  77.265  1.00 20.00           H
ATOM    578 2H2' A   B  19      12.568  26.631  77.864  1.00 20.00           H
ATOM    579  O2P A   B  19      16.766  29.961  74.956  1.00 20.00           O
ATOM    580  N3  A   B  19      12.947  23.031  77.222  1.00 12.52           N
ATOM    581  H3' A   B  19      11.872  28.618  77.179  1.00 20.00           H
ATOM    582  C3' A   B  19      11.513  27.853  76.485  1.00 16.75           C
ATOM    583  O3' A   B  19      10.112  28.002  76.267  1.00 18.62           O
ATOM    584  C4  A   B  19      13.987  23.866  76.944  1.00 11.65           C
ATOM    585  H4' A   B  19      11.486  27.944  74.358  1.00 20.00           H
ATOM    586  O4' A   B  19      13.107  26.847  74.998  1.00 15.99           O
ATOM    587  C4' A   B  19      12.245  27.972  75.145  1.00 17.15           C
ATOM    588  C5  A   B  19      15.325  23.598  77.093  1.00 11.69           C
ATOM    589  O5' A   B  19      14.387  29.263  75.341  1.00 19.49           O
ATOM    590  C5' A   B  19      12.993  29.314  75.048  1.00 18.05           C
ATOM    591 1H5' A   B  19      12.534  30.035  75.726  1.00 20.00           H
ATOM    592 2H5' A   B  19      12.847  29.693  74.038  1.00 20.00           H
ATOM    593  N6  A   B  19      16.793  21.737  77.603  1.00 11.71           N
ATOM    594  C6  A   B  19      15.593  22.274  77.512  1.00 11.89           C
ATOM    595  H61 A   B  19      17.576  22.277  77.289  1.00 20.00           H
ATOM    596  H62 A   B  19      16.851  20.736  77.756  1.00 20.00           H
ATOM    597  N7  A   B  19      16.107  24.722  76.780  1.00 11.46           N
ATOM    598  C8  A   B  19      15.201  25.605  76.436  1.00 12.34           C
ATOM    599  H8  A   B  19      15.419  26.619  76.133  1.00 20.00           H
ATOM    600  N9  A   B  19      13.913  25.137  76.424  1.00 12.41           N
ATOM    601  P   T   B  20       9.138  28.624  77.384  1.00 24.40           P
ATOM    602  N1  T   B  20      11.907  24.751  80.608  1.00 15.65           N
ATOM    603  H1' T   B  20      10.092  23.684  80.941  1.00 20.00           H
ATOM    604  C1' T   B  20      10.419  24.647  80.527  1.00 16.92           C
ATOM    605  O1P T   B  20       7.807  28.888  76.789  1.00 20.00           O
ATOM    606  O2  T   B  20      12.126  22.524  81.225  1.00 16.00           O
ATOM    607  C2  T   B  20      12.629  23.561  80.791  1.00 15.35           C
ATOM    608  C2' T   B  20       9.606  25.756  81.206  1.00 18.10           C
ATOM    609 1H2' T   B  20       9.553  25.619  82.292  1.00 20.00           H
ATOM    610 2H2' T   B  20      10.013  26.743  80.960  1.00 20.00           H
ATOM    611  O2P T   B  20       9.845  29.728  78.071  1.00 20.00           O
ATOM    612  H3  T   B  20      14.493  22.746  80.740  1.00 20.00           H
ATOM    613  N3  T   B  20      13.989  23.621  80.658  1.00 15.01           N
ATOM    614  C3' T   B  20       8.235  25.646  80.516  1.00 19.71           C
ATOM    615  O3' T   B  20       7.299  24.751  81.113  1.00 20.48           O
ATOM    616  H3' T   B  20       7.775  26.639  80.436  1.00 20.00           H
ATOM    617  C4  T   B  20      14.732  24.744  80.371  1.00 14.47           C
ATOM    618  O4  T   B  20      15.947  24.648  80.355  1.00 14.79           O
ATOM    619  H4' T   B  20       8.050  24.228  78.896  1.00 20.00           H
ATOM    620  O4' T   B  20      10.016  24.737  79.174  1.00 18.36           O
ATOM    621  C4' T   B  20       8.642  25.113  79.129  1.00 19.34           C
ATOM    622  C5  T   B  20      13.933  25.966  80.195  1.00 14.82           C
ATOM    623  O5' T   B  20       9.015  27.406  78.417  1.00 20.93           O
ATOM    624  C5' T   B  20       8.406  26.174  78.049  1.00 20.12           C
ATOM    625 1H5' T   B  20       7.331  26.317  77.908  1.00 20.00           H
ATOM    626 2H5' T   B  20       8.830  25.819  77.108  1.00 20.00           H
ATOM    627  C5M T   B  20      14.633  27.264  79.801  0.00 99.00           C
ATOM    628  H6  T   B  20      11.998  26.827  80.117  1.00 20.00           H
ATOM    629  C6  T   B  20      12.585  25.935  80.324  1.00 15.16           C
ATOM    630 1H5M T   B  20      13.916  28.071  79.653  0.00  0.00           H
ATOM    631 2H5M T   B  20      15.176  27.101  78.870  0.00  0.00           H
ATOM    632 3H5M T   B  20      15.357  27.538  80.565  0.00  0.00           H
ATOM    633  P   C   B  21       6.833  24.842  82.647  1.00 24.81           P
ATOM    634  N1  C   B  21      11.374  22.243  84.573  1.00 18.44           N
ATOM    635  C1' C   B  21      10.132  21.437  84.804  1.00 19.10           C
ATOM    636  H1' C   B  21      10.389  20.503  85.309  1.00 20.00           H
ATOM    637  O1P C   B  21       5.410  24.431  82.748  1.00 20.00           O
ATOM    638  O2  C   B  21      12.759  20.505  85.223  1.00 17.27           O
ATOM    639  C2  C   B  21      12.634  21.673  84.837  1.00 17.98           C
ATOM    640  C2' C   B  21       9.047  22.130  85.645  1.00 19.72           C
ATOM    641 1H2' C   B  21       9.180  21.917  86.701  1.00 20.00           H
ATOM    642 2H2' C   B  21       9.043  23.208  85.483  1.00 20.00           H
ATOM    643  O2P C   B  21       7.269  26.117  83.251  1.00 20.00           O
ATOM    644  N3  C   B  21      13.776  22.406  84.729  1.00 17.04           N
ATOM    645  H3' C   B  21       6.945  22.319  85.146  1.00 20.00           H
ATOM    646  O3' C   B  21       7.282  20.394  85.815  1.00 19.80           O
ATOM    647  C3' C   B  21       7.730  21.558  85.116  1.00 20.33           C
ATOM    648  C4  C   B  21      13.669  23.655  84.317  1.00 17.50           C
ATOM    649  N4  C   B  21      14.782  24.328  84.192  1.00 16.81           N
ATOM    650  C4' C   B  21       8.115  21.249  83.656  1.00 20.24           C
ATOM    651  O4' C   B  21       9.530  21.112  83.566  1.00 20.34           O
ATOM    652  H4' C   B  21       7.657  20.305  83.364  1.00 20.00           H
ATOM    653  H41 C   B  21      14.745  25.242  83.797  1.00 20.00           H
ATOM    654  H42 C   B  21      15.667  23.832  84.226  1.00 20.00           H
ATOM    655  H5  C   B  21      12.372  25.293  83.626  1.00 20.00           H
ATOM    656  C5  C   B  21      12.432  24.283  83.997  1.00 17.56           C
ATOM    657  C5' C   B  21       7.626  22.331  82.680  1.00 21.02           C
ATOM    658  O5' C   B  21       7.761  23.654  83.202  1.00 21.64           O
ATOM    659 1H5' C   B  21       6.576  22.134  82.453  1.00 20.00           H
ATOM    660 2H5' C   B  21       8.184  22.248  81.744  1.00 20.00           H
ATOM    661  C6  C   B  21      11.303  23.538  84.112  1.00 17.79           C
ATOM    662  H6  C   B  21      10.333  23.936  83.817  1.00 20.00           H
ATOM    663  P   G   B  22       6.731  20.449  87.337  1.00 21.01           P
ATOM    664  N1  G   B  22      15.353  23.102  87.828  1.00 13.32           N
ATOM    665  H1  G   B  22      16.258  23.440  87.538  1.00 20.00           H
ATOM    666  H1' G   B  22      12.188  20.037  89.940  1.00 20.00           H
ATOM    667  C1' G   B  22      11.324  20.445  89.409  1.00 15.10           C
ATOM    668  O1P G   B  22       5.773  19.340  87.552  1.00 20.00           O
ATOM    669  N2  G   B  22      16.313  21.083  88.222  1.00 12.71           N
ATOM    670  C2  G   B  22      15.230  21.801  88.158  1.00 12.86           C
ATOM    671  C2' G   B  22      10.165  20.535  90.408  1.00 15.90           C
ATOM    672 1H2' G   B  22      10.501  20.824  91.404  1.00 20.00           H
ATOM    673 2H2' G   B  22       9.391  21.216  90.053  1.00 20.00           H
ATOM    674  H21 G   B  22      16.190  20.100  88.337  1.00 20.00           H
ATOM    675  H22 G   B  22      17.220  21.492  88.004  1.00 20.00           H
ATOM    676  O2P G   B  22       6.350  21.828  87.709  1.00 20.00           O
ATOM    677  N3  G   B  22      14.103  21.213  88.541  1.00 13.28           N
ATOM    678  O3' G   B  22      10.349  18.217  91.225  1.00 17.39           O
ATOM    679  H3' G   B  22       8.555  19.082  90.615  1.00 20.00           H
ATOM    680  C3' G   B  22       9.623  19.108  90.385  1.00 16.79           C
ATOM    681  C4  G   B  22      13.027  22.056  88.469  1.00 13.68           C
ATOM    682  C4' G   B  22       9.896  18.699  88.931  1.00 16.42           C
ATOM    683  H4' G   B  22      10.215  17.659  88.932  1.00 20.00           H
ATOM    684  O4' G   B  22      10.949  19.503  88.417  1.00 15.78           O
ATOM    685  C5  G   B  22      13.030  23.388  88.114  1.00 13.99           C
ATOM    686  C5' G   B  22       8.681  18.832  88.010  1.00 16.97           C
ATOM    687  O5' G   B  22       8.061  20.095  88.152  1.00 18.94           O
ATOM    688 1H5' G   B  22       7.962  18.047  88.246  1.00 20.00           H
ATOM    689 2H5' G   B  22       9.007  18.712  86.975  1.00 20.00           H
ATOM    690  C6  G   B  22      14.296  23.988  87.765  1.00 13.70           C
ATOM    691  O6  G   B  22      14.566  25.152  87.476  1.00 12.88           O
ATOM    692  N7  G   B  22      11.729  23.911  88.201  1.00 14.54           N
ATOM    693  H8  G   B  22       9.929  22.931  88.676  1.00 20.00           H
ATOM    694  C8  G   B  22      11.006  22.883  88.562  1.00 14.19           C
ATOM    695  N9  G   B  22      11.730  21.734  88.793  1.00 14.07           N
ATOM    696  P   C   B  23      10.050  18.030  92.799  1.00 21.93           P
ATOM    697  N1  C   B  23      14.677  21.302  91.842  1.00 16.47           N
ATOM    698  C1' C   B  23      14.952  19.834  91.964  1.00 17.52           C
ATOM    699  H1' C   B  23      15.683  19.565  91.190  1.00 20.00           H
ATOM    700  O1P C   B  23       9.621  16.627  93.023  1.00 20.00           O
ATOM    701  O2  C   B  23      16.924  21.779  91.549  1.00 16.88           O
ATOM    702  C2  C   B  23      15.756  22.172  91.580  1.00 16.43           C
ATOM    703  C2' C   B  23      15.536  19.524  93.343  1.00 18.45           C
ATOM    704 1H2' C   B  23      16.528  19.088  93.198  1.00 20.00           H
ATOM    705 2H2' C   B  23      15.601  20.428  93.940  1.00 20.00           H
ATOM    706  O2P C   B  23       9.208  19.140  93.290  1.00 20.00           O
ATOM    707  N3  C   B  23      15.561  23.509  91.476  1.00 16.31           N
ATOM    708  H3' C   B  23      13.886  19.011  94.693  1.00 20.00           H
ATOM    709  O3' C   B  23      15.437  17.544  94.700  1.00 21.02           O
ATOM    710  C3' C   B  23      14.611  18.514  94.036  1.00 19.43           C
ATOM    711  C4  C   B  23      14.337  23.972  91.609  1.00 16.38           C
ATOM    712  N4  C   B  23      14.192  25.232  91.340  1.00 16.61           N
ATOM    713  C4' C   B  23      13.914  17.933  92.799  1.00 19.29           C
ATOM    714  O4' C   B  23      13.796  19.008  91.859  1.00 17.68           O
ATOM    715  H4' C   B  23      14.579  17.171  92.391  1.00 20.00           H
ATOM    716  H41 C   B  23      13.282  25.512  91.036  1.00 20.00           H
ATOM    717  H42 C   B  23      15.022  25.648  90.919  1.00 20.00           H
ATOM    718  H5  C   B  23      12.243  23.578  92.171  1.00 20.00           H
ATOM    719  C5  C   B  23      13.224  23.168  91.982  1.00 15.98           C
ATOM    720  C5' C   B  23      12.557  17.274  93.083  1.00 19.75           C
ATOM    721  O5' C   B  23      11.536  18.220  93.385  1.00 20.41           O
ATOM    722 1H5' C   B  23      12.662  16.575  93.915  1.00 20.00           H
ATOM    723 2H5' C   B  23      12.277  16.700  92.197  1.00 20.00           H
ATOM    724  C6  C   B  23      13.431  21.826  92.095  1.00 16.54           C
ATOM    725  H6  C   B  23      12.625  21.145  92.373  1.00 20.00           H
ATOM    726  P   G   B  24      15.243  17.015  96.224  1.00 25.73           P
ATOM    727  N1  G   B  24      16.901  25.373  94.260  1.00 18.11           N
ATOM    728  H1  G   B  24      16.807  26.264  93.792  1.00 20.00           H
ATOM    729  H1' G   B  24      18.918  20.997  94.968  1.00 20.00           H
ATOM    730  C1' G   B  24      18.213  20.701  95.751  1.00 19.19           C
ATOM    731  O1P G   B  24      15.254  15.535  96.212  1.00 20.00           O
ATOM    732  N2  G   B  24      19.122  25.446  93.838  1.00 18.34           N
ATOM    733  C2  G   B  24      18.088  24.745  94.225  1.00 17.82           C
ATOM    734  C2' G   B  24      18.934  20.626  97.100  1.00 19.66           C
ATOM    735 1H2' G   B  24      19.916  21.101  97.010  1.00 20.00           H
ATOM    736 2H2' G   B  24      18.346  21.111  97.884  1.00 20.00           H
ATOM    737  H21 G   B  24      19.967  24.935  93.679  1.00 20.00           H
ATOM    738  H22 G   B  24      18.988  26.388  93.478  1.00 20.00           H
ATOM    739  O2P G   B  24      14.169  17.751  96.916  1.00 20.00           O
ATOM    740  N3  G   B  24      18.330  23.534  94.729  1.00 17.93           N
ATOM    741  O3' G   B  24      20.392  18.788  97.756  1.00 20.29           O
ATOM    742  H3' G   B  24      18.349  18.871  98.191  1.00 20.00           H
ATOM    743  C3' G   B  24      19.054  19.135  97.400  1.00 20.03           C
ATOM    744  C4  G   B  24      17.192  22.952  95.235  1.00 18.02           C
ATOM    745  C4' G   B  24      18.610  18.461  96.097  1.00 20.49           C
ATOM    746  H4' G   B  24      19.468  18.272  95.449  1.00 20.00           H
ATOM    747  O4' G   B  24      17.753  19.399  95.477  1.00 19.95           O
ATOM    748  C5  G   B  24      15.946  23.506  95.342  1.00 17.87           C
ATOM    749  C5' G   B  24      17.867  17.151  96.386  1.00 21.51           C
ATOM    750  O5' G   B  24      16.607  17.450  96.961  1.00 22.50           O
ATOM    751 1H5' G   B  24      18.440  16.549  97.091  1.00 20.00           H
ATOM    752 2H5' G   B  24      17.744  16.583  95.459  1.00 20.00           H
ATOM    753  C6  G   B  24      15.745  24.837  94.809  1.00 17.89           C
ATOM    754  O6  G   B  24      14.762  25.564  94.847  1.00 18.50           O
ATOM    755  N7  G   B  24      15.081  22.629  96.027  1.00 18.01           N
ATOM    756  H8  G   B  24      15.431  20.648  96.670  1.00 20.00           H
ATOM    757  C8  G   B  24      15.813  21.561  96.217  1.00 18.07           C
ATOM    758  N9  G   B  24      17.105  21.681  95.756  1.00 18.18           N
ATOM    759 HO3' G   B  24      20.542  17.887  97.463  1.00  0.00           H
TER     760      G   B  24
HETATM  761  H01 NT     25      12.577  18.837  83.440  1.00 44.65           H
HETATM  762  H02 NT     25      13.030  17.320  82.589  1.00 44.65           H
HETATM  763  H03 NT     25      11.718  24.391  72.786  1.00 46.03           H
HETATM  764  C1  NT     25      12.467  16.963  85.495  1.00 44.41           C
HETATM  765  O1  NT     25      10.008  17.336  82.461  1.00 44.40           O
HETATM  766  N1  NT     25      13.800  16.882  85.516  1.00 44.47           N
HETATM  767  N10 NT     25      12.604  23.719  69.840  1.00 46.14           N
HETATM  768  C10 NT     25       9.198  22.951  76.031  1.00 46.32           C
HETATM  769 1H10 NT     25      11.898  23.518  70.543  1.00 46.14           H
HETATM  770 2H10 NT     25      13.059  22.932  69.396  1.00 46.14           H
HETATM  771  C11 NT     25      10.119  23.381  75.121  1.00 46.34           C
HETATM  772  H11 NT     25      14.334  16.921  86.376  1.00 44.47           H
HETATM  773 1H11 NT     25      11.160  23.057  75.039  1.00 46.34           H
HETATM  774  C12 NT     25       9.527  24.449  74.294  1.00 46.23           C
HETATM  775  C13 NT     25       8.045  23.616  75.789  1.00 46.13           C
HETATM  776 1H13 NT     25       7.106  23.597  76.308  1.00 46.13           H
HETATM  777  C14 NT     25       7.052  25.208  74.261  1.00 46.66           C
HETATM  778 1H14 NT     25       7.161  26.277  74.477  1.00 46.66           H
HETATM  779 2H14 NT     25       6.148  24.835  74.753  1.00 46.66           H
HETATM  780 3H14 NT     25       6.956  25.048  73.181  1.00 46.66           H
HETATM  781  C15 NT     25       9.967  25.407  73.241  1.00 45.88           C
HETATM  782  C16 NT     25      11.377  25.937  71.303  1.00 46.24           C
HETATM  783 1H16 NT     25      10.727  25.495  70.546  1.00 46.24           H
HETATM  784 2H16 NT     25      11.045  26.969  71.447  1.00 46.24           H
HETATM  785  C17 NT     25      12.802  26.056  70.714  1.00 46.00           C
HETATM  786 1H17 NT     25      12.751  26.850  69.960  1.00 46.00           H
HETATM  787 2H17 NT     25      13.481  26.412  71.488  1.00 46.00           H
HETATM  788  C18 NT     25      13.352  24.827  70.017  1.00 46.26           C
HETATM  789  C2  NT     25      12.243  17.832  83.153  1.00 44.65           C
HETATM  790  O2  NT     25       7.281  21.776  77.731  1.00 47.70           O
HETATM  791  N2  NT     25      11.757  16.782  86.615  1.00 44.31           N
HETATM  792  H21 NT     25      10.749  16.892  86.608  1.00 44.31           H
HETATM  793  H22 NT     25      12.181  16.868  87.532  1.00 44.31           H
HETATM  794  N3  NT     25      11.823  17.063  84.332  1.00 44.56           N
HETATM  795  C3  NT     25      11.025  17.985  82.268  1.00 44.85           C
HETATM  796  O3  NT     25       9.288  26.356  72.911  1.00 45.75           O
HETATM  797  H31 NT     25      10.827  16.859  84.280  1.00 44.56           H
HETATM  798  C4  NT     25      10.024  19.514  80.672  1.00 45.43           C
HETATM  799  N4  NT     25      11.098  18.987  81.366  1.00 45.12           N
HETATM  800  H41 NT     25      12.006  19.386  81.169  1.00 45.12           H
HETATM  801  N5  NT     25       8.018  20.082  79.894  1.00 45.90           N
HETATM  802  C5  NT     25      10.204  20.408  79.632  1.00 45.98           C
HETATM  803  H51 NT     25      11.150  20.778  79.280  1.00 45.98           H
HETATM  804  C6  NT     25       8.910  20.735  79.078  1.00 46.30           C
HETATM  805  N6  NT     25       9.443  22.023  77.098  1.00 47.07           N
HETATM  806  H61 NT     25      10.406  21.739  77.244  1.00 47.07           H
HETATM  807  N7  NT     25       8.227  24.493  74.758  1.00 46.35           N
HETATM  808  C7  NT     25       8.691  19.317  80.814  1.00 45.45           C
HETATM  809  H71 NT     25       8.169  18.680  81.522  1.00 45.45           H
HETATM  810  C8  NT     25       6.552  19.986  79.838  1.00 45.71           C
HETATM  811  N8  NT     25      11.148  25.200  72.583  1.00 46.03           N
HETATM  812  H81 NT     25       6.187  19.220  80.524  1.00 45.71           H
HETATM  813  H82 NT     25       6.245  19.724  78.821  1.00 45.71           H
HETATM  814  H83 NT     25       6.120  20.952  80.111  1.00 45.71           H
HETATM  815  N9  NT     25      14.265  24.943  69.024  1.00 46.02           N
HETATM  816  C9  NT     25       8.465  21.565  77.915  1.00 46.75           C
HETATM  817  H91 NT     25      14.598  24.062  68.650  1.00 46.02           H
HETATM  818 1HN  NT     25      14.343  16.914  84.655  1.00  0.00           H
HETATM  819 2HN  NT     25      14.952  25.681  69.127  1.00  0.00           H
CONECT   38   37
CONECT   54   52
CONECT   39   37
CONECT   55   52
CONECT   33   32   37   50   61
CONECT   36   30   35   43
CONECT   37   33   38   39   46
CONECT   46   37   44   45   48
CONECT   47   43   51   61
CONECT   48   46   49   50   52
CONECT   51   47   56   58
CONECT   52   48   53   54   55
CONECT   56   30   51   57
CONECT   60   58   59   61
CONECT   31   30
CONECT   32   33
CONECT   40   35
CONECT   41   35
CONECT   45   46
CONECT   49   48
CONECT   59   60
CONECT   30   31   36   56
CONECT   35   36   40   41
CONECT   43   36   47
CONECT   58   51   60
CONECT   61   33   47   60
CONECT   34   29
CONECT   42   29
CONECT   44   46   62
CONECT   50   33   48
CONECT   53   29   52
CONECT   57   56
CONECT   29   11   34   42   53
CONECT   70   69
CONECT   88   86
CONECT   71   69
CONECT   89   86
CONECT   64   80   63   65   69
CONECT   68   63   67   73
CONECT   69   76   64   70   71
CONECT   76   75   79   69   74
CONECT   77   78   85   73
CONECT   79   76   80   81   86
CONECT   85   77   84   90
CONECT   86   79   87   88   89
CONECT   90   85   91   63
CONECT   65   64
CONECT   74   76
CONECT   81   79
CONECT   82   78
CONECT   83   78
CONECT   84   85
CONECT   91   90
CONECT   63   90   64   68
CONECT   73   77   68
CONECT   78   77   82   83
CONECT   66   62
CONECT   67   68
CONECT   72   62
CONECT   75   76   92
CONECT   80   79   64
CONECT   87   86   62
CONECT   62   87   44   66   72
CONECT  101  100
CONECT  117  115
CONECT  102  100
CONECT  118  115
CONECT   96   95  100  113  124
CONECT   99   93   98  106
CONECT  100   96  101  102  109
CONECT  109  100  107  108  111
CONECT  110  106  114  124
CONECT  111  109  112  113  115
CONECT  114  110  119  121
CONECT  115  111  116  117  118
CONECT  119   93  114  120
CONECT  123  121  122  124
CONECT   94   93
CONECT   95   96
CONECT  103   98
CONECT  104   98
CONECT  108  109
CONECT  112  111
CONECT  122  123
CONECT   93   94   99  119
CONECT   98   99  103  104
CONECT  106   99  110
CONECT  121  114  123
CONECT  124   96  110  123
CONECT   97   92
CONECT  105   92
CONECT  107  109  125
CONECT  113   96  111
CONECT  116   92  115
CONECT  120  119
CONECT   92   75   97  105  116
CONECT  133  132
CONECT  147  146
CONECT  134  132
CONECT  148  146
CONECT  127  128  132  142  156
CONECT  130  126  131  136
CONECT  132  127  133  134  138
CONECT  138  132  137  139  143
CONECT  140  136  144  156
CONECT  143  138  141  142  146
CONECT  144  140  150  153
CONECT  146  143  145  147  148
CONECT  150  126  144  149
CONECT  154  153  155  156
CONECT  128  127
CONECT  131  130
CONECT  137  138
CONECT  141  143
CONECT  151  149
CONECT  152  149
CONECT  155  154
CONECT  126  130  150
CONECT  136  130  140
CONECT  149  150  151  152
CONECT  153  144  154
CONECT  156  127  140  154
CONECT  129  125
CONECT  135  125
CONECT  139  138  157
CONECT  142  127  143
CONECT  145  125  146
CONECT  125  107  129  135  145
CONECT  165  164
CONECT  181  180
CONECT  186  183
CONECT  166  164
CONECT  182  180
CONECT  187  183
CONECT  188  183
CONECT  160  158  159  164  176
CONECT  163  158  162  169
CONECT  164  160  165  166  170
CONECT  170  164  171  172  177
CONECT  173  169  174  178
CONECT  177  170  175  176  180
CONECT  178  173  183  185
CONECT  180  177  179  181  182
CONECT  183  178  186  187  188
CONECT  185  158  178  184
CONECT  159  160
CONECT  168  169
CONECT  172  170
CONECT  175  177
CONECT  184  185
CONECT  158  160  163  185
CONECT  169  163  168  173
CONECT  161  157
CONECT  162  163
CONECT  167  157
CONECT  171  170  189
CONECT  174  173
CONECT  176  160  177
CONECT  179  157  180
CONECT  157  139  161  167  179
CONECT  197  196
CONECT  211  210
CONECT  198  196
CONECT  212  210
CONECT  191  192  196  206  220
CONECT  194  190  195  200
CONECT  196  191  197  198  202
CONECT  202  196  201  203  207
CONECT  204  200  208  220
CONECT  207  202  205  206  210
CONECT  208  204  214  217
CONECT  210  207  209  211  212
CONECT  214  190  208  213
CONECT  218  217  219  220
CONECT  192  191
CONECT  195  194
CONECT  201  202
CONECT  205  207
CONECT  215  213
CONECT  216  213
CONECT  219  218
CONECT  190  194  214
CONECT  200  194  204
CONECT  213  214  215  216
CONECT  217  208  218
CONECT  220  191  204  218
CONECT  193  189
CONECT  199  189
CONECT  203  202  221
CONECT  206  191  207
CONECT  209  189  210
CONECT  189  171  193  199  209
CONECT  229  228
CONECT  245  244
CONECT  250  247
CONECT  230  228
CONECT  246  244
CONECT  251  247
CONECT  252  247
CONECT  224  222  223  228  240
CONECT  227  222  226  233
CONECT  228  224  229  230  234
CONECT  234  228  235  236  241
CONECT  237  233  238  242
CONECT  241  234  239  240  244
CONECT  242  237  247  249
CONECT  244  241  243  245  246
CONECT  247  242  250  251  252
CONECT  249  222  242  248
CONECT  223  224
CONECT  232  233
CONECT  236  234
CONECT  239  241
CONECT  248  249
CONECT  222  224  227  249
CONECT  233  227  232  237
CONECT  225  221
CONECT  226  227
CONECT  231  221
CONECT  235  234  253
CONECT  238  237
CONECT  240  224  241
CONECT  243  221  244
CONECT  221  203  225  231  243
CONECT  261  260
CONECT  279  277
CONECT  262  260
CONECT  280  277
CONECT  255  254  256  260  271
CONECT  259  254  258  264
CONECT  260  255  261  262  267
CONECT  267  260  265  266  270
CONECT  268  264  269  276
CONECT  270  267  271  272  277
CONECT  276  268  275  281
CONECT  277  270  278  279  280
CONECT  281  254  276  282
CONECT  256  255
CONECT  265  267
CONECT  272  270
CONECT  273  269
CONECT  274  269
CONECT  275  276
CONECT  282  281
CONECT  254  255  259  281
CONECT  264  259  268
CONECT  269  268  273  274
CONECT  257  253
CONECT  258  259
CONECT  263  253
CONECT  266  267  283
CONECT  271  255  270
CONECT  278  253  277
CONECT  253  235  257  263  278
CONECT  292  291
CONECT  308  306
CONECT  293  291
CONECT  309  306
CONECT  287  286  291  304  315
CONECT  290  284  289  297
CONECT  291  287  292  293  300
CONECT  300  291  298  299  302
CONECT  301  297  305  315
CONECT  302  300  303  304  306
CONECT  305  301  310  312
CONECT  306  302  307  308  309
CONECT  310  284  305  311
CONECT  314  312  313  315
CONECT  285  284
CONECT  286  287
CONECT  294  289
CONECT  295  289
CONECT  299  300
CONECT  303  302
CONECT  313  314
CONECT  284  285  290  310
CONECT  289  290  294  295
CONECT  297  290  301
CONECT  312  305  314
CONECT  315  287  301  314
CONECT  288  283
CONECT  296  283
CONECT  298  300  316
CONECT  304  287  302
CONECT  307  283  306
CONECT  311  310
CONECT  283  266  288  296  307
CONECT  324  323
CONECT  342  340
CONECT  325  323
CONECT  343  340
CONECT  318  317  319  323  334
CONECT  322  317  321  327
CONECT  323  318  324  325  330
CONECT  330  323  328  329  333
CONECT  331  327  332  339
CONECT  333  330  334  335  340
CONECT  339  331  338  344
CONECT  340  333  341  342  343
CONECT  344  317  339  345
CONECT  319  318
CONECT  328  330
CONECT  335  333
CONECT  336  332
CONECT  337  332
CONECT  338  339
CONECT  345  344
CONECT  317  318  322  344
CONECT  327  322  331
CONECT  332  331  336  337
CONECT  320  316
CONECT  321  322
CONECT  326  316
CONECT  329  330  346
CONECT  334  318  333
CONECT  341  316  340
CONECT  316  298  320  326  341
CONECT  355  354
CONECT  371  369
CONECT  356  354
CONECT  372  369
CONECT  350  349  354  367  378
CONECT  353  347  352  360
CONECT  354  350  355  356  363
CONECT  363  354  361  362  365
CONECT  364  360  368  378
CONECT  365  363  366  367  369
CONECT  368  364  373  375
CONECT  369  365  370  371  372
CONECT  373  347  368  374
CONECT  377  375  376  378
CONECT  348  347
CONECT  349  350
CONECT  357  352
CONECT  358  352
CONECT  362  363
CONECT  366  365
CONECT  376  377
CONECT  379  361
CONECT  347  348  353  373
CONECT  352  353  357  358
CONECT  360  353  364
CONECT  375  368  377
CONECT  378  350  364  377
CONECT  351  346
CONECT  359  346
CONECT  361  363  379
CONECT  367  350  365
CONECT  370  346  369
CONECT  374  373
CONECT  346  329  351  359  370
CONECT  418  417
CONECT  434  432
CONECT  419  417
CONECT  435  432
CONECT  413  412  417  430  441
CONECT  416  410  415  423
CONECT  417  413  418  419  426
CONECT  426  417  424  425  428
CONECT  427  423  431  441
CONECT  428  426  429  430  432
CONECT  431  427  436  438
CONECT  432  428  433  434  435
CONECT  436  410  431  437
CONECT  440  438  439  441
CONECT  411  410
CONECT  412  413
CONECT  420  415
CONECT  421  415
CONECT  425  426
CONECT  429  428
CONECT  439  440
CONECT  410  411  416  436
CONECT  415  416  420  421
CONECT  423  416  427
CONECT  438  431  440
CONECT  441  413  427  440
CONECT  414  409
CONECT  422  409
CONECT  424  426  442
CONECT  430  413  428
CONECT  433  409  432
CONECT  437  436
CONECT  409  391  414  422  433
CONECT  450  449
CONECT  468  466
CONECT  451  449
CONECT  469  466
CONECT  444  443  445  449  460
CONECT  448  443  447  453
CONECT  449  444  450  451  456
CONECT  456  449  454  455  459
CONECT  457  453  458  465
CONECT  459  456  460  461  466
CONECT  465  457  464  470
CONECT  466  459  467  468  469
CONECT  470  443  465  471
CONECT  445  444
CONECT  454  456
CONECT  461  459
CONECT  462  458
CONECT  463  458
CONECT  464  465
CONECT  471  470
CONECT  443  444  448  470
CONECT  453  448  457
CONECT  458  457  462  463
CONECT  446  442
CONECT  447  448
CONECT  452  442
CONECT  455  456  472
CONECT  460  444  459
CONECT  467  442  466
CONECT  442  424  446  452  467
CONECT  481  480
CONECT  497  495
CONECT  482  480
CONECT  498  495
CONECT  476  475  480  493  504
CONECT  479  473  478  486
CONECT  480  476  481  482  489
CONECT  489  480  487  488  491
CONECT  490  486  494  504
CONECT  491  489  492  493  495
CONECT  494  490  499  501
CONECT  495  491  496  497  498
CONECT  499  473  494  500
CONECT  503  501  502  504
CONECT  474  473
CONECT  475  476
CONECT  483  478
CONECT  484  478
CONECT  488  489
CONECT  492  491
CONECT  502  503
CONECT  473  474  479  499
CONECT  478  479  483  484
CONECT  486  479  490
CONECT  501  494  503
CONECT  504  476  490  503
CONECT  477  472
CONECT  485  472
CONECT  487  489  505
CONECT  493  476  491
CONECT  496  472  495
CONECT  500  499
CONECT  472  455  477  485  496
CONECT  513  512
CONECT  527  526
CONECT  514  512
CONECT  528  526
CONECT  507  508  512  522  536
CONECT  510  506  511  516
CONECT  512  507  513  514  518
CONECT  518  512  517  519  523
CONECT  520  516  524  536
CONECT  523  518  521  522  526
CONECT  524  520  530  533
CONECT  526  523  525  527  528
CONECT  530  506  524  529
CONECT  534  533  535  536
CONECT  508  507
CONECT  511  510
CONECT  517  518
CONECT  521  523
CONECT  531  529
CONECT  532  529
CONECT  535  534
CONECT  506  510  530
CONECT  516  510  520
CONECT  529  530  531  532
CONECT  533  524  534
CONECT  536  507  520  534
CONECT  509  505
CONECT  515  505
CONECT  519  518  537
CONECT  522  507  523
CONECT  525  505  526
CONECT  505  487  509  515  525
CONECT  545  544
CONECT  561  560
CONECT  566  563
CONECT  546  544
CONECT  562  560
CONECT  567  563
CONECT  568  563
CONECT  540  538  539  544  556
CONECT  543  538  542  549
CONECT  544  540  545  546  550
CONECT  550  544  551  552  557
CONECT  553  549  554  558
CONECT  557  550  555  556  560
CONECT  558  553  563  565
CONECT  560  557  559  561  562
CONECT  563  558  566  567  568
CONECT  565  538  558  564
CONECT  539  540
CONECT  548  549
CONECT  552  550
CONECT  555  557
CONECT  564  565
CONECT  538  540  543  565
CONECT  549  543  548  553
CONECT  541  537
CONECT  542  543
CONECT  547  537
CONECT  551  550  569
CONECT  554  553
CONECT  556  540  557
CONECT  559  537  560
CONECT  537  519  541  547  559
CONECT  577  576
CONECT  591  590
CONECT  578  576
CONECT  592  590
CONECT  571  572  576  586  600
CONECT  574  570  575  580
CONECT  576  571  577  578  582
CONECT  582  576  581  583  587
CONECT  584  580  588  600
CONECT  587  582  585  586  590
CONECT  588  584  594  597
CONECT  590  587  589  591  592
CONECT  594  570  588  593
CONECT  598  597  599  600
CONECT  572  571
CONECT  575  574
CONECT  581  582
CONECT  585  587
CONECT  595  593
CONECT  596  593
CONECT  599  598
CONECT  570  574  594
CONECT  580  574  584
CONECT  593  594  595  596
CONECT  597  588  598
CONECT  600  571  584  598
CONECT  573  569
CONECT  579  569
CONECT  583  582  601
CONECT  586  571  587
CONECT  589  569  590
CONECT  569  551  573  579  589
CONECT  609  608
CONECT  625  624
CONECT  630  627
CONECT  610  608
CONECT  626  624
CONECT  631  627
CONECT  632  627
CONECT  604  602  603  608  620
CONECT  607  602  606  613
CONECT  608  604  609  610  614
CONECT  614  608  615  616  621
CONECT  617  613  618  622
CONECT  621  614  619  620  624
CONECT  622  617  627  629
CONECT  624  621  623  625  626
CONECT  627  622  631  630  632
CONECT  629  602  622  628
CONECT  603  604
CONECT  612  613
CONECT  616  614
CONECT  619  621
CONECT  628  629
CONECT  602  604  607  629
CONECT  613  607  612  617
CONECT  605  601
CONECT  606  607
CONECT  611  601
CONECT  615  614  633
CONECT  618  617
CONECT  620  604  621
CONECT  623  601  624
CONECT  601  583  605  611  623
CONECT  641  640
CONECT  659  657
CONECT  642  640
CONECT  660  657
CONECT  635  634  636  640  651
CONECT  639  634  638  644
CONECT  640  635  641  642  647
CONECT  647  640  645  646  650
CONECT  648  644  649  656
CONECT  650  647  651  652  657
CONECT  656  648  655  661
CONECT  657  650  658  659  660
CONECT  661  634  656  662
CONECT  636  635
CONECT  645  647
CONECT  652  650
CONECT  653  649
CONECT  654  649
CONECT  655  656
CONECT  662  661
CONECT  634  635  639  661
CONECT  644  639  648
CONECT  649  648  653  654
CONECT  637  633
CONECT  638  639
CONECT  643  633
CONECT  646  647  663
CONECT  651  635  650
CONECT  658  633  657
CONECT  633  615  637  643  658
CONECT  672  671
CONECT  688  686
CONECT  673  671
CONECT  689  686
CONECT  667  666  671  684  695
CONECT  670  664  669  677
CONECT  671  667  672  673  680
CONECT  680  671  678  679  682
CONECT  681  677  685  695
CONECT  682  680  683  684  686
CONECT  685  681  690  692
CONECT  686  682  687  688  689
CONECT  690  664  685  691
CONECT  694  692  693  695
CONECT  665  664
CONECT  666  667
CONECT  674  669
CONECT  675  669
CONECT  679  680
CONECT  683  682
CONECT  693  694
CONECT  664  665  670  690
CONECT  669  670  674  675
CONECT  677  670  681
CONECT  692  685  694
CONECT  695  667  681  694
CONECT  668  663
CONECT  676  663
CONECT  678  680  696
CONECT  684  667  682
CONECT  687  663  686
CONECT  691  690
CONECT  663  646  668  676  687
CONECT  704  703
CONECT  722  720
CONECT  705  703
CONECT  723  720
CONECT  698  697  699  703  714
CONECT  702  697  701  707
CONECT  703  698  704  705  710
CONECT  710  703  708  709  713
CONECT  711  707  712  719
CONECT  713  710  714  715  720
CONECT  719  711  718  724
CONECT  720  713  721  722  723
CONECT  724  697  719  725
CONECT  699  698
CONECT  708  710
CONECT  715  713
CONECT  716  712
CONECT  717  712
CONECT  718  719
CONECT  725  724
CONECT  697  698  702  724
CONECT  707  702  711
CONECT  712  711  716  717
CONECT  700  696
CONECT  701  702
CONECT  706  696
CONECT  709  710  726
CONECT  714  698  713
CONECT  721  696  720
CONECT  696  678  700  706  721
CONECT  735  734
CONECT  751  749
CONECT  736  734
CONECT  752  749
CONECT  730  747  758  729  734
CONECT  733  740  727  732
CONECT  734  743  730  735  736
CONECT  743  741  742  745  734
CONECT  744  740  748  758
CONECT  745  743  746  747  749
CONECT  748  744  753  755
CONECT  749  745  750  751  752
CONECT  753  748  754  727
CONECT  757  755  756  758
CONECT  728  727
CONECT  729  730
CONECT  737  732
CONECT  738  732
CONECT  742  743
CONECT  746  745
CONECT  756  757
CONECT  759  741
CONECT  727  753  728  733
CONECT  732  733  737  738
CONECT  740  744  733
CONECT  755  748  757
CONECT  758  744  757  730
CONECT  731  726
CONECT  739  726
CONECT  741  743  759
CONECT  747  745  730
CONECT  750  749  726
CONECT  754  753
CONECT  726  750  709  731  739
CONECT  769  767
CONECT  773  771
CONECT  776  775
CONECT  778  777
CONECT  783  782
CONECT  786  785
CONECT  818  766
CONECT  770  767
CONECT  779  777
CONECT  784  782
CONECT  787  785
CONECT  819  815
CONECT  780  777
CONECT  764  766  791  794
CONECT  768  771  775  805
CONECT  771  768  773  774
CONECT  774  771  781  807
CONECT  775  768  776  807
CONECT  777  778  779  780  807
CONECT  781  774  796  811
CONECT  782  783  784  785  811
CONECT  785  782  786  787  788
CONECT  788  767  785  815
CONECT  789  761  762  794  795
CONECT  795  765  789  799
CONECT  798  799  802  808
CONECT  802  798  803  804
CONECT  804  801  802  816
CONECT  808  798  801  809
CONECT  810  801  812  813  814
CONECT  816  790  804  805
CONECT  761  789
CONECT  762  789
CONECT  763  811
CONECT  772  766
CONECT  792  791
CONECT  793  791
CONECT  797  794
CONECT  800  799
CONECT  803  802
CONECT  806  805
CONECT  809  808
CONECT  812  810
CONECT  813  810
CONECT  814  810
CONECT  817  815
CONECT  766  764  772  818
CONECT  767  769  770  788
CONECT  791  764  792  793
CONECT  794  764  789  797
CONECT  799  795  798  800
CONECT  801  804  808  810
CONECT  805  768  806  816
CONECT  807  774  775  777
CONECT  811  763  781  782
CONECT  815  788  817  819
CONECT  765  795
CONECT  790  816
CONECT  796  781
END
