# Supplementary material for: Comparative in silico study of congocidine congeners as potential inhibitors of African swine fever virus
Source: PLoS One. 2019 Aug 28;14(8):e0221175. doi: 10.1371/journal.pone.0221175 (PMC6713398; doi:10.1371/journal.pone.0221175)
Supplement: S4 Data — (ZIP) [file pone.0221175.s004.zip › S4 Data Minimized PDB for predictta/473dME.pdb]

HEADER                                            01-JAN-01   473D              
EXPDTA    THEORETICAL MODEL                                                     
REMARK   3                                                                      
REMARK   3 REFINEMENT.                                                          
REMARK   3   PROGRAM 1                  ICM 3.8                                 
REMARK   3   AUTHORS 1      R.ABAGYAN, M.TOTROV                                 
REMARK  76                                                                      
REMARK  76 DNA (5'-D(CPGPTPAPTPAPTPAPCPG)-3'); CHAIN: A, B; ENGINEERED:         
CRYST1   25.180   39.110   53.470  90.00  90.00  90.00 P 21 21 21               
ATOM      1  N1  G   A   2       9.405  19.767  -2.621  1.00 15.68           N
ATOM      2  H1  G   A   2       8.418  19.884  -2.449  1.00 20.00           H
ATOM      3  H1' G   A   2      14.112  20.901  -4.225  1.00 20.00           H
ATOM      4  C1' G   A   2      14.425  20.168  -3.477  1.00 24.61           C
ATOM      5  N2  G   A   2       9.646  22.022  -2.439  1.00 14.57           N
ATOM      6  C2  G   A   2      10.206  20.858  -2.607  1.00 16.05           C
ATOM      7  C2' G   A   2      14.840  20.917  -2.209  1.00 27.40           C
ATOM      8 1H2' G   A   2      14.732  21.992  -2.377  1.00 20.00           H
ATOM      9 2H2' G   A   2      14.223  20.645  -1.357  1.00 20.00           H
ATOM     10  H21 G   A   2      10.251  22.782  -2.188  1.00 20.00           H
ATOM     11  H22 G   A   2       8.639  22.090  -2.311  1.00 20.00           H
ATOM     12  N3  G   A   2      11.519  20.837  -2.820  1.00 13.29           N
ATOM     13  O3' G   A   2      17.092  21.723  -1.940  1.00 24.39           O
ATOM     14  H3' G   A   2      16.416  19.933  -1.059  1.00 20.00           H
ATOM     15  C3' G   A   2      16.305  20.539  -1.964  1.00 27.62           C
ATOM     16  C4  G   A   2      11.998  19.572  -2.998  1.00 15.70           C
ATOM     17  C4' G   A   2      16.715  19.801  -3.247  1.00 29.19           C
ATOM     18  H4' G   A   2      17.185  20.550  -3.865  1.00 20.00           H
ATOM     19  O4' G   A   2      15.535  19.394  -3.929  1.00 19.51           O
ATOM     20  C5  G   A   2      11.280  18.393  -3.012  1.00 14.91           C
ATOM     21  C5' G   A   2      17.717  18.625  -3.145  1.00 32.74           C
ATOM     22  O5' G   A   2      17.223  17.493  -2.431  1.00 27.54           O
ATOM     23 1H5' G   A   2      18.623  19.007  -2.683  1.00 20.00           H
ATOM     24 2H5' G   A   2      17.935  18.323  -4.166  1.00 20.00           H
ATOM     25  C6  G   A   2       9.856  18.475  -2.807  1.00 14.69           C
ATOM     26  O6  G   A   2       9.008  17.584  -2.873  1.00 16.78           O
ATOM     27  N7  G   A   2      12.131  17.310  -3.295  1.00 17.99           N
ATOM     28  H8  G   A   2      14.202  17.309  -3.613  1.00 20.00           H
ATOM     29  C8  G   A   2      13.304  17.866  -3.392  1.00 21.53           C
ATOM     30  N9  G   A   2      13.306  19.230  -3.244  1.00 18.23           N
ATOM     31 HO5' G   A   2      16.246  17.512  -2.474  1.00  0.00           H
ATOM     32  P   T   A   3      17.394  22.557  -0.603  1.00 25.04           P
ATOM     33  N1  T   A   3      11.983  22.331   0.886  1.00 11.60           N
ATOM     34  H1' T   A   3      11.540  24.411   0.695  1.00 20.00           H
ATOM     35  C1' T   A   3      12.415  23.749   0.688  1.00 12.33           C
ATOM     36  O1P T   A   3      18.323  23.630  -1.012  1.00 20.00           O
ATOM     37  O2  T   A   3       9.745  22.892   0.603  1.00 11.64           O
ATOM     38  C2  T   A   3      10.606  22.052   0.847  1.00  9.66           C
ATOM     39  C2' T   A   3      13.396  24.289   1.732  1.00 10.78           C
ATOM     40 1H2' T   A   3      12.893  24.667   2.615  1.00 20.00           H
ATOM     41 2H2' T   A   3      14.138  23.541   2.009  1.00 20.00           H
ATOM     42  O2P T   A   3      17.799  21.574   0.417  1.00 20.00           O
ATOM     43  H3  T   A   3       9.252  20.524   0.851  1.00 20.00           H
ATOM     44  N3  T   A   3      10.242  20.726   0.834  1.00 14.43           N
ATOM     45  C3' T   A   3      14.090  25.415   0.979  1.00 15.33           C
ATOM     46  O3' T   A   3      13.380  26.651   1.000  1.00 14.56           O
ATOM     47  H3' T   A   3      15.107  25.560   1.349  1.00 20.00           H
ATOM     48  C4  T   A   3      11.095  19.654   0.774  1.00 11.05           C
ATOM     49  O4  T   A   3      10.624  18.537   0.575  1.00 14.49           O
ATOM     50  H4' T   A   3      13.815  25.696  -1.113  1.00 20.00           H
ATOM     51  O4' T   A   3      13.100  23.854  -0.557  1.00 14.25           O
ATOM     52  C4' T   A   3      14.096  24.873  -0.454  1.00 16.73           C
ATOM     53  C5  T   A   3      12.516  20.001   0.841  1.00 14.98           C
ATOM     54  O5' T   A   3      15.969  23.211  -0.215  1.00 22.11           O
ATOM     55  C5' T   A   3      15.486  24.368  -0.893  1.00 19.43           C
ATOM     56 1H5' T   A   3      16.196  25.181  -0.736  1.00 20.00           H
ATOM     57 2H5' T   A   3      15.453  24.160  -1.959  1.00 20.00           H
ATOM     58  C5M T   A   3      13.554  18.892   0.773  0.00 99.00           C
ATOM     59  H6  T   A   3      13.965  21.561   0.934  1.00 20.00           H
ATOM     60  C6  T   A   3      12.911  21.305   0.918  1.00 15.93           C
ATOM     61 1H5M T   A   3      13.398  18.210   1.611  0.00  0.00           H
ATOM     62 2H5M T   A   3      13.407  18.329  -0.149  0.00  0.00           H
ATOM     63 3H5M T   A   3      14.568  19.295   0.810  0.00  0.00           H
ATOM     64  P   A   A   4      13.496  27.698   2.224  1.00 15.21           P
ATOM     65  N1  A   A   4       7.655  21.445   4.273  1.00  9.98           N
ATOM     66  C1' A   A   4       8.908  26.410   4.364  1.00 10.44           C
ATOM     67  H1' A   A   4       7.864  26.370   4.701  1.00 20.00           H
ATOM     68  O1P A   A   4      13.628  29.049   1.628  1.00 20.00           O
ATOM     69  C2  A   A   4       6.936  22.545   4.453  1.00  9.81           C
ATOM     70  H2  A   A   4       5.873  22.407   4.588  1.00 20.00           H
ATOM     71  C2' A   A   4       9.676  27.382   5.264  1.00 10.67           C
ATOM     72 1H2' A   A   4       9.187  27.468   6.230  1.00 20.00           H
ATOM     73 2H2' A   A   4      10.708  27.063   5.405  1.00 20.00           H
ATOM     74  O2P A   A   4      14.529  27.210   3.155  1.00 20.00           O
ATOM     75  N3  A   A   4       7.365  23.799   4.483  1.00 12.06           N
ATOM     76  H3' A   A   4      10.604  29.245   4.653  1.00 20.00           H
ATOM     77  C3' A   A   4       9.673  28.697   4.487  1.00 14.69           C
ATOM     78  O3' A   A   4       8.556  29.544   4.749  1.00 13.22           O
ATOM     79  C4  A   A   4       8.715  23.885   4.341  1.00  9.56           C
ATOM     80  H4' A   A   4       8.936  28.867   2.494  1.00 20.00           H
ATOM     81  O4' A   A   4       8.962  26.913   3.042  1.00 14.14           O
ATOM     82  C4' A   A   4       9.586  28.186   3.043  1.00  9.99           C
ATOM     83  C5  A   A   4       9.598  22.852   4.181  1.00 11.02           C
ATOM     84  O5' A   A   4      12.046  27.578   2.922  1.00 14.21           O
ATOM     85  C5' A   A   4      10.917  28.152   2.275  1.00 10.82           C
ATOM     86 1H5' A   A   4      11.161  29.187   2.041  1.00 20.00           H
ATOM     87 2H5' A   A   4      10.755  27.619   1.338  1.00 20.00           H
ATOM     88  N6  A   A   4       9.597  20.425   4.020  1.00 17.88           N
ATOM     89  C6  A   A   4       8.973  21.579   4.147  1.00 11.60           C
ATOM     90  H61 A   A   4      10.592  20.411   4.128  1.00 20.00           H
ATOM     91  H62 A   A   4       9.031  19.583   4.049  1.00 20.00           H
ATOM     92  N7  A   A   4      10.918  23.329   4.084  1.00 10.64           N
ATOM     93  C8  A   A   4      10.765  24.627   4.197  1.00 14.27           C
ATOM     94  H8  A   A   4      11.585  25.336   4.156  1.00 20.00           H
ATOM     95  N9  A   A   4       9.461  25.037   4.337  1.00 11.95           N
ATOM     96  P   T   A   5       8.326  30.275   6.170  1.00 12.53           P
ATOM     97  N1  T   A   5       7.881  24.575   8.002  1.00 10.05           N
ATOM     98  H1' T   A   5       5.886  25.063   8.552  1.00 20.00           H
ATOM     99  C1' T   A   5       6.794  25.585   8.222  1.00  8.03           C
ATOM    100  O1P T   A   5       7.408  31.417   5.953  1.00 20.00           O
ATOM    101  O2  T   A   5       6.339  22.832   7.951  1.00 12.29           O
ATOM    102  C2  T   A   5       7.491  23.234   7.844  1.00 11.70           C
ATOM    103  C2' T   A   5       7.079  26.698   9.235  1.00  9.39           C
ATOM    104 1H2' T   A   5       7.078  26.333  10.260  1.00 20.00           H
ATOM    105 2H2' T   A   5       8.003  27.223   9.003  1.00 20.00           H
ATOM    106  O2P T   A   5       9.651  30.521   6.781  1.00 20.00           O
ATOM    107  H3  T   A   5       8.187  21.348   7.552  1.00 20.00           H
ATOM    108  N3  T   A   5       8.487  22.307   7.658  1.00 11.76           N
ATOM    109  C3' T   A   5       5.900  27.631   8.967  1.00  9.23           C
ATOM    110  O3' T   A   5       4.796  27.129   9.710  1.00 13.16           O
ATOM    111  H3' T   A   5       6.131  28.659   9.250  1.00 20.00           H
ATOM    112  C4  T   A   5       9.835  22.560   7.631  1.00 13.02           C
ATOM    113  O4  T   A   5      10.605  21.623   7.430  1.00 13.01           O
ATOM    114  H4' T   A   5       4.695  27.319   7.208  1.00 20.00           H
ATOM    115  O4' T   A   5       6.500  26.321   7.048  1.00 11.26           O
ATOM    116  C4' T   A   5       5.750  27.476   7.441  1.00 13.99           C
ATOM    117  C5  T   A   5      10.191  23.968   7.827  1.00 13.21           C
ATOM    118  O5' T   A   5       7.562  29.133   7.014  1.00 12.98           O
ATOM    119  C5' T   A   5       6.244  28.714   6.666  1.00 16.99           C
ATOM    120 1H5' T   A   5       5.556  29.538   6.857  1.00 20.00           H
ATOM    121 2H5' T   A   5       6.211  28.481   5.600  1.00 20.00           H
ATOM    122  C5M T   A   5      11.656  24.374   7.850  0.00 99.00           C
ATOM    123  H6  T   A   5       9.502  25.952   8.113  1.00 20.00           H
ATOM    124  C6  T   A   5       9.224  24.915   7.997  1.00 12.78           C
ATOM    125 1H5M T   A   5      11.774  25.442   8.036  0.00  0.00           H
ATOM    126 2H5M T   A   5      12.165  23.809   8.632  0.00  0.00           H
ATOM    127 3H5M T   A   5      12.115  24.115   6.895  0.00  0.00           H
ATOM    128  P   A   A   6       3.438  27.950   9.972  1.00 16.24           P
ATOM    129  N1  A   A   6       7.229  20.749  10.792  1.00 18.42           N
ATOM    130  C1' A   A   6       2.641  23.094  10.361  1.00 15.79           C
ATOM    131  H1' A   A   6       2.409  22.033  10.216  1.00 20.00           H
ATOM    132  O1P A   A   6       3.072  28.699   8.751  1.00 20.00           O
ATOM    133  C2  A   A   6       6.021  20.281  10.527  1.00 19.73           C
ATOM    134  H2  A   A   6       5.979  19.235  10.266  1.00 20.00           H
ATOM    135  C2' A   A   6       1.638  23.703  11.344  1.00 14.39           C
ATOM    136 1H2' A   A   6       1.249  22.923  11.987  1.00 20.00           H
ATOM    137 2H2' A   A   6       2.100  24.474  11.958  1.00 20.00           H
ATOM    138  O2P A   A   6       3.545  28.655  11.266  1.00 20.00           O
ATOM    139  N3  A   A   6       4.861  20.923  10.528  1.00 14.97           N
ATOM    140  H3' A   A   6       0.229  25.296  10.939  1.00 20.00           H
ATOM    141  C3' A   A   6       0.559  24.361  10.481  1.00 16.70           C
ATOM    142  O3' A   A   6      -0.574  23.528  10.223  1.00 16.35           O
ATOM    143  C4  A   A   6       5.016  22.247  10.824  1.00 13.03           C
ATOM    144  H4' A   A   6       0.700  24.414   8.339  1.00 20.00           H
ATOM    145  O4' A   A   6       2.469  23.770   9.127  1.00 13.18           O
ATOM    146  C4' A   A   6       1.347  24.645   9.187  1.00 16.72           C
ATOM    147  C5  A   A   6       6.188  22.874  11.162  1.00 14.69           C
ATOM    148  O5' A   A   6       2.427  26.706  10.142  1.00 12.44           O
ATOM    149  C5' A   A   6       1.831  26.099   9.002  1.00 11.40           C
ATOM    150 1H5' A   A   6       0.996  26.722   8.685  1.00 20.00           H
ATOM    151 2H5' A   A   6       2.564  26.090   8.193  1.00 20.00           H
ATOM    152  N6  A   A   6       8.572  22.434  11.292  1.00 17.36           N
ATOM    153  C6  A   A   6       7.328  22.039  11.101  1.00 13.35           C
ATOM    154  H61 A   A   6       8.732  23.404  11.486  1.00 20.00           H
ATOM    155  H62 A   A   6       9.316  21.766  11.121  1.00 20.00           H
ATOM    156  N7  A   A   6       5.977  24.224  11.465  1.00 15.67           N
ATOM    157  C8  A   A   6       4.698  24.375  11.231  1.00 18.09           C
ATOM    158  H8  A   A   6       4.185  25.325  11.333  1.00 20.00           H
ATOM    159  N9  A   A   6       4.050  23.234  10.817  1.00 13.74           N
ATOM    160  P   T   A   7      -1.622  23.062  11.370  1.00 18.04           P
ATOM    161  N1  T   A   7       3.473  20.355  13.674  1.00 14.99           N
ATOM    162  H1' T   A   7       2.581  18.557  12.958  1.00 20.00           H
ATOM    163  C1' T   A   7       2.284  19.576  13.223  1.00 20.51           C
ATOM    164  O1P T   A   7      -2.852  22.563  10.717  1.00 20.00           O
ATOM    165  O2  T   A   7       4.836  18.470  13.649  1.00 14.98           O
ATOM    166  C2  T   A   7       4.701  19.687  13.768  1.00 18.41           C
ATOM    167  C2' T   A   7       1.180  19.496  14.269  1.00 19.59           C
ATOM    168 1H2' T   A   7       1.381  18.660  14.925  1.00 20.00           H
ATOM    169 2H2' T   A   7       1.100  20.417  14.842  1.00 20.00           H
ATOM    170  O2P T   A   7      -1.732  24.142  12.377  1.00 20.00           O
ATOM    171  H3  T   A   7       6.693  19.991  14.087  1.00 20.00           H
ATOM    172  N3  T   A   7       5.795  20.452  14.088  1.00 12.46           N
ATOM    173  C3' T   A   7      -0.111  19.297  13.472  1.00 21.54           C
ATOM    174  O3' T   A   7      -0.612  17.965  13.584  1.00 24.17           O
ATOM    175  H3' T   A   7      -0.870  20.003  13.813  1.00 20.00           H
ATOM    176  C4  T   A   7       5.794  21.795  14.365  1.00 12.53           C
ATOM    177  O4  T   A   7       6.866  22.331  14.632  1.00 18.59           O
ATOM    178  H4' T   A   7       0.370  18.723  11.465  1.00 20.00           H
ATOM    179  O4' T   A   7       1.655  20.176  12.113  1.00 22.36           O
ATOM    180  C4' T   A   7       0.332  19.649  12.037  1.00 19.87           C
ATOM    181  C5  T   A   7       4.471  22.423  14.338  1.00 14.71           C
ATOM    182  O5' T   A   7      -0.864  21.813  12.048  1.00 14.57           O
ATOM    183  C5' T   A   7      -0.608  20.625  11.310  1.00 20.65           C
ATOM    184 1H5' T   A   7      -1.554  20.124  11.111  1.00 20.00           H
ATOM    185 2H5' T   A   7      -0.154  20.891  10.354  1.00 20.00           H
ATOM    186  C5M T   A   7       4.324  23.895  14.686  0.00 99.00           C
ATOM    187  H6  T   A   7       2.397  22.169  13.922  1.00 20.00           H
ATOM    188  C6  T   A   7       3.370  21.698  13.989  1.00 14.67           C
ATOM    189 1H5M T   A   7       3.289  24.225  14.598  0.00  0.00           H
ATOM    190 2H5M T   A   7       4.948  24.487  14.015  0.00  0.00           H
ATOM    191 3H5M T   A   7       4.685  24.062  15.701  0.00  0.00           H
ATOM    192  P   A   A   8      -1.104  17.324  14.991  1.00 24.10           P
ATOM    193  N1  A   A   8       6.508  19.445  17.489  1.00 11.26           N
ATOM    194  C1' A   A   8       3.020  15.740  16.898  1.00 19.66           C
ATOM    195  H1' A   A   8       3.924  15.270  17.296  1.00 20.00           H
ATOM    196  O1P A   A   8      -2.197  16.360  14.748  1.00 20.00           O
ATOM    197  C2  A   A   8       6.600  18.134  17.322  1.00  9.27           C
ATOM    198  H2  A   A   8       7.603  17.730  17.280  1.00 20.00           H
ATOM    199  C2' A   A   8       1.821  15.084  17.595  1.00 18.35           C
ATOM    200 1H2' A   A   8       2.130  14.656  18.542  1.00 20.00           H
ATOM    201 2H2' A   A   8       1.019  15.800  17.761  1.00 20.00           H
ATOM    202  O2P A   A   8      -1.270  18.386  16.007  1.00 20.00           O
ATOM    203  N3  A   A   8       5.612  17.255  17.216  1.00 15.55           N
ATOM    204  H3' A   A   8       0.228  13.959  16.640  1.00 20.00           H
ATOM    205  C3' A   A   8       1.320  14.015  16.618  1.00 16.65           C
ATOM    206  O3' A   A   8       1.870  12.710  16.837  1.00 16.56           O
ATOM    207  C4  A   A   8       4.387  17.853  17.246  1.00 16.52           C
ATOM    208  H4' A   A   8       2.036  13.792  14.601  1.00 20.00           H
ATOM    209  O4' A   A   8       2.954  15.393  15.520  1.00 19.92           O
ATOM    210  C4' A   A   8       1.787  14.610  15.276  1.00 14.35           C
ATOM    211  C5  A   A   8       4.126  19.186  17.428  1.00 10.10           C
ATOM    212  O5' A   A   8       0.192  16.485  15.425  1.00 18.30           O
ATOM    213  C5' A   A   8       0.719  15.474  14.583  1.00 14.09           C
ATOM    214 1H5' A   A   8      -0.094  14.828  14.250  1.00 20.00           H
ATOM    215 2H5' A   A   8       1.160  15.945  13.702  1.00 20.00           H
ATOM    216  N6  A   A   8       5.347  21.300  17.656  1.00 13.41           N
ATOM    217  C6  A   A   8       5.296  19.987  17.528  1.00 12.41           C
ATOM    218  H61 A   A   8       4.517  21.840  17.515  1.00 20.00           H
ATOM    219  H62 A   A   8       6.268  21.730  17.604  1.00 20.00           H
ATOM    220  N7  A   A   8       2.741  19.413  17.487  1.00 10.79           N
ATOM    221  C8  A   A   8       2.232  18.217  17.276  1.00 15.03           C
ATOM    222  H8  A   A   8       1.162  18.038  17.201  1.00 20.00           H
ATOM    223  N9  A   A   8       3.172  17.216  17.110  1.00 18.87           N
ATOM    224  P   C   A   9       1.445  11.767  18.089  1.00 18.42           P
ATOM    225  N1  C   A   9       4.374  16.471  20.934  1.00 12.82           N
ATOM    226  C1' C   A   9       4.711  15.026  21.118  1.00 10.00           C
ATOM    227  H1' C   A   9       5.784  14.926  21.317  1.00 20.00           H
ATOM    228  O1P C   A   9       1.869  10.373  17.839  1.00 20.00           O
ATOM    229  O2  C   A   9       6.560  17.090  21.331  1.00 11.01           O
ATOM    230  C2  C   A   9       5.396  17.422  21.082  1.00 10.62           C
ATOM    231  C2' C   A   9       3.921  14.321  22.228  1.00 11.26           C
ATOM    232 1H2' C   A   9       4.465  14.373  23.173  1.00 20.00           H
ATOM    233 2H2' C   A   9       2.926  14.750  22.340  1.00 20.00           H
ATOM    234  O2P C   A   9       0.050  12.043  18.489  1.00 20.00           O
ATOM    235  N3  C   A   9       5.110  18.747  21.040  1.00 13.31           N
ATOM    236  H3' C   A   9       2.713  12.664  21.595  1.00 20.00           H
ATOM    237  O3' C   A   9       4.382  11.978  22.635  1.00 15.08           O
ATOM    238  C3' C   A   9       3.775  12.885  21.721  1.00 13.67           C
ATOM    239  C4  C   A   9       3.883  19.118  20.771  1.00 14.72           C
ATOM    240  N4  C   A   9       3.713  20.399  20.628  1.00 15.12           N
ATOM    241  C4' C   A   9       4.452  12.929  20.339  1.00 14.99           C
ATOM    242  O4' C   A   9       4.424  14.291  19.957  1.00 13.22           O
ATOM    243  H4' C   A   9       5.490  12.608  20.441  1.00 20.00           H
ATOM    244  H41 C   A   9       3.018  20.656  19.949  1.00 20.00           H
ATOM    245  H42 C   A   9       4.572  20.940  20.717  1.00 20.00           H
ATOM    246  H5  C   A   9       1.815  18.530  20.291  1.00 20.00           H
ATOM    247  C5  C   A   9       2.807  18.210  20.559  1.00 11.31           C
ATOM    248  C5' C   A   9       3.767  12.060  19.284  1.00 12.18           C
ATOM    249  O5' C   A   9       2.378  12.326  19.262  1.00 13.52           O
ATOM    250 1H5' C   A   9       3.928  11.004  19.506  1.00 20.00           H
ATOM    251 2H5' C   A   9       4.205  12.284  18.308  1.00 20.00           H
ATOM    252  C6  C   A   9       3.088  16.880  20.641  1.00 11.65           C
ATOM    253  H6  C   A   9       2.322  16.127  20.434  1.00 20.00           H
ATOM    254 HO3' C   A   9       3.678  11.466  23.043  1.00  0.00           H
TER     255      C   A   9
ATOM    256  N1  G   B  12       7.579  20.403  20.702  1.00  9.51           N
ATOM    257  H1  G   B  12       6.784  19.790  20.628  1.00 20.00           H
ATOM    258  H1' G   B  12      12.317  21.531  21.257  1.00 20.00           H
ATOM    259  C1' G   B  12      12.101  22.593  21.422  1.00 13.00           C
ATOM    260  N2  G   B  12       8.931  18.594  20.428  1.00  9.89           N
ATOM    261  C2  G   B  12       8.820  19.886  20.560  1.00  8.96           C
ATOM    262  C2' G   B  12      13.128  23.421  20.651  1.00 14.37           C
ATOM    263 1H2' G   B  12      13.501  22.865  19.793  1.00 20.00           H
ATOM    264 2H2' G   B  12      12.706  24.369  20.320  1.00 20.00           H
ATOM    265  H21 G   B  12       9.811  18.280  20.053  1.00 20.00           H
ATOM    266  H22 G   B  12       8.105  18.009  20.451  1.00 20.00           H
ATOM    267  N3  G   B  12       9.945  20.584  20.657  1.00  9.79           N
ATOM    268  O3' G   B  12      15.189  22.644  21.778  1.00 19.96           O
ATOM    269  H3' G   B  12      14.698  24.644  21.530  1.00 20.00           H
ATOM    270  C3' G   B  12      14.215  23.678  21.696  1.00 18.28           C
ATOM    271  C4  G   B  12       9.726  21.920  20.833  1.00 13.12           C
ATOM    272  C4' G   B  12      13.430  23.654  23.014  1.00 18.75           C
ATOM    273  H4' G   B  12      14.035  23.112  23.741  1.00 20.00           H
ATOM    274  O4' G   B  12      12.238  22.912  22.804  1.00 17.07           O
ATOM    275  C5  G   B  12       8.508  22.565  20.926  1.00 15.44           C
ATOM    276  C5' G   B  12      13.074  25.024  23.631  1.00 19.77           C
ATOM    277  O5' G   B  12      12.447  25.938  22.739  1.00 29.23           O
ATOM    278 1H5' G   B  12      13.988  25.481  24.009  1.00 20.00           H
ATOM    279 2H5' G   B  12      12.414  24.837  24.481  1.00 20.00           H
ATOM    280  C6  G   B  12       7.314  21.750  20.860  1.00 13.46           C
ATOM    281  O6  G   B  12       6.133  22.060  21.038  1.00 13.21           O
ATOM    282  N7  G   B  12       8.714  23.945  21.131  1.00 15.64           N
ATOM    283  H8  G   B  12      10.527  24.998  21.284  1.00 20.00           H
ATOM    284  C8  G   B  12      10.016  24.059  21.142  1.00 11.92           C
ATOM    285  N9  G   B  12      10.694  22.871  21.048  1.00 13.76           N
ATOM    286 HO5' G   B  12      11.607  26.231  23.105  1.00  0.00           H
ATOM    287  P   T   B  13      16.326  22.429  20.657  1.00 21.40           P
ATOM    288  N1  T   B  13      11.441  20.816  17.455  1.00 14.94           N
ATOM    289  H1' T   B  13      12.488  19.034  16.986  1.00 20.00           H
ATOM    290  C1' T   B  13      12.689  19.993  17.483  1.00 17.69           C
ATOM    291  O1P T   B  13      17.415  21.658  21.298  1.00 20.00           O
ATOM    292  O2  T   B  13      10.102  18.910  17.440  1.00 11.01           O
ATOM    293  C2  T   B  13      10.215  20.132  17.388  1.00 11.40           C
ATOM    294  C2' T   B  13      13.926  20.605  16.819  1.00 16.24           C
ATOM    295 1H2' T   B  13      13.856  20.620  15.732  1.00 20.00           H
ATOM    296 2H2' T   B  13      14.153  21.593  17.215  1.00 20.00           H
ATOM    297  O2P T   B  13      16.615  23.758  20.077  1.00 20.00           O
ATOM    298  H3  T   B  13       8.197  20.405  17.271  1.00 20.00           H
ATOM    299  N3  T   B  13       9.074  20.900  17.363  1.00 10.91           N
ATOM    300  C3' T   B  13      14.999  19.642  17.302  1.00 16.83           C
ATOM    301  O3' T   B  13      14.943  18.478  16.495  1.00 18.31           O
ATOM    302  H3' T   B  13      15.990  20.099  17.271  1.00 20.00           H
ATOM    303  C4  T   B  13       9.017  22.269  17.464  1.00 11.70           C
ATOM    304  O4  T   B  13       7.919  22.792  17.634  1.00 15.73           O
ATOM    305  H4' T   B  13      14.599  18.304  18.925  1.00 20.00           H
ATOM    306  O4' T   B  13      13.139  19.762  18.812  1.00 17.77           O
ATOM    307  C4' T   B  13      14.518  19.377  18.739  1.00 21.13           C
ATOM    308  C5  T   B  13      10.324  22.931  17.523  1.00 14.30           C
ATOM    309  O5' T   B  13      15.568  21.505  19.570  1.00 17.17           O
ATOM    310  C5' T   B  13      15.351  20.115  19.808  1.00 15.92           C
ATOM    311 1H5' T   B  13      16.322  19.624  19.867  1.00 20.00           H
ATOM    312 2H5' T   B  13      14.848  20.000  20.769  1.00 20.00           H
ATOM    313  C5M T   B  13      10.422  24.440  17.681  0.00 99.00           C
ATOM    314  H6  T   B  13      12.421  22.700  17.571  1.00 20.00           H
ATOM    315  C6  T   B  13      11.470  22.198  17.507  1.00 13.11           C
ATOM    316 1H5M T   B  13      10.222  24.915  16.718  0.00  0.00           H
ATOM    317 2H5M T   B  13      11.409  24.729  18.046  0.00  0.00           H
ATOM    318 3H5M T   B  13       9.661  24.769  18.391  0.00  0.00           H
ATOM    319  P   A   B  14      16.203  17.511  16.290  1.00 20.40           P
ATOM    320  N1  A   B  14       8.405  19.192  14.088  1.00 11.95           N
ATOM    321  C1' A   B  14      12.193  15.705  14.085  1.00 17.85           C
ATOM    322  H1' A   B  14      11.314  15.125  13.786  1.00 20.00           H
ATOM    323  O1P A   B  14      16.631  17.001  17.611  1.00 20.00           O
ATOM    324  C2  A   B  14       8.390  17.870  14.030  1.00 17.18           C
ATOM    325  H2  A   B  14       7.410  17.413  14.038  1.00 20.00           H
ATOM    326  C2' A   B  14      13.382  15.265  13.224  1.00 22.14           C
ATOM    327 1H2' A   B  14      13.062  14.941  12.235  1.00 20.00           H
ATOM    328 2H2' A   B  14      14.119  16.062  13.132  1.00 20.00           H
ATOM    329  O2P A   B  14      17.172  18.182  15.406  1.00 20.00           O
ATOM    330  N3  A   B  14       9.421  17.037  13.964  1.00 14.03           N
ATOM    331  H3' A   B  14      15.078  14.070  13.868  1.00 20.00           H
ATOM    332  C3' A   B  14      14.001  14.129  14.035  1.00 19.80           C
ATOM    333  O3' A   B  14      13.404  12.857  13.820  1.00 19.32           O
ATOM    334  C4  A   B  14      10.613  17.707  13.991  1.00 12.01           C
ATOM    335  H4' A   B  14      13.442  13.676  16.043  1.00 20.00           H
ATOM    336  O4' A   B  14      12.524  15.392  15.429  1.00 17.82           O
ATOM    337  C4' A   B  14      13.684  14.568  15.466  1.00 15.05           C
ATOM    338  C5  A   B  14      10.793  19.066  14.025  1.00 12.95           C
ATOM    339  O5' A   B  14      15.478  16.323  15.487  1.00 15.14           O
ATOM    340  C5' A   B  14      14.830  15.282  16.202  1.00 17.46           C
ATOM    341 1H5' A   B  14      15.584  14.548  16.485  1.00 20.00           H
ATOM    342 2H5' A   B  14      14.409  15.702  17.115  1.00 20.00           H
ATOM    343  N6  A   B  14       9.493  21.120  14.121  1.00 16.83           N
ATOM    344  C6  A   B  14       9.585  19.804  14.068  1.00 14.10           C
ATOM    345  H61 A   B  14      10.310  21.660  13.910  1.00 20.00           H
ATOM    346  H62 A   B  14       8.564  21.531  14.158  1.00 20.00           H
ATOM    347  N7  A   B  14      12.156  19.396  14.055  1.00 13.26           N
ATOM    348  C8  A   B  14      12.742  18.226  14.065  1.00 16.90           C
ATOM    349  H8  A   B  14      13.818  18.103  14.138  1.00 20.00           H
ATOM    350  N9  A   B  14      11.878  17.155  14.011  1.00 14.64           N
ATOM    351  P   T   B  15      13.578  12.034  12.451  1.00 28.80           P
ATOM    352  N1  T   B  15      10.251  16.641  10.396  1.00 27.42           N
ATOM    353  H1' T   B  15       8.903  15.131   9.778  1.00 20.00           H
ATOM    354  C1' T   B  15       9.899  15.189  10.235  1.00 22.17           C
ATOM    355  O1P T   B  15      13.407  10.599  12.765  1.00 20.00           O
ATOM    356  O2  T   B  15       8.000  17.235  10.395  1.00 18.40           O
ATOM    357  C2  T   B  15       9.184  17.554  10.466  1.00 21.32           C
ATOM    358  C2' T   B  15      10.823  14.343   9.353  1.00 26.62           C
ATOM    359 1H2' T   B  15      10.743  14.609   8.300  1.00 20.00           H
ATOM    360 2H2' T   B  15      11.854  14.376   9.707  1.00 20.00           H
ATOM    361  O2P T   B  15      14.818  12.492  11.788  1.00 20.00           O
ATOM    362  H3  T   B  15       8.718  19.539  10.613  1.00 20.00           H
ATOM    363  N3  T   B  15       9.493  18.888  10.592  1.00 17.57           N
ATOM    364  C3' T   B  15      10.252  12.951   9.618  1.00 28.50           C
ATOM    365  O3' T   B  15       9.079  12.795   8.836  1.00 39.73           O
ATOM    366  H3' T   B  15      10.978  12.164   9.397  1.00 20.00           H
ATOM    367  C4  T   B  15      10.754  19.426  10.612  1.00 12.10           C
ATOM    368  O4  T   B  15      10.866  20.639  10.781  1.00 13.72           O
ATOM    369  H4' T   B  15       8.966  12.612  11.313  1.00 20.00           H
ATOM    370  O4' T   B  15       9.884  14.459  11.458  1.00 23.77           O
ATOM    371  C4' T   B  15       9.943  13.060  11.124  1.00 26.40           C
ATOM    372  C5  T   B  15      11.832  18.445  10.458  1.00 18.42           C
ATOM    373  O5' T   B  15      12.320  12.563  11.597  1.00 32.26           O
ATOM    374  C5' T   B  15      10.975  12.316  11.997  1.00 25.68           C
ATOM    375 1H5' T   B  15      10.777  11.243  11.941  1.00 20.00           H
ATOM    376 2H5' T   B  15      10.844  12.637  13.032  1.00 20.00           H
ATOM    377  C5M T   B  15      13.276  18.922  10.397  0.00 99.00           C
ATOM    378  H6  T   B  15      12.369  16.408  10.261  1.00 20.00           H
ATOM    379  C6  T   B  15      11.556  17.111  10.361  1.00 17.04           C
ATOM    380 1H5M T   B  15      13.967  18.088  10.275  0.00  0.00           H
ATOM    381 2H5M T   B  15      13.514  19.465  11.313  0.00  0.00           H
ATOM    382 3H5M T   B  15      13.385  19.612   9.558  0.00  0.00           H
ATOM    383  P   A   B  16       8.290  11.411   8.689  1.00 34.80           P
ATOM    384  N1  A   B  16       7.674  19.487   7.334  1.00  9.81           N
ATOM    385  C1' A   B  16       5.123  15.034   7.552  1.00 21.52           C
ATOM    386  H1' A   B  16       4.338  15.794   7.451  1.00 20.00           H
ATOM    387  O1P A   B  16       8.177  10.785  10.023  1.00 20.00           O
ATOM    388  C2  A   B  16       6.386  19.209   7.477  1.00 14.96           C
ATOM    389  H2  A   B  16       5.729  20.055   7.630  1.00 20.00           H
ATOM    390  C2' A   B  16       4.764  13.849   6.647  1.00 22.34           C
ATOM    391 1H2' A   B  16       4.102  14.174   5.848  1.00 20.00           H
ATOM    392 2H2' A   B  16       5.655  13.396   6.213  1.00 20.00           H
ATOM    393  O2P A   B  16       8.827  10.652   7.552  1.00 20.00           O
ATOM    394  N3  A   B  16       5.810  18.011   7.484  1.00 13.91           N
ATOM    395  H3' A   B  16       4.406  11.810   7.285  1.00 20.00           H
ATOM    396  C3' A   B  16       4.110  12.821   7.574  1.00 24.53           C
ATOM    397  O3' A   B  16       2.691  12.885   7.669  1.00 30.04           O
ATOM    398  C4  A   B  16       6.709  17.006   7.286  1.00 14.86           C
ATOM    399  H4' A   B  16       3.982  13.085   9.695  1.00 20.00           H
ATOM    400  O4' A   B  16       5.146  14.555   8.886  1.00 21.13           O
ATOM    401  C4' A   B  16       4.741  13.192   8.918  1.00 20.73           C
ATOM    402  C5  A   B  16       8.058  17.136   7.090  1.00 14.23           C
ATOM    403  O5' A   B  16       6.864  12.019   8.297  1.00 36.25           O
ATOM    404  C5' A   B  16       5.904  12.270   9.303  1.00 27.91           C
ATOM    405 1H5' A   B  16       5.486  11.308   9.591  1.00 20.00           H
ATOM    406 2H5' A   B  16       6.414  12.706  10.160  1.00 20.00           H
ATOM    407  N6  A   B  16       9.773  18.861   7.037  1.00 12.27           N
ATOM    408  C6  A   B  16       8.515  18.476   7.138  1.00 10.10           C
ATOM    409  H61 A   B  16      10.474  18.176   6.840  1.00 20.00           H
ATOM    410  H62 A   B  16       9.974  19.853   7.125  1.00 20.00           H
ATOM    411  N7  A   B  16       8.666  15.882   6.924  1.00 18.45           N
ATOM    412  C8  A   B  16       7.660  15.050   7.042  1.00 15.57           C
ATOM    413  H8  A   B  16       7.775  13.973   6.994  1.00 20.00           H
ATOM    414  N9  A   B  16       6.443  15.655   7.266  1.00 20.33           N
ATOM    415  P   T   B  17       1.728  12.568   6.413  1.00 31.28           P
ATOM    416  N1  T   B  17       4.102  17.667   4.230  1.00 17.05           N
ATOM    417  H1' T   B  17       2.270  18.661   4.713  1.00 20.00           H
ATOM    418  C1' T   B  17       2.641  17.642   4.553  1.00 22.07           C
ATOM    419  O1P T   B  17       0.401  12.166   6.927  1.00 20.00           O
ATOM    420  O2  T   B  17       4.229  19.965   4.545  1.00 13.38           O
ATOM    421  C2  T   B  17       4.779  18.892   4.330  1.00 12.53           C
ATOM    422  C2' T   B  17       1.747  16.969   3.507  1.00 21.24           C
ATOM    423 1H2' T   B  17       1.452  17.694   2.756  1.00 20.00           H
ATOM    424 2H2' T   B  17       2.252  16.131   3.032  1.00 20.00           H
ATOM    425  O2P T   B  17       2.455  11.676   5.485  1.00 20.00           O
ATOM    426  H3  T   B  17       6.623  19.756   4.238  1.00 20.00           H
ATOM    427  N3  T   B  17       6.138  18.876   4.121  1.00 12.08           N
ATOM    428  C3' T   B  17       0.552  16.414   4.294  1.00 30.05           C
ATOM    429  O3' T   B  17      -0.652  17.171   4.145  1.00 27.65           O
ATOM    430  H3' T   B  17       0.360  15.383   3.991  1.00 20.00           H
ATOM    431  C4  T   B  17       6.899  17.763   3.862  1.00 10.59           C
ATOM    432  O4  T   B  17       8.112  17.901   3.728  1.00 14.74           O
ATOM    433  H4' T   B  17       0.493  17.174   6.303  1.00 20.00           H
ATOM    434  O4' T   B  17       2.438  16.877   5.721  1.00 22.80           O
ATOM    435  C4' T   B  17       1.081  16.446   5.742  1.00 24.73           C
ATOM    436  C5  T   B  17       6.142  16.514   3.756  1.00 12.84           C
ATOM    437  O5' T   B  17       1.620  14.030   5.756  1.00 22.08           O
ATOM    438  C5' T   B  17       0.981  15.090   6.456  1.00 17.52           C
ATOM    439 1H5' T   B  17      -0.072  14.842   6.576  1.00 20.00           H
ATOM    440 2H5' T   B  17       1.431  15.189   7.444  1.00 20.00           H
ATOM    441  C5M T   B  17       6.872  15.211   3.467  0.00 99.00           C
ATOM    442  H6  T   B  17       4.243  15.571   3.907  1.00 20.00           H
ATOM    443  C6  T   B  17       4.792  16.503   3.943  1.00 13.70           C
ATOM    444 1H5M T   B  17       6.189  14.361   3.490  0.00  0.00           H
ATOM    445 2H5M T   B  17       7.653  15.066   4.214  0.00  0.00           H
ATOM    446 3H5M T   B  17       7.351  15.274   2.491  0.00  0.00           H
ATOM    447  P   A   B  18      -1.478  17.254   2.750  1.00 26.44           P
ATOM    448  N1  A   B  18       7.397  20.000   0.771  1.00 11.96           N
ATOM    449  C1' A   B  18       2.287  20.521   0.922  1.00 15.24           C
ATOM    450  H1' A   B  18       2.706  21.531   0.984  1.00 20.00           H
ATOM    451  O1P A   B  18      -2.871  17.669   3.021  1.00 20.00           O
ATOM    452  C2  A   B  18       6.608  21.039   0.997  1.00 13.27           C
ATOM    453  H2  A   B  18       7.104  21.983   1.175  1.00 20.00           H
ATOM    454  C2' A   B  18       1.263  20.473  -0.213  1.00 14.36           C
ATOM    455 1H2' A   B  18       1.569  21.158  -0.990  1.00 20.00           H
ATOM    456 2H2' A   B  18       1.162  19.463  -0.606  1.00 20.00           H
ATOM    457  O2P A   B  18      -1.225  16.028   1.957  1.00 20.00           O
ATOM    458  N3  A   B  18       5.283  21.063   1.007  1.00 12.00           N
ATOM    459  H3' A   B  18      -0.853  20.180   0.090  1.00 20.00           H
ATOM    460  C3' A   B  18      -0.079  20.888   0.394  1.00 17.61           C
ATOM    461  O3' A   B  18      -0.497  22.212   0.037  1.00 17.99           O
ATOM    462  C4  A   B  18       4.738  19.833   0.816  1.00 11.85           C
ATOM    463  H4' A   B  18       0.117  21.722   2.373  1.00 20.00           H
ATOM    464  O4' A   B  18       1.539  20.260   2.082  1.00 16.57           O
ATOM    465  C4' A   B  18       0.208  20.742   1.903  1.00 18.64           C
ATOM    466  C5  A   B  18       5.412  18.659   0.595  1.00 12.43           C
ATOM    467  O5' A   B  18      -0.734  18.475   2.021  1.00 19.68           O
ATOM    468  C5' A   B  18      -0.744  19.772   2.607  1.00 18.89           C
ATOM    469 1H5' A   B  18      -1.756  20.172   2.577  1.00 20.00           H
ATOM    470 2H5' A   B  18      -0.433  19.700   3.650  1.00 20.00           H
ATOM    471  N6  A   B  18       7.720  17.858   0.423  1.00 13.01           N
ATOM    472  C6  A   B  18       6.826  18.814   0.590  1.00 12.08           C
ATOM    473  H61 A   B  18       7.429  16.907   0.524  1.00 20.00           H
ATOM    474  H62 A   B  18       8.690  18.129   0.565  1.00 20.00           H
ATOM    475  N7  A   B  18       4.509  17.594   0.411  1.00 13.59           N
ATOM    476  C8  A   B  18       3.340  18.173   0.575  1.00 11.10           C
ATOM    477  H8  A   B  18       2.396  17.638   0.542  1.00 20.00           H
ATOM    478  N9  A   B  18       3.396  19.533   0.787  1.00 13.50           N
ATOM    479  P   C   B  19      -0.832  22.674  -1.484  1.00 16.01           P
ATOM    480  N1  C   B  19       4.656  21.445  -2.719  1.00 11.50           N
ATOM    481  C1' C   B  19       4.191  22.861  -2.753  1.00 13.12           C
ATOM    482  H1' C   B  19       5.052  23.537  -2.782  1.00 20.00           H
ATOM    483  O1P C   B  19      -1.707  23.865  -1.489  1.00 20.00           O
ATOM    484  O2  C   B  19       6.849  22.097  -2.963  1.00 14.86           O
ATOM    485  C2  C   B  19       6.031  21.191  -2.793  1.00 11.83           C
ATOM    486  C2' C   B  19       3.246  23.175  -3.912  1.00 10.26           C
ATOM    487 1H2' C   B  19       3.791  23.285  -4.847  1.00 20.00           H
ATOM    488 2H2' C   B  19       2.463  22.420  -3.994  1.00 20.00           H
ATOM    489  O2P C   B  19      -1.185  21.503  -2.319  1.00 20.00           O
ATOM    490  N3  C   B  19       6.494  19.916  -2.816  1.00 10.91           N
ATOM    491  H3' C   B  19       1.577  24.559  -3.779  1.00 20.00           H
ATOM    492  O3' C   B  19       3.388  25.568  -3.933  1.00 11.97           O
ATOM    493  C3' C   B  19       2.615  24.480  -3.445  1.00 10.49           C
ATOM    494  C4  C   B  19       5.636  18.934  -2.700  1.00  7.99           C
ATOM    495  N4  C   B  19       6.152  17.747  -2.596  1.00 15.71           N
ATOM    496  C4' C   B  19       2.682  24.348  -1.915  1.00 11.52           C
ATOM    497  O4' C   B  19       3.438  23.180  -1.614  1.00 11.57           O
ATOM    498  H4' C   B  19       3.178  25.233  -1.520  1.00 20.00           H
ATOM    499  H41 C   B  19       5.627  17.110  -2.026  1.00 20.00           H
ATOM    500  H42 C   B  19       7.170  17.739  -2.572  1.00 20.00           H
ATOM    501  H5  C   B  19       3.535  18.295  -2.562  1.00 20.00           H
ATOM    502  C5  C   B  19       4.228  19.115  -2.645  1.00  8.79           C
ATOM    503  C5' C   B  19       1.291  24.200  -1.300  1.00 16.46           C
ATOM    504  O5' C   B  19       0.603  23.160  -1.975  1.00 14.28           O
ATOM    505 1H5' C   B  19       0.738  25.135  -1.393  1.00 20.00           H
ATOM    506 2H5' C   B  19       1.393  23.957  -0.240  1.00 20.00           H
ATOM    507  C6  C   B  19       3.767  20.394  -2.665  1.00 13.94           C
ATOM    508  H6  C   B  19       2.701  20.607  -2.612  1.00 20.00           H
ATOM    509 HO3' C   B  19       3.506  25.448  -4.874  1.00  0.00           H
TER     510      C   B  19
HETATM  511  H01 NT     21       4.733  17.880  11.339  1.00 22.34           H
HETATM  512  H02 NT     21       5.191  16.905   9.923  1.00 22.34           H
HETATM  513  H03 NT     21       4.958  23.230   1.806  1.00 14.88           H
HETATM  514  C1  NT     21       5.311  15.173  12.183  1.00 21.01           C
HETATM  515  O1  NT     21       2.078  16.866  10.418  1.00 30.71           O
HETATM  516  N1  NT     21       6.605  15.546  12.093  1.00 25.32           N
HETATM  517  N10 NT     21       8.859  25.460  -0.669  1.00 13.70           N
HETATM  518  C10 NT     21       1.982  22.885   4.306  1.00 15.61           C
HETATM  519 1H10 NT     21       9.169  24.552  -0.323  1.00 13.70           H
HETATM  520 2H10 NT     21       9.591  26.094  -0.965  1.00 13.70           H
HETATM  521  C11 NT     21       3.055  23.037   3.450  1.00 13.77           C
HETATM  522  H11 NT     21       7.341  15.141  12.666  1.00 25.32           H
HETATM  523 1H11 NT     21       3.948  22.425   3.427  1.00 13.77           H
HETATM  524  C12 NT     21       2.800  24.145   2.551  1.00 12.57           C
HETATM  525  C13 NT     21       1.087  23.853   3.985  1.00 14.20           C
HETATM  526 1H13 NT     21       0.128  24.067   4.447  1.00 14.20           H
HETATM  527  C14 NT     21       0.712  25.658   2.338  1.00 14.83           C
HETATM  528 1H14 NT     21      -0.266  25.678   2.826  1.00 14.83           H
HETATM  529 2H14 NT     21       0.566  25.455   1.274  1.00 14.83           H
HETATM  530 3H14 NT     21       1.185  26.637   2.457  1.00 14.83           H
HETATM  531  C15 NT     21       3.616  24.735   1.465  1.00 11.50           C
HETATM  532  C16 NT     21       5.832  24.468   0.303  1.00  9.70           C
HETATM  533 1H16 NT     21       6.238  23.574  -0.179  1.00  9.70           H
HETATM  534 2H16 NT     21       5.401  25.097  -0.480  1.00  9.70           H
HETATM  535  C17 NT     21       6.983  25.227   1.000  1.00 10.20           C
HETATM  536 1H17 NT     21       6.561  25.916   1.736  1.00 10.20           H
HETATM  537 2H17 NT     21       7.604  24.519   1.557  1.00 10.20           H
HETATM  538  C18 NT     21       7.835  26.015   0.023  1.00 12.14           C
HETATM  539  C2  NT     21       4.451  17.029  10.718  1.00 22.34           C
HETATM  540  O2  NT     21      -0.262  21.700   5.526  1.00 18.70           O
HETATM  541  N2  NT     21       4.997  14.088  12.889  1.00 37.80           N
HETATM  542  H21 NT     21       4.036  13.807  13.053  1.00 37.80           H
HETATM  543  H22 NT     21       5.701  13.506  13.318  1.00 37.80           H
HETATM  544  N3  NT     21       4.333  15.816  11.532  1.00 27.94           N
HETATM  545  C3  NT     21       3.124  17.385  10.074  1.00 27.21           C
HETATM  546  O3  NT     21       3.326  25.730   0.826  1.00 12.45           O
HETATM  547  H31 NT     21       3.373  15.470  11.538  1.00 27.94           H
HETATM  548  C4  NT     21       2.156  18.932   8.434  1.00 25.49           C
HETATM  549  N4  NT     21       3.205  18.331   9.112  1.00 20.81           N
HETATM  550  H41 NT     21       4.134  18.632   8.856  1.00 20.81           H
HETATM  551  N5  NT     21       0.201  19.658   7.636  1.00 17.57           N
HETATM  552  C5  NT     21       2.415  19.823   7.414  1.00 23.82           C
HETATM  553  H51 NT     21       3.397  20.114   7.056  1.00 23.82           H
HETATM  554  C6  NT     21       1.158  20.328   6.895  1.00 17.56           C
HETATM  555  N6  NT     21       1.965  21.862   5.257  1.00 15.35           N
HETATM  556  H61 NT     21       2.857  21.431   5.483  1.00 15.35           H
HETATM  557  N7  NT     21       1.558  24.617   2.935  1.00 12.28           N
HETATM  558  C7  NT     21       0.814  18.850   8.569  1.00 19.57           C
HETATM  559  H71 NT     21       0.242  18.271   9.287  1.00 19.57           H
HETATM  560  C8  NT     21      -1.247  19.544   7.443  1.00 27.02           C
HETATM  561  N8  NT     21       4.777  24.064   1.256  1.00 14.88           N
HETATM  562  H81 NT     21      -1.641  18.703   8.023  1.00 27.02           H
HETATM  563  H82 NT     21      -1.464  19.366   6.385  1.00 27.02           H
HETATM  564  H83 NT     21      -1.742  20.461   7.775  1.00 27.02           H
HETATM  565  N9  NT     21       7.473  27.255  -0.389  1.00 12.61           N
HETATM  566  C9  NT     21       0.857  21.345   5.850  1.00 18.10           C
HETATM  567  H91 NT     21       8.185  27.828  -0.823  1.00 12.61           H
HETATM  568 1HN  NT     21       6.899  16.302  11.467  1.00  0.00           H
HETATM  569 2HN  NT     21       6.755  27.719   0.159  1.00  0.00           H
CONECT   40   39
CONECT   56   55
CONECT   61   58
CONECT   41   39
CONECT   57   55
CONECT   62   58
CONECT   63   58
CONECT   35   33   34   39   51
CONECT   38   33   37   44
CONECT   39   35   40   41   45
CONECT   45   39   46   47   52
CONECT   48   44   49   53
CONECT   52   45   50   51   55
CONECT   53   48   58   60
CONECT   55   52   54   56   57
CONECT   58   53   62   61   63
CONECT   60   33   53   59
CONECT   34   35
CONECT   43   44
CONECT   47   45
CONECT   50   52
CONECT   59   60
CONECT   33   35   38   60
CONECT   44   38   43   48
CONECT   36   32
CONECT   37   38
CONECT   42   32
CONECT   46   45   64
CONECT   49   48
CONECT   51   35   52
CONECT   54   55   32
CONECT   32   13   36   42   54
CONECT   72   71
CONECT   86   85
CONECT   73   71
CONECT   87   85
CONECT   66   95   81   67   71
CONECT   69   65   70   75
CONECT   71   77   66   72   73
CONECT   77   76   78   82   71
CONECT   79   95   83   75
CONECT   82   77   80   81   85
CONECT   83   89   92   79
CONECT   85   82   84   86   87
CONECT   89   83   88   65
CONECT   93   92   94   95
CONECT   67   66
CONECT   70   69
CONECT   76   77
CONECT   80   82
CONECT   90   88
CONECT   91   88
CONECT   94   93
CONECT   65   89   69
CONECT   75   79   69
CONECT   88   89   90   91
CONECT   92   93   83
CONECT   95   93   79   66
CONECT   68   64
CONECT   74   64
CONECT   78   96   77
CONECT   81   82   66
CONECT   84   85   64
CONECT   64   46   84   68   74
CONECT  104  103
CONECT  120  119
CONECT  125  122
CONECT  105  103
CONECT  121  119
CONECT  126  122
CONECT  127  122
CONECT   99   97   98  103  115
CONECT  102   97  101  108
CONECT  103   99  104  105  109
CONECT  109  103  110  111  116
CONECT  112  108  113  117
CONECT  116  109  114  115  119
CONECT  117  112  122  124
CONECT  119  116  118  120  121
CONECT  122  117  125  126  127
CONECT  124   97  117  123
CONECT   98   99
CONECT  107  108
CONECT  111  109
CONECT  114  116
CONECT  123  124
CONECT   97   99  102  124
CONECT  108  102  107  112
CONECT  100   96
CONECT  101  102
CONECT  106   96
CONECT  110  109  128
CONECT  113  112
CONECT  115   99  116
CONECT  118   96  119
CONECT   96  100   78  106  118
CONECT  136  135
CONECT  150  149
CONECT  137  135
CONECT  151  149
CONECT  130  131  135  145  159
CONECT  133  129  134  139
CONECT  135  130  136  137  141
CONECT  141  135  140  142  146
CONECT  143  139  147  159
CONECT  146  141  144  145  149
CONECT  147  143  153  156
CONECT  149  146  148  150  151
CONECT  153  129  147  152
CONECT  157  156  158  159
CONECT  131  130
CONECT  134  133
CONECT  140  141
CONECT  144  146
CONECT  154  152
CONECT  155  152
CONECT  158  157
CONECT  129  133  153
CONECT  139  133  143
CONECT  152  153  154  155
CONECT  156  147  157
CONECT  159  130  143  157
CONECT  132  128
CONECT  138  128
CONECT  142  141  160
CONECT  145  130  146
CONECT  148  128  149
CONECT  128  110  132  138  148
CONECT  168  167
CONECT  184  183
CONECT  189  186
CONECT  169  167
CONECT  185  183
CONECT  190  186
CONECT  191  186
CONECT  163  161  162  167  179
CONECT  166  161  165  172
CONECT  167  163  168  169  173
CONECT  173  167  174  175  180
CONECT  176  172  177  181
CONECT  180  173  178  179  183
CONECT  181  176  186  188
CONECT  183  180  182  184  185
CONECT  186  181  189  190  191
CONECT  188  161  181  187
CONECT  162  163
CONECT  171  172
CONECT  175  173
CONECT  178  180
CONECT  187  188
CONECT  161  163  166  188
CONECT  172  166  171  176
CONECT  164  160
CONECT  165  166
CONECT  170  160
CONECT  174  173  192
CONECT  177  176
CONECT  179  163  180
CONECT  182  160  183
CONECT  160  142  164  170  182
CONECT  200  199
CONECT  214  213
CONECT  201  199
CONECT  215  213
CONECT  194  195  199  209  223
CONECT  197  193  198  203
CONECT  199  194  200  201  205
CONECT  205  199  204  206  210
CONECT  207  203  211  223
CONECT  210  205  208  209  213
CONECT  211  207  217  220
CONECT  213  210  212  214  215
CONECT  217  193  211  216
CONECT  221  220  222  223
CONECT  195  194
CONECT  198  197
CONECT  204  205
CONECT  208  210
CONECT  218  216
CONECT  219  216
CONECT  222  221
CONECT  193  197  217
CONECT  203  197  207
CONECT  216  217  218  219
CONECT  220  211  221
CONECT  223  194  207  221
CONECT  196  192
CONECT  202  192
CONECT  206  205  224
CONECT  209  194  210
CONECT  212  192  213
CONECT  192  174  196  202  212
CONECT  232  231
CONECT  250  248
CONECT  233  231
CONECT  251  248
CONECT  226  225  227  231  242
CONECT  230  225  229  235
CONECT  231  226  232  233  238
CONECT  238  231  236  237  241
CONECT  239  235  240  247
CONECT  241  238  242  243  248
CONECT  247  239  246  252
CONECT  248  241  249  250  251
CONECT  252  225  247  253
CONECT  227  226
CONECT  236  238
CONECT  243  241
CONECT  244  240
CONECT  245  240
CONECT  246  247
CONECT  253  252
CONECT  254  237
CONECT  225  226  230  252
CONECT  235  230  239
CONECT  240  239  244  245
CONECT  228  224
CONECT  229  230
CONECT  234  224
CONECT  237  238  254
CONECT  242  226  241
CONECT  249  224  248
CONECT  224  206  228  234  249
CONECT  295  294
CONECT  311  310
CONECT  316  313
CONECT  296  294
CONECT  312  310
CONECT  317  313
CONECT  318  313
CONECT  290  288  289  294  306
CONECT  293  288  292  299
CONECT  294  290  295  296  300
CONECT  300  294  301  302  307
CONECT  303  299  304  308
CONECT  307  300  305  306  310
CONECT  308  303  313  315
CONECT  310  307  309  311  312
CONECT  313  308  316  317  318
CONECT  315  288  308  314
CONECT  289  290
CONECT  298  299
CONECT  302  300
CONECT  305  307
CONECT  314  315
CONECT  288  290  293  315
CONECT  299  293  298  303
CONECT  291  287
CONECT  292  293
CONECT  297  287
CONECT  301  300  319
CONECT  304  303
CONECT  306  290  307
CONECT  309  287  310
CONECT  287  268  291  297  309
CONECT  327  326
CONECT  341  340
CONECT  328  326
CONECT  342  340
CONECT  321  322  326  336  350
CONECT  324  320  325  330
CONECT  326  321  327  328  332
CONECT  332  326  331  333  337
CONECT  334  330  338  350
CONECT  337  332  335  336  340
CONECT  338  334  344  347
CONECT  340  337  339  341  342
CONECT  344  320  338  343
CONECT  348  347  349  350
CONECT  322  321
CONECT  325  324
CONECT  331  332
CONECT  335  337
CONECT  345  343
CONECT  346  343
CONECT  349  348
CONECT  320  324  344
CONECT  330  324  334
CONECT  343  344  345  346
CONECT  347  338  348
CONECT  350  321  334  348
CONECT  323  319
CONECT  329  319
CONECT  333  332  351
CONECT  336  321  337
CONECT  339  319  340
CONECT  319  301  323  329  339
CONECT  359  358
CONECT  375  374
CONECT  380  377
CONECT  360  358
CONECT  376  374
CONECT  381  377
CONECT  382  377
CONECT  354  352  353  358  370
CONECT  357  352  356  363
CONECT  358  354  359  360  364
CONECT  364  358  365  366  371
CONECT  367  363  368  372
CONECT  371  364  369  370  374
CONECT  372  367  377  379
CONECT  374  371  373  375  376
CONECT  377  372  380  381  382
CONECT  379  352  372  378
CONECT  353  354
CONECT  362  363
CONECT  366  364
CONECT  369  371
CONECT  378  379
CONECT  352  354  357  379
CONECT  363  357  362  367
CONECT  355  351
CONECT  356  357
CONECT  361  351
CONECT  365  364  383
CONECT  368  367
CONECT  370  354  371
CONECT  373  351  374
CONECT  351  333  355  361  373
CONECT  391  390
CONECT  405  404
CONECT  392  390
CONECT  406  404
CONECT  385  386  390  400  414
CONECT  388  384  389  394
CONECT  390  385  391  392  396
CONECT  396  390  395  397  401
CONECT  398  394  402  414
CONECT  401  396  399  400  404
CONECT  402  398  408  411
CONECT  404  401  403  405  406
CONECT  408  384  402  407
CONECT  412  411  413  414
CONECT  386  385
CONECT  389  388
CONECT  395  396
CONECT  399  401
CONECT  409  407
CONECT  410  407
CONECT  413  412
CONECT  384  388  408
CONECT  394  388  398
CONECT  407  408  409  410
CONECT  411  402  412
CONECT  414  385  398  412
CONECT  387  383
CONECT  393  383
CONECT  397  396  415
CONECT  400  385  401
CONECT  403  383  404
CONECT  383  365  387  393  403
CONECT  423  422
CONECT  439  438
CONECT  444  441
CONECT  424  422
CONECT  440  438
CONECT  445  441
CONECT  446  441
CONECT  418  416  417  422  434
CONECT  421  416  420  427
CONECT  422  418  423  424  428
CONECT  428  422  429  430  435
CONECT  431  427  432  436
CONECT  435  428  433  434  438
CONECT  436  431  441  443
CONECT  438  435  437  439  440
CONECT  441  436  444  445  446
CONECT  443  416  436  442
CONECT  417  418
CONECT  426  427
CONECT  430  428
CONECT  433  435
CONECT  442  443
CONECT  416  418  421  443
CONECT  427  421  426  431
CONECT  419  415
CONECT  420  421
CONECT  425  415
CONECT  429  428  447
CONECT  432  431
CONECT  434  418  435
CONECT  437  415  438
CONECT  415  397  419  425  437
CONECT  455  454
CONECT  469  468
CONECT  456  454
CONECT  470  468
CONECT  449  450  454  464  478
CONECT  452  448  453  458
CONECT  454  449  455  456  460
CONECT  460  454  459  461  465
CONECT  462  458  466  478
CONECT  465  460  463  464  468
CONECT  466  462  472  475
CONECT  468  465  467  469  470
CONECT  472  448  466  471
CONECT  476  475  477  478
CONECT  450  449
CONECT  453  452
CONECT  459  460
CONECT  463  465
CONECT  473  471
CONECT  474  471
CONECT  477  476
CONECT  448  452  472
CONECT  458  452  462
CONECT  471  472  473  474
CONECT  475  466  476
CONECT  478  449  462  476
CONECT  451  447
CONECT  457  447
CONECT  461  460  479
CONECT  464  449  465
CONECT  467  447  468
CONECT  447  429  451  457  467
CONECT  487  486
CONECT  505  503
CONECT  488  486
CONECT  506  503
CONECT  481  480  482  486  497
CONECT  485  480  484  490
CONECT  486  481  487  488  493
CONECT  493  486  491  492  496
CONECT  494  490  495  502
CONECT  496  493  497  498  503
CONECT  502  494  501  507
CONECT  503  496  504  505  506
CONECT  507  480  502  508
CONECT  482  481
CONECT  491  493
CONECT  498  496
CONECT  499  495
CONECT  500  495
CONECT  501  502
CONECT  508  507
CONECT  509  492
CONECT  480  481  485  507
CONECT  490  485  494
CONECT  495  494  499  500
CONECT  483  479
CONECT  484  485
CONECT  489  479
CONECT  492  493  509
CONECT  497  481  496
CONECT  504  479  503
CONECT  479  461  483  489  504
CONECT  519  517
CONECT  523  521
CONECT  526  525
CONECT  528  527
CONECT  533  532
CONECT  536  535
CONECT  568  516
CONECT  520  517
CONECT  529  527
CONECT  534  532
CONECT  537  535
CONECT  569  565
CONECT  530  527
CONECT  514  516  541  544
CONECT  518  521  525  555
CONECT  521  518  523  524
CONECT  524  521  531  557
CONECT  525  518  526  557
CONECT  527  528  529  530  557
CONECT  531  524  546  561
CONECT  532  533  534  535  561
CONECT  535  532  536  537  538
CONECT  538  517  535  565
CONECT  539  511  512  544  545
CONECT  545  515  539  549
CONECT  548  549  552  558
CONECT  552  548  553  554
CONECT  554  551  552  566
CONECT  558  548  551  559
CONECT  560  551  562  563  564
CONECT  566  540  554  555
CONECT  511  539
CONECT  512  539
CONECT  513  561
CONECT  522  516
CONECT  542  541
CONECT  543  541
CONECT  547  544
CONECT  550  549
CONECT  553  552
CONECT  556  555
CONECT  559  558
CONECT  562  560
CONECT  563  560
CONECT  564  560
CONECT  567  565
CONECT  516  514  522  568
CONECT  517  519  520  538
CONECT  541  514  542  543
CONECT  544  514  539  547
CONECT  549  545  548  550
CONECT  551  554  558  560
CONECT  555  518  556  566
CONECT  557  524  525  527
CONECT  561  513  531  532
CONECT  565  538  567  569
CONECT  515  545
CONECT  540  566
CONECT  546  531
END
