# Supplementary material for: Comparative in silico study of congocidine congeners as potential inhibitors of African swine fever virus
Source: PLoS One. 2019 Aug 28;14(8):e0221175. doi: 10.1371/journal.pone.0221175 (PMC6713398; doi:10.1371/journal.pone.0221175)
Supplement: S4 Data — (ZIP) [file pone.0221175.s004.zip › S4 Data Minimized PDB for predictta/473dredocked.pdb]

HEADER                                            01-JAN-01   CD11              
EXPDTA    THEORETICAL MODEL                                                     
REMARK   3                                                                      
REMARK   3 REFINEMENT.                                                          
REMARK   3   PROGRAM 1                  ICM 3.8                                 
REMARK   3   AUTHORS 1      R.ABAGYAN, M.TOTROV                                 
REMARK  76                                                                      
REMARK  76 DNA (5'-D(CPGPTPAPTPAPTPAPCPG)-3'); CHAIN: A, B; ENGINEERED:         
CRYST1   25.180   39.110   53.470  90.00  90.00  90.00 P 21 21 21               
ATOM      1  N1  G   A   2       9.402  19.762  -2.643  1.00 15.68           N
ATOM      2  H1  G   A   2       8.416  19.875  -2.464  1.00 20.00           H
ATOM      3  H1' G   A   2      14.127  20.888  -4.215  1.00 20.00           H
ATOM      4  C1' G   A   2      14.431  20.156  -3.464  1.00 24.61           C
ATOM      5  N2  G   A   2       9.645  22.012  -2.423  1.00 14.57           N
ATOM      6  C2  G   A   2      10.206  20.850  -2.606  1.00 16.05           C
ATOM      7  C2' G   A   2      14.851  20.911  -2.198  1.00 27.40           C
ATOM      8 1H2' G   A   2      14.750  21.985  -2.378  1.00 20.00           H
ATOM      9 2H2' G   A   2      14.230  20.647  -1.345  1.00 20.00           H
ATOM     10  H21 G   A   2      10.247  22.760  -2.129  1.00 20.00           H
ATOM     11  H22 G   A   2       8.636  22.075  -2.306  1.00 20.00           H
ATOM     12  N3  G   A   2      11.522  20.830  -2.809  1.00 13.29           N
ATOM     13  O3' G   A   2      17.102  21.718  -1.957  1.00 24.39           O
ATOM     14  H3' G   A   2      16.436  19.935  -1.047  1.00 20.00           H
ATOM     15  C3' G   A   2      16.319  20.531  -1.960  1.00 27.62           C
ATOM     16  C4  G   A   2      11.999  19.564  -2.997  1.00 15.70           C
ATOM     17  C4' G   A   2      16.728  19.802  -3.253  1.00 29.19           C
ATOM     18  H4' G   A   2      17.182  20.553  -3.874  1.00 20.00           H
ATOM     19  O4' G   A   2      15.539  19.380  -3.913  1.00 19.51           O
ATOM     20  C5  G   A   2      11.279  18.389  -3.032  1.00 14.91           C
ATOM     21  C5' G   A   2      17.727  18.616  -3.179  1.00 32.74           C
ATOM     22  O5' G   A   2      17.181  17.488  -2.497  1.00 27.54           O
ATOM     23 1H5' G   A   2      18.629  18.973  -2.688  1.00 20.00           H
ATOM     24 2H5' G   A   2      17.956  18.365  -4.218  1.00 20.00           H
ATOM     25  C6  G   A   2       9.851  18.470  -2.842  1.00 14.69           C
ATOM     26  O6  G   A   2       9.003  17.585  -2.935  1.00 16.78           O
ATOM     27  N7  G   A   2      12.128  17.306  -3.324  1.00 17.99           N
ATOM     28  H8  G   A   2      14.201  17.299  -3.625  1.00 20.00           H
ATOM     29  C8  G   A   2      13.304  17.858  -3.403  1.00 21.53           C
ATOM     30  N9  G   A   2      13.308  19.221  -3.236  1.00 18.23           N
ATOM     31 HO5' G   A   2      16.230  17.667  -2.363  1.00  0.00           H
ATOM     32  P   T   A   3      17.427  22.574  -0.638  1.00 25.04           P
ATOM     33  N1  T   A   3      11.987  22.345   0.897  1.00 11.60           N
ATOM     34  H1' T   A   3      11.553  24.424   0.688  1.00 20.00           H
ATOM     35  C1' T   A   3      12.426  23.760   0.690  1.00 12.33           C
ATOM     36  O1P T   A   3      18.336  23.647  -1.093  1.00 20.00           O
ATOM     37  O2  T   A   3       9.755  22.922   0.614  1.00 11.64           O
ATOM     38  C2  T   A   3      10.608  22.075   0.859  1.00  9.66           C
ATOM     39  C2' T   A   3      13.403  24.309   1.734  1.00 10.78           C
ATOM     40 1H2' T   A   3      12.894  24.693   2.612  1.00 20.00           H
ATOM     41 2H2' T   A   3      14.143  23.561   2.018  1.00 20.00           H
ATOM     42  O2P T   A   3      17.873  21.608   0.380  1.00 20.00           O
ATOM     43  H3  T   A   3       9.247  20.552   0.853  1.00 20.00           H
ATOM     44  N3  T   A   3      10.239  20.749   0.830  1.00 14.43           N
ATOM     45  C3' T   A   3      14.099  25.430   0.975  1.00 15.33           C
ATOM     46  O3' T   A   3      13.387  26.666   0.982  1.00 14.56           O
ATOM     47  H3' T   A   3      15.114  25.579   1.347  1.00 20.00           H
ATOM     48  C4  T   A   3      11.089  19.676   0.764  1.00 11.05           C
ATOM     49  O4  T   A   3      10.615  18.563   0.535  1.00 14.49           O
ATOM     50  H4' T   A   3      13.826  25.695  -1.118  1.00 20.00           H
ATOM     51  O4' T   A   3      13.117  23.855  -0.553  1.00 14.25           O
ATOM     52  C4' T   A   3      14.110  24.877  -0.454  1.00 16.73           C
ATOM     53  C5  T   A   3      12.509  20.011   0.847  1.00 14.98           C
ATOM     54  O5' T   A   3      16.005  23.223  -0.221  1.00 22.11           O
ATOM     55  C5' T   A   3      15.503  24.376  -0.893  1.00 19.43           C
ATOM     56 1H5' T   A   3      16.207  25.196  -0.743  1.00 20.00           H
ATOM     57 2H5' T   A   3      15.467  24.165  -1.958  1.00 20.00           H
ATOM     58  C5M T   A   3      13.541  18.896   0.785  0.00 99.00           C
ATOM     59  H6  T   A   3      13.964  21.564   0.959  1.00 20.00           H
ATOM     60  C6  T   A   3      12.910  21.315   0.932  1.00 15.93           C
ATOM     61 1H5M T   A   3      13.379  18.221   1.627  0.00  0.00           H
ATOM     62 2H5M T   A   3      14.557  19.291   0.819  0.00  0.00           H
ATOM     63 3H5M T   A   3      13.389  18.326  -0.133  0.00  0.00           H
ATOM     64  P   A   A   4      13.509  27.734   2.189  1.00 15.21           P
ATOM     65  N1  A   A   4       7.652  21.461   4.220  1.00  9.98           N
ATOM     66  C1' A   A   4       8.909  26.417   4.356  1.00 10.44           C
ATOM     67  H1' A   A   4       7.861  26.373   4.676  1.00 20.00           H
ATOM     68  O1P A   A   4      13.611  29.076   1.568  1.00 20.00           O
ATOM     69  C2  A   A   4       6.934  22.562   4.398  1.00  9.81           C
ATOM     70  H2  A   A   4       5.869  22.425   4.515  1.00 20.00           H
ATOM     71  C2' A   A   4       9.661  27.391   5.270  1.00 10.67           C
ATOM     72 1H2' A   A   4       9.149  27.481   6.224  1.00 20.00           H
ATOM     73 2H2' A   A   4      10.689  27.072   5.433  1.00 20.00           H
ATOM     74  O2P A   A   4      14.567  27.276   3.107  1.00 20.00           O
ATOM     75  N3  A   A   4       7.367  23.815   4.437  1.00 12.06           N
ATOM     76  H3' A   A   4      10.606  29.247   4.660  1.00 20.00           H
ATOM     77  C3' A   A   4       9.674  28.705   4.488  1.00 14.69           C
ATOM     78  O3' A   A   4       8.560  29.562   4.741  1.00 13.22           O
ATOM     79  C4  A   A   4       8.719  23.895   4.318  1.00  9.56           C
ATOM     80  H4' A   A   4       8.941  28.867   2.492  1.00 20.00           H
ATOM     81  O4' A   A   4       8.986  26.915   3.033  1.00 14.14           O
ATOM     82  C4' A   A   4       9.597  28.194   3.044  1.00  9.99           C
ATOM     83  C5  A   A   4       9.603  22.861   4.166  1.00 11.02           C
ATOM     84  O5' A   A   4      12.070  27.607   2.913  1.00 14.21           O
ATOM     85  C5' A   A   4      10.930  28.172   2.278  1.00 10.82           C
ATOM     86 1H5' A   A   4      11.164  29.209   2.046  1.00 20.00           H
ATOM     87 2H5' A   A   4      10.771  27.639   1.340  1.00 20.00           H
ATOM     88  N6  A   A   4       9.593  20.432   4.009  1.00 17.88           N
ATOM     89  C6  A   A   4       8.973  21.591   4.120  1.00 11.60           C
ATOM     90  H61 A   A   4      10.572  20.407   4.211  1.00 20.00           H
ATOM     91  H62 A   A   4       9.011  19.601   4.053  1.00 20.00           H
ATOM     92  N7  A   A   4      10.925  23.340   4.083  1.00 10.64           N
ATOM     93  C8  A   A   4      10.771  24.637   4.201  1.00 14.27           C
ATOM     94  H8  A   A   4      11.590  25.348   4.168  1.00 20.00           H
ATOM     95  N9  A   A   4       9.466  25.046   4.332  1.00 11.95           N
ATOM     96  P   T   A   5       8.328  30.304   6.156  1.00 12.53           P
ATOM     97  N1  T   A   5       7.883  24.588   8.003  1.00 10.05           N
ATOM     98  H1' T   A   5       5.884  25.080   8.536  1.00 20.00           H
ATOM     99  C1' T   A   5       6.797  25.602   8.220  1.00  8.03           C
ATOM    100  O1P T   A   5       7.408  31.442   5.930  1.00 20.00           O
ATOM    101  O2  T   A   5       6.328  22.863   7.895  1.00 12.29           O
ATOM    102  C2  T   A   5       7.486  23.251   7.833  1.00 11.70           C
ATOM    103  C2' T   A   5       7.074  26.711   9.240  1.00  9.39           C
ATOM    104 1H2' T   A   5       7.062  26.340  10.263  1.00 20.00           H
ATOM    105 2H2' T   A   5       8.003  27.233   9.020  1.00 20.00           H
ATOM    106  O2P T   A   5       9.653  30.561   6.762  1.00 20.00           O
ATOM    107  H3  T   A   5       8.174  21.358   7.554  1.00 20.00           H
ATOM    108  N3  T   A   5       8.481  22.317   7.655  1.00 11.76           N
ATOM    109  C3' T   A   5       5.903  27.653   8.968  1.00  9.23           C
ATOM    110  O3' T   A   5       4.791  27.168   9.713  1.00 13.16           O
ATOM    111  H3' T   A   5       6.143  28.680   9.248  1.00 20.00           H
ATOM    112  C4  T   A   5       9.828  22.568   7.630  1.00 13.02           C
ATOM    113  O4  T   A   5      10.601  21.632   7.415  1.00 13.01           O
ATOM    114  H4' T   A   5       4.707  27.333   7.204  1.00 20.00           H
ATOM    115  O4' T   A   5       6.519  26.348   7.048  1.00 11.26           O
ATOM    116  C4' T   A   5       5.760  27.498   7.441  1.00 13.99           C
ATOM    117  C5  T   A   5      10.191  23.971   7.832  1.00 13.21           C
ATOM    118  O5' T   A   5       7.567  29.169   7.015  1.00 12.98           O
ATOM    119  C5' T   A   5       6.251  28.738   6.667  1.00 16.99           C
ATOM    120 1H5' T   A   5       5.557  29.558   6.854  1.00 20.00           H
ATOM    121 2H5' T   A   5       6.223  28.502   5.602  1.00 20.00           H
ATOM    122  C5M T   A   5      11.658  24.374   7.853  0.00 99.00           C
ATOM    123  H6  T   A   5       9.508  25.957   8.129  1.00 20.00           H
ATOM    124  C6  T   A   5       9.225  24.924   8.006  1.00 12.78           C
ATOM    125 1H5M T   A   5      11.780  25.441   8.038  0.00  0.00           H
ATOM    126 2H5M T   A   5      12.115  24.112   6.897  0.00  0.00           H
ATOM    127 3H5M T   A   5      12.166  23.806   8.634  0.00  0.00           H
ATOM    128  P   A   A   6       3.427  27.992   9.946  1.00 16.24           P
ATOM    129  N1  A   A   6       7.165  20.697  10.835  1.00 18.42           N
ATOM    130  C1' A   A   6       2.623  23.098  10.348  1.00 15.79           C
ATOM    131  H1' A   A   6       2.395  22.039  10.184  1.00 20.00           H
ATOM    132  O1P A   A   6       3.071  28.715   8.706  1.00 20.00           O
ATOM    133  C2  A   A   6       5.946  20.229  10.601  1.00 19.73           C
ATOM    134  H2  A   A   6       5.876  19.170  10.394  1.00 20.00           H
ATOM    135  C2' A   A   6       1.615  23.688  11.338  1.00 14.39           C
ATOM    136 1H2' A   A   6       1.211  22.889  11.948  1.00 20.00           H
ATOM    137 2H2' A   A   6       2.079  24.432  11.982  1.00 20.00           H
ATOM    138  O2P A   A   6       3.520  28.729  11.224  1.00 20.00           O
ATOM    139  N3  A   A   6       4.802  20.904  10.577  1.00 14.97           N
ATOM    140  H3' A   A   6       0.236  25.314  10.957  1.00 20.00           H
ATOM    141  C3' A   A   6       0.549  24.380  10.485  1.00 16.70           C
ATOM    142  O3' A   A   6      -0.598  23.566  10.216  1.00 16.35           O
ATOM    143  C4  A   A   6       4.980  22.231  10.837  1.00 13.03           C
ATOM    144  H4' A   A   6       0.691  24.436   8.346  1.00 20.00           H
ATOM    145  O4' A   A   6       2.462  23.800   9.127  1.00 13.18           O
ATOM    146  C4' A   A   6       1.338  24.671   9.193  1.00 16.72           C
ATOM    147  C5  A   A   6       6.163  22.849  11.153  1.00 14.69           C
ATOM    148  O5' A   A   6       2.413  26.750  10.133  1.00 12.44           O
ATOM    149  C5' A   A   6       1.824  26.124   8.998  1.00 11.40           C
ATOM    150 1H5' A   A   6       0.991  26.743   8.666  1.00 20.00           H
ATOM    151 2H5' A   A   6       2.563  26.105   8.196  1.00 20.00           H
ATOM    152  N6  A   A   6       8.539  22.375  11.268  1.00 17.36           N
ATOM    153  C6  A   A   6       7.287  21.993  11.101  1.00 13.35           C
ATOM    154  H61 A   A   6       8.718  23.343  11.447  1.00 20.00           H
ATOM    155  H62 A   A   6       9.267  21.687  11.108  1.00 20.00           H
ATOM    156  N7  A   A   6       5.971  24.210  11.429  1.00 15.67           N
ATOM    157  C8  A   A   6       4.690  24.371  11.205  1.00 18.09           C
ATOM    158  H8  A   A   6       4.186  25.327  11.294  1.00 20.00           H
ATOM    159  N9  A   A   6       4.029  23.230  10.811  1.00 13.74           N
ATOM    160  P   T   A   7      -1.661  23.108  11.355  1.00 18.04           P
ATOM    161  N1  T   A   7       3.467  20.379  13.691  1.00 14.99           N
ATOM    162  H1' T   A   7       2.609  18.607  12.877  1.00 20.00           H
ATOM    163  C1' T   A   7       2.286  19.597  13.221  1.00 20.51           C
ATOM    164  O1P T   A   7      -2.883  22.613  10.683  1.00 20.00           O
ATOM    165  O2  T   A   7       4.810  18.493  13.779  1.00 14.98           O
ATOM    166  C2  T   A   7       4.692  19.710  13.803  1.00 18.41           C
ATOM    167  C2' T   A   7       1.214  19.414  14.290  1.00 19.59           C
ATOM    168 1H2' T   A   7       1.435  18.507  14.843  1.00 20.00           H
ATOM    169 2H2' T   A   7       1.170  20.270  14.962  1.00 20.00           H
ATOM    170  O2P T   A   7      -1.789  24.207  12.341  1.00 20.00           O
ATOM    171  H3  T   A   7       6.681  19.997  14.098  1.00 20.00           H
ATOM    172  N3  T   A   7       5.792  20.477  14.104  1.00 12.46           N
ATOM    173  C3' T   A   7      -0.114  19.315  13.528  1.00 21.54           C
ATOM    174  O3' T   A   7      -0.694  18.011  13.630  1.00 24.17           O
ATOM    175  H3' T   A   7      -0.816  20.057  13.910  1.00 20.00           H
ATOM    176  C4  T   A   7       5.791  21.823  14.362  1.00 12.53           C
ATOM    177  O4  T   A   7       6.863  22.367  14.628  1.00 18.59           O
ATOM    178  H4' T   A   7       0.372  18.773  11.507  1.00 20.00           H
ATOM    179  O4' T   A   7       1.607  20.258  12.174  1.00 22.36           O
ATOM    180  C4' T   A   7       0.303  19.693  12.090  1.00 19.87           C
ATOM    181  C5  T   A   7       4.467  22.450  14.338  1.00 14.71           C
ATOM    182  O5' T   A   7      -0.927  21.860  12.071  1.00 14.57           O
ATOM    183  C5' T   A   7      -0.650  20.659  11.355  1.00 20.65           C
ATOM    184 1H5' T   A   7      -1.589  20.146  11.149  1.00 20.00           H
ATOM    185 2H5' T   A   7      -0.190  20.917  10.400  1.00 20.00           H
ATOM    186  C5M T   A   7       4.317  23.922  14.683  0.00 99.00           C
ATOM    187  H6  T   A   7       2.389  22.188  13.926  1.00 20.00           H
ATOM    188  C6  T   A   7       3.363  21.722  13.995  1.00 14.67           C
ATOM    189 1H5M T   A   7       3.279  24.247  14.597  0.00  0.00           H
ATOM    190 2H5M T   A   7       4.937  24.514  14.008  0.00  0.00           H
ATOM    191 3H5M T   A   7       4.678  24.090  15.697  0.00  0.00           H
ATOM    192  P   A   A   8      -1.167  17.354  15.041  1.00 24.10           P
ATOM    193  N1  A   A   8       6.501  19.451  17.551  1.00 11.26           N
ATOM    194  C1' A   A   8       2.996  15.749  16.949  1.00 19.66           C
ATOM    195  H1' A   A   8       3.912  15.253  17.283  1.00 20.00           H
ATOM    196  O1P A   A   8      -2.297  16.430  14.803  1.00 20.00           O
ATOM    197  C2  A   A   8       6.589  18.134  17.429  1.00  9.27           C
ATOM    198  H2  A   A   8       7.590  17.727  17.397  1.00 20.00           H
ATOM    199  C2' A   A   8       1.805  15.068  17.636  1.00 18.35           C
ATOM    200 1H2' A   A   8       2.131  14.624  18.569  1.00 20.00           H
ATOM    201 2H2' A   A   8       1.002  15.777  17.824  1.00 20.00           H
ATOM    202  O2P A   A   8      -1.308  18.418  16.062  1.00 20.00           O
ATOM    203  N3  A   A   8       5.599  17.252  17.378  1.00 15.55           N
ATOM    204  H3' A   A   8       0.201  13.987  16.661  1.00 20.00           H
ATOM    205  C3' A   A   8       1.293  14.016  16.645  1.00 16.65           C
ATOM    206  O3' A   A   8       1.791  12.689  16.898  1.00 16.56           O
ATOM    207  C4  A   A   8       4.374  17.850  17.356  1.00 16.52           C
ATOM    208  H4' A   A   8       2.064  13.853  14.615  1.00 20.00           H
ATOM    209  O4' A   A   8       2.882  15.481  15.566  1.00 19.92           O
ATOM    210  C4' A   A   8       1.761  14.641  15.308  1.00 14.35           C
ATOM    211  C5  A   A   8       4.115  19.191  17.483  1.00 10.10           C
ATOM    212  O5' A   A   8       0.101  16.471  15.487  1.00 18.30           O
ATOM    213  C5' A   A   8       0.670  15.492  14.623  1.00 14.09           C
ATOM    214 1H5' A   A   8      -0.116  14.834  14.254  1.00 20.00           H
ATOM    215 2H5' A   A   8       1.117  15.996  13.763  1.00 20.00           H
ATOM    216  N6  A   A   8       5.340  21.308  17.644  1.00 13.41           N
ATOM    217  C6  A   A   8       5.287  19.992  17.563  1.00 12.41           C
ATOM    218  H61 A   A   8       4.517  21.837  17.432  1.00 20.00           H
ATOM    219  H62 A   A   8       6.265  21.724  17.564  1.00 20.00           H
ATOM    220  N7  A   A   8       2.729  19.426  17.518  1.00 10.79           N
ATOM    221  C8  A   A   8       2.221  18.227  17.309  1.00 15.03           C
ATOM    222  H8  A   A   8       1.154  18.046  17.201  1.00 20.00           H
ATOM    223  N9  A   A   8       3.158  17.217  17.203  1.00 18.87           N
ATOM    224  P   C   A   9       1.355  11.798  18.193  1.00 18.42           P
ATOM    225  N1  C   A   9       4.384  16.475  20.942  1.00 12.82           N
ATOM    226  C1' C   A   9       4.725  15.032  21.114  1.00 10.00           C
ATOM    227  H1' C   A   9       5.801  14.931  21.296  1.00 20.00           H
ATOM    228  O1P C   A   9       1.702  10.373  17.995  1.00 20.00           O
ATOM    229  O2  C   A   9       6.537  17.112  21.484  1.00 11.01           O
ATOM    230  C2  C   A   9       5.386  17.438  21.164  1.00 10.62           C
ATOM    231  C2' C   A   9       3.941  14.334  22.234  1.00 11.26           C
ATOM    232 1H2' C   A   9       4.487  14.394  23.176  1.00 20.00           H
ATOM    233 2H2' C   A   9       2.946  14.765  22.342  1.00 20.00           H
ATOM    234  O2P C   A   9      -0.013  12.149  18.632  1.00 20.00           O
ATOM    235  N3  C   A   9       5.087  18.761  21.126  1.00 13.31           N
ATOM    236  H3' C   A   9       2.726  12.678  21.629  1.00 20.00           H
ATOM    237  O3' C   A   9       4.391  11.993  22.662  1.00 15.08           O
ATOM    238  C3' C   A   9       3.790  12.895  21.739  1.00 13.67           C
ATOM    239  C4  C   A   9       3.868  19.121  20.799  1.00 14.72           C
ATOM    240  N4  C   A   9       3.698  20.398  20.619  1.00 15.12           N
ATOM    241  C4' C   A   9       4.445  12.931  20.341  1.00 14.99           C
ATOM    242  O4' C   A   9       4.416  14.294  19.962  1.00 13.22           O
ATOM    243  H4' C   A   9       5.483  12.606  20.419  1.00 20.00           H
ATOM    244  H41 C   A   9       3.074  20.610  19.857  1.00 20.00           H
ATOM    245  H42 C   A   9       4.557  20.933  20.743  1.00 20.00           H
ATOM    246  H5  C   A   9       1.830  18.512  20.214  1.00 20.00           H
ATOM    247  C5  C   A   9       2.811  18.200  20.531  1.00 11.31           C
ATOM    248  C5' C   A   9       3.729  12.072  19.297  1.00 12.18           C
ATOM    249  O5' C   A   9       2.339  12.338  19.333  1.00 13.52           O
ATOM    250 1H5' C   A   9       3.903  11.013  19.492  1.00 20.00           H
ATOM    251 2H5' C   A   9       4.130  12.316  18.308  1.00 20.00           H
ATOM    252  C6  C   A   9       3.104  16.875  20.599  1.00 11.65           C
ATOM    253  H6  C   A   9       2.361  16.110  20.334  1.00 20.00           H
ATOM    254 HO3' C   A   9       3.694  11.413  22.980  1.00  0.00           H
TER     255      C   A   9
ATOM    256  N1  G   B  12       7.577  20.409  20.726  1.00  9.51           N
ATOM    257  H1  G   B  12       6.782  19.799  20.645  1.00 20.00           H
ATOM    258  H1' G   B  12      12.315  21.534  21.287  1.00 20.00           H
ATOM    259  C1' G   B  12      12.102  22.601  21.427  1.00 13.00           C
ATOM    260  N2  G   B  12       8.927  18.600  20.423  1.00  9.89           N
ATOM    261  C2  G   B  12       8.818  19.892  20.564  1.00  8.96           C
ATOM    262  C2' G   B  12      13.140  23.413  20.650  1.00 14.37           C
ATOM    263 1H2' G   B  12      13.518  22.837  19.806  1.00 20.00           H
ATOM    264 2H2' G   B  12      12.723  24.356  20.299  1.00 20.00           H
ATOM    265  H21 G   B  12       9.773  18.308  19.955  1.00 20.00           H
ATOM    266  H22 G   B  12       8.098  18.022  20.448  1.00 20.00           H
ATOM    267  N3  G   B  12       9.943  20.593  20.652  1.00  9.79           N
ATOM    268  O3' G   B  12      15.198  22.655  21.794  1.00 19.96           O
ATOM    269  H3' G   B  12      14.703  24.651  21.525  1.00 20.00           H
ATOM    270  C3' G   B  12      14.220  23.686  21.699  1.00 18.28           C
ATOM    271  C4  G   B  12       9.727  21.927  20.831  1.00 13.12           C
ATOM    272  C4' G   B  12      13.428  23.674  23.015  1.00 18.75           C
ATOM    273  H4' G   B  12      14.022  23.112  23.735  1.00 20.00           H
ATOM    274  O4' G   B  12      12.221  22.959  22.802  1.00 17.07           O
ATOM    275  C5  G   B  12       8.509  22.573  20.940  1.00 15.44           C
ATOM    276  C5' G   B  12      13.101  25.041  23.661  1.00 19.77           C
ATOM    277  O5' G   B  12      12.490  26.010  22.816  1.00 29.23           O
ATOM    278 1H5' G   B  12      14.027  25.459  24.054  1.00 20.00           H
ATOM    279 2H5' G   B  12      12.435  24.849  24.504  1.00 20.00           H
ATOM    280  C6  G   B  12       7.315  21.756  20.891  1.00 13.46           C
ATOM    281  O6  G   B  12       6.137  22.067  21.095  1.00 13.21           O
ATOM    282  N7  G   B  12       8.720  23.953  21.145  1.00 15.64           N
ATOM    283  H8  G   B  12      10.534  25.004  21.266  1.00 20.00           H
ATOM    284  C8  G   B  12      10.021  24.066  21.134  1.00 11.92           C
ATOM    285  N9  G   B  12      10.698  22.878  21.038  1.00 13.76           N
ATOM    286 HO5' G   B  12      11.537  26.008  22.960  1.00  0.00           H
ATOM    287  P   T   B  13      16.351  22.439  20.688  1.00 21.40           P
ATOM    288  N1  T   B  13      11.454  20.823  17.458  1.00 14.94           N
ATOM    289  H1' T   B  13      12.502  19.036  17.012  1.00 20.00           H
ATOM    290  C1' T   B  13      12.706  20.003  17.493  1.00 17.69           C
ATOM    291  O1P T   B  13      17.427  21.661  21.342  1.00 20.00           O
ATOM    292  O2  T   B  13      10.122  18.919  17.583  1.00 11.01           O
ATOM    293  C2  T   B  13      10.229  20.132  17.422  1.00 11.40           C
ATOM    294  C2' T   B  13      13.942  20.608  16.818  1.00 16.24           C
ATOM    295 1H2' T   B  13      13.866  20.614  15.731  1.00 20.00           H
ATOM    296 2H2' T   B  13      14.168  21.599  17.206  1.00 20.00           H
ATOM    297  O2P T   B  13      16.657  23.771  20.124  1.00 20.00           O
ATOM    298  H3  T   B  13       8.209  20.396  17.283  1.00 20.00           H
ATOM    299  N3  T   B  13       9.084  20.897  17.370  1.00 10.91           N
ATOM    300  C3' T   B  13      15.022  19.653  17.305  1.00 16.83           C
ATOM    301  O3' T   B  13      14.983  18.485  16.501  1.00 18.31           O
ATOM    302  H3' T   B  13      16.009  20.118  17.273  1.00 20.00           H
ATOM    303  C4  T   B  13       9.024  22.268  17.454  1.00 11.70           C
ATOM    304  O4  T   B  13       7.927  22.793  17.636  1.00 15.73           O
ATOM    305  H4' T   B  13      14.612  18.323  18.933  1.00 20.00           H
ATOM    306  O4' T   B  13      13.167  19.794  18.821  1.00 17.77           O
ATOM    307  C4' T   B  13      14.542  19.397  18.743  1.00 21.13           C
ATOM    308  C5  T   B  13      10.329  22.934  17.506  1.00 14.30           C
ATOM    309  O5' T   B  13      15.609  21.523  19.582  1.00 17.17           O
ATOM    310  C5' T   B  13      15.380  20.132  19.811  1.00 15.92           C
ATOM    311 1H5' T   B  13      16.348  19.634  19.870  1.00 20.00           H
ATOM    312 2H5' T   B  13      14.876  20.017  20.771  1.00 20.00           H
ATOM    313  C5M T   B  13      10.425  24.443  17.667  0.00 99.00           C
ATOM    314  H6  T   B  13      12.428  22.709  17.543  1.00 20.00           H
ATOM    315  C6  T   B  13      11.480  22.205  17.489  1.00 13.11           C
ATOM    316 1H5M T   B  13      10.213  24.921  16.707  0.00  0.00           H
ATOM    317 2H5M T   B  13      11.416  24.733  18.024  0.00  0.00           H
ATOM    318 3H5M T   B  13       9.669  24.767  18.387  0.00  0.00           H
ATOM    319  P   A   B  14      16.244  17.509  16.331  1.00 20.40           P
ATOM    320  N1  A   B  14       8.416  19.183  14.087  1.00 11.95           N
ATOM    321  C1' A   B  14      12.210  15.717  14.106  1.00 17.85           C
ATOM    322  H1' A   B  14      11.313  15.146  13.841  1.00 20.00           H
ATOM    323  O1P A   B  14      16.634  17.002  17.667  1.00 20.00           O
ATOM    324  C2  A   B  14       8.410  17.857  14.021  1.00 17.18           C
ATOM    325  H2  A   B  14       7.436  17.384  14.012  1.00 20.00           H
ATOM    326  C2' A   B  14      13.367  15.249  13.215  1.00 22.14           C
ATOM    327 1H2' A   B  14      13.004  14.893  12.251  1.00 20.00           H
ATOM    328 2H2' A   B  14      14.098  16.043  13.071  1.00 20.00           H
ATOM    329  O2P A   B  14      17.246  18.174  15.478  1.00 20.00           O
ATOM    330  N3  A   B  14       9.459  17.043  13.986  1.00 14.03           N
ATOM    331  H3' A   B  14      15.095  14.093  13.846  1.00 20.00           H
ATOM    332  C3' A   B  14      14.020  14.132  14.029  1.00 19.80           C
ATOM    333  O3' A   B  14      13.448  12.845  13.828  1.00 19.32           O
ATOM    334  C4  A   B  14      10.640  17.719  14.006  1.00 12.01           C
ATOM    335  H4' A   B  14      13.465  13.688  16.038  1.00 20.00           H
ATOM    336  O4' A   B  14      12.578  15.423  15.444  1.00 17.82           O
ATOM    337  C4' A   B  14      13.721  14.578  15.463  1.00 15.05           C
ATOM    338  C5  A   B  14      10.810  19.078  14.034  1.00 12.95           C
ATOM    339  O5' A   B  14      15.544  16.315  15.509  1.00 15.14           O
ATOM    340  C5' A   B  14      14.875  15.274  16.207  1.00 17.46           C
ATOM    341 1H5' A   B  14      15.615  14.530  16.497  1.00 20.00           H
ATOM    342 2H5' A   B  14      14.448  15.695  17.118  1.00 20.00           H
ATOM    343  N6  A   B  14       9.479  21.118  14.123  1.00 16.83           N
ATOM    344  C6  A   B  14       9.591  19.803  14.075  1.00 14.10           C
ATOM    345  H61 A   B  14      10.275  21.665  13.865  1.00 20.00           H
ATOM    346  H62 A   B  14       8.537  21.499  14.138  1.00 20.00           H
ATOM    347  N7  A   B  14      12.174  19.414  14.062  1.00 13.26           N
ATOM    348  C8  A   B  14      12.764  18.243  14.070  1.00 16.90           C
ATOM    349  H8  A   B  14      13.840  18.121  14.137  1.00 20.00           H
ATOM    350  N9  A   B  14      11.904  17.170  14.023  1.00 14.64           N
ATOM    351  P   T   B  15      13.647  11.997  12.474  1.00 28.80           P
ATOM    352  N1  T   B  15      10.236  16.618  10.446  1.00 27.42           N
ATOM    353  H1' T   B  15       8.854  15.074   9.978  1.00 20.00           H
ATOM    354  C1' T   B  15       9.899  15.159  10.304  1.00 22.17           C
ATOM    355  O1P T   B  15      13.531  10.564  12.824  1.00 20.00           O
ATOM    356  O2  T   B  15       7.983  17.202  10.389  1.00 18.40           O
ATOM    357  C2  T   B  15       9.158  17.519  10.520  1.00 21.32           C
ATOM    358  C2' T   B  15      10.758  14.346   9.331  1.00 26.62           C
ATOM    359 1H2' T   B  15      10.586  14.637   8.296  1.00 20.00           H
ATOM    360 2H2' T   B  15      11.814  14.399   9.595  1.00 20.00           H
ATOM    361  O2P T   B  15      14.883  12.476  11.815  1.00 20.00           O
ATOM    362  H3  T   B  15       8.673  19.488  10.670  1.00 20.00           H
ATOM    363  N3  T   B  15       9.464  18.859  10.632  1.00 17.57           N
ATOM    364  C3' T   B  15      10.249  12.934   9.615  1.00 28.50           C
ATOM    365  O3' T   B  15       9.063  12.768   8.846  1.00 39.73           O
ATOM    366  H3' T   B  15      10.994  12.176   9.360  1.00 20.00           H
ATOM    367  C4  T   B  15      10.722  19.403  10.638  1.00 12.10           C
ATOM    368  O4  T   B  15      10.836  20.622  10.787  1.00 13.72           O
ATOM    369  H4' T   B  15       9.008  12.637  11.352  1.00 20.00           H
ATOM    370  O4' T   B  15      10.061  14.414  11.500  1.00 23.77           O
ATOM    371  C4' T   B  15      10.008  13.025  11.139  1.00 26.40           C
ATOM    372  C5  T   B  15      11.807  18.432  10.480  1.00 18.42           C
ATOM    373  O5' T   B  15      12.384  12.456  11.578  1.00 32.26           O
ATOM    374  C5' T   B  15      11.032  12.234  11.984  1.00 25.68           C
ATOM    375 1H5' T   B  15      10.798  11.169  11.924  1.00 20.00           H
ATOM    376 2H5' T   B  15      10.919  12.550  13.023  1.00 20.00           H
ATOM    377  C5M T   B  15      13.249  18.911  10.395  0.00 99.00           C
ATOM    378  H6  T   B  15      12.348  16.390  10.302  1.00 20.00           H
ATOM    379  C6  T   B  15      11.536  17.092  10.398  1.00 17.04           C
ATOM    380 1H5M T   B  15      13.940  18.078  10.269  0.00  0.00           H
ATOM    381 2H5M T   B  15      13.501  19.461  11.304  0.00  0.00           H
ATOM    382 3H5M T   B  15      13.346  19.596   9.550  0.00  0.00           H
ATOM    383  P   A   B  16       8.318  11.363   8.621  1.00 34.80           P
ATOM    384  N1  A   B  16       7.625  19.517   7.299  1.00  9.81           N
ATOM    385  C1' A   B  16       5.110  15.027   7.551  1.00 21.52           C
ATOM    386  H1' A   B  16       4.303  15.768   7.529  1.00 20.00           H
ATOM    387  O1P A   B  16       8.245  10.639   9.908  1.00 20.00           O
ATOM    388  C2  A   B  16       6.336  19.236   7.436  1.00 14.96           C
ATOM    389  H2  A   B  16       5.678  20.081   7.591  1.00 20.00           H
ATOM    390  C2' A   B  16       4.742  13.848   6.642  1.00 22.34           C
ATOM    391 1H2' A   B  16       4.067  14.187   5.861  1.00 20.00           H
ATOM    392 2H2' A   B  16       5.626  13.402   6.189  1.00 20.00           H
ATOM    393  O2P A   B  16       8.882  10.696   7.432  1.00 20.00           O
ATOM    394  N3  A   B  16       5.755  18.041   7.410  1.00 13.91           N
ATOM    395  H3' A   B  16       4.425  11.802   7.271  1.00 20.00           H
ATOM    396  C3' A   B  16       4.109  12.803   7.569  1.00 24.53           C
ATOM    397  O3' A   B  16       2.680  12.829   7.613  1.00 30.04           O
ATOM    398  C4  A   B  16       6.657  17.032   7.235  1.00 14.86           C
ATOM    399  H4' A   B  16       4.022  13.111   9.710  1.00 20.00           H
ATOM    400  O4' A   B  16       5.233  14.509   8.858  1.00 21.13           O
ATOM    401  C4' A   B  16       4.767  13.168   8.913  1.00 20.73           C
ATOM    402  C5  A   B  16       8.009  17.164   7.050  1.00 14.23           C
ATOM    403  O5' A   B  16       6.858  11.931   8.262  1.00 36.25           O
ATOM    404  C5' A   B  16       5.931  12.235   9.297  1.00 27.91           C
ATOM    405 1H5' A   B  16       5.514  11.294   9.652  1.00 20.00           H
ATOM    406 2H5' A   B  16       6.474  12.703  10.119  1.00 20.00           H
ATOM    407  N6  A   B  16       9.726  18.882   7.026  1.00 12.27           N
ATOM    408  C6  A   B  16       8.464  18.503   7.111  1.00 10.10           C
ATOM    409  H61 A   B  16      10.426  18.175   6.919  1.00 20.00           H
ATOM    410  H62 A   B  16       9.936  19.864   7.165  1.00 20.00           H
ATOM    411  N7  A   B  16       8.629  15.916   6.883  1.00 18.45           N
ATOM    412  C8  A   B  16       7.629  15.080   7.027  1.00 15.57           C
ATOM    413  H8  A   B  16       7.748  14.002   7.014  1.00 20.00           H
ATOM    414  N9  A   B  16       6.404  15.677   7.223  1.00 20.33           N
ATOM    415  P   T   B  17       1.763  12.546   6.306  1.00 31.28           P
ATOM    416  N1  T   B  17       4.068  17.682   4.220  1.00 17.05           N
ATOM    417  H1' T   B  17       2.237  18.673   4.718  1.00 20.00           H
ATOM    418  C1' T   B  17       2.607  17.655   4.552  1.00 22.07           C
ATOM    419  O1P T   B  17       0.423  12.088   6.735  1.00 20.00           O
ATOM    420  O2  T   B  17       4.160  19.999   4.343  1.00 13.38           O
ATOM    421  C2  T   B  17       4.729  18.919   4.254  1.00 12.53           C
ATOM    422  C2' T   B  17       1.713  16.978   3.510  1.00 21.24           C
ATOM    423 1H2' T   B  17       1.423  17.701   2.756  1.00 20.00           H
ATOM    424 2H2' T   B  17       2.219  16.137   3.043  1.00 20.00           H
ATOM    425  O2P T   B  17       2.540  11.713   5.358  1.00 20.00           O
ATOM    426  H3  T   B  17       6.572  19.790   4.152  1.00 20.00           H
ATOM    427  N3  T   B  17       6.093  18.907   4.051  1.00 12.08           N
ATOM    428  C3' T   B  17       0.513  16.427   4.294  1.00 30.05           C
ATOM    429  O3' T   B  17      -0.691  17.186   4.127  1.00 27.65           O
ATOM    430  H3' T   B  17       0.317  15.398   3.988  1.00 20.00           H
ATOM    431  C4  T   B  17       6.859  17.791   3.831  1.00 10.59           C
ATOM    432  O4  T   B  17       8.071  17.938   3.657  1.00 14.74           O
ATOM    433  H4' T   B  17       0.460  17.146   6.329  1.00 20.00           H
ATOM    434  O4' T   B  17       2.405  16.889   5.718  1.00 22.80           O
ATOM    435  C4' T   B  17       1.052  16.440   5.743  1.00 24.73           C
ATOM    436  C5  T   B  17       6.117  16.533   3.765  1.00 12.84           C
ATOM    437  O5' T   B  17       1.629  14.028   5.689  1.00 22.08           O
ATOM    438  C5' T   B  17       0.995  15.066   6.430  1.00 17.52           C
ATOM    439 1H5' T   B  17      -0.048  14.799   6.588  1.00 20.00           H
ATOM    440 2H5' T   B  17       1.480  15.156   7.405  1.00 20.00           H
ATOM    441  C5M T   B  17       6.852  15.231   3.491  0.00 99.00           C
ATOM    442  H6  T   B  17       4.226  15.577   3.977  1.00 20.00           H
ATOM    443  C6  T   B  17       4.765  16.515   3.971  1.00 13.70           C
ATOM    444 1H5M T   B  17       6.175  14.377   3.524  0.00  0.00           H
ATOM    445 2H5M T   B  17       7.636  15.098   4.238  0.00  0.00           H
ATOM    446 3H5M T   B  17       7.332  15.287   2.514  0.00  0.00           H
ATOM    447  P   A   B  18      -1.487  17.289   2.711  1.00 26.44           P
ATOM    448  N1  A   B  18       7.386  20.091   0.718  1.00 11.96           N
ATOM    449  C1' A   B  18       2.273  20.581   0.948  1.00 15.24           C
ATOM    450  H1' A   B  18       2.685  21.594   1.016  1.00 20.00           H
ATOM    451  O1P A   B  18      -2.888  17.701   2.948  1.00 20.00           O
ATOM    452  C2  A   B  18       6.595  21.130   0.935  1.00 13.27           C
ATOM    453  H2  A   B  18       7.090  22.078   1.094  1.00 20.00           H
ATOM    454  C2' A   B  18       1.250  20.525  -0.185  1.00 14.36           C
ATOM    455 1H2' A   B  18       1.557  21.207  -0.963  1.00 20.00           H
ATOM    456 2H2' A   B  18       1.153  19.513  -0.574  1.00 20.00           H
ATOM    457  O2P A   B  18      -1.216  16.079   1.900  1.00 20.00           O
ATOM    458  N3  A   B  18       5.270  21.152   0.956  1.00 12.00           N
ATOM    459  H3' A   B  18      -0.863  20.220   0.118  1.00 20.00           H
ATOM    460  C3' A   B  18      -0.096  20.937   0.419  1.00 17.61           C
ATOM    461  O3' A   B  18      -0.527  22.253   0.042  1.00 17.99           O
ATOM    462  C4  A   B  18       4.728  19.914   0.799  1.00 11.85           C
ATOM    463  H4' A   B  18       0.098  21.770   2.407  1.00 20.00           H
ATOM    464  O4' A   B  18       1.526  20.314   2.106  1.00 16.57           O
ATOM    465  C4' A   B  18       0.194  20.793   1.929  1.00 18.64           C
ATOM    466  C5  A   B  18       5.405  18.741   0.589  1.00 12.43           C
ATOM    467  O5' A   B  18      -0.731  18.522   2.015  1.00 19.68           O
ATOM    468  C5' A   B  18      -0.746  19.806   2.628  1.00 18.89           C
ATOM    469 1H5' A   B  18      -1.761  20.199   2.617  1.00 20.00           H
ATOM    470 2H5' A   B  18      -0.421  19.715   3.666  1.00 20.00           H
ATOM    471  N6  A   B  18       7.710  17.939   0.422  1.00 13.01           N
ATOM    472  C6  A   B  18       6.817  18.899   0.569  1.00 12.08           C
ATOM    473  H61 A   B  18       7.415  17.000   0.605  1.00 20.00           H
ATOM    474  H62 A   B  18       8.676  18.212   0.576  1.00 20.00           H
ATOM    475  N7  A   B  18       4.507  17.668   0.427  1.00 13.59           N
ATOM    476  C8  A   B  18       3.337  18.240   0.608  1.00 11.10           C
ATOM    477  H8  A   B  18       2.397  17.697   0.598  1.00 20.00           H
ATOM    478  N9  A   B  18       3.387  19.603   0.803  1.00 13.50           N
ATOM    479  P   C   B  19      -0.828  22.700  -1.492  1.00 16.01           P
ATOM    480  N1  C   B  19       4.652  21.458  -2.694  1.00 11.50           N
ATOM    481  C1' C   B  19       4.188  22.875  -2.714  1.00 13.12           C
ATOM    482  H1' C   B  19       5.052  23.547  -2.750  1.00 20.00           H
ATOM    483  O1P C   B  19      -1.707  23.887  -1.536  1.00 20.00           O
ATOM    484  O2  C   B  19       6.839  22.108  -3.015  1.00 14.86           O
ATOM    485  C2  C   B  19       6.025  21.202  -2.813  1.00 11.83           C
ATOM    486  C2' C   B  19       3.238  23.193  -3.867  1.00 10.26           C
ATOM    487 1H2' C   B  19       3.778  23.296  -4.806  1.00 20.00           H
ATOM    488 2H2' C   B  19       2.451  22.441  -3.942  1.00 20.00           H
ATOM    489  O2P C   B  19      -1.152  21.522  -2.328  1.00 20.00           O
ATOM    490  N3  C   B  19       6.488  19.927  -2.846  1.00 10.91           N
ATOM    491  H3' C   B  19       1.578  24.582  -3.730  1.00 20.00           H
ATOM    492  O3' C   B  19       3.388  25.581  -3.914  1.00 11.97           O
ATOM    493  C3' C   B  19       2.618  24.503  -3.402  1.00 10.49           C
ATOM    494  C4  C   B  19       5.632  18.944  -2.704  1.00  7.99           C
ATOM    495  N4  C   B  19       6.149  17.758  -2.588  1.00 15.71           N
ATOM    496  C4' C   B  19       2.689  24.373  -1.870  1.00 11.52           C
ATOM    497  O4' C   B  19       3.444  23.203  -1.571  1.00 11.57           O
ATOM    498  H4' C   B  19       3.183  25.258  -1.474  1.00 20.00           H
ATOM    499  H41 C   B  19       5.643  17.148  -1.970  1.00 20.00           H
ATOM    500  H42 C   B  19       7.169  17.752  -2.585  1.00 20.00           H
ATOM    501  H5  C   B  19       3.533  18.307  -2.527  1.00 20.00           H
ATOM    502  C5  C   B  19       4.224  19.127  -2.624  1.00  8.79           C
ATOM    503  C5' C   B  19       1.293  24.229  -1.263  1.00 16.46           C
ATOM    504  O5' C   B  19       0.617  23.188  -1.949  1.00 14.28           O
ATOM    505 1H5' C   B  19       0.739  25.162  -1.367  1.00 20.00           H
ATOM    506 2H5' C   B  19       1.382  23.991  -0.200  1.00 20.00           H
ATOM    507  C6  C   B  19       3.764  20.405  -2.628  1.00 13.94           C
ATOM    508  H6  C   B  19       2.698  20.618  -2.551  1.00 20.00           H
ATOM    509 HO3' C   B  19       3.508  25.429  -4.850  1.00  0.00           H
TER     510      C   B  19
HETATM  511  H01 RES     1       4.270  17.714  11.356  1.00  0.00           H
HETATM  512  H02 RES     1       4.817  16.775   9.951  1.00  0.00           H
HETATM  513  H03 RES     1       5.024  23.398   1.845  1.00  0.00           H
HETATM  514  C1  RES     1       4.641  14.928  12.168  1.00  0.00           C
HETATM  515  O1  RES     1       1.668  16.840  10.151  1.00  0.00           O
HETATM  516  N1  RES     1       4.339  13.838  12.765  1.00  0.00           N
HETATM  517  N10 RES     1       9.014  25.629  -0.390  1.00  0.00           N
HETATM  518  C10 RES     1       1.988  22.985   4.280  1.00  0.00           C
HETATM  519 1H10 RES     1       9.789  26.266  -0.510  1.00  0.00           H
HETATM  520 2H10 RES     1       9.205  24.733   0.064  1.00  0.00           H
HETATM  521  C11 RES     1       3.057  23.116   3.404  1.00  0.00           C
HETATM  522  H11 RES     1       5.173  13.468  13.219  1.00  0.00           H
HETATM  523 1H11 RES     1       3.920  22.466   3.355  1.00  0.00           H
HETATM  524  C12 RES     1       2.825  24.257   2.541  1.00  0.00           C
HETATM  525  C13 RES     1       0.852  25.924   2.495  1.00  0.00           C
HETATM  526 1H13 RES     1       1.394  26.836   2.759  1.00  0.00           H
HETATM  527 2H13 RES     1      -0.133  25.945   2.971  1.00  0.00           H
HETATM  528 3H13 RES     1       0.718  25.877   1.411  1.00  0.00           H
HETATM  529  C14 RES     1       1.132  23.994   3.998  1.00  0.00           C
HETATM  530 1H14 RES     1       0.192  24.236   4.492  1.00  0.00           H
HETATM  531  C15 RES     1       3.637  24.854   1.460  1.00  0.00           C
HETATM  532  C16 RES     1       5.833  24.599   0.269  1.00  0.00           C
HETATM  533 1H16 RES     1       6.281  23.692  -0.152  1.00  0.00           H
HETATM  534 2H16 RES     1       5.357  25.144  -0.550  1.00  0.00           H
HETATM  535  C17 RES     1       6.939  25.473   0.901  1.00  0.00           C
HETATM  536 1H17 RES     1       6.476  26.219   1.552  1.00  0.00           H
HETATM  537 2H17 RES     1       7.562  24.841   1.541  1.00  0.00           H
HETATM  538  C18 RES     1       7.808  26.177  -0.121  1.00  0.00           C
HETATM  539  C2  RES     1       4.007  16.891  10.682  1.00  0.00           C
HETATM  540  O2  RES     1      -0.274  21.920   5.521  1.00  0.00           O
HETATM  541  N2  RES     1       5.896  15.427  12.181  1.00  0.00           N
HETATM  542  H21 RES     1       6.103  16.207  11.573  1.00  0.00           H
HETATM  543  H22 RES     1       6.648  14.861  12.540  1.00  0.00           H
HETATM  544  N3  RES     1       3.763  15.648  11.436  1.00  0.00           N
HETATM  545  C3  RES     1       2.765  17.330   9.923  1.00  0.00           C
HETATM  546  O3  RES     1       3.333  25.843   0.811  1.00  0.00           O
HETATM  547  H31 RES     1       2.858  15.222  11.273  1.00  0.00           H
HETATM  548  C4  RES     1       2.040  19.036   8.256  1.00  0.00           C
HETATM  549  N4  RES     1       2.966  18.305   9.002  1.00  0.00           N
HETATM  550  H41 RES     1       3.936  18.542   8.843  1.00  0.00           H
HETATM  551  N5  RES     1       0.121  19.816   7.606  1.00  0.00           N
HETATM  552  C5  RES     1       2.276  19.954   7.269  1.00  0.00           C
HETATM  553  H51 RES     1       3.257  20.238   6.905  1.00  0.00           H
HETATM  554  C6  RES     1       1.078  20.449   6.857  1.00  0.00           C
HETATM  555  N6  RES     1       1.949  21.952   5.206  1.00  0.00           N
HETATM  556  H61 RES     1       2.816  21.460   5.393  1.00  0.00           H
HETATM  557  N7  RES     1       1.607  24.758   2.957  1.00  0.00           N
HETATM  558  C7  RES     1      -1.321  20.053   7.567  1.00  0.00           C
HETATM  559  H71 RES     1      -1.542  21.044   7.977  1.00  0.00           H
HETATM  560  H72 RES     1      -1.838  19.301   8.168  1.00  0.00           H
HETATM  561  H73 RES     1      -1.684  19.989   6.537  1.00  0.00           H
HETATM  562  N8  RES     1       4.809  24.204   1.261  1.00  0.00           N
HETATM  563  C8  RES     1       0.685  18.928   8.493  1.00  0.00           C
HETATM  564  H81 RES     1       0.089  18.354   9.190  1.00  0.00           H
HETATM  565  N9  RES     1       7.459  27.283  -0.667  1.00  0.00           N
HETATM  566  C9  RES     1       0.827  21.498   5.828  1.00  0.00           C
HETATM  567  H91 RES     1       8.227  27.634  -1.245  1.00  0.00           H
CONECT   40   39
CONECT   56   55
CONECT   61   58
CONECT   41   39
CONECT   57   55
CONECT   62   58
CONECT   63   58
CONECT   35   33   34   39   51
CONECT   38   33   37   44
CONECT   39   35   40   41   45
CONECT   45   39   46   47   52
CONECT   48   53   44   49
CONECT   52   55   45   50   51
CONECT   53   58   60   48
CONECT   55   54   56   57   52
CONECT   58   53   61   62   63
CONECT   60   59   33   53
CONECT   34   35
CONECT   43   44
CONECT   47   45
CONECT   50   52
CONECT   59   60
CONECT   33   60   35   38
CONECT   44   38   43   48
CONECT   36   32
CONECT   37   38
CONECT   42   32
CONECT   46   64   45
CONECT   49   48
CONECT   51   35   52
CONECT   54   55   32
CONECT   32   54   13   36   42
CONECT   72   71
CONECT   86   85
CONECT   73   71
CONECT   87   85
CONECT   66   67   71   81   95
CONECT   69   65   70   75
CONECT   71   66   72   73   77
CONECT   77   71   76   78   82
CONECT   79   75   83   95
CONECT   82   77   80   81   85
CONECT   83   79   89   92
CONECT   85   82   84   86   87
CONECT   89   65   83   88
CONECT   93   92   94   95
CONECT   67   66
CONECT   70   69
CONECT   76   77
CONECT   80   82
CONECT   90   88
CONECT   91   88
CONECT   94   93
CONECT   65   69   89
CONECT   75   69   79
CONECT   88   89   90   91
CONECT   92   83   93
CONECT   95   66   79   93
CONECT   68   64
CONECT   74   64
CONECT   78   77   96
CONECT   81   66   82
CONECT   84   64   85
CONECT   64   68   74   84   46
CONECT  104  103
CONECT  120  119
CONECT  125  122
CONECT  105  103
CONECT  121  119
CONECT  126  122
CONECT  127  122
CONECT   99   97   98  103  115
CONECT  102   97  101  108
CONECT  103   99  109  104  105
CONECT  109  103  116  111  110
CONECT  112  108  117  113
CONECT  116  109  119  114  115
CONECT  117  124  122  112
CONECT  119  121  120  118  116
CONECT  122  117  126  125  127
CONECT  124   97  123  117
CONECT   98   99
CONECT  107  108
CONECT  111  109
CONECT  114  116
CONECT  123  124
CONECT   97   99  102  124
CONECT  108  102  107  112
CONECT  100   96
CONECT  101  102
CONECT  106   96
CONECT  110  109  128
CONECT  113  112
CONECT  115   99  116
CONECT  118   96  119
CONECT   96   78  100  106  118
CONECT  136  135
CONECT  150  149
CONECT  137  135
CONECT  151  149
CONECT  130  159  145  135  131
CONECT  133  139  134  129
CONECT  135  141  137  136  130
CONECT  141  146  142  140  135
CONECT  143  159  147  139
CONECT  146  149  145  144  141
CONECT  147  156  153  143
CONECT  149  151  150  148  146
CONECT  153  152  147  129
CONECT  157  159  158  156
CONECT  131  130
CONECT  134  133
CONECT  140  141
CONECT  144  146
CONECT  154  152
CONECT  155  152
CONECT  158  157
CONECT  129  153  133
CONECT  139  143  133
CONECT  152  155  154  153
CONECT  156  157  147
CONECT  159  157  143  130
CONECT  132  128
CONECT  138  128
CONECT  142  160  141
CONECT  145  146  130
CONECT  148  149  128
CONECT  128  148  138  132  110
CONECT  168  167
CONECT  184  183
CONECT  189  186
CONECT  169  167
CONECT  185  183
CONECT  190  186
CONECT  191  186
CONECT  163  161  162  179  167
CONECT  166  161  172  165
CONECT  167  163  173  169  168
CONECT  173  180  175  174  167
CONECT  176  181  177  172
CONECT  180  183  179  178  173
CONECT  181  188  186  176
CONECT  183  185  184  182  180
CONECT  186  189  190  191  181
CONECT  188  161  187  181
CONECT  162  163
CONECT  171  172
CONECT  175  173
CONECT  178  180
CONECT  187  188
CONECT  161  163  188  166
CONECT  172  176  171  166
CONECT  164  160
CONECT  165  166
CONECT  170  160
CONECT  174  192  173
CONECT  177  176
CONECT  179  163  180
CONECT  182  160  183
CONECT  160  142  164  182  170
CONECT  200  199
CONECT  214  213
CONECT  201  199
CONECT  215  213
CONECT  194  223  209  199  195
CONECT  197  203  198  193
CONECT  199  205  201  200  194
CONECT  205  210  206  204  199
CONECT  207  223  211  203
CONECT  210  213  209  208  205
CONECT  211  220  217  207
CONECT  213  214  215  212  210
CONECT  217  216  211  193
CONECT  221  223  222  220
CONECT  195  194
CONECT  198  197
CONECT  204  205
CONECT  208  210
CONECT  218  216
CONECT  219  216
CONECT  222  221
CONECT  193  217  197
CONECT  203  207  197
CONECT  216  219  218  217
CONECT  220  221  211
CONECT  223  221  207  194
CONECT  196  192
CONECT  202  192
CONECT  206  224  205
CONECT  209  210  194
CONECT  212  213  192
CONECT  192  212  202  196  174
CONECT  232  231
CONECT  250  248
CONECT  233  231
CONECT  251  248
CONECT  226  242  231  227  225
CONECT  230  235  229  225
CONECT  231  238  233  232  226
CONECT  238  241  237  236  231
CONECT  239  247  240  235
CONECT  241  248  243  242  238
CONECT  247  239  252  246
CONECT  248  251  250  249  241
CONECT  252  253  247  225
CONECT  227  226
CONECT  236  238
CONECT  243  241
CONECT  244  240
CONECT  245  240
CONECT  246  247
CONECT  253  252
CONECT  254  237
CONECT  225  252  230  226
CONECT  235  239  230
CONECT  240  239  245  244
CONECT  228  224
CONECT  229  230
CONECT  234  224
CONECT  237  238  254
CONECT  242  241  226
CONECT  249  248  224
CONECT  224  249  234  228  206
CONECT  295  294
CONECT  311  310
CONECT  316  313
CONECT  296  294
CONECT  312  310
CONECT  317  313
CONECT  318  313
CONECT  290  288  289  294  306
CONECT  293  288  292  299
CONECT  294  290  295  296  300
CONECT  300  294  301  302  307
CONECT  303  299  304  308
CONECT  307  300  305  306  310
CONECT  308  303  313  315
CONECT  310  307  309  311  312
CONECT  313  316  317  318  308
CONECT  315  288  308  314
CONECT  289  290
CONECT  298  299
CONECT  302  300
CONECT  305  307
CONECT  314  315
CONECT  288  290  293  315
CONECT  299  293  298  303
CONECT  291  287
CONECT  292  293
CONECT  297  287
CONECT  301  300  319
CONECT  304  303
CONECT  306  290  307
CONECT  309  287  310
CONECT  287  268  291  297  309
CONECT  327  326
CONECT  341  340
CONECT  328  326
CONECT  342  340
CONECT  321  336  350  322  326
CONECT  324  320  325  330
CONECT  326  321  327  328  332
CONECT  332  337  326  331  333
CONECT  334  338  350  330
CONECT  337  335  336  340  332
CONECT  338  334  344  347
CONECT  340  337  339  341  342
CONECT  344  338  343  320
CONECT  348  347  349  350
CONECT  322  321
CONECT  325  324
CONECT  331  332
CONECT  335  337
CONECT  345  343
CONECT  346  343
CONECT  349  348
CONECT  320  344  324
CONECT  330  334  324
CONECT  343  344  345  346
CONECT  347  338  348
CONECT  350  334  348  321
CONECT  323  319
CONECT  329  319
CONECT  333  351  332
CONECT  336  337  321
CONECT  339  340  319
CONECT  319  339  301  323  329
CONECT  359  358
CONECT  375  374
CONECT  380  377
CONECT  360  358
CONECT  376  374
CONECT  381  377
CONECT  382  377
CONECT  354  352  353  358  370
CONECT  357  352  356  363
CONECT  358  354  359  360  364
CONECT  364  358  365  366  371
CONECT  367  363  368  372
CONECT  371  364  369  370  374
CONECT  372  367  377  379
CONECT  374  371  373  375  376
CONECT  377  380  381  382  372
CONECT  379  352  372  378
CONECT  353  354
CONECT  362  363
CONECT  366  364
CONECT  369  371
CONECT  378  379
CONECT  352  354  357  379
CONECT  363  357  362  367
CONECT  355  351
CONECT  356  357
CONECT  361  351
CONECT  365  364  383
CONECT  368  367
CONECT  370  354  371
CONECT  373  351  374
CONECT  351  355  361  373  333
CONECT  391  390
CONECT  405  404
CONECT  392  390
CONECT  406  404
CONECT  385  400  414  386  390
CONECT  388  394  384  389
CONECT  390  392  396  385  391
CONECT  396  395  397  401  390
CONECT  398  394  402  414
CONECT  401  396  399  400  404
CONECT  402  398  408  411
CONECT  404  401  403  405  406
CONECT  408  402  407  384
CONECT  412  411  413  414
CONECT  386  385
CONECT  389  388
CONECT  395  396
CONECT  399  401
CONECT  409  407
CONECT  410  407
CONECT  413  412
CONECT  384  408  388
CONECT  394  398  388
CONECT  407  408  409  410
CONECT  411  402  412
CONECT  414  398  412  385
CONECT  387  383
CONECT  393  383
CONECT  397  396  415
CONECT  400  401  385
CONECT  403  404  383
CONECT  383  393  403  365  387
CONECT  423  422
CONECT  439  438
CONECT  444  441
CONECT  424  422
CONECT  440  438
CONECT  445  441
CONECT  446  441
CONECT  418  416  417  422  434
CONECT  421  416  420  427
CONECT  422  418  423  424  428
CONECT  428  422  429  430  435
CONECT  431  427  432  436
CONECT  435  428  433  434  438
CONECT  436  431  441  443
CONECT  438  435  437  439  440
CONECT  441  444  445  446  436
CONECT  443  416  436  442
CONECT  417  418
CONECT  426  427
CONECT  430  428
CONECT  433  435
CONECT  442  443
CONECT  416  418  421  443
CONECT  427  421  426  431
CONECT  419  415
CONECT  420  421
CONECT  425  415
CONECT  429  428  447
CONECT  432  431
CONECT  434  418  435
CONECT  437  415  438
CONECT  415  397  419  425  437
CONECT  455  454
CONECT  469  468
CONECT  456  454
CONECT  470  468
CONECT  449  450  454  464  478
CONECT  452  453  458  448
CONECT  454  455  456  460  449
CONECT  460  454  459  461  465
CONECT  462  458  466  478
CONECT  465  460  463  464  468
CONECT  466  462  472  475
CONECT  468  465  467  469  470
CONECT  472  466  471  448
CONECT  476  475  477  478
CONECT  450  449
CONECT  453  452
CONECT  459  460
CONECT  463  465
CONECT  473  471
CONECT  474  471
CONECT  477  476
CONECT  448  452  472
CONECT  458  452  462
CONECT  471  472  473  474
CONECT  475  466  476
CONECT  478  462  476  449
CONECT  451  447
CONECT  457  447
CONECT  461  460  479
CONECT  464  465  449
CONECT  467  468  447
CONECT  447  451  457  467  429
CONECT  487  486
CONECT  505  503
CONECT  488  486
CONECT  506  503
CONECT  481  480  482  486  497
CONECT  485  480  484  490
CONECT  486  481  487  488  493
CONECT  493  486  491  492  496
CONECT  494  490  495  502
CONECT  496  493  497  498  503
CONECT  502  507  494  501
CONECT  503  505  506  496  504
CONECT  507  508  480  502
CONECT  482  481
CONECT  491  493
CONECT  498  496
CONECT  499  495
CONECT  500  495
CONECT  501  502
CONECT  508  507
CONECT  509  492
CONECT  480  507  481  485
CONECT  490  485  494
CONECT  495  494  499  500
CONECT  483  479
CONECT  484  485
CONECT  489  479
CONECT  492  509  493
CONECT  497  481  496
CONECT  504  479  503
CONECT  479  461  483  489  504
CONECT  519  517
CONECT  523  521
CONECT  526  525
CONECT  530  529
CONECT  533  532
CONECT  536  535
CONECT  520  517
CONECT  527  525
CONECT  534  532
CONECT  537  535
CONECT  528  525
CONECT  514  516  541  544
CONECT  518  521  529  555
CONECT  521  518  523  524
CONECT  524  521  531  557
CONECT  525  526  527  528  557
CONECT  529  518  530  557
CONECT  531  562  524  546
CONECT  532  562  533  534  535
CONECT  535  532  536  537  538
CONECT  538  565  517  535
CONECT  539  511  512  544  545
CONECT  545  515  539  549
CONECT  548  563  549  552
CONECT  552  548  553  554
CONECT  554  566  551  552
CONECT  558  551  559  560  561
CONECT  563  564  548  551
CONECT  566  540  554  555
CONECT  511  539
CONECT  512  539
CONECT  513  562
CONECT  522  516
CONECT  542  541
CONECT  543  541
CONECT  547  544
CONECT  550  549
CONECT  553  552
CONECT  556  555
CONECT  559  558
CONECT  560  558
CONECT  561  558
CONECT  564  563
CONECT  567  565
CONECT  516  514  522
CONECT  517  519  520  538
CONECT  541  514  542  543
CONECT  544  514  539  547
CONECT  549  545  548  550
CONECT  551  563  554  558
CONECT  555  566  518  556
CONECT  557  524  525  529
CONECT  562  513  531  532
CONECT  565  567  538
CONECT  515  545
CONECT  540  566
CONECT  546  531
END
