# Supplementary material for: Comparative in silico study of congocidine congeners as potential inhibitors of African swine fever virus
Source: PLoS One. 2019 Aug 28;14(8):e0221175. doi: 10.1371/journal.pone.0221175 (PMC6713398; doi:10.1371/journal.pone.0221175)
Supplement: S4 Data — (ZIP) [file pone.0221175.s004.zip › S4 Data Minimized PDB for predictta/cong3conf1ME.pdb]

HEADER                                            01-JAN-01   YULI              
EXPDTA    THEORETICAL MODEL                                                     
REMARK   3                                                                      
REMARK   3 REFINEMENT.                                                          
REMARK   3   PROGRAM 1                  ICM 3.8                                 
REMARK   3   AUTHORS 1      R.ABAGYAN, M.TOTROV                                 
REMARK  76                                                                      
REMARK  76 DNA (5'-D(CPGPTPAPTPAPTPAPCPG)-3'); CHAIN: A, B; ENGINEERED:         
CRYST1   25.180   39.110   53.470  90.00  90.00  90.00 P 21 21 21               
ATOM      1  N1  G   A   2       9.410  19.750  -2.641  1.00 15.68           N
ATOM      2  H1  G   A   2       8.432  19.855  -2.425  1.00 20.00           H
ATOM      3  H1' G   A   2      14.086  20.929  -4.215  1.00 20.00           H
ATOM      4  C1' G   A   2      14.423  20.193  -3.480  1.00 24.61           C
ATOM      5  N2  G   A   2       9.642  22.010  -2.466  1.00 14.57           N
ATOM      6  C2  G   A   2      10.203  20.849  -2.639  1.00 16.05           C
ATOM      7  C2' G   A   2      14.827  20.933  -2.199  1.00 27.40           C
ATOM      8 1H2' G   A   2      14.720  22.009  -2.360  1.00 20.00           H
ATOM      9 2H2' G   A   2      14.208  20.649  -1.353  1.00 20.00           H
ATOM     10  H21 G   A   2      10.245  22.744  -2.136  1.00 20.00           H
ATOM     11  H22 G   A   2       8.639  22.068  -2.312  1.00 20.00           H
ATOM     12  N3  G   A   2      11.516  20.833  -2.853  1.00 13.29           N
ATOM     13  O3' G   A   2      17.081  21.730  -1.926  1.00 24.39           O
ATOM     14  H3' G   A   2      16.401  19.938  -1.049  1.00 20.00           H
ATOM     15  C3' G   A   2      16.292  20.546  -1.950  1.00 27.62           C
ATOM     16  C4  G   A   2      12.003  19.570  -3.021  1.00 15.70           C
ATOM     17  C4' G   A   2      16.707  19.812  -3.232  1.00 29.19           C
ATOM     18  H4' G   A   2      17.204  20.561  -3.829  1.00 20.00           H
ATOM     19  O4' G   A   2      15.539  19.440  -3.954  1.00 19.51           O
ATOM     20  C5  G   A   2      11.294  18.385  -3.032  1.00 14.91           C
ATOM     21  C5' G   A   2      17.703  18.622  -3.136  1.00 32.74           C
ATOM     22  O5' G   A   2      17.261  17.511  -2.360  1.00 27.54           O
ATOM     23 1H5' G   A   2      18.633  19.018  -2.752  1.00 20.00           H
ATOM     24 2H5' G   A   2      17.863  18.275  -4.150  1.00 20.00           H
ATOM     25  C6  G   A   2       9.870  18.459  -2.826  1.00 14.69           C
ATOM     26  O6  G   A   2       9.029  17.562  -2.890  1.00 16.78           O
ATOM     27  N7  G   A   2      12.159  17.307  -3.311  1.00 17.99           N
ATOM     28  H8  G   A   2      14.234  17.325  -3.604  1.00 20.00           H
ATOM     29  C8  G   A   2      13.329  17.874  -3.396  1.00 21.53           C
ATOM     30  N9  G   A   2      13.316  19.240  -3.253  1.00 18.23           N
ATOM     31 HO5' G   A   2      16.288  17.442  -2.428  1.00  0.00           H
ATOM     32  P   T   A   3      17.399  22.567  -0.593  1.00 25.04           P
ATOM     33  N1  T   A   3      11.986  22.353   0.864  1.00 11.60           N
ATOM     34  H1' T   A   3      11.543  24.430   0.714  1.00 20.00           H
ATOM     35  C1' T   A   3      12.420  23.772   0.686  1.00 12.33           C
ATOM     36  O1P T   A   3      18.327  23.633  -1.014  1.00 20.00           O
ATOM     37  O2  T   A   3       9.775  22.921   0.428  1.00 11.64           O
ATOM     38  C2  T   A   3      10.606  22.086   0.780  1.00  9.66           C
ATOM     39  C2' T   A   3      13.411  24.302   1.726  1.00 10.78           C
ATOM     40 1H2' T   A   3      12.922  24.669   2.618  1.00 20.00           H
ATOM     41 2H2' T   A   3      14.158  23.552   1.986  1.00 20.00           H
ATOM     42  O2P T   A   3      17.813  21.587   0.422  1.00 20.00           O
ATOM     43  H3  T   A   3       9.241  20.569   0.821  1.00 20.00           H
ATOM     44  N3  T   A   3      10.235  20.762   0.799  1.00 14.43           N
ATOM     45  C3' T   A   3      14.095  25.440   0.984  1.00 15.33           C
ATOM     46  O3' T   A   3      13.388  26.677   1.011  1.00 14.56           O
ATOM     47  H3' T   A   3      15.110  25.584   1.356  1.00 20.00           H
ATOM     48  C4  T   A   3      11.077  19.683   0.752  1.00 11.05           C
ATOM     49  O4  T   A   3      10.605  18.570   0.536  1.00 14.49           O
ATOM     50  H4' T   A   3      13.830  25.729  -1.108  1.00 20.00           H
ATOM     51  O4' T   A   3      13.090  23.896  -0.564  1.00 14.25           O
ATOM     52  C4' T   A   3      14.100  24.900  -0.450  1.00 16.73           C
ATOM     53  C5  T   A   3      12.503  20.019   0.831  1.00 14.98           C
ATOM     54  O5' T   A   3      15.975  23.227  -0.197  1.00 22.11           O
ATOM     55  C5' T   A   3      15.486  24.376  -0.883  1.00 19.43           C
ATOM     56 1H5' T   A   3      16.199  25.189  -0.742  1.00 20.00           H
ATOM     57 2H5' T   A   3      15.445  24.152  -1.944  1.00 20.00           H
ATOM     58  C5M T   A   3      13.525  18.897   0.770  0.00 99.00           C
ATOM     59  H6  T   A   3      13.963  21.567   0.949  1.00 20.00           H
ATOM     60  C6  T   A   3      12.905  21.319   0.915  1.00 15.93           C
ATOM     61 1H5M T   A   3      13.348  18.217   1.605  0.00  0.00           H
ATOM     62 2H5M T   A   3      13.378  18.336  -0.155  0.00  0.00           H
ATOM     63 3H5M T   A   3      14.545  19.284   0.817  0.00  0.00           H
ATOM     64  P   A   A   4      13.510  27.724   2.232  1.00 15.21           P
ATOM     65  N1  A   A   4       7.744  21.418   4.353  1.00  9.98           N
ATOM     66  C1' A   A   4       8.935  26.383   4.377  1.00 10.44           C
ATOM     67  H1' A   A   4       7.893  26.318   4.712  1.00 20.00           H
ATOM     68  O1P A   A   4      13.610  29.076   1.637  1.00 20.00           O
ATOM     69  C2  A   A   4       7.026  22.510   4.582  1.00  9.81           C
ATOM     70  H2  A   A   4       5.972  22.365   4.778  1.00 20.00           H
ATOM     71  C2' A   A   4       9.678  27.375   5.278  1.00 10.67           C
ATOM     72 1H2' A   A   4       9.169  27.465   6.234  1.00 20.00           H
ATOM     73 2H2' A   A   4      10.712  27.072   5.433  1.00 20.00           H
ATOM     74  O2P A   A   4      14.563  27.251   3.146  1.00 20.00           O
ATOM     75  N3  A   A   4       7.455  23.765   4.617  1.00 12.06           N
ATOM     76  H3' A   A   4      10.596  29.236   4.652  1.00 20.00           H
ATOM     77  C3' A   A   4       9.668  28.684   4.488  1.00 14.69           C
ATOM     78  O3' A   A   4       8.549  29.531   4.742  1.00 13.22           O
ATOM     79  C4  A   A   4       8.792  23.858   4.404  1.00  9.56           C
ATOM     80  H4' A   A   4       8.942  28.830   2.485  1.00 20.00           H
ATOM     81  O4' A   A   4       8.978  26.881   3.051  1.00 14.14           O
ATOM     82  C4' A   A   4       9.593  28.159   3.048  1.00  9.99           C
ATOM     83  C5  A   A   4       9.675  22.834   4.190  1.00 11.02           C
ATOM     84  O5' A   A   4      12.067  27.579   2.940  1.00 14.21           O
ATOM     85  C5' A   A   4      10.931  28.135   2.292  1.00 10.82           C
ATOM     86 1H5' A   A   4      11.166  29.172   2.058  1.00 20.00           H
ATOM     87 2H5' A   A   4      10.782  27.600   1.353  1.00 20.00           H
ATOM     88  N6  A   A   4       9.668  20.402   4.015  1.00 17.88           N
ATOM     89  C6  A   A   4       9.055  21.557   4.174  1.00 11.60           C
ATOM     90  H61 A   A   4      10.660  20.374   4.147  1.00 20.00           H
ATOM     91  H62 A   A   4       9.088  19.571   4.081  1.00 20.00           H
ATOM     92  N7  A   A   4      10.983  23.332   4.031  1.00 10.64           N
ATOM     93  C8  A   A   4      10.817  24.628   4.159  1.00 14.27           C
ATOM     94  H8  A   A   4      11.620  25.353   4.078  1.00 20.00           H
ATOM     95  N9  A   A   4       9.517  25.021   4.359  1.00 11.95           N
ATOM     96  P   T   A   5       8.328  30.279   6.157  1.00 12.53           P
ATOM     97  N1  T   A   5       7.868  24.590   8.021  1.00 10.05           N
ATOM     98  H1' T   A   5       5.882  25.071   8.602  1.00 20.00           H
ATOM     99  C1' T   A   5       6.782  25.597   8.256  1.00  8.03           C
ATOM    100  O1P T   A   5       7.397  31.410   5.936  1.00 20.00           O
ATOM    101  O2  T   A   5       6.302  22.882   7.835  1.00 12.29           O
ATOM    102  C2  T   A   5       7.470  23.256   7.836  1.00 11.70           C
ATOM    103  C2' T   A   5       7.080  26.709   9.267  1.00  9.39           C
ATOM    104 1H2' T   A   5       7.089  26.341  10.291  1.00 20.00           H
ATOM    105 2H2' T   A   5       8.005  27.228   9.024  1.00 20.00           H
ATOM    106  O2P T   A   5       9.658  30.546   6.745  1.00 20.00           O
ATOM    107  H3  T   A   5       8.160  21.365   7.527  1.00 20.00           H
ATOM    108  N3  T   A   5       8.464  22.320   7.667  1.00 11.76           N
ATOM    109  C3' T   A   5       5.906  27.653   9.015  1.00  9.23           C
ATOM    110  O3' T   A   5       4.790  27.184   9.764  1.00 13.16           O
ATOM    111  H3' T   A   5       6.156  28.677   9.293  1.00 20.00           H
ATOM    112  C4  T   A   5       9.814  22.568   7.644  1.00 13.02           C
ATOM    113  O4  T   A   5      10.585  21.636   7.421  1.00 13.01           O
ATOM    114  H4' T   A   5       4.686  27.367   7.266  1.00 20.00           H
ATOM    115  O4' T   A   5       6.467  26.331   7.086  1.00 11.26           O
ATOM    116  C4' T   A   5       5.746  27.501   7.490  1.00 13.99           C
ATOM    117  C5  T   A   5      10.177  23.972   7.849  1.00 13.21           C
ATOM    118  O5' T   A   5       7.581  29.142   7.026  1.00 12.98           O
ATOM    119  C5' T   A   5       6.257  28.724   6.700  1.00 16.99           C
ATOM    120 1H5' T   A   5       5.579  29.557   6.883  1.00 20.00           H
ATOM    121 2H5' T   A   5       6.218  28.477   5.638  1.00 20.00           H
ATOM    122  C5M T   A   5      11.646  24.367   7.867  0.00 99.00           C
ATOM    123  H6  T   A   5       9.502  25.955   8.154  1.00 20.00           H
ATOM    124  C6  T   A   5       9.215  24.923   8.027  1.00 12.78           C
ATOM    125 1H5M T   A   5      11.776  25.432   8.057  0.00  0.00           H
ATOM    126 2H5M T   A   5      12.152  23.792   8.645  0.00  0.00           H
ATOM    127 3H5M T   A   5      12.100  24.106   6.910  0.00  0.00           H
ATOM    128  P   A   A   6       3.430  28.024   9.978  1.00 16.24           P
ATOM    129  N1  A   A   6       7.158  20.693  10.812  1.00 18.42           N
ATOM    130  C1' A   A   6       2.642  23.147  10.422  1.00 15.79           C
ATOM    131  H1' A   A   6       2.393  22.103  10.198  1.00 20.00           H
ATOM    132  O1P A   A   6       3.102  28.744   8.731  1.00 20.00           O
ATOM    133  C2  A   A   6       5.931  20.239  10.579  1.00 19.73           C
ATOM    134  H2  A   A   6       5.847  19.185  10.344  1.00 20.00           H
ATOM    135  C2' A   A   6       1.615  23.719  11.401  1.00 14.39           C
ATOM    136 1H2' A   A   6       1.205  22.915  11.999  1.00 20.00           H
ATOM    137 2H2' A   A   6       2.065  24.466  12.053  1.00 20.00           H
ATOM    138  O2P A   A   6       3.521  28.770  11.249  1.00 20.00           O
ATOM    139  N3  A   A   6       4.792  20.924  10.588  1.00 14.97           N
ATOM    140  H3' A   A   6       0.239  25.335  10.998  1.00 20.00           H
ATOM    141  C3' A   A   6       0.566  24.408  10.524  1.00 16.70           C
ATOM    142  O3' A   A   6      -0.571  23.590  10.229  1.00 16.35           O
ATOM    143  C4  A   A   6       4.988  22.241  10.885  1.00 13.03           C
ATOM    144  H4' A   A   6       0.777  24.411   8.381  1.00 20.00           H
ATOM    145  O4' A   A   6       2.557  23.926   9.247  1.00 13.18           O
ATOM    146  C4' A   A   6       1.374  24.713   9.245  1.00 16.72           C
ATOM    147  C5  A   A   6       6.181  22.844  11.192  1.00 14.69           C
ATOM    148  O5' A   A   6       2.385  26.812  10.164  1.00 12.44           O
ATOM    149  C5' A   A   6       1.788  26.185   9.035  1.00 11.40           C
ATOM    150 1H5' A   A   6       0.922  26.770   8.727  1.00 20.00           H
ATOM    151 2H5' A   A   6       2.505  26.197   8.212  1.00 20.00           H
ATOM    152  N6  A   A   6       8.555  22.353  11.264  1.00 17.36           N
ATOM    153  C6  A   A   6       7.298  21.981  11.106  1.00 13.35           C
ATOM    154  H61 A   A   6       8.744  23.313  11.471  1.00 20.00           H
ATOM    155  H62 A   A   6       9.282  21.665  11.091  1.00 20.00           H
ATOM    156  N7  A   A   6       6.006  24.205  11.484  1.00 15.67           N
ATOM    157  C8  A   A   6       4.722  24.377  11.286  1.00 18.09           C
ATOM    158  H8  A   A   6       4.227  25.339  11.379  1.00 20.00           H
ATOM    159  N9  A   A   6       4.041  23.243  10.908  1.00 13.74           N
ATOM    160  P   T   A   7      -1.644  23.112  11.350  1.00 18.04           P
ATOM    161  N1  T   A   7       3.461  20.353  13.689  1.00 14.99           N
ATOM    162  H1' T   A   7       2.578  18.586  12.897  1.00 20.00           H
ATOM    163  C1' T   A   7       2.270  19.584  13.226  1.00 20.51           C
ATOM    164  O1P T   A   7      -2.858  22.620  10.663  1.00 20.00           O
ATOM    165  O2  T   A   7       4.811  18.464  13.673  1.00 14.98           O
ATOM    166  C2  T   A   7       4.689  19.681  13.760  1.00 18.41           C
ATOM    167  C2' T   A   7       1.187  19.431  14.287  1.00 19.59           C
ATOM    168 1H2' T   A   7       1.403  18.551  14.882  1.00 20.00           H
ATOM    169 2H2' T   A   7       1.124  20.313  14.923  1.00 20.00           H
ATOM    170  O2P T   A   7      -1.784  24.199  12.348  1.00 20.00           O
ATOM    171  H3  T   A   7       6.686  19.977  14.013  1.00 20.00           H
ATOM    172  N3  T   A   7       5.791  20.443  14.063  1.00 12.46           N
ATOM    173  C3' T   A   7      -0.125  19.298  13.504  1.00 21.54           C
ATOM    174  O3' T   A   7      -0.680  17.983  13.598  1.00 24.17           O
ATOM    175  H3' T   A   7      -0.848  20.024  13.877  1.00 20.00           H
ATOM    176  C4  T   A   7       5.798  21.785  14.350  1.00 12.53           C
ATOM    177  O4  T   A   7       6.871  22.321  14.618  1.00 18.59           O
ATOM    178  H4' T   A   7       0.367  18.770  11.477  1.00 20.00           H
ATOM    179  O4' T   A   7       1.609  20.243  12.167  1.00 22.36           O
ATOM    180  C4' T   A   7       0.302  19.685  12.069  1.00 19.87           C
ATOM    181  C5  T   A   7       4.474  22.416  14.341  1.00 14.71           C
ATOM    182  O5' T   A   7      -0.909  21.860  12.058  1.00 14.57           O
ATOM    183  C5' T   A   7      -0.641  20.660  11.337  1.00 20.65           C
ATOM    184 1H5' T   A   7      -1.584  20.157  11.128  1.00 20.00           H
ATOM    185 2H5' T   A   7      -0.180  20.918  10.383  1.00 20.00           H
ATOM    186  C5M T   A   7       4.336  23.888  14.692  0.00 99.00           C
ATOM    187  H6  T   A   7       2.394  22.167  13.945  1.00 20.00           H
ATOM    188  C6  T   A   7       3.367  21.695  14.005  1.00 14.67           C
ATOM    189 1H5M T   A   7       3.300  24.219  14.610  0.00  0.00           H
ATOM    190 2H5M T   A   7       4.957  24.479  14.018  0.00  0.00           H
ATOM    191 3H5M T   A   7       4.705  24.050  15.704  0.00  0.00           H
ATOM    192  P   A   A   8      -1.156  17.315  15.002  1.00 24.10           P
ATOM    193  N1  A   A   8       6.525  19.483  17.488  1.00 11.26           N
ATOM    194  C1' A   A   8       3.033  15.754  16.923  1.00 19.66           C
ATOM    195  H1' A   A   8       3.945  15.250  17.256  1.00 20.00           H
ATOM    196  O1P A   A   8      -2.264  16.368  14.753  1.00 20.00           O
ATOM    197  C2  A   A   8       6.621  18.169  17.327  1.00  9.27           C
ATOM    198  H2  A   A   8       7.623  17.775  17.245  1.00 20.00           H
ATOM    199  C2' A   A   8       1.835  15.074  17.601  1.00 18.35           C
ATOM    200 1H2' A   A   8       2.148  14.637  18.540  1.00 20.00           H
ATOM    201 2H2' A   A   8       1.026  15.781  17.771  1.00 20.00           H
ATOM    202  O2P A   A   8      -1.323  18.371  16.027  1.00 20.00           O
ATOM    203  N3  A   A   8       5.640  17.278  17.272  1.00 15.55           N
ATOM    204  H3' A   A   8       0.240  13.991  16.617  1.00 20.00           H
ATOM    205  C3' A   A   8       1.331  14.020  16.608  1.00 16.65           C
ATOM    206  O3' A   A   8       1.823  12.691  16.862  1.00 16.56           O
ATOM    207  C4  A   A   8       4.410  17.866  17.312  1.00 16.52           C
ATOM    208  H4' A   A   8       2.123  13.857  14.597  1.00 20.00           H
ATOM    209  O4' A   A   8       2.916  15.505  15.538  1.00 19.92           O
ATOM    210  C4' A   A   8       1.806  14.649  15.277  1.00 14.35           C
ATOM    211  C5  A   A   8       4.143  19.202  17.479  1.00 10.10           C
ATOM    212  O5' A   A   8       0.131  16.460  15.443  1.00 18.30           O
ATOM    213  C5' A   A   8       0.709  15.485  14.581  1.00 14.09           C
ATOM    214 1H5' A   A   8      -0.071  14.817  14.214  1.00 20.00           H
ATOM    215 2H5' A   A   8       1.149  15.990  13.719  1.00 20.00           H
ATOM    216  N6  A   A   8       5.362  21.328  17.650  1.00 13.41           N
ATOM    217  C6  A   A   8       5.309  20.013  17.549  1.00 12.41           C
ATOM    218  H61 A   A   8       4.534  21.863  17.475  1.00 20.00           H
ATOM    219  H62 A   A   8       6.281  21.752  17.560  1.00 20.00           H
ATOM    220  N7  A   A   8       2.756  19.422  17.542  1.00 10.79           N
ATOM    221  C8  A   A   8       2.253  18.224  17.321  1.00 15.03           C
ATOM    222  H8  A   A   8       1.186  18.036  17.221  1.00 20.00           H
ATOM    223  N9  A   A   8       3.195  17.221  17.187  1.00 18.87           N
ATOM    224  P   C   A   9       1.383  11.810  18.161  1.00 18.42           P
ATOM    225  N1  C   A   9       4.380  16.465  20.929  1.00 12.82           N
ATOM    226  C1' C   A   9       4.720  15.017  21.121  1.00 10.00           C
ATOM    227  H1' C   A   9       5.794  14.923  21.315  1.00 20.00           H
ATOM    228  O1P C   A   9       1.725  10.383  17.981  1.00 20.00           O
ATOM    229  O2  C   A   9       6.575  17.077  21.304  1.00 11.01           O
ATOM    230  C2  C   A   9       5.408  17.411  21.062  1.00 10.62           C
ATOM    231  C2' C   A   9       3.933  14.317  22.233  1.00 11.26           C
ATOM    232 1H2' C   A   9       4.476  14.380  23.179  1.00 20.00           H
ATOM    233 2H2' C   A   9       2.935  14.740  22.338  1.00 20.00           H
ATOM    234  O2P C   A   9       0.015  12.169  18.594  1.00 20.00           O
ATOM    235  N3  C   A   9       5.121  18.739  21.040  1.00 13.31           N
ATOM    236  H3' C   A   9       2.725  12.673  21.600  1.00 20.00           H
ATOM    237  O3' C   A   9       4.378  11.962  22.647  1.00 15.08           O
ATOM    238  C3' C   A   9       3.789  12.880  21.728  1.00 13.67           C
ATOM    239  C4  C   A   9       3.887  19.113  20.789  1.00 14.72           C
ATOM    240  N4  C   A   9       3.728  20.389  20.636  1.00 15.12           N
ATOM    241  C4' C   A   9       4.460  12.925  20.337  1.00 14.99           C
ATOM    242  O4' C   A   9       4.438  14.287  19.962  1.00 13.22           O
ATOM    243  H4' C   A   9       5.496  12.591  20.427  1.00 20.00           H
ATOM    244  H41 C   A   9       3.066  20.626  19.912  1.00 20.00           H
ATOM    245  H42 C   A   9       4.595  20.918  20.725  1.00 20.00           H
ATOM    246  H5  C   A   9       1.815  18.525  20.330  1.00 20.00           H
ATOM    247  C5  C   A   9       2.810  18.207  20.588  1.00 11.31           C
ATOM    248  C5' C   A   9       3.753  12.086  19.274  1.00 12.18           C
ATOM    249  O5' C   A   9       2.366  12.361  19.295  1.00 13.52           O
ATOM    250 1H5' C   A   9       3.917  11.023  19.454  1.00 20.00           H
ATOM    251 2H5' C   A   9       4.171  12.343  18.292  1.00 20.00           H
ATOM    252  C6  C   A   9       3.089  16.875  20.653  1.00 11.65           C
ATOM    253  H6  C   A   9       2.318  16.122  20.439  1.00 20.00           H
ATOM    254 HO3' C   A   9       3.664  11.466  23.051  1.00  0.00           H
TER     255      C   A   9
ATOM    256  N1  G   B  12       7.593  20.392  20.685  1.00  9.51           N
ATOM    257  H1  G   B  12       6.801  19.781  20.585  1.00 20.00           H
ATOM    258  H1' G   B  12      12.319  21.533  21.257  1.00 20.00           H
ATOM    259  C1' G   B  12      12.105  22.598  21.412  1.00 13.00           C
ATOM    260  N2  G   B  12       8.962  18.585  20.451  1.00  9.89           N
ATOM    261  C2  G   B  12       8.839  19.878  20.554  1.00  8.96           C
ATOM    262  C2' G   B  12      13.134  23.419  20.633  1.00 14.37           C
ATOM    263 1H2' G   B  12      13.505  22.855  19.779  1.00 20.00           H
ATOM    264 2H2' G   B  12      12.714  24.367  20.298  1.00 20.00           H
ATOM    265  H21 G   B  12       9.846  18.281  20.069  1.00 20.00           H
ATOM    266  H22 G   B  12       8.140  17.994  20.466  1.00 20.00           H
ATOM    267  N3  G   B  12       9.957  20.585  20.660  1.00  9.79           N
ATOM    268  O3' G   B  12      15.194  22.647  21.770  1.00 19.96           O
ATOM    269  H3' G   B  12      14.702  24.644  21.507  1.00 20.00           H
ATOM    270  C3' G   B  12      14.217  23.681  21.683  1.00 18.28           C
ATOM    271  C4  G   B  12       9.733  21.919  20.827  1.00 13.12           C
ATOM    272  C4' G   B  12      13.432  23.663  23.004  1.00 18.75           C
ATOM    273  H4' G   B  12      14.030  23.106  23.723  1.00 20.00           H
ATOM    274  O4' G   B  12      12.232  22.937  22.791  1.00 17.07           O
ATOM    275  C5  G   B  12       8.512  22.560  20.922  1.00 15.44           C
ATOM    276  C5' G   B  12      13.084  25.026  23.652  1.00 19.77           C
ATOM    277  O5' G   B  12      12.497  25.984  22.776  1.00 29.23           O
ATOM    278 1H5' G   B  12      13.994  25.452  24.069  1.00 20.00           H
ATOM    279 2H5' G   B  12      12.403  24.827  24.482  1.00 20.00           H
ATOM    280  C6  G   B  12       7.324  21.738  20.857  1.00 13.46           C
ATOM    281  O6  G   B  12       6.142  22.044  21.049  1.00 13.21           O
ATOM    282  N7  G   B  12       8.715  23.941  21.134  1.00 15.64           N
ATOM    283  H8  G   B  12      10.525  24.999  21.278  1.00 20.00           H
ATOM    284  C8  G   B  12      10.017  24.060  21.136  1.00 11.92           C
ATOM    285  N9  G   B  12      10.699  22.874  21.035  1.00 13.76           N
ATOM    286 HO5' G   B  12      11.578  26.138  23.021  1.00  0.00           H
ATOM    287  P   T   B  13      16.329  22.422  20.648  1.00 21.40           P
ATOM    288  N1  T   B  13      11.421  20.893  17.452  1.00 14.94           N
ATOM    289  H1' T   B  13      12.422  19.074  17.013  1.00 20.00           H
ATOM    290  C1' T   B  13      12.649  20.037  17.491  1.00 17.69           C
ATOM    291  O1P T   B  13      17.412  21.643  21.287  1.00 20.00           O
ATOM    292  O2  T   B  13      10.041  19.022  17.562  1.00 11.01           O
ATOM    293  C2  T   B  13      10.180  20.232  17.417  1.00 11.40           C
ATOM    294  C2' T   B  13      13.904  20.603  16.819  1.00 16.24           C
ATOM    295 1H2' T   B  13      13.840  20.603  15.732  1.00 20.00           H
ATOM    296 2H2' T   B  13      14.151  21.592  17.200  1.00 20.00           H
ATOM    297  O2P T   B  13      16.629  23.750  20.073  1.00 20.00           O
ATOM    298  H3  T   B  13       8.173  20.529  17.270  1.00 20.00           H
ATOM    299  N3  T   B  13       9.054  21.020  17.364  1.00 10.91           N
ATOM    300  C3' T   B  13      14.958  19.625  17.321  1.00 16.83           C
ATOM    301  O3' T   B  13      14.919  18.452  16.526  1.00 18.31           O
ATOM    302  H3' T   B  13      15.951  20.075  17.299  1.00 20.00           H
ATOM    303  C4  T   B  13       9.018  22.387  17.460  1.00 11.70           C
ATOM    304  O4  T   B  13       7.932  22.929  17.645  1.00 15.73           O
ATOM    305  H4' T   B  13      14.501  18.315  18.960  1.00 20.00           H
ATOM    306  O4' T   B  13      13.094  19.822  18.822  1.00 17.77           O
ATOM    307  C4' T   B  13      14.459  19.389  18.757  1.00 21.13           C
ATOM    308  C5  T   B  13      10.340  23.027  17.515  1.00 14.30           C
ATOM    309  O5' T   B  13      15.562  21.505  19.563  1.00 17.17           O
ATOM    310  C5' T   B  13      15.316  20.120  19.812  1.00 15.92           C
ATOM    311 1H5' T   B  13      16.277  19.610  19.866  1.00 20.00           H
ATOM    312 2H5' T   B  13      14.819  20.024  20.778  1.00 20.00           H
ATOM    313  C5M T   B  13      10.460  24.532  17.692  0.00 99.00           C
ATOM    314  H6  T   B  13      12.438  22.759  17.538  1.00 20.00           H
ATOM    315  C6  T   B  13      11.475  22.275  17.488  1.00 13.11           C
ATOM    316 1H5M T   B  13      10.301  25.022  16.729  0.00  0.00           H
ATOM    317 2H5M T   B  13      11.440  24.798  18.096  0.00  0.00           H
ATOM    318 3H5M T   B  13       9.682  24.867  18.381  0.00  0.00           H
ATOM    319  P   A   B  14      16.210  17.529  16.288  1.00 20.40           P
ATOM    320  N1  A   B  14       8.447  19.257  14.043  1.00 11.95           N
ATOM    321  C1' A   B  14      12.191  15.725  14.099  1.00 17.85           C
ATOM    322  H1' A   B  14      11.293  15.153  13.833  1.00 20.00           H
ATOM    323  O1P A   B  14      16.684  17.025  17.595  1.00 20.00           O
ATOM    324  C2  A   B  14       8.420  17.933  13.963  1.00 17.18           C
ATOM    325  H2  A   B  14       7.437  17.487  13.921  1.00 20.00           H
ATOM    326  C2' A   B  14      13.351  15.252  13.216  1.00 22.14           C
ATOM    327 1H2' A   B  14      12.996  14.894  12.250  1.00 20.00           H
ATOM    328 2H2' A   B  14      14.085  16.044  13.074  1.00 20.00           H
ATOM    329  O2P A   B  14      17.142  18.239  15.395  1.00 20.00           O
ATOM    330  N3  A   B  14       9.451  17.097  13.955  1.00 14.03           N
ATOM    331  H3' A   B  14      15.078  14.106  13.852  1.00 20.00           H
ATOM    332  C3' A   B  14      14.004  14.141  14.038  1.00 19.80           C
ATOM    333  O3' A   B  14      13.439  12.852  13.835  1.00 19.32           O
ATOM    334  C4  A   B  14      10.643  17.753  13.986  1.00 12.01           C
ATOM    335  H4' A   B  14      13.444  13.704  16.050  1.00 20.00           H
ATOM    336  O4' A   B  14      12.559  15.439  15.440  1.00 17.82           O
ATOM    337  C4' A   B  14      13.702  14.591  15.471  1.00 15.05           C
ATOM    338  C5  A   B  14      10.835  19.110  14.022  1.00 12.95           C
ATOM    339  O5' A   B  14      15.523  16.317  15.488  1.00 15.14           O
ATOM    340  C5' A   B  14      14.860  15.289  16.207  1.00 17.46           C
ATOM    341 1H5' A   B  14      15.600  14.547  16.505  1.00 20.00           H
ATOM    342 2H5' A   B  14      14.439  15.724  17.114  1.00 20.00           H
ATOM    343  N6  A   B  14       9.531  21.173  14.123  1.00 16.83           N
ATOM    344  C6  A   B  14       9.631  19.858  14.059  1.00 14.10           C
ATOM    345  H61 A   B  14      10.333  21.718  13.873  1.00 20.00           H
ATOM    346  H62 A   B  14       8.590  21.559  14.145  1.00 20.00           H
ATOM    347  N7  A   B  14      12.202  19.421  14.062  1.00 13.26           N
ATOM    348  C8  A   B  14      12.774  18.242  14.066  1.00 16.90           C
ATOM    349  H8  A   B  14      13.848  18.103  14.138  1.00 20.00           H
ATOM    350  N9  A   B  14      11.899  17.181  14.012  1.00 14.64           N
ATOM    351  P   T   B  15      13.633  12.018  12.473  1.00 28.80           P
ATOM    352  N1  T   B  15      10.233  16.644  10.447  1.00 27.42           N
ATOM    353  H1' T   B  15       8.830  15.103  10.037  1.00 20.00           H
ATOM    354  C1' T   B  15       9.884  15.187  10.336  1.00 22.17           C
ATOM    355  O1P T   B  15      13.555  10.582  12.814  1.00 20.00           O
ATOM    356  O2  T   B  15       7.984  17.242  10.466  1.00 18.40           O
ATOM    357  C2  T   B  15       9.166  17.556  10.536  1.00 21.32           C
ATOM    358  C2' T   B  15      10.718  14.352   9.359  1.00 26.62           C
ATOM    359 1H2' T   B  15      10.535  14.631   8.322  1.00 20.00           H
ATOM    360 2H2' T   B  15      11.777  14.398   9.606  1.00 20.00           H
ATOM    361  O2P T   B  15      14.845  12.529  11.798  1.00 20.00           O
ATOM    362  H3  T   B  15       8.692  19.525  10.679  1.00 20.00           H
ATOM    363  N3  T   B  15       9.480  18.891  10.631  1.00 17.57           N
ATOM    364  C3' T   B  15      10.198  12.948   9.667  1.00 28.50           C
ATOM    365  O3' T   B  15       9.006  12.789   8.910  1.00 39.73           O
ATOM    366  H3' T   B  15      10.932  12.181   9.411  1.00 20.00           H
ATOM    367  C4  T   B  15      10.743  19.428  10.627  1.00 12.10           C
ATOM    368  O4  T   B  15      10.870  20.643  10.780  1.00 13.72           O
ATOM    369  H4' T   B  15       8.976  12.708  11.433  1.00 20.00           H
ATOM    370  O4' T   B  15      10.071  14.459  11.537  1.00 23.77           O
ATOM    371  C4' T   B  15       9.983  13.065  11.196  1.00 26.40           C
ATOM    372  C5  T   B  15      11.818  18.444  10.462  1.00 18.42           C
ATOM    373  O5' T   B  15      12.349  12.461  11.599  1.00 32.26           O
ATOM    374  C5' T   B  15      11.004  12.265  12.039  1.00 25.68           C
ATOM    375 1H5' T   B  15      10.752  11.203  11.996  1.00 20.00           H
ATOM    376 2H5' T   B  15      10.916  12.597  13.076  1.00 20.00           H
ATOM    377  C5M T   B  15      13.264  18.913  10.376  0.00 99.00           C
ATOM    378  H6  T   B  15      12.341  16.399  10.273  1.00 20.00           H
ATOM    379  C6  T   B  15      11.537  17.111  10.380  1.00 17.04           C
ATOM    380 1H5M T   B  15      13.948  18.074  10.250  0.00  0.00           H
ATOM    381 2H5M T   B  15      13.521  19.459  11.285  0.00  0.00           H
ATOM    382 3H5M T   B  15      13.365  19.598   9.532  0.00  0.00           H
ATOM    383  P   A   B  16       8.276  11.387   8.623  1.00 34.80           P
ATOM    384  N1  A   B  16       7.659  19.516   7.287  1.00  9.81           N
ATOM    385  C1' A   B  16       5.080  15.067   7.580  1.00 21.52           C
ATOM    386  H1' A   B  16       4.298  15.831   7.501  1.00 20.00           H
ATOM    387  O1P A   B  16       8.160  10.624   9.879  1.00 20.00           O
ATOM    388  C2  A   B  16       6.367  19.245   7.425  1.00 14.96           C
ATOM    389  H2  A   B  16       5.715  20.095   7.569  1.00 20.00           H
ATOM    390  C2' A   B  16       4.706  13.881   6.679  1.00 22.34           C
ATOM    391 1H2' A   B  16       4.033  14.215   5.895  1.00 20.00           H
ATOM    392 2H2' A   B  16       5.589  13.428   6.227  1.00 20.00           H
ATOM    393  O2P A   B  16       8.860  10.757   7.426  1.00 20.00           O
ATOM    394  N3  A   B  16       5.776  18.057   7.415  1.00 13.91           N
ATOM    395  H3' A   B  16       4.395  11.836   7.311  1.00 20.00           H
ATOM    396  C3' A   B  16       4.073  12.837   7.606  1.00 24.53           C
ATOM    397  O3' A   B  16       2.644  12.853   7.653  1.00 30.04           O
ATOM    398  C4  A   B  16       6.671  17.039   7.260  1.00 14.86           C
ATOM    399  H4' A   B  16       3.996  13.094   9.747  1.00 20.00           H
ATOM    400  O4' A   B  16       5.110  14.584   8.909  1.00 21.13           O
ATOM    401  C4' A   B  16       4.730  13.212   8.945  1.00 20.73           C
ATOM    402  C5  A   B  16       8.025  17.158   7.071  1.00 14.23           C
ATOM    403  O5' A   B  16       6.835  11.990   8.255  1.00 36.25           O
ATOM    404  C5' A   B  16       5.935  12.317   9.301  1.00 27.91           C
ATOM    405 1H5' A   B  16       5.555  11.376   9.696  1.00 20.00           H
ATOM    406 2H5' A   B  16       6.501  12.816  10.086  1.00 20.00           H
ATOM    407  N6  A   B  16       9.755  18.873   7.016  1.00 12.27           N
ATOM    408  C6  A   B  16       8.492  18.495   7.110  1.00 10.10           C
ATOM    409  H61 A   B  16      10.458  18.171   6.908  1.00 20.00           H
ATOM    410  H62 A   B  16       9.961  19.858   7.148  1.00 20.00           H
ATOM    411  N7  A   B  16       8.627  15.900   6.916  1.00 18.45           N
ATOM    412  C8  A   B  16       7.617  15.076   7.070  1.00 15.57           C
ATOM    413  H8  A   B  16       7.725  13.998   7.056  1.00 20.00           H
ATOM    414  N9  A   B  16       6.400  15.687   7.273  1.00 20.33           N
ATOM    415  P   T   B  17       1.727  12.563   6.350  1.00 31.28           P
ATOM    416  N1  T   B  17       4.092  17.692   4.231  1.00 17.05           N
ATOM    417  H1' T   B  17       2.278  18.704   4.741  1.00 20.00           H
ATOM    418  C1' T   B  17       2.632  17.680   4.570  1.00 22.07           C
ATOM    419  O1P T   B  17       0.377  12.147   6.788  1.00 20.00           O
ATOM    420  O2  T   B  17       4.195  20.009   4.298  1.00 13.38           O
ATOM    421  C2  T   B  17       4.764  18.925   4.256  1.00 12.53           C
ATOM    422  C2' T   B  17       1.719  17.011   3.536  1.00 21.24           C
ATOM    423 1H2' T   B  17       1.433  17.732   2.779  1.00 20.00           H
ATOM    424 2H2' T   B  17       2.215  16.162   3.070  1.00 20.00           H
ATOM    425  O2P T   B  17       2.487  11.693   5.425  1.00 20.00           O
ATOM    426  H3  T   B  17       6.612  19.783   4.183  1.00 20.00           H
ATOM    427  N3  T   B  17       6.127  18.904   4.068  1.00 12.08           N
ATOM    428  C3' T   B  17       0.518  16.463   4.322  1.00 30.05           C
ATOM    429  O3' T   B  17      -0.697  17.208   4.153  1.00 27.65           O
ATOM    430  H3' T   B  17       0.328  15.434   4.015  1.00 20.00           H
ATOM    431  C4  T   B  17       6.891  17.785   3.848  1.00 10.59           C
ATOM    432  O4  T   B  17       8.101  17.923   3.673  1.00 14.74           O
ATOM    433  H4' T   B  17       0.490  17.174   6.365  1.00 20.00           H
ATOM    434  O4' T   B  17       2.427  16.917   5.738  1.00 22.80           O
ATOM    435  C4' T   B  17       1.073  16.470   5.766  1.00 24.73           C
ATOM    436  C5  T   B  17       6.136  16.531   3.778  1.00 12.84           C
ATOM    437  O5' T   B  17       1.622  14.035   5.707  1.00 22.08           O
ATOM    438  C5' T   B  17       1.026  15.092   6.448  1.00 17.52           C
ATOM    439 1H5' T   B  17      -0.013  14.836   6.642  1.00 20.00           H
ATOM    440 2H5' T   B  17       1.545  15.178   7.402  1.00 20.00           H
ATOM    441  C5M T   B  17       6.868  15.228   3.496  0.00 99.00           C
ATOM    442  H6  T   B  17       4.241  15.585   3.987  1.00 20.00           H
ATOM    443  C6  T   B  17       4.787  16.520   3.982  1.00 13.70           C
ATOM    444 1H5M T   B  17       6.186  14.377   3.513  0.00  0.00           H
ATOM    445 2H5M T   B  17       7.645  15.083   4.248  0.00  0.00           H
ATOM    446 3H5M T   B  17       7.355  15.292   2.523  0.00  0.00           H
ATOM    447  P   A   B  18      -1.500  17.294   2.737  1.00 26.44           P
ATOM    448  N1  A   B  18       7.386  20.081   0.691  1.00 11.96           N
ATOM    449  C1' A   B  18       2.282  20.538   0.926  1.00 15.24           C
ATOM    450  H1' A   B  18       2.691  21.548   1.032  1.00 20.00           H
ATOM    451  O1P A   B  18      -2.895  17.727   2.963  1.00 20.00           O
ATOM    452  C2  A   B  18       6.581  21.124   0.857  1.00 13.27           C
ATOM    453  H2  A   B  18       7.064  22.082   1.005  1.00 20.00           H
ATOM    454  C2' A   B  18       1.256  20.514  -0.204  1.00 14.36           C
ATOM    455 1H2' A   B  18       1.572  21.202  -0.973  1.00 20.00           H
ATOM    456 2H2' A   B  18       1.142  19.508  -0.605  1.00 20.00           H
ATOM    457  O2P A   B  18      -1.242  16.069   1.944  1.00 20.00           O
ATOM    458  N3  A   B  18       5.256  21.137   0.837  1.00 12.00           N
ATOM    459  H3' A   B  18      -0.853  20.217   0.117  1.00 20.00           H
ATOM    460  C3' A   B  18      -0.082  20.929   0.417  1.00 17.61           C
ATOM    461  O3' A   B  18      -0.510  22.248   0.051  1.00 17.99           O
ATOM    462  C4  A   B  18       4.733  19.887   0.725  1.00 11.85           C
ATOM    463  H4' A   B  18       0.177  21.739   2.414  1.00 20.00           H
ATOM    464  O4' A   B  18       1.537  20.235   2.071  1.00 16.57           O
ATOM    465  C4' A   B  18       0.224  20.764   1.923  1.00 18.64           C
ATOM    466  C5  A   B  18       5.419  18.712   0.564  1.00 12.43           C
ATOM    467  O5' A   B  18      -0.733  18.510   2.026  1.00 19.68           O
ATOM    468  C5' A   B  18      -0.728  19.797   2.630  1.00 18.89           C
ATOM    469 1H5' A   B  18      -1.737  20.203   2.622  1.00 20.00           H
ATOM    470 2H5' A   B  18      -0.394  19.711   3.665  1.00 20.00           H
ATOM    471  N6  A   B  18       7.730  17.921   0.456  1.00 13.01           N
ATOM    472  C6  A   B  18       6.830  18.879   0.563  1.00 12.08           C
ATOM    473  H61 A   B  18       7.442  16.982   0.655  1.00 20.00           H
ATOM    474  H62 A   B  18       8.694  18.202   0.616  1.00 20.00           H
ATOM    475  N7  A   B  18       4.528  17.630   0.425  1.00 13.59           N
ATOM    476  C8  A   B  18       3.353  18.197   0.594  1.00 11.10           C
ATOM    477  H8  A   B  18       2.417  17.648   0.611  1.00 20.00           H
ATOM    478  N9  A   B  18       3.396  19.565   0.751  1.00 13.50           N
ATOM    479  P   C   B  19      -0.810  22.705  -1.480  1.00 16.01           P
ATOM    480  N1  C   B  19       4.645  21.452  -2.700  1.00 11.50           N
ATOM    481  C1' C   B  19       4.182  22.876  -2.716  1.00 13.12           C
ATOM    482  H1' C   B  19       5.051  23.535  -2.783  1.00 20.00           H
ATOM    483  O1P C   B  19      -1.669  23.905  -1.519  1.00 20.00           O
ATOM    484  O2  C   B  19       6.829  22.112  -3.012  1.00 14.86           O
ATOM    485  C2  C   B  19       6.020  21.202  -2.810  1.00 11.83           C
ATOM    486  C2' C   B  19       3.220  23.198  -3.857  1.00 10.26           C
ATOM    487 1H2' C   B  19       3.752  23.298  -4.803  1.00 20.00           H
ATOM    488 2H2' C   B  19       2.428  22.453  -3.930  1.00 20.00           H
ATOM    489  O2P C   B  19      -1.152  21.536  -2.320  1.00 20.00           O
ATOM    490  N3  C   B  19       6.490  19.928  -2.843  1.00 10.91           N
ATOM    491  H3' C   B  19       1.582  24.600  -3.704  1.00 20.00           H
ATOM    492  O3' C   B  19       3.394  25.582  -3.917  1.00 11.97           O
ATOM    493  C3' C   B  19       2.623  24.517  -3.382  1.00 10.49           C
ATOM    494  C4  C   B  19       5.640  18.938  -2.717  1.00  7.99           C
ATOM    495  N4  C   B  19       6.169  17.759  -2.603  1.00 15.71           N
ATOM    496  C4' C   B  19       2.708  24.392  -1.844  1.00 11.52           C
ATOM    497  O4' C   B  19       3.482  23.233  -1.550  1.00 11.57           O
ATOM    498  H4' C   B  19       3.180  25.282  -1.423  1.00 20.00           H
ATOM    499  H41 C   B  19       5.665  17.130  -1.999  1.00 20.00           H
ATOM    500  H42 C   B  19       7.188  17.761  -2.586  1.00 20.00           H
ATOM    501  H5  C   B  19       3.542  18.291  -2.587  1.00 20.00           H
ATOM    502  C5  C   B  19       4.232  19.115  -2.662  1.00  8.79           C
ATOM    503  C5' C   B  19       1.314  24.222  -1.245  1.00 16.46           C
ATOM    504  O5' C   B  19       0.643  23.176  -1.929  1.00 14.28           O
ATOM    505 1H5' C   B  19       0.744  25.145  -1.350  1.00 20.00           H
ATOM    506 2H5' C   B  19       1.407  23.986  -0.182  1.00 20.00           H
ATOM    507  C6  C   B  19       3.761  20.392  -2.658  1.00 13.94           C
ATOM    508  H6  C   B  19       2.691  20.594  -2.591  1.00 20.00           H
ATOM    509 HO3' C   B  19       3.503  25.409  -4.851  1.00  0.00           H
TER     510      C   B  19
HETATM  511  H01 RES    20       8.165  15.334  15.930  1.00  0.00           H
HETATM  512  H02 RES    20       4.347  26.269   2.976  1.00  0.00           H
HETATM  513  H03 RES    20       4.278  24.037   0.568  1.00  0.00           H
HETATM  514  H04 RES    20       4.270  25.670   1.089  1.00  0.00           H
HETATM  515  O1  RES    20       9.000  12.341  15.503  1.00  0.00           O
HETATM  516  C1  RES    20       9.453  13.638  18.364  1.00  0.00           C
HETATM  517  N1  RES    20      12.059  16.219  19.181  1.00  0.00           N
HETATM  518  C10 RES    20       7.231  11.210  13.398  1.00  0.00           C
HETATM  519  N10 RES    20       4.518  24.712   1.282  1.00  0.00           N
HETATM  520 1H10 RES    20       7.265  10.740  14.384  1.00  0.00           H
HETATM  521 2H10 RES    20       8.224  11.169  12.943  1.00  0.00           H
HETATM  522 3H10 RES    20       6.529  10.661  12.766  1.00  0.00           H
HETATM  523  N11 RES    20       4.063  23.091   2.878  1.00  0.00           N
HETATM  524  C11 RES    20       3.396  14.937  12.013  1.00  0.00           C
HETATM  525  H11 RES    20       9.259  12.601  18.074  1.00  0.00           H
HETATM  526 1H11 RES    20       4.237  22.447   2.093  1.00  0.00           H
HETATM  527  H12 RES    20       8.582  14.008  18.915  1.00  0.00           H
HETATM  528  C12 RES    20       2.749  15.939  11.118  1.00  0.00           C
HETATM  529  C13 RES    20       3.226  17.154  10.666  1.00  0.00           C
HETATM  530  H13 RES    20      10.309  13.621  19.045  1.00  0.00           H
HETATM  531 1H13 RES    20       4.164  17.631  10.924  1.00  0.00           H
HETATM  532  C14 RES    20       2.262  17.664   9.746  1.00  0.00           C
HETATM  533  C15 RES    20       1.245  16.745   9.641  1.00  0.00           C
HETATM  534 1H15 RES    20       0.359  16.717   9.018  1.00  0.00           H
HETATM  535  C16 RES    20       0.647  14.529  10.619  1.00  0.00           C
HETATM  536 1H16 RES    20       0.502  14.266  11.670  1.00  0.00           H
HETATM  537 2H16 RES    20       1.088  13.684  10.081  1.00  0.00           H
HETATM  538 3H16 RES    20      -0.330  14.752  10.181  1.00  0.00           H
HETATM  539  C17 RES    20       1.253  19.455   8.355  1.00  0.00           C
HETATM  540  C18 RES    20       1.562  20.666   7.541  1.00  0.00           C
HETATM  541  C19 RES    20       2.752  21.338   7.368  1.00  0.00           C
HETATM  542 1H19 RES    20       3.716  21.117   7.808  1.00  0.00           H
HETATM  543  C2  RES    20       9.748  14.519  17.120  1.00  0.00           C
HETATM  544  N2  RES    20       8.643  14.465  16.135  1.00  0.00           N
HETATM  545  O2  RES    20       2.931  13.831  12.255  1.00  0.00           O
HETATM  546  C20 RES    20       2.468  22.452   6.531  1.00  0.00           C
HETATM  547  H21 RES    20      10.648  14.133  16.632  1.00  0.00           H
HETATM  548  C21 RES    20       1.152  22.415   6.163  1.00  0.00           C
HETATM  549 1H21 RES    20       0.570  23.056   5.512  1.00  0.00           H
HETATM  550  C22 RES    20      -0.840  21.007   6.669  1.00  0.00           C
HETATM  551 1H22 RES    20      -1.305  21.009   7.658  1.00  0.00           H
HETATM  552 2H22 RES    20      -0.958  20.025   6.202  1.00  0.00           H
HETATM  553 3H22 RES    20      -1.335  21.758   6.047  1.00  0.00           H
HETATM  554  C23 RES    20       3.076  24.613   5.484  1.00  0.00           C
HETATM  555  C24 RES    20       4.268  25.316   4.858  1.00  0.00           C
HETATM  556 1H24 RES    20       4.292  26.331   5.262  1.00  0.00           H
HETATM  557 2H24 RES    20       5.178  24.795   5.161  1.00  0.00           H
HETATM  558  C25 RES    20       4.261  24.313   2.543  1.00  0.00           C
HETATM  559  C3  RES    20      10.022  15.978  17.557  1.00  0.00           C
HETATM  560  N3  RES    20       6.807  12.605  13.542  1.00  0.00           N
HETATM  561  O3  RES    20       0.121  19.014   8.474  1.00  0.00           O
HETATM  562  H31 RES    20      10.196  16.588  16.668  1.00  0.00           H
HETATM  563  H32 RES    20       9.144  16.380  18.069  1.00  0.00           H
HETATM  564  C4  RES    20      11.191  16.121  18.453  1.00  0.00           C
HETATM  565  N4  RES    20       4.595  15.296  12.544  1.00  0.00           N
HETATM  566  O4  RES    20       1.956  25.085   5.403  1.00  0.00           O
HETATM  567  H41 RES    20       4.848  16.280  12.523  1.00  0.00           H
HETATM  568  C5  RES    20       8.387  13.388  15.346  1.00  0.00           C
HETATM  569  N5  RES    20       1.521  15.700  10.500  1.00  0.00           N
HETATM  570  N6  RES    20       2.300  18.859   9.002  1.00  0.00           N
HETATM  571  C6  RES    20       7.288  13.601  14.369  1.00  0.00           C
HETATM  572  H61 RES    20       3.193  19.334   8.959  1.00  0.00           H
HETATM  573  N7  RES    20       0.582  21.329   6.795  1.00  0.00           N
HETATM  574  C7  RES    20       6.444  14.746  14.052  1.00  0.00           C
HETATM  575  H71 RES    20       6.511  15.709  14.546  1.00  0.00           H
HETATM  576  N8  RES    20       3.360  23.431   6.095  1.00  0.00           N
HETATM  577  C8  RES    20       5.531  14.397  13.075  1.00  0.00           C
HETATM  578  H81 RES    20       4.339  23.230   6.241  1.00  0.00           H
HETATM  579  C9  RES    20       5.757  13.091  12.789  1.00  0.00           C
HETATM  580  N9  RES    20       4.156  25.367   3.388  1.00  0.00           N
HETATM  581  H91 RES    20       5.253  12.464  12.062  1.00  0.00           H
CONECT   40   39
CONECT   56   55
CONECT   61   58
CONECT   41   39
CONECT   57   55
CONECT   62   58
CONECT   63   58
CONECT   35   33   34   39   51
CONECT   38   33   37   44
CONECT   39   35   40   41   45
CONECT   45   39   46   47   52
CONECT   48   44   49   53
CONECT   52   45   50   51   55
CONECT   53   48   58   60
CONECT   55   52   54   56   57
CONECT   58   53   61   62   63
CONECT   60   33   53   59
CONECT   34   35
CONECT   43   44
CONECT   47   45
CONECT   50   52
CONECT   59   60
CONECT   33   35   38   60
CONECT   44   38   43   48
CONECT   36   32
CONECT   37   38
CONECT   42   32
CONECT   46   45   64
CONECT   49   48
CONECT   51   35   52
CONECT   54   32   55
CONECT   32   13   36   42   54
CONECT   72   71
CONECT   86   85
CONECT   73   71
CONECT   87   85
CONECT   66   81   95   67   71
CONECT   69   65   70   75
CONECT   71   77   66   72   73
CONECT   77   78   82   71   76
CONECT   79   83   95   75
CONECT   82   77   80   81   85
CONECT   83   79   89   92
CONECT   85   82   84   86   87
CONECT   89   83   88   65
CONECT   93   92   94   95
CONECT   67   66
CONECT   70   69
CONECT   76   77
CONECT   80   82
CONECT   90   88
CONECT   91   88
CONECT   94   93
CONECT   65   89   69
CONECT   75   79   69
CONECT   88   89   90   91
CONECT   92   83   93
CONECT   95   79   93   66
CONECT   68   64
CONECT   74   64
CONECT   78   77   96
CONECT   81   82   66
CONECT   84   85   64
CONECT   64   46   84   68   74
CONECT  104  103
CONECT  120  119
CONECT  125  122
CONECT  105  103
CONECT  121  119
CONECT  126  122
CONECT  127  122
CONECT   99   97   98  103  115
CONECT  102   97  101  108
CONECT  103   99  104  105  109
CONECT  109  103  110  111  116
CONECT  112  108  113  117
CONECT  116  109  114  115  119
CONECT  117  112  122  124
CONECT  119  116  118  120  121
CONECT  122  117  125  126  127
CONECT  124   97  117  123
CONECT   98   99
CONECT  107  108
CONECT  111  109
CONECT  114  116
CONECT  123  124
CONECT   97   99  102  124
CONECT  108  102  107  112
CONECT  100   96
CONECT  101  102
CONECT  106   96
CONECT  110  109  128
CONECT  113  112
CONECT  115   99  116
CONECT  118   96  119
CONECT   96   78  100  106  118
CONECT  136  135
CONECT  150  149
CONECT  137  135
CONECT  151  149
CONECT  130  131  135  145  159
CONECT  133  129  134  139
CONECT  135  130  136  137  141
CONECT  141  135  140  142  146
CONECT  143  139  147  159
CONECT  146  141  144  145  149
CONECT  147  143  153  156
CONECT  149  146  148  150  151
CONECT  153  129  147  152
CONECT  157  156  158  159
CONECT  131  130
CONECT  134  133
CONECT  140  141
CONECT  144  146
CONECT  154  152
CONECT  155  152
CONECT  158  157
CONECT  129  133  153
CONECT  139  133  143
CONECT  152  153  154  155
CONECT  156  147  157
CONECT  159  130  143  157
CONECT  132  128
CONECT  138  128
CONECT  142  141  160
CONECT  145  130  146
CONECT  148  128  149
CONECT  128  110  132  138  148
CONECT  168  167
CONECT  184  183
CONECT  189  186
CONECT  169  167
CONECT  185  183
CONECT  190  186
CONECT  191  186
CONECT  163  179  161  162  167
CONECT  166  161  165  172
CONECT  167  173  163  168  169
CONECT  173  174  175  180  167
CONECT  176  177  181  172
CONECT  180  173  178  179  183
CONECT  181  186  188  176
CONECT  183  180  182  184  185
CONECT  186  181  189  190  191
CONECT  188  187  181  161
CONECT  162  163
CONECT  171  172
CONECT  175  173
CONECT  178  180
CONECT  187  188
CONECT  161  188  163  166
CONECT  172  176  166  171
CONECT  164  160
CONECT  165  166
CONECT  170  160
CONECT  174  192  173
CONECT  177  176
CONECT  179  180  163
CONECT  182  183  160
CONECT  160  182  142  164  170
CONECT  200  199
CONECT  214  213
CONECT  201  199
CONECT  215  213
CONECT  194  195  199  209  223
CONECT  197  193  198  203
CONECT  199  194  200  201  205
CONECT  205  199  204  206  210
CONECT  207  203  211  223
CONECT  210  205  208  209  213
CONECT  211  207  217  220
CONECT  213  210  212  214  215
CONECT  217  193  211  216
CONECT  221  220  222  223
CONECT  195  194
CONECT  198  197
CONECT  204  205
CONECT  208  210
CONECT  218  216
CONECT  219  216
CONECT  222  221
CONECT  193  197  217
CONECT  203  197  207
CONECT  216  217  218  219
CONECT  220  211  221
CONECT  223  194  207  221
CONECT  196  192
CONECT  202  192
CONECT  206  205  224
CONECT  209  194  210
CONECT  212  192  213
CONECT  192  196  174  202  212
CONECT  232  231
CONECT  250  248
CONECT  233  231
CONECT  251  248
CONECT  226  225  227  231  242
CONECT  230  225  229  235
CONECT  231  226  232  233  238
CONECT  238  231  236  237  241
CONECT  239  235  240  247
CONECT  241  238  242  243  248
CONECT  247  239  246  252
CONECT  248  241  249  250  251
CONECT  252  225  247  253
CONECT  227  226
CONECT  236  238
CONECT  243  241
CONECT  244  240
CONECT  245  240
CONECT  246  247
CONECT  253  252
CONECT  254  237
CONECT  225  226  230  252
CONECT  235  230  239
CONECT  240  239  244  245
CONECT  228  224
CONECT  229  230
CONECT  234  224
CONECT  237  238  254
CONECT  242  226  241
CONECT  249  224  248
CONECT  224  206  228  234  249
CONECT  295  294
CONECT  311  310
CONECT  316  313
CONECT  296  294
CONECT  312  310
CONECT  317  313
CONECT  318  313
CONECT  290  288  289  294  306
CONECT  293  288  292  299
CONECT  294  290  295  296  300
CONECT  300  294  301  302  307
CONECT  303  299  304  308
CONECT  307  300  305  306  310
CONECT  308  303  313  315
CONECT  310  307  309  311  312
CONECT  313  308  316  317  318
CONECT  315  288  308  314
CONECT  289  290
CONECT  298  299
CONECT  302  300
CONECT  305  307
CONECT  314  315
CONECT  288  290  293  315
CONECT  299  293  298  303
CONECT  291  287
CONECT  292  293
CONECT  297  287
CONECT  301  300  319
CONECT  304  303
CONECT  306  290  307
CONECT  309  287  310
CONECT  287  268  291  297  309
CONECT  327  326
CONECT  341  340
CONECT  328  326
CONECT  342  340
CONECT  321  322  326  336  350
CONECT  324  320  325  330
CONECT  326  321  327  328  332
CONECT  332  326  331  333  337
CONECT  334  330  338  350
CONECT  337  332  335  336  340
CONECT  338  334  344  347
CONECT  340  337  339  341  342
CONECT  344  320  338  343
CONECT  348  347  349  350
CONECT  322  321
CONECT  325  324
CONECT  331  332
CONECT  335  337
CONECT  345  343
CONECT  346  343
CONECT  349  348
CONECT  320  324  344
CONECT  330  324  334
CONECT  343  344  345  346
CONECT  347  338  348
CONECT  350  321  334  348
CONECT  323  319
CONECT  329  319
CONECT  333  332  351
CONECT  336  321  337
CONECT  339  319  340
CONECT  319  301  323  329  339
CONECT  359  358
CONECT  375  374
CONECT  380  377
CONECT  360  358
CONECT  376  374
CONECT  381  377
CONECT  382  377
CONECT  354  352  353  358  370
CONECT  357  352  356  363
CONECT  358  354  359  360  364
CONECT  364  358  365  366  371
CONECT  367  363  368  372
CONECT  371  364  369  370  374
CONECT  372  367  377  379
CONECT  374  371  373  375  376
CONECT  377  372  380  381  382
CONECT  379  352  372  378
CONECT  353  354
CONECT  362  363
CONECT  366  364
CONECT  369  371
CONECT  378  379
CONECT  352  354  357  379
CONECT  363  357  362  367
CONECT  355  351
CONECT  356  357
CONECT  361  351
CONECT  365  364  383
CONECT  368  367
CONECT  370  354  371
CONECT  373  351  374
CONECT  351  333  355  361  373
CONECT  391  390
CONECT  405  404
CONECT  392  390
CONECT  406  404
CONECT  385  386  390  400  414
CONECT  388  384  389  394
CONECT  390  385  391  392  396
CONECT  396  390  395  397  401
CONECT  398  394  402  414
CONECT  401  396  399  400  404
CONECT  402  398  408  411
CONECT  404  401  403  405  406
CONECT  408  384  402  407
CONECT  412  411  413  414
CONECT  386  385
CONECT  389  388
CONECT  395  396
CONECT  399  401
CONECT  409  407
CONECT  410  407
CONECT  413  412
CONECT  384  388  408
CONECT  394  388  398
CONECT  407  408  409  410
CONECT  411  402  412
CONECT  414  385  398  412
CONECT  387  383
CONECT  393  383
CONECT  397  396  415
CONECT  400  385  401
CONECT  403  383  404
CONECT  383  365  387  393  403
CONECT  423  422
CONECT  439  438
CONECT  444  441
CONECT  424  422
CONECT  440  438
CONECT  445  441
CONECT  446  441
CONECT  418  416  417  422  434
CONECT  421  416  420  427
CONECT  422  418  423  424  428
CONECT  428  422  429  430  435
CONECT  431  427  432  436
CONECT  435  428  433  434  438
CONECT  436  431  441  443
CONECT  438  435  437  439  440
CONECT  441  436  444  445  446
CONECT  443  416  436  442
CONECT  417  418
CONECT  426  427
CONECT  430  428
CONECT  433  435
CONECT  442  443
CONECT  416  418  421  443
CONECT  427  421  426  431
CONECT  419  415
CONECT  420  421
CONECT  425  415
CONECT  429  428  447
CONECT  432  431
CONECT  434  418  435
CONECT  437  415  438
CONECT  415  397  419  425  437
CONECT  455  454
CONECT  469  468
CONECT  456  454
CONECT  470  468
CONECT  449  450  454  464  478
CONECT  452  448  453  458
CONECT  454  449  455  456  460
CONECT  460  454  459  461  465
CONECT  462  458  466  478
CONECT  465  460  463  464  468
CONECT  466  462  472  475
CONECT  468  465  467  469  470
CONECT  472  448  466  471
CONECT  476  475  477  478
CONECT  450  449
CONECT  453  452
CONECT  459  460
CONECT  463  465
CONECT  473  471
CONECT  474  471
CONECT  477  476
CONECT  448  452  472
CONECT  458  452  462
CONECT  471  472  473  474
CONECT  475  466  476
CONECT  478  449  462  476
CONECT  451  447
CONECT  457  447
CONECT  461  460  479
CONECT  464  449  465
CONECT  467  447  468
CONECT  447  429  451  457  467
CONECT  487  486
CONECT  505  503
CONECT  488  486
CONECT  506  503
CONECT  481  480  482  486  497
CONECT  485  480  484  490
CONECT  486  481  487  488  493
CONECT  493  486  491  492  496
CONECT  494  490  495  502
CONECT  496  493  497  498  503
CONECT  502  494  501  507
CONECT  503  496  504  505  506
CONECT  507  480  502  508
CONECT  482  481
CONECT  491  493
CONECT  498  496
CONECT  499  495
CONECT  500  495
CONECT  501  502
CONECT  508  507
CONECT  509  492
CONECT  480  481  485  507
CONECT  490  485  494
CONECT  495  494  499  500
CONECT  483  479
CONECT  484  485
CONECT  489  479
CONECT  492  493  509
CONECT  497  481  496
CONECT  504  479  503
CONECT  479  461  483  489  504
CONECT  520  518
CONECT  526  523
CONECT  531  529
CONECT  534  533
CONECT  536  535
CONECT  542  541
CONECT  549  548
CONECT  551  550
CONECT  556  555
CONECT  521  518
CONECT  537  535
CONECT  552  550
CONECT  557  555
CONECT  522  518
CONECT  538  535
CONECT  553  550
CONECT  516  525  527  530  543
CONECT  518  520  521  522  560
CONECT  524  528  545  565
CONECT  528  524  529  569
CONECT  529  528  531  532
CONECT  532  529  533  570
CONECT  533  532  534  569
CONECT  535  536  537  538  569
CONECT  539  540  561  570
CONECT  540  539  541  573
CONECT  541  540  542  546
CONECT  543  516  544  547  559
CONECT  546  541  548  576
CONECT  548  546  549  573
CONECT  550  551  552  553  573
CONECT  554  555  566  576
CONECT  555  554  556  557  580
CONECT  558  519  523  580
CONECT  559  543  562  563  564
CONECT  564  517  559
CONECT  568  515  544  571
CONECT  571  560  568  574
CONECT  574  571  575  577
CONECT  577  565  574  579
CONECT  579  560  577  581
CONECT  511  544
CONECT  512  580
CONECT  513  519
CONECT  514  519
CONECT  525  516
CONECT  527  516
CONECT  530  516
CONECT  547  543
CONECT  562  559
CONECT  563  559
CONECT  567  565
CONECT  572  570
CONECT  575  574
CONECT  578  576
CONECT  581  579
CONECT  517  564
CONECT  519  513  514  558
CONECT  523  526  558
CONECT  544  511  543  568
CONECT  560  518  571  579
CONECT  565  524  567  577
CONECT  569  528  533  535
CONECT  570  532  539  572
CONECT  573  540  548  550
CONECT  576  546  554  578
CONECT  580  512  555  558
CONECT  515  568
CONECT  545  524
CONECT  561  539
CONECT  566  554
END
