# Supplementary material for: Comparative in silico study of congocidine congeners as potential inhibitors of African swine fever virus
Source: PLoS One. 2019 Aug 28;14(8):e0221175. doi: 10.1371/journal.pone.0221175 (PMC6713398; doi:10.1371/journal.pone.0221175)
Supplement: S4 Data — (ZIP) [file pone.0221175.s004.zip › S4 Data Minimized PDB for predictta/cong3conf2ME.pdb]

HEADER                                            01-JAN-01   YULI              
EXPDTA    THEORETICAL MODEL                                                     
REMARK   3                                                                      
REMARK   3 REFINEMENT.                                                          
REMARK   3   PROGRAM 1                  ICM 3.8                                 
REMARK   3   AUTHORS 1      R.ABAGYAN, M.TOTROV                                 
REMARK  76                                                                      
REMARK  76 DNA (5'-D(CPGPTPAPTPAPTPAPCPG)-3'); CHAIN: A, B; ENGINEERED:         
CRYST1   25.180   39.110   53.470  90.00  90.00  90.00 P 21 21 21               
ATOM      1  N1  G   A   2       9.429  19.596  -2.602  1.00 15.68           N
ATOM      2  H1  G   A   2       8.454  19.687  -2.367  1.00 20.00           H
ATOM      3  H1' G   A   2      14.056  20.897  -4.220  1.00 20.00           H
ATOM      4  C1' G   A   2      14.421  20.169  -3.490  1.00 24.61           C
ATOM      5  N2  G   A   2       9.606  21.853  -2.425  1.00 14.57           N
ATOM      6  C2  G   A   2      10.198  20.710  -2.599  1.00 16.05           C
ATOM      7  C2' G   A   2      14.819  20.919  -2.213  1.00 27.40           C
ATOM      8 1H2' G   A   2      14.701  21.992  -2.375  1.00 20.00           H
ATOM      9 2H2' G   A   2      14.204  20.633  -1.366  1.00 20.00           H
ATOM     10  H21 G   A   2      10.187  22.646  -2.222  1.00 20.00           H
ATOM     11  H22 G   A   2       8.602  21.896  -2.270  1.00 20.00           H
ATOM     12  N3  G   A   2      11.505  20.732  -2.837  1.00 13.29           N
ATOM     13  O3' G   A   2      17.067  21.733  -1.923  1.00 24.39           O
ATOM     14  H3' G   A   2      16.393  19.935  -1.057  1.00 20.00           H
ATOM     15  C3' G   A   2      16.286  20.546  -1.957  1.00 27.62           C
ATOM     16  C4  G   A   2      12.021  19.482  -3.015  1.00 15.70           C
ATOM     17  C4' G   A   2      16.710  19.813  -3.235  1.00 29.19           C
ATOM     18  H4' G   A   2      17.221  20.562  -3.824  1.00 20.00           H
ATOM     19  O4' G   A   2      15.552  19.449  -3.977  1.00 19.51           O
ATOM     20  C5  G   A   2      11.340  18.281  -3.030  1.00 14.91           C
ATOM     21  C5' G   A   2      17.701  18.620  -3.126  1.00 32.74           C
ATOM     22  O5' G   A   2      17.271  17.522  -2.329  1.00 27.54           O
ATOM     23 1H5' G   A   2      18.637  19.019  -2.753  1.00 20.00           H
ATOM     24 2H5' G   A   2      17.855  18.256  -4.135  1.00 20.00           H
ATOM     25  C6  G   A   2       9.914  18.321  -2.816  1.00 14.69           C
ATOM     26  O6  G   A   2       9.085  17.413  -2.892  1.00 16.78           O
ATOM     27  N7  G   A   2      12.227  17.228  -3.322  1.00 17.99           N
ATOM     28  H8  G   A   2      14.302  17.300  -3.626  1.00 20.00           H
ATOM     29  C8  G   A   2      13.384  17.824  -3.407  1.00 21.53           C
ATOM     30  N9  G   A   2      13.340  19.188  -3.255  1.00 18.23           N
ATOM     31 HO5' G   A   2      16.307  17.402  -2.434  1.00  0.00           H
ATOM     32  P   T   A   3      17.371  22.559  -0.581  1.00 25.04           P
ATOM     33  N1  T   A   3      11.984  22.325   0.883  1.00 11.60           N
ATOM     34  H1' T   A   3      11.522  24.396   0.760  1.00 20.00           H
ATOM     35  C1' T   A   3      12.404  23.747   0.710  1.00 12.33           C
ATOM     36  O1P T   A   3      18.302  23.630  -0.983  1.00 20.00           O
ATOM     37  O2  T   A   3       9.741  22.885   0.608  1.00 11.64           O
ATOM     38  C2  T   A   3      10.605  22.046   0.846  1.00  9.66           C
ATOM     39  C2' T   A   3      13.402  24.279   1.741  1.00 10.78           C
ATOM     40 1H2' T   A   3      12.917  24.638   2.641  1.00 20.00           H
ATOM     41 2H2' T   A   3      14.155  23.533   1.990  1.00 20.00           H
ATOM     42  O2P T   A   3      17.776  21.571   0.431  1.00 20.00           O
ATOM     43  H3  T   A   3       9.257  20.519   0.879  1.00 20.00           H
ATOM     44  N3  T   A   3      10.247  20.720   0.832  1.00 14.43           N
ATOM     45  C3' T   A   3      14.071  25.421   0.992  1.00 15.33           C
ATOM     46  O3' T   A   3      13.354  26.650   1.018  1.00 14.56           O
ATOM     47  H3' T   A   3      15.088  25.574   1.356  1.00 20.00           H
ATOM     48  C4  T   A   3      11.097  19.651   0.749  1.00 11.05           C
ATOM     49  O4  T   A   3      10.627  18.538   0.520  1.00 14.49           O
ATOM     50  H4' T   A   3      13.802  25.717  -1.097  1.00 20.00           H
ATOM     51  O4' T   A   3      13.051  23.890  -0.552  1.00 14.25           O
ATOM     52  C4' T   A   3      14.069  24.885  -0.443  1.00 16.73           C
ATOM     53  C5  T   A   3      12.519  19.996   0.818  1.00 14.98           C
ATOM     54  O5' T   A   3      15.942  23.212  -0.195  1.00 22.11           O
ATOM     55  C5' T   A   3      15.452  24.360  -0.882  1.00 19.43           C
ATOM     56 1H5' T   A   3      16.168  25.172  -0.743  1.00 20.00           H
ATOM     57 2H5' T   A   3      15.409  24.137  -1.943  1.00 20.00           H
ATOM     58  C5M T   A   3      13.549  18.880   0.750  0.00 99.00           C
ATOM     59  H6  T   A   3      13.969  21.554   0.933  1.00 20.00           H
ATOM     60  C6  T   A   3      12.913  21.299   0.907  1.00 15.93           C
ATOM     61 1H5M T   A   3      13.373  18.194   1.581  0.00  0.00           H
ATOM     62 2H5M T   A   3      13.408  18.323  -0.177  0.00  0.00           H
ATOM     63 3H5M T   A   3      14.566  19.272   0.804  0.00  0.00           H
ATOM     64  P   A   A   4      13.490  27.707   2.227  1.00 15.21           P
ATOM     65  N1  A   A   4       7.684  21.433   4.279  1.00  9.98           N
ATOM     66  C1' A   A   4       8.912  26.391   4.327  1.00 10.44           C
ATOM     67  H1' A   A   4       7.862  26.344   4.643  1.00 20.00           H
ATOM     68  O1P A   A   4      13.623  29.051   1.622  1.00 20.00           O
ATOM     69  C2  A   A   4       6.970  22.533   4.487  1.00  9.81           C
ATOM     70  H2  A   A   4       5.913  22.392   4.656  1.00 20.00           H
ATOM     71  C2' A   A   4       9.656  27.372   5.239  1.00 10.67           C
ATOM     72 1H2' A   A   4       9.150  27.452   6.196  1.00 20.00           H
ATOM     73 2H2' A   A   4      10.690  27.066   5.393  1.00 20.00           H
ATOM     74  O2P A   A   4      14.525  27.221   3.157  1.00 20.00           O
ATOM     75  N3  A   A   4       7.399  23.785   4.512  1.00 12.06           N
ATOM     76  H3' A   A   4      10.585  29.228   4.630  1.00 20.00           H
ATOM     77  C3' A   A   4       9.653  28.685   4.458  1.00 14.69           C
ATOM     78  O3' A   A   4       8.542  29.539   4.725  1.00 13.22           O
ATOM     79  C4  A   A   4       8.743  23.869   4.343  1.00  9.56           C
ATOM     80  H4' A   A   4       8.915  28.837   2.456  1.00 20.00           H
ATOM     81  O4' A   A   4       8.993  26.880   3.000  1.00 14.14           O
ATOM     82  C4' A   A   4       9.578  28.172   3.012  1.00  9.99           C
ATOM     83  C5  A   A   4       9.627  22.838   4.167  1.00 11.02           C
ATOM     84  O5' A   A   4      12.040  27.589   2.918  1.00 14.21           O
ATOM     85  C5' A   A   4      10.920  28.169   2.264  1.00 10.82           C
ATOM     86 1H5' A   A   4      11.162  29.210   2.058  1.00 20.00           H
ATOM     87 2H5' A   A   4      10.778  27.658   1.312  1.00 20.00           H
ATOM     88  N6  A   A   4       9.617  20.408   4.014  1.00 17.88           N
ATOM     89  C6  A   A   4       9.001  21.565   4.137  1.00 11.60           C
ATOM     90  H61 A   A   4      10.600  20.384   4.207  1.00 20.00           H
ATOM     91  H62 A   A   4       9.039  19.576   4.073  1.00 20.00           H
ATOM     92  N7  A   A   4      10.943  23.324   4.057  1.00 10.64           N
ATOM     93  C8  A   A   4      10.785  24.621   4.180  1.00 14.27           C
ATOM     94  H8  A   A   4      11.599  25.336   4.136  1.00 20.00           H
ATOM     95  N9  A   A   4       9.480  25.025   4.325  1.00 11.95           N
ATOM     96  P   T   A   5       8.330  30.270   6.151  1.00 12.53           P
ATOM     97  N1  T   A   5       7.887  24.573   8.013  1.00 10.05           N
ATOM     98  H1' T   A   5       5.886  25.049   8.548  1.00 20.00           H
ATOM     99  C1' T   A   5       6.795  25.576   8.229  1.00  8.03           C
ATOM    100  O1P T   A   5       7.409  31.412   5.949  1.00 20.00           O
ATOM    101  O2  T   A   5       6.340  22.842   7.873  1.00 12.29           O
ATOM    102  C2  T   A   5       7.500  23.235   7.831  1.00 11.70           C
ATOM    103  C2' T   A   5       7.068  26.689   9.245  1.00  9.39           C
ATOM    104 1H2' T   A   5       7.058  26.323  10.270  1.00 20.00           H
ATOM    105 2H2' T   A   5       7.996  27.211   9.021  1.00 20.00           H
ATOM    106  O2P T   A   5       9.664  30.517   6.741  1.00 20.00           O
ATOM    107  H3  T   A   5       8.198  21.351   7.535  1.00 20.00           H
ATOM    108  N3  T   A   5       8.499  22.309   7.653  1.00 11.76           N
ATOM    109  C3' T   A   5       5.896  27.628   8.970  1.00  9.23           C
ATOM    110  O3' T   A   5       4.778  27.144   9.706  1.00 13.16           O
ATOM    111  H3' T   A   5       6.134  28.654   9.251  1.00 20.00           H
ATOM    112  C4  T   A   5       9.846  22.566   7.632  1.00 13.02           C
ATOM    113  O4  T   A   5      10.623  21.637   7.414  1.00 13.01           O
ATOM    114  H4' T   A   5       4.710  27.312   7.205  1.00 20.00           H
ATOM    115  O4' T   A   5       6.511  26.315   7.054  1.00 11.26           O
ATOM    116  C4' T   A   5       5.762  27.470   7.443  1.00 13.99           C
ATOM    117  C5  T   A   5      10.199  23.972   7.842  1.00 13.21           C
ATOM    118  O5' T   A   5       7.577  29.129   7.007  1.00 12.98           O
ATOM    119  C5' T   A   5       6.261  28.700   6.661  1.00 16.99           C
ATOM    120 1H5' T   A   5       5.571  29.525   6.840  1.00 20.00           H
ATOM    121 2H5' T   A   5       6.235  28.456   5.598  1.00 20.00           H
ATOM    122  C5M T   A   5      11.665  24.377   7.867  0.00 99.00           C
ATOM    123  H6  T   A   5       9.508  25.950   8.150  1.00 20.00           H
ATOM    124  C6  T   A   5       9.231  24.916   8.021  1.00 12.78           C
ATOM    125 1H5M T   A   5      11.784  25.443   8.060  0.00  0.00           H
ATOM    126 2H5M T   A   5      12.123  24.122   6.911  0.00  0.00           H
ATOM    127 3H5M T   A   5      12.171  23.805   8.646  0.00  0.00           H
ATOM    128  P   A   A   6       3.425  27.978   9.962  1.00 16.24           P
ATOM    129  N1  A   A   6       7.166  20.681  10.832  1.00 18.42           N
ATOM    130  C1' A   A   6       2.636  23.096  10.353  1.00 15.79           C
ATOM    131  H1' A   A   6       2.405  22.040  10.172  1.00 20.00           H
ATOM    132  O1P A   A   6       3.057  28.706   8.729  1.00 20.00           O
ATOM    133  C2  A   A   6       5.944  20.220  10.588  1.00 19.73           C
ATOM    134  H2  A   A   6       5.864  19.161  10.374  1.00 20.00           H
ATOM    135  C2' A   A   6       1.628  23.675  11.349  1.00 14.39           C
ATOM    136 1H2' A   A   6       1.236  22.877  11.966  1.00 20.00           H
ATOM    137 2H2' A   A   6       2.091  24.430  11.981  1.00 20.00           H
ATOM    138  O2P A   A   6       3.541  28.711  11.239  1.00 20.00           O
ATOM    139  N3  A   A   6       4.804  20.901  10.564  1.00 14.97           N
ATOM    140  H3' A   A   6       0.231  25.281  10.982  1.00 20.00           H
ATOM    141  C3' A   A   6       0.556  24.358  10.499  1.00 16.70           C
ATOM    142  O3' A   A   6      -0.581  23.538  10.212  1.00 16.35           O
ATOM    143  C4  A   A   6       4.992  22.224  10.837  1.00 13.03           C
ATOM    144  H4' A   A   6       0.700  24.429   8.367  1.00 20.00           H
ATOM    145  O4' A   A   6       2.485  23.821   9.148  1.00 13.18           O
ATOM    146  C4' A   A   6       1.344  24.670   9.214  1.00 16.72           C
ATOM    147  C5  A   A   6       6.176  22.835  11.159  1.00 14.69           C
ATOM    148  O5' A   A   6       2.402  26.750  10.161  1.00 12.44           O
ATOM    149  C5' A   A   6       1.800  26.132   9.031  1.00 11.40           C
ATOM    150 1H5' A   A   6       0.955  26.744   8.717  1.00 20.00           H
ATOM    151 2H5' A   A   6       2.528  26.130   8.220  1.00 20.00           H
ATOM    152  N6  A   A   6       8.550  22.354  11.279  1.00 17.36           N
ATOM    153  C6  A   A   6       7.297  21.976  11.106  1.00 13.35           C
ATOM    154  H61 A   A   6       8.731  23.320  11.466  1.00 20.00           H
ATOM    155  H62 A   A   6       9.281  21.670  11.118  1.00 20.00           H
ATOM    156  N7  A   A   6       5.988  24.196  11.441  1.00 15.67           N
ATOM    157  C8  A   A   6       4.707  24.361  11.216  1.00 18.09           C
ATOM    158  H8  A   A   6       4.205  25.318  11.306  1.00 20.00           H
ATOM    159  N9  A   A   6       4.042  23.223  10.820  1.00 13.74           N
ATOM    160  P   T   A   7      -1.647  23.068  11.338  1.00 18.04           P
ATOM    161  N1  T   A   7       3.474  20.348  13.700  1.00 14.99           N
ATOM    162  H1' T   A   7       2.602  18.573  12.908  1.00 20.00           H
ATOM    163  C1' T   A   7       2.289  19.569  13.243  1.00 20.51           C
ATOM    164  O1P T   A   7      -2.856  22.554  10.658  1.00 20.00           O
ATOM    165  O2  T   A   7       4.835  18.467  13.691  1.00 14.98           O
ATOM    166  C2  T   A   7       4.706  19.685  13.773  1.00 18.41           C
ATOM    167  C2' T   A   7       1.203  19.411  14.305  1.00 19.59           C
ATOM    168 1H2' T   A   7       1.409  18.522  14.891  1.00 20.00           H
ATOM    169 2H2' T   A   7       1.148  20.289  14.946  1.00 20.00           H
ATOM    170  O2P T   A   7      -1.796  24.165  12.323  1.00 20.00           O
ATOM    171  H3  T   A   7       6.699  19.986  14.036  1.00 20.00           H
ATOM    172  N3  T   A   7       5.804  20.453  14.073  1.00 12.46           N
ATOM    173  C3' T   A   7      -0.116  19.301  13.531  1.00 21.54           C
ATOM    174  O3' T   A   7      -0.697  17.997  13.606  1.00 24.17           O
ATOM    175  H3' T   A   7      -0.827  20.039  13.900  1.00 20.00           H
ATOM    176  C4  T   A   7       5.803  21.796  14.351  1.00 12.53           C
ATOM    177  O4  T   A   7       6.873  22.340  14.618  1.00 18.59           O
ATOM    178  H4' T   A   7       0.393  18.742  11.548  1.00 20.00           H
ATOM    179  O4' T   A   7       1.627  20.230  12.187  1.00 22.36           O
ATOM    180  C4' T   A   7       0.321  19.674  12.103  1.00 19.87           C
ATOM    181  C5  T   A   7       4.477  22.420  14.337  1.00 14.71           C
ATOM    182  O5' T   A   7      -0.897  21.835  12.057  1.00 14.57           O
ATOM    183  C5' T   A   7      -0.628  20.628  11.353  1.00 20.65           C
ATOM    184 1H5' T   A   7      -1.569  20.117  11.164  1.00 20.00           H
ATOM    185 2H5' T   A   7      -0.173  20.871  10.392  1.00 20.00           H
ATOM    186  C5M T   A   7       4.333  23.893  14.683  0.00 99.00           C
ATOM    187  H6  T   A   7       2.398  22.159  13.943  1.00 20.00           H
ATOM    188  C6  T   A   7       3.374  21.692  14.006  1.00 14.67           C
ATOM    189 1H5M T   A   7       3.296  24.219  14.605  0.00  0.00           H
ATOM    190 2H5M T   A   7       4.705  24.058  15.694  0.00  0.00           H
ATOM    191 3H5M T   A   7       4.950  24.484  14.004  0.00  0.00           H
ATOM    192  P   A   A   8      -1.209  17.332  14.994  1.00 24.10           P
ATOM    193  N1  A   A   8       6.515  19.455  17.500  1.00 11.26           N
ATOM    194  C1' A   A   8       2.983  15.798  16.926  1.00 19.66           C
ATOM    195  H1' A   A   8       3.903  15.281  17.219  1.00 20.00           H
ATOM    196  O1P A   A   8      -2.326  16.401  14.722  1.00 20.00           O
ATOM    197  C2  A   A   8       6.590  18.137  17.349  1.00  9.27           C
ATOM    198  H2  A   A   8       7.586  17.719  17.273  1.00 20.00           H
ATOM    199  C2' A   A   8       1.803  15.101  17.609  1.00 18.35           C
ATOM    200 1H2' A   A   8       2.130  14.656  18.540  1.00 20.00           H
ATOM    201 2H2' A   A   8       0.988  15.797  17.791  1.00 20.00           H
ATOM    202  O2P A   A   8      -1.376  18.386  16.021  1.00 20.00           O
ATOM    203  N3  A   A   8       5.591  17.267  17.305  1.00 15.55           N
ATOM    204  H3' A   A   8       0.224  14.003  16.623  1.00 20.00           H
ATOM    205  C3' A   A   8       1.315  14.053  16.602  1.00 16.65           C
ATOM    206  O3' A   A   8       1.839  12.735  16.833  1.00 16.56           O
ATOM    207  C4  A   A   8       4.375  17.878  17.345  1.00 16.52           C
ATOM    208  H4' A   A   8       2.126  13.930  14.585  1.00 20.00           H
ATOM    209  O4' A   A   8       2.824  15.615  15.536  1.00 19.92           O
ATOM    210  C4' A   A   8       1.767  14.700  15.270  1.00 14.35           C
ATOM    211  C5  A   A   8       4.127  19.217  17.501  1.00 10.10           C
ATOM    212  O5' A   A   8       0.059  16.458  15.442  1.00 18.30           O
ATOM    213  C5' A   A   8       0.643  15.493  14.575  1.00 14.09           C
ATOM    214 1H5' A   A   8      -0.124  14.804  14.221  1.00 20.00           H
ATOM    215 2H5' A   A   8       1.066  16.002  13.705  1.00 20.00           H
ATOM    216  N6  A   A   8       5.374  21.322  17.649  1.00 13.41           N
ATOM    217  C6  A   A   8       5.307  20.007  17.557  1.00 12.41           C
ATOM    218  H61 A   A   8       4.550  21.862  17.473  1.00 20.00           H
ATOM    219  H62 A   A   8       6.298  21.736  17.557  1.00 20.00           H
ATOM    220  N7  A   A   8       2.743  19.459  17.566  1.00 10.79           N
ATOM    221  C8  A   A   8       2.224  18.266  17.354  1.00 15.03           C
ATOM    222  H8  A   A   8       1.155  18.091  17.253  1.00 20.00           H
ATOM    223  N9  A   A   8       3.153  17.253  17.226  1.00 18.87           N
ATOM    224  P   C   A   9       1.405  11.818  18.108  1.00 18.42           P
ATOM    225  N1  C   A   9       4.374  16.472  20.945  1.00 12.82           N
ATOM    226  C1' C   A   9       4.715  15.023  21.112  1.00 10.00           C
ATOM    227  H1' C   A   9       5.793  14.921  21.281  1.00 20.00           H
ATOM    228  O1P C   A   9       1.768  10.401  17.890  1.00 20.00           O
ATOM    229  O2  C   A   9       6.556  17.085  21.381  1.00 11.01           O
ATOM    230  C2  C   A   9       5.399  17.419  21.103  1.00 10.62           C
ATOM    231  C2' C   A   9       3.942  14.316  22.228  1.00 11.26           C
ATOM    232 1H2' C   A   9       4.494  14.373  23.169  1.00 20.00           H
ATOM    233 2H2' C   A   9       2.944  14.738  22.346  1.00 20.00           H
ATOM    234  O2P C   A   9       0.028  12.148  18.537  1.00 20.00           O
ATOM    235  N3  C   A   9       5.111  18.747  21.071  1.00 13.31           N
ATOM    236  H3' C   A   9       2.721  12.685  21.583  1.00 20.00           H
ATOM    237  O3' C   A   9       4.375  11.954  22.620  1.00 15.08           O
ATOM    238  C3' C   A   9       3.787  12.883  21.712  1.00 13.67           C
ATOM    239  C4  C   A   9       3.880  19.121  20.800  1.00 14.72           C
ATOM    240  N4  C   A   9       3.724  20.394  20.636  1.00 15.12           N
ATOM    241  C4' C   A   9       4.452  12.938  20.319  1.00 14.99           C
ATOM    242  O4' C   A   9       4.405  14.303  19.954  1.00 13.22           O
ATOM    243  H4' C   A   9       5.495  12.622  20.405  1.00 20.00           H
ATOM    244  H41 C   A   9       3.064  20.628  19.908  1.00 20.00           H
ATOM    245  H42 C   A   9       4.589  20.926  20.722  1.00 20.00           H
ATOM    246  H5  C   A   9       1.812  18.531  20.329  1.00 20.00           H
ATOM    247  C5  C   A   9       2.806  18.214  20.596  1.00 11.31           C
ATOM    248  C5' C   A   9       3.760  12.091  19.254  1.00 12.18           C
ATOM    249  O5' C   A   9       2.370  12.354  19.265  1.00 13.52           O
ATOM    250 1H5' C   A   9       3.933  11.031  19.436  1.00 20.00           H
ATOM    251 2H5' C   A   9       4.184  12.352  18.276  1.00 20.00           H
ATOM    252  C6  C   A   9       3.086  16.883  20.663  1.00 11.65           C
ATOM    253  H6  C   A   9       2.316  16.130  20.443  1.00 20.00           H
ATOM    254 HO3' C   A   9       3.661  11.499  23.068  1.00  0.00           H
TER     255      C   A   9
ATOM    256  N1  G   B  12       7.584  20.397  20.701  1.00  9.51           N
ATOM    257  H1  G   B  12       6.791  19.788  20.599  1.00 20.00           H
ATOM    258  H1' G   B  12      12.316  21.536  21.246  1.00 20.00           H
ATOM    259  C1' G   B  12      12.102  22.600  21.407  1.00 13.00           C
ATOM    260  N2  G   B  12       8.944  18.587  20.449  1.00  9.89           N
ATOM    261  C2  G   B  12       8.828  19.880  20.565  1.00  8.96           C
ATOM    262  C2' G   B  12      13.128  23.425  20.630  1.00 14.37           C
ATOM    263 1H2' G   B  12      13.497  22.868  19.770  1.00 20.00           H
ATOM    264 2H2' G   B  12      12.707  24.375  20.302  1.00 20.00           H
ATOM    265  H21 G   B  12       9.805  18.284  20.020  1.00 20.00           H
ATOM    266  H22 G   B  12       8.118  18.002  20.460  1.00 20.00           H
ATOM    267  N3  G   B  12       9.948  20.585  20.665  1.00  9.79           N
ATOM    268  O3' G   B  12      15.190  22.647  21.762  1.00 19.96           O
ATOM    269  H3' G   B  12      14.700  24.645  21.503  1.00 20.00           H
ATOM    270  C3' G   B  12      14.215  23.683  21.678  1.00 18.28           C
ATOM    271  C4  G   B  12       9.726  21.920  20.832  1.00 13.12           C
ATOM    272  C4' G   B  12      13.432  23.661  23.000  1.00 18.75           C
ATOM    273  H4' G   B  12      14.032  23.103  23.717  1.00 20.00           H
ATOM    274  O4' G   B  12      12.233  22.932  22.787  1.00 17.07           O
ATOM    275  C5  G   B  12       8.507  22.563  20.927  1.00 15.44           C
ATOM    276  C5' G   B  12      13.083  25.023  23.650  1.00 19.77           C
ATOM    277  O5' G   B  12      12.504  25.982  22.770  1.00 29.23           O
ATOM    278 1H5' G   B  12      13.992  25.447  24.072  1.00 20.00           H
ATOM    279 2H5' G   B  12      12.398  24.824  24.477  1.00 20.00           H
ATOM    280  C6  G   B  12       7.317  21.744  20.863  1.00 13.46           C
ATOM    281  O6  G   B  12       6.136  22.055  21.050  1.00 13.21           O
ATOM    282  N7  G   B  12       8.712  23.946  21.136  1.00 15.64           N
ATOM    283  H8  G   B  12      10.522  25.001  21.275  1.00 20.00           H
ATOM    284  C8  G   B  12      10.013  24.062  21.136  1.00 11.92           C
ATOM    285  N9  G   B  12      10.694  22.876  21.036  1.00 13.76           N
ATOM    286 HO5' G   B  12      11.585  26.140  23.009  1.00  0.00           H
ATOM    287  P   T   B  13      16.328  22.425  20.644  1.00 21.40           P
ATOM    288  N1  T   B  13      11.437  20.819  17.443  1.00 14.94           N
ATOM    289  H1' T   B  13      12.466  19.024  16.992  1.00 20.00           H
ATOM    290  C1' T   B  13      12.677  19.987  17.478  1.00 17.69           C
ATOM    291  O1P T   B  13      17.411  21.647  21.286  1.00 20.00           O
ATOM    292  O2  T   B  13      10.093  18.923  17.555  1.00 11.01           O
ATOM    293  C2  T   B  13      10.207  20.138  17.409  1.00 11.40           C
ATOM    294  C2' T   B  13      13.922  20.580  16.811  1.00 16.24           C
ATOM    295 1H2' T   B  13      13.860  20.582  15.725  1.00 20.00           H
ATOM    296 2H2' T   B  13      14.151  21.572  17.195  1.00 20.00           H
ATOM    297  O2P T   B  13      16.626  23.751  20.066  1.00 20.00           O
ATOM    298  H3  T   B  13       8.193  20.413  17.272  1.00 20.00           H
ATOM    299  N3  T   B  13       9.070  20.911  17.366  1.00 10.91           N
ATOM    300  C3' T   B  13      14.987  19.618  17.313  1.00 16.83           C
ATOM    301  O3' T   B  13      14.948  18.445  16.519  1.00 18.31           O
ATOM    302  H3' T   B  13      15.976  20.076  17.287  1.00 20.00           H
ATOM    303  C4  T   B  13       9.018  22.279  17.462  1.00 11.70           C
ATOM    304  O4  T   B  13       7.927  22.811  17.650  1.00 15.73           O
ATOM    305  H4' T   B  13      14.560  18.302  18.953  1.00 20.00           H
ATOM    306  O4' T   B  13      13.119  19.772  18.811  1.00 17.77           O
ATOM    307  C4' T   B  13      14.493  19.373  18.749  1.00 21.13           C
ATOM    308  C5  T   B  13      10.329  22.937  17.513  1.00 14.30           C
ATOM    309  O5' T   B  13      15.565  21.503  19.560  1.00 17.17           O
ATOM    310  C5' T   B  13      15.325  20.120  19.813  1.00 15.92           C
ATOM    311 1H5' T   B  13      16.289  19.617  19.888  1.00 20.00           H
ATOM    312 2H5' T   B  13      14.813  20.027  20.771  1.00 20.00           H
ATOM    313  C5M T   B  13      10.431  24.443  17.686  0.00 99.00           C
ATOM    314  H6  T   B  13      12.427  22.699  17.531  1.00 20.00           H
ATOM    315  C6  T   B  13      11.473  22.201  17.483  1.00 13.11           C
ATOM    316 1H5M T   B  13      10.280  24.928  16.720  0.00  0.00           H
ATOM    317 2H5M T   B  13      11.401  24.721  18.102  0.00  0.00           H
ATOM    318 3H5M T   B  13       9.641  24.773  18.364  0.00  0.00           H
ATOM    319  P   A   B  14      16.233  17.514  16.291  1.00 20.40           P
ATOM    320  N1  A   B  14       8.441  19.233  14.081  1.00 11.95           N
ATOM    321  C1' A   B  14      12.204  15.732  14.105  1.00 17.85           C
ATOM    322  H1' A   B  14      11.304  15.165  13.836  1.00 20.00           H
ATOM    323  O1P A   B  14      16.692  17.008  17.601  1.00 20.00           O
ATOM    324  C2  A   B  14       8.427  17.908  14.018  1.00 17.18           C
ATOM    325  H2  A   B  14       7.449  17.446  14.003  1.00 20.00           H
ATOM    326  C2' A   B  14      13.361  15.257  13.218  1.00 22.14           C
ATOM    327 1H2' A   B  14      13.003  14.904  12.252  1.00 20.00           H
ATOM    328 2H2' A   B  14      14.096  16.048  13.081  1.00 20.00           H
ATOM    329  O2P A   B  14      17.175  18.218  15.403  1.00 20.00           O
ATOM    330  N3  A   B  14       9.467  17.084  13.990  1.00 14.03           N
ATOM    331  H3' A   B  14      15.087  14.108  13.849  1.00 20.00           H
ATOM    332  C3' A   B  14      14.012  14.142  14.034  1.00 19.80           C
ATOM    333  O3' A   B  14      13.447  12.854  13.828  1.00 19.32           O
ATOM    334  C4  A   B  14      10.652  17.751  14.006  1.00 12.01           C
ATOM    335  H4' A   B  14      13.455  13.698  16.046  1.00 20.00           H
ATOM    336  O4' A   B  14      12.567  15.432  15.445  1.00 17.82           O
ATOM    337  C4' A   B  14      13.711  14.587  15.469  1.00 15.05           C
ATOM    338  C5  A   B  14      10.831  19.110  14.027  1.00 12.95           C
ATOM    339  O5' A   B  14      15.538  16.309  15.489  1.00 15.14           O
ATOM    340  C5' A   B  14      14.868  15.285  16.207  1.00 17.46           C
ATOM    341 1H5' A   B  14      15.605  14.542  16.512  1.00 20.00           H
ATOM    342 2H5' A   B  14      14.444  15.724  17.110  1.00 20.00           H
ATOM    343  N6  A   B  14       9.509  21.160  14.120  1.00 16.83           N
ATOM    344  C6  A   B  14       9.620  19.846  14.070  1.00 14.10           C
ATOM    345  H61 A   B  14      10.305  21.710  13.860  1.00 20.00           H
ATOM    346  H62 A   B  14       8.567  21.541  14.146  1.00 20.00           H
ATOM    347  N7  A   B  14      12.197  19.431  14.048  1.00 13.26           N
ATOM    348  C8  A   B  14      12.778  18.255  14.056  1.00 16.90           C
ATOM    349  H8  A   B  14      13.853  18.124  14.116  1.00 20.00           H
ATOM    350  N9  A   B  14      11.909  17.188  14.020  1.00 14.64           N
ATOM    351  P   T   B  15      13.664  12.010  12.475  1.00 28.80           P
ATOM    352  N1  T   B  15      10.242  16.638  10.432  1.00 27.42           N
ATOM    353  H1' T   B  15       8.847  15.091  10.018  1.00 20.00           H
ATOM    354  C1' T   B  15       9.904  15.181  10.304  1.00 22.17           C
ATOM    355  O1P T   B  15      13.562  10.578  12.826  1.00 20.00           O
ATOM    356  O2  T   B  15       7.991  17.222  10.440  1.00 18.40           O
ATOM    357  C2  T   B  15       9.170  17.543  10.526  1.00 21.32           C
ATOM    358  C2' T   B  15      10.735  14.366   9.308  1.00 26.62           C
ATOM    359 1H2' T   B  15      10.535  14.654   8.278  1.00 20.00           H
ATOM    360 2H2' T   B  15      11.796  14.423   9.542  1.00 20.00           H
ATOM    361  O2P T   B  15      14.896  12.501  11.823  1.00 20.00           O
ATOM    362  H3  T   B  15       8.688  19.509  10.685  1.00 20.00           H
ATOM    363  N3  T   B  15       9.478  18.879  10.630  1.00 17.57           N
ATOM    364  C3' T   B  15      10.234  12.954   9.610  1.00 28.50           C
ATOM    365  O3' T   B  15       9.028  12.798   8.874  1.00 39.73           O
ATOM    366  H3' T   B  15      10.969  12.197   9.333  1.00 20.00           H
ATOM    367  C4  T   B  15      10.739  19.423  10.626  1.00 12.10           C
ATOM    368  O4  T   B  15      10.859  20.639  10.776  1.00 13.72           O
ATOM    369  H4' T   B  15       9.031  12.683  11.378  1.00 20.00           H
ATOM    370  O4' T   B  15      10.119  14.441  11.492  1.00 23.77           O
ATOM    371  C4' T   B  15      10.034  13.051  11.141  1.00 26.40           C
ATOM    372  C5  T   B  15      11.818  18.445  10.459  1.00 18.42           C
ATOM    373  O5' T   B  15      12.403  12.456  11.570  1.00 32.26           O
ATOM    374  C5' T   B  15      11.053  12.252  11.983  1.00 25.68           C
ATOM    375 1H5' T   B  15      10.808  11.189  11.933  1.00 20.00           H
ATOM    376 2H5' T   B  15      10.951  12.577  13.021  1.00 20.00           H
ATOM    377  C5M T   B  15      13.262  18.919  10.374  0.00 99.00           C
ATOM    378  H6  T   B  15      12.352  16.404  10.265  1.00 20.00           H
ATOM    379  C6  T   B  15      11.544  17.111  10.372  1.00 17.04           C
ATOM    380 1H5M T   B  15      13.949  18.082  10.247  0.00  0.00           H
ATOM    381 2H5M T   B  15      13.517  19.465  11.284  0.00  0.00           H
ATOM    382 3H5M T   B  15      13.361  19.604   9.530  0.00  0.00           H
ATOM    383  P   A   B  16       8.296  11.398   8.592  1.00 34.80           P
ATOM    384  N1  A   B  16       7.651  19.528   7.283  1.00  9.81           N
ATOM    385  C1' A   B  16       5.092  15.069   7.575  1.00 21.52           C
ATOM    386  H1' A   B  16       4.298  15.822   7.511  1.00 20.00           H
ATOM    387  O1P A   B  16       8.218  10.622   9.843  1.00 20.00           O
ATOM    388  C2  A   B  16       6.359  19.256   7.425  1.00 14.96           C
ATOM    389  H2  A   B  16       5.705  20.105   7.577  1.00 20.00           H
ATOM    390  C2' A   B  16       4.725  13.878   6.679  1.00 22.34           C
ATOM    391 1H2' A   B  16       4.058  14.205   5.888  1.00 20.00           H
ATOM    392 2H2' A   B  16       5.609  13.421   6.237  1.00 20.00           H
ATOM    393  O2P A   B  16       8.859  10.784   7.376  1.00 20.00           O
ATOM    394  N3  A   B  16       5.768  18.067   7.405  1.00 13.91           N
ATOM    395  H3' A   B  16       4.402  11.840   7.320  1.00 20.00           H
ATOM    396  C3' A   B  16       4.089  12.843   7.614  1.00 24.53           C
ATOM    397  O3' A   B  16       2.660  12.875   7.663  1.00 30.04           O
ATOM    398  C4  A   B  16       6.666  17.051   7.246  1.00 14.86           C
ATOM    399  H4' A   B  16       4.027  13.119   9.757  1.00 20.00           H
ATOM    400  O4' A   B  16       5.158  14.583   8.901  1.00 21.13           O
ATOM    401  C4' A   B  16       4.756  13.218   8.951  1.00 20.73           C
ATOM    402  C5  A   B  16       8.019  17.173   7.058  1.00 14.23           C
ATOM    403  O5' A   B  16       6.842  11.988   8.258  1.00 36.25           O
ATOM    404  C5' A   B  16       5.951  12.313   9.315  1.00 27.91           C
ATOM    405 1H5' A   B  16       5.565  11.377   9.712  1.00 20.00           H
ATOM    406 2H5' A   B  16       6.518  12.809  10.103  1.00 20.00           H
ATOM    407  N6  A   B  16       9.750  18.884   7.009  1.00 12.27           N
ATOM    408  C6  A   B  16       8.485  18.509   7.102  1.00 10.10           C
ATOM    409  H61 A   B  16      10.450  18.176   6.913  1.00 20.00           H
ATOM    410  H62 A   B  16       9.964  19.865   7.153  1.00 20.00           H
ATOM    411  N7  A   B  16       8.626  15.918   6.899  1.00 18.45           N
ATOM    412  C8  A   B  16       7.620  15.091   7.052  1.00 15.57           C
ATOM    413  H8  A   B  16       7.730  14.013   7.040  1.00 20.00           H
ATOM    414  N9  A   B  16       6.400  15.698   7.254  1.00 20.33           N
ATOM    415  P   T   B  17       1.737  12.590   6.362  1.00 31.28           P
ATOM    416  N1  T   B  17       4.091  17.703   4.229  1.00 17.05           N
ATOM    417  H1' T   B  17       2.272  18.726   4.699  1.00 20.00           H
ATOM    418  C1' T   B  17       2.629  17.699   4.559  1.00 22.07           C
ATOM    419  O1P T   B  17       0.389  12.175   6.806  1.00 20.00           O
ATOM    420  O2  T   B  17       4.199  20.025   4.244  1.00 13.38           O
ATOM    421  C2  T   B  17       4.764  18.936   4.236  1.00 12.53           C
ATOM    422  C2' T   B  17       1.729  17.008   3.530  1.00 21.24           C
ATOM    423 1H2' T   B  17       1.448  17.715   2.758  1.00 20.00           H
ATOM    424 2H2' T   B  17       2.232  16.154   3.082  1.00 20.00           H
ATOM    425  O2P T   B  17       2.490  11.721   5.431  1.00 20.00           O
ATOM    426  H3  T   B  17       6.616  19.784   4.160  1.00 20.00           H
ATOM    427  N3  T   B  17       6.128  18.906   4.056  1.00 12.08           N
ATOM    428  C3' T   B  17       0.525  16.468   4.317  1.00 30.05           C
ATOM    429  O3' T   B  17      -0.689  17.213   4.145  1.00 27.65           O
ATOM    430  H3' T   B  17       0.337  15.436   4.018  1.00 20.00           H
ATOM    431  C4  T   B  17       6.889  17.783   3.847  1.00 10.59           C
ATOM    432  O4  T   B  17       8.098  17.918   3.667  1.00 14.74           O
ATOM    433  H4' T   B  17       0.467  17.191   6.351  1.00 20.00           H
ATOM    434  O4' T   B  17       2.415  16.967   5.744  1.00 22.80           O
ATOM    435  C4' T   B  17       1.070  16.494   5.763  1.00 24.73           C
ATOM    436  C5  T   B  17       6.131  16.531   3.785  1.00 12.84           C
ATOM    437  O5' T   B  17       1.631  14.063   5.718  1.00 22.08           O
ATOM    438  C5' T   B  17       1.032  15.121   6.453  1.00 17.52           C
ATOM    439 1H5' T   B  17      -0.005  14.861   6.652  1.00 20.00           H
ATOM    440 2H5' T   B  17       1.555  15.215   7.402  1.00 20.00           H
ATOM    441  C5M T   B  17       6.858  15.226   3.501  0.00 99.00           C
ATOM    442  H6  T   B  17       4.235  15.592   4.004  1.00 20.00           H
ATOM    443  C6  T   B  17       4.783  16.527   3.992  1.00 13.70           C
ATOM    444 1H5M T   B  17       6.174  14.377   3.517  0.00  0.00           H
ATOM    445 2H5M T   B  17       7.344  15.291   2.528  0.00  0.00           H
ATOM    446 3H5M T   B  17       7.637  15.077   4.251  0.00  0.00           H
ATOM    447  P   A   B  18      -1.485  17.301   2.729  1.00 26.44           P
ATOM    448  N1  A   B  18       7.414  20.053   0.741  1.00 11.96           N
ATOM    449  C1' A   B  18       2.302  20.571   0.937  1.00 15.24           C
ATOM    450  H1' A   B  18       2.711  21.585   1.011  1.00 20.00           H
ATOM    451  O1P A   B  18      -2.881  17.735   2.952  1.00 20.00           O
ATOM    452  C2  A   B  18       6.627  21.099   0.945  1.00 13.27           C
ATOM    453  H2  A   B  18       7.131  22.035   1.135  1.00 20.00           H
ATOM    454  C2' A   B  18       1.269  20.508  -0.188  1.00 14.36           C
ATOM    455 1H2' A   B  18       1.577  21.166  -0.988  1.00 20.00           H
ATOM    456 2H2' A   B  18       1.155  19.489  -0.553  1.00 20.00           H
ATOM    457  O2P A   B  18      -1.224  16.079   1.934  1.00 20.00           O
ATOM    458  N3  A   B  18       5.303  21.141   0.927  1.00 12.00           N
ATOM    459  H3' A   B  18      -0.842  20.228   0.127  1.00 20.00           H
ATOM    460  C3' A   B  18      -0.066  20.936   0.425  1.00 17.61           C
ATOM    461  O3' A   B  18      -0.485  22.256   0.057  1.00 17.99           O
ATOM    462  C4  A   B  18       4.758  19.903   0.771  1.00 11.85           C
ATOM    463  H4' A   B  18       0.156  21.760   2.416  1.00 20.00           H
ATOM    464  O4' A   B  18       1.563  20.293   2.096  1.00 16.57           O
ATOM    465  C4' A   B  18       0.234  20.784   1.933  1.00 18.64           C
ATOM    466  C5  A   B  18       5.429  18.721   0.577  1.00 12.43           C
ATOM    467  O5' A   B  18      -0.710  18.520   2.030  1.00 19.68           O
ATOM    468  C5' A   B  18      -0.711  19.806   2.636  1.00 18.89           C
ATOM    469 1H5' A   B  18      -1.723  20.205   2.622  1.00 20.00           H
ATOM    470 2H5' A   B  18      -0.383  19.722   3.673  1.00 20.00           H
ATOM    471  N6  A   B  18       7.732  17.903   0.444  1.00 13.01           N
ATOM    472  C6  A   B  18       6.842  18.867   0.577  1.00 12.08           C
ATOM    473  H61 A   B  18       7.432  16.965   0.625  1.00 20.00           H
ATOM    474  H62 A   B  18       8.698  18.171   0.612  1.00 20.00           H
ATOM    475  N7  A   B  18       4.527  17.654   0.415  1.00 13.59           N
ATOM    476  C8  A   B  18       3.361  18.230   0.594  1.00 11.10           C
ATOM    477  H8  A   B  18       2.420  17.689   0.596  1.00 20.00           H
ATOM    478  N9  A   B  18       3.416  19.594   0.776  1.00 13.50           N
ATOM    479  P   C   B  19      -0.786  22.708  -1.473  1.00 16.01           P
ATOM    480  N1  C   B  19       4.654  21.471  -2.688  1.00 11.50           N
ATOM    481  C1' C   B  19       4.178  22.888  -2.729  1.00 13.12           C
ATOM    482  H1' C   B  19       5.037  23.555  -2.837  1.00 20.00           H
ATOM    483  O1P C   B  19      -1.647  23.907  -1.513  1.00 20.00           O
ATOM    484  O2  C   B  19       6.836  22.173  -2.839  1.00 14.86           O
ATOM    485  C2  C   B  19       6.036  21.242  -2.723  1.00 11.83           C
ATOM    486  C2' C   B  19       3.191  23.198  -3.851  1.00 10.26           C
ATOM    487 1H2' C   B  19       3.696  23.276  -4.813  1.00 20.00           H
ATOM    488 2H2' C   B  19       2.383  22.467  -3.888  1.00 20.00           H
ATOM    489  O2P C   B  19      -1.129  21.536  -2.309  1.00 20.00           O
ATOM    490  N3  C   B  19       6.527  19.977  -2.768  1.00 10.91           N
ATOM    491  H3' C   B  19       1.601  24.656  -3.688  1.00 20.00           H
ATOM    492  O3' C   B  19       3.447  25.573  -3.911  1.00 11.97           O
ATOM    493  C3' C   B  19       2.641  24.536  -3.372  1.00 10.49           C
ATOM    494  C4  C   B  19       5.684  18.972  -2.698  1.00  7.99           C
ATOM    495  N4  C   B  19       6.219  17.794  -2.605  1.00 15.71           N
ATOM    496  C4' C   B  19       2.731  24.411  -1.835  1.00 11.52           C
ATOM    497  O4' C   B  19       3.517  23.259  -1.547  1.00 11.57           O
ATOM    498  H4' C   B  19       3.194  25.303  -1.407  1.00 20.00           H
ATOM    499  H41 C   B  19       5.694  17.135  -2.056  1.00 20.00           H
ATOM    500  H42 C   B  19       7.236  17.774  -2.567  1.00 20.00           H
ATOM    501  H5  C   B  19       3.595  18.297  -2.627  1.00 20.00           H
ATOM    502  C5  C   B  19       4.274  19.131  -2.677  1.00  8.79           C
ATOM    503  C5' C   B  19       1.338  24.225  -1.237  1.00 16.46           C
ATOM    504  O5' C   B  19       0.668  23.179  -1.921  1.00 14.28           O
ATOM    505 1H5' C   B  19       0.764  25.146  -1.337  1.00 20.00           H
ATOM    506 2H5' C   B  19       1.434  23.987  -0.175  1.00 20.00           H
ATOM    507  C6  C   B  19       3.785  20.401  -2.676  1.00 13.94           C
ATOM    508  H6  C   B  19       2.712  20.586  -2.632  1.00 20.00           H
ATOM    509 HO3' C   B  19       3.446  25.472  -4.862  1.00  0.00           H
TER     510      C   B  19
HETATM  511  H01 RES    20       5.232  16.320  12.826  1.00  0.00           H
HETATM  512  H02 RES    20       8.571  25.584   0.468  1.00  0.00           H
HETATM  513  H03 RES    20      11.036  25.495  -1.436  1.00  0.00           H
HETATM  514  H04 RES    20      10.266  26.120  -0.039  1.00  0.00           H
HETATM  515  O1  RES    20       4.014  13.424  12.734  1.00  0.00           O
HETATM  516  C1  RES    20       7.447  14.456  13.333  1.00  0.00           C
HETATM  517  N1  RES    20       7.010  13.359  17.215  1.00  0.00           N
HETATM  518  C10 RES    20       1.511  13.561  11.268  1.00  0.00           C
HETATM  519  N10 RES    20      10.213  25.921  -1.033  1.00  0.00           N
HETATM  520 1H10 RES    20       1.582  13.350  12.339  1.00  0.00           H
HETATM  521 2H10 RES    20       1.983  12.750  10.705  1.00  0.00           H
HETATM  522 3H10 RES    20       0.454  13.621  10.998  1.00  0.00           H
HETATM  523  N11 RES    20       8.831  24.980  -2.650  1.00  0.00           N
HETATM  524  C11 RES    20       1.131  18.554   8.897  1.00  0.00           C
HETATM  525  H11 RES    20       7.786  15.271  12.689  1.00  0.00           H
HETATM  526 1H11 RES    20       7.889  24.576  -2.714  1.00  0.00           H
HETATM  527  H12 RES    20       7.267  13.584  12.698  1.00  0.00           H
HETATM  528  C12 RES    20       1.167  19.707   7.954  1.00  0.00           C
HETATM  529  C13 RES    20       2.251  20.393   7.261  1.00  0.00           C
HETATM  530  H13 RES    20       8.254  14.218  14.032  1.00  0.00           H
HETATM  531 1H13 RES    20       3.301  20.143   7.376  1.00  0.00           H
HETATM  532  C14 RES    20       1.730  21.394   6.460  1.00  0.00           C
HETATM  533  C15 RES    20       0.386  21.371   6.629  1.00  0.00           C
HETATM  534 1H15 RES    20      -0.364  21.991   6.150  1.00  0.00           H
HETATM  535  C16 RES    20      -1.392  20.087   7.719  1.00  0.00           C
HETATM  536 1H16 RES    20      -1.577  19.863   8.772  1.00  0.00           H
HETATM  537 2H16 RES    20      -1.706  19.238   7.104  1.00  0.00           H
HETATM  538 3H16 RES    20      -1.990  20.962   7.448  1.00  0.00           H
HETATM  539  C17 RES    20       2.270  23.536   5.413  1.00  0.00           C
HETATM  540  C18 RES    20       3.141  24.162   4.391  1.00  0.00           C
HETATM  541  C19 RES    20       3.998  23.603   3.364  1.00  0.00           C
HETATM  542 1H19 RES    20       4.140  22.539   3.204  1.00  0.00           H
HETATM  543  C2  RES    20       6.155  14.864  14.068  1.00  0.00           C
HETATM  544  N2  RES    20       5.161  15.338  13.071  1.00  0.00           N
HETATM  545  O2  RES    20       0.093  18.061   9.309  1.00  0.00           O
HETATM  546  C20 RES    20       4.554  24.631   2.628  1.00  0.00           C
HETATM  547  H21 RES    20       6.383  15.717  14.712  1.00  0.00           H
HETATM  548  C21 RES    20       4.094  25.792   3.153  1.00  0.00           C
HETATM  549 1H21 RES    20       4.335  26.812   2.866  1.00  0.00           H
HETATM  550  C22 RES    20       2.895  26.588   5.145  1.00  0.00           C
HETATM  551 1H22 RES    20       3.070  26.211   6.156  1.00  0.00           H
HETATM  552 2H22 RES    20       1.843  26.869   5.042  1.00  0.00           H
HETATM  553 3H22 RES    20       3.530  27.464   4.983  1.00  0.00           H
HETATM  554  C23 RES    20       6.005  25.263   0.741  1.00  0.00           C
HETATM  555  C24 RES    20       6.888  24.672  -0.352  1.00  0.00           C
HETATM  556 1H24 RES    20       7.111  23.634  -0.108  1.00  0.00           H
HETATM  557 2H24 RES    20       6.322  24.717  -1.282  1.00  0.00           H
HETATM  558  C25 RES    20       9.041  25.408  -1.454  1.00  0.00           C
HETATM  559  C3  RES    20       5.678  13.706  14.994  1.00  0.00           C
HETATM  560  N3  RES    20       2.178  14.830  10.967  1.00  0.00           N
HETATM  561  O3  RES    20       1.377  24.133   5.990  1.00  0.00           O
HETATM  562  H31 RES    20       4.645  13.878  15.291  1.00  0.00           H
HETATM  563  H32 RES    20       5.701  12.759  14.449  1.00  0.00           H
HETATM  564  C4  RES    20       6.456  13.535  16.243  1.00  0.00           C
HETATM  565  N4  RES    20       2.343  18.051   9.269  1.00  0.00           N
HETATM  566  O4  RES    20       5.792  26.460   0.812  1.00  0.00           O
HETATM  567  H41 RES    20       3.185  18.515   8.939  1.00  0.00           H
HETATM  568  C5  RES    20       4.166  14.608  12.491  1.00  0.00           C
HETATM  569  N5  RES    20       0.031  20.357   7.493  1.00  0.00           N
HETATM  570  N6  RES    20       2.520  22.223   5.659  1.00  0.00           N
HETATM  571  C6  RES    20       3.327  15.375  11.531  1.00  0.00           C
HETATM  572  H61 RES    20       3.370  21.819   5.276  1.00  0.00           H
HETATM  573  N7  RES    20       3.228  25.528   4.194  1.00  0.00           N
HETATM  574  C7  RES    20       3.504  16.639  10.993  1.00  0.00           C
HETATM  575  H71 RES    20       4.317  17.316  11.229  1.00  0.00           H
HETATM  576  N8  RES    20       5.418  24.358   1.570  1.00  0.00           N
HETATM  577  C8  RES    20       2.522  16.884  10.084  1.00  0.00           C
HETATM  578  H81 RES    20       5.633  23.381   1.418  1.00  0.00           H
HETATM  579  C9  RES    20       1.730  15.777  10.072  1.00  0.00           C
HETATM  580  N9  RES    20       8.147  25.422  -0.440  1.00  0.00           N
HETATM  581  H91 RES    20       0.855  15.593   9.461  1.00  0.00           H
CONECT   40   39
CONECT   56   55
CONECT   61   58
CONECT   41   39
CONECT   57   55
CONECT   62   58
CONECT   63   58
CONECT   35   39   34   33   51
CONECT   38   44   37   33
CONECT   39   45   41   40   35
CONECT   45   52   47   46   39
CONECT   48   53   49   44
CONECT   52   55   50   45   51
CONECT   53   60   58   48
CONECT   55   57   56   54   52
CONECT   58   53   61   62   63
CONECT   60   59   53   33
CONECT   34   35
CONECT   43   44
CONECT   47   45
CONECT   50   52
CONECT   59   60
CONECT   33   60   38   35
CONECT   44   48   43   38
CONECT   36   32
CONECT   37   38
CONECT   42   32
CONECT   46   64   45
CONECT   49   48
CONECT   51   52   35
CONECT   54   55   32
CONECT   32   54   42   36   13
CONECT   72   71
CONECT   86   85
CONECT   73   71
CONECT   87   85
CONECT   66   95   81   71   67
CONECT   69   75   70   65
CONECT   71   77   73   72   66
CONECT   77   82   78   76   71
CONECT   79   95   83   75
CONECT   82   80   85   81   77
CONECT   83   92   89   79
CONECT   85   87   86   84   82
CONECT   89   88   83   65
CONECT   93   95   94   92
CONECT   67   66
CONECT   70   69
CONECT   76   77
CONECT   80   82
CONECT   90   88
CONECT   91   88
CONECT   94   93
CONECT   65   89   69
CONECT   75   79   69
CONECT   88   91   90   89
CONECT   92   93   83
CONECT   95   93   79   66
CONECT   68   64
CONECT   74   64
CONECT   78   96   77
CONECT   81   82   66
CONECT   84   85   64
CONECT   64   84   74   68   46
CONECT  104  103
CONECT  120  119
CONECT  125  122
CONECT  105  103
CONECT  121  119
CONECT  126  122
CONECT  127  122
CONECT   99   98   97  103  115
CONECT  102   97  108  101
CONECT  103  109  105  104   99
CONECT  109  110  103  111  116
CONECT  112  108  113  117
CONECT  116  109  114  115  119
CONECT  117  122  124  112
CONECT  119  116  118  120  121
CONECT  122  125  126  127  117
CONECT  124   97  123  117
CONECT   98   99
CONECT  107  108
CONECT  111  109
CONECT  114  116
CONECT  123  124
CONECT   97  124  102   99
CONECT  108  107  102  112
CONECT  100   96
CONECT  101  102
CONECT  106   96
CONECT  110  128  109
CONECT  113  112
CONECT  115   99  116
CONECT  118   96  119
CONECT   96   78  106  100  118
CONECT  136  135
CONECT  150  149
CONECT  137  135
CONECT  151  149
CONECT  130  131  135  145  159
CONECT  133  129  134  139
CONECT  135  130  136  137  141
CONECT  141  135  140  142  146
CONECT  143  139  147  159
CONECT  146  141  144  145  149
CONECT  147  143  153  156
CONECT  149  146  148  150  151
CONECT  153  129  147  152
CONECT  157  156  158  159
CONECT  131  130
CONECT  134  133
CONECT  140  141
CONECT  144  146
CONECT  154  152
CONECT  155  152
CONECT  158  157
CONECT  129  133  153
CONECT  139  133  143
CONECT  152  153  154  155
CONECT  156  147  157
CONECT  159  130  143  157
CONECT  132  128
CONECT  138  128
CONECT  142  141  160
CONECT  145  130  146
CONECT  148  128  149
CONECT  128  132  138  148  110
CONECT  168  167
CONECT  184  183
CONECT  189  186
CONECT  169  167
CONECT  185  183
CONECT  190  186
CONECT  191  186
CONECT  163  179  161  162  167
CONECT  166  161  165  172
CONECT  167  163  168  169  173
CONECT  173  180  167  174  175
CONECT  176  181  172  177
CONECT  180  179  183  173  178
CONECT  181  186  188  176
CONECT  183  180  182  184  185
CONECT  186  189  190  191  181
CONECT  188  181  187  161
CONECT  162  163
CONECT  171  172
CONECT  175  173
CONECT  178  180
CONECT  187  188
CONECT  161  188  163  166
CONECT  172  166  171  176
CONECT  164  160
CONECT  165  166
CONECT  170  160
CONECT  174  192  173
CONECT  177  176
CONECT  179  180  163
CONECT  182  183  160
CONECT  160  142  182  164  170
CONECT  200  199
CONECT  214  213
CONECT  201  199
CONECT  215  213
CONECT  194  209  223  195  199
CONECT  197  193  198  203
CONECT  199  194  200  201  205
CONECT  205  210  199  204  206
CONECT  207  211  223  203
CONECT  210  209  213  205  208
CONECT  211  217  220  207
CONECT  213  210  212  214  215
CONECT  217  211  216  193
CONECT  221  220  222  223
CONECT  195  194
CONECT  198  197
CONECT  204  205
CONECT  208  210
CONECT  218  216
CONECT  219  216
CONECT  222  221
CONECT  193  217  197
CONECT  203  197  207
CONECT  216  217  218  219
CONECT  220  211  221
CONECT  223  221  194  207
CONECT  196  192
CONECT  202  192
CONECT  206  224  205
CONECT  209  210  194
CONECT  212  213  192
CONECT  192  212  196  202  174
CONECT  232  231
CONECT  250  248
CONECT  233  231
CONECT  251  248
CONECT  226  242  225  227  231
CONECT  230  225  229  235
CONECT  231  238  226  232  233
CONECT  238  236  237  241  231
CONECT  239  240  247  235
CONECT  241  238  242  243  248
CONECT  247  239  246  252
CONECT  248  241  249  250  251
CONECT  252  247  253  225
CONECT  227  226
CONECT  236  238
CONECT  243  241
CONECT  244  240
CONECT  245  240
CONECT  246  247
CONECT  253  252
CONECT  254  237
CONECT  225  252  226  230
CONECT  235  239  230
CONECT  240  239  244  245
CONECT  228  224
CONECT  229  230
CONECT  234  224
CONECT  237  254  238
CONECT  242  241  226
CONECT  249  248  224
CONECT  224  249  228  234  206
CONECT  295  294
CONECT  311  310
CONECT  316  313
CONECT  296  294
CONECT  312  310
CONECT  317  313
CONECT  318  313
CONECT  290  294  306  288  289
CONECT  293  292  299  288
CONECT  294  290  295  296  300
CONECT  300  294  301  302  307
CONECT  303  299  304  308
CONECT  307  300  305  306  310
CONECT  308  303  313  315
CONECT  310  307  309  311  312
CONECT  313  316  317  318  308
CONECT  315  308  314  288
CONECT  289  290
CONECT  298  299
CONECT  302  300
CONECT  305  307
CONECT  314  315
CONECT  288  290  293  315
CONECT  299  293  298  303
CONECT  291  287
CONECT  292  293
CONECT  297  287
CONECT  301  300  319
CONECT  304  303
CONECT  306  290  307
CONECT  309  310  287
CONECT  287  291  297  309  268
CONECT  327  326
CONECT  341  340
CONECT  328  326
CONECT  342  340
CONECT  321  322  326  336  350
CONECT  324  320  325  330
CONECT  326  321  327  328  332
CONECT  332  326  331  333  337
CONECT  334  330  338  350
CONECT  337  332  335  336  340
CONECT  338  334  344  347
CONECT  340  337  339  341  342
CONECT  344  320  338  343
CONECT  348  347  349  350
CONECT  322  321
CONECT  325  324
CONECT  331  332
CONECT  335  337
CONECT  345  343
CONECT  346  343
CONECT  349  348
CONECT  320  324  344
CONECT  330  324  334
CONECT  343  344  345  346
CONECT  347  338  348
CONECT  350  321  334  348
CONECT  323  319
CONECT  329  319
CONECT  333  332  351
CONECT  336  321  337
CONECT  339  319  340
CONECT  319  301  323  329  339
CONECT  359  358
CONECT  375  374
CONECT  380  377
CONECT  360  358
CONECT  376  374
CONECT  381  377
CONECT  382  377
CONECT  354  352  353  358  370
CONECT  357  352  356  363
CONECT  358  354  359  360  364
CONECT  364  358  365  366  371
CONECT  367  363  368  372
CONECT  371  364  369  370  374
CONECT  372  377  379  367
CONECT  374  375  376  371  373
CONECT  377  380  381  372  382
CONECT  379  378  352  372
CONECT  353  354
CONECT  362  363
CONECT  366  364
CONECT  369  371
CONECT  378  379
CONECT  352  379  354  357
CONECT  363  357  362  367
CONECT  355  351
CONECT  356  357
CONECT  361  351
CONECT  365  383  364
CONECT  368  367
CONECT  370  354  371
CONECT  373  351  374
CONECT  351  333  355  361  373
CONECT  391  390
CONECT  405  404
CONECT  392  390
CONECT  406  404
CONECT  385  386  390  400  414
CONECT  388  384  389  394
CONECT  390  385  391  392  396
CONECT  396  390  395  397  401
CONECT  398  394  402  414
CONECT  401  396  399  400  404
CONECT  402  398  408  411
CONECT  404  401  403  405  406
CONECT  408  384  402  407
CONECT  412  411  413  414
CONECT  386  385
CONECT  389  388
CONECT  395  396
CONECT  399  401
CONECT  409  407
CONECT  410  407
CONECT  413  412
CONECT  384  388  408
CONECT  394  388  398
CONECT  407  408  409  410
CONECT  411  402  412
CONECT  414  385  398  412
CONECT  387  383
CONECT  393  383
CONECT  397  396  415
CONECT  400  385  401
CONECT  403  383  404
CONECT  383  387  393  403  365
CONECT  423  422
CONECT  439  438
CONECT  444  441
CONECT  424  422
CONECT  440  438
CONECT  445  441
CONECT  446  441
CONECT  418  416  417  422  434
CONECT  421  416  420  427
CONECT  422  418  423  424  428
CONECT  428  422  429  430  435
CONECT  431  427  432  436
CONECT  435  428  433  434  438
CONECT  436  431  441  443
CONECT  438  435  437  439  440
CONECT  441  444  445  446  436
CONECT  443  416  436  442
CONECT  417  418
CONECT  426  427
CONECT  430  428
CONECT  433  435
CONECT  442  443
CONECT  416  418  421  443
CONECT  427  421  426  431
CONECT  419  415
CONECT  420  421
CONECT  425  415
CONECT  429  428  447
CONECT  432  431
CONECT  434  418  435
CONECT  437  415  438
CONECT  415  397  419  425  437
CONECT  455  454
CONECT  469  468
CONECT  456  454
CONECT  470  468
CONECT  449  450  454  464  478
CONECT  452  448  453  458
CONECT  454  449  455  456  460
CONECT  460  454  459  461  465
CONECT  462  458  466  478
CONECT  465  460  463  464  468
CONECT  466  462  472  475
CONECT  468  465  467  469  470
CONECT  472  448  466  471
CONECT  476  475  477  478
CONECT  450  449
CONECT  453  452
CONECT  459  460
CONECT  463  465
CONECT  473  471
CONECT  474  471
CONECT  477  476
CONECT  448  452  472
CONECT  458  452  462
CONECT  471  472  473  474
CONECT  475  466  476
CONECT  478  449  462  476
CONECT  451  447
CONECT  457  447
CONECT  461  460  479
CONECT  464  449  465
CONECT  467  447  468
CONECT  447  429  451  457  467
CONECT  487  486
CONECT  505  503
CONECT  488  486
CONECT  506  503
CONECT  481  497  480  482  486
CONECT  485  480  484  490
CONECT  486  493  481  487  488
CONECT  493  491  492  496  486
CONECT  494  495  502  490
CONECT  496  493  497  498  503
CONECT  502  494  501  507
CONECT  503  496  504  505  506
CONECT  507  502  508  480
CONECT  482  481
CONECT  491  493
CONECT  498  496
CONECT  499  495
CONECT  500  495
CONECT  501  502
CONECT  508  507
CONECT  509  492
CONECT  480  507  481  485
CONECT  490  494  485
CONECT  495  494  499  500
CONECT  483  479
CONECT  484  485
CONECT  489  479
CONECT  492  493  509
CONECT  497  496  481
CONECT  504  503  479
CONECT  479  504  461  483  489
CONECT  520  518
CONECT  526  523
CONECT  531  529
CONECT  534  533
CONECT  536  535
CONECT  542  541
CONECT  549  548
CONECT  551  550
CONECT  556  555
CONECT  521  518
CONECT  537  535
CONECT  552  550
CONECT  557  555
CONECT  522  518
CONECT  538  535
CONECT  553  550
CONECT  516  525  527  530  543
CONECT  518  560  520  521  522
CONECT  524  565  528  545
CONECT  528  569  524  529
CONECT  529  528  531  532
CONECT  532  570  529  533
CONECT  533  569  532  534
CONECT  535  569  536  537  538
CONECT  539  561  570  540
CONECT  540  573  539  541
CONECT  541  540  542  546
CONECT  543  547  559  544  516
CONECT  546  576  548  541
CONECT  548  549  573  546
CONECT  550  551  552  553  573
CONECT  554  576  555  566
CONECT  555  580  554  556  557
CONECT  558  580  523  519
CONECT  559  562  563  564  543
CONECT  564  559  517
CONECT  568  571  544  515
CONECT  571  574  560  568
CONECT  574  575  577  571
CONECT  577  574  579  565
CONECT  579  577  581  560
CONECT  511  544
CONECT  512  580
CONECT  513  519
CONECT  514  519
CONECT  525  516
CONECT  527  516
CONECT  530  516
CONECT  547  543
CONECT  562  559
CONECT  563  559
CONECT  567  565
CONECT  572  570
CONECT  575  574
CONECT  578  576
CONECT  581  579
CONECT  517  564
CONECT  519  558  513  514
CONECT  523  558  526
CONECT  544  568  543  511
CONECT  560  579  571  518
CONECT  565  577  567  524
CONECT  569  528  533  535
CONECT  570  572  532  539
CONECT  573  548  550  540
CONECT  576  578  554  546
CONECT  580  555  558  512
CONECT  515  568
CONECT  545  524
CONECT  561  539
CONECT  566  554
END
