# Supplementary material for: Comparative in silico study of congocidine congeners as potential inhibitors of African swine fever virus
Source: PLoS One. 2019 Aug 28;14(8):e0221175. doi: 10.1371/journal.pone.0221175 (PMC6713398; doi:10.1371/journal.pone.0221175)
Supplement: S4 Data — (ZIP) [file pone.0221175.s004.zip › S4 Data Minimized PDB for predictta/cong3conf3ME.pdb]

HEADER                                            01-JAN-01   YULI              
EXPDTA    THEORETICAL MODEL                                                     
REMARK   3                                                                      
REMARK   3 REFINEMENT.                                                          
REMARK   3   PROGRAM 1                  ICM 3.8                                 
REMARK   3   AUTHORS 1      R.ABAGYAN, M.TOTROV                                 
REMARK  76                                                                      
REMARK  76 DNA (5'-D(CPGPTPAPTPAPTPAPCPG)-3'); CHAIN: A, B; ENGINEERED:         
CRYST1   25.180   39.110   53.470  90.00  90.00  90.00 P 21 21 21               
ATOM      1  N1  G   A   2       9.413  19.656  -2.639  1.00 15.68           N
ATOM      2  H1  G   A   2       8.432  19.753  -2.432  1.00 20.00           H
ATOM      3  H1' G   A   2      14.069  20.899  -4.217  1.00 20.00           H
ATOM      4  C1' G   A   2      14.422  20.172  -3.481  1.00 24.61           C
ATOM      5  N2  G   A   2       9.607  21.918  -2.498  1.00 14.57           N
ATOM      6  C2  G   A   2      10.193  20.764  -2.634  1.00 16.05           C
ATOM      7  C2' G   A   2      14.825  20.926  -2.208  1.00 27.40           C
ATOM      8 1H2' G   A   2      14.723  22.000  -2.383  1.00 20.00           H
ATOM      9 2H2' G   A   2      14.202  20.654  -1.360  1.00 20.00           H
ATOM     10  H21 G   A   2      10.195  22.708  -2.297  1.00 20.00           H
ATOM     11  H22 G   A   2       8.596  21.974  -2.409  1.00 20.00           H
ATOM     12  N3  G   A   2      11.504  20.768  -2.850  1.00 13.29           N
ATOM     13  O3' G   A   2      17.075  21.726  -1.924  1.00 24.39           O
ATOM     14  H3' G   A   2      16.396  19.932  -1.049  1.00 20.00           H
ATOM     15  C3' G   A   2      16.290  20.540  -1.951  1.00 27.62           C
ATOM     16  C4  G   A   2      12.010  19.512  -3.015  1.00 15.70           C
ATOM     17  C4' G   A   2      16.711  19.810  -3.233  1.00 29.19           C
ATOM     18  H4' G   A   2      17.210  20.559  -3.825  1.00 20.00           H
ATOM     19  O4' G   A   2      15.547  19.436  -3.961  1.00 19.51           O
ATOM     20  C5  G   A   2      11.317  18.318  -3.030  1.00 14.91           C
ATOM     21  C5' G   A   2      17.709  18.620  -3.137  1.00 32.74           C
ATOM     22  O5' G   A   2      17.262  17.505  -2.368  1.00 27.54           O
ATOM     23 1H5' G   A   2      18.638  19.014  -2.748  1.00 20.00           H
ATOM     24 2H5' G   A   2      17.873  18.277  -4.153  1.00 20.00           H
ATOM     25  C6  G   A   2       9.889  18.373  -2.829  1.00 14.69           C
ATOM     26  O6  G   A   2       9.055  17.469  -2.901  1.00 16.78           O
ATOM     27  N7  G   A   2      12.196  17.254  -3.310  1.00 17.99           N
ATOM     28  H8  G   A   2      14.272  17.302  -3.605  1.00 20.00           H
ATOM     29  C8  G   A   2      13.359  17.838  -3.393  1.00 21.53           C
ATOM     30  N9  G   A   2      13.328  19.203  -3.246  1.00 18.23           N
ATOM     31 HO5' G   A   2      16.288  17.452  -2.423  1.00  0.00           H
ATOM     32  P   T   A   3      17.394  22.562  -0.590  1.00 25.04           P
ATOM     33  N1  T   A   3      11.970  22.348   0.878  1.00 11.60           N
ATOM     34  H1' T   A   3      11.518  24.424   0.691  1.00 20.00           H
ATOM     35  C1' T   A   3      12.397  23.767   0.684  1.00 12.33           C
ATOM     36  O1P T   A   3      18.324  23.626  -1.011  1.00 20.00           O
ATOM     37  O2  T   A   3       9.726  22.918   0.645  1.00 11.64           O
ATOM     38  C2  T   A   3      10.591  22.072   0.856  1.00  9.66           C
ATOM     39  C2' T   A   3      13.376  24.308   1.731  1.00 10.78           C
ATOM     40 1H2' T   A   3      12.872  24.686   2.611  1.00 20.00           H
ATOM     41 2H2' T   A   3      14.114  23.556   2.009  1.00 20.00           H
ATOM     42  O2P T   A   3      17.808  21.581   0.423  1.00 20.00           O
ATOM     43  H3  T   A   3       9.239  20.545   0.882  1.00 20.00           H
ATOM     44  N3  T   A   3      10.229  20.746   0.834  1.00 14.43           N
ATOM     45  C3' T   A   3      14.080  25.432   0.985  1.00 15.33           C
ATOM     46  O3' T   A   3      13.396  26.681   1.012  1.00 14.56           O
ATOM     47  H3' T   A   3      15.096  25.559   1.360  1.00 20.00           H
ATOM     48  C4  T   A   3      11.080  19.675   0.746  1.00 11.05           C
ATOM     49  O4  T   A   3      10.608  18.563   0.519  1.00 14.49           O
ATOM     50  H4' T   A   3      13.809  25.712  -1.108  1.00 20.00           H
ATOM     51  O4' T   A   3      13.084  23.875  -0.558  1.00 14.25           O
ATOM     52  C4' T   A   3      14.086  24.887  -0.448  1.00 16.73           C
ATOM     53  C5  T   A   3      12.501  20.017   0.817  1.00 14.98           C
ATOM     54  O5' T   A   3      15.970  23.224  -0.192  1.00 22.11           O
ATOM     55  C5' T   A   3      15.476  24.371  -0.879  1.00 19.43           C
ATOM     56 1H5' T   A   3      16.185  25.188  -0.737  1.00 20.00           H
ATOM     57 2H5' T   A   3      15.440  24.147  -1.940  1.00 20.00           H
ATOM     58  C5M T   A   3      13.531  18.900   0.757  0.00 99.00           C
ATOM     59  H6  T   A   3      13.952  21.575   0.925  1.00 20.00           H
ATOM     60  C6  T   A   3      12.897  21.320   0.903  1.00 15.93           C
ATOM     61 1H5M T   A   3      13.356  18.222   1.594  0.00  0.00           H
ATOM     62 2H5M T   A   3      13.389  18.335  -0.166  0.00  0.00           H
ATOM     63 3H5M T   A   3      14.548  19.291   0.807  0.00  0.00           H
ATOM     64  P   A   A   4      13.539  27.723   2.236  1.00 15.21           P
ATOM     65  N1  A   A   4       7.689  21.440   4.302  1.00  9.98           N
ATOM     66  C1' A   A   4       8.941  26.402   4.390  1.00 10.44           C
ATOM     67  H1' A   A   4       7.892  26.361   4.708  1.00 20.00           H
ATOM     68  O1P A   A   4      13.648  29.077   1.647  1.00 20.00           O
ATOM     69  C2  A   A   4       6.975  22.539   4.508  1.00  9.81           C
ATOM     70  H2  A   A   4       5.918  22.397   4.684  1.00 20.00           H
ATOM     71  C2' A   A   4       9.696  27.377   5.301  1.00 10.67           C
ATOM     72 1H2' A   A   4       9.191  27.467   6.259  1.00 20.00           H
ATOM     73 2H2' A   A   4      10.727  27.060   5.453  1.00 20.00           H
ATOM     74  O2P A   A   4      14.594  27.238   3.140  1.00 20.00           O
ATOM     75  N3  A   A   4       7.403  23.794   4.519  1.00 12.06           N
ATOM     76  H3' A   A   4      10.632  29.236   4.694  1.00 20.00           H
ATOM     77  C3' A   A   4       9.703  28.690   4.518  1.00 14.69           C
ATOM     78  O3' A   A   4       8.584  29.542   4.759  1.00 13.22           O
ATOM     79  C4  A   A   4       8.750  23.876   4.357  1.00  9.56           C
ATOM     80  H4' A   A   4       8.977  28.849   2.518  1.00 20.00           H
ATOM     81  O4' A   A   4       9.026  26.895   3.069  1.00 14.14           O
ATOM     82  C4' A   A   4       9.632  28.177   3.075  1.00  9.99           C
ATOM     83  C5  A   A   4       9.631  22.843   4.179  1.00 11.02           C
ATOM     84  O5' A   A   4      12.101  27.590   2.955  1.00 14.21           O
ATOM     85  C5' A   A   4      10.967  28.157   2.315  1.00 10.82           C
ATOM     86 1H5' A   A   4      11.205  29.195   2.088  1.00 20.00           H
ATOM     87 2H5' A   A   4      10.813  27.630   1.373  1.00 20.00           H
ATOM     88  N6  A   A   4       9.620  20.413   4.024  1.00 17.88           N
ATOM     89  C6  A   A   4       9.004  21.571   4.149  1.00 11.60           C
ATOM     90  H61 A   A   4      10.606  20.388   4.198  1.00 20.00           H
ATOM     91  H62 A   A   4       9.041  19.581   4.089  1.00 20.00           H
ATOM     92  N7  A   A   4      10.949  23.325   4.071  1.00 10.64           N
ATOM     93  C8  A   A   4      10.797  24.621   4.206  1.00 14.27           C
ATOM     94  H8  A   A   4      11.614  25.333   4.166  1.00 20.00           H
ATOM     95  N9  A   A   4       9.495  25.030   4.362  1.00 11.95           N
ATOM     96  P   T   A   5       8.333  30.278   6.173  1.00 12.53           P
ATOM     97  N1  T   A   5       7.891  24.578   8.014  1.00 10.05           N
ATOM     98  H1' T   A   5       5.891  25.057   8.545  1.00 20.00           H
ATOM     99  C1' T   A   5       6.799  25.583   8.223  1.00  8.03           C
ATOM    100  O1P T   A   5       7.402  31.407   5.944  1.00 20.00           O
ATOM    101  O2  T   A   5       6.340  22.851   7.866  1.00 12.29           O
ATOM    102  C2  T   A   5       7.501  23.240   7.834  1.00 11.70           C
ATOM    103  C2' T   A   5       7.067  26.702   9.234  1.00  9.39           C
ATOM    104 1H2' T   A   5       7.060  26.340  10.261  1.00 20.00           H
ATOM    105 2H2' T   A   5       7.992  27.229   9.006  1.00 20.00           H
ATOM    106  O2P T   A   5       9.651  30.544   6.790  1.00 20.00           O
ATOM    107  H3  T   A   5       8.196  21.353   7.540  1.00 20.00           H
ATOM    108  N3  T   A   5       8.499  22.311   7.658  1.00 11.76           N
ATOM    109  C3' T   A   5       5.887  27.631   8.957  1.00  9.23           C
ATOM    110  O3' T   A   5       4.777  27.143   9.701  1.00 13.16           O
ATOM    111  H3' T   A   5       6.119  28.660   9.234  1.00 20.00           H
ATOM    112  C4  T   A   5       9.847  22.566   7.637  1.00 13.02           C
ATOM    113  O4  T   A   5      10.622  21.636   7.419  1.00 13.01           O
ATOM    114  H4' T   A   5       4.703  27.307   7.181  1.00 20.00           H
ATOM    115  O4' T   A   5       6.513  26.316   7.045  1.00 11.26           O
ATOM    116  C4' T   A   5       5.755  27.468   7.430  1.00 13.99           C
ATOM    117  C5  T   A   5      10.202  23.972   7.846  1.00 13.21           C
ATOM    118  O5' T   A   5       7.575  29.130   7.015  1.00 12.98           O
ATOM    119  C5' T   A   5       6.259  28.705   6.659  1.00 16.99           C
ATOM    120 1H5' T   A   5       5.571  29.529   6.845  1.00 20.00           H
ATOM    121 2H5' T   A   5       6.238  28.472   5.593  1.00 20.00           H
ATOM    122  C5M T   A   5      11.669  24.375   7.868  0.00 99.00           C
ATOM    123  H6  T   A   5       9.514  25.952   8.154  1.00 20.00           H
ATOM    124  C6  T   A   5       9.235  24.918   8.024  1.00 12.78           C
ATOM    125 1H5M T   A   5      11.791  25.441   8.058  0.00  0.00           H
ATOM    126 2H5M T   A   5      12.125  24.117   6.911  0.00  0.00           H
ATOM    127 3H5M T   A   5      12.176  23.803   8.646  0.00  0.00           H
ATOM    128  P   A   A   6       3.420  27.969   9.961  1.00 16.24           P
ATOM    129  N1  A   A   6       7.188  20.716  10.855  1.00 18.42           N
ATOM    130  C1' A   A   6       2.640  23.093  10.335  1.00 15.79           C
ATOM    131  H1' A   A   6       2.421  22.032  10.172  1.00 20.00           H
ATOM    132  O1P A   A   6       3.051  28.709   8.736  1.00 20.00           O
ATOM    133  C2  A   A   6       5.972  20.245  10.610  1.00 19.73           C
ATOM    134  H2  A   A   6       5.905  19.184  10.409  1.00 20.00           H
ATOM    135  C2' A   A   6       1.621  23.672  11.320  1.00 14.39           C
ATOM    136 1H2' A   A   6       1.222  22.871  11.930  1.00 20.00           H
ATOM    137 2H2' A   A   6       2.076  24.422  11.965  1.00 20.00           H
ATOM    138  O2P A   A   6       3.522  28.686  11.249  1.00 20.00           O
ATOM    139  N3  A   A   6       4.826  20.917  10.575  1.00 14.97           N
ATOM    140  H3' A   A   6       0.237  25.286  10.939  1.00 20.00           H
ATOM    141  C3' A   A   6       0.557  24.358  10.461  1.00 16.70           C
ATOM    142  O3' A   A   6      -0.584  23.541  10.182  1.00 16.35           O
ATOM    143  C4  A   A   6       5.002  22.243  10.840  1.00 13.03           C
ATOM    144  H4' A   A   6       0.708  24.426   8.320  1.00 20.00           H
ATOM    145  O4' A   A   6       2.479  23.793   9.113  1.00 13.18           O
ATOM    146  C4' A   A   6       1.349  24.658   9.173  1.00 16.72           C
ATOM    147  C5  A   A   6       6.180  22.864  11.167  1.00 14.69           C
ATOM    148  O5' A   A   6       2.410  26.727  10.137  1.00 12.44           O
ATOM    149  C5' A   A   6       1.820  26.118   8.996  1.00 11.40           C
ATOM    150 1H5' A   A   6       0.981  26.738   8.680  1.00 20.00           H
ATOM    151 2H5' A   A   6       2.555  26.119   8.189  1.00 20.00           H
ATOM    152  N6  A   A   6       8.563  22.391  11.289  1.00 17.36           N
ATOM    153  C6  A   A   6       7.309  22.012  11.120  1.00 13.35           C
ATOM    154  H61 A   A   6       8.748  23.357  11.472  1.00 20.00           H
ATOM    155  H62 A   A   6       9.289  21.702  11.122  1.00 20.00           H
ATOM    156  N7  A   A   6       5.977  24.224  11.447  1.00 15.67           N
ATOM    157  C8  A   A   6       4.696  24.377  11.217  1.00 18.09           C
ATOM    158  H8  A   A   6       4.185  25.329  11.310  1.00 20.00           H
ATOM    159  N9  A   A   6       4.043  23.236  10.810  1.00 13.74           N
ATOM    160  P   T   A   7      -1.640  23.066  11.317  1.00 18.04           P
ATOM    161  N1  T   A   7       3.479  20.358  13.683  1.00 14.99           N
ATOM    162  H1' T   A   7       2.626  18.572  12.895  1.00 20.00           H
ATOM    163  C1' T   A   7       2.300  19.569  13.218  1.00 20.51           C
ATOM    164  O1P T   A   7      -2.854  22.553  10.646  1.00 20.00           O
ATOM    165  O2  T   A   7       4.850  18.485  13.706  1.00 14.98           O
ATOM    166  C2  T   A   7       4.715  19.701  13.767  1.00 18.41           C
ATOM    167  C2' T   A   7       1.212  19.407  14.276  1.00 19.59           C
ATOM    168 1H2' T   A   7       1.426  18.521  14.864  1.00 20.00           H
ATOM    169 2H2' T   A   7       1.148  20.284  14.919  1.00 20.00           H
ATOM    170  O2P T   A   7      -1.782  24.162  12.304  1.00 20.00           O
ATOM    171  H3  T   A   7       6.705  20.009  14.040  1.00 20.00           H
ATOM    172  N3  T   A   7       5.808  20.474  14.069  1.00 12.46           N
ATOM    173  C3' T   A   7      -0.103  19.281  13.494  1.00 21.54           C
ATOM    174  O3' T   A   7      -0.672  17.972  13.589  1.00 24.17           O
ATOM    175  H3' T   A   7      -0.819  20.015  13.863  1.00 20.00           H
ATOM    176  C4  T   A   7       5.801  21.816  14.351  1.00 12.53           C
ATOM    177  O4  T   A   7       6.867  22.363  14.624  1.00 18.59           O
ATOM    178  H4' T   A   7       0.394  18.733  11.477  1.00 20.00           H
ATOM    179  O4' T   A   7       1.637  20.212  12.151  1.00 22.36           O
ATOM    180  C4' T   A   7       0.329  19.654  12.059  1.00 19.87           C
ATOM    181  C5  T   A   7       4.471  22.433  14.334  1.00 14.71           C
ATOM    182  O5' T   A   7      -0.887  21.827  12.030  1.00 14.57           O
ATOM    183  C5' T   A   7      -0.612  20.625  11.319  1.00 20.65           C
ATOM    184 1H5' T   A   7      -1.554  20.121  11.107  1.00 20.00           H
ATOM    185 2H5' T   A   7      -0.142  20.880  10.369  1.00 20.00           H
ATOM    186  C5M T   A   7       4.320  23.904  14.685  0.00 99.00           C
ATOM    187  H6  T   A   7       2.394  22.163  13.932  1.00 20.00           H
ATOM    188  C6  T   A   7       3.372  21.701  13.995  1.00 14.67           C
ATOM    189 1H5M T   A   7       3.281  24.226  14.606  0.00  0.00           H
ATOM    190 2H5M T   A   7       4.688  24.069  15.697  0.00  0.00           H
ATOM    191 3H5M T   A   7       4.934  24.500  14.010  0.00  0.00           H
ATOM    192  P   A   A   8      -1.162  17.311  14.992  1.00 24.10           P
ATOM    193  N1  A   A   8       6.506  19.461  17.510  1.00 11.26           N
ATOM    194  C1' A   A   8       3.012  15.757  16.938  1.00 19.66           C
ATOM    195  H1' A   A   8       3.924  15.259  17.280  1.00 20.00           H
ATOM    196  O1P A   A   8      -2.264  16.360  14.735  1.00 20.00           O
ATOM    197  C2  A   A   8       6.594  18.145  17.362  1.00  9.27           C
ATOM    198  H2  A   A   8       7.595  17.738  17.297  1.00 20.00           H
ATOM    199  C2' A   A   8       1.816  15.067  17.608  1.00 18.35           C
ATOM    200 1H2' A   A   8       2.133  14.625  18.544  1.00 20.00           H
ATOM    201 2H2' A   A   8       1.005  15.770  17.786  1.00 20.00           H
ATOM    202  O2P A   A   8      -1.342  18.371  16.010  1.00 20.00           O
ATOM    203  N3  A   A   8       5.604  17.263  17.312  1.00 15.55           N
ATOM    204  H3' A   A   8       0.232  13.990  16.607  1.00 20.00           H
ATOM    205  C3' A   A   8       1.323  14.018  16.604  1.00 16.65           C
ATOM    206  O3' A   A   8       1.811  12.688  16.859  1.00 16.56           O
ATOM    207  C4  A   A   8       4.381  17.863  17.334  1.00 16.52           C
ATOM    208  H4' A   A   8       2.134  13.873  14.584  1.00 20.00           H
ATOM    209  O4' A   A   8       2.914  15.507  15.552  1.00 19.92           O
ATOM    210  C4' A   A   8       1.809  14.653  15.276  1.00 14.35           C
ATOM    211  C5  A   A   8       4.120  19.201  17.486  1.00 10.10           C
ATOM    212  O5' A   A   8       0.121  16.458  15.447  1.00 18.30           O
ATOM    213  C5' A   A   8       0.715  15.495  14.583  1.00 14.09           C
ATOM    214 1H5' A   A   8      -0.058  14.831  14.197  1.00 20.00           H
ATOM    215 2H5' A   A   8       1.165  16.015  13.734  1.00 20.00           H
ATOM    216  N6  A   A   8       5.357  21.318  17.646  1.00 13.41           N
ATOM    217  C6  A   A   8       5.293  20.003  17.555  1.00 12.41           C
ATOM    218  H61 A   A   8       4.537  21.860  17.456  1.00 20.00           H
ATOM    219  H62 A   A   8       6.283  21.728  17.560  1.00 20.00           H
ATOM    220  N7  A   A   8       2.733  19.428  17.540  1.00 10.79           N
ATOM    221  C8  A   A   8       2.226  18.230  17.324  1.00 15.03           C
ATOM    222  H8  A   A   8       1.159  18.045  17.219  1.00 20.00           H
ATOM    223  N9  A   A   8       3.166  17.224  17.202  1.00 18.87           N
ATOM    224  P   C   A   9       1.372  11.808  18.161  1.00 18.42           P
ATOM    225  N1  C   A   9       4.372  16.470  20.940  1.00 12.82           N
ATOM    226  C1' C   A   9       4.711  15.021  21.119  1.00 10.00           C
ATOM    227  H1' C   A   9       5.787  14.923  21.302  1.00 20.00           H
ATOM    228  O1P C   A   9       1.711  10.380  17.980  1.00 20.00           O
ATOM    229  O2  C   A   9       6.557  17.084  21.367  1.00 11.01           O
ATOM    230  C2  C   A   9       5.395  17.418  21.098  1.00 10.62           C
ATOM    231  C2' C   A   9       3.933  14.318  22.235  1.00 11.26           C
ATOM    232 1H2' C   A   9       4.482  14.379  23.177  1.00 20.00           H
ATOM    233 2H2' C   A   9       2.935  14.741  22.347  1.00 20.00           H
ATOM    234  O2P C   A   9       0.003  12.168  18.593  1.00 20.00           O
ATOM    235  N3  C   A   9       5.107  18.746  21.070  1.00 13.31           N
ATOM    236  H3' C   A   9       2.721  12.676  21.603  1.00 20.00           H
ATOM    237  O3' C   A   9       4.376  11.961  22.642  1.00 15.08           O
ATOM    238  C3' C   A   9       3.785  12.882  21.727  1.00 13.67           C
ATOM    239  C4  C   A   9       3.877  19.117  20.798  1.00 14.72           C
ATOM    240  N4  C   A   9       3.721  20.393  20.633  1.00 15.12           N
ATOM    241  C4' C   A   9       4.449  12.932  20.332  1.00 14.99           C
ATOM    242  O4' C   A   9       4.415  14.295  19.961  1.00 13.22           O
ATOM    243  H4' C   A   9       5.488  12.605  20.416  1.00 20.00           H
ATOM    244  H41 C   A   9       3.071  20.625  19.896  1.00 20.00           H
ATOM    245  H42 C   A   9       4.588  20.922  20.730  1.00 20.00           H
ATOM    246  H5  C   A   9       1.811  18.528  20.314  1.00 20.00           H
ATOM    247  C5  C   A   9       2.803  18.210  20.584  1.00 11.31           C
ATOM    248  C5' C   A   9       3.743  12.088  19.271  1.00 12.18           C
ATOM    249  O5' C   A   9       2.354  12.356  19.296  1.00 13.52           O
ATOM    250 1H5' C   A   9       3.913  11.026  19.450  1.00 20.00           H
ATOM    251 2H5' C   A   9       4.156  12.348  18.289  1.00 20.00           H
ATOM    252  C6  C   A   9       3.083  16.880  20.649  1.00 11.65           C
ATOM    253  H6  C   A   9       2.315  16.125  20.424  1.00 20.00           H
ATOM    254 HO3' C   A   9       3.663  11.471  23.053  1.00  0.00           H
TER     255      C   A   9
ATOM    256  N1  G   B  12       7.584  20.401  20.703  1.00  9.51           N
ATOM    257  H1  G   B  12       6.791  19.794  20.598  1.00 20.00           H
ATOM    258  H1' G   B  12      12.315  21.536  21.257  1.00 20.00           H
ATOM    259  C1' G   B  12      12.103  22.601  21.412  1.00 13.00           C
ATOM    260  N2  G   B  12       8.945  18.592  20.444  1.00  9.89           N
ATOM    261  C2  G   B  12       8.828  19.885  20.564  1.00  8.96           C
ATOM    262  C2' G   B  12      13.134  23.420  20.633  1.00 14.37           C
ATOM    263 1H2' G   B  12      13.505  22.854  19.779  1.00 20.00           H
ATOM    264 2H2' G   B  12      12.715  24.368  20.297  1.00 20.00           H
ATOM    265  H21 G   B  12       9.804  18.296  20.002  1.00 20.00           H
ATOM    266  H22 G   B  12       8.119  18.008  20.461  1.00 20.00           H
ATOM    267  N3  G   B  12       9.948  20.590  20.662  1.00  9.79           N
ATOM    268  O3' G   B  12      15.194  22.648  21.769  1.00 19.96           O
ATOM    269  H3' G   B  12      14.703  24.644  21.506  1.00 20.00           H
ATOM    270  C3' G   B  12      14.217  23.682  21.682  1.00 18.28           C
ATOM    271  C4  G   B  12       9.728  21.925  20.831  1.00 13.12           C
ATOM    272  C4' G   B  12      13.433  23.664  23.003  1.00 18.75           C
ATOM    273  H4' G   B  12      14.032  23.108  23.723  1.00 20.00           H
ATOM    274  O4' G   B  12      12.233  22.937  22.792  1.00 17.07           O
ATOM    275  C5  G   B  12       8.508  22.568  20.929  1.00 15.44           C
ATOM    276  C5' G   B  12      13.084  25.027  23.652  1.00 19.77           C
ATOM    277  O5' G   B  12      12.498  25.986  22.777  1.00 29.23           O
ATOM    278 1H5' G   B  12      13.993  25.453  24.071  1.00 20.00           H
ATOM    279 2H5' G   B  12      12.401  24.827  24.481  1.00 20.00           H
ATOM    280  C6  G   B  12       7.318  21.749  20.868  1.00 13.46           C
ATOM    281  O6  G   B  12       6.137  22.058  21.060  1.00 13.21           O
ATOM    282  N7  G   B  12       8.715  23.950  21.137  1.00 15.64           N
ATOM    283  H8  G   B  12      10.527  25.004  21.274  1.00 20.00           H
ATOM    284  C8  G   B  12      10.017  24.066  21.135  1.00 11.92           C
ATOM    285  N9  G   B  12      10.696  22.878  21.037  1.00 13.76           N
ATOM    286 HO5' G   B  12      11.577  26.134  23.017  1.00  0.00           H
ATOM    287  P   T   B  13      16.333  22.427  20.650  1.00 21.40           P
ATOM    288  N1  T   B  13      11.439  20.820  17.446  1.00 14.94           N
ATOM    289  H1' T   B  13      12.472  19.027  16.992  1.00 20.00           H
ATOM    290  C1' T   B  13      12.681  19.988  17.482  1.00 17.69           C
ATOM    291  O1P T   B  13      17.414  21.645  21.291  1.00 20.00           O
ATOM    292  O2  T   B  13      10.096  18.923  17.575  1.00 11.01           O
ATOM    293  C2  T   B  13      10.210  20.136  17.414  1.00 11.40           C
ATOM    294  C2' T   B  13      13.927  20.585  16.819  1.00 16.24           C
ATOM    295 1H2' T   B  13      13.865  20.593  15.731  1.00 20.00           H
ATOM    296 2H2' T   B  13      14.159  21.574  17.210  1.00 20.00           H
ATOM    297  O2P T   B  13      16.635  23.755  20.079  1.00 20.00           O
ATOM    298  H3  T   B  13       8.195  20.412  17.268  1.00 20.00           H
ATOM    299  N3  T   B  13       9.072  20.910  17.362  1.00 10.91           N
ATOM    300  C3' T   B  13      14.992  19.618  17.313  1.00 16.83           C
ATOM    301  O3' T   B  13      14.955  18.449  16.515  1.00 18.31           O
ATOM    302  H3' T   B  13      15.982  20.074  17.288  1.00 20.00           H
ATOM    303  C4  T   B  13       9.018  22.278  17.459  1.00 11.70           C
ATOM    304  O4  T   B  13       7.927  22.808  17.649  1.00 15.73           O
ATOM    305  H4' T   B  13      14.572  18.302  18.956  1.00 20.00           H
ATOM    306  O4' T   B  13      13.124  19.768  18.814  1.00 17.77           O
ATOM    307  C4' T   B  13      14.500  19.373  18.750  1.00 21.13           C
ATOM    308  C5  T   B  13      10.330  22.937  17.509  1.00 14.30           C
ATOM    309  O5' T   B  13      15.570  21.510  19.562  1.00 17.17           O
ATOM    310  C5' T   B  13      15.333  20.125  19.811  1.00 15.92           C
ATOM    311 1H5' T   B  13      16.299  19.626  19.881  1.00 20.00           H
ATOM    312 2H5' T   B  13      14.825  20.029  20.770  1.00 20.00           H
ATOM    313  C5M T   B  13      10.431  24.444  17.682  0.00 99.00           C
ATOM    314  H6  T   B  13      12.428  22.701  17.528  1.00 20.00           H
ATOM    315  C6  T   B  13      11.474  22.202  17.481  1.00 13.11           C
ATOM    316 1H5M T   B  13      10.270  24.929  16.718  0.00  0.00           H
ATOM    317 2H5M T   B  13      11.406  24.722  18.089  0.00  0.00           H
ATOM    318 3H5M T   B  13       9.647  24.772  18.368  0.00  0.00           H
ATOM    319  P   A   B  14      16.237  17.512  16.298  1.00 20.40           P
ATOM    320  N1  A   B  14       8.448  19.253  14.077  1.00 11.95           N
ATOM    321  C1' A   B  14      12.208  15.748  14.095  1.00 17.85           C
ATOM    322  H1' A   B  14      11.309  15.176  13.839  1.00 20.00           H
ATOM    323  O1P A   B  14      16.683  17.008  17.614  1.00 20.00           O
ATOM    324  C2  A   B  14       8.430  17.929  13.991  1.00 17.18           C
ATOM    325  H2  A   B  14       7.450  17.471  13.978  1.00 20.00           H
ATOM    326  C2' A   B  14      13.364  15.265  13.212  1.00 22.14           C
ATOM    327 1H2' A   B  14      13.007  14.910  12.247  1.00 20.00           H
ATOM    328 2H2' A   B  14      14.105  16.052  13.073  1.00 20.00           H
ATOM    329  O2P A   B  14      17.190  18.212  15.419  1.00 20.00           O
ATOM    330  N3  A   B  14       9.470  17.105  13.932  1.00 14.03           N
ATOM    331  H3' A   B  14      15.080  14.105  13.853  1.00 20.00           H
ATOM    332  C3' A   B  14      14.005  14.149  14.035  1.00 19.80           C
ATOM    333  O3' A   B  14      13.432  12.865  13.826  1.00 19.32           O
ATOM    334  C4  A   B  14      10.656  17.769  13.968  1.00 12.01           C
ATOM    335  H4' A   B  14      13.432  13.718  16.046  1.00 20.00           H
ATOM    336  O4' A   B  14      12.578  15.468  15.436  1.00 17.82           O
ATOM    337  C4' A   B  14      13.705  14.602  15.468  1.00 15.05           C
ATOM    338  C5  A   B  14      10.838  19.127  14.014  1.00 12.95           C
ATOM    339  O5' A   B  14      15.548  16.307  15.492  1.00 15.14           O
ATOM    340  C5' A   B  14      14.872  15.283  16.206  1.00 17.46           C
ATOM    341 1H5' A   B  14      15.604  14.532  16.501  1.00 20.00           H
ATOM    342 2H5' A   B  14      14.456  15.719  17.113  1.00 20.00           H
ATOM    343  N6  A   B  14       9.515  21.177  14.137  1.00 16.83           N
ATOM    344  C6  A   B  14       9.627  19.864  14.067  1.00 14.10           C
ATOM    345  H61 A   B  14      10.305  21.732  13.873  1.00 20.00           H
ATOM    346  H62 A   B  14       8.571  21.554  14.175  1.00 20.00           H
ATOM    347  N7  A   B  14      12.204  19.445  14.046  1.00 13.26           N
ATOM    348  C8  A   B  14      12.783  18.269  14.048  1.00 16.90           C
ATOM    349  H8  A   B  14      13.857  18.134  14.120  1.00 20.00           H
ATOM    350  N9  A   B  14      11.913  17.203  13.993  1.00 14.64           N
ATOM    351  P   T   B  15      13.637  12.030  12.467  1.00 28.80           P
ATOM    352  N1  T   B  15      10.219  16.622  10.474  1.00 27.42           N
ATOM    353  H1' T   B  15       8.832  15.096   9.977  1.00 20.00           H
ATOM    354  C1' T   B  15       9.870  15.166  10.330  1.00 22.17           C
ATOM    355  O1P T   B  15      13.551  10.595  12.807  1.00 20.00           O
ATOM    356  O2  T   B  15       7.968  17.202  10.566  1.00 18.40           O
ATOM    357  C2  T   B  15       9.150  17.528  10.583  1.00 21.32           C
ATOM    358  C2' T   B  15      10.738  14.348   9.367  1.00 26.62           C
ATOM    359 1H2' T   B  15      10.584  14.643   8.330  1.00 20.00           H
ATOM    360 2H2' T   B  15      11.789  14.391   9.649  1.00 20.00           H
ATOM    361  O2P T   B  15      14.856  12.539  11.802  1.00 20.00           O
ATOM    362  H3  T   B  15       8.674  19.503  10.717  1.00 20.00           H
ATOM    363  N3  T   B  15       9.460  18.868  10.655  1.00 17.57           N
ATOM    364  C3' T   B  15      10.210  12.940   9.637  1.00 28.50           C
ATOM    365  O3' T   B  15       9.027  12.787   8.867  1.00 39.73           O
ATOM    366  H3' T   B  15      10.946  12.177   9.376  1.00 20.00           H
ATOM    367  C4  T   B  15      10.720  19.411  10.631  1.00 12.10           C
ATOM    368  O4  T   B  15      10.842  20.628  10.770  1.00 13.72           O
ATOM    369  H4' T   B  15       8.981  12.609  11.380  1.00 20.00           H
ATOM    370  O4' T   B  15       9.992  14.415  11.529  1.00 23.77           O
ATOM    371  C4' T   B  15       9.971  13.023  11.163  1.00 26.40           C
ATOM    372  C5  T   B  15      11.797  18.431  10.465  1.00 18.42           C
ATOM    373  O5' T   B  15      12.358  12.477  11.585  1.00 32.26           O
ATOM    374  C5' T   B  15      11.013  12.253  12.009  1.00 25.68           C
ATOM    375 1H5' T   B  15      10.790  11.184  11.969  1.00 20.00           H
ATOM    376 2H5' T   B  15      10.913  12.583  13.045  1.00 20.00           H
ATOM    377  C5M T   B  15      13.242  18.907  10.370  0.00 99.00           C
ATOM    378  H6  T   B  15      12.330  16.391  10.280  1.00 20.00           H
ATOM    379  C6  T   B  15      11.521  17.096  10.391  1.00 17.04           C
ATOM    380 1H5M T   B  15      13.931  18.072  10.244  0.00  0.00           H
ATOM    381 2H5M T   B  15      13.500  19.458  11.277  0.00  0.00           H
ATOM    382 3H5M T   B  15      13.336  19.591   9.525  0.00  0.00           H
ATOM    383  P   A   B  16       8.290  11.386   8.598  1.00 34.80           P
ATOM    384  N1  A   B  16       7.632  19.524   7.303  1.00  9.81           N
ATOM    385  C1' A   B  16       5.106  15.045   7.531  1.00 21.52           C
ATOM    386  H1' A   B  16       4.301  15.788   7.491  1.00 20.00           H
ATOM    387  O1P A   B  16       8.211  10.632   9.862  1.00 20.00           O
ATOM    388  C2  A   B  16       6.340  19.243   7.426  1.00 14.96           C
ATOM    389  H2  A   B  16       5.679  20.086   7.583  1.00 20.00           H
ATOM    390  C2' A   B  16       4.728  13.849   6.648  1.00 22.34           C
ATOM    391 1H2' A   B  16       4.055  14.172   5.859  1.00 20.00           H
ATOM    392 2H2' A   B  16       5.608  13.382   6.206  1.00 20.00           H
ATOM    393  O2P A   B  16       8.856  10.753   7.395  1.00 20.00           O
ATOM    394  N3  A   B  16       5.757  18.050   7.383  1.00 13.91           N
ATOM    395  H3' A   B  16       4.396  11.823   7.322  1.00 20.00           H
ATOM    396  C3' A   B  16       4.091  12.832   7.603  1.00 24.53           C
ATOM    397  O3' A   B  16       2.663  12.870   7.656  1.00 30.04           O
ATOM    398  C4  A   B  16       6.662  17.042   7.217  1.00 14.86           C
ATOM    399  H4' A   B  16       4.031  13.167   9.744  1.00 20.00           H
ATOM    400  O4' A   B  16       5.226  14.556   8.849  1.00 21.13           O
ATOM    401  C4' A   B  16       4.765  13.215   8.934  1.00 20.73           C
ATOM    402  C5  A   B  16       8.017  17.174   7.053  1.00 14.23           C
ATOM    403  O5' A   B  16       6.837  11.971   8.257  1.00 36.25           O
ATOM    404  C5' A   B  16       5.933  12.282   9.307  1.00 27.91           C
ATOM    405 1H5' A   B  16       5.524  11.342   9.675  1.00 20.00           H
ATOM    406 2H5' A   B  16       6.492  12.752  10.116  1.00 20.00           H
ATOM    407  N6  A   B  16       9.737  18.894   7.034  1.00 12.27           N
ATOM    408  C6  A   B  16       8.474  18.512   7.115  1.00 10.10           C
ATOM    409  H61 A   B  16      10.441  18.195   6.909  1.00 20.00           H
ATOM    410  H62 A   B  16       9.948  19.877   7.173  1.00 20.00           H
ATOM    411  N7  A   B  16       8.635  15.922   6.900  1.00 18.45           N
ATOM    412  C8  A   B  16       7.631  15.089   7.025  1.00 15.57           C
ATOM    413  H8  A   B  16       7.747  14.011   7.016  1.00 20.00           H
ATOM    414  N9  A   B  16       6.404  15.688   7.200  1.00 20.33           N
ATOM    415  P   T   B  17       1.740  12.583   6.356  1.00 31.28           P
ATOM    416  N1  T   B  17       4.079  17.703   4.209  1.00 17.05           N
ATOM    417  H1' T   B  17       2.262  18.707   4.721  1.00 20.00           H
ATOM    418  C1' T   B  17       2.623  17.686   4.557  1.00 22.07           C
ATOM    419  O1P T   B  17       0.393  12.161   6.796  1.00 20.00           O
ATOM    420  O2  T   B  17       4.171  20.027   4.232  1.00 13.38           O
ATOM    421  C2  T   B  17       4.744  18.941   4.209  1.00 12.53           C
ATOM    422  C2' T   B  17       1.715  17.005   3.529  1.00 21.24           C
ATOM    423 1H2' T   B  17       1.431  17.719   2.764  1.00 20.00           H
ATOM    424 2H2' T   B  17       2.211  16.150   3.074  1.00 20.00           H
ATOM    425  O2P T   B  17       2.499  11.721   5.424  1.00 20.00           O
ATOM    426  H3  T   B  17       6.593  19.798   4.141  1.00 20.00           H
ATOM    427  N3  T   B  17       6.109  18.917   4.036  1.00 12.08           N
ATOM    428  C3' T   B  17       0.515  16.466   4.322  1.00 30.05           C
ATOM    429  O3' T   B  17      -0.696  17.217   4.152  1.00 27.65           O
ATOM    430  H3' T   B  17       0.318  15.435   4.024  1.00 20.00           H
ATOM    431  C4  T   B  17       6.877  17.796   3.839  1.00 10.59           C
ATOM    432  O4  T   B  17       8.089  17.934   3.683  1.00 14.74           O
ATOM    433  H4' T   B  17       0.486  17.195   6.350  1.00 20.00           H
ATOM    434  O4' T   B  17       2.426  16.928   5.728  1.00 22.80           O
ATOM    435  C4' T   B  17       1.071  16.483   5.764  1.00 24.73           C
ATOM    436  C5  T   B  17       6.125  16.540   3.775  1.00 12.84           C
ATOM    437  O5' T   B  17       1.634  14.059   5.724  1.00 22.08           O
ATOM    438  C5' T   B  17       1.017  15.110   6.456  1.00 17.52           C
ATOM    439 1H5' T   B  17      -0.025  14.849   6.626  1.00 20.00           H
ATOM    440 2H5' T   B  17       1.512  15.202   7.423  1.00 20.00           H
ATOM    441  C5M T   B  17       6.859  15.236   3.500  0.00 99.00           C
ATOM    442  H6  T   B  17       4.232  15.592   3.989  1.00 20.00           H
ATOM    443  C6  T   B  17       4.777  16.529   3.976  1.00 13.70           C
ATOM    444 1H5M T   B  17       6.177  14.385   3.522  0.00  0.00           H
ATOM    445 2H5M T   B  17       7.345  15.296   2.527  0.00  0.00           H
ATOM    446 3H5M T   B  17       7.637  15.094   4.251  0.00  0.00           H
ATOM    447  P   A   B  18      -1.489  17.311   2.733  1.00 26.44           P
ATOM    448  N1  A   B  18       7.393  20.092   0.736  1.00 11.96           N
ATOM    449  C1' A   B  18       2.289  20.581   0.966  1.00 15.24           C
ATOM    450  H1' A   B  18       2.703  21.592   1.054  1.00 20.00           H
ATOM    451  O1P A   B  18      -2.886  17.739   2.951  1.00 20.00           O
ATOM    452  C2  A   B  18       6.599  21.134   0.945  1.00 13.27           C
ATOM    453  H2  A   B  18       7.091  22.081   1.121  1.00 20.00           H
ATOM    454  C2' A   B  18       1.263  20.537  -0.165  1.00 14.36           C
ATOM    455 1H2' A   B  18       1.578  21.211  -0.947  1.00 20.00           H
ATOM    456 2H2' A   B  18       1.152  19.525  -0.550  1.00 20.00           H
ATOM    457  O2P A   B  18      -1.220  16.092   1.935  1.00 20.00           O
ATOM    458  N3  A   B  18       5.275  21.160   0.944  1.00 12.00           N
ATOM    459  H3' A   B  18      -0.845  20.240   0.147  1.00 20.00           H
ATOM    460  C3' A   B  18      -0.077  20.955   0.446  1.00 17.61           C
ATOM    461  O3' A   B  18      -0.507  22.270   0.070  1.00 17.99           O
ATOM    462  C4  A   B  18       4.740  19.918   0.786  1.00 11.85           C
ATOM    463  H4' A   B  18       0.149  21.776   2.442  1.00 20.00           H
ATOM    464  O4' A   B  18       1.545  20.298   2.120  1.00 16.57           O
ATOM    465  C4' A   B  18       0.222  20.801   1.956  1.00 18.64           C
ATOM    466  C5  A   B  18       5.417  18.743   0.583  1.00 12.43           C
ATOM    467  O5' A   B  18      -0.715  18.534   2.041  1.00 19.68           O
ATOM    468  C5' A   B  18      -0.723  19.819   2.651  1.00 18.89           C
ATOM    469 1H5' A   B  18      -1.736  20.214   2.635  1.00 20.00           H
ATOM    470 2H5' A   B  18      -0.398  19.731   3.689  1.00 20.00           H
ATOM    471  N6  A   B  18       7.724  17.939   0.441  1.00 13.01           N
ATOM    472  C6  A   B  18       6.829  18.899   0.576  1.00 12.08           C
ATOM    473  H61 A   B  18       7.432  16.998   0.619  1.00 20.00           H
ATOM    474  H62 A   B  18       8.690  18.211   0.598  1.00 20.00           H
ATOM    475  N7  A   B  18       4.519  17.669   0.423  1.00 13.59           N
ATOM    476  C8  A   B  18       3.350  18.239   0.609  1.00 11.10           C
ATOM    477  H8  A   B  18       2.410  17.695   0.610  1.00 20.00           H
ATOM    478  N9  A   B  18       3.400  19.603   0.799  1.00 13.50           N
ATOM    479  P   C   B  19      -0.810  22.714  -1.465  1.00 16.01           P
ATOM    480  N1  C   B  19       4.642  21.435  -2.727  1.00 11.50           N
ATOM    481  C1' C   B  19       4.177  22.858  -2.743  1.00 13.12           C
ATOM    482  H1' C   B  19       5.043  23.521  -2.818  1.00 20.00           H
ATOM    483  O1P C   B  19      -1.665  23.915  -1.512  1.00 20.00           O
ATOM    484  O2  C   B  19       6.822  22.099  -3.056  1.00 14.86           O
ATOM    485  C2  C   B  19       6.016  21.186  -2.850  1.00 11.83           C
ATOM    486  C2' C   B  19       3.208  23.181  -3.877  1.00 10.26           C
ATOM    487 1H2' C   B  19       3.732  23.277  -4.827  1.00 20.00           H
ATOM    488 2H2' C   B  19       2.412  22.438  -3.941  1.00 20.00           H
ATOM    489  O2P C   B  19      -1.162  21.537  -2.291  1.00 20.00           O
ATOM    490  N3  C   B  19       6.491  19.913  -2.871  1.00 10.91           N
ATOM    491  H3' C   B  19       1.577  24.591  -3.712  1.00 20.00           H
ATOM    492  O3' C   B  19       3.394  25.561  -3.945  1.00 11.97           O
ATOM    493  C3' C   B  19       2.621  24.503  -3.398  1.00 10.49           C
ATOM    494  C4  C   B  19       5.641  18.923  -2.726  1.00  7.99           C
ATOM    495  N4  C   B  19       6.171  17.745  -2.599  1.00 15.71           N
ATOM    496  C4' C   B  19       2.716  24.380  -1.861  1.00 11.52           C
ATOM    497  O4' C   B  19       3.487  23.217  -1.573  1.00 11.57           O
ATOM    498  H4' C   B  19       3.193  25.268  -1.445  1.00 20.00           H
ATOM    499  H41 C   B  19       5.662  17.121  -1.994  1.00 20.00           H
ATOM    500  H42 C   B  19       7.190  17.735  -2.590  1.00 20.00           H
ATOM    501  H5  C   B  19       3.547  18.276  -2.558  1.00 20.00           H
ATOM    502  C5  C   B  19       4.233  19.099  -2.655  1.00  8.79           C
ATOM    503  C5' C   B  19       1.326  24.217  -1.251  1.00 16.46           C
ATOM    504  O5' C   B  19       0.643  23.173  -1.926  1.00 14.28           O
ATOM    505 1H5' C   B  19       0.760  25.143  -1.353  1.00 20.00           H
ATOM    506 2H5' C   B  19       1.427  23.984  -0.187  1.00 20.00           H
ATOM    507  C6  C   B  19       3.760  20.375  -2.658  1.00 13.94           C
ATOM    508  H6  C   B  19       2.689  20.578  -2.575  1.00 20.00           H
ATOM    509 HO3' C   B  19       3.484  25.392  -4.881  1.00  0.00           H
TER     510      C   B  19
HETATM  511  H01 RES    20       6.141  24.305   1.962  1.00  0.00           H
HETATM  512  H02 RES    20       6.011  15.273  14.926  1.00  0.00           H
HETATM  513  H03 RES    20       8.085  14.742  17.386  1.00  0.00           H
HETATM  514  H04 RES    20       6.568  15.289  16.791  1.00  0.00           H
HETATM  515  O1  RES    20       4.578  26.459   0.291  1.00  0.00           O
HETATM  516  C1  RES    20       7.440  26.953   0.374  1.00  0.00           C
HETATM  517  N1  RES    20       9.376  25.350  -2.351  1.00  0.00           N
HETATM  518  C10 RES    20       1.979  26.826   1.692  1.00  0.00           C
HETATM  519  N10 RES    20       7.349  14.644  16.701  1.00  0.00           N
HETATM  520 1H10 RES    20       1.768  26.749   0.621  1.00  0.00           H
HETATM  521 2H10 RES    20       2.718  27.614   1.865  1.00  0.00           H
HETATM  522 3H10 RES    20       1.058  27.081   2.225  1.00  0.00           H
HETATM  523  N11 RES    20       8.977  14.065  15.156  1.00  0.00           N
HETATM  524  C11 RES    20       1.175  22.750   5.321  1.00  0.00           C
HETATM  525  H11 RES    20       7.108  27.479   1.278  1.00  0.00           H
HETATM  526 1H11 RES    20       9.135  14.147  14.141  1.00  0.00           H
HETATM  527  H12 RES    20       6.864  27.328  -0.479  1.00  0.00           H
HETATM  528  C12 RES    20       1.097  21.638   6.308  1.00  0.00           C
HETATM  529  C13 RES    20       2.060  20.705   6.886  1.00  0.00           C
HETATM  530  H13 RES    20       8.495  27.205   0.209  1.00  0.00           H
HETATM  531 1H13 RES    20       3.119  20.697   6.652  1.00  0.00           H
HETATM  532  C14 RES    20       1.402  19.842   7.752  1.00  0.00           C
HETATM  533  C15 RES    20       0.096  20.203   7.735  1.00  0.00           C
HETATM  534 1H15 RES    20      -0.729  19.780   8.299  1.00  0.00           H
HETATM  535  C16 RES    20      -1.458  21.774   6.683  1.00  0.00           C
HETATM  536 1H16 RES    20      -1.674  21.796   5.611  1.00  0.00           H
HETATM  537 2H16 RES    20      -1.534  22.785   7.094  1.00  0.00           H
HETATM  538 3H16 RES    20      -2.191  21.131   7.177  1.00  0.00           H
HETATM  539  C17 RES    20       1.424  17.768   9.052  1.00  0.00           C
HETATM  540  C18 RES    20       2.263  16.921   9.938  1.00  0.00           C
HETATM  541  C19 RES    20       3.597  17.041  10.247  1.00  0.00           C
HETATM  542 1H19 RES    20       4.305  17.763   9.864  1.00  0.00           H
HETATM  543  C2  RES    20       7.270  25.417   0.542  1.00  0.00           C
HETATM  544  N2  RES    20       6.027  25.020   1.252  1.00  0.00           N
HETATM  545  O2  RES    20       0.215  23.445   5.028  1.00  0.00           O
HETATM  546  C20 RES    20       3.890  16.009  11.176  1.00  0.00           C
HETATM  547  H21 RES    20       8.099  25.085   1.176  1.00  0.00           H
HETATM  548  C21 RES    20       2.753  15.288  11.424  1.00  0.00           C
HETATM  549 1H21 RES    20       2.562  14.441  12.072  1.00  0.00           H
HETATM  550  C22 RES    20       0.375  15.326  10.648  1.00  0.00           C
HETATM  551 1H22 RES    20       0.065  15.125   9.619  1.00  0.00           H
HETATM  552 2H22 RES    20      -0.295  16.062  11.101  1.00  0.00           H
HETATM  553 3H22 RES    20       0.323  14.395  11.218  1.00  0.00           H
HETATM  554  C23 RES    20       5.507  14.706  12.533  1.00  0.00           C
HETATM  555  C24 RES    20       6.920  14.787  13.079  1.00  0.00           C
HETATM  556 1H24 RES    20       7.442  13.877  12.773  1.00  0.00           H
HETATM  557 2H24 RES    20       7.419  15.654  12.637  1.00  0.00           H
HETATM  558  C25 RES    20       7.795  14.489  15.439  1.00  0.00           C
HETATM  559  C3  RES    20       7.376  24.665  -0.811  1.00  0.00           C
HETATM  560  N3  RES    20       2.517  25.556   2.183  1.00  0.00           N
HETATM  561  O3  RES    20       0.234  17.567   8.858  1.00  0.00           O
HETATM  562  H31 RES    20       7.438  23.590  -0.612  1.00  0.00           H
HETATM  563  H32 RES    20       6.464  24.837  -1.388  1.00  0.00           H
HETATM  564  C4  RES    20       8.525  25.055  -1.654  1.00  0.00           C
HETATM  565  N4  RES    20       2.371  22.937   4.698  1.00  0.00           N
HETATM  566  O4  RES    20       4.783  13.764  12.797  1.00  0.00           O
HETATM  567  H41 RES    20       3.136  22.332   4.973  1.00  0.00           H
HETATM  568  C5  RES    20       4.800  25.589   1.119  1.00  0.00           C
HETATM  569  N5  RES    20      -0.100  21.264   6.890  1.00  0.00           N
HETATM  570  N6  RES    20       2.049  18.825   8.465  1.00  0.00           N
HETATM  571  C6  RES    20       3.789  25.039   2.055  1.00  0.00           C
HETATM  572  H61 RES    20       3.054  18.887   8.567  1.00  0.00           H
HETATM  573  N7  RES    20       1.745  15.842  10.658  1.00  0.00           N
HETATM  574  C7  RES    20       3.828  23.954   3.024  1.00  0.00           C
HETATM  575  H71 RES    20       4.686  23.315   3.182  1.00  0.00           H
HETATM  576  N8  RES    20       5.130  15.753  11.757  1.00  0.00           N
HETATM  577  C8  RES    20       2.615  23.881   3.688  1.00  0.00           C
HETATM  578  H81 RES    20       5.856  16.427  11.556  1.00  0.00           H
HETATM  579  C9  RES    20       1.836  24.859   3.158  1.00  0.00           C
HETATM  580  N9  RES    20       6.875  14.906  14.542  1.00  0.00           N
HETATM  581  H91 RES    20       0.823  25.138   3.427  1.00  0.00           H
CONECT   40   39
CONECT   56   55
CONECT   61   58
CONECT   41   39
CONECT   57   55
CONECT   62   58
CONECT   63   58
CONECT   35   33   34   39   51
CONECT   38   33   37   44
CONECT   39   35   40   41   45
CONECT   45   39   46   47   52
CONECT   48   44   49   53
CONECT   52   45   50   51   55
CONECT   53   48   58   60
CONECT   55   52   54   56   57
CONECT   58   61   62   63   53
CONECT   60   33   53   59
CONECT   34   35
CONECT   43   44
CONECT   47   45
CONECT   50   52
CONECT   59   60
CONECT   33   35   38   60
CONECT   44   38   43   48
CONECT   36   32
CONECT   37   38
CONECT   42   32
CONECT   46   45   64
CONECT   49   48
CONECT   51   35   52
CONECT   54   32   55
CONECT   32   13   36   42   54
CONECT   72   71
CONECT   86   85
CONECT   73   71
CONECT   87   85
CONECT   66   67   71   81   95
CONECT   69   65   70   75
CONECT   71   66   72   73   77
CONECT   77   71   76   78   82
CONECT   79   75   83   95
CONECT   82   77   80   81   85
CONECT   83   79   89   92
CONECT   85   82   84   86   87
CONECT   89   65   83   88
CONECT   93   92   94   95
CONECT   67   66
CONECT   70   69
CONECT   76   77
CONECT   80   82
CONECT   90   88
CONECT   91   88
CONECT   94   93
CONECT   65   69   89
CONECT   75   69   79
CONECT   88   89   90   91
CONECT   92   83   93
CONECT   95   66   79   93
CONECT   68   64
CONECT   74   64
CONECT   78   77   96
CONECT   81   66   82
CONECT   84   64   85
CONECT   64   46   68   74   84
CONECT  104  103
CONECT  120  119
CONECT  125  122
CONECT  105  103
CONECT  121  119
CONECT  126  122
CONECT  127  122
CONECT   99  115  103   97   98
CONECT  102  108  101   97
CONECT  103  109  105  104   99
CONECT  109  116  111  110  103
CONECT  112  117  113  108
CONECT  116  119  115  114  109
CONECT  117  124  122  112
CONECT  119  121  120  118  116
CONECT  122  126  125  127  117
CONECT  124  123  117   97
CONECT   98   99
CONECT  107  108
CONECT  111  109
CONECT  114  116
CONECT  123  124
CONECT   97  124  102   99
CONECT  108  112  107  102
CONECT  100   96
CONECT  101  102
CONECT  106   96
CONECT  110  128  109
CONECT  113  112
CONECT  115  116   99
CONECT  118  119   96
CONECT   96  118  100  106   78
CONECT  136  135
CONECT  150  149
CONECT  137  135
CONECT  151  149
CONECT  130  159  145  135  131
CONECT  133  139  134  129
CONECT  135  141  137  136  130
CONECT  141  146  142  140  135
CONECT  143  159  147  139
CONECT  146  149  145  144  141
CONECT  147  156  153  143
CONECT  149  151  150  148  146
CONECT  153  152  147  129
CONECT  157  159  158  156
CONECT  131  130
CONECT  134  133
CONECT  140  141
CONECT  144  146
CONECT  154  152
CONECT  155  152
CONECT  158  157
CONECT  129  153  133
CONECT  139  143  133
CONECT  152  155  154  153
CONECT  156  157  147
CONECT  159  157  143  130
CONECT  132  128
CONECT  138  128
CONECT  142  160  141
CONECT  145  146  130
CONECT  148  149  128
CONECT  128  148  138  132  110
CONECT  168  167
CONECT  184  183
CONECT  189  186
CONECT  169  167
CONECT  185  183
CONECT  190  186
CONECT  191  186
CONECT  163  179  167  162  161
CONECT  166  172  165  161
CONECT  167  173  169  168  163
CONECT  173  175  174  167  180
CONECT  176  177  172  181
CONECT  180  178  173  179  183
CONECT  181  176  186  188
CONECT  183  180  182  184  185
CONECT  186  181  189  190  191
CONECT  188  161  181  187
CONECT  162  163
CONECT  171  172
CONECT  175  173
CONECT  178  180
CONECT  187  188
CONECT  161  166  163  188
CONECT  172  176  171  166
CONECT  164  160
CONECT  165  166
CONECT  170  160
CONECT  174  173  192
CONECT  177  176
CONECT  179  163  180
CONECT  182  160  183
CONECT  160  170  164  182  142
CONECT  200  199
CONECT  214  213
CONECT  201  199
CONECT  215  213
CONECT  194  209  223  195  199
CONECT  197  193  198  203
CONECT  199  194  200  201  205
CONECT  205  210  199  204  206
CONECT  207  211  223  203
CONECT  210  208  209  213  205
CONECT  211  217  220  207
CONECT  213  210  212  214  215
CONECT  217  211  216  193
CONECT  221  220  222  223
CONECT  195  194
CONECT  198  197
CONECT  204  205
CONECT  208  210
CONECT  218  216
CONECT  219  216
CONECT  222  221
CONECT  193  217  197
CONECT  203  197  207
CONECT  216  217  218  219
CONECT  220  211  221
CONECT  223  221  194  207
CONECT  196  192
CONECT  202  192
CONECT  206  224  205
CONECT  209  210  194
CONECT  212  213  192
CONECT  192  212  174  196  202
CONECT  232  231
CONECT  250  248
CONECT  233  231
CONECT  251  248
CONECT  226  225  227  231  242
CONECT  230  225  229  235
CONECT  231  226  232  233  238
CONECT  238  231  236  237  241
CONECT  239  235  247  240
CONECT  241  238  248  243  242
CONECT  247  246  239  252
CONECT  248  249  241  251  250
CONECT  252  225  247  253
CONECT  227  226
CONECT  236  238
CONECT  243  241
CONECT  244  240
CONECT  245  240
CONECT  246  247
CONECT  253  252
CONECT  254  237
CONECT  225  226  230  252
CONECT  235  230  239
CONECT  240  245  244  239
CONECT  228  224
CONECT  229  230
CONECT  234  224
CONECT  237  238  254
CONECT  242  226  241
CONECT  249  224  248
CONECT  224  206  228  234  249
CONECT  295  294
CONECT  311  310
CONECT  316  313
CONECT  296  294
CONECT  312  310
CONECT  317  313
CONECT  318  313
CONECT  290  288  289  294  306
CONECT  293  288  292  299
CONECT  294  290  295  296  300
CONECT  300  294  301  302  307
CONECT  303  299  304  308
CONECT  307  310  300  305  306
CONECT  308  313  315  303
CONECT  310  311  312  307  309
CONECT  313  316  317  318  308
CONECT  315  314  288  308
CONECT  289  290
CONECT  298  299
CONECT  302  300
CONECT  305  307
CONECT  314  315
CONECT  288  315  290  293
CONECT  299  293  298  303
CONECT  291  287
CONECT  292  293
CONECT  297  287
CONECT  301  319  300
CONECT  304  303
CONECT  306  290  307
CONECT  309  310  287
CONECT  287  268  291  297  309
CONECT  327  326
CONECT  341  340
CONECT  328  326
CONECT  342  340
CONECT  321  322  326  336  350
CONECT  324  320  325  330
CONECT  326  321  327  328  332
CONECT  332  326  331  333  337
CONECT  334  330  338  350
CONECT  337  332  335  336  340
CONECT  338  334  344  347
CONECT  340  337  339  341  342
CONECT  344  320  338  343
CONECT  348  347  349  350
CONECT  322  321
CONECT  325  324
CONECT  331  332
CONECT  335  337
CONECT  345  343
CONECT  346  343
CONECT  349  348
CONECT  320  324  344
CONECT  330  324  334
CONECT  343  344  345  346
CONECT  347  338  348
CONECT  350  321  334  348
CONECT  323  319
CONECT  329  319
CONECT  333  332  351
CONECT  336  321  337
CONECT  339  319  340
CONECT  319  323  329  339  301
CONECT  359  358
CONECT  375  374
CONECT  380  377
CONECT  360  358
CONECT  376  374
CONECT  381  377
CONECT  382  377
CONECT  354  370  352  353  358
CONECT  357  352  356  363
CONECT  358  354  359  360  364
CONECT  364  371  358  365  366
CONECT  367  368  372  363
CONECT  371  369  370  374  364
CONECT  372  377  379  367
CONECT  374  371  373  375  376
CONECT  377  380  372  381  382
CONECT  379  372  378  352
CONECT  353  354
CONECT  362  363
CONECT  366  364
CONECT  369  371
CONECT  378  379
CONECT  352  379  354  357
CONECT  363  357  362  367
CONECT  355  351
CONECT  356  357
CONECT  361  351
CONECT  365  383  364
CONECT  368  367
CONECT  370  371  354
CONECT  373  374  351
CONECT  351  373  333  355  361
CONECT  391  390
CONECT  405  404
CONECT  392  390
CONECT  406  404
CONECT  385  386  390  400  414
CONECT  388  384  389  394
CONECT  390  385  391  392  396
CONECT  396  390  395  397  401
CONECT  398  394  402  414
CONECT  401  396  399  400  404
CONECT  402  398  408  411
CONECT  404  401  403  405  406
CONECT  408  384  402  407
CONECT  412  411  413  414
CONECT  386  385
CONECT  389  388
CONECT  395  396
CONECT  399  401
CONECT  409  407
CONECT  410  407
CONECT  413  412
CONECT  384  388  408
CONECT  394  388  398
CONECT  407  408  409  410
CONECT  411  402  412
CONECT  414  385  398  412
CONECT  387  383
CONECT  393  383
CONECT  397  396  415
CONECT  400  385  401
CONECT  403  383  404
CONECT  383  387  393  403  365
CONECT  423  422
CONECT  439  438
CONECT  444  441
CONECT  424  422
CONECT  440  438
CONECT  445  441
CONECT  446  441
CONECT  418  416  417  422  434
CONECT  421  416  420  427
CONECT  422  418  423  424  428
CONECT  428  422  429  430  435
CONECT  431  427  432  436
CONECT  435  428  433  434  438
CONECT  436  431  441  443
CONECT  438  435  437  439  440
CONECT  441  436  444  445  446
CONECT  443  416  436  442
CONECT  417  418
CONECT  426  427
CONECT  430  428
CONECT  433  435
CONECT  442  443
CONECT  416  418  421  443
CONECT  427  421  426  431
CONECT  419  415
CONECT  420  421
CONECT  425  415
CONECT  429  428  447
CONECT  432  431
CONECT  434  418  435
CONECT  437  415  438
CONECT  415  397  419  425  437
CONECT  455  454
CONECT  469  468
CONECT  456  454
CONECT  470  468
CONECT  449  450  454  464  478
CONECT  452  448  453  458
CONECT  454  449  455  456  460
CONECT  460  454  459  461  465
CONECT  462  458  466  478
CONECT  465  460  463  464  468
CONECT  466  462  472  475
CONECT  468  465  467  469  470
CONECT  472  448  466  471
CONECT  476  475  477  478
CONECT  450  449
CONECT  453  452
CONECT  459  460
CONECT  463  465
CONECT  473  471
CONECT  474  471
CONECT  477  476
CONECT  448  452  472
CONECT  458  452  462
CONECT  471  472  473  474
CONECT  475  466  476
CONECT  478  449  462  476
CONECT  451  447
CONECT  457  447
CONECT  461  460  479
CONECT  464  449  465
CONECT  467  447  468
CONECT  447  429  451  457  467
CONECT  487  486
CONECT  505  503
CONECT  488  486
CONECT  506  503
CONECT  481  480  482  486  497
CONECT  485  480  484  490
CONECT  486  481  487  488  493
CONECT  493  486  491  492  496
CONECT  494  490  495  502
CONECT  496  493  497  498  503
CONECT  502  494  501  507
CONECT  503  496  504  505  506
CONECT  507  480  502  508
CONECT  482  481
CONECT  491  493
CONECT  498  496
CONECT  499  495
CONECT  500  495
CONECT  501  502
CONECT  508  507
CONECT  509  492
CONECT  480  481  485  507
CONECT  490  485  494
CONECT  495  494  499  500
CONECT  483  479
CONECT  484  485
CONECT  489  479
CONECT  492  509  493
CONECT  497  481  496
CONECT  504  479  503
CONECT  479  461  483  489  504
CONECT  520  518
CONECT  526  523
CONECT  531  529
CONECT  534  533
CONECT  536  535
CONECT  542  541
CONECT  549  548
CONECT  551  550
CONECT  556  555
CONECT  521  518
CONECT  537  535
CONECT  552  550
CONECT  557  555
CONECT  522  518
CONECT  538  535
CONECT  553  550
CONECT  516  543  525  527  530
CONECT  518  560  520  521  522
CONECT  524  545  565  528
CONECT  528  569  524  529
CONECT  529  528  531  532
CONECT  532  570  529  533
CONECT  533  569  532  534
CONECT  535  569  536  537  538
CONECT  539  561  570  540
CONECT  540  541  573  539
CONECT  541  542  546  540
CONECT  543  544  547  559  516
CONECT  546  541  548  576
CONECT  548  546  549  573
CONECT  550  551  552  553  573
CONECT  554  555  566  576
CONECT  555  554  556  557  580
CONECT  558  580  519  523
CONECT  559  543  562  563  564
CONECT  564  559  517
CONECT  568  544  571  515
CONECT  571  560  568  574
CONECT  574  571  575  577
CONECT  577  565  574  579
CONECT  579  560  577  581
CONECT  511  544
CONECT  512  580
CONECT  513  519
CONECT  514  519
CONECT  525  516
CONECT  527  516
CONECT  530  516
CONECT  547  543
CONECT  562  559
CONECT  563  559
CONECT  567  565
CONECT  572  570
CONECT  575  574
CONECT  578  576
CONECT  581  579
CONECT  517  564
CONECT  519  558  513  514
CONECT  523  558  526
CONECT  544  543  568  511
CONECT  560  571  579  518
CONECT  565  567  577  524
CONECT  569  528  533  535
CONECT  570  572  532  539
CONECT  573  548  550  540
CONECT  576  546  554  578
CONECT  580  555  558  512
CONECT  515  568
CONECT  545  524
CONECT  561  539
CONECT  566  554
END
