# Supplementary material for: Comparative in silico study of congocidine congeners as potential inhibitors of African swine fever virus
Source: PLoS One. 2019 Aug 28;14(8):e0221175. doi: 10.1371/journal.pone.0221175 (PMC6713398; doi:10.1371/journal.pone.0221175)
Supplement: S4 Data — (ZIP) [file pone.0221175.s004.zip › S4 Data Minimized PDB for predictta/cong3conf4ME.pdb]

HEADER                                            01-JAN-01   YULI              
EXPDTA    THEORETICAL MODEL                                                     
REMARK   3                                                                      
REMARK   3 REFINEMENT.                                                          
REMARK   3   PROGRAM 1                  ICM 3.8                                 
REMARK   3   AUTHORS 1      R.ABAGYAN, M.TOTROV                                 
REMARK  76                                                                      
REMARK  76 DNA (5'-D(CPGPTPAPTPAPTPAPCPG)-3'); CHAIN: A, B; ENGINEERED:         
CRYST1   25.180   39.110   53.470  90.00  90.00  90.00 P 21 21 21               
ATOM      1  N1  G   A   2       9.411  19.747  -2.622  1.00 15.68           N
ATOM      2  H1  G   A   2       8.435  19.848  -2.391  1.00 20.00           H
ATOM      3  H1' G   A   2      14.068  20.957  -4.219  1.00 20.00           H
ATOM      4  C1' G   A   2      14.415  20.216  -3.489  1.00 24.61           C
ATOM      5  N2  G   A   2       9.628  22.012  -2.474  1.00 14.57           N
ATOM      6  C2  G   A   2      10.196  20.853  -2.640  1.00 16.05           C
ATOM      7  C2' G   A   2      14.811  20.938  -2.199  1.00 27.40           C
ATOM      8 1H2' G   A   2      14.676  22.013  -2.328  1.00 20.00           H
ATOM      9 2H2' G   A   2      14.208  20.623  -1.359  1.00 20.00           H
ATOM     10  H21 G   A   2      10.231  22.762  -2.182  1.00 20.00           H
ATOM     11  H22 G   A   2       8.626  22.071  -2.309  1.00 20.00           H
ATOM     12  N3  G   A   2      11.505  20.842  -2.871  1.00 13.29           N
ATOM     13  O3' G   A   2      17.070  21.745  -1.902  1.00 24.39           O
ATOM     14  H3' G   A   2      16.381  19.938  -1.055  1.00 20.00           H
ATOM     15  C3' G   A   2      16.274  20.565  -1.949  1.00 27.62           C
ATOM     16  C4  G   A   2      12.001  19.579  -3.030  1.00 15.70           C
ATOM     17  C4' G   A   2      16.697  19.822  -3.229  1.00 29.19           C
ATOM     18  H4' G   A   2      17.216  20.586  -3.817  1.00 20.00           H
ATOM     19  O4' G   A   2      15.537  19.479  -3.977  1.00 19.51           O
ATOM     20  C5  G   A   2      11.303  18.391  -3.019  1.00 14.91           C
ATOM     21  C5' G   A   2      17.680  18.634  -3.117  1.00 32.74           C
ATOM     22  O5' G   A   2      17.285  17.561  -2.260  1.00 27.54           O
ATOM     23 1H5' G   A   2      18.630  19.036  -2.789  1.00 20.00           H
ATOM     24 2H5' G   A   2      17.798  18.229  -4.113  1.00 20.00           H
ATOM     25  C6  G   A   2       9.879  18.455  -2.797  1.00 14.69           C
ATOM     26  O6  G   A   2       9.045  17.552  -2.838  1.00 16.78           O
ATOM     27  N7  G   A   2      12.171  17.316  -3.292  1.00 17.99           N
ATOM     28  H8  G   A   2      14.245  17.343  -3.595  1.00 20.00           H
ATOM     29  C8  G   A   2      13.337  17.888  -3.391  1.00 21.53           C
ATOM     30  N9  G   A   2      13.315  19.254  -3.267  1.00 18.23           N
ATOM     31 HO5' G   A   2      16.349  17.348  -2.411  1.00  0.00           H
ATOM     32  P   T   A   3      17.355  22.548  -0.543  1.00 25.04           P
ATOM     33  N1  T   A   3      11.978  22.353   0.855  1.00 11.60           N
ATOM     34  H1' T   A   3      11.526  24.429   0.743  1.00 20.00           H
ATOM     35  C1' T   A   3      12.405  23.775   0.695  1.00 12.33           C
ATOM     36  O1P T   A   3      18.313  23.612  -0.918  1.00 20.00           O
ATOM     37  O2  T   A   3       9.760  22.924   0.472  1.00 11.64           O
ATOM     38  C2  T   A   3      10.600  22.084   0.786  1.00  9.66           C
ATOM     39  C2' T   A   3      13.400  24.287   1.738  1.00 10.78           C
ATOM     40 1H2' T   A   3      12.912  24.641   2.639  1.00 20.00           H
ATOM     41 2H2' T   A   3      14.148  23.536   1.982  1.00 20.00           H
ATOM     42  O2P T   A   3      17.725  21.544   0.470  1.00 20.00           O
ATOM     43  H3  T   A   3       9.240  20.565   0.824  1.00 20.00           H
ATOM     44  N3  T   A   3      10.233  20.760   0.793  1.00 14.43           N
ATOM     45  C3' T   A   3      14.082  25.430   1.001  1.00 15.33           C
ATOM     46  O3' T   A   3      13.375  26.666   1.032  1.00 14.56           O
ATOM     47  H3' T   A   3      15.098  25.571   1.377  1.00 20.00           H
ATOM     48  C4  T   A   3      11.077  19.685   0.740  1.00 11.05           C
ATOM     49  O4  T   A   3      10.606  18.568   0.531  1.00 14.49           O
ATOM     50  H4' T   A   3      13.824  25.744  -1.086  1.00 20.00           H
ATOM     51  O4' T   A   3      13.061  23.920  -0.561  1.00 14.25           O
ATOM     52  C4' T   A   3      14.082  24.907  -0.438  1.00 16.73           C
ATOM     53  C5  T   A   3      12.501  20.021   0.806  1.00 14.98           C
ATOM     54  O5' T   A   3      15.929  23.218  -0.177  1.00 22.11           O
ATOM     55  C5' T   A   3      15.459  24.367  -0.877  1.00 19.43           C
ATOM     56 1H5' T   A   3      16.186  25.171  -0.749  1.00 20.00           H
ATOM     57 2H5' T   A   3      15.409  24.133  -1.938  1.00 20.00           H
ATOM     58  C5M T   A   3      13.526  18.902   0.742  0.00 99.00           C
ATOM     59  H6  T   A   3      13.960  21.572   0.916  1.00 20.00           H
ATOM     60  C6  T   A   3      12.901  21.324   0.889  1.00 15.93           C
ATOM     61 1H5M T   A   3      13.336  18.212   1.565  0.00  0.00           H
ATOM     62 2H5M T   A   3      13.390  18.353  -0.191  0.00  0.00           H
ATOM     63 3H5M T   A   3      14.543  19.288   0.809  0.00  0.00           H
ATOM     64  P   A   A   4      13.494  27.704   2.259  1.00 15.21           P
ATOM     65  N1  A   A   4       7.681  21.433   4.228  1.00  9.98           N
ATOM     66  C1' A   A   4       8.945  26.389   4.371  1.00 10.44           C
ATOM     67  H1' A   A   4       7.912  26.344   4.730  1.00 20.00           H
ATOM     68  O1P A   A   4      13.623  29.059   1.673  1.00 20.00           O
ATOM     69  C2  A   A   4       6.962  22.538   4.391  1.00  9.81           C
ATOM     70  H2  A   A   4       5.893  22.407   4.484  1.00 20.00           H
ATOM     71  C2' A   A   4       9.713  27.374   5.256  1.00 10.67           C
ATOM     72 1H2' A   A   4       9.239  27.457   6.230  1.00 20.00           H
ATOM     73 2H2' A   A   4      10.752  27.075   5.373  1.00 20.00           H
ATOM     74  O2P A   A   4      14.527  27.210   3.191  1.00 20.00           O
ATOM     75  N3  A   A   4       7.404  23.787   4.448  1.00 12.06           N
ATOM     76  H3' A   A   4      10.603  29.242   4.630  1.00 20.00           H
ATOM     77  C3' A   A   4       9.675  28.684   4.473  1.00 14.69           C
ATOM     78  O3' A   A   4       8.553  29.524   4.744  1.00 13.22           O
ATOM     79  C4  A   A   4       8.753  23.863   4.333  1.00  9.56           C
ATOM     80  H4' A   A   4       8.930  28.838   2.476  1.00 20.00           H
ATOM     81  O4' A   A   4       8.967  26.888   3.044  1.00 14.14           O
ATOM     82  C4' A   A   4       9.582  28.165   3.033  1.00  9.99           C
ATOM     83  C5  A   A   4       9.635  22.825   4.183  1.00 11.02           C
ATOM     84  O5' A   A   4      12.040  27.567   2.937  1.00 14.21           O
ATOM     85  C5' A   A   4      10.918  28.132   2.273  1.00 10.82           C
ATOM     86 1H5' A   A   4      11.163  29.165   2.035  1.00 20.00           H
ATOM     87 2H5' A   A   4      10.765  27.596   1.335  1.00 20.00           H
ATOM     88  N6  A   A   4       9.618  20.395   4.036  1.00 17.88           N
ATOM     89  C6  A   A   4       9.003  21.554   4.140  1.00 11.60           C
ATOM     90  H61 A   A   4      10.600  20.364   4.232  1.00 20.00           H
ATOM     91  H62 A   A   4       9.037  19.563   4.069  1.00 20.00           H
ATOM     92  N7  A   A   4      10.956  23.303   4.099  1.00 10.64           N
ATOM     93  C8  A   A   4      10.803  24.603   4.214  1.00 14.27           C
ATOM     94  H8  A   A   4      11.623  25.311   4.177  1.00 20.00           H
ATOM     95  N9  A   A   4       9.501  25.015   4.345  1.00 11.95           N
ATOM     96  P   T   A   5       8.337  30.246   6.170  1.00 12.53           P
ATOM     97  N1  T   A   5       7.888  24.569   8.030  1.00 10.05           N
ATOM     98  H1' T   A   5       5.889  25.047   8.567  1.00 20.00           H
ATOM     99  C1' T   A   5       6.798  25.572   8.246  1.00  8.03           C
ATOM    100  O1P T   A   5       7.417  31.389   5.971  1.00 20.00           O
ATOM    101  O2  T   A   5       6.333  22.851   7.850  1.00 12.29           O
ATOM    102  C2  T   A   5       7.496  23.236   7.826  1.00 11.70           C
ATOM    103  C2' T   A   5       7.066  26.695   9.251  1.00  9.39           C
ATOM    104 1H2' T   A   5       7.056  26.343  10.280  1.00 20.00           H
ATOM    105 2H2' T   A   5       7.989  27.221   9.020  1.00 20.00           H
ATOM    106  O2P T   A   5       9.670  30.489   6.767  1.00 20.00           O
ATOM    107  H3  T   A   5       8.197  21.352   7.516  1.00 20.00           H
ATOM    108  N3  T   A   5       8.495  22.310   7.645  1.00 11.76           N
ATOM    109  C3' T   A   5       5.881  27.615   8.962  1.00  9.23           C
ATOM    110  O3' T   A   5       4.768  27.112   9.691  1.00 13.16           O
ATOM    111  H3' T   A   5       6.103  28.646   9.243  1.00 20.00           H
ATOM    112  C4  T   A   5       9.844  22.564   7.635  1.00 13.02           C
ATOM    113  O4  T   A   5      10.621  21.635   7.420  1.00 13.01           O
ATOM    114  H4' T   A   5       4.707  27.279   7.180  1.00 20.00           H
ATOM    115  O4' T   A   5       6.522  26.300   7.066  1.00 11.26           O
ATOM    116  C4' T   A   5       5.756  27.449   7.434  1.00 13.99           C
ATOM    117  C5  T   A   5      10.198  23.968   7.854  1.00 13.21           C
ATOM    118  O5' T   A   5       7.580  29.097   7.011  1.00 12.98           O
ATOM    119  C5' T   A   5       6.261  28.682   6.660  1.00 16.99           C
ATOM    120 1H5' T   A   5       5.577  29.509   6.847  1.00 20.00           H
ATOM    121 2H5' T   A   5       6.233  28.448   5.595  1.00 20.00           H
ATOM    122  C5M T   A   5      11.663  24.374   7.878  0.00 99.00           C
ATOM    123  H6  T   A   5       9.511  25.945   8.178  1.00 20.00           H
ATOM    124  C6  T   A   5       9.231  24.911   8.041  1.00 12.78           C
ATOM    125 1H5M T   A   5      11.783  25.440   8.072  0.00  0.00           H
ATOM    126 2H5M T   A   5      12.171  23.799   8.654  0.00  0.00           H
ATOM    127 3H5M T   A   5      12.119  24.120   6.920  0.00  0.00           H
ATOM    128  P   A   A   6       3.420  27.945   9.976  1.00 16.24           P
ATOM    129  N1  A   A   6       7.187  20.702  10.836  1.00 18.42           N
ATOM    130  C1' A   A   6       2.652  23.089  10.360  1.00 15.79           C
ATOM    131  H1' A   A   6       2.424  22.027  10.205  1.00 20.00           H
ATOM    132  O1P A   A   6       3.040  28.709   8.769  1.00 20.00           O
ATOM    133  C2  A   A   6       5.967  20.238  10.584  1.00 19.73           C
ATOM    134  H2  A   A   6       5.888  19.182  10.364  1.00 20.00           H
ATOM    135  C2' A   A   6       1.638  23.679  11.340  1.00 14.39           C
ATOM    136 1H2' A   A   6       1.242  22.892  11.969  1.00 20.00           H
ATOM    137 2H2' A   A   6       2.093  24.444  11.965  1.00 20.00           H
ATOM    138  O2P A   A   6       3.544  28.638  11.278  1.00 20.00           O
ATOM    139  N3  A   A   6       4.827  20.917  10.556  1.00 14.97           N
ATOM    140  H3' A   A   6       0.247  25.275  10.947  1.00 20.00           H
ATOM    141  C3' A   A   6       0.572  24.347  10.470  1.00 16.70           C
ATOM    142  O3' A   A   6      -0.563  23.527  10.181  1.00 16.35           O
ATOM    143  C4  A   A   6       5.012  22.238  10.836  1.00 13.03           C
ATOM    144  H4' A   A   6       0.730  24.397   8.328  1.00 20.00           H
ATOM    145  O4' A   A   6       2.502  23.788   9.135  1.00 13.18           O
ATOM    146  C4' A   A   6       1.364  24.643   9.182  1.00 16.72           C
ATOM    147  C5  A   A   6       6.195  22.852  11.164  1.00 14.69           C
ATOM    148  O5' A   A   6       2.405  26.709  10.146  1.00 12.44           O
ATOM    149  C5' A   A   6       1.815  26.107   9.002  1.00 11.40           C
ATOM    150 1H5' A   A   6       0.966  26.720   8.699  1.00 20.00           H
ATOM    151 2H5' A   A   6       2.542  26.121   8.188  1.00 20.00           H
ATOM    152  N6  A   A   6       8.572  22.372  11.295  1.00 17.36           N
ATOM    153  C6  A   A   6       7.318  21.994  11.114  1.00 13.35           C
ATOM    154  H61 A   A   6       8.755  23.336  11.488  1.00 20.00           H
ATOM    155  H62 A   A   6       9.303  21.687  11.133  1.00 20.00           H
ATOM    156  N7  A   A   6       5.999  24.211  11.446  1.00 15.67           N
ATOM    157  C8  A   A   6       4.718  24.370  11.223  1.00 18.09           C
ATOM    158  H8  A   A   6       4.213  25.324  11.316  1.00 20.00           H
ATOM    159  N9  A   A   6       4.057  23.231  10.824  1.00 13.74           N
ATOM    160  P   T   A   7      -1.626  23.063  11.311  1.00 18.04           P
ATOM    161  N1  T   A   7       3.485  20.368  13.694  1.00 14.99           N
ATOM    162  H1' T   A   7       2.627  18.584  12.908  1.00 20.00           H
ATOM    163  C1' T   A   7       2.306  19.582  13.230  1.00 20.51           C
ATOM    164  O1P T   A   7      -2.838  22.550  10.631  1.00 20.00           O
ATOM    165  O2  T   A   7       4.860  18.501  13.665  1.00 14.98           O
ATOM    166  C2  T   A   7       4.722  19.714  13.753  1.00 18.41           C
ATOM    167  C2' T   A   7       1.211  19.428  14.281  1.00 19.59           C
ATOM    168 1H2' T   A   7       1.421  18.551  14.883  1.00 20.00           H
ATOM    169 2H2' T   A   7       1.135  20.313  14.910  1.00 20.00           H
ATOM    170  O2P T   A   7      -1.770  24.161  12.294  1.00 20.00           O
ATOM    171  H3  T   A   7       6.711  20.021  14.017  1.00 20.00           H
ATOM    172  N3  T   A   7       5.815  20.486  14.055  1.00 12.46           N
ATOM    173  C3' T   A   7      -0.093  19.291  13.486  1.00 21.54           C
ATOM    174  O3' T   A   7      -0.659  17.981  13.575  1.00 24.17           O
ATOM    175  H3' T   A   7      -0.814  20.024  13.851  1.00 20.00           H
ATOM    176  C4  T   A   7       5.808  21.826  14.348  1.00 12.53           C
ATOM    177  O4  T   A   7       6.875  22.373  14.620  1.00 18.59           O
ATOM    178  H4' T   A   7       0.430  18.745  11.470  1.00 20.00           H
ATOM    179  O4' T   A   7       1.652  20.231  12.160  1.00 22.36           O
ATOM    180  C4' T   A   7       0.351  19.665  12.053  1.00 19.87           C
ATOM    181  C5  T   A   7       4.479  22.443  14.340  1.00 14.71           C
ATOM    182  O5' T   A   7      -0.875  21.827  12.026  1.00 14.57           O
ATOM    183  C5' T   A   7      -0.585  20.633  11.304  1.00 20.65           C
ATOM    184 1H5' T   A   7      -1.521  20.125  11.077  1.00 20.00           H
ATOM    185 2H5' T   A   7      -0.106  20.896  10.359  1.00 20.00           H
ATOM    186  C5M T   A   7       4.328  23.913  14.691  0.00 99.00           C
ATOM    187  H6  T   A   7       2.399  22.172  13.953  1.00 20.00           H
ATOM    188  C6  T   A   7       3.377  21.710  14.009  1.00 14.67           C
ATOM    189 1H5M T   A   7       3.289  24.233  14.617  0.00  0.00           H
ATOM    190 2H5M T   A   7       4.940  24.508  14.012  0.00  0.00           H
ATOM    191 3H5M T   A   7       4.702  24.076  15.701  0.00  0.00           H
ATOM    192  P   A   A   8      -1.161  17.320  14.971  1.00 24.10           P
ATOM    193  N1  A   A   8       6.517  19.482  17.496  1.00 11.26           N
ATOM    194  C1' A   A   8       3.026  15.771  16.929  1.00 19.66           C
ATOM    195  H1' A   A   8       3.936  15.264  17.267  1.00 20.00           H
ATOM    196  O1P A   A   8      -2.260  16.365  14.703  1.00 20.00           O
ATOM    197  C2  A   A   8       6.610  18.168  17.331  1.00  9.27           C
ATOM    198  H2  A   A   8       7.611  17.762  17.258  1.00 20.00           H
ATOM    199  C2' A   A   8       1.826  15.092  17.599  1.00 18.35           C
ATOM    200 1H2' A   A   8       2.130  14.659  18.544  1.00 20.00           H
ATOM    201 2H2' A   A   8       1.015  15.797  17.759  1.00 20.00           H
ATOM    202  O2P A   A   8      -1.353  18.377  15.990  1.00 20.00           O
ATOM    203  N3  A   A   8       5.624  17.286  17.272  1.00 15.55           N
ATOM    204  H3' A   A   8       0.243  14.005  16.611  1.00 20.00           H
ATOM    205  C3' A   A   8       1.336  14.039  16.598  1.00 16.65           C
ATOM    206  O3' A   A   8       1.840  12.713  16.839  1.00 16.56           O
ATOM    207  C4  A   A   8       4.398  17.878  17.310  1.00 16.52           C
ATOM    208  H4' A   A   8       2.139  13.892  14.580  1.00 20.00           H
ATOM    209  O4' A   A   8       2.919  15.528  15.541  1.00 19.92           O
ATOM    210  C4' A   A   8       1.814  14.673  15.268  1.00 14.35           C
ATOM    211  C5  A   A   8       4.134  19.215  17.477  1.00 10.10           C
ATOM    212  O5' A   A   8       0.122  16.471  15.432  1.00 18.30           O
ATOM    213  C5' A   A   8       0.720  15.508  14.570  1.00 14.09           C
ATOM    214 1H5' A   A   8      -0.052  14.840  14.185  1.00 20.00           H
ATOM    215 2H5' A   A   8       1.169  16.023  13.718  1.00 20.00           H
ATOM    216  N6  A   A   8       5.356  21.335  17.654  1.00 13.41           N
ATOM    217  C6  A   A   8       5.303  20.021  17.548  1.00 12.41           C
ATOM    218  H61 A   A   8       4.526  21.869  17.484  1.00 20.00           H
ATOM    219  H62 A   A   8       6.276  21.759  17.573  1.00 20.00           H
ATOM    220  N7  A   A   8       2.746  19.438  17.542  1.00 10.79           N
ATOM    221  C8  A   A   8       2.243  18.239  17.326  1.00 15.03           C
ATOM    222  H8  A   A   8       1.177  18.052  17.225  1.00 20.00           H
ATOM    223  N9  A   A   8       3.183  17.236  17.193  1.00 18.87           N
ATOM    224  P   C   A   9       1.402  11.821  18.128  1.00 18.42           P
ATOM    225  N1  C   A   9       4.376  16.457  20.933  1.00 12.82           N
ATOM    226  C1' C   A   9       4.722  15.013  21.128  1.00 10.00           C
ATOM    227  H1' C   A   9       5.792  14.921  21.336  1.00 20.00           H
ATOM    228  O1P C   A   9       1.761  10.396  17.934  1.00 20.00           O
ATOM    229  O2  C   A   9       6.577  17.060  21.283  1.00 11.01           O
ATOM    230  C2  C   A   9       5.419  17.395  21.042  1.00 10.62           C
ATOM    231  C2' C   A   9       3.924  14.309  22.232  1.00 11.26           C
ATOM    232 1H2' C   A   9       4.460  14.379  23.184  1.00 20.00           H
ATOM    233 2H2' C   A   9       2.924  14.730  22.329  1.00 20.00           H
ATOM    234  O2P C   A   9       0.030  12.162  18.558  1.00 20.00           O
ATOM    235  N3  C   A   9       5.138  18.727  21.014  1.00 13.31           N
ATOM    236  H3' C   A   9       2.708  12.683  21.580  1.00 20.00           H
ATOM    237  O3' C   A   9       4.352  11.942  22.632  1.00 15.08           O
ATOM    238  C3' C   A   9       3.775  12.876  21.719  1.00 13.67           C
ATOM    239  C4  C   A   9       3.903  19.116  20.780  1.00 14.72           C
ATOM    240  N4  C   A   9       3.746  20.389  20.639  1.00 15.12           N
ATOM    241  C4' C   A   9       4.459  12.918  20.341  1.00 14.99           C
ATOM    242  O4' C   A   9       4.459  14.284  19.963  1.00 13.22           O
ATOM    243  H4' C   A   9       5.491  12.573  20.445  1.00 20.00           H
ATOM    244  H41 C   A   9       3.048  20.640  19.955  1.00 20.00           H
ATOM    245  H42 C   A   9       4.613  20.917  20.697  1.00 20.00           H
ATOM    246  H5  C   A   9       1.808  18.535  20.395  1.00 20.00           H
ATOM    247  C5  C   A   9       2.816  18.213  20.625  1.00 11.31           C
ATOM    248  C5' C   A   9       3.765  12.096  19.255  1.00 12.18           C
ATOM    249  O5' C   A   9       2.377  12.373  19.270  1.00 13.52           O
ATOM    250 1H5' C   A   9       3.927  11.031  19.422  1.00 20.00           H
ATOM    251 2H5' C   A   9       4.192  12.370  18.283  1.00 20.00           H
ATOM    252  C6  C   A   9       3.088  16.874  20.693  1.00 11.65           C
ATOM    253  H6  C   A   9       2.301  16.134  20.508  1.00 20.00           H
ATOM    254 HO3' C   A   9       3.633  11.536  23.121  1.00  0.00           H
TER     255      C   A   9
ATOM    256  N1  G   B  12       7.585  20.392  20.690  1.00  9.51           N
ATOM    257  H1  G   B  12       6.792  19.784  20.570  1.00 20.00           H
ATOM    258  H1' G   B  12      12.318  21.537  21.215  1.00 20.00           H
ATOM    259  C1' G   B  12      12.101  22.598  21.393  1.00 13.00           C
ATOM    260  N2  G   B  12       8.949  18.579  20.461  1.00  9.89           N
ATOM    261  C2  G   B  12       8.831  19.871  20.568  1.00  8.96           C
ATOM    262  C2' G   B  12      13.119  23.436  20.620  1.00 14.37           C
ATOM    263 1H2' G   B  12      13.483  22.896  19.746  1.00 20.00           H
ATOM    264 2H2' G   B  12      12.695  24.391  20.312  1.00 20.00           H
ATOM    265  H21 G   B  12       9.822  18.272  20.061  1.00 20.00           H
ATOM    266  H22 G   B  12       8.123  17.991  20.458  1.00 20.00           H
ATOM    267  N3  G   B  12       9.948  20.579  20.679  1.00  9.79           N
ATOM    268  O3' G   B  12      15.180  22.638  21.744  1.00 19.96           O
ATOM    269  H3' G   B  12      14.698  24.641  21.490  1.00 20.00           H
ATOM    270  C3' G   B  12      14.210  23.679  21.664  1.00 18.28           C
ATOM    271  C4  G   B  12       9.723  21.917  20.839  1.00 13.12           C
ATOM    272  C4' G   B  12      13.430  23.654  22.990  1.00 18.75           C
ATOM    273  H4' G   B  12      14.038  23.097  23.707  1.00 20.00           H
ATOM    274  O4' G   B  12      12.239  22.912  22.777  1.00 17.07           O
ATOM    275  C5  G   B  12       8.507  22.559  20.923  1.00 15.44           C
ATOM    276  C5' G   B  12      13.074  25.010  23.642  1.00 19.77           C
ATOM    277  O5' G   B  12      12.506  25.961  22.743  1.00 29.23           O
ATOM    278 1H5' G   B  12      13.974  25.439  24.074  1.00 20.00           H
ATOM    279 2H5' G   B  12      12.380  24.809  24.461  1.00 20.00           H
ATOM    280  C6  G   B  12       7.314  21.741  20.850  1.00 13.46           C
ATOM    281  O6  G   B  12       6.134  22.051  21.024  1.00 13.21           O
ATOM    282  N7  G   B  12       8.706  23.939  21.132  1.00 15.64           N
ATOM    283  H8  G   B  12      10.514  24.999  21.280  1.00 20.00           H
ATOM    284  C8  G   B  12      10.007  24.058  21.138  1.00 11.92           C
ATOM    285  N9  G   B  12      10.691  22.874  21.037  1.00 13.76           N
ATOM    286 HO5' G   B  12      11.622  26.211  23.028  1.00  0.00           H
ATOM    287  P   T   B  13      16.310  22.413  20.619  1.00 21.40           P
ATOM    288  N1  T   B  13      11.426  20.816  17.437  1.00 14.94           N
ATOM    289  H1' T   B  13      12.445  19.018  16.982  1.00 20.00           H
ATOM    290  C1' T   B  13      12.661  19.978  17.470  1.00 17.69           C
ATOM    291  O1P T   B  13      17.398  21.641  21.256  1.00 20.00           O
ATOM    292  O2  T   B  13      10.076  18.925  17.537  1.00 11.01           O
ATOM    293  C2  T   B  13      10.195  20.140  17.402  1.00 11.40           C
ATOM    294  C2' T   B  13      13.908  20.565  16.803  1.00 16.24           C
ATOM    295 1H2' T   B  13      13.852  20.556  15.718  1.00 20.00           H
ATOM    296 2H2' T   B  13      14.140  21.557  17.180  1.00 20.00           H
ATOM    297  O2P T   B  13      16.601  23.740  20.032  1.00 20.00           O
ATOM    298  H3  T   B  13       8.183  20.425  17.274  1.00 20.00           H
ATOM    299  N3  T   B  13       9.062  20.918  17.366  1.00 10.91           N
ATOM    300  C3' T   B  13      14.966  19.600  17.317  1.00 16.83           C
ATOM    301  O3' T   B  13      14.925  18.424  16.525  1.00 18.31           O
ATOM    302  H3' T   B  13      15.957  20.056  17.293  1.00 20.00           H
ATOM    303  C4  T   B  13       9.014  22.284  17.471  1.00 11.70           C
ATOM    304  O4  T   B  13       7.924  22.819  17.665  1.00 15.73           O
ATOM    305  H4' T   B  13      14.529  18.288  18.960  1.00 20.00           H
ATOM    306  O4' T   B  13      13.094  19.760  18.806  1.00 17.77           O
ATOM    307  C4' T   B  13      14.465  19.358  18.752  1.00 21.13           C
ATOM    308  C5  T   B  13      10.327  22.938  17.521  1.00 14.30           C
ATOM    309  O5' T   B  13      15.537  21.489  19.547  1.00 17.17           O
ATOM    310  C5' T   B  13      15.293  20.109  19.815  1.00 15.92           C
ATOM    311 1H5' T   B  13      16.256  19.605  19.900  1.00 20.00           H
ATOM    312 2H5' T   B  13      14.774  20.027  20.770  1.00 20.00           H
ATOM    313  C5M T   B  13      10.434  24.444  17.698  0.00 99.00           C
ATOM    314  H6  T   B  13      12.426  22.694  17.531  1.00 20.00           H
ATOM    315  C6  T   B  13      11.468  22.197  17.485  1.00 13.11           C
ATOM    316 1H5M T   B  13      10.315  24.928  16.728  0.00  0.00           H
ATOM    317 2H5M T   B  13       9.625  24.778  18.351  0.00  0.00           H
ATOM    318 3H5M T   B  13      11.392  24.715  18.144  0.00  0.00           H
ATOM    319  P   A   B  14      16.222  17.518  16.268  1.00 20.40           P
ATOM    320  N1  A   B  14       8.425  19.231  14.090  1.00 11.95           N
ATOM    321  C1' A   B  14      12.197  15.741  14.102  1.00 17.85           C
ATOM    322  H1' A   B  14      11.303  15.167  13.829  1.00 20.00           H
ATOM    323  O1P A   B  14      16.719  17.014  17.569  1.00 20.00           O
ATOM    324  C2  A   B  14       8.412  17.905  14.025  1.00 17.18           C
ATOM    325  H2  A   B  14       7.438  17.433  14.020  1.00 20.00           H
ATOM    326  C2' A   B  14      13.360  15.275  13.223  1.00 22.14           C
ATOM    327 1H2' A   B  14      13.013  14.931  12.248  1.00 20.00           H
ATOM    328 2H2' A   B  14      14.100  16.063  13.101  1.00 20.00           H
ATOM    329  O2P A   B  14      17.133  18.240  15.360  1.00 20.00           O
ATOM    330  N3  A   B  14       9.456  17.087  13.985  1.00 14.03           N
ATOM    331  H3' A   B  14      15.076  14.115  13.850  1.00 20.00           H
ATOM    332  C3' A   B  14      14.001  14.155  14.039  1.00 19.80           C
ATOM    333  O3' A   B  14      13.428  12.871  13.834  1.00 19.32           O
ATOM    334  C4  A   B  14      10.638  17.755  13.999  1.00 12.01           C
ATOM    335  H4' A   B  14      13.441  13.710  16.050  1.00 20.00           H
ATOM    336  O4' A   B  14      12.559  15.446  15.444  1.00 17.82           O
ATOM    337  C4' A   B  14      13.699  14.598  15.474  1.00 15.05           C
ATOM    338  C5  A   B  14      10.814  19.116  14.023  1.00 12.95           C
ATOM    339  O5' A   B  14      15.532  16.304  15.480  1.00 15.14           O
ATOM    340  C5' A   B  14      14.860  15.291  16.210  1.00 17.46           C
ATOM    341 1H5' A   B  14      15.594  14.548  16.521  1.00 20.00           H
ATOM    342 2H5' A   B  14      14.440  15.740  17.110  1.00 20.00           H
ATOM    343  N6  A   B  14       9.494  21.164  14.123  1.00 16.83           N
ATOM    344  C6  A   B  14       9.601  19.849  14.070  1.00 14.10           C
ATOM    345  H61 A   B  14      10.294  21.713  13.870  1.00 20.00           H
ATOM    346  H62 A   B  14       8.556  21.552  14.158  1.00 20.00           H
ATOM    347  N7  A   B  14      12.180  19.440  14.043  1.00 13.26           N
ATOM    348  C8  A   B  14      12.763  18.266  14.047  1.00 16.90           C
ATOM    349  H8  A   B  14      13.838  18.139  14.107  1.00 20.00           H
ATOM    350  N9  A   B  14      11.898  17.196  14.012  1.00 14.64           N
ATOM    351  P   T   B  15      13.620  12.041  12.469  1.00 28.80           P
ATOM    352  N1  T   B  15      10.210  16.648  10.445  1.00 27.42           N
ATOM    353  H1' T   B  15       8.806  15.117  10.004  1.00 20.00           H
ATOM    354  C1' T   B  15       9.857  15.194  10.319  1.00 22.17           C
ATOM    355  O1P T   B  15      13.511  10.604  12.813  1.00 20.00           O
ATOM    356  O2  T   B  15       7.963  17.236  10.565  1.00 18.40           O
ATOM    357  C2  T   B  15       9.146  17.558  10.566  1.00 21.32           C
ATOM    358  C2' T   B  15      10.701  14.370   9.343  1.00 26.62           C
ATOM    359 1H2' T   B  15      10.521  14.649   8.307  1.00 20.00           H
ATOM    360 2H2' T   B  15      11.757  14.422   9.594  1.00 20.00           H
ATOM    361  O2P T   B  15      14.847  12.530  11.806  1.00 20.00           O
ATOM    362  H3  T   B  15       8.681  19.529  10.711  1.00 20.00           H
ATOM    363  N3  T   B  15       9.465  18.893  10.644  1.00 17.57           N
ATOM    364  C3' T   B  15      10.185  12.965   9.647  1.00 28.50           C
ATOM    365  O3' T   B  15       8.985  12.810   8.899  1.00 39.73           O
ATOM    366  H3' T   B  15      10.918  12.201   9.379  1.00 20.00           H
ATOM    367  C4  T   B  15      10.728  19.429  10.619  1.00 12.10           C
ATOM    368  O4  T   B  15      10.858  20.643  10.765  1.00 13.72           O
ATOM    369  H4' T   B  15       8.970  12.687  11.413  1.00 20.00           H
ATOM    370  O4' T   B  15      10.027  14.463  11.523  1.00 23.77           O
ATOM    371  C4' T   B  15       9.968  13.070  11.177  1.00 26.40           C
ATOM    372  C5  T   B  15      11.799  18.444  10.447  1.00 18.42           C
ATOM    373  O5' T   B  15      12.350  12.508  11.592  1.00 32.26           O
ATOM    374  C5' T   B  15      11.005  12.287  12.014  1.00 25.68           C
ATOM    375 1H5' T   B  15      10.776  11.220  11.963  1.00 20.00           H
ATOM    376 2H5' T   B  15      10.905  12.607  13.055  1.00 20.00           H
ATOM    377  C5M T   B  15      13.246  18.908  10.358  0.00 99.00           C
ATOM    378  H6  T   B  15      12.317  16.401  10.249  1.00 20.00           H
ATOM    379  C6  T   B  15      11.514  17.112  10.364  1.00 17.04           C
ATOM    380 1H5M T   B  15      13.927  18.067  10.232  0.00  0.00           H
ATOM    381 2H5M T   B  15      13.503  19.453  11.268  0.00  0.00           H
ATOM    382 3H5M T   B  15      13.346  19.593   9.515  0.00  0.00           H
ATOM    383  P   A   B  16       8.296  11.395   8.582  1.00 34.80           P
ATOM    384  N1  A   B  16       7.689  19.515   7.303  1.00  9.81           N
ATOM    385  C1' A   B  16       5.111  15.055   7.508  1.00 21.52           C
ATOM    386  H1' A   B  16       4.312  15.806   7.446  1.00 20.00           H
ATOM    387  O1P A   B  16       8.225  10.586   9.812  1.00 20.00           O
ATOM    388  C2  A   B  16       6.398  19.242   7.444  1.00 14.96           C
ATOM    389  H2  A   B  16       5.748  20.090   7.609  1.00 20.00           H
ATOM    390  C2' A   B  16       4.744  13.860   6.619  1.00 22.34           C
ATOM    391 1H2' A   B  16       4.075  14.176   5.825  1.00 20.00           H
ATOM    392 2H2' A   B  16       5.627  13.397   6.185  1.00 20.00           H
ATOM    393  O2P A   B  16       8.891  10.824   7.352  1.00 20.00           O
ATOM    394  N3  A   B  16       5.805  18.055   7.416  1.00 13.91           N
ATOM    395  H3' A   B  16       4.420  11.826   7.270  1.00 20.00           H
ATOM    396  C3' A   B  16       4.109  12.832   7.563  1.00 24.53           C
ATOM    397  O3' A   B  16       2.683  12.869   7.646  1.00 30.04           O
ATOM    398  C4  A   B  16       6.697  17.041   7.235  1.00 14.86           C
ATOM    399  H4' A   B  16       4.024  13.130   9.690  1.00 20.00           H
ATOM    400  O4' A   B  16       5.192  14.566   8.832  1.00 21.13           O
ATOM    401  C4' A   B  16       4.770  13.209   8.899  1.00 20.73           C
ATOM    402  C5  A   B  16       8.052  17.162   7.053  1.00 14.23           C
ATOM    403  O5' A   B  16       6.835  11.956   8.238  1.00 36.25           O
ATOM    404  C5' A   B  16       5.948  12.297   9.293  1.00 27.91           C
ATOM    405 1H5' A   B  16       5.554  11.370   9.708  1.00 20.00           H
ATOM    406 2H5' A   B  16       6.514  12.800  10.078  1.00 20.00           H
ATOM    407  N6  A   B  16       9.788  18.871   7.011  1.00 12.27           N
ATOM    408  C6  A   B  16       8.523  18.497   7.107  1.00 10.10           C
ATOM    409  H61 A   B  16      10.487  18.167   6.880  1.00 20.00           H
ATOM    410  H62 A   B  16      10.005  19.854   7.150  1.00 20.00           H
ATOM    411  N7  A   B  16       8.655  15.906   6.889  1.00 18.45           N
ATOM    412  C8  A   B  16       7.644  15.081   7.019  1.00 15.57           C
ATOM    413  H8  A   B  16       7.752  14.003   7.000  1.00 20.00           H
ATOM    414  N9  A   B  16       6.423  15.689   7.205  1.00 20.33           N
ATOM    415  P   T   B  17       1.729  12.593   6.371  1.00 31.28           P
ATOM    416  N1  T   B  17       4.096  17.697   4.236  1.00 17.05           N
ATOM    417  H1' T   B  17       2.276  18.705   4.735  1.00 20.00           H
ATOM    418  C1' T   B  17       2.638  17.682   4.572  1.00 22.07           C
ATOM    419  O1P T   B  17       0.389  12.186   6.851  1.00 20.00           O
ATOM    420  O2  T   B  17       4.204  20.010   4.405  1.00 13.38           O
ATOM    421  C2  T   B  17       4.769  18.927   4.297  1.00 12.53           C
ATOM    422  C2' T   B  17       1.728  17.001   3.545  1.00 21.24           C
ATOM    423 1H2' T   B  17       1.447  17.711   2.775  1.00 20.00           H
ATOM    424 2H2' T   B  17       2.220  16.143   3.094  1.00 20.00           H
ATOM    425  O2P T   B  17       2.453  11.721   5.417  1.00 20.00           O
ATOM    426  H3  T   B  17       6.614  19.787   4.204  1.00 20.00           H
ATOM    427  N3  T   B  17       6.130  18.906   4.096  1.00 12.08           N
ATOM    428  C3' T   B  17       0.530  16.469   4.346  1.00 30.05           C
ATOM    429  O3' T   B  17      -0.686  17.217   4.195  1.00 27.65           O
ATOM    430  H3' T   B  17       0.337  15.437   4.047  1.00 20.00           H
ATOM    431  C4  T   B  17       6.892  17.790   3.857  1.00 10.59           C
ATOM    432  O4  T   B  17       8.102  17.927   3.685  1.00 14.74           O
ATOM    433  H4' T   B  17       0.515  17.210   6.376  1.00 20.00           H
ATOM    434  O4' T   B  17       2.445  16.928   5.745  1.00 22.80           O
ATOM    435  C4' T   B  17       1.090  16.492   5.788  1.00 24.73           C
ATOM    436  C5  T   B  17       6.138  16.538   3.776  1.00 12.84           C
ATOM    437  O5' T   B  17       1.625  14.069   5.738  1.00 22.08           O
ATOM    438  C5' T   B  17       1.037  15.126   6.489  1.00 17.52           C
ATOM    439 1H5' T   B  17      -0.003  14.877   6.691  1.00 20.00           H
ATOM    440 2H5' T   B  17       1.560  15.220   7.442  1.00 20.00           H
ATOM    441  C5M T   B  17       6.871  15.236   3.487  0.00 99.00           C
ATOM    442  H6  T   B  17       4.244  15.592   3.969  1.00 20.00           H
ATOM    443  C6  T   B  17       4.789  16.528   3.975  1.00 13.70           C
ATOM    444 1H5M T   B  17       6.189  14.386   3.497  0.00  0.00           H
ATOM    445 2H5M T   B  17       7.646  15.087   4.240  0.00  0.00           H
ATOM    446 3H5M T   B  17       7.361  15.309   2.517  0.00  0.00           H
ATOM    447  P   A   B  18      -1.500  17.304   2.791  1.00 26.44           P
ATOM    448  N1  A   B  18       7.407  20.062   0.737  1.00 11.96           N
ATOM    449  C1' A   B  18       2.314  20.514   0.967  1.00 15.24           C
ATOM    450  H1' A   B  18       2.729  21.526   1.044  1.00 20.00           H
ATOM    451  O1P A   B  18      -2.893  17.754   3.036  1.00 20.00           O
ATOM    452  C2  A   B  18       6.602  21.099   0.942  1.00 13.27           C
ATOM    453  H2  A   B  18       7.081  22.056   1.106  1.00 20.00           H
ATOM    454  C2' A   B  18       1.307  20.450  -0.177  1.00 14.36           C
ATOM    455 1H2' A   B  18       1.629  21.126  -0.957  1.00 20.00           H
ATOM    456 2H2' A   B  18       1.215  19.434  -0.559  1.00 20.00           H
ATOM    457  O2P A   B  18      -1.264  16.079   1.998  1.00 20.00           O
ATOM    458  N3  A   B  18       5.278  21.107   0.946  1.00 12.00           N
ATOM    459  H3' A   B  18      -0.787  20.097   0.121  1.00 20.00           H
ATOM    460  C3' A   B  18      -0.048  20.848   0.409  1.00 17.61           C
ATOM    461  O3' A   B  18      -0.511  22.131  -0.031  1.00 17.99           O
ATOM    462  C4  A   B  18       4.757  19.861   0.798  1.00 11.85           C
ATOM    463  H4' A   B  18       0.172  21.748   2.373  1.00 20.00           H
ATOM    464  O4' A   B  18       1.555  20.249   2.115  1.00 16.57           O
ATOM    465  C4' A   B  18       0.237  20.755   1.928  1.00 18.64           C
ATOM    466  C5  A   B  18       5.444  18.691   0.594  1.00 12.43           C
ATOM    467  O5' A   B  18      -0.726  18.514   2.077  1.00 19.68           O
ATOM    468  C5' A   B  18      -0.714  19.810   2.663  1.00 18.89           C
ATOM    469 1H5' A   B  18      -1.722  20.220   2.652  1.00 20.00           H
ATOM    470 2H5' A   B  18      -0.374  19.746   3.699  1.00 20.00           H
ATOM    471  N6  A   B  18       7.750  17.904   0.455  1.00 13.01           N
ATOM    472  C6  A   B  18       6.854  18.861   0.587  1.00 12.08           C
ATOM    473  H61 A   B  18       7.455  16.961   0.625  1.00 20.00           H
ATOM    474  H62 A   B  18       8.715  18.176   0.614  1.00 20.00           H
ATOM    475  N7  A   B  18       4.554  17.612   0.427  1.00 13.59           N
ATOM    476  C8  A   B  18       3.380  18.175   0.613  1.00 11.10           C
ATOM    477  H8  A   B  18       2.445  17.626   0.603  1.00 20.00           H
ATOM    478  N9  A   B  18       3.423  19.535   0.815  1.00 13.50           N
ATOM    479  P   C   B  19      -0.783  22.484  -1.593  1.00 16.01           P
ATOM    480  N1  C   B  19       4.623  21.455  -2.705  1.00 11.50           N
ATOM    481  C1' C   B  19       4.151  22.875  -2.715  1.00 13.12           C
ATOM    482  H1' C   B  19       5.014  23.545  -2.750  1.00 20.00           H
ATOM    483  O1P C   B  19      -1.736  23.614  -1.704  1.00 20.00           O
ATOM    484  O2  C   B  19       6.808  22.136  -2.969  1.00 14.86           O
ATOM    485  C2  C   B  19       6.007  21.222  -2.784  1.00 11.83           C
ATOM    486  C2' C   B  19       3.211  23.205  -3.873  1.00 10.26           C
ATOM    487 1H2' C   B  19       3.758  23.319  -4.809  1.00 20.00           H
ATOM    488 2H2' C   B  19       2.423  22.456  -3.968  1.00 20.00           H
ATOM    489  O2P C   B  19      -0.991  21.257  -2.386  1.00 20.00           O
ATOM    490  N3  C   B  19       6.489  19.953  -2.814  1.00 10.91           N
ATOM    491  H3' C   B  19       1.570  24.604  -3.746  1.00 20.00           H
ATOM    492  O3' C   B  19       3.390  25.588  -3.887  1.00 11.97           O
ATOM    493  C3' C   B  19       2.600  24.516  -3.391  1.00 10.49           C
ATOM    494  C4  C   B  19       5.647  18.948  -2.709  1.00  7.99           C
ATOM    495  N4  C   B  19       6.182  17.773  -2.611  1.00 15.71           N
ATOM    496  C4' C   B  19       2.640  24.367  -1.855  1.00 11.52           C
ATOM    497  O4' C   B  19       3.422  23.210  -1.561  1.00 11.57           O
ATOM    498  H4' C   B  19       3.083  25.255  -1.395  1.00 20.00           H
ATOM    499  H41 C   B  19       5.660  17.114  -2.057  1.00 20.00           H
ATOM    500  H42 C   B  19       7.198  17.773  -2.565  1.00 20.00           H
ATOM    501  H5  C   B  19       3.547  18.284  -2.642  1.00 20.00           H
ATOM    502  C5  C   B  19       4.238  19.115  -2.691  1.00  8.79           C
ATOM    503  C5' C   B  19       1.232  24.143  -1.305  1.00 16.46           C
ATOM    504  O5' C   B  19       0.642  23.058  -2.004  1.00 14.28           O
ATOM    505 1H5' C   B  19       0.626  25.041  -1.441  1.00 20.00           H
ATOM    506 2H5' C   B  19       1.305  23.922  -0.236  1.00 20.00           H
ATOM    507  C6  C   B  19       3.753  20.393  -2.691  1.00 13.94           C
ATOM    508  H6  C   B  19       2.678  20.580  -2.648  1.00 20.00           H
ATOM    509 HO3' C   B  19       3.519  25.435  -4.822  1.00  0.00           H
TER     510      C   B  19
HETATM  511  H01 RES    20       0.482  25.039   2.787  1.00  0.00           H
HETATM  512  H02 RES    20       7.074  15.472  15.572  1.00  0.00           H
HETATM  513  H03 RES    20       6.038  13.922  18.183  1.00  0.00           H
HETATM  514  H04 RES    20       6.434  15.390  17.364  1.00  0.00           H
HETATM  515  O1  RES    20       2.907  26.853   1.955  1.00  0.00           O
HETATM  516  C1  RES    20      -0.065  28.003   1.956  1.00  0.00           C
HETATM  517  N1  RES    20      -2.516  27.249  -0.818  1.00  0.00           N
HETATM  518  C10 RES    20       5.116  26.143   3.957  1.00  0.00           C
HETATM  519  N10 RES    20       6.663  14.418  17.561  1.00  0.00           N
HETATM  520 1H10 RES    20       4.773  27.180   3.986  1.00  0.00           H
HETATM  521 2H10 RES    20       5.542  25.921   2.974  1.00  0.00           H
HETATM  522 3H10 RES    20       5.894  26.012   4.708  1.00  0.00           H
HETATM  523  N11 RES    20       7.348  12.451  16.558  1.00  0.00           N
HETATM  524  C11 RES    20       1.456  21.875   6.382  1.00  0.00           C
HETATM  525  H11 RES    20       0.894  28.469   2.207  1.00  0.00           H
HETATM  526 1H11 RES    20       6.997  12.087  17.447  1.00  0.00           H
HETATM  527  H12 RES    20      -0.665  27.940   2.870  1.00  0.00           H
HETATM  528  C12 RES    20       1.481  20.695   7.303  1.00  0.00           C
HETATM  529  C13 RES    20       2.531  20.072   7.937  1.00  0.00           C
HETATM  530  H13 RES    20      -0.573  28.661   1.246  1.00  0.00           H
HETATM  531 1H13 RES    20       3.580  20.343   7.898  1.00  0.00           H
HETATM  532  C14 RES    20       1.992  18.958   8.656  1.00  0.00           C
HETATM  533  C15 RES    20       0.634  18.958   8.466  1.00  0.00           C
HETATM  534 1H15 RES    20      -0.153  18.320   8.852  1.00  0.00           H
HETATM  535  C16 RES    20      -1.072  20.328   7.283  1.00  0.00           C
HETATM  536 1H16 RES    20      -1.231  20.152   6.216  1.00  0.00           H
HETATM  537 2H16 RES    20      -1.286  21.371   7.530  1.00  0.00           H
HETATM  538 3H16 RES    20      -1.753  19.689   7.854  1.00  0.00           H
HETATM  539  C17 RES    20       2.160  16.854   9.975  1.00  0.00           C
HETATM  540  C18 RES    20       3.085  16.035  10.815  1.00  0.00           C
HETATM  541  C19 RES    20       4.382  16.269  11.196  1.00  0.00           C
HETATM  542 1H19 RES    20       5.015  17.109  10.935  1.00  0.00           H
HETATM  543  C2  RES    20       0.153  26.594   1.354  1.00  0.00           C
HETATM  544  N2  RES    20       0.958  25.773   2.277  1.00  0.00           N
HETATM  545  O2  RES    20       0.447  22.312   5.866  1.00  0.00           O
HETATM  546  C20 RES    20       4.775  15.168  12.009  1.00  0.00           C
HETATM  547  H21 RES    20       0.716  26.688   0.417  1.00  0.00           H
HETATM  548  C21 RES    20       3.724  14.299  12.120  1.00  0.00           C
HETATM  549 1H21 RES    20       3.620  13.358  12.648  1.00  0.00           H
HETATM  550  C22 RES    20       1.430  14.091  11.156  1.00  0.00           C
HETATM  551 1H22 RES    20       1.260  13.962  10.082  1.00  0.00           H
HETATM  552 2H22 RES    20       0.603  14.655  11.595  1.00  0.00           H
HETATM  553 3H22 RES    20       1.480  13.104  11.624  1.00  0.00           H
HETATM  554  C23 RES    20       6.454  13.912  13.336  1.00  0.00           C
HETATM  555  C24 RES    20       7.746  14.129  14.101  1.00  0.00           C
HETATM  556 1H24 RES    20       8.318  13.198  14.081  1.00  0.00           H
HETATM  557 2H24 RES    20       8.318  14.904  13.584  1.00  0.00           H
HETATM  558  C25 RES    20       7.172  13.722  16.529  1.00  0.00           C
HETATM  559  C3  RES    20      -1.222  25.944   1.049  1.00  0.00           C
HETATM  560  N3  RES    20       4.003  25.236   4.238  1.00  0.00           N
HETATM  561  O3  RES    20       1.010  16.529   9.764  1.00  0.00           O
HETATM  562  H31 RES    20      -1.066  24.919   0.714  1.00  0.00           H
HETATM  563  H32 RES    20      -1.831  25.902   1.955  1.00  0.00           H
HETATM  564  C4  RES    20      -1.966  26.659  -0.010  1.00  0.00           C
HETATM  565  N4  RES    20       2.669  22.463   6.162  1.00  0.00           N
HETATM  566  O4  RES    20       5.867  12.849  13.401  1.00  0.00           O
HETATM  567  H41 RES    20       3.443  22.097   6.699  1.00  0.00           H
HETATM  568  C5  RES    20       2.279  25.991   2.536  1.00  0.00           C
HETATM  569  N5  RES    20       0.310  20.012   7.640  1.00  0.00           N
HETATM  570  N6  RES    20       2.671  18.012   9.449  1.00  0.00           N
HETATM  571  C6  RES    20       2.769  25.126   3.635  1.00  0.00           C
HETATM  572  H61 RES    20       3.649  18.191   9.620  1.00  0.00           H
HETATM  573  N7  RES    20       2.684  14.813  11.370  1.00  0.00           N
HETATM  574  C7  RES    20       2.133  24.035   4.337  1.00  0.00           C
HETATM  575  H71 RES    20       1.144  23.676   4.076  1.00  0.00           H
HETATM  576  N8  RES    20       6.006  14.989  12.636  1.00  0.00           N
HETATM  577  C8  RES    20       2.980  23.538   5.317  1.00  0.00           C
HETATM  578  H81 RES    20       6.640  15.771  12.579  1.00  0.00           H
HETATM  579  C9  RES    20       4.108  24.286   5.241  1.00  0.00           C
HETATM  580  N9  RES    20       7.459  14.538  15.484  1.00  0.00           N
HETATM  581  H91 RES    20       5.003  24.205   5.851  1.00  0.00           H
CONECT   40   39
CONECT   56   55
CONECT   61   58
CONECT   41   39
CONECT   57   55
CONECT   62   58
CONECT   63   58
CONECT   35   33   34   39   51
CONECT   38   33   37   44
CONECT   39   35   40   41   45
CONECT   45   39   46   47   52
CONECT   48   44   49   53
CONECT   52   45   50   51   55
CONECT   53   48   58   60
CONECT   55   52   54   56   57
CONECT   58   53   61   62   63
CONECT   60   33   53   59
CONECT   34   35
CONECT   43   44
CONECT   47   45
CONECT   50   52
CONECT   59   60
CONECT   33   35   38   60
CONECT   44   38   43   48
CONECT   36   32
CONECT   37   38
CONECT   42   32
CONECT   46   45   64
CONECT   49   48
CONECT   51   35   52
CONECT   54   32   55
CONECT   32   13   36   42   54
CONECT   72   71
CONECT   86   85
CONECT   73   71
CONECT   87   85
CONECT   66   67   71   81   95
CONECT   69   65   70   75
CONECT   71   66   72   73   77
CONECT   77   71   76   78   82
CONECT   79   75   83   95
CONECT   82   77   80   81   85
CONECT   83   79   89   92
CONECT   85   82   84   86   87
CONECT   89   65   83   88
CONECT   93   92   94   95
CONECT   67   66
CONECT   70   69
CONECT   76   77
CONECT   80   82
CONECT   90   88
CONECT   91   88
CONECT   94   93
CONECT   65   69   89
CONECT   75   69   79
CONECT   88   89   90   91
CONECT   92   83   93
CONECT   95   66   79   93
CONECT   68   64
CONECT   74   64
CONECT   78   77   96
CONECT   81   66   82
CONECT   84   64   85
CONECT   64   46   68   74   84
CONECT  104  103
CONECT  120  119
CONECT  125  122
CONECT  105  103
CONECT  121  119
CONECT  126  122
CONECT  127  122
CONECT   99   97   98  103  115
CONECT  102   97  101  108
CONECT  103   99  104  105  109
CONECT  109  103  110  111  116
CONECT  112  117  108  113
CONECT  116  119  109  114  115
CONECT  117  124  122  112
CONECT  119  121  120  118  116
CONECT  122  117  125  126  127
CONECT  124  123  117   97
CONECT   98   99
CONECT  107  108
CONECT  111  109
CONECT  114  116
CONECT  123  124
CONECT   97  124   99  102
CONECT  108  102  107  112
CONECT  100   96
CONECT  101  102
CONECT  106   96
CONECT  110  128  109
CONECT  113  112
CONECT  115   99  116
CONECT  118  119   96
CONECT   96  118   78  100  106
CONECT  136  135
CONECT  150  149
CONECT  137  135
CONECT  151  149
CONECT  130  159  145  135  131
CONECT  133  139  134  129
CONECT  135  141  137  136  130
CONECT  141  146  142  140  135
CONECT  143  159  147  139
CONECT  146  149  145  144  141
CONECT  147  156  153  143
CONECT  149  151  150  148  146
CONECT  153  152  147  129
CONECT  157  159  158  156
CONECT  131  130
CONECT  134  133
CONECT  140  141
CONECT  144  146
CONECT  154  152
CONECT  155  152
CONECT  158  157
CONECT  129  153  133
CONECT  139  143  133
CONECT  152  155  154  153
CONECT  156  157  147
CONECT  159  157  143  130
CONECT  132  128
CONECT  138  128
CONECT  142  160  141
CONECT  145  146  130
CONECT  148  149  128
CONECT  128  148  138  132  110
CONECT  168  167
CONECT  184  183
CONECT  189  186
CONECT  169  167
CONECT  185  183
CONECT  190  186
CONECT  191  186
CONECT  163  179  167  162  161
CONECT  166  172  165  161
CONECT  167  173  169  168  163
CONECT  173  180  175  174  167
CONECT  176  181  177  172
CONECT  180  183  173  178  179
CONECT  181  188  186  176
CONECT  183  185  184  182  180
CONECT  186  181  189  190  191
CONECT  188  187  181  161
CONECT  162  163
CONECT  171  172
CONECT  175  173
CONECT  178  180
CONECT  187  188
CONECT  161  188  166  163
CONECT  172  176  171  166
CONECT  164  160
CONECT  165  166
CONECT  170  160
CONECT  174  192  173
CONECT  177  176
CONECT  179  180  163
CONECT  182  183  160
CONECT  160  182  170  164  142
CONECT  200  199
CONECT  214  213
CONECT  201  199
CONECT  215  213
CONECT  194  223  209  199  195
CONECT  197  203  198  193
CONECT  199  205  201  200  194
CONECT  205  210  206  204  199
CONECT  207  223  211  203
CONECT  210  213  209  208  205
CONECT  211  220  217  207
CONECT  213  215  214  212  210
CONECT  217  216  211  193
CONECT  221  223  222  220
CONECT  195  194
CONECT  198  197
CONECT  204  205
CONECT  208  210
CONECT  218  216
CONECT  219  216
CONECT  222  221
CONECT  193  217  197
CONECT  203  207  197
CONECT  216  219  218  217
CONECT  220  221  211
CONECT  223  221  207  194
CONECT  196  192
CONECT  202  192
CONECT  206  205  224
CONECT  209  210  194
CONECT  212  213  192
CONECT  192  212  202  196  174
CONECT  232  231
CONECT  250  248
CONECT  233  231
CONECT  251  248
CONECT  226  225  242  231  227
CONECT  230  225  235  229
CONECT  231  238  233  232  226
CONECT  238  241  237  236  231
CONECT  239  247  240  235
CONECT  241  248  243  242  238
CONECT  247  252  246  239
CONECT  248  251  250  249  241
CONECT  252  225  253  247
CONECT  227  226
CONECT  236  238
CONECT  243  241
CONECT  244  240
CONECT  245  240
CONECT  246  247
CONECT  253  252
CONECT  254  237
CONECT  225  252  230  226
CONECT  235  239  230
CONECT  240  245  244  239
CONECT  228  224
CONECT  229  230
CONECT  234  224
CONECT  237  238  254
CONECT  242  241  226
CONECT  249  224  248
CONECT  224  206  249  234  228
CONECT  295  294
CONECT  311  310
CONECT  316  313
CONECT  296  294
CONECT  312  310
CONECT  317  313
CONECT  318  313
CONECT  290  306  288  289  294
CONECT  293  299  288  292
CONECT  294  300  290  295  296
CONECT  300  301  302  307  294
CONECT  303  299  304  308
CONECT  307  300  305  306  310
CONECT  308  303  313  315
CONECT  310  307  309  311  312
CONECT  313  308  316  317  318
CONECT  315  308  314  288
CONECT  289  290
CONECT  298  299
CONECT  302  300
CONECT  305  307
CONECT  314  315
CONECT  288  315  290  293
CONECT  299  298  303  293
CONECT  291  287
CONECT  292  293
CONECT  297  287
CONECT  301  300  319
CONECT  304  303
CONECT  306  307  290
CONECT  309  310  287
CONECT  287  309  297  291  268
CONECT  327  326
CONECT  341  340
CONECT  328  326
CONECT  342  340
CONECT  321  350  336  322  326
CONECT  324  330  320  325
CONECT  326  332  328  327  321
CONECT  332  337  333  331  326
CONECT  334  350  338  330
CONECT  337  340  336  335  332
CONECT  338  347  344  334
CONECT  340  342  341  339  337
CONECT  344  343  338  320
CONECT  348  350  349  347
CONECT  322  321
CONECT  325  324
CONECT  331  332
CONECT  335  337
CONECT  345  343
CONECT  346  343
CONECT  349  348
CONECT  320  344  324
CONECT  330  334  324
CONECT  343  346  345  344
CONECT  347  348  338
CONECT  350  348  334  321
CONECT  323  319
CONECT  329  319
CONECT  333  351  332
CONECT  336  337  321
CONECT  339  340  319
CONECT  319  339  329  301  323
CONECT  359  358
CONECT  375  374
CONECT  380  377
CONECT  360  358
CONECT  376  374
CONECT  381  377
CONECT  382  377
CONECT  354  370  358  353  352
CONECT  357  363  356  352
CONECT  358  364  360  359  354
CONECT  364  371  366  365  358
CONECT  367  372  368  363
CONECT  371  374  370  369  364
CONECT  372  377  379  367
CONECT  374  376  375  373  371
CONECT  377  372  381  380  382
CONECT  379  378  372  352
CONECT  353  354
CONECT  362  363
CONECT  366  364
CONECT  369  371
CONECT  378  379
CONECT  352  379  357  354
CONECT  363  367  362  357
CONECT  355  351
CONECT  356  357
CONECT  361  351
CONECT  365  383  364
CONECT  368  367
CONECT  370  371  354
CONECT  373  351  374
CONECT  351  333  373  361  355
CONECT  391  390
CONECT  405  404
CONECT  392  390
CONECT  406  404
CONECT  385  390  386  400  414
CONECT  388  394  389  384
CONECT  390  396  392  391  385
CONECT  396  397  395  390  401
CONECT  398  394  402  414
CONECT  401  396  404  400  399
CONECT  402  398  408  411
CONECT  404  406  405  403  401
CONECT  408  384  407  402
CONECT  412  411  413  414
CONECT  386  385
CONECT  389  388
CONECT  395  396
CONECT  399  401
CONECT  409  407
CONECT  410  407
CONECT  413  412
CONECT  384  388  408
CONECT  394  398  388
CONECT  407  410  409  408
CONECT  411  402  412
CONECT  414  398  385  412
CONECT  387  383
CONECT  393  383
CONECT  397  396  415
CONECT  400  385  401
CONECT  403  383  404
CONECT  383  393  387  365  403
CONECT  423  422
CONECT  439  438
CONECT  444  441
CONECT  424  422
CONECT  440  438
CONECT  445  441
CONECT  446  441
CONECT  418  416  417  434  422
CONECT  421  416  420  427
CONECT  422  418  428  424  423
CONECT  428  435  430  429  422
CONECT  431  432  436  427
CONECT  435  433  434  428  438
CONECT  436  431  441  443
CONECT  438  435  437  439  440
CONECT  441  436  444  445  446
CONECT  443  416  436  442
CONECT  417  418
CONECT  426  427
CONECT  430  428
CONECT  433  435
CONECT  442  443
CONECT  416  418  421  443
CONECT  427  421  431  426
CONECT  419  415
CONECT  420  421
CONECT  425  415
CONECT  429  428  447
CONECT  432  431
CONECT  434  418  435
CONECT  437  415  438
CONECT  415  397  419  425  437
CONECT  455  454
CONECT  469  468
CONECT  456  454
CONECT  470  468
CONECT  449  450  454  464  478
CONECT  452  448  453  458
CONECT  454  449  455  456  460
CONECT  460  454  459  461  465
CONECT  462  458  466  478
CONECT  465  460  463  464  468
CONECT  466  462  472  475
CONECT  468  465  467  469  470
CONECT  472  448  466  471
CONECT  476  475  477  478
CONECT  450  449
CONECT  453  452
CONECT  459  460
CONECT  463  465
CONECT  473  471
CONECT  474  471
CONECT  477  476
CONECT  448  452  472
CONECT  458  452  462
CONECT  471  472  473  474
CONECT  475  466  476
CONECT  478  449  462  476
CONECT  451  447
CONECT  457  447
CONECT  461  460  479
CONECT  464  449  465
CONECT  467  447  468
CONECT  447  429  451  457  467
CONECT  487  486
CONECT  505  503
CONECT  488  486
CONECT  506  503
CONECT  481  480  482  486  497
CONECT  485  480  484  490
CONECT  486  481  487  488  493
CONECT  493  486  491  492  496
CONECT  494  490  495  502
CONECT  496  493  497  498  503
CONECT  502  494  501  507
CONECT  503  496  504  505  506
CONECT  507  480  502  508
CONECT  482  481
CONECT  491  493
CONECT  498  496
CONECT  499  495
CONECT  500  495
CONECT  501  502
CONECT  508  507
CONECT  509  492
CONECT  480  481  485  507
CONECT  490  485  494
CONECT  495  494  499  500
CONECT  483  479
CONECT  484  485
CONECT  489  479
CONECT  492  493  509
CONECT  497  481  496
CONECT  504  479  503
CONECT  479  461  483  489  504
CONECT  520  518
CONECT  526  523
CONECT  531  529
CONECT  534  533
CONECT  536  535
CONECT  542  541
CONECT  549  548
CONECT  551  550
CONECT  556  555
CONECT  521  518
CONECT  537  535
CONECT  552  550
CONECT  557  555
CONECT  522  518
CONECT  538  535
CONECT  553  550
CONECT  516  525  527  530  543
CONECT  518  520  521  522  560
CONECT  524  528  545  565
CONECT  528  524  529  569
CONECT  529  528  531  532
CONECT  532  529  533  570
CONECT  533  532  534  569
CONECT  535  536  537  538  569
CONECT  539  540  561  570
CONECT  540  539  541  573
CONECT  541  540  542  546
CONECT  543  516  544  547  559
CONECT  546  541  548  576
CONECT  548  546  549  573
CONECT  550  551  552  553  573
CONECT  554  555  566  576
CONECT  555  554  556  557  580
CONECT  558  519  523  580
CONECT  559  543  562  563  564
CONECT  564  517  559
CONECT  568  515  544  571
CONECT  571  560  568  574
CONECT  574  571  575  577
CONECT  577  565  574  579
CONECT  579  560  577  581
CONECT  511  544
CONECT  512  580
CONECT  513  519
CONECT  514  519
CONECT  525  516
CONECT  527  516
CONECT  530  516
CONECT  547  543
CONECT  562  559
CONECT  563  559
CONECT  567  565
CONECT  572  570
CONECT  575  574
CONECT  578  576
CONECT  581  579
CONECT  517  564
CONECT  519  513  514  558
CONECT  523  526  558
CONECT  544  511  543  568
CONECT  560  518  571  579
CONECT  565  524  567  577
CONECT  569  528  533  535
CONECT  570  532  539  572
CONECT  573  540  548  550
CONECT  576  546  554  578
CONECT  580  512  555  558
CONECT  515  568
CONECT  545  524
CONECT  561  539
CONECT  566  554
END
