# Supplementary material for: Comparative in silico study of congocidine congeners as potential inhibitors of African swine fever virus
Source: PLoS One. 2019 Aug 28;14(8):e0221175. doi: 10.1371/journal.pone.0221175 (PMC6713398; doi:10.1371/journal.pone.0221175)
Supplement: S4 Data — (ZIP) [file pone.0221175.s004.zip › S4 Data Minimized PDB for predictta/cong3conf5ME.pdb]

HEADER                                            01-JAN-01   YULI              
EXPDTA    THEORETICAL MODEL                                                     
REMARK   3                                                                      
REMARK   3 REFINEMENT.                                                          
REMARK   3   PROGRAM 1                  ICM 3.8                                 
REMARK   3   AUTHORS 1      R.ABAGYAN, M.TOTROV                                 
REMARK  76                                                                      
REMARK  76 DNA (5'-D(CPGPTPAPTPAPTPAPCPG)-3'); CHAIN: A, B; ENGINEERED:         
CRYST1   25.180   39.110   53.470  90.00  90.00  90.00 P 21 21 21               
ATOM      1  N1  G   A   2       9.429  19.598  -2.607  1.00 15.68           N
ATOM      2  H1  G   A   2       8.453  19.689  -2.373  1.00 20.00           H
ATOM      3  H1' G   A   2      14.059  20.894  -4.218  1.00 20.00           H
ATOM      4  C1' G   A   2      14.423  20.167  -3.487  1.00 24.61           C
ATOM      5  N2  G   A   2       9.608  21.856  -2.427  1.00 14.57           N
ATOM      6  C2  G   A   2      10.199  20.712  -2.602  1.00 16.05           C
ATOM      7  C2' G   A   2      14.822  20.918  -2.211  1.00 27.40           C
ATOM      8 1H2' G   A   2      14.710  21.992  -2.378  1.00 20.00           H
ATOM      9 2H2' G   A   2      14.203  20.637  -1.364  1.00 20.00           H
ATOM     10  H21 G   A   2      10.190  22.647  -2.218  1.00 20.00           H
ATOM     11  H22 G   A   2       8.604  21.900  -2.273  1.00 20.00           H
ATOM     12  N3  G   A   2      11.507  20.732  -2.838  1.00 13.29           N
ATOM     13  O3' G   A   2      17.069  21.730  -1.926  1.00 24.39           O
ATOM     14  H3' G   A   2      16.396  19.933  -1.054  1.00 20.00           H
ATOM     15  C3' G   A   2      16.288  20.542  -1.954  1.00 27.62           C
ATOM     16  C4  G   A   2      12.021  19.482  -3.016  1.00 15.70           C
ATOM     17  C4' G   A   2      16.712  19.810  -3.234  1.00 29.19           C
ATOM     18  H4' G   A   2      17.220  20.558  -3.822  1.00 20.00           H
ATOM     19  O4' G   A   2      15.553  19.445  -3.974  1.00 19.51           O
ATOM     20  C5  G   A   2      11.339  18.281  -3.033  1.00 14.91           C
ATOM     21  C5' G   A   2      17.706  18.618  -3.130  1.00 32.74           C
ATOM     22  O5' G   A   2      17.266  17.509  -2.348  1.00 27.54           O
ATOM     23 1H5' G   A   2      18.639  19.016  -2.751  1.00 20.00           H
ATOM     24 2H5' G   A   2      17.864  18.262  -4.141  1.00 20.00           H
ATOM     25  C6  G   A   2       9.912  18.323  -2.822  1.00 14.69           C
ATOM     26  O6  G   A   2       9.083  17.415  -2.901  1.00 16.78           O
ATOM     27  N7  G   A   2      12.226  17.228  -3.325  1.00 17.99           N
ATOM     28  H8  G   A   2      14.301  17.298  -3.627  1.00 20.00           H
ATOM     29  C8  G   A   2      13.383  17.823  -3.408  1.00 21.53           C
ATOM     30  N9  G   A   2      13.341  19.187  -3.253  1.00 18.23           N
ATOM     31 HO5' G   A   2      16.301  17.415  -2.440  1.00  0.00           H
ATOM     32  P   T   A   3      17.379  22.564  -0.590  1.00 25.04           P
ATOM     33  N1  T   A   3      11.984  22.325   0.886  1.00 11.60           N
ATOM     34  H1' T   A   3      11.522  24.396   0.757  1.00 20.00           H
ATOM     35  C1' T   A   3      12.404  23.748   0.710  1.00 12.33           C
ATOM     36  O1P T   A   3      18.303  23.636  -1.004  1.00 20.00           O
ATOM     37  O2  T   A   3       9.742  22.885   0.602  1.00 11.64           O
ATOM     38  C2  T   A   3      10.605  22.046   0.846  1.00  9.66           C
ATOM     39  C2' T   A   3      13.402  24.282   1.741  1.00 10.78           C
ATOM     40 1H2' T   A   3      12.915  24.644   2.639  1.00 20.00           H
ATOM     41 2H2' T   A   3      14.154  23.536   1.992  1.00 20.00           H
ATOM     42  O2P T   A   3      17.795  21.583   0.423  1.00 20.00           O
ATOM     43  H3  T   A   3       9.257  20.520   0.880  1.00 20.00           H
ATOM     44  N3  T   A   3      10.247  20.720   0.834  1.00 14.43           N
ATOM     45  C3' T   A   3      14.072  25.423   0.990  1.00 15.33           C
ATOM     46  O3' T   A   3      13.356  26.653   1.016  1.00 14.56           O
ATOM     47  H3' T   A   3      15.089  25.576   1.353  1.00 20.00           H
ATOM     48  C4  T   A   3      11.097  19.651   0.751  1.00 11.05           C
ATOM     49  O4  T   A   3      10.627  18.539   0.520  1.00 14.49           O
ATOM     50  H4' T   A   3      13.800  25.716  -1.099  1.00 20.00           H
ATOM     51  O4' T   A   3      13.053  23.887  -0.551  1.00 14.25           O
ATOM     52  C4' T   A   3      14.069  24.885  -0.444  1.00 16.73           C
ATOM     53  C5  T   A   3      12.519  19.995   0.823  1.00 14.98           C
ATOM     54  O5' T   A   3      15.950  23.215  -0.197  1.00 22.11           O
ATOM     55  C5' T   A   3      15.454  24.362  -0.882  1.00 19.43           C
ATOM     56 1H5' T   A   3      16.166  25.176  -0.744  1.00 20.00           H
ATOM     57 2H5' T   A   3      15.411  24.139  -1.943  1.00 20.00           H
ATOM     58  C5M T   A   3      13.548  18.879   0.756  0.00 99.00           C
ATOM     59  H6  T   A   3      13.968  21.553   0.938  1.00 20.00           H
ATOM     60  C6  T   A   3      12.913  21.298   0.912  1.00 15.93           C
ATOM     61 1H5M T   A   3      13.375  18.196   1.589  0.00  0.00           H
ATOM     62 2H5M T   A   3      13.405  18.319  -0.170  0.00  0.00           H
ATOM     63 3H5M T   A   3      14.566  19.270   0.806  0.00  0.00           H
ATOM     64  P   A   A   4      13.494  27.711   2.225  1.00 15.21           P
ATOM     65  N1  A   A   4       7.682  21.441   4.265  1.00  9.98           N
ATOM     66  C1' A   A   4       8.912  26.396   4.324  1.00 10.44           C
ATOM     67  H1' A   A   4       7.861  26.346   4.637  1.00 20.00           H
ATOM     68  O1P A   A   4      13.621  29.055   1.618  1.00 20.00           O
ATOM     69  C2  A   A   4       6.966  22.541   4.468  1.00  9.81           C
ATOM     70  H2  A   A   4       5.907  22.403   4.628  1.00 20.00           H
ATOM     71  C2' A   A   4       9.652  27.375   5.240  1.00 10.67           C
ATOM     72 1H2' A   A   4       9.140  27.455   6.195  1.00 20.00           H
ATOM     73 2H2' A   A   4      10.685  27.068   5.400  1.00 20.00           H
ATOM     74  O2P A   A   4      14.532  27.229   3.151  1.00 20.00           O
ATOM     75  N3  A   A   4       7.398  23.793   4.495  1.00 12.06           N
ATOM     76  H3' A   A   4      10.585  29.230   4.633  1.00 20.00           H
ATOM     77  C3' A   A   4       9.653  28.688   4.460  1.00 14.69           C
ATOM     78  O3' A   A   4       8.543  29.544   4.725  1.00 13.22           O
ATOM     79  C4  A   A   4       8.742  23.874   4.335  1.00  9.56           C
ATOM     80  H4' A   A   4       8.919  28.843   2.455  1.00 20.00           H
ATOM     81  O4' A   A   4       8.995  26.885   2.998  1.00 14.14           O
ATOM     82  C4' A   A   4       9.581  28.177   3.013  1.00  9.99           C
ATOM     83  C5  A   A   4       9.627  22.843   4.163  1.00 11.02           C
ATOM     84  O5' A   A   4      12.045  27.592   2.920  1.00 14.21           O
ATOM     85  C5' A   A   4      10.924  28.173   2.268  1.00 10.82           C
ATOM     86 1H5' A   A   4      11.168  29.214   2.063  1.00 20.00           H
ATOM     87 2H5' A   A   4      10.783  27.663   1.315  1.00 20.00           H
ATOM     88  N6  A   A   4       9.613  20.412   4.013  1.00 17.88           N
ATOM     89  C6  A   A   4       8.999  21.571   4.132  1.00 11.60           C
ATOM     90  H61 A   A   4      10.594  20.385   4.213  1.00 20.00           H
ATOM     91  H62 A   A   4       9.034  19.580   4.071  1.00 20.00           H
ATOM     92  N7  A   A   4      10.944  23.328   4.059  1.00 10.64           N
ATOM     93  C8  A   A   4      10.786  24.625   4.181  1.00 14.27           C
ATOM     94  H8  A   A   4      11.600  25.340   4.140  1.00 20.00           H
ATOM     95  N9  A   A   4       9.481  25.030   4.321  1.00 11.95           N
ATOM     96  P   T   A   5       8.327  30.273   6.151  1.00 12.53           P
ATOM     97  N1  T   A   5       7.886  24.575   8.010  1.00 10.05           N
ATOM     98  H1' T   A   5       5.884  25.051   8.544  1.00 20.00           H
ATOM     99  C1' T   A   5       6.793  25.579   8.225  1.00  8.03           C
ATOM    100  O1P T   A   5       7.406  31.415   5.950  1.00 20.00           O
ATOM    101  O2  T   A   5       6.339  22.845   7.872  1.00 12.29           O
ATOM    102  C2  T   A   5       7.498  23.238   7.828  1.00 11.70           C
ATOM    103  C2' T   A   5       7.064  26.693   9.240  1.00  9.39           C
ATOM    104 1H2' T   A   5       7.054  26.328  10.266  1.00 20.00           H
ATOM    105 2H2' T   A   5       7.991  27.217   9.016  1.00 20.00           H
ATOM    106  O2P T   A   5       9.661  30.520   6.744  1.00 20.00           O
ATOM    107  H3  T   A   5       8.196  21.352   7.537  1.00 20.00           H
ATOM    108  N3  T   A   5       8.497  22.311   7.651  1.00 11.76           N
ATOM    109  C3' T   A   5       5.889  27.630   8.965  1.00  9.23           C
ATOM    110  O3' T   A   5       4.774  27.149   9.706  1.00 13.16           O
ATOM    111  H3' T   A   5       6.128  28.657   9.243  1.00 20.00           H
ATOM    112  C4  T   A   5       9.845  22.566   7.631  1.00 13.02           C
ATOM    113  O4  T   A   5      10.621  21.636   7.415  1.00 13.01           O
ATOM    114  H4' T   A   5       4.704  27.310   7.196  1.00 20.00           H
ATOM    115  O4' T   A   5       6.509  26.316   7.050  1.00 11.26           O
ATOM    116  C4' T   A   5       5.756  27.470   7.438  1.00 13.99           C
ATOM    117  C5  T   A   5      10.198  23.972   7.841  1.00 13.21           C
ATOM    118  O5' T   A   5       7.573  29.130   7.006  1.00 12.98           O
ATOM    119  C5' T   A   5       6.257  28.702   6.658  1.00 16.99           C
ATOM    120 1H5' T   A   5       5.568  29.527   6.838  1.00 20.00           H
ATOM    121 2H5' T   A   5       6.232  28.460   5.594  1.00 20.00           H
ATOM    122  C5M T   A   5      11.664  24.377   7.866  0.00 99.00           C
ATOM    123  H6  T   A   5       9.507  25.952   8.148  1.00 20.00           H
ATOM    124  C6  T   A   5       9.230  24.917   8.018  1.00 12.78           C
ATOM    125 1H5M T   A   5      11.784  25.443   8.058  0.00  0.00           H
ATOM    126 2H5M T   A   5      12.170  23.805   8.645  0.00  0.00           H
ATOM    127 3H5M T   A   5      12.123  24.120   6.910  0.00  0.00           H
ATOM    128  P   A   A   6       3.422  27.985   9.964  1.00 16.24           P
ATOM    129  N1  A   A   6       7.199  20.735  10.803  1.00 18.42           N
ATOM    130  C1' A   A   6       2.643  23.106  10.350  1.00 15.79           C
ATOM    131  H1' A   A   6       2.422  22.049  10.168  1.00 20.00           H
ATOM    132  O1P A   A   6       3.051  28.711   8.732  1.00 20.00           O
ATOM    133  C2  A   A   6       5.984  20.269  10.542  1.00 19.73           C
ATOM    134  H2  A   A   6       5.922  19.219  10.294  1.00 20.00           H
ATOM    135  C2' A   A   6       1.628  23.675  11.345  1.00 14.39           C
ATOM    136 1H2' A   A   6       1.236  22.871  11.955  1.00 20.00           H
ATOM    137 2H2' A   A   6       2.084  24.426  11.986  1.00 20.00           H
ATOM    138  O2P A   A   6       3.540  28.720  11.240  1.00 20.00           O
ATOM    139  N3  A   A   6       4.835  20.937  10.526  1.00 14.97           N
ATOM    140  H3' A   A   6       0.231  25.284  10.982  1.00 20.00           H
ATOM    141  C3' A   A   6       0.554  24.360  10.499  1.00 16.70           C
ATOM    142  O3' A   A   6      -0.586  23.543  10.217  1.00 16.35           O
ATOM    143  C4  A   A   6       5.008  22.255  10.826  1.00 13.03           C
ATOM    144  H4' A   A   6       0.698  24.437   8.366  1.00 20.00           H
ATOM    145  O4' A   A   6       2.485  23.829   9.145  1.00 13.18           O
ATOM    146  C4' A   A   6       1.342  24.676   9.215  1.00 16.72           C
ATOM    147  C5  A   A   6       6.185  22.872  11.167  1.00 14.69           C
ATOM    148  O5' A   A   6       2.399  26.757  10.167  1.00 12.44           O
ATOM    149  C5' A   A   6       1.798  26.139   9.037  1.00 11.40           C
ATOM    150 1H5' A   A   6       0.954  26.751   8.721  1.00 20.00           H
ATOM    151 2H5' A   A   6       2.528  26.139   8.229  1.00 20.00           H
ATOM    152  N6  A   A   6       8.567  22.400  11.289  1.00 17.36           N
ATOM    153  C6  A   A   6       7.315  22.023  11.105  1.00 13.35           C
ATOM    154  H61 A   A   6       8.749  23.362  11.491  1.00 20.00           H
ATOM    155  H62 A   A   6       9.295  21.714  11.116  1.00 20.00           H
ATOM    156  N7  A   A   6       5.981  24.226  11.467  1.00 15.67           N
ATOM    157  C8  A   A   6       4.700  24.383  11.234  1.00 18.09           C
ATOM    158  H8  A   A   6       4.189  25.334  11.332  1.00 20.00           H
ATOM    159  N9  A   A   6       4.048  23.244  10.819  1.00 13.74           N
ATOM    160  P   T   A   7      -1.645  23.069  11.349  1.00 18.04           P
ATOM    161  N1  T   A   7       3.487  20.371  13.686  1.00 14.99           N
ATOM    162  H1' T   A   7       2.636  18.593  12.883  1.00 20.00           H
ATOM    163  C1' T   A   7       2.308  19.583  13.224  1.00 20.51           C
ATOM    164  O1P T   A   7      -2.859  22.554  10.678  1.00 20.00           O
ATOM    165  O2  T   A   7       4.843  18.493  13.759  1.00 14.98           O
ATOM    166  C2  T   A   7       4.719  19.711  13.776  1.00 18.41           C
ATOM    167  C2' T   A   7       1.229  19.408  14.290  1.00 19.59           C
ATOM    168 1H2' T   A   7       1.448  18.517  14.867  1.00 20.00           H
ATOM    169 2H2' T   A   7       1.171  20.279  14.941  1.00 20.00           H
ATOM    170  O2P T   A   7      -1.789  24.163  12.337  1.00 20.00           O
ATOM    171  H3  T   A   7       6.707  20.010  14.051  1.00 20.00           H
ATOM    172  N3  T   A   7       5.815  20.484  14.068  1.00 12.46           N
ATOM    173  C3' T   A   7      -0.093  19.292  13.521  1.00 21.54           C
ATOM    174  O3' T   A   7      -0.670  17.986  13.605  1.00 24.17           O
ATOM    175  H3' T   A   7      -0.805  20.028  13.897  1.00 20.00           H
ATOM    176  C4  T   A   7       5.809  21.826  14.348  1.00 12.53           C
ATOM    177  O4  T   A   7       6.876  22.372  14.625  1.00 18.59           O
ATOM    178  H4' T   A   7       0.406  18.749  11.515  1.00 20.00           H
ATOM    179  O4' T   A   7       1.634  20.240  12.173  1.00 22.36           O
ATOM    180  C4' T   A   7       0.332  19.672  12.088  1.00 19.87           C
ATOM    181  C5  T   A   7       4.479  22.445  14.334  1.00 14.71           C
ATOM    182  O5' T   A   7      -0.890  21.833  12.060  1.00 14.57           O
ATOM    183  C5' T   A   7      -0.625  20.628  11.352  1.00 20.65           C
ATOM    184 1H5' T   A   7      -1.568  20.116  11.172  1.00 20.00           H
ATOM    185 2H5' T   A   7      -0.179  20.872  10.387  1.00 20.00           H
ATOM    186  C5M T   A   7       4.327  23.915  14.689  0.00 99.00           C
ATOM    187  H6  T   A   7       2.401  22.175  13.935  1.00 20.00           H
ATOM    188  C6  T   A   7       3.380  21.714  13.996  1.00 14.67           C
ATOM    189 1H5M T   A   7       3.287  24.236  14.610  0.00  0.00           H
ATOM    190 2H5M T   A   7       4.941  24.513  14.015  0.00  0.00           H
ATOM    191 3H5M T   A   7       4.695  24.077  15.702  0.00  0.00           H
ATOM    192  P   A   A   8      -1.176  17.324  14.998  1.00 24.10           P
ATOM    193  N1  A   A   8       6.511  19.476  17.525  1.00 11.26           N
ATOM    194  C1' A   A   8       3.021  15.778  16.981  1.00 19.66           C
ATOM    195  H1' A   A   8       3.935  15.280  17.317  1.00 20.00           H
ATOM    196  O1P A   A   8      -2.256  16.352  14.723  1.00 20.00           O
ATOM    197  C2  A   A   8       6.598  18.158  17.393  1.00  9.27           C
ATOM    198  H2  A   A   8       7.598  17.747  17.332  1.00 20.00           H
ATOM    199  C2' A   A   8       1.822  15.089  17.645  1.00 18.35           C
ATOM    200 1H2' A   A   8       2.136  14.632  18.575  1.00 20.00           H
ATOM    201 2H2' A   A   8       1.015  15.795  17.829  1.00 20.00           H
ATOM    202  O2P A   A   8      -1.393  18.383  16.010  1.00 20.00           O
ATOM    203  N3  A   A   8       5.607  17.278  17.360  1.00 15.55           N
ATOM    204  H3' A   A   8       0.232  14.030  16.632  1.00 20.00           H
ATOM    205  C3' A   A   8       1.323  14.056  16.631  1.00 16.65           C
ATOM    206  O3' A   A   8       1.815  12.723  16.854  1.00 16.56           O
ATOM    207  C4  A   A   8       4.386  17.881  17.367  1.00 16.52           C
ATOM    208  H4' A   A   8       2.145  13.926  14.633  1.00 20.00           H
ATOM    209  O4' A   A   8       2.923  15.546  15.595  1.00 19.92           O
ATOM    210  C4' A   A   8       1.814  14.705  15.316  1.00 14.35           C
ATOM    211  C5  A   A   8       4.125  19.220  17.499  1.00 10.10           C
ATOM    212  O5' A   A   8       0.112  16.493  15.475  1.00 18.30           O
ATOM    213  C5' A   A   8       0.736  15.552  14.610  1.00 14.09           C
ATOM    214 1H5' A   A   8      -0.025  14.896  14.189  1.00 20.00           H
ATOM    215 2H5' A   A   8       1.205  16.089  13.783  1.00 20.00           H
ATOM    216  N6  A   A   8       5.359  21.335  17.645  1.00 13.41           N
ATOM    217  C6  A   A   8       5.299  20.020  17.562  1.00 12.41           C
ATOM    218  H61 A   A   8       4.538  21.872  17.449  1.00 20.00           H
ATOM    219  H62 A   A   8       6.284  21.747  17.558  1.00 20.00           H
ATOM    220  N7  A   A   8       2.738  19.450  17.546  1.00 10.79           N
ATOM    221  C8  A   A   8       2.232  18.250  17.342  1.00 15.03           C
ATOM    222  H8  A   A   8       1.165  18.064  17.232  1.00 20.00           H
ATOM    223  N9  A   A   8       3.171  17.243  17.241  1.00 18.87           N
ATOM    224  P   C   A   9       1.372  11.808  18.127  1.00 18.42           P
ATOM    225  N1  C   A   9       4.371  16.469  20.945  1.00 12.82           N
ATOM    226  C1' C   A   9       4.707  15.017  21.118  1.00 10.00           C
ATOM    227  H1' C   A   9       5.783  14.915  21.296  1.00 20.00           H
ATOM    228  O1P C   A   9       1.730  10.389  17.908  1.00 20.00           O
ATOM    229  O2  C   A   9       6.553  17.078  21.388  1.00 11.01           O
ATOM    230  C2  C   A   9       5.395  17.414  21.109  1.00 10.62           C
ATOM    231  C2' C   A   9       3.928  14.315  22.234  1.00 11.26           C
ATOM    232 1H2' C   A   9       4.478  14.372  23.176  1.00 20.00           H
ATOM    233 2H2' C   A   9       2.932  14.744  22.349  1.00 20.00           H
ATOM    234  O2P C   A   9      -0.005  12.142  18.549  1.00 20.00           O
ATOM    235  N3  C   A   9       5.109  18.743  21.078  1.00 13.31           N
ATOM    236  H3' C   A   9       2.704  12.678  21.602  1.00 20.00           H
ATOM    237  O3' C   A   9       4.364  11.956  22.634  1.00 15.08           O
ATOM    238  C3' C   A   9       3.770  12.880  21.725  1.00 13.67           C
ATOM    239  C4  C   A   9       3.880  19.116  20.801  1.00 14.72           C
ATOM    240  N4  C   A   9       3.724  20.391  20.634  1.00 15.12           N
ATOM    241  C4' C   A   9       4.431  12.928  20.330  1.00 14.99           C
ATOM    242  O4' C   A   9       4.402  14.292  19.961  1.00 13.22           O
ATOM    243  H4' C   A   9       5.470  12.601  20.416  1.00 20.00           H
ATOM    244  H41 C   A   9       3.073  20.624  19.899  1.00 20.00           H
ATOM    245  H42 C   A   9       4.590  20.924  20.729  1.00 20.00           H
ATOM    246  H5  C   A   9       1.814  18.530  20.316  1.00 20.00           H
ATOM    247  C5  C   A   9       2.806  18.212  20.588  1.00 11.31           C
ATOM    248  C5' C   A   9       3.729  12.082  19.268  1.00 12.18           C
ATOM    249  O5' C   A   9       2.338  12.338  19.287  1.00 13.52           O
ATOM    250 1H5' C   A   9       3.905  11.021  19.446  1.00 20.00           H
ATOM    251 2H5' C   A   9       4.144  12.345  18.288  1.00 20.00           H
ATOM    252  C6  C   A   9       3.084  16.880  20.655  1.00 11.65           C
ATOM    253  H6  C   A   9       2.315  16.128  20.431  1.00 20.00           H
ATOM    254 HO3' C   A   9       3.653  11.491  23.076  1.00  0.00           H
TER     255      C   A   9
ATOM    256  N1  G   B  12       7.582  20.401  20.705  1.00  9.51           N
ATOM    257  H1  G   B  12       6.789  19.793  20.600  1.00 20.00           H
ATOM    258  H1' G   B  12      12.316  21.536  21.252  1.00 20.00           H
ATOM    259  C1' G   B  12      12.102  22.601  21.409  1.00 13.00           C
ATOM    260  N2  G   B  12       8.942  18.591  20.447  1.00  9.89           N
ATOM    261  C2  G   B  12       8.826  19.884  20.566  1.00  8.96           C
ATOM    262  C2' G   B  12      13.131  23.423  20.632  1.00 14.37           C
ATOM    263 1H2' G   B  12      13.502  22.862  19.776  1.00 20.00           H
ATOM    264 2H2' G   B  12      12.711  24.371  20.300  1.00 20.00           H
ATOM    265  H21 G   B  12       9.799  18.293  20.006  1.00 20.00           H
ATOM    266  H22 G   B  12       8.115  18.008  20.459  1.00 20.00           H
ATOM    267  N3  G   B  12       9.947  20.588  20.665  1.00  9.79           N
ATOM    268  O3' G   B  12      15.192  22.648  21.767  1.00 19.96           O
ATOM    269  H3' G   B  12      14.702  24.645  21.506  1.00 20.00           H
ATOM    270  C3' G   B  12      14.216  23.683  21.681  1.00 18.28           C
ATOM    271  C4  G   B  12       9.726  21.923  20.833  1.00 13.12           C
ATOM    272  C4' G   B  12      13.432  23.662  23.002  1.00 18.75           C
ATOM    273  H4' G   B  12      14.032  23.106  23.721  1.00 20.00           H
ATOM    274  O4' G   B  12      12.233  22.935  22.790  1.00 17.07           O
ATOM    275  C5  G   B  12       8.507  22.567  20.930  1.00 15.44           C
ATOM    276  C5' G   B  12      13.085  25.025  23.651  1.00 19.77           C
ATOM    277  O5' G   B  12      12.502  25.986  22.776  1.00 29.23           O
ATOM    278 1H5' G   B  12      13.994  25.449  24.071  1.00 20.00           H
ATOM    279 2H5' G   B  12      12.400  24.827  24.479  1.00 20.00           H
ATOM    280  C6  G   B  12       7.316  21.748  20.869  1.00 13.46           C
ATOM    281  O6  G   B  12       6.136  22.058  21.061  1.00 13.21           O
ATOM    282  N7  G   B  12       8.714  23.949  21.139  1.00 15.64           N
ATOM    283  H8  G   B  12      10.525  25.003  21.273  1.00 20.00           H
ATOM    284  C8  G   B  12      10.016  24.065  21.136  1.00 11.92           C
ATOM    285  N9  G   B  12      10.695  22.877  21.037  1.00 13.76           N
ATOM    286 HO5' G   B  12      11.578  26.128  23.007  1.00  0.00           H
ATOM    287  P   T   B  13      16.331  22.426  20.650  1.00 21.40           P
ATOM    288  N1  T   B  13      11.440  20.821  17.445  1.00 14.94           N
ATOM    289  H1' T   B  13      12.470  19.027  16.993  1.00 20.00           H
ATOM    290  C1' T   B  13      12.681  19.989  17.480  1.00 17.69           C
ATOM    291  O1P T   B  13      17.412  21.645  21.292  1.00 20.00           O
ATOM    292  O2  T   B  13      10.097  18.925  17.579  1.00 11.01           O
ATOM    293  C2  T   B  13      10.211  20.138  17.415  1.00 11.40           C
ATOM    294  C2' T   B  13      13.925  20.583  16.812  1.00 16.24           C
ATOM    295 1H2' T   B  13      13.860  20.585  15.725  1.00 20.00           H
ATOM    296 2H2' T   B  13      14.156  21.575  17.197  1.00 20.00           H
ATOM    297  O2P T   B  13      16.634  23.753  20.077  1.00 20.00           O
ATOM    298  H3  T   B  13       8.196  20.414  17.273  1.00 20.00           H
ATOM    299  N3  T   B  13       9.074  20.912  17.364  1.00 10.91           N
ATOM    300  C3' T   B  13      14.991  19.620  17.312  1.00 16.83           C
ATOM    301  O3' T   B  13      14.954  18.449  16.516  1.00 18.31           O
ATOM    302  H3' T   B  13      15.980  20.078  17.285  1.00 20.00           H
ATOM    303  C4  T   B  13       9.020  22.280  17.460  1.00 11.70           C
ATOM    304  O4  T   B  13       7.929  22.810  17.652  1.00 15.73           O
ATOM    305  H4' T   B  13      14.568  18.304  18.952  1.00 20.00           H
ATOM    306  O4' T   B  13      13.125  19.772  18.812  1.00 17.77           O
ATOM    307  C4' T   B  13      14.500  19.375  18.748  1.00 21.13           C
ATOM    308  C5  T   B  13      10.331  22.938  17.510  1.00 14.30           C
ATOM    309  O5' T   B  13      15.570  21.507  19.562  1.00 17.17           O
ATOM    310  C5' T   B  13      15.331  20.123  19.812  1.00 15.92           C
ATOM    311 1H5' T   B  13      16.296  19.621  19.884  1.00 20.00           H
ATOM    312 2H5' T   B  13      14.820  20.027  20.770  1.00 20.00           H
ATOM    313  C5M T   B  13      10.431  24.444  17.683  0.00 99.00           C
ATOM    314  H6  T   B  13      12.429  22.702  17.528  1.00 20.00           H
ATOM    315  C6  T   B  13      11.475  22.203  17.481  1.00 13.11           C
ATOM    316 1H5M T   B  13      10.274  24.930  16.718  0.00  0.00           H
ATOM    317 2H5M T   B  13       9.646  24.773  18.366  0.00  0.00           H
ATOM    318 3H5M T   B  13      11.405  24.723  18.093  0.00  0.00           H
ATOM    319  P   A   B  14      16.237  17.513  16.298  1.00 20.40           P
ATOM    320  N1  A   B  14       8.422  19.198  14.090  1.00 11.95           N
ATOM    321  C1' A   B  14      12.208  15.725  14.104  1.00 17.85           C
ATOM    322  H1' A   B  14      11.311  15.154  13.835  1.00 20.00           H
ATOM    323  O1P A   B  14      16.682  17.005  17.612  1.00 20.00           O
ATOM    324  C2  A   B  14       8.414  17.870  14.024  1.00 17.18           C
ATOM    325  H2  A   B  14       7.440  17.396  14.019  1.00 20.00           H
ATOM    326  C2' A   B  14      13.367  15.256  13.217  1.00 22.14           C
ATOM    327 1H2' A   B  14      13.010  14.904  12.250  1.00 20.00           H
ATOM    328 2H2' A   B  14      14.101  16.048  13.082  1.00 20.00           H
ATOM    329  O2P A   B  14      17.189  18.212  15.419  1.00 20.00           O
ATOM    330  N3  A   B  14       9.462  17.055  13.987  1.00 14.03           N
ATOM    331  H3' A   B  14      15.088  14.097  13.847  1.00 20.00           H
ATOM    332  C3' A   B  14      14.014  14.138  14.033  1.00 19.80           C
ATOM    333  O3' A   B  14      13.440  12.854  13.829  1.00 19.32           O
ATOM    334  C4  A   B  14      10.642  17.732  14.002  1.00 12.01           C
ATOM    335  H4' A   B  14      13.462  13.696  16.046  1.00 20.00           H
ATOM    336  O4' A   B  14      12.572  15.429  15.444  1.00 17.82           O
ATOM    337  C4' A   B  14      13.716  14.585  15.468  1.00 15.05           C
ATOM    338  C5  A   B  14      10.813  19.092  14.027  1.00 12.95           C
ATOM    339  O5' A   B  14      15.543  16.309  15.491  1.00 15.14           O
ATOM    340  C5' A   B  14      14.873  15.284  16.206  1.00 17.46           C
ATOM    341 1H5' A   B  14      15.609  14.542  16.510  1.00 20.00           H
ATOM    342 2H5' A   B  14      14.447  15.721  17.109  1.00 20.00           H
ATOM    343  N6  A   B  14       9.483  21.133  14.121  1.00 16.83           N
ATOM    344  C6  A   B  14       9.597  19.819  14.072  1.00 14.10           C
ATOM    345  H61 A   B  14      10.276  21.684  13.855  1.00 20.00           H
ATOM    346  H62 A   B  14       8.542  21.516  14.151  1.00 20.00           H
ATOM    347  N7  A   B  14      12.177  19.423  14.050  1.00 13.26           N
ATOM    348  C8  A   B  14      12.767  18.252  14.056  1.00 16.90           C
ATOM    349  H8  A   B  14      13.842  18.128  14.117  1.00 20.00           H
ATOM    350  N9  A   B  14      11.905  17.179  14.017  1.00 14.64           N
ATOM    351  P   T   B  15      13.642  12.010  12.475  1.00 28.80           P
ATOM    352  N1  T   B  15      10.235  16.645  10.432  1.00 27.42           N
ATOM    353  H1' T   B  15       8.833  15.104  10.016  1.00 20.00           H
ATOM    354  C1' T   B  15       9.888  15.188  10.312  1.00 22.17           C
ATOM    355  O1P T   B  15      13.538  10.579  12.826  1.00 20.00           O
ATOM    356  O2  T   B  15       7.987  17.244  10.405  1.00 18.40           O
ATOM    357  C2  T   B  15       9.166  17.555  10.519  1.00 21.32           C
ATOM    358  C2' T   B  15      10.719  14.359   9.327  1.00 26.62           C
ATOM    359 1H2' T   B  15      10.533  14.643   8.293  1.00 20.00           H
ATOM    360 2H2' T   B  15      11.779  14.406   9.572  1.00 20.00           H
ATOM    361  O2P T   B  15      14.872  12.499  11.815  1.00 20.00           O
ATOM    362  H3  T   B  15       8.692  19.525  10.678  1.00 20.00           H
ATOM    363  N3  T   B  15       9.480  18.890  10.629  1.00 17.57           N
ATOM    364  C3' T   B  15      10.203  12.953   9.632  1.00 28.50           C
ATOM    365  O3' T   B  15       9.000  12.792   8.894  1.00 39.73           O
ATOM    366  H3' T   B  15      10.933  12.188   9.363  1.00 20.00           H
ATOM    367  C4  T   B  15      10.742  19.429  10.631  1.00 12.10           C
ATOM    368  O4  T   B  15      10.866  20.644  10.782  1.00 13.72           O
ATOM    369  H4' T   B  15       8.997  12.694  11.403  1.00 20.00           H
ATOM    370  O4' T   B  15      10.083  14.453  11.507  1.00 23.77           O
ATOM    371  C4' T   B  15      10.000  13.060  11.162  1.00 26.40           C
ATOM    372  C5  T   B  15      11.817  18.446  10.462  1.00 18.42           C
ATOM    373  O5' T   B  15      12.374  12.462  11.580  1.00 32.26           O
ATOM    374  C5' T   B  15      11.025  12.260  12.000  1.00 25.68           C
ATOM    375 1H5' T   B  15      10.778  11.198  11.950  1.00 20.00           H
ATOM    376 2H5' T   B  15      10.928  12.584  13.038  1.00 20.00           H
ATOM    377  C5M T   B  15      13.263  18.917  10.376  0.00 99.00           C
ATOM    378  H6  T   B  15      12.343  16.403  10.266  1.00 20.00           H
ATOM    379  C6  T   B  15      11.538  17.113  10.374  1.00 17.04           C
ATOM    380 1H5M T   B  15      13.948  18.079  10.248  0.00  0.00           H
ATOM    381 2H5M T   B  15      13.520  19.463  11.285  0.00  0.00           H
ATOM    382 3H5M T   B  15      13.362  19.602   9.532  0.00  0.00           H
ATOM    383  P   A   B  16       8.280  11.384   8.614  1.00 34.80           P
ATOM    384  N1  A   B  16       7.653  19.529   7.279  1.00  9.81           N
ATOM    385  C1' A   B  16       5.112  15.045   7.543  1.00 21.52           C
ATOM    386  H1' A   B  16       4.304  15.780   7.455  1.00 20.00           H
ATOM    387  O1P A   B  16       8.189  10.617   9.869  1.00 20.00           O
ATOM    388  C2  A   B  16       6.362  19.254   7.423  1.00 14.96           C
ATOM    389  H2  A   B  16       5.709  20.105   7.570  1.00 20.00           H
ATOM    390  C2' A   B  16       4.828  13.859   6.617  1.00 22.34           C
ATOM    391 1H2' A   B  16       4.215  14.180   5.781  1.00 20.00           H
ATOM    392 2H2' A   B  16       5.750  13.420   6.236  1.00 20.00           H
ATOM    393  O2P A   B  16       8.858  10.764   7.410  1.00 20.00           O
ATOM    394  N3  A   B  16       5.774  18.063   7.413  1.00 13.91           N
ATOM    395  H3' A   B  16       4.477  11.816   7.214  1.00 20.00           H
ATOM    396  C3' A   B  16       4.143  12.813   7.503  1.00 24.53           C
ATOM    397  O3' A   B  16       2.713  12.850   7.474  1.00 30.04           O
ATOM    398  C4  A   B  16       6.675  17.049   7.260  1.00 14.86           C
ATOM    399  H4' A   B  16       3.957  13.058   9.643  1.00 20.00           H
ATOM    400  O4' A   B  16       5.134  14.536   8.861  1.00 21.13           O
ATOM    401  C4' A   B  16       4.730  13.173   8.880  1.00 20.73           C
ATOM    402  C5  A   B  16       8.027  17.174   7.067  1.00 14.23           C
ATOM    403  O5' A   B  16       6.828  11.957   8.259  1.00 36.25           O
ATOM    404  C5' A   B  16       5.916  12.282   9.297  1.00 27.91           C
ATOM    405 1H5' A   B  16       5.527  11.348   9.699  1.00 20.00           H
ATOM    406 2H5' A   B  16       6.461  12.795  10.091  1.00 20.00           H
ATOM    407  N6  A   B  16       9.752  18.883   7.006  1.00 12.27           N
ATOM    408  C6  A   B  16       8.488  18.510   7.103  1.00 10.10           C
ATOM    409  H61 A   B  16      10.450  18.172   6.914  1.00 20.00           H
ATOM    410  H62 A   B  16       9.968  19.864   7.153  1.00 20.00           H
ATOM    411  N7  A   B  16       8.641  15.922   6.908  1.00 18.45           N
ATOM    412  C8  A   B  16       7.640  15.093   7.067  1.00 15.57           C
ATOM    413  H8  A   B  16       7.751  14.015   7.050  1.00 20.00           H
ATOM    414  N9  A   B  16       6.420  15.694   7.272  1.00 20.33           N
ATOM    415  P   T   B  17       1.875  12.638   6.106  1.00 31.28           P
ATOM    416  N1  T   B  17       4.095  17.740   4.216  1.00 17.05           N
ATOM    417  H1' T   B  17       2.276  18.802   4.589  1.00 20.00           H
ATOM    418  C1' T   B  17       2.624  17.764   4.524  1.00 22.07           C
ATOM    419  O1P T   B  17       0.528  12.124   6.425  1.00 20.00           O
ATOM    420  O2  T   B  17       4.244  20.059   4.218  1.00 13.38           O
ATOM    421  C2  T   B  17       4.790  18.961   4.223  1.00 12.53           C
ATOM    422  C2' T   B  17       1.728  17.033   3.519  1.00 21.24           C
ATOM    423 1H2' T   B  17       1.445  17.706   2.718  1.00 20.00           H
ATOM    424 2H2' T   B  17       2.235  16.165   3.105  1.00 20.00           H
ATOM    425  O2P T   B  17       2.731  11.888   5.160  1.00 20.00           O
ATOM    426  H3  T   B  17       6.654  19.783   4.153  1.00 20.00           H
ATOM    427  N3  T   B  17       6.154  18.910   4.051  1.00 12.08           N
ATOM    428  C3' T   B  17       0.520  16.518   4.316  1.00 30.05           C
ATOM    429  O3' T   B  17      -0.692  17.262   4.142  1.00 27.65           O
ATOM    430  H3' T   B  17       0.319  15.487   4.023  1.00 20.00           H
ATOM    431  C4  T   B  17       6.900  17.778   3.845  1.00 10.59           C
ATOM    432  O4  T   B  17       8.110  17.897   3.664  1.00 14.74           O
ATOM    433  H4' T   B  17       0.418  17.192   6.366  1.00 20.00           H
ATOM    434  O4' T   B  17       2.382  17.105   5.753  1.00 22.80           O
ATOM    435  C4' T   B  17       1.064  16.550   5.761  1.00 24.73           C
ATOM    436  C5  T   B  17       6.122  16.538   3.786  1.00 12.84           C
ATOM    437  O5' T   B  17       1.732  14.160   5.594  1.00 22.08           O
ATOM    438  C5' T   B  17       1.083  15.146   6.394  1.00 17.52           C
ATOM    439 1H5' T   B  17       0.052  14.850   6.590  1.00 20.00           H
ATOM    440 2H5' T   B  17       1.596  15.202   7.352  1.00 20.00           H
ATOM    441  C5M T   B  17       6.837  15.223   3.509  0.00 99.00           C
ATOM    442  H6  T   B  17       4.212  15.626   3.997  1.00 20.00           H
ATOM    443  C6  T   B  17       4.773  16.553   3.987  1.00 13.70           C
ATOM    444 1H5M T   B  17       6.144  14.380   3.529  0.00  0.00           H
ATOM    445 2H5M T   B  17       7.614  15.070   4.259  0.00  0.00           H
ATOM    446 3H5M T   B  17       7.324  15.278   2.535  0.00  0.00           H
ATOM    447  P   A   B  18      -1.491  17.329   2.728  1.00 26.44           P
ATOM    448  N1  A   B  18       7.412  20.059   0.738  1.00 11.96           N
ATOM    449  C1' A   B  18       2.301  20.577   0.933  1.00 15.24           C
ATOM    450  H1' A   B  18       2.712  21.589   1.001  1.00 20.00           H
ATOM    451  O1P A   B  18      -2.888  17.760   2.947  1.00 20.00           O
ATOM    452  C2  A   B  18       6.624  21.104   0.941  1.00 13.27           C
ATOM    453  H2  A   B  18       7.127  22.041   1.131  1.00 20.00           H
ATOM    454  C2' A   B  18       1.266  20.512  -0.191  1.00 14.36           C
ATOM    455 1H2' A   B  18       1.574  21.167  -0.992  1.00 20.00           H
ATOM    456 2H2' A   B  18       1.150  19.492  -0.553  1.00 20.00           H
ATOM    457  O2P A   B  18      -1.224  16.101   1.945  1.00 20.00           O
ATOM    458  N3  A   B  18       5.300  21.145   0.920  1.00 12.00           N
ATOM    459  H3' A   B  18      -0.845  20.237   0.128  1.00 20.00           H
ATOM    460  C3' A   B  18      -0.069  20.945   0.421  1.00 17.61           C
ATOM    461  O3' A   B  18      -0.489  22.263   0.048  1.00 17.99           O
ATOM    462  C4  A   B  18       4.755  19.907   0.766  1.00 11.85           C
ATOM    463  H4' A   B  18       0.156  21.779   2.408  1.00 20.00           H
ATOM    464  O4' A   B  18       1.562  20.309   2.095  1.00 16.57           O
ATOM    465  C4' A   B  18       0.234  20.801   1.929  1.00 18.64           C
ATOM    466  C5  A   B  18       5.427  18.726   0.574  1.00 12.43           C
ATOM    467  O5' A   B  18      -0.716  18.542   2.025  1.00 19.68           O
ATOM    468  C5' A   B  18      -0.713  19.828   2.632  1.00 18.89           C
ATOM    469 1H5' A   B  18      -1.724  20.229   2.620  1.00 20.00           H
ATOM    470 2H5' A   B  18      -0.383  19.742   3.668  1.00 20.00           H
ATOM    471  N6  A   B  18       7.730  17.909   0.442  1.00 13.01           N
ATOM    472  C6  A   B  18       6.839  18.872   0.574  1.00 12.08           C
ATOM    473  H61 A   B  18       7.432  16.971   0.629  1.00 20.00           H
ATOM    474  H62 A   B  18       8.696  18.178   0.612  1.00 20.00           H
ATOM    475  N7  A   B  18       4.525  17.658   0.412  1.00 13.59           N
ATOM    476  C8  A   B  18       3.358  18.233   0.591  1.00 11.10           C
ATOM    477  H8  A   B  18       2.418  17.691   0.592  1.00 20.00           H
ATOM    478  N9  A   B  18       3.413  19.598   0.775  1.00 13.50           N
ATOM    479  P   C   B  19      -0.785  22.712  -1.484  1.00 16.01           P
ATOM    480  N1  C   B  19       4.655  21.471  -2.684  1.00 11.50           N
ATOM    481  C1' C   B  19       4.179  22.889  -2.725  1.00 13.12           C
ATOM    482  H1' C   B  19       5.038  23.554  -2.835  1.00 20.00           H
ATOM    483  O1P C   B  19      -1.645  23.910  -1.531  1.00 20.00           O
ATOM    484  O2  C   B  19       6.835  22.172  -2.841  1.00 14.86           O
ATOM    485  C2  C   B  19       6.035  21.241  -2.724  1.00 11.83           C
ATOM    486  C2' C   B  19       3.191  23.199  -3.847  1.00 10.26           C
ATOM    487 1H2' C   B  19       3.696  23.275  -4.809  1.00 20.00           H
ATOM    488 2H2' C   B  19       2.383  22.468  -3.883  1.00 20.00           H
ATOM    489  O2P C   B  19      -1.123  21.538  -2.319  1.00 20.00           O
ATOM    490  N3  C   B  19       6.526  19.976  -2.771  1.00 10.91           N
ATOM    491  H3' C   B  19       1.602  24.659  -3.684  1.00 20.00           H
ATOM    492  O3' C   B  19       3.447  25.574  -3.913  1.00 11.97           O
ATOM    493  C3' C   B  19       2.642  24.538  -3.370  1.00 10.49           C
ATOM    494  C4  C   B  19       5.682  18.972  -2.698  1.00  7.99           C
ATOM    495  N4  C   B  19       6.217  17.793  -2.602  1.00 15.71           N
ATOM    496  C4' C   B  19       2.734  24.415  -1.832  1.00 11.52           C
ATOM    497  O4' C   B  19       3.519  23.263  -1.544  1.00 11.57           O
ATOM    498  H4' C   B  19       3.195  25.307  -1.404  1.00 20.00           H
ATOM    499  H41 C   B  19       5.696  17.140  -2.043  1.00 20.00           H
ATOM    500  H42 C   B  19       7.234  17.775  -2.570  1.00 20.00           H
ATOM    501  H5  C   B  19       3.593  18.298  -2.621  1.00 20.00           H
ATOM    502  C5  C   B  19       4.272  19.132  -2.673  1.00  8.79           C
ATOM    503  C5' C   B  19       1.339  24.226  -1.237  1.00 16.46           C
ATOM    504  O5' C   B  19       0.672  23.180  -1.923  1.00 14.28           O
ATOM    505 1H5' C   B  19       0.764  25.146  -1.338  1.00 20.00           H
ATOM    506 2H5' C   B  19       1.433  23.987  -0.175  1.00 20.00           H
ATOM    507  C6  C   B  19       3.784  20.402  -2.670  1.00 13.94           C
ATOM    508  H6  C   B  19       2.711  20.587  -2.624  1.00 20.00           H
ATOM    509 HO3' C   B  19       3.446  25.469  -4.864  1.00  0.00           H
TER     510      C   B  19
HETATM  511  H01 RES    20       0.554  14.132  11.237  1.00  0.00           H
HETATM  512  H02 RES    20       8.494  25.593   0.526  1.00  0.00           H
HETATM  513  H03 RES    20      10.970  25.508  -1.384  1.00  0.00           H
HETATM  514  H04 RES    20      10.207  26.121   0.022  1.00  0.00           H
HETATM  515  O1  RES    20       3.159  12.996  12.550  1.00  0.00           O
HETATM  516  C1  RES    20       0.535  11.847  13.666  1.00  0.00           C
HETATM  517  N1  RES    20      -1.172  10.551   9.471  1.00  0.00           N
HETATM  518  C10 RES    20       5.203  15.270  12.300  1.00  0.00           C
HETATM  519  N10 RES    20      10.150  25.931  -0.974  1.00  0.00           N
HETATM  520 1H10 RES    20       5.640  14.366  11.870  1.00  0.00           H
HETATM  521 2H10 RES    20       4.923  15.087  13.341  1.00  0.00           H
HETATM  522 3H10 RES    20       5.953  16.068  12.276  1.00  0.00           H
HETATM  523  N11 RES    20       8.772  24.979  -2.586  1.00  0.00           N
HETATM  524  C11 RES    20       1.280  18.448   8.851  1.00  0.00           C
HETATM  525  H11 RES    20       0.170  12.659  14.310  1.00  0.00           H
HETATM  526 1H11 RES    20       7.830  24.578  -2.651  1.00  0.00           H
HETATM  527  H12 RES    20       1.574  11.632  13.934  1.00  0.00           H
HETATM  528  C12 RES    20       1.284  19.618   7.926  1.00  0.00           C
HETATM  529  C13 RES    20       2.357  20.259   7.346  1.00  0.00           C
HETATM  530  H13 RES    20      -0.060  10.961  13.907  1.00  0.00           H
HETATM  531 1H13 RES    20       3.411  20.039   7.469  1.00  0.00           H
HETATM  532  C14 RES    20       1.824  21.278   6.515  1.00  0.00           C
HETATM  533  C15 RES    20       0.458  21.266   6.609  1.00  0.00           C
HETATM  534 1H15 RES    20      -0.296  21.857   6.103  1.00  0.00           H
HETATM  535  C16 RES    20      -1.277  19.855   7.724  1.00  0.00           C
HETATM  536 1H16 RES    20      -1.427  19.672   8.790  1.00  0.00           H
HETATM  537 2H16 RES    20      -1.529  18.956   7.153  1.00  0.00           H
HETATM  538 3H16 RES    20      -1.938  20.671   7.417  1.00  0.00           H
HETATM  539  C17 RES    20       2.230  23.428   5.399  1.00  0.00           C
HETATM  540  C18 RES    20       3.092  24.056   4.370  1.00  0.00           C
HETATM  541  C19 RES    20       3.857  23.445   3.405  1.00  0.00           C
HETATM  542 1H19 RES    20       3.974  22.385   3.221  1.00  0.00           H
HETATM  543  C2  RES    20       0.379  12.225  12.168  1.00  0.00           C
HETATM  544  N2  RES    20       1.094  13.462  11.767  1.00  0.00           N
HETATM  545  O2  RES    20       0.272  17.884   9.237  1.00  0.00           O
HETATM  546  C20 RES    20       4.455  24.483   2.647  1.00  0.00           C
HETATM  547  H21 RES    20      -0.682  12.468  12.063  1.00  0.00           H
HETATM  548  C21 RES    20       4.079  25.696   3.166  1.00  0.00           C
HETATM  549 1H21 RES    20       4.369  26.713   2.921  1.00  0.00           H
HETATM  550  C22 RES    20       2.788  26.445   5.184  1.00  0.00           C
HETATM  551 1H22 RES    20       2.988  26.068   6.190  1.00  0.00           H
HETATM  552 2H22 RES    20       1.719  26.646   5.074  1.00  0.00           H
HETATM  553 3H22 RES    20       3.357  27.368   5.040  1.00  0.00           H
HETATM  554  C23 RES    20       5.924  25.247   0.789  1.00  0.00           C
HETATM  555  C24 RES    20       6.815  24.691  -0.318  1.00  0.00           C
HETATM  556 1H24 RES    20       7.043  23.648  -0.102  1.00  0.00           H
HETATM  557 2H24 RES    20       6.250  24.759  -1.244  1.00  0.00           H
HETATM  558  C25 RES    20       8.975  25.424  -1.396  1.00  0.00           C
HETATM  559  C3  RES    20       0.695  11.023  11.232  1.00  0.00           C
HETATM  560  N3  RES    20       4.025  15.666  11.524  1.00  0.00           N
HETATM  561  O3  RES    20       1.348  24.019   6.008  1.00  0.00           O
HETATM  562  H31 RES    20       1.680  11.161  10.758  1.00  0.00           H
HETATM  563  H32 RES    20       0.734  10.098  11.819  1.00  0.00           H
HETATM  564  C4  RES    20      -0.354  10.805  10.223  1.00  0.00           C
HETATM  565  N4  RES    20       2.517  18.063   9.270  1.00  0.00           N
HETATM  566  O4  RES    20       5.700  26.438   0.884  1.00  0.00           O
HETATM  567  H41 RES    20       3.286  18.629   8.936  1.00  0.00           H
HETATM  568  C5  RES    20       2.408  13.760  11.971  1.00  0.00           C
HETATM  569  N5  RES    20       0.115  20.224   7.455  1.00  0.00           N
HETATM  570  N6  RES    20       2.511  22.124   5.644  1.00  0.00           N
HETATM  571  C6  RES    20       2.787  15.073  11.388  1.00  0.00           C
HETATM  572  H61 RES    20       3.356  21.744   5.226  1.00  0.00           H
HETATM  573  N7  RES    20       3.216  25.435   4.220  1.00  0.00           N
HETATM  574  C7  RES    20       2.056  15.985  10.526  1.00  0.00           C
HETATM  575  H71 RES    20       1.045  15.794  10.191  1.00  0.00           H
HETATM  576  N8  RES    20       5.331  24.305   1.574  1.00  0.00           N
HETATM  577  C8  RES    20       2.883  17.035  10.152  1.00  0.00           C
HETATM  578  H81 RES    20       5.560  23.342   1.373  1.00  0.00           H
HETATM  579  C9  RES    20       4.068  16.814  10.762  1.00  0.00           C
HETATM  580  N9  RES    20       8.074  25.444  -0.386  1.00  0.00           N
HETATM  581  H91 RES    20       4.978  17.396  10.692  1.00  0.00           H
CONECT   40   39
CONECT   56   55
CONECT   61   58
CONECT   41   39
CONECT   57   55
CONECT   62   58
CONECT   63   58
CONECT   35   51   39   34   33
CONECT   38   44   37   33
CONECT   39   45   41   40   35
CONECT   45   52   47   46   39
CONECT   48   53   49   44
CONECT   52   55   51   50   45
CONECT   53   60   58   48
CONECT   55   57   56   54   52
CONECT   58   53   61   62   63
CONECT   60   59   53   33
CONECT   34   35
CONECT   43   44
CONECT   47   45
CONECT   50   52
CONECT   59   60
CONECT   33   60   38   35
CONECT   44   48   43   38
CONECT   36   32
CONECT   37   38
CONECT   42   32
CONECT   46   64   45
CONECT   49   48
CONECT   51   52   35
CONECT   54   55   32
CONECT   32   13   54   42   36
CONECT   72   71
CONECT   86   85
CONECT   73   71
CONECT   87   85
CONECT   66   95   81   71   67
CONECT   69   75   70   65
CONECT   71   77   73   72   66
CONECT   77   82   78   76   71
CONECT   79   95   83   75
CONECT   82   85   81   80   77
CONECT   83   92   89   79
CONECT   85   87   86   84   82
CONECT   89   88   83   65
CONECT   93   95   94   92
CONECT   67   66
CONECT   70   69
CONECT   76   77
CONECT   80   82
CONECT   90   88
CONECT   91   88
CONECT   94   93
CONECT   65   89   69
CONECT   75   79   69
CONECT   88   91   90   89
CONECT   92   93   83
CONECT   95   93   79   66
CONECT   68   64
CONECT   74   64
CONECT   78   96   77
CONECT   81   82   66
CONECT   84   85   64
CONECT   64   84   74   68   46
CONECT  104  103
CONECT  120  119
CONECT  125  122
CONECT  105  103
CONECT  121  119
CONECT  126  122
CONECT  127  122
CONECT   99  115  103   98   97
CONECT  102  108  101   97
CONECT  103  109  105  104   99
CONECT  109  116  111  110  103
CONECT  112  117  113  108
CONECT  116  119  115  114  109
CONECT  117  122  124  112
CONECT  119  118  120  121  116
CONECT  122  117  125  126  127
CONECT  124  123  117   97
CONECT   98   99
CONECT  107  108
CONECT  111  109
CONECT  114  116
CONECT  123  124
CONECT   97  124  102   99
CONECT  108  112  107  102
CONECT  100   96
CONECT  101  102
CONECT  106   96
CONECT  110  128  109
CONECT  113  112
CONECT  115  116   99
CONECT  118  119   96
CONECT   96  118  106  100   78
CONECT  136  135
CONECT  150  149
CONECT  137  135
CONECT  151  149
CONECT  130  131  135  145  159
CONECT  133  129  134  139
CONECT  135  130  136  137  141
CONECT  141  135  140  142  146
CONECT  143  139  147  159
CONECT  146  141  144  145  149
CONECT  147  143  153  156
CONECT  149  146  148  150  151
CONECT  153  129  147  152
CONECT  157  156  158  159
CONECT  131  130
CONECT  134  133
CONECT  140  141
CONECT  144  146
CONECT  154  152
CONECT  155  152
CONECT  158  157
CONECT  129  133  153
CONECT  139  133  143
CONECT  152  153  154  155
CONECT  156  147  157
CONECT  159  130  143  157
CONECT  132  128
CONECT  138  128
CONECT  142  141  160
CONECT  145  130  146
CONECT  148  128  149
CONECT  128  132  138  148  110
CONECT  168  167
CONECT  184  183
CONECT  189  186
CONECT  169  167
CONECT  185  183
CONECT  190  186
CONECT  191  186
CONECT  163  161  162  167  179
CONECT  166  161  165  172
CONECT  167  163  168  169  173
CONECT  173  167  174  175  180
CONECT  176  172  177  181
CONECT  180  173  178  179  183
CONECT  181  176  186  188
CONECT  183  180  182  184  185
CONECT  186  181  189  190  191
CONECT  188  161  181  187
CONECT  162  163
CONECT  171  172
CONECT  175  173
CONECT  178  180
CONECT  187  188
CONECT  161  163  166  188
CONECT  172  166  171  176
CONECT  164  160
CONECT  165  166
CONECT  170  160
CONECT  174  173  192
CONECT  177  176
CONECT  179  163  180
CONECT  182  160  183
CONECT  160  142  164  170  182
CONECT  200  199
CONECT  214  213
CONECT  201  199
CONECT  215  213
CONECT  194  195  199  209  223
CONECT  197  193  198  203
CONECT  199  194  200  201  205
CONECT  205  199  204  206  210
CONECT  207  203  211  223
CONECT  210  205  208  209  213
CONECT  211  207  217  220
CONECT  213  210  212  214  215
CONECT  217  193  211  216
CONECT  221  220  222  223
CONECT  195  194
CONECT  198  197
CONECT  204  205
CONECT  208  210
CONECT  218  216
CONECT  219  216
CONECT  222  221
CONECT  193  197  217
CONECT  203  197  207
CONECT  216  217  218  219
CONECT  220  211  221
CONECT  223  194  207  221
CONECT  196  192
CONECT  202  192
CONECT  206  205  224
CONECT  209  194  210
CONECT  212  192  213
CONECT  192  174  196  202  212
CONECT  232  231
CONECT  250  248
CONECT  233  231
CONECT  251  248
CONECT  226  225  227  231  242
CONECT  230  225  229  235
CONECT  231  226  232  233  238
CONECT  238  231  236  237  241
CONECT  239  235  240  247
CONECT  241  238  242  243  248
CONECT  247  239  246  252
CONECT  248  241  249  250  251
CONECT  252  225  247  253
CONECT  227  226
CONECT  236  238
CONECT  243  241
CONECT  244  240
CONECT  245  240
CONECT  246  247
CONECT  253  252
CONECT  254  237
CONECT  225  226  230  252
CONECT  235  230  239
CONECT  240  239  244  245
CONECT  228  224
CONECT  229  230
CONECT  234  224
CONECT  237  238  254
CONECT  242  226  241
CONECT  249  224  248
CONECT  224  206  228  234  249
CONECT  295  294
CONECT  311  310
CONECT  316  313
CONECT  296  294
CONECT  312  310
CONECT  317  313
CONECT  318  313
CONECT  290  288  289  294  306
CONECT  293  288  292  299
CONECT  294  290  295  296  300
CONECT  300  294  301  302  307
CONECT  303  299  308  304
CONECT  307  300  305  306  310
CONECT  308  303  315  313
CONECT  310  307  312  311  309
CONECT  313  308  316  317  318
CONECT  315  288  308  314
CONECT  289  290
CONECT  298  299
CONECT  302  300
CONECT  305  307
CONECT  314  315
CONECT  288  290  293  315
CONECT  299  293  298  303
CONECT  291  287
CONECT  292  293
CONECT  297  287
CONECT  301  300  319
CONECT  304  303
CONECT  306  290  307
CONECT  309  287  310
CONECT  287  268  291  297  309
CONECT  327  326
CONECT  341  340
CONECT  328  326
CONECT  342  340
CONECT  321  350  336  326  322
CONECT  324  330  325  320
CONECT  326  332  328  327  321
CONECT  332  337  333  331  326
CONECT  334  350  338  330
CONECT  337  340  336  335  332
CONECT  338  347  344  334
CONECT  340  342  341  339  337
CONECT  344  343  338  320
CONECT  348  350  349  347
CONECT  322  321
CONECT  325  324
CONECT  331  332
CONECT  335  337
CONECT  345  343
CONECT  346  343
CONECT  349  348
CONECT  320  344  324
CONECT  330  334  324
CONECT  343  346  345  344
CONECT  347  348  338
CONECT  350  348  334  321
CONECT  323  319
CONECT  329  319
CONECT  333  351  332
CONECT  336  337  321
CONECT  339  340  319
CONECT  319  301  339  329  323
CONECT  359  358
CONECT  375  374
CONECT  380  377
CONECT  360  358
CONECT  376  374
CONECT  381  377
CONECT  382  377
CONECT  354  370  358  353  352
CONECT  357  363  356  352
CONECT  358  364  360  359  354
CONECT  364  365  366  371  358
CONECT  367  363  368  372
CONECT  371  364  369  370  374
CONECT  372  367  377  379
CONECT  374  371  373  375  376
CONECT  377  372  380  381  382
CONECT  379  372  378  352
CONECT  353  354
CONECT  362  363
CONECT  366  364
CONECT  369  371
CONECT  378  379
CONECT  352  379  357  354
CONECT  363  367  362  357
CONECT  355  351
CONECT  356  357
CONECT  361  351
CONECT  365  364  383
CONECT  368  367
CONECT  370  371  354
CONECT  373  374  351
CONECT  351  373  361  355  333
CONECT  391  390
CONECT  405  404
CONECT  392  390
CONECT  406  404
CONECT  385  414  386  390  400
CONECT  388  384  389  394
CONECT  390  385  391  392  396
CONECT  396  390  395  397  401
CONECT  398  414  394  402
CONECT  401  396  399  400  404
CONECT  402  411  398  408
CONECT  404  401  403  405  406
CONECT  408  384  402  407
CONECT  412  414  413  411
CONECT  386  385
CONECT  389  388
CONECT  395  396
CONECT  399  401
CONECT  409  407
CONECT  410  407
CONECT  413  412
CONECT  384  388  408
CONECT  394  388  398
CONECT  407  409  410  408
CONECT  411  412  402
CONECT  414  412  385  398
CONECT  387  383
CONECT  393  383
CONECT  397  415  396
CONECT  400  385  401
CONECT  403  383  404
CONECT  383  365  387  393  403
CONECT  423  422
CONECT  439  438
CONECT  444  441
CONECT  424  422
CONECT  440  438
CONECT  445  441
CONECT  446  441
CONECT  418  434  422  417  416
CONECT  421  427  420  416
CONECT  422  428  424  423  418
CONECT  428  435  430  429  422
CONECT  431  436  432  427
CONECT  435  438  434  433  428
CONECT  436  443  441  431
CONECT  438  440  439  437  435
CONECT  441  436  444  445  446
CONECT  443  442  436  416
CONECT  417  418
CONECT  426  427
CONECT  430  428
CONECT  433  435
CONECT  442  443
CONECT  416  443  421  418
CONECT  427  431  426  421
CONECT  419  415
CONECT  420  421
CONECT  425  415
CONECT  429  447  428
CONECT  432  431
CONECT  434  435  418
CONECT  437  438  415
CONECT  415  437  425  419  397
CONECT  455  454
CONECT  469  468
CONECT  456  454
CONECT  470  468
CONECT  449  464  478  454  450
CONECT  452  458  453  448
CONECT  454  460  456  455  449
CONECT  460  465  461  459  454
CONECT  462  466  478  458
CONECT  465  464  468  463  460
CONECT  466  472  475  462
CONECT  468  465  467  469  470
CONECT  472  466  471  448
CONECT  476  475  477  478
CONECT  450  449
CONECT  453  452
CONECT  459  460
CONECT  463  465
CONECT  473  471
CONECT  474  471
CONECT  477  476
CONECT  448  472  452
CONECT  458  462  452
CONECT  471  472  473  474
CONECT  475  466  476
CONECT  478  476  462  449
CONECT  451  447
CONECT  457  447
CONECT  461  479  460
CONECT  464  465  449
CONECT  467  468  447
CONECT  447  467  457  451  429
CONECT  487  486
CONECT  505  503
CONECT  488  486
CONECT  506  503
CONECT  481  480  482  486  497
CONECT  485  480  484  490
CONECT  486  481  487  488  493
CONECT  493  486  491  492  496
CONECT  494  490  495  502
CONECT  496  493  497  498  503
CONECT  502  494  501  507
CONECT  503  496  504  505  506
CONECT  507  480  502  508
CONECT  482  481
CONECT  491  493
CONECT  498  496
CONECT  499  495
CONECT  500  495
CONECT  501  502
CONECT  508  507
CONECT  509  492
CONECT  480  481  485  507
CONECT  490  485  494
CONECT  495  494  499  500
CONECT  483  479
CONECT  484  485
CONECT  489  479
CONECT  492  493  509
CONECT  497  481  496
CONECT  504  479  503
CONECT  479  483  489  504  461
CONECT  520  518
CONECT  526  523
CONECT  531  529
CONECT  534  533
CONECT  536  535
CONECT  542  541
CONECT  549  548
CONECT  551  550
CONECT  556  555
CONECT  521  518
CONECT  537  535
CONECT  552  550
CONECT  557  555
CONECT  522  518
CONECT  538  535
CONECT  553  550
CONECT  516  525  527  530  543
CONECT  518  520  521  522  560
CONECT  524  528  545  565
CONECT  528  524  529  569
CONECT  529  528  531  532
CONECT  532  529  533  570
CONECT  533  534  532  569
CONECT  535  536  537  538  569
CONECT  539  540  570  561
CONECT  540  539  541  573
CONECT  541  540  542  546
CONECT  543  516  544  547  559
CONECT  546  541  548  576
CONECT  548  546  549  573
CONECT  550  553  552  551  573
CONECT  554  555  566  576
CONECT  555  556  557  554  580
CONECT  558  519  523  580
CONECT  559  543  562  563  564
CONECT  564  517  559
CONECT  568  515  544  571
CONECT  571  568  560  574
CONECT  574  571  575  577
CONECT  577  565  574  579
CONECT  579  560  577  581
CONECT  511  544
CONECT  512  580
CONECT  513  519
CONECT  514  519
CONECT  525  516
CONECT  527  516
CONECT  530  516
CONECT  547  543
CONECT  562  559
CONECT  563  559
CONECT  567  565
CONECT  572  570
CONECT  575  574
CONECT  578  576
CONECT  581  579
CONECT  517  564
CONECT  519  513  514  558
CONECT  523  526  558
CONECT  544  511  543  568
CONECT  560  518  571  579
CONECT  565  524  567  577
CONECT  569  528  533  535
CONECT  570  532  539  572
CONECT  573  540  550  548
CONECT  576  546  554  578
CONECT  580  512  555  558
CONECT  515  568
CONECT  545  524
CONECT  561  539
CONECT  566  554
END
