# Supplementary material for: Comparative in silico study of congocidine congeners as potential inhibitors of African swine fever virus
Source: PLoS One. 2019 Aug 28;14(8):e0221175. doi: 10.1371/journal.pone.0221175 (PMC6713398; doi:10.1371/journal.pone.0221175)
Supplement: S4 Data — (ZIP) [file pone.0221175.s004.zip › S4 Data Minimized PDB for predictta/congo2cgcgatatcgcg1me.pdb]

HEADER                                            01-JAN-01   MOVO              
EXPDTA    THEORETICAL MODEL                                                     
REMARK   3                                                                      
REMARK   3 REFINEMENT.                                                          
REMARK   3   PROGRAM 1                  ICM 3.8                                 
REMARK   3   AUTHORS 1      R.ABAGYAN, M.TOTROV                                 
REMARK  76                                                                      
REMARK  76 DNA (5'-D(CPGPCPGPAPTPAPTPCPGPCPG)-3'); CHAIN: A, B; ENGINEER        
CRYST1   25.480   41.260   66.880  90.00  90.00  90.00 P 21 21 21               
ATOM      1  N1  C   A   1      17.583  29.980  92.117  1.00 19.97           N
ATOM      2  C1' C   A   1      18.778  30.825  91.838  1.00 20.35           C
ATOM      3  H1' C   A   1      19.588  30.594  92.534  1.00 20.00           H
ATOM      4  O2  C   A   1      18.788  28.425  93.317  1.00 20.16           O
ATOM      5  C2  C   A   1      17.707  28.793  92.858  1.00 20.17           C
ATOM      6  C2' C   A   1      19.314  30.576  90.438  1.00 21.25           C
ATOM      7 1H2' C   A   1      20.058  29.777  90.438  1.00 20.00           H
ATOM      8 2H2' C   A   1      18.504  30.351  89.735  1.00 20.00           H
ATOM      9  N3  C   A   1      16.600  28.118  93.253  1.00 20.11           N
ATOM     10  H3' C   A   1      19.582  32.152  89.041  1.00 20.00           H
ATOM     11  O3' C   A   1      21.327  31.994  90.186  1.00 22.90           O
ATOM     12  C3' C   A   1      19.919  31.918  90.052  1.00 21.77           C
ATOM     13  C4  C   A   1      15.427  28.516  92.806  1.00 20.38           C
ATOM     14  N4  C   A   1      14.385  27.844  93.194  1.00 20.17           N
ATOM     15  C4' C   A   1      19.312  32.934  91.008  1.00 20.95           C
ATOM     16  O4' C   A   1      18.443  32.215  91.883  1.00 20.29           O
ATOM     17  H4' C   A   1      20.128  33.378  91.584  1.00 20.00           H
ATOM     18  H41 C   A   1      13.561  27.934  92.638  1.00 20.00           H
ATOM     19  H42 C   A   1      14.585  26.947  93.633  1.00 20.00           H
ATOM     20  H5  C   A   1      14.263  30.042  91.736  1.00 20.00           H
ATOM     21  C5  C   A   1      15.235  29.708  92.055  1.00 19.97           C
ATOM     22  C5' C   A   1      18.611  34.028  90.184  1.00 21.16           C
ATOM     23  O5' C   A   1      17.957  35.019  90.987  1.00 20.35           O
ATOM     24 1H5' C   A   1      17.877  33.552  89.523  1.00 20.00           H
ATOM     25 2H5' C   A   1      19.360  34.509  89.550  1.00 20.00           H
ATOM     26  C6  C   A   1      16.344  30.403  91.708  1.00 19.90           C
ATOM     27  H6  C   A   1      16.276  31.304  91.114  1.00 20.00           H
ATOM     28 HO5' C   A   1      17.054  35.078  90.677  1.00  0.00           H
ATOM     29  P   G   A   2      22.272  31.595  88.956  1.00 25.51           P
ATOM     30  N1  G   A   2      18.066  24.852  90.564  1.00 18.37           N
ATOM     31  H1  G   A   2      17.312  24.258  90.878  1.00 20.00           H
ATOM     32  H1' G   A   2      22.429  25.809  88.119  1.00 20.00           H
ATOM     33  C1' G   A   2      22.320  26.837  88.416  1.00 20.11           C
ATOM     34  O1P G   A   2      23.593  32.199  89.237  1.00 20.00           O
ATOM     35  N2  G   A   2      19.482  23.135  90.946  1.00 18.80           N
ATOM     36  C2  G   A   2      19.313  24.339  90.475  1.00 18.55           C
ATOM     37  C2' G   A   2      22.987  27.666  87.291  1.00 21.06           C
ATOM     38 1H2' G   A   2      23.226  27.017  86.444  1.00 20.00           H
ATOM     39 2H2' G   A   2      22.347  28.479  86.942  1.00 20.00           H
ATOM     40  H21 G   A   2      20.321  22.695  90.630  1.00 20.00           H
ATOM     41  H22 G   A   2      18.642  22.575  91.098  1.00 20.00           H
ATOM     42  O2P G   A   2      21.568  31.891  87.685  1.00 20.00           O
ATOM     43  N3  G   A   2      20.367  24.966  89.955  1.00 18.46           N
ATOM     44  O3' G   A   2      25.554  27.736  87.773  1.00 21.47           O
ATOM     45  H3' G   A   2      24.283  29.353  87.673  1.00 20.00           H
ATOM     46  C3' G   A   2      24.240  28.293  87.944  1.00 21.14           C
ATOM     47  C4  G   A   2      20.035  26.171  89.382  1.00 18.93           C
ATOM     48  C4' G   A   2      23.887  28.152  89.431  1.00 21.85           C
ATOM     49  H4' G   A   2      24.809  28.000  89.984  1.00 20.00           H
ATOM     50  O4' G   A   2      23.078  27.010  89.605  1.00 21.01           O
ATOM     51  C5  G   A   2      18.784  26.758  89.379  1.00 18.69           C
ATOM     52  C5' G   A   2      23.196  29.378  90.036  1.00 22.18           C
ATOM     53  O5' G   A   2      22.305  30.006  89.135  1.00 22.51           O
ATOM     54 1H5' G   A   2      23.974  30.063  90.377  1.00 20.00           H
ATOM     55 2H5' G   A   2      22.622  29.060  90.904  1.00 20.00           H
ATOM     56  C6  G   A   2      17.715  26.090  90.070  1.00 18.70           C
ATOM     57  O6  G   A   2      16.591  26.507  90.356  1.00 18.20           O
ATOM     58  N7  G   A   2      18.812  27.977  88.696  1.00 19.45           N
ATOM     59  H8  G   A   2      20.405  28.920  87.715  1.00 20.00           H
ATOM     60  C8  G   A   2      20.046  28.070  88.283  1.00 19.54           C
ATOM     61  N9  G   A   2      20.867  27.045  88.693  1.00 19.25           N
ATOM     62  P   C   A   3      25.904  26.479  86.837  1.00 22.45           P
ATOM     63  N1  C   A   3      20.400  23.649  87.051  1.00 12.50           N
ATOM     64  C1' C   A   3      21.571  22.935  87.648  1.00 13.44           C
ATOM     65  H1' C   A   3      21.239  22.498  88.593  1.00 20.00           H
ATOM     66  O1P C   A   3      27.311  26.135  87.151  1.00 20.00           O
ATOM     67  O2  C   A   3      18.937  22.188  88.047  1.00 12.06           O
ATOM     68  C2  C   A   3      19.111  23.204  87.378  1.00 12.40           C
ATOM     69  C2' C   A   3      22.072  21.794  86.791  1.00 13.95           C
ATOM     70 1H2' C   A   3      21.939  20.918  87.416  1.00 20.00           H
ATOM     71 2H2' C   A   3      21.521  21.707  85.855  1.00 20.00           H
ATOM     72  O2P C   A   3      25.516  26.808  85.449  1.00 20.00           O
ATOM     73  N3  C   A   3      18.021  23.953  87.095  1.00 12.41           N
ATOM     74  H3' C   A   3      23.734  22.418  85.526  1.00 20.00           H
ATOM     75  O3' C   A   3      24.329  20.864  86.836  1.00 14.87           O
ATOM     76  C3' C   A   3      23.564  22.025  86.537  1.00 14.37           C
ATOM     77  C4  C   A   3      18.181  25.046  86.381  1.00 12.15           C
ATOM     78  N4  C   A   3      17.102  25.742  86.169  1.00 12.61           N
ATOM     79  C4' C   A   3      23.909  23.068  87.596  1.00 14.86           C
ATOM     80  O4' C   A   3      22.702  23.755  87.882  1.00 15.08           O
ATOM     81  H4' C   A   3      24.200  22.515  88.490  1.00 20.00           H
ATOM     82  H41 C   A   3      17.133  26.519  85.547  1.00 20.00           H
ATOM     83  H42 C   A   3      16.221  25.343  86.479  1.00 20.00           H
ATOM     84  H5  C   A   3      19.568  26.439  85.407  1.00 20.00           H
ATOM     85  C5  C   A   3      19.457  25.530  85.972  1.00 11.97           C
ATOM     86  C5' C   A   3      25.106  23.955  87.178  1.00 15.62           C
ATOM     87  O5' C   A   3      24.923  25.339  87.443  1.00 17.12           O
ATOM     88 1H5' C   A   3      25.312  23.819  86.116  1.00 20.00           H
ATOM     89 2H5' C   A   3      25.984  23.620  87.731  1.00 20.00           H
ATOM     90  C6  C   A   3      20.548  24.795  86.312  1.00 11.95           C
ATOM     91  H6  C   A   3      21.548  25.110  86.034  1.00 20.00           H
ATOM     92  P   G   A   4      24.743  19.762  85.730  1.00 19.16           P
ATOM     93  N1  G   A   4      16.561  21.441  84.623  1.00 12.92           N
ATOM     94  H1  G   A   4      15.662  21.892  84.608  1.00 20.00           H
ATOM     95  H1' G   A   4      19.319  17.448  83.786  1.00 20.00           H
ATOM     96  C1' G   A   4      20.210  17.945  84.174  1.00 14.58           C
ATOM     97  O1P G   A   4      25.505  18.717  86.461  1.00 20.00           O
ATOM     98  N2  G   A   4      15.480  19.593  85.360  1.00 11.92           N
ATOM     99  C2  G   A   4      16.583  20.122  84.921  1.00 12.24           C
ATOM    100  C2' G   A   4      21.450  17.303  83.510  1.00 15.54           C
ATOM    101 1H2' G   A   4      21.172  16.651  82.682  1.00 20.00           H
ATOM    102 2H2' G   A   4      22.129  18.067  83.133  1.00 20.00           H
ATOM    103  H21 G   A   4      15.490  18.588  85.397  1.00 20.00           H
ATOM    104  H22 G   A   4      14.593  20.088  85.283  1.00 20.00           H
ATOM    105  O2P G   A   4      25.382  20.474  84.603  1.00 20.00           O
ATOM    106  N3  G   A   4      17.644  19.337  84.821  1.00 12.39           N
ATOM    107  O3' G   A   4      21.749  15.187  85.007  1.00 17.23           O
ATOM    108  H3' G   A   4      23.230  16.580  84.553  1.00 20.00           H
ATOM    109  C3' G   A   4      22.144  16.518  84.646  1.00 16.15           C
ATOM    110  C4  G   A   4      18.742  19.983  84.328  1.00 13.04           C
ATOM    111  C4' G   A   4      21.655  17.328  85.837  1.00 16.04           C
ATOM    112  H4' G   A   4      21.668  16.704  86.728  1.00 20.00           H
ATOM    113  O4' G   A   4      20.308  17.653  85.555  1.00 15.67           O
ATOM    114  C5  G   A   4      18.838  21.321  83.991  1.00 12.69           C
ATOM    115  C5' G   A   4      22.433  18.595  86.179  1.00 15.57           C
ATOM    116  O5' G   A   4      23.355  19.111  85.227  1.00 15.80           O
ATOM    117 1H5' G   A   4      22.931  18.427  87.137  1.00 20.00           H
ATOM    118 2H5' G   A   4      21.659  19.336  86.328  1.00 20.00           H
ATOM    119  C6  G   A   4      17.658  22.133  84.153  1.00 12.84           C
ATOM    120  O6  G   A   4      17.493  23.341  83.954  1.00 13.13           O
ATOM    121  N7  G   A   4      20.138  21.605  83.542  1.00 12.45           N
ATOM    122  H8  G   A   4      21.766  20.299  83.260  1.00 20.00           H
ATOM    123  C8  G   A   4      20.736  20.437  83.557  1.00 12.95           C
ATOM    124  N9  G   A   4      19.957  19.408  84.035  1.00 13.66           N
ATOM    125  P   A   A   5      20.918  14.174  84.088  1.00 22.28           P
ATOM    126  N1  A   A   5      15.410  21.114  81.207  1.00 16.10           N
ATOM    127  C1' A   A   5      16.664  16.143  81.796  1.00 18.18           C
ATOM    128  H1' A   A   5      15.660  16.115  81.354  1.00 20.00           H
ATOM    129  O1P A   A   5      20.572  13.016  84.949  1.00 20.00           O
ATOM    130  C2  A   A   5      14.682  20.036  81.475  1.00 16.81           C
ATOM    131  H2  A   A   5      13.616  20.193  81.576  1.00 20.00           H
ATOM    132  C2' A   A   5      17.496  15.002  81.182  1.00 19.00           C
ATOM    133 1H2' A   A   5      17.032  14.648  80.266  1.00 20.00           H
ATOM    134 2H2' A   A   5      18.517  15.312  80.978  1.00 20.00           H
ATOM    135  O2P A   A   5      21.701  13.945  82.855  1.00 20.00           O
ATOM    136  N3  A   A   5      15.113  18.790  81.646  1.00 17.06           N
ATOM    137  H3' A   A   5      18.564  13.522  82.284  1.00 20.00           H
ATOM    138  C3' A   A   5      17.535  13.878  82.215  1.00 19.15           C
ATOM    139  O3' A   A   5      16.808  12.722  81.783  1.00 19.50           O
ATOM    140  C4  A   A   5      16.461  18.679  81.501  1.00 17.00           C
ATOM    141  H4' A   A   5      16.465  14.041  84.113  1.00 20.00           H
ATOM    142  O4' A   A   5      16.534  15.863  83.183  1.00 19.04           O
ATOM    143  C4' A   A   5      17.161  14.628  83.519  1.00 19.68           C
ATOM    144  C5  A   A   5      17.339  19.690  81.205  1.00 16.74           C
ATOM    145  O5' A   A   5      19.584  15.003  83.701  1.00 20.74           O
ATOM    146  C5' A   A   5      18.361  14.937  84.433  1.00 20.41           C
ATOM    147 1H5' A   A   5      18.408  14.196  85.233  1.00 20.00           H
ATOM    148 2H5' A   A   5      18.163  15.900  84.908  1.00 20.00           H
ATOM    149  N6  A   A   5      17.356  22.092  80.809  1.00 16.14           N
ATOM    150  C6  A   A   5      16.723  20.959  81.057  1.00 16.66           C
ATOM    151  H61 A   A   5      18.352  22.078  80.702  1.00 20.00           H
ATOM    152  H62 A   A   5      16.809  22.935  80.681  1.00 20.00           H
ATOM    153  N7  A   A   5      18.655  19.202  81.124  1.00 16.98           N
ATOM    154  C8  A   A   5      18.503  17.925  81.350  1.00 17.13           C
ATOM    155  H8  A   A   5      19.339  17.242  81.372  1.00 20.00           H
ATOM    156  N9  A   A   5      17.209  17.521  81.590  1.00 17.58           N
ATOM    157  P   T   A   6      15.252  12.435  82.044  1.00 21.74           P
ATOM    158  N1  T   A   6      14.022  16.492  78.776  1.00 11.56           N
ATOM    159  H1' T   A   6      11.924  16.187  78.770  1.00 20.00           H
ATOM    160  C1' T   A   6      12.807  15.745  79.246  1.00 13.19           C
ATOM    161  O1P T   A   6      15.042  12.258  83.502  1.00 20.00           O
ATOM    162  O2  T   A   6      12.770  18.436  78.581  1.00 10.96           O
ATOM    163  C2  T   A   6      13.857  17.876  78.624  1.00 10.00           C
ATOM    164  C2' T   A   6      12.735  14.227  79.027  1.00 15.80           C
ATOM    165 1H2' T   A   6      12.295  13.977  78.064  1.00 20.00           H
ATOM    166 2H2' T   A   6      13.713  13.759  79.097  1.00 20.00           H
ATOM    167  O2P T   A   6      14.867  11.338  81.128  1.00 20.00           O
ATOM    168  H3  T   A   6      14.839  19.604  78.234  1.00 20.00           H
ATOM    169  N3  T   A   6      14.978  18.611  78.336  1.00  9.57           N
ATOM    170  C3' T   A   6      11.901  13.725  80.214  1.00 16.65           C
ATOM    171  O3' T   A   6      10.468  13.758  80.115  1.00 18.55           O
ATOM    172  H3' T   A   6      12.236  12.721  80.493  1.00 20.00           H
ATOM    173  C4  T   A   6      16.238  18.121  78.137  1.00  9.89           C
ATOM    174  O4  T   A   6      17.157  18.908  77.923  1.00  8.77           O
ATOM    175  H4' T   A   6      11.418  14.963  81.901  1.00 20.00           H
ATOM    176  O4' T   A   6      12.678  15.954  80.640  1.00 15.64           O
ATOM    177  C4' T   A   6      12.294  14.756  81.288  1.00 16.93           C
ATOM    178  C5  T   A   6      16.345  16.669  78.206  1.00  9.73           C
ATOM    179  O5' T   A   6      14.533  13.775  81.534  1.00 18.93           O
ATOM    180  C5' T   A   6      13.435  14.349  82.230  1.00 17.68           C
ATOM    181 1H5' T   A   6      13.045  13.649  82.968  1.00 20.00           H
ATOM    182 2H5' T   A   6      13.777  15.244  82.754  1.00 20.00           H
ATOM    183  C5M T   A   6      17.689  16.015  77.922  0.00 99.00           C
ATOM    184  H6  T   A   6      15.369  14.837  78.599  1.00 20.00           H
ATOM    185  C6  T   A   6      15.256  15.905  78.525  1.00 10.45           C
ATOM    186 1H5M T   A   6      18.020  16.312  76.927  0.00  0.00           H
ATOM    187 2H5M T   A   6      18.424  16.385  78.638  0.00  0.00           H
ATOM    188 3H5M T   A   6      17.627  14.930  77.979  0.00  0.00           H
ATOM    189  P   A   A   7       9.575  13.454  78.795  1.00 23.49           P
ATOM    190  N1  A   A   7      14.266  20.060  74.440  1.00 11.85           N
ATOM    191  C1' A   A   7       9.966  17.901  76.087  1.00 15.44           C
ATOM    192  H1' A   A   7       9.708  18.925  75.790  1.00 20.00           H
ATOM    193  O1P A   A   7       8.211  13.104  79.261  1.00 20.00           O
ATOM    194  C2  A   A   7      13.043  20.531  74.626  1.00 12.25           C
ATOM    195  H2  A   A   7      12.904  21.584  74.437  1.00 20.00           H
ATOM    196  C2' A   A   7       8.913  16.938  75.534  1.00 16.83           C
ATOM    197 1H2' A   A   7       8.564  17.238  74.541  1.00 20.00           H
ATOM    198 2H2' A   A   7       9.297  15.916  75.523  1.00 20.00           H
ATOM    199  O2P A   A   7      10.284  12.500  77.909  1.00 20.00           O
ATOM    200  N3  A   A   7      11.969  19.862  75.009  1.00 13.15           N
ATOM    201  H3' A   A   7       7.244  16.092  76.643  1.00 20.00           H
ATOM    202  C3' A   A   7       7.805  17.033  76.580  1.00 17.75           C
ATOM    203  O3' A   A   7       6.931  18.148  76.352  1.00 17.97           O
ATOM    204  C4  A   A   7      12.253  18.555  75.264  1.00 12.71           C
ATOM    205  H4' A   A   7       8.132  18.004  78.461  1.00 20.00           H
ATOM    206  O4' A   A   7       9.894  17.783  77.490  1.00 18.15           O
ATOM    207  C4' A   A   7       8.636  17.257  77.857  1.00 17.96           C
ATOM    208  C5  A   A   7      13.456  17.914  75.123  1.00 12.64           C
ATOM    209  O5' A   A   7       9.511  14.898  78.063  1.00 19.22           O
ATOM    210  C5' A   A   7       8.861  15.996  78.712  1.00 18.89           C
ATOM    211 1H5' A   A   7       7.883  15.662  79.061  1.00 20.00           H
ATOM    212 2H5' A   A   7       9.452  16.283  79.583  1.00 20.00           H
ATOM    213  N6  A   A   7      15.745  18.433  74.461  1.00 12.56           N
ATOM    214  C6  A   A   7      14.492  18.774  74.684  1.00 12.39           C
ATOM    215  H61 A   A   7      16.028  17.486  74.602  1.00 20.00           H
ATOM    216  H62 A   A   7      16.392  19.179  74.223  1.00 20.00           H
ATOM    217  N7  A   A   7      13.350  16.552  75.474  1.00 12.97           N
ATOM    218  C8  A   A   7      12.094  16.453  75.836  1.00 13.78           C
ATOM    219  H8  A   A   7      11.654  15.547  76.232  1.00 20.00           H
ATOM    220  N9  A   A   7      11.364  17.611  75.698  1.00 13.80           N
ATOM    221  P   T   A   8       5.784  18.141  75.206  1.00 21.39           P
ATOM    222  N1  T   A   8      10.375  19.463  71.753  1.00 10.85           N
ATOM    223  H1' T   A   8       9.216  21.055  70.970  1.00 20.00           H
ATOM    224  C1' T   A   8       9.080  20.207  71.649  1.00 11.87           C
ATOM    225  O1P T   A   8       4.590  18.856  75.727  1.00 20.00           O
ATOM    226  O2  T   A   8      11.549  21.285  70.933  1.00 11.08           O
ATOM    227  C2  T   A   8      11.549  20.164  71.424  1.00 10.10           C
ATOM    228  C2' T   A   8       7.847  19.410  71.197  1.00 12.94           C
ATOM    229 1H2' T   A   8       7.880  19.184  70.133  1.00 20.00           H
ATOM    230 2H2' T   A   8       7.711  18.506  71.785  1.00 20.00           H
ATOM    231  O2P T   A   8       5.605  16.761  74.687  1.00 20.00           O
ATOM    232  H3  T   A   8      13.566  19.971  71.216  1.00 20.00           H
ATOM    233  N3  T   A   8      12.723  19.447  71.414  1.00  9.87           N
ATOM    234  C3' T   A   8       6.720  20.384  71.535  1.00 13.70           C
ATOM    235  O3' T   A   8       6.576  21.176  70.352  1.00 14.99           O
ATOM    236  H3' T   A   8       5.786  19.859  71.747  1.00 20.00           H
ATOM    237  C4  T   A   8      12.842  18.100  71.659  1.00  9.80           C
ATOM    238  O4  T   A   8      13.939  17.562  71.555  1.00  8.84           O
ATOM    239  H4' T   A   8       7.155  22.104  72.808  1.00 20.00           H
ATOM    240  O4' T   A   8       8.684  20.723  72.895  1.00 14.22           O
ATOM    241  C4' T   A   8       7.292  21.023  72.831  1.00 14.75           C
ATOM    242  C5  T   A   8      11.593  17.424  71.999  1.00  9.43           C
ATOM    243  O5' T   A   8       6.442  19.023  74.017  1.00 17.44           O
ATOM    244  C5' T   A   8       6.651  20.443  74.115  1.00 15.49           C
ATOM    245 1H5' T   A   8       5.706  20.959  74.306  1.00 20.00           H
ATOM    246 2H5' T   A   8       7.323  20.654  74.955  1.00 20.00           H
ATOM    247  C5M T   A   8      11.599  15.934  72.298  0.00 99.00           C
ATOM    248  H6  T   A   8       9.524  17.616  72.382  1.00 20.00           H
ATOM    249  C6  T   A   8      10.424  18.118  72.067  1.00 10.00           C
ATOM    250 1H5M T   A   8      11.681  15.383  71.361  0.00  0.00           H
ATOM    251 2H5M T   A   8      12.473  15.694  72.905  0.00  0.00           H
ATOM    252 3H5M T   A   8      10.700  15.636  72.837  0.00  0.00           H
ATOM    253  P   C   A   9       5.579  22.445  70.182  1.00 18.90           P
ATOM    254  N1  C   A   9      10.760  21.770  67.849  1.00 12.94           N
ATOM    255  C1' C   A   9      10.405  23.234  67.760  1.00 13.67           C
ATOM    256  H1' C   A   9      11.268  23.773  67.354  1.00 20.00           H
ATOM    257  O1P C   A   9       5.174  22.936  71.515  1.00 20.00           O
ATOM    258  O2  C   A   9      12.959  22.177  67.258  1.00 12.86           O
ATOM    259  C2  C   A   9      12.098  21.389  67.643  1.00 12.95           C
ATOM    260  C2' C   A   9       9.191  23.600  66.891  1.00 14.18           C
ATOM    261 1H2' C   A   9       9.496  23.812  65.872  1.00 20.00           H
ATOM    262 2H2' C   A   9       8.434  22.818  66.910  1.00 20.00           H
ATOM    263  O2P C   A   9       4.533  22.065  69.200  1.00 20.00           O
ATOM    264  N3  C   A   9      12.473  20.088  67.695  1.00 12.88           N
ATOM    265  H3' C   A   9       7.547  24.953  67.392  1.00 20.00           H
ATOM    266  O3' C   A   9       9.325  26.053  67.137  1.00 16.18           O
ATOM    267  C3' C   A   9       8.624  24.857  67.556  1.00 15.13           C
ATOM    268  C4  C   A   9      11.577  19.185  67.994  1.00 13.10           C
ATOM    269  N4  C   A   9      12.039  17.975  68.135  1.00 13.79           N
ATOM    270  C4' C   A   9       8.908  24.514  69.040  1.00 14.61           C
ATOM    271  O4' C   A   9      10.152  23.808  69.034  1.00 14.04           O
ATOM    272  H4' C   A   9       9.004  25.438  69.609  1.00 20.00           H
ATOM    273  H41 C   A   9      11.490  17.306  68.623  1.00 20.00           H
ATOM    274  H42 C   A   9      13.061  17.936  68.139  1.00 20.00           H
ATOM    275  H5  C   A   9       9.472  18.715  68.408  1.00 20.00           H
ATOM    276  C5  C   A   9      10.200  19.478  68.192  1.00 13.02           C
ATOM    277  C5' C   A   9       7.958  23.559  69.808  1.00 14.08           C
ATOM    278  O5' C   A   9       6.568  23.529  69.473  1.00 13.73           O
ATOM    279 1H5' C   A   9       8.068  23.759  70.877  1.00 20.00           H
ATOM    280 2H5' C   A   9       8.345  22.555  69.666  1.00 20.00           H
ATOM    281  C6  C   A   9       9.826  20.786  68.111  1.00 12.96           C
ATOM    282  H6  C   A   9       8.794  21.068  68.277  1.00 20.00           H
ATOM    283  P   G   A  10       8.791  27.105  65.995  1.00 21.01           P
ATOM    284  N1  G   A  10      13.239  19.918  64.291  1.00  9.37           N
ATOM    285  H1  G   A  10      13.699  19.071  64.581  1.00 20.00           H
ATOM    286  H1' G   A  10      12.944  24.590  62.554  1.00 20.00           H
ATOM    287  C1' G   A  10      11.949  24.709  62.989  1.00 12.66           C
ATOM    288  O1P G   A  10       8.958  28.493  66.501  1.00 20.00           O
ATOM    289  N2  G   A  10      15.302  20.783  63.965  1.00  9.57           N
ATOM    290  C2  G   A  10      14.014  20.984  63.995  1.00  9.64           C
ATOM    291  C2' G   A  10      11.049  25.541  62.070  1.00 15.13           C
ATOM    292 1H2' G   A  10      11.071  25.214  61.039  1.00 20.00           H
ATOM    293 2H2' G   A  10      10.035  25.584  62.451  1.00 20.00           H
ATOM    294  H21 G   A  10      15.866  21.606  64.038  1.00 20.00           H
ATOM    295  H22 G   A  10      15.695  19.876  64.209  1.00 20.00           H
ATOM    296  O2P G   A  10       7.451  26.692  65.514  1.00 20.00           O
ATOM    297  N3  G   A  10      13.562  22.179  63.619  1.00 10.00           N
ATOM    298  O3' G   A  10      12.780  27.003  61.317  1.00 16.88           O
ATOM    299  H3' G   A  10      10.945  27.727  62.032  1.00 20.00           H
ATOM    300  C3' G   A  10      11.670  26.926  62.224  1.00 15.64           C
ATOM    301  C4  G   A  10      12.195  22.259  63.654  1.00 10.02           C
ATOM    302  C4' G   A  10      12.040  26.882  63.726  1.00 15.94           C
ATOM    303  H4' G   A  10      13.021  27.330  63.879  1.00 20.00           H
ATOM    304  O4' G   A  10      12.092  25.516  64.127  1.00 15.25           O
ATOM    305  C5  G   A  10      11.313  21.239  63.954  1.00  9.89           C
ATOM    306  C5' G   A  10      11.034  27.610  64.632  1.00 17.19           C
ATOM    307  O5' G   A  10       9.767  26.943  64.706  1.00 18.51           O
ATOM    308 1H5' G   A  10      10.914  28.631  64.256  1.00 20.00           H
ATOM    309 2H5' G   A  10      11.475  27.687  65.628  1.00 20.00           H
ATOM    310  C6  G   A  10      11.860  19.955  64.322  1.00  9.97           C
ATOM    311  O6  G   A  10      11.278  18.905  64.597  1.00 10.67           O
ATOM    312  N7  G   A  10       9.988  21.683  63.801  1.00  9.56           N
ATOM    313  H8  G   A  10       9.288  23.624  63.394  1.00 20.00           H
ATOM    314  C8  G   A  10      10.126  22.948  63.500  1.00 10.42           C
ATOM    315  N9  G   A  10      11.428  23.372  63.374  1.00 11.15           N
ATOM    316  P   C   A  11      13.482  28.414  60.925  1.00 21.21           P
ATOM    317  N1  C   A  11      14.556  23.218  60.407  1.00 11.74           N
ATOM    318  C1' C   A  11      15.637  24.140  60.905  1.00 12.51           C
ATOM    319  H1' C   A  11      15.864  23.871  61.946  1.00 20.00           H
ATOM    320  O1P C   A  11      14.181  28.977  62.104  1.00 20.00           O
ATOM    321  O2  C   A  11      15.891  21.325  60.483  1.00  9.72           O
ATOM    322  C2  C   A  11      14.771  21.828  60.415  1.00 10.14           C
ATOM    323  C2' C   A  11      16.942  24.123  60.093  1.00 14.41           C
ATOM    324 1H2' C   A  11      17.755  23.757  60.722  1.00 20.00           H
ATOM    325 2H2' C   A  11      16.846  23.480  59.225  1.00 20.00           H
ATOM    326  O2P C   A  11      12.456  29.239  60.225  1.00 20.00           O
ATOM    327  N3  C   A  11      13.741  20.964  60.250  1.00  9.82           N
ATOM    328  H3' C   A  11      16.799  25.714  58.646  1.00 20.00           H
ATOM    329  O3' C   A  11      18.603  25.892  59.716  1.00 18.51           O
ATOM    330  C3' C   A  11      17.206  25.569  59.651  1.00 16.13           C
ATOM    331  C4  C   A  11      12.532  21.447  60.135  1.00  9.96           C
ATOM    332  N4  C   A  11      11.582  20.567  60.230  1.00 10.39           N
ATOM    333  C4' C   A  11      16.340  26.346  60.651  1.00 15.78           C
ATOM    334  O4' C   A  11      15.216  25.496  60.843  1.00 14.08           O
ATOM    335  H4' C   A  11      16.899  26.433  61.586  1.00 20.00           H
ATOM    336  H41 C   A  11      10.755  20.904  60.675  1.00 20.00           H
ATOM    337  H42 C   A  11      11.969  19.673  60.535  1.00 20.00           H
ATOM    338  H5  C   A  11      11.238  23.201  59.866  1.00 20.00           H
ATOM    339  C5  C   A  11      12.238  22.829  60.015  1.00 10.93           C
ATOM    340  C5' C   A  11      15.981  27.763  60.137  1.00 16.89           C
ATOM    341  O5' C   A  11      14.607  28.027  59.817  1.00 18.65           O
ATOM    342 1H5' C   A  11      16.537  27.912  59.210  1.00 20.00           H
ATOM    343 2H5' C   A  11      16.367  28.500  60.846  1.00 20.00           H
ATOM    344  C6  C   A  11      13.284  23.693  60.154  1.00 10.75           C
ATOM    345  H6  C   A  11      13.125  24.768  60.133  1.00 20.00           H
ATOM    346  P   G   A  12      19.452  26.324  58.412  1.00 22.45           P
ATOM    347  N1  G   A  12      14.594  19.376  57.259  1.00 13.69           N
ATOM    348  H1  G   A  12      13.833  18.741  57.425  1.00 20.00           H
ATOM    349  H1' G   A  12      19.158  20.759  57.584  1.00 20.00           H
ATOM    350  C1' G   A  12      19.052  21.679  57.001  1.00 15.12           C
ATOM    351  O1P G   A  12      20.907  26.158  58.639  1.00 20.00           O
ATOM    352  N2  G   A  12      16.023  17.646  57.611  1.00 14.58           N
ATOM    353  C2  G   A  12      15.850  18.932  57.500  1.00 13.96           C
ATOM    354  C2' G   A  12      19.638  21.452  55.603  1.00 16.21           C
ATOM    355 1H2' G   A  12      20.122  20.472  55.569  1.00 20.00           H
ATOM    356 2H2' G   A  12      18.849  21.497  54.850  1.00 20.00           H
ATOM    357  H21 G   A  12      16.915  17.381  57.987  1.00 20.00           H
ATOM    358  H22 G   A  12      15.221  17.028  57.698  1.00 20.00           H
ATOM    359  O2P G   A  12      18.947  27.588  57.833  1.00 20.00           O
ATOM    360  N3  G   A  12      16.944  19.667  57.380  1.00 13.67           N
ATOM    361  O3' G   A  12      21.941  22.096  55.089  1.00 16.29           O
ATOM    362  H3' G   A  12      20.297  23.173  54.516  1.00 20.00           H
ATOM    363  C3' G   A  12      20.627  22.586  55.371  1.00 16.85           C
ATOM    364  C4  G   A  12      16.663  20.979  57.136  1.00 14.00           C
ATOM    365  C4' G   A  12      20.546  23.427  56.664  1.00 17.11           C
ATOM    366  H4' G   A  12      21.529  23.643  57.079  1.00 20.00           H
ATOM    367  O4' G   A  12      19.849  22.656  57.626  1.00 15.71           O
ATOM    368  C5  G   A  12      15.426  21.546  56.896  1.00 13.76           C
ATOM    369  C5' G   A  12      19.866  24.765  56.342  1.00 17.94           C
ATOM    370  O5' G   A  12      19.021  25.189  57.381  1.00 18.79           O
ATOM    371 1H5' G   A  12      19.244  24.664  55.457  1.00 20.00           H
ATOM    372 2H5' G   A  12      20.633  25.517  56.150  1.00 20.00           H
ATOM    373  C6  G   A  12      14.281  20.683  56.953  1.00 14.26           C
ATOM    374  O6  G   A  12      13.107  20.910  56.638  1.00 14.55           O
ATOM    375  N7  G   A  12      15.578  22.890  56.534  1.00 14.64           N
ATOM    376  H8  G   A  12      17.302  24.057  56.465  1.00 20.00           H
ATOM    377  C8  G   A  12      16.865  23.089  56.633  1.00 14.42           C
ATOM    378  N9  G   A  12      17.592  21.970  56.983  1.00 14.49           N
ATOM    379 HO3' G   A  12      22.534  22.486  55.731  1.00  0.00           H
TER     380      G   A  12
ATOM    381  N1  C   B  13      11.712  15.268  58.101  1.00 18.95           N
ATOM    382  C1' C   B  13      11.967  13.800  58.114  1.00 19.78           C
ATOM    383  H1' C   B  13      12.945  13.586  57.665  1.00 20.00           H
ATOM    384  O2  C   B  13      13.881  15.759  57.531  1.00 17.75           O
ATOM    385  C2  C   B  13      12.747  16.154  57.781  1.00 18.76           C
ATOM    386  C2' C   B  13      11.979  13.194  59.517  1.00 20.28           C
ATOM    387 1H2' C   B  13      13.005  13.075  59.865  1.00 20.00           H
ATOM    388 2H2' C   B  13      11.423  13.821  60.216  1.00 20.00           H
ATOM    389  N3  C   B  13      12.476  17.455  57.520  1.00 18.35           N
ATOM    390  H3' C   B  13      10.695  11.590  60.236  1.00 20.00           H
ATOM    391  O3' C   B  13      12.166  10.780  59.000  1.00 20.23           O
ATOM    392  C3' C   B  13      11.287  11.842  59.353  1.00 20.69           C
ATOM    393  C4  C   B  13      11.252  17.897  57.678  1.00 18.28           C
ATOM    394  N4  C   B  13      11.041  19.148  57.394  1.00 18.07           N
ATOM    395  C4' C   B  13      10.420  12.038  58.108  1.00 21.16           C
ATOM    396  O4' C   B  13      10.906  13.173  57.385  1.00 20.70           O
ATOM    397  H4' C   B  13      10.611  11.180  57.469  1.00 20.00           H
ATOM    398  H41 C   B  13      10.254  19.580  57.825  1.00 20.00           H
ATOM    399  H42 C   B  13      11.873  19.719  57.265  1.00 20.00           H
ATOM    400  H5  C   B  13       9.142  17.416  58.026  1.00 20.00           H
ATOM    401  C5  C   B  13      10.152  17.052  57.974  1.00 17.96           C
ATOM    402  C5' C   B  13       8.904  11.984  58.287  1.00 21.72           C
ATOM    403  O5' C   B  13       8.480  13.052  59.193  1.00 23.50           O
ATOM    404 1H5' C   B  13       8.635  10.979  58.669  1.00 20.00           H
ATOM    405 2H5' C   B  13       8.415  12.178  57.343  1.00 20.00           H
ATOM    406  C6  C   B  13      10.428  15.744  58.197  1.00 18.08           C
ATOM    407  H6  C   B  13       9.635  15.043  58.410  1.00 20.00           H
ATOM    408 HO5' C   B  13       8.695  12.918  60.094  1.00  0.00           H
ATOM    409  P   G   B  14      12.880   9.860  60.097  1.00 20.51           P
ATOM    410  N1  G   B  14      14.875  18.371  61.068  1.00 12.75           N
ATOM    411  H1  G   B  14      14.736  19.365  60.979  1.00 20.00           H
ATOM    412  H1' G   B  14      17.431  14.070  61.476  1.00 20.00           H
ATOM    413  C1' G   B  14      16.519  13.514  61.717  1.00 16.08           C
ATOM    414  O1P G   B  14      13.486   8.717  59.373  1.00 20.00           O
ATOM    415  N2  G   B  14      17.087  18.740  60.791  1.00 12.38           N
ATOM    416  C2  G   B  14      16.142  17.884  61.062  1.00 13.62           C
ATOM    417  C2' G   B  14      16.765  12.703  62.994  1.00 16.90           C
ATOM    418 1H2' G   B  14      17.535  13.154  63.605  1.00 20.00           H
ATOM    419 2H2' G   B  14      15.855  12.614  63.584  1.00 20.00           H
ATOM    420  H21 G   B  14      17.999  18.448  61.082  1.00 20.00           H
ATOM    421  H22 G   B  14      16.834  19.728  60.788  1.00 20.00           H
ATOM    422  O2P G   B  14      11.906   9.607  61.181  1.00 20.00           O
ATOM    423  N3  G   B  14      16.466  16.600  61.213  1.00 13.63           N
ATOM    424  O3' G   B  14      18.563  11.178  62.174  1.00 18.55           O
ATOM    425  H3' G   B  14      16.892  10.554  63.220  1.00 20.00           H
ATOM    426  C3' G   B  14      17.188  11.320  62.498  1.00 17.61           C
ATOM    427  C4  G   B  14      15.386  15.814  61.520  1.00 14.11           C
ATOM    428  C4' G   B  14      16.373  11.230  61.212  1.00 17.93           C
ATOM    429  H4' G   B  14      16.939  10.647  60.487  1.00 20.00           H
ATOM    430  O4' G   B  14      16.227  12.557  60.701  1.00 17.27           O
ATOM    431  C5  G   B  14      14.062  16.224  61.596  1.00 13.49           C
ATOM    432  C5' G   B  14      15.050  10.483  61.484  1.00 17.74           C
ATOM    433  O5' G   B  14      14.031  10.865  60.578  1.00 18.46           O
ATOM    434 1H5' G   B  14      14.711  10.660  62.506  1.00 20.00           H
ATOM    435 2H5' G   B  14      15.249   9.416  61.371  1.00 20.00           H
ATOM    436  C6  G   B  14      13.763  17.601  61.324  1.00 13.69           C
ATOM    437  O6  G   B  14      12.658  18.140  61.177  1.00 13.82           O
ATOM    438  N7  G   B  14      13.229  15.135  61.883  1.00 14.88           N
ATOM    439  H8  G   B  14      13.748  13.134  62.245  1.00 20.00           H
ATOM    440  C8  G   B  14      14.064  14.145  62.032  1.00 15.06           C
ATOM    441  N9  G   B  14      15.377  14.461  61.800  1.00 15.38           N
ATOM    442  P   C   B  15      19.662  10.862  63.304  1.00 21.86           P
ATOM    443  N1  C   B  15      16.833  16.109  64.749  1.00 12.50           N
ATOM    444  C1' C   B  15      18.334  16.007  64.681  1.00 13.86           C
ATOM    445  H1' C   B  15      18.761  17.017  64.610  1.00 20.00           H
ATOM    446  O1P C   B  15      20.925  10.526  62.603  1.00 20.00           O
ATOM    447  O2  C   B  15      16.815  18.309  64.052  1.00 11.49           O
ATOM    448  C2  C   B  15      16.196  17.334  64.469  1.00 12.06           C
ATOM    449  C2' C   B  15      18.964  15.321  65.900  1.00 15.26           C
ATOM    450 1H2' C   B  15      19.057  16.005  66.727  1.00 20.00           H
ATOM    451 2H2' C   B  15      18.414  14.443  66.222  1.00 20.00           H
ATOM    452  O2P C   B  15      19.062   9.880  64.237  1.00 20.00           O
ATOM    453  N3  C   B  15      14.850  17.474  64.608  1.00 11.52           N
ATOM    454  H3' C   B  15      20.583  13.897  65.875  1.00 20.00           H
ATOM    455  O3' C   B  15      21.296  15.853  65.749  1.00 16.62           O
ATOM    456  C3' C   B  15      20.334  14.865  65.432  1.00 15.56           C
ATOM    457  C4  C   B  15      14.160  16.465  65.096  1.00 11.13           C
ATOM    458  N4  C   B  15      12.878  16.628  65.257  1.00 11.35           N
ATOM    459  C4' C   B  15      20.143  14.777  63.918  1.00 15.81           C
ATOM    460  O4' C   B  15      18.811  15.211  63.600  1.00 15.39           O
ATOM    461  H4' C   B  15      20.845  15.482  63.472  1.00 20.00           H
ATOM    462  H41 C   B  15      12.392  15.989  65.843  1.00 20.00           H
ATOM    463  H42 C   B  15      12.476  17.542  65.073  1.00 20.00           H
ATOM    464  H5  C   B  15      14.152  14.383  65.787  1.00 20.00           H
ATOM    465  C5  C   B  15      14.734  15.202  65.401  1.00 11.21           C
ATOM    466  C5' C   B  15      20.480  13.373  63.380  1.00 16.74           C
ATOM    467  O5' C   B  15      19.784  12.301  64.013  1.00 18.30           O
ATOM    468 1H5' C   B  15      21.547  13.199  63.524  1.00 20.00           H
ATOM    469 2H5' C   B  15      20.271  13.365  62.310  1.00 20.00           H
ATOM    470  C6  C   B  15      16.069  15.064  65.213  1.00 11.68           C
ATOM    471  H6  C   B  15      16.545  14.122  65.443  1.00 20.00           H
ATOM    472  P   G   B  16      22.668  15.495  66.502  1.00 19.62           P
ATOM    473  N1  G   B  16      15.389  20.007  67.530  1.00 12.64           N
ATOM    474  H1  G   B  16      14.408  20.234  67.625  1.00 20.00           H
ATOM    475  H1' G   B  16      20.095  20.664  66.304  1.00 20.00           H
ATOM    476  C1' G   B  16      20.455  19.840  66.927  1.00 14.39           C
ATOM    477  O1P G   B  16      23.682  15.141  65.476  1.00 20.00           O
ATOM    478  N2  G   B  16      15.760  22.148  66.860  1.00 11.55           N
ATOM    479  C2  G   B  16      16.249  20.974  67.140  1.00 12.53           C
ATOM    480  C2' G   B  16      21.374  20.403  68.003  1.00 14.91           C
ATOM    481 1H2' G   B  16      21.188  21.470  68.092  1.00 20.00           H
ATOM    482 2H2' G   B  16      21.203  19.893  68.953  1.00 20.00           H
ATOM    483  H21 G   B  16      16.418  22.902  66.860  1.00 20.00           H
ATOM    484  H22 G   B  16      14.775  22.329  67.055  1.00 20.00           H
ATOM    485  O2P G   B  16      22.387  14.547  67.600  1.00 20.00           O
ATOM    486  N3  G   B  16      17.566  20.826  67.030  1.00 12.95           N
ATOM    487  O3' G   B  16      23.497  21.321  67.162  1.00 15.93           O
ATOM    488  H3' G   B  16      23.340  19.585  68.334  1.00 20.00           H
ATOM    489  C3' G   B  16      22.802  20.131  67.553  1.00 15.54           C
ATOM    490  C4  G   B  16      17.986  19.609  67.497  1.00 13.07           C
ATOM    491  C4' G   B  16      22.614  19.254  66.309  1.00 15.50           C
ATOM    492  H4' G   B  16      22.917  19.860  65.457  1.00 20.00           H
ATOM    493  O4' G   B  16      21.234  18.944  66.150  1.00 14.91           O
ATOM    494  C5  G   B  16      17.212  18.592  68.001  1.00 13.09           C
ATOM    495  C5' G   B  16      23.493  17.990  66.301  1.00 16.32           C
ATOM    496  O5' G   B  16      23.050  16.927  67.136  1.00 17.01           O
ATOM    497 1H5' G   B  16      24.496  18.265  66.621  1.00 20.00           H
ATOM    498 2H5' G   B  16      23.554  17.638  65.271  1.00 20.00           H
ATOM    499  C6  G   B  16      15.775  18.751  67.963  1.00 13.07           C
ATOM    500  O6  G   B  16      14.891  17.931  68.188  1.00 13.12           O
ATOM    501  N7  G   B  16      18.024  17.549  68.470  1.00 13.47           N
ATOM    502  H8  G   B  16      20.130  17.408  68.446  1.00 20.00           H
ATOM    503  C8  G   B  16      19.235  17.975  68.219  1.00 13.64           C
ATOM    504  N9  G   B  16      19.284  19.156  67.523  1.00 13.79           N
ATOM    505  P   A   B  17      24.136  22.373  68.216  1.00 17.20           P
ATOM    506  N1  A   B  17      15.246  20.966  70.817  1.00 12.21           N
ATOM    507  C1' A   B  17      19.239  23.941  69.325  1.00 13.86           C
ATOM    508  H1' A   B  17      18.380  24.573  69.082  1.00 20.00           H
ATOM    509  O1P A   B  17      25.119  23.192  67.459  1.00 20.00           O
ATOM    510  C2  A   B  17      15.278  22.216  70.370  1.00 12.78           C
ATOM    511  H2  A   B  17      14.316  22.699  70.272  1.00 20.00           H
ATOM    512  C2' A   B  17      20.156  24.643  70.323  1.00 14.46           C
ATOM    513 1H2' A   B  17      19.603  25.118  71.126  1.00 20.00           H
ATOM    514 2H2' A   B  17      20.882  23.947  70.742  1.00 20.00           H
ATOM    515  O2P A   B  17      24.597  21.619  69.398  1.00 20.00           O
ATOM    516  N3  A   B  17      16.344  22.931  70.004  1.00 12.52           N
ATOM    517  H3' A   B  17      21.869  25.897  69.843  1.00 20.00           H
ATOM    518  C3' A   B  17      20.892  25.633  69.428  1.00 14.17           C
ATOM    519  O3' A   B  17      20.140  26.798  69.112  1.00 14.03           O
ATOM    520  C4  A   B  17      17.505  22.233  70.162  1.00 12.99           C
ATOM    521  H4' A   B  17      20.707  25.525  67.308  1.00 20.00           H
ATOM    522  O4' A   B  17      20.058  23.775  68.173  1.00 14.49           O
ATOM    523  C4' A   B  17      21.003  24.848  68.115  1.00 14.48           C
ATOM    524  C5  A   B  17      17.632  20.958  70.645  1.00 12.85           C
ATOM    525  O5' A   B  17      22.892  23.307  68.659  1.00 14.73           O
ATOM    526  C5' A   B  17      22.423  24.343  67.803  1.00 15.01           C
ATOM    527 1H5' A   B  17      23.108  25.191  67.869  1.00 20.00           H
ATOM    528 2H5' A   B  17      22.436  23.995  66.769  1.00 20.00           H
ATOM    529  N6  A   B  17      16.320  19.094  71.392  1.00 12.18           N
ATOM    530  C6  A   B  17      16.408  20.334  70.966  1.00 12.34           C
ATOM    531  H61 A   B  17      17.169  18.568  71.485  1.00 20.00           H
ATOM    532  H62 A   B  17      15.409  18.683  71.560  1.00 20.00           H
ATOM    533  N7  A   B  17      18.975  20.563  70.722  1.00 13.16           N
ATOM    534  C8  A   B  17      19.600  21.619  70.288  1.00 13.34           C
ATOM    535  H8  A   B  17      20.677  21.688  70.229  1.00 20.00           H
ATOM    536  N9  A   B  17      18.792  22.641  69.868  1.00 13.39           N
ATOM    537  P   T   B  18      19.958  28.029  70.125  1.00 13.92           P
ATOM    538  N1  T   B  18      16.701  24.380  73.500  1.00  9.61           N
ATOM    539  H1' T   B  18      15.193  25.844  73.793  1.00 20.00           H
ATOM    540  C1' T   B  18      16.157  25.768  73.277  1.00 11.19           C
ATOM    541  O1P T   B  18      19.449  29.174  69.335  1.00 20.00           O
ATOM    542  O2  T   B  18      14.529  23.550  73.605  1.00  9.75           O
ATOM    543  C2  T   B  18      15.741  23.366  73.646  1.00  9.00           C
ATOM    544  C2' T   B  18      16.999  26.977  73.725  1.00 12.71           C
ATOM    545 1H2' T   B  18      16.790  27.278  74.748  1.00 20.00           H
ATOM    546 2H2' T   B  18      18.062  26.783  73.622  1.00 20.00           H
ATOM    547  O2P T   B  18      21.218  28.179  70.885  1.00 20.00           O
ATOM    548  H3  T   B  18      15.507  21.379  73.997  1.00 20.00           H
ATOM    549  N3  T   B  18      16.207  22.094  73.878  1.00  9.74           N
ATOM    550  C3' T   B  18      16.601  28.081  72.741  1.00 14.01           C
ATOM    551  O3' T   B  18      15.444  28.836  73.098  1.00 16.57           O
ATOM    552  H3' T   B  18      17.431  28.773  72.578  1.00 20.00           H
ATOM    553  C4  T   B  18      17.517  21.711  73.963  1.00  9.67           C
ATOM    554  O4  T   B  18      17.775  20.521  74.146  1.00  9.74           O
ATOM    555  H4' T   B  18      15.555  27.711  70.899  1.00 20.00           H
ATOM    556  O4' T   B  18      15.895  25.950  71.898  1.00 12.92           O
ATOM    557  C4' T   B  18      16.338  27.237  71.487  1.00 13.66           C
ATOM    558  C5  T   B  18      18.480  22.791  73.783  1.00  9.85           C
ATOM    559  O5' T   B  18      18.799  27.489  71.100  1.00 13.63           O
ATOM    560  C5' T   B  18      17.555  27.026  70.573  1.00 13.57           C
ATOM    561 1H5' T   B  18      17.340  27.476  69.599  1.00 20.00           H
ATOM    562 2H5' T   B  18      17.640  25.953  70.411  1.00 20.00           H
ATOM    563  C5M T   B  18      19.966  22.469  73.844  0.00 99.00           C
ATOM    564  H6  T   B  18      18.786  24.852  73.413  1.00 20.00           H
ATOM    565  C6  T   B  18      18.055  24.074  73.560  1.00  9.39           C
ATOM    566 1H5M T   B  18      20.579  23.352  73.675  0.00  0.00           H
ATOM    567 2H5M T   B  18      20.193  22.039  74.820  0.00  0.00           H
ATOM    568 3H5M T   B  18      20.196  21.711  73.094  0.00  0.00           H
ATOM    569  P   A   B  19      15.437  29.904  74.312  1.00 20.78           P
ATOM    570  N1  A   B  19      14.693  21.411  77.722  1.00 11.36           N
ATOM    571  C1' A   B  19      12.661  25.764  75.871  1.00 13.91           C
ATOM    572  H1' A   B  19      12.012  25.018  75.406  1.00 20.00           H
ATOM    573  O1P A   B  19      14.822  31.171  73.841  1.00 20.00           O
ATOM    574  C2  A   B  19      13.434  21.783  77.559  1.00 11.98           C
ATOM    575  H2  A   B  19      12.702  21.020  77.768  1.00 20.00           H
ATOM    576  C2' A   B  19      11.904  26.453  76.996  1.00 15.34           C
ATOM    577 1H2' A   B  19      11.054  25.843  77.287  1.00 20.00           H
ATOM    578 2H2' A   B  19      12.573  26.620  77.834  1.00 20.00           H
ATOM    579  O2P A   B  19      16.768  29.953  74.953  1.00 20.00           O
ATOM    580  N3  A   B  19      12.981  22.955  77.125  1.00 12.52           N
ATOM    581  H3' A   B  19      11.823  28.591  77.155  1.00 20.00           H
ATOM    582  C3' A   B  19      11.481  27.817  76.463  1.00 16.75           C
ATOM    583  O3' A   B  19      10.082  27.948  76.220  1.00 18.62           O
ATOM    584  C4  A   B  19      13.996  23.829  76.878  1.00 11.65           C
ATOM    585  H4' A   B  19      11.460  27.945  74.340  1.00 20.00           H
ATOM    586  O4' A   B  19      13.031  26.774  74.943  1.00 15.99           O
ATOM    587  C4' A   B  19      12.219  27.930  75.127  1.00 17.15           C
ATOM    588  C5  A   B  19      15.341  23.609  77.044  1.00 11.69           C
ATOM    589  O5' A   B  19      14.406  29.172  75.311  1.00 19.49           O
ATOM    590  C5' A   B  19      13.008  29.250  75.044  1.00 18.05           C
ATOM    591 1H5' A   B  19      12.581  29.973  75.740  1.00 20.00           H
ATOM    592 2H5' A   B  19      12.852  29.654  74.044  1.00 20.00           H
ATOM    593  N6  A   B  19      16.855  21.776  77.574  1.00 11.71           N
ATOM    594  C6  A   B  19      15.648  22.291  77.458  1.00 11.89           C
ATOM    595  H61 A   B  19      17.648  22.333  77.330  1.00 20.00           H
ATOM    596  H62 A   B  19      16.912  20.779  77.755  1.00 20.00           H
ATOM    597  N7  A   B  19      16.088  24.764  76.747  1.00 11.46           N
ATOM    598  C8  A   B  19      15.155  25.619  76.410  1.00 12.34           C
ATOM    599  H8  A   B  19      15.344  26.644  76.119  1.00 20.00           H
ATOM    600  N9  A   B  19      13.885  25.107  76.383  1.00 12.41           N
ATOM    601  P   T   B  20       9.081  28.542  77.326  1.00 24.40           P
ATOM    602  N1  T   B  20      11.912  24.759  80.561  1.00 15.65           N
ATOM    603  H1' T   B  20      10.110  23.671  80.908  1.00 20.00           H
ATOM    604  C1' T   B  20      10.418  24.634  80.481  1.00 16.92           C
ATOM    605  O1P T   B  20       7.759  28.791  76.704  1.00 20.00           O
ATOM    606  O2  T   B  20      12.126  22.548  81.189  1.00 16.00           O
ATOM    607  C2  T   B  20      12.626  23.567  80.742  1.00 15.35           C
ATOM    608  C2' T   B  20       9.581  25.730  81.141  1.00 18.10           C
ATOM    609 1H2' T   B  20       9.526  25.605  82.225  1.00 20.00           H
ATOM    610 2H2' T   B  20       9.974  26.718  80.888  1.00 20.00           H
ATOM    611  O2P T   B  20       9.760  29.653  78.035  1.00 20.00           O
ATOM    612  H3  T   B  20      14.485  22.750  80.708  1.00 20.00           H
ATOM    613  N3  T   B  20      13.994  23.628  80.609  1.00 15.01           N
ATOM    614  C3' T   B  20       8.212  25.591  80.449  1.00 19.71           C
ATOM    615  O3' T   B  20       7.275  24.707  81.054  1.00 20.48           O
ATOM    616  H3' T   B  20       7.749  26.580  80.347  1.00 20.00           H
ATOM    617  C4  T   B  20      14.724  24.754  80.340  1.00 14.47           C
ATOM    618  O4  T   B  20      15.952  24.669  80.331  1.00 14.79           O
ATOM    619  H4' T   B  20       8.062  24.130  78.857  1.00 20.00           H
ATOM    620  O4' T   B  20      10.012  24.695  79.130  1.00 18.36           O
ATOM    621  C4' T   B  20       8.630  25.034  79.076  1.00 19.34           C
ATOM    622  C5  T   B  20      13.941  25.976  80.175  1.00 14.82           C
ATOM    623  O5' T   B  20       8.967  27.315  78.344  1.00 20.93           O
ATOM    624  C5' T   B  20       8.377  26.070  77.975  1.00 20.12           C
ATOM    625 1H5' T   B  20       7.300  26.191  77.835  1.00 20.00           H
ATOM    626 2H5' T   B  20       8.802  25.702  77.037  1.00 20.00           H
ATOM    627  C5M T   B  20      14.633  27.277  79.798  0.00 99.00           C
ATOM    628  H6  T   B  20      11.996  26.837  80.105  1.00 20.00           H
ATOM    629  C6  T   B  20      12.574  25.944  80.298  1.00 15.16           C
ATOM    630 1H5M T   B  20      13.920  28.087  79.652  0.00  0.00           H
ATOM    631 2H5M T   B  20      15.353  27.542  80.570  0.00  0.00           H
ATOM    632 3H5M T   B  20      15.185  27.121  78.870  0.00  0.00           H
ATOM    633  P   C   B  21       6.783  24.842  82.577  1.00 24.81           P
ATOM    634  N1  C   B  21      11.379  22.266  84.557  1.00 18.44           N
ATOM    635  C1' C   B  21      10.138  21.452  84.767  1.00 19.10           C
ATOM    636  H1' C   B  21      10.395  20.482  85.209  1.00 20.00           H
ATOM    637  O1P C   B  21       5.357  24.442  82.655  1.00 20.00           O
ATOM    638  O2  C   B  21      12.759  20.557  85.255  1.00 17.27           O
ATOM    639  C2  C   B  21      12.638  21.704  84.828  1.00 17.98           C
ATOM    640  C2' C   B  21       9.066  22.114  85.646  1.00 19.72           C
ATOM    641 1H2' C   B  21       9.214  21.862  86.692  1.00 20.00           H
ATOM    642 2H2' C   B  21       9.070  23.197  85.521  1.00 20.00           H
ATOM    643  O2P C   B  21       7.212  26.136  83.155  1.00 20.00           O
ATOM    644  N3  C   B  21      13.777  22.446  84.735  1.00 17.04           N
ATOM    645  H3' C   B  21       6.973  22.365  85.151  1.00 20.00           H
ATOM    646  O3' C   B  21       7.238  20.429  85.808  1.00 19.80           O
ATOM    647  C3' C   B  21       7.733  21.580  85.115  1.00 20.33           C
ATOM    648  C4  C   B  21      13.668  23.685  84.310  1.00 17.50           C
ATOM    649  N4  C   B  21      14.785  24.351  84.192  1.00 16.81           N
ATOM    650  C4' C   B  21       8.107  21.277  83.651  1.00 20.24           C
ATOM    651  O4' C   B  21       9.519  21.226  83.519  1.00 20.34           O
ATOM    652  H4' C   B  21       7.702  20.304  83.377  1.00 20.00           H
ATOM    653  H41 C   B  21      14.759  25.247  83.758  1.00 20.00           H
ATOM    654  H42 C   B  21      15.655  23.832  84.229  1.00 20.00           H
ATOM    655  H5  C   B  21      12.373  25.315  83.601  1.00 20.00           H
ATOM    656  C5  C   B  21      12.434  24.310  83.978  1.00 17.56           C
ATOM    657  C5' C   B  21       7.569  22.330  82.673  1.00 21.02           C
ATOM    658  O5' C   B  21       7.695  23.664  83.174  1.00 21.64           O
ATOM    659 1H5' C   B  21       6.519  22.110  82.473  1.00 20.00           H
ATOM    660 2H5' C   B  21       8.112  22.242  81.726  1.00 20.00           H
ATOM    661  C6  C   B  21      11.306  23.558  84.092  1.00 17.79           C
ATOM    662  H6  C   B  21      10.338  23.945  83.788  1.00 20.00           H
ATOM    663  P   G   B  22       6.703  20.488  87.338  1.00 21.01           P
ATOM    664  N1  G   B  22      15.360  23.111  87.857  1.00 13.32           N
ATOM    665  H1  G   B  22      16.258  23.424  87.532  1.00 20.00           H
ATOM    666  H1' G   B  22      12.174  20.010  89.903  1.00 20.00           H
ATOM    667  C1' G   B  22      11.312  20.471  89.416  1.00 15.10           C
ATOM    668  O1P G   B  22       5.700  19.416  87.547  1.00 20.00           O
ATOM    669  N2  G   B  22      16.297  21.073  88.249  1.00 12.71           N
ATOM    670  C2  G   B  22      15.225  21.808  88.197  1.00 12.86           C
ATOM    671  C2' G   B  22      10.157  20.527  90.418  1.00 15.90           C
ATOM    672 1H2' G   B  22      10.491  20.801  91.418  1.00 20.00           H
ATOM    673 2H2' G   B  22       9.378  21.207  90.073  1.00 20.00           H
ATOM    674  H21 G   B  22      16.121  20.086  88.235  1.00 20.00           H
ATOM    675  H22 G   B  22      17.199  21.452  87.974  1.00 20.00           H
ATOM    676  O2P G   B  22       6.352  21.878  87.708  1.00 20.00           O
ATOM    677  N3  G   B  22      14.102  21.247  88.612  1.00 13.28           N
ATOM    678  O3' G   B  22      10.329  18.205  91.237  1.00 17.39           O
ATOM    679  H3' G   B  22       8.556  19.063  90.576  1.00 20.00           H
ATOM    680  C3' G   B  22       9.627  19.093  90.365  1.00 16.79           C
ATOM    681  C4  G   B  22      13.029  22.086  88.522  1.00 13.68           C
ATOM    682  C4' G   B  22       9.906  18.729  88.890  1.00 16.42           C
ATOM    683  H4' G   B  22      10.288  17.709  88.837  1.00 20.00           H
ATOM    684  O4' G   B  22      10.894  19.610  88.383  1.00 15.78           O
ATOM    685  C5  G   B  22      13.035  23.413  88.141  1.00 13.99           C
ATOM    686  C5' G   B  22       8.673  18.855  87.984  1.00 16.97           C
ATOM    687  O5' G   B  22       8.016  20.103  88.171  1.00 18.94           O
ATOM    688 1H5' G   B  22       7.984  18.038  88.196  1.00 20.00           H
ATOM    689 2H5' G   B  22       9.001  18.772  86.944  1.00 20.00           H
ATOM    690  C6  G   B  22      14.303  23.995  87.783  1.00 13.70           C
ATOM    691  O6  G   B  22      14.579  25.161  87.486  1.00 12.88           O
ATOM    692  N7  G   B  22      11.734  23.940  88.217  1.00 14.54           N
ATOM    693  H8  G   B  22       9.929  22.948  88.667  1.00 20.00           H
ATOM    694  C8  G   B  22      11.008  22.912  88.577  1.00 14.19           C
ATOM    695  N9  G   B  22      11.732  21.772  88.839  1.00 14.07           N
ATOM    696  P   C   B  23      10.040  18.078  92.827  1.00 21.93           P
ATOM    697  N1  C   B  23      14.682  21.317  91.865  1.00 16.47           N
ATOM    698  C1' C   B  23      14.940  19.845  91.977  1.00 17.52           C
ATOM    699  H1' C   B  23      15.637  19.562  91.176  1.00 20.00           H
ATOM    700  O1P C   B  23       9.559  16.705  93.117  1.00 20.00           O
ATOM    701  O2  C   B  23      16.935  21.798  91.638  1.00 16.88           O
ATOM    702  C2  C   B  23      15.765  22.184  91.621  1.00 16.43           C
ATOM    703  C2' C   B  23      15.542  19.507  93.342  1.00 18.45           C
ATOM    704 1H2' C   B  23      16.530  19.069  93.180  1.00 20.00           H
ATOM    705 2H2' C   B  23      15.623  20.407  93.938  1.00 20.00           H
ATOM    706  O2P C   B  23       9.247  19.236  93.299  1.00 20.00           O
ATOM    707  N3  C   B  23      15.576  23.523  91.516  1.00 16.31           N
ATOM    708  H3' C   B  23      13.901  19.014  94.702  1.00 20.00           H
ATOM    709  O3' C   B  23      15.431  17.526  94.719  1.00 21.02           O
ATOM    710  C3' C   B  23      14.617  18.505  94.048  1.00 19.43           C
ATOM    711  C4  C   B  23      14.351  23.983  91.617  1.00 16.38           C
ATOM    712  N4  C   B  23      14.208  25.244  91.341  1.00 16.61           N
ATOM    713  C4' C   B  23      13.901  17.946  92.812  1.00 19.29           C
ATOM    714  O4' C   B  23      13.765  19.046  91.908  1.00 17.68           O
ATOM    715  H4' C   B  23      14.559  17.200  92.366  1.00 20.00           H
ATOM    716  H41 C   B  23      13.309  25.497  90.989  1.00 20.00           H
ATOM    717  H42 C   B  23      15.045  25.650  90.924  1.00 20.00           H
ATOM    718  H5  C   B  23      12.243  23.597  92.136  1.00 20.00           H
ATOM    719  C5  C   B  23      13.228  23.186  91.974  1.00 15.98           C
ATOM    720  C5' C   B  23      12.544  17.283  93.087  1.00 19.75           C
ATOM    721  O5' C   B  23      11.531  18.230  93.421  1.00 20.41           O
ATOM    722 1H5' C   B  23      12.656  16.561  93.897  1.00 20.00           H
ATOM    723 2H5' C   B  23      12.257  16.737  92.185  1.00 20.00           H
ATOM    724  C6  C   B  23      13.432  21.845  92.089  1.00 16.54           C
ATOM    725  H6  C   B  23      12.620  21.166  92.339  1.00 20.00           H
ATOM    726  P   G   B  24      15.245  17.024  96.256  1.00 25.73           P
ATOM    727  N1  G   B  24      16.899  25.379  94.267  1.00 18.11           N
ATOM    728  H1  G   B  24      16.809  26.258  93.787  1.00 20.00           H
ATOM    729  H1' G   B  24      18.896  20.977  94.951  1.00 20.00           H
ATOM    730  C1' G   B  24      18.202  20.695  95.747  1.00 19.19           C
ATOM    731  O1P G   B  24      15.239  15.543  96.277  1.00 20.00           O
ATOM    732  N2  G   B  24      19.124  25.448  93.853  1.00 18.34           N
ATOM    733  C2  G   B  24      18.095  24.739  94.231  1.00 17.82           C
ATOM    734  C2' G   B  24      18.937  20.630  97.088  1.00 19.66           C
ATOM    735 1H2' G   B  24      19.918  21.101  96.985  1.00 20.00           H
ATOM    736 2H2' G   B  24      18.355  21.119  97.872  1.00 20.00           H
ATOM    737  H21 G   B  24      19.963  24.926  93.677  1.00 20.00           H
ATOM    738  H22 G   B  24      18.989  26.381  93.481  1.00 20.00           H
ATOM    739  O2P G   B  24      14.194  17.785  96.961  1.00 20.00           O
ATOM    740  N3  G   B  24      18.329  23.536  94.741  1.00 17.93           N
ATOM    741  O3' G   B  24      20.390  18.789  97.754  1.00 20.29           O
ATOM    742  H3' G   B  24      18.348  18.885  98.191  1.00 20.00           H
ATOM    743  C3' G   B  24      19.053  19.141  97.397  1.00 20.03           C
ATOM    744  C4  G   B  24      17.198  22.948  95.237  1.00 18.02           C
ATOM    745  C4' G   B  24      18.603  18.459  96.099  1.00 20.49           C
ATOM    746  H4' G   B  24      19.455  18.279  95.442  1.00 20.00           H
ATOM    747  O4' G   B  24      17.733  19.394  95.493  1.00 19.95           O
ATOM    748  C5  G   B  24      15.936  23.513  95.342  1.00 17.87           C
ATOM    749  C5' G   B  24      17.870  17.146  96.394  1.00 21.51           C
ATOM    750  O5' G   B  24      16.619  17.445  96.984  1.00 22.50           O
ATOM    751 1H5' G   B  24      18.454  16.546  97.093  1.00 20.00           H
ATOM    752 2H5' G   B  24      17.741  16.580  95.468  1.00 20.00           H
ATOM    753  C6  G   B  24      15.758  24.835  94.814  1.00 17.89           C
ATOM    754  O6  G   B  24      14.771  25.580  94.867  1.00 18.50           O
ATOM    755  N7  G   B  24      15.080  22.635  96.028  1.00 18.01           N
ATOM    756  H8  G   B  24      15.417  20.647  96.650  1.00 20.00           H
ATOM    757  C8  G   B  24      15.805  21.562  96.211  1.00 18.07           C
ATOM    758  N9  G   B  24      17.096  21.681  95.751  1.00 18.18           N
ATOM    759 HO3' G   B  24      20.549  17.903  97.422  1.00  0.00           H
TER     760      G   B  24
HETATM  761  H01 RES    25      13.683  24.677  70.686  1.00  0.00           H
HETATM  762  H02 RES    25      13.752  26.457  70.571  1.00  0.00           H
HETATM  763  H03 RES    25       7.999  18.838  80.680  1.00  0.00           H
HETATM  764  H04 RES    25      15.817  15.986  85.400  1.00  0.00           H
HETATM  765  O1  RES    25      11.066  26.589  70.818  1.00  0.00           O
HETATM  766  C1  RES    25      13.850  25.526  67.920  1.00  0.00           C
HETATM  767  N1  RES    25      15.095  25.246  68.074  1.00  0.00           N
HETATM  768  C10 RES    25       8.918  21.729  77.521  1.00  0.00           C
HETATM  769  N10 RES    25      11.831  17.213  85.387  1.00  0.00           N
HETATM  770 1H10 RES    25      11.967  18.030  84.805  1.00  0.00           H
HETATM  771  N11 RES    25      15.195  16.641  85.896  1.00  0.00           N
HETATM  772  C11 RES    25       9.822  21.317  78.456  1.00  0.00           C
HETATM  773  H11 RES    25      15.271  24.962  69.050  1.00  0.00           H
HETATM  774 1H11 RES    25      10.880  21.524  78.463  1.00  0.00           H
HETATM  775  C12 RES    25       9.151  20.516  79.466  1.00  0.00           C
HETATM  776  N12 RES    25      13.741  14.906  85.508  1.00  0.00           N
HETATM  777 1H12 RES    25      14.398  14.527  84.831  1.00  0.00           H
HETATM  778 2H12 RES    25      12.762  14.716  85.322  1.00  0.00           H
HETATM  779  C13 RES    25       6.585  20.243  79.808  1.00  0.00           C
HETATM  780 1H13 RES    25       6.212  19.276  79.457  1.00  0.00           H
HETATM  781 2H13 RES    25       5.832  21.012  79.612  1.00  0.00           H
HETATM  782 3H13 RES    25       6.763  20.208  80.887  1.00  0.00           H
HETATM  783  C14 RES    25       7.699  21.275  77.908  1.00  0.00           C
HETATM  784 1H14 RES    25       6.746  21.382  77.415  1.00  0.00           H
HETATM  785  C15 RES    25       9.764  19.762  80.590  1.00  0.00           C
HETATM  786  C16 RES    25       9.103  17.923  82.131  1.00  0.00           C
HETATM  787  C17 RES    25      10.133  17.948  83.046  1.00  0.00           C
HETATM  788 1H17 RES    25      10.922  18.696  83.121  1.00  0.00           H
HETATM  789  C18 RES    25      10.004  16.820  83.947  1.00  0.00           C
HETATM  790  C19 RES    25       8.344  16.832  82.424  1.00  0.00           C
HETATM  791 1H19 RES    25       7.456  16.488  81.915  1.00  0.00           H
HETATM  792  C2  RES    25      13.161  25.571  70.338  1.00  0.00           C
HETATM  793  O2  RES    25       7.311  23.393  75.936  1.00  0.00           O
HETATM  794  N2  RES    25      13.304  25.871  66.740  1.00  0.00           N
HETATM  795  C20 RES    25       8.215  14.963  84.013  1.00  0.00           C
HETATM  796 1H20 RES    25       8.860  14.096  83.847  1.00  0.00           H
HETATM  797 2H20 RES    25       7.264  14.807  83.497  1.00  0.00           H
HETATM  798 3H20 RES    25       8.026  15.083  85.083  1.00  0.00           H
HETATM  799  H21 RES    25      12.289  25.847  66.700  1.00  0.00           H
HETATM  800  C21 RES    25      10.803  16.378  85.109  1.00  0.00           C
HETATM  801  H22 RES    25      13.791  25.534  65.917  1.00  0.00           H
HETATM  802  C22 RES    25      12.828  16.982  86.445  1.00  0.00           C
HETATM  803 1H22 RES    25      13.178  17.957  86.799  1.00  0.00           H
HETATM  804 2H22 RES    25      12.357  16.469  87.289  1.00  0.00           H
HETATM  805  C23 RES    25      14.002  16.163  85.936  1.00  0.00           C
HETATM  806  C3  RES    25      11.860  25.710  71.094  1.00  0.00           C
HETATM  807  N3  RES    25      12.915  25.506  68.896  1.00  0.00           N
HETATM  808  O3  RES    25      10.918  19.796  80.892  1.00  0.00           O
HETATM  809  H31 RES    25      11.979  25.777  68.609  1.00  0.00           H
HETATM  810  O4  RES    25      10.598  15.381  85.779  1.00  0.00           O
HETATM  811  C4  RES    25      10.568  24.651  72.922  1.00  0.00           C
HETATM  812  N4  RES    25      11.671  24.805  72.089  1.00  0.00           N
HETATM  813  H41 RES    25      12.427  24.152  72.234  1.00  0.00           H
HETATM  814  C5  RES    25      10.415  23.702  73.970  1.00  0.00           C
HETATM  815  N5  RES    25       8.573  24.969  73.828  1.00  0.00           N
HETATM  816  H51 RES    25      11.147  22.960  74.253  1.00  0.00           H
HETATM  817  C6  RES    25       9.173  23.925  74.517  1.00  0.00           C
HETATM  818  N6  RES    25       9.321  22.474  76.398  1.00  0.00           N
HETATM  819  H61 RES    25      10.318  22.501  76.196  1.00  0.00           H
HETATM  820  N7  RES    25       7.821  20.572  79.089  1.00  0.00           N
HETATM  821  C7  RES    25       7.298  25.622  74.126  1.00  0.00           C
HETATM  822  H71 RES    25       6.475  24.953  73.860  1.00  0.00           H
HETATM  823  H72 RES    25       7.209  26.551  73.556  1.00  0.00           H
HETATM  824  H73 RES    25       7.251  25.863  75.192  1.00  0.00           H
HETATM  825  C8  RES    25       9.438  25.427  72.850  1.00  0.00           C
HETATM  826  N8  RES    25       8.887  18.861  81.137  1.00  0.00           N
HETATM  827  H81 RES    25       9.165  26.259  72.210  1.00  0.00           H
HETATM  828  C9  RES    25       8.492  23.234  75.647  1.00  0.00           C
HETATM  829  N9  RES    25       8.874  16.164  83.501  1.00  0.00           N
CONECT   38   37
CONECT   54   52
CONECT   39   37
CONECT   55   52
CONECT   33   50   61   32   37
CONECT   36   30   35   43
CONECT   37   33   38   39   46
CONECT   46   48   37   44   45
CONECT   47   51   61   43
CONECT   48   49   50   52   46
CONECT   51   47   56   58
CONECT   52   48   53   54   55
CONECT   56   51   57   30
CONECT   60   58   59   61
CONECT   31   30
CONECT   32   33
CONECT   40   35
CONECT   41   35
CONECT   45   46
CONECT   49   48
CONECT   59   60
CONECT   30   56   31   36
CONECT   35   36   40   41
CONECT   43   47   36
CONECT   58   51   60
CONECT   61   47   60   33
CONECT   34   29
CONECT   42   29
CONECT   44   62   46
CONECT   50   48   33
CONECT   53   52   29
CONECT   57   56
CONECT   29   11   53   34   42
CONECT   70   69
CONECT   88   86
CONECT   71   69
CONECT   89   86
CONECT   64   63   65   69   80
CONECT   68   63   67   73
CONECT   69   64   70   71   76
CONECT   76   69   74   75   79
CONECT   77   73   78   85
CONECT   79   76   80   81   86
CONECT   85   77   84   90
CONECT   86   79   87   88   89
CONECT   90   63   85   91
CONECT   65   64
CONECT   74   76
CONECT   81   79
CONECT   82   78
CONECT   83   78
CONECT   84   85
CONECT   91   90
CONECT   63   64   68   90
CONECT   73   68   77
CONECT   78   77   82   83
CONECT   66   62
CONECT   67   68
CONECT   72   62
CONECT   75   76   92
CONECT   80   64   79
CONECT   87   62   86
CONECT   62   66   72   87   44
CONECT  101  100
CONECT  117  115
CONECT  102  100
CONECT  118  115
CONECT   96   95  100  113  124
CONECT   99   93   98  106
CONECT  100   96  101  102  109
CONECT  109  100  107  108  111
CONECT  110  106  114  124
CONECT  111  109  112  113  115
CONECT  114  110  119  121
CONECT  115  111  116  117  118
CONECT  119   93  114  120
CONECT  123  121  122  124
CONECT   94   93
CONECT   95   96
CONECT  103   98
CONECT  104   98
CONECT  108  109
CONECT  112  111
CONECT  122  123
CONECT   93   94   99  119
CONECT   98   99  103  104
CONECT  106   99  110
CONECT  121  114  123
CONECT  124   96  110  123
CONECT   97   92
CONECT  105   92
CONECT  107  109  125
CONECT  113   96  111
CONECT  116   92  115
CONECT  120  119
CONECT   92   75   97  105  116
CONECT  133  132
CONECT  147  146
CONECT  134  132
CONECT  148  146
CONECT  127  156  128  132  142
CONECT  130  131  136  126
CONECT  132  133  134  138  127
CONECT  138  132  137  139  143
CONECT  140  156  136  144
CONECT  143  138  141  142  146
CONECT  144  140  150  153
CONECT  146  143  145  147  148
CONECT  150  144  149  126
CONECT  154  155  156  153
CONECT  128  127
CONECT  131  130
CONECT  137  138
CONECT  141  143
CONECT  151  149
CONECT  152  149
CONECT  155  154
CONECT  126  130  150
CONECT  136  130  140
CONECT  149  150  151  152
CONECT  153  144  154
CONECT  156  140  154  127
CONECT  129  125
CONECT  135  125
CONECT  139  157  138
CONECT  142  143  127
CONECT  145  146  125
CONECT  125  129  135  145  107
CONECT  165  164
CONECT  181  180
CONECT  186  183
CONECT  166  164
CONECT  182  180
CONECT  187  183
CONECT  188  183
CONECT  160  158  159  164  176
CONECT  163  158  162  169
CONECT  164  160  165  166  170
CONECT  170  164  171  172  177
CONECT  173  169  174  178
CONECT  177  170  175  176  180
CONECT  178  183  185  173
CONECT  180  182  177  179  181
CONECT  183  178  186  187  188
CONECT  185  184  158  178
CONECT  159  160
CONECT  168  169
CONECT  172  170
CONECT  175  177
CONECT  184  185
CONECT  158  185  160  163
CONECT  169  163  168  173
CONECT  161  157
CONECT  162  163
CONECT  167  157
CONECT  171  189  170
CONECT  174  173
CONECT  176  160  177
CONECT  179  157  180
CONECT  157  161  167  179  139
CONECT  197  196
CONECT  211  210
CONECT  198  196
CONECT  212  210
CONECT  191  220  192  196  206
CONECT  194  190  195  200
CONECT  196  191  197  198  202
CONECT  202  196  201  203  207
CONECT  204  220  200  208
CONECT  207  202  205  206  210
CONECT  208  214  217  204
CONECT  210  212  207  209  211
CONECT  214  213  190  208
CONECT  218  217  219  220
CONECT  192  191
CONECT  195  194
CONECT  201  202
CONECT  205  207
CONECT  215  213
CONECT  216  213
CONECT  219  218
CONECT  190  214  194
CONECT  200  194  204
CONECT  213  214  215  216
CONECT  217  218  208
CONECT  220  218  191  204
CONECT  193  189
CONECT  199  189
CONECT  203  221  202
CONECT  206  191  207
CONECT  209  189  210
CONECT  189  193  199  209  171
CONECT  229  228
CONECT  245  244
CONECT  250  247
CONECT  230  228
CONECT  246  244
CONECT  251  247
CONECT  252  247
CONECT  224  222  223  228  240
CONECT  227  222  226  233
CONECT  228  224  229  230  234
CONECT  234  228  235  236  241
CONECT  237  233  238  242
CONECT  241  234  239  240  244
CONECT  242  237  247  249
CONECT  244  241  243  245  246
CONECT  247  242  250  251  252
CONECT  249  222  242  248
CONECT  223  224
CONECT  232  233
CONECT  236  234
CONECT  239  241
CONECT  248  249
CONECT  222  224  227  249
CONECT  233  227  232  237
CONECT  225  221
CONECT  226  227
CONECT  231  221
CONECT  235  234  253
CONECT  238  237
CONECT  240  224  241
CONECT  243  221  244
CONECT  221  225  231  243  203
CONECT  261  260
CONECT  279  277
CONECT  262  260
CONECT  280  277
CONECT  255  271  254  256  260
CONECT  259  254  258  264
CONECT  260  255  261  262  267
CONECT  267  270  260  265  266
CONECT  268  269  276  264
CONECT  270  271  272  277  267
CONECT  276  275  281  268
CONECT  277  270  278  279  280
CONECT  281  276  282  254
CONECT  256  255
CONECT  265  267
CONECT  272  270
CONECT  273  269
CONECT  274  269
CONECT  275  276
CONECT  282  281
CONECT  254  281  255  259
CONECT  264  259  268
CONECT  269  273  274  268
CONECT  257  253
CONECT  258  259
CONECT  263  253
CONECT  266  283  267
CONECT  271  270  255
CONECT  278  277  253
CONECT  253  235  278  257  263
CONECT  292  291
CONECT  308  306
CONECT  293  291
CONECT  309  306
CONECT  287  304  315  286  291
CONECT  290  297  284  289
CONECT  291  300  287  292  293
CONECT  300  298  299  302  291
CONECT  301  297  305  315
CONECT  302  300  303  304  306
CONECT  305  301  310  312
CONECT  306  302  307  308  309
CONECT  310  305  311  284
CONECT  314  312  313  315
CONECT  285  284
CONECT  286  287
CONECT  294  289
CONECT  295  289
CONECT  299  300
CONECT  303  302
CONECT  313  314
CONECT  284  310  285  290
CONECT  289  290  294  295
CONECT  297  301  290
CONECT  312  305  314
CONECT  315  301  314  287
CONECT  288  283
CONECT  296  283
CONECT  298  300  316
CONECT  304  302  287
CONECT  307  306  283
CONECT  311  310
CONECT  283  296  307  288  266
CONECT  324  323
CONECT  342  340
CONECT  325  323
CONECT  343  340
CONECT  318  323  334  317  319
CONECT  322  327  317  321
CONECT  323  324  325  330  318
CONECT  330  323  328  329  333
CONECT  331  327  332  339
CONECT  333  330  334  335  340
CONECT  339  331  338  344
CONECT  340  333  341  342  343
CONECT  344  339  345  317
CONECT  319  318
CONECT  328  330
CONECT  335  333
CONECT  336  332
CONECT  337  332
CONECT  338  339
CONECT  345  344
CONECT  317  344  318  322
CONECT  327  331  322
CONECT  332  331  336  337
CONECT  320  316
CONECT  321  322
CONECT  326  316
CONECT  329  330  346
CONECT  334  333  318
CONECT  341  340  316
CONECT  316  326  341  298  320
CONECT  355  354
CONECT  371  369
CONECT  356  354
CONECT  372  369
CONECT  350  354  367  378  349
CONECT  353  352  360  347
CONECT  354  350  355  356  363
CONECT  363  354  361  362  365
CONECT  364  360  368  378
CONECT  365  363  366  367  369
CONECT  368  364  373  375
CONECT  369  365  370  371  372
CONECT  373  368  374  347
CONECT  377  375  376  378
CONECT  348  347
CONECT  349  350
CONECT  357  352
CONECT  358  352
CONECT  362  363
CONECT  366  365
CONECT  376  377
CONECT  379  361
CONECT  347  353  373  348
CONECT  352  353  357  358
CONECT  360  353  364
CONECT  375  368  377
CONECT  378  350  364  377
CONECT  351  346
CONECT  359  346
CONECT  361  363  379
CONECT  367  350  365
CONECT  370  369  346
CONECT  374  373
CONECT  346  351  359  370  329
CONECT  418  417
CONECT  434  432
CONECT  419  417
CONECT  435  432
CONECT  413  412  417  430  441
CONECT  416  410  415  423
CONECT  417  413  418  419  426
CONECT  426  417  424  425  428
CONECT  427  423  431  441
CONECT  428  426  429  430  432
CONECT  431  427  436  438
CONECT  432  428  433  434  435
CONECT  436  410  431  437
CONECT  440  438  439  441
CONECT  411  410
CONECT  412  413
CONECT  420  415
CONECT  421  415
CONECT  425  426
CONECT  429  428
CONECT  439  440
CONECT  410  411  416  436
CONECT  415  416  420  421
CONECT  423  416  427
CONECT  438  431  440
CONECT  441  413  427  440
CONECT  414  409
CONECT  422  409
CONECT  424  426  442
CONECT  430  413  428
CONECT  433  409  432
CONECT  437  436
CONECT  409  391  414  422  433
CONECT  450  449
CONECT  468  466
CONECT  451  449
CONECT  469  466
CONECT  444  460  443  445  449
CONECT  448  443  447  453
CONECT  449  444  450  451  456
CONECT  456  459  449  454  455
CONECT  457  458  465  453
CONECT  459  460  461  466  456
CONECT  465  464  470  457
CONECT  466  459  467  468  469
CONECT  470  465  471  443
CONECT  445  444
CONECT  454  456
CONECT  461  459
CONECT  462  458
CONECT  463  458
CONECT  464  465
CONECT  471  470
CONECT  443  470  444  448
CONECT  453  448  457
CONECT  458  462  463  457
CONECT  446  442
CONECT  447  448
CONECT  452  442
CONECT  455  472  456
CONECT  460  459  444
CONECT  467  466  442
CONECT  442  467  424  446  452
CONECT  481  480
CONECT  497  495
CONECT  482  480
CONECT  498  495
CONECT  476  475  480  493  504
CONECT  479  473  478  486
CONECT  480  476  481  482  489
CONECT  489  480  487  488  491
CONECT  490  486  494  504
CONECT  491  489  492  493  495
CONECT  494  490  499  501
CONECT  495  491  496  497  498
CONECT  499  473  494  500
CONECT  503  501  502  504
CONECT  474  473
CONECT  475  476
CONECT  483  478
CONECT  484  478
CONECT  488  489
CONECT  492  491
CONECT  502  503
CONECT  473  474  479  499
CONECT  478  479  483  484
CONECT  486  479  490
CONECT  501  494  503
CONECT  504  476  490  503
CONECT  477  472
CONECT  485  472
CONECT  487  489  505
CONECT  493  476  491
CONECT  496  472  495
CONECT  500  499
CONECT  472  477  485  496  455
CONECT  513  512
CONECT  527  526
CONECT  514  512
CONECT  528  526
CONECT  507  508  512  522  536
CONECT  510  506  511  516
CONECT  512  507  513  514  518
CONECT  518  512  517  519  523
CONECT  520  516  524  536
CONECT  523  518  521  522  526
CONECT  524  520  530  533
CONECT  526  523  525  527  528
CONECT  530  506  524  529
CONECT  534  533  535  536
CONECT  508  507
CONECT  511  510
CONECT  517  518
CONECT  521  523
CONECT  531  529
CONECT  532  529
CONECT  535  534
CONECT  506  510  530
CONECT  516  510  520
CONECT  529  530  531  532
CONECT  533  524  534
CONECT  536  507  520  534
CONECT  509  505
CONECT  515  505
CONECT  519  518  537
CONECT  522  507  523
CONECT  525  505  526
CONECT  505  487  509  515  525
CONECT  545  544
CONECT  561  560
CONECT  566  563
CONECT  546  544
CONECT  562  560
CONECT  567  563
CONECT  568  563
CONECT  540  538  539  544  556
CONECT  543  538  542  549
CONECT  544  540  545  546  550
CONECT  550  544  551  552  557
CONECT  553  549  554  558
CONECT  557  550  555  556  560
CONECT  558  553  563  565
CONECT  560  557  559  561  562
CONECT  563  558  567  566  568
CONECT  565  538  558  564
CONECT  539  540
CONECT  548  549
CONECT  552  550
CONECT  555  557
CONECT  564  565
CONECT  538  540  543  565
CONECT  549  543  548  553
CONECT  541  537
CONECT  542  543
CONECT  547  537
CONECT  551  550  569
CONECT  554  553
CONECT  556  540  557
CONECT  559  537  560
CONECT  537  519  541  547  559
CONECT  577  576
CONECT  591  590
CONECT  578  576
CONECT  592  590
CONECT  571  572  576  586  600
CONECT  574  575  580  570
CONECT  576  571  577  578  582
CONECT  582  576  581  583  587
CONECT  584  580  588  600
CONECT  587  582  585  586  590
CONECT  588  584  594  597
CONECT  590  587  589  591  592
CONECT  594  588  593  570
CONECT  598  597  599  600
CONECT  572  571
CONECT  575  574
CONECT  581  582
CONECT  585  587
CONECT  595  593
CONECT  596  593
CONECT  599  598
CONECT  570  574  594
CONECT  580  574  584
CONECT  593  594  595  596
CONECT  597  588  598
CONECT  600  571  584  598
CONECT  573  569
CONECT  579  569
CONECT  583  582  601
CONECT  586  571  587
CONECT  589  590  569
CONECT  569  573  579  589  551
CONECT  609  608
CONECT  625  624
CONECT  630  627
CONECT  610  608
CONECT  626  624
CONECT  631  627
CONECT  632  627
CONECT  604  602  603  608  620
CONECT  607  602  606  613
CONECT  608  604  609  610  614
CONECT  614  608  615  616  621
CONECT  617  613  618  622
CONECT  621  614  619  620  624
CONECT  622  617  627  629
CONECT  624  621  623  625  626
CONECT  627  622  630  631  632
CONECT  629  602  622  628
CONECT  603  604
CONECT  612  613
CONECT  616  614
CONECT  619  621
CONECT  628  629
CONECT  602  604  607  629
CONECT  613  607  612  617
CONECT  605  601
CONECT  606  607
CONECT  611  601
CONECT  615  614  633
CONECT  618  617
CONECT  620  604  621
CONECT  623  601  624
CONECT  601  583  605  611  623
CONECT  641  640
CONECT  659  657
CONECT  642  640
CONECT  660  657
CONECT  635  634  636  640  651
CONECT  639  634  638  644
CONECT  640  635  641  642  647
CONECT  647  640  645  646  650
CONECT  648  644  649  656
CONECT  650  647  651  652  657
CONECT  656  648  655  661
CONECT  657  650  658  659  660
CONECT  661  634  656  662
CONECT  636  635
CONECT  645  647
CONECT  652  650
CONECT  653  649
CONECT  654  649
CONECT  655  656
CONECT  662  661
CONECT  634  635  639  661
CONECT  644  639  648
CONECT  649  648  653  654
CONECT  637  633
CONECT  638  639
CONECT  643  633
CONECT  646  647  663
CONECT  651  635  650
CONECT  658  633  657
CONECT  633  615  637  643  658
CONECT  672  671
CONECT  688  686
CONECT  673  671
CONECT  689  686
CONECT  667  666  671  684  695
CONECT  670  664  669  677
CONECT  671  667  672  673  680
CONECT  680  671  678  679  682
CONECT  681  677  685  695
CONECT  682  680  683  684  686
CONECT  685  681  690  692
CONECT  686  682  687  688  689
CONECT  690  664  685  691
CONECT  694  692  693  695
CONECT  665  664
CONECT  666  667
CONECT  674  669
CONECT  675  669
CONECT  679  680
CONECT  683  682
CONECT  693  694
CONECT  664  665  670  690
CONECT  669  670  674  675
CONECT  677  670  681
CONECT  692  685  694
CONECT  695  667  681  694
CONECT  668  663
CONECT  676  663
CONECT  678  680  696
CONECT  684  667  682
CONECT  687  663  686
CONECT  691  690
CONECT  663  646  668  676  687
CONECT  704  703
CONECT  722  720
CONECT  705  703
CONECT  723  720
CONECT  698  697  699  703  714
CONECT  702  697  701  707
CONECT  703  698  704  705  710
CONECT  710  703  708  709  713
CONECT  711  707  712  719
CONECT  713  710  714  715  720
CONECT  719  711  718  724
CONECT  720  713  721  722  723
CONECT  724  697  719  725
CONECT  699  698
CONECT  708  710
CONECT  715  713
CONECT  716  712
CONECT  717  712
CONECT  718  719
CONECT  725  724
CONECT  697  698  702  724
CONECT  707  702  711
CONECT  712  711  716  717
CONECT  700  696
CONECT  701  702
CONECT  706  696
CONECT  709  710  726
CONECT  714  698  713
CONECT  721  696  720
CONECT  696  678  700  706  721
CONECT  735  734
CONECT  751  749
CONECT  736  734
CONECT  752  749
CONECT  730  747  758  729  734
CONECT  733  740  727  732
CONECT  734  743  730  735  736
CONECT  743  741  742  745  734
CONECT  744  740  748  758
CONECT  745  743  746  747  749
CONECT  748  744  753  755
CONECT  749  745  750  751  752
CONECT  753  748  754  727
CONECT  757  755  756  758
CONECT  728  727
CONECT  729  730
CONECT  737  732
CONECT  738  732
CONECT  742  743
CONECT  746  745
CONECT  756  757
CONECT  759  741
CONECT  727  753  728  733
CONECT  732  733  737  738
CONECT  740  744  733
CONECT  755  748  757
CONECT  758  744  757  730
CONECT  731  726
CONECT  739  726
CONECT  741  759  743
CONECT  747  745  730
CONECT  750  749  726
CONECT  754  753
CONECT  726  739  750  709  731
CONECT  770  769
CONECT  774  772
CONECT  777  776
CONECT  780  779
CONECT  784  783
CONECT  788  787
CONECT  791  790
CONECT  796  795
CONECT  803  802
CONECT  778  776
CONECT  781  779
CONECT  797  795
CONECT  804  802
CONECT  782  779
CONECT  798  795
CONECT  766  807  794  767
CONECT  768  818  772  783
CONECT  772  768  774  775
CONECT  775  820  772  785
CONECT  779  820  780  781  782
CONECT  783  820  768  784
CONECT  785  826  808  775
CONECT  786  826  787  790
CONECT  787  786  788  789
CONECT  789  829  800  787
CONECT  790  829  786  791
CONECT  792  806  807  761  762
CONECT  795  829  796  797  798
CONECT  800  810  769  789
CONECT  802  803  804  805  769
CONECT  805  802  771  776
CONECT  806  812  792  765
CONECT  811  825  812  814
CONECT  814  811  816  817
CONECT  817  828  814  815
CONECT  821  822  823  824  815
CONECT  825  827  811  815
CONECT  828  817  818  793
CONECT  761  792
CONECT  762  792
CONECT  763  826
CONECT  764  771
CONECT  773  767
CONECT  799  794
CONECT  801  794
CONECT  809  807
CONECT  813  812
CONECT  816  814
CONECT  819  818
CONECT  822  821
CONECT  823  821
CONECT  824  821
CONECT  827  825
CONECT  767  773  766
CONECT  769  800  802  770
CONECT  771  805  764
CONECT  776  805  777  778
CONECT  794  799  801  766
CONECT  807  809  792  766
CONECT  812  806  811  813
CONECT  815  825  817  821
CONECT  818  828  819  768
CONECT  820  775  779  783
CONECT  826  785  786  763
CONECT  829  795  789  790
CONECT  765  806
CONECT  793  828
CONECT  808  785
CONECT  810  800
END
