# Supplementary material for: Comparative in silico study of congocidine congeners as potential inhibitors of African swine fever virus
Source: PLoS One. 2019 Aug 28;14(8):e0221175. doi: 10.1371/journal.pone.0221175 (PMC6713398; doi:10.1371/journal.pone.0221175)
Supplement: S4 Data — (ZIP) [file pone.0221175.s004.zip › S4 Data Minimized PDB for predictta/congo2cgcgatatcgcg2me.pdb]

HEADER                                            01-JAN-01   MOVO              
EXPDTA    THEORETICAL MODEL                                                     
REMARK   3                                                                      
REMARK   3 REFINEMENT.                                                          
REMARK   3   PROGRAM 1                  ICM 3.8                                 
REMARK   3   AUTHORS 1      R.ABAGYAN, M.TOTROV                                 
REMARK  76                                                                      
REMARK  76 DNA (5'-D(CPGPCPGPAPTPAPTPCPGPCPG)-3'); CHAIN: A, B; ENGINEER        
CRYST1   25.480   41.260   66.880  90.00  90.00  90.00 P 21 21 21               
ATOM      1  N1  C   A   1      17.576  29.989  92.120  1.00 19.97           N
ATOM      2  C1' C   A   1      18.771  30.838  91.841  1.00 20.35           C
ATOM      3  H1' C   A   1      19.580  30.607  92.539  1.00 20.00           H
ATOM      4  O2  C   A   1      18.782  28.456  93.350  1.00 20.16           O
ATOM      5  C2  C   A   1      17.701  28.813  92.883  1.00 20.17           C
ATOM      6  C2' C   A   1      19.310  30.598  90.440  1.00 21.25           C
ATOM      7 1H2' C   A   1      20.047  29.790  90.432  1.00 20.00           H
ATOM      8 2H2' C   A   1      18.502  30.394  89.730  1.00 20.00           H
ATOM      9  N3  C   A   1      16.594  28.138  93.278  1.00 20.11           N
ATOM     10  H3' C   A   1      19.607  32.186  89.083  1.00 20.00           H
ATOM     11  O3' C   A   1      21.334  31.994  90.222  1.00 22.90           O
ATOM     12  C3' C   A   1      19.928  31.945  90.091  1.00 21.77           C
ATOM     13  C4  C   A   1      15.419  28.525  92.814  1.00 20.38           C
ATOM     14  N4  C   A   1      14.383  27.848  93.198  1.00 20.17           N
ATOM     15  C4' C   A   1      19.308  32.957  91.035  1.00 20.95           C
ATOM     16  O4' C   A   1      18.432  32.231  91.898  1.00 20.29           O
ATOM     17  H4' C   A   1      20.113  33.411  91.617  1.00 20.00           H
ATOM     18  H41 C   A   1      13.569  27.913  92.620  1.00 20.00           H
ATOM     19  H42 C   A   1      14.583  26.963  93.660  1.00 20.00           H
ATOM     20  H5  C   A   1      14.261  30.026  91.707  1.00 20.00           H
ATOM     21  C5  C   A   1      15.232  29.701  92.041  1.00 19.97           C
ATOM     22  C5' C   A   1      18.607  34.036  90.184  1.00 21.16           C
ATOM     23  O5' C   A   1      17.959  35.043  90.962  1.00 20.35           O
ATOM     24 1H5' C   A   1      17.870  33.542  89.545  1.00 20.00           H
ATOM     25 2H5' C   A   1      19.351  34.492  89.531  1.00 20.00           H
ATOM     26  C6  C   A   1      16.339  30.396  91.691  1.00 19.90           C
ATOM     27  H6  C   A   1      16.273  31.288  91.077  1.00 20.00           H
ATOM     28 HO5' C   A   1      17.046  35.062  90.693  1.00  0.00           H
ATOM     29  P   G   A   2      22.293  31.638  88.995  1.00 25.51           P
ATOM     30  N1  G   A   2      18.064  24.865  90.572  1.00 18.37           N
ATOM     31  H1  G   A   2      17.312  24.273  90.897  1.00 20.00           H
ATOM     32  H1' G   A   2      22.425  25.816  88.122  1.00 20.00           H
ATOM     33  C1' G   A   2      22.320  26.845  88.409  1.00 20.11           C
ATOM     34  O1P G   A   2      23.589  32.247  89.283  1.00 20.00           O
ATOM     35  N2  G   A   2      19.488  23.149  90.945  1.00 18.80           N
ATOM     36  C2  G   A   2      19.309  24.350  90.472  1.00 18.55           C
ATOM     37  C2' G   A   2      23.011  27.662  87.284  1.00 21.06           C
ATOM     38 1H2' G   A   2      23.275  26.999  86.452  1.00 20.00           H
ATOM     39 2H2' G   A   2      22.372  28.479  86.934  1.00 20.00           H
ATOM     40  H21 G   A   2      20.325  22.713  90.619  1.00 20.00           H
ATOM     41  H22 G   A   2      18.651  22.588  91.104  1.00 20.00           H
ATOM     42  O2P G   A   2      21.583  31.968  87.730  1.00 20.00           O
ATOM     43  N3  G   A   2      20.358  24.974  89.939  1.00 18.46           N
ATOM     44  O3' G   A   2      25.573  27.729  87.816  1.00 21.47           O
ATOM     45  H3' G   A   2      24.310  29.338  87.689  1.00 20.00           H
ATOM     46  C3' G   A   2      24.259  28.282  87.962  1.00 21.14           C
ATOM     47  C4  G   A   2      20.023  26.180  89.366  1.00 18.93           C
ATOM     48  C4' G   A   2      23.882  28.144  89.442  1.00 21.85           C
ATOM     49  H4' G   A   2      24.798  27.973  90.009  1.00 20.00           H
ATOM     50  O4' G   A   2      23.047  27.018  89.613  1.00 21.01           O
ATOM     51  C5  G   A   2      18.776  26.770  89.375  1.00 18.69           C
ATOM     52  C5' G   A   2      23.225  29.403  90.023  1.00 22.18           C
ATOM     53  O5' G   A   2      22.349  30.047  89.117  1.00 22.51           O
ATOM     54 1H5' G   A   2      24.025  30.076  90.328  1.00 20.00           H
ATOM     55 2H5' G   A   2      22.648  29.124  90.902  1.00 20.00           H
ATOM     56  C6  G   A   2      17.710  26.101  90.079  1.00 18.70           C
ATOM     57  O6  G   A   2      16.587  26.518  90.376  1.00 18.20           O
ATOM     58  N7  G   A   2      18.807  27.992  88.690  1.00 19.45           N
ATOM     59  H8  G   A   2      20.406  28.923  87.693  1.00 20.00           H
ATOM     60  C8  G   A   2      20.042  28.078  88.265  1.00 19.54           C
ATOM     61  N9  G   A   2      20.862  27.050  88.671  1.00 19.25           N
ATOM     62  P   C   A   3      25.951  26.485  86.871  1.00 22.45           P
ATOM     63  N1  C   A   3      20.413  23.656  87.043  1.00 12.50           N
ATOM     64  C1' C   A   3      21.585  22.945  87.645  1.00 13.44           C
ATOM     65  H1' C   A   3      21.254  22.523  88.597  1.00 20.00           H
ATOM     66  O1P C   A   3      27.354  26.142  87.197  1.00 20.00           O
ATOM     67  O2  C   A   3      18.946  22.214  88.069  1.00 12.06           O
ATOM     68  C2  C   A   3      19.122  23.227  87.392  1.00 12.40           C
ATOM     69  C2' C   A   3      22.089  21.789  86.806  1.00 13.95           C
ATOM     70 1H2' C   A   3      21.968  20.919  87.444  1.00 20.00           H
ATOM     71 2H2' C   A   3      21.534  21.684  85.874  1.00 20.00           H
ATOM     72  O2P C   A   3      25.578  26.828  85.483  1.00 20.00           O
ATOM     73  N3  C   A   3      18.035  23.983  87.116  1.00 12.41           N
ATOM     74  H3' C   A   3      23.749  22.406  85.528  1.00 20.00           H
ATOM     75  O3' C   A   3      24.348  20.865  86.848  1.00 14.87           O
ATOM     76  C3' C   A   3      23.581  22.023  86.543  1.00 14.37           C
ATOM     77  C4  C   A   3      18.192  25.065  86.382  1.00 12.15           C
ATOM     78  N4  C   A   3      17.117  25.764  86.177  1.00 12.61           N
ATOM     79  C4' C   A   3      23.928  23.080  87.590  1.00 14.86           C
ATOM     80  O4' C   A   3      22.717  23.770  87.865  1.00 15.08           O
ATOM     81  H4' C   A   3      24.218  22.536  88.490  1.00 20.00           H
ATOM     82  H41 C   A   3      17.142  26.531  85.540  1.00 20.00           H
ATOM     83  H42 C   A   3      16.237  25.377  86.506  1.00 20.00           H
ATOM     84  H5  C   A   3      19.581  26.426  85.361  1.00 20.00           H
ATOM     85  C5  C   A   3      19.469  25.528  85.945  1.00 11.97           C
ATOM     86  C5' C   A   3      25.129  23.963  87.166  1.00 15.62           C
ATOM     87  O5' C   A   3      24.962  25.343  87.455  1.00 17.12           O
ATOM     88 1H5' C   A   3      25.316  23.840  86.098  1.00 20.00           H
ATOM     89 2H5' C   A   3      26.011  23.610  87.701  1.00 20.00           H
ATOM     90  C6  C   A   3      20.560  24.791  86.284  1.00 11.95           C
ATOM     91  H6  C   A   3      21.562  25.093  85.990  1.00 20.00           H
ATOM     92  P   G   A   4      24.771  19.749  85.762  1.00 19.16           P
ATOM     93  N1  G   A   4      16.523  21.339  84.668  1.00 12.92           N
ATOM     94  H1  G   A   4      15.626  21.795  84.678  1.00 20.00           H
ATOM     95  H1' G   A   4      19.340  17.410  83.790  1.00 20.00           H
ATOM     96  C1' G   A   4      20.228  17.920  84.166  1.00 14.58           C
ATOM     97  O1P G   A   4      25.504  18.709  86.513  1.00 20.00           O
ATOM     98  N2  G   A   4      15.508  19.439  85.401  1.00 11.92           N
ATOM     99  C2  G   A   4      16.579  20.022  84.946  1.00 12.24           C
ATOM    100  C2' G   A   4      21.471  17.284  83.500  1.00 15.54           C
ATOM    101 1H2' G   A   4      21.190  16.625  82.677  1.00 20.00           H
ATOM    102 2H2' G   A   4      22.150  18.051  83.127  1.00 20.00           H
ATOM    103  H21 G   A   4      15.561  18.439  85.427  1.00 20.00           H
ATOM    104  H22 G   A   4      14.610  19.926  85.391  1.00 20.00           H
ATOM    105  O2P G   A   4      25.437  20.445  84.643  1.00 20.00           O
ATOM    106  N3  G   A   4      17.653  19.255  84.815  1.00 12.39           N
ATOM    107  O3' G   A   4      21.753  15.172  85.007  1.00 17.23           O
ATOM    108  H3' G   A   4      23.249  16.550  84.545  1.00 20.00           H
ATOM    109  C3' G   A   4      22.161  16.501  84.641  1.00 16.15           C
ATOM    110  C4  G   A   4      18.733  19.937  84.330  1.00 13.04           C
ATOM    111  C4' G   A   4      21.679  17.317  85.830  1.00 16.04           C
ATOM    112  H4' G   A   4      21.683  16.685  86.720  1.00 20.00           H
ATOM    113  O4' G   A   4      20.333  17.645  85.548  1.00 15.67           O
ATOM    114  C5  G   A   4      18.801  21.277  84.023  1.00 12.69           C
ATOM    115  C5' G   A   4      22.464  18.574  86.191  1.00 15.57           C
ATOM    116  O5' G   A   4      23.379  19.109  85.248  1.00 15.80           O
ATOM    117 1H5' G   A   4      22.977  18.379  87.132  1.00 20.00           H
ATOM    118 2H5' G   A   4      21.695  19.315  86.367  1.00 20.00           H
ATOM    119  C6  G   A   4      17.611  22.069  84.206  1.00 12.84           C
ATOM    120  O6  G   A   4      17.417  23.275  84.031  1.00 13.13           O
ATOM    121  N7  G   A   4      20.103  21.590  83.573  1.00 12.45           N
ATOM    122  H8  G   A   4      21.754  20.314  83.265  1.00 20.00           H
ATOM    123  C8  G   A   4      20.718  20.431  83.569  1.00 12.95           C
ATOM    124  N9  G   A   4      19.961  19.381  84.029  1.00 13.66           N
ATOM    125  P   A   A   5      20.925  14.155  84.088  1.00 22.28           P
ATOM    126  N1  A   A   5      15.414  21.103  81.231  1.00 16.10           N
ATOM    127  C1' A   A   5      16.648  16.124  81.791  1.00 18.18           C
ATOM    128  H1' A   A   5      15.644  16.099  81.350  1.00 20.00           H
ATOM    129  O1P A   A   5      20.587  12.996  84.952  1.00 20.00           O
ATOM    130  C2  A   A   5      14.684  20.030  81.500  1.00 16.81           C
ATOM    131  H2  A   A   5      13.622  20.196  81.611  1.00 20.00           H
ATOM    132  C2' A   A   5      17.474  14.980  81.169  1.00 19.00           C
ATOM    133 1H2' A   A   5      16.995  14.618  80.264  1.00 20.00           H
ATOM    134 2H2' A   A   5      18.495  15.291  80.955  1.00 20.00           H
ATOM    135  O2P A   A   5      21.707  13.930  82.857  1.00 20.00           O
ATOM    136  N3  A   A   5      15.104  18.780  81.665  1.00 17.06           N
ATOM    137  H3' A   A   5      18.558  13.515  82.273  1.00 20.00           H
ATOM    138  C3' A   A   5      17.525  13.861  82.210  1.00 19.15           C
ATOM    139  O3' A   A   5      16.806  12.691  81.799  1.00 19.50           O
ATOM    140  C4  A   A   5      16.454  18.663  81.510  1.00 17.00           C
ATOM    141  H4' A   A   5      16.462  14.038  84.113  1.00 20.00           H
ATOM    142  O4' A   A   5      16.526  15.852  83.179  1.00 19.04           O
ATOM    143  C4' A   A   5      17.158  14.618  83.515  1.00 19.68           C
ATOM    144  C5  A   A   5      17.335  19.672  81.214  1.00 16.74           C
ATOM    145  O5' A   A   5      19.583  14.975  83.711  1.00 20.74           O
ATOM    146  C5' A   A   5      18.360  14.896  84.438  1.00 20.41           C
ATOM    147 1H5' A   A   5      18.402  14.122  85.204  1.00 20.00           H
ATOM    148 2H5' A   A   5      18.166  15.844  84.944  1.00 20.00           H
ATOM    149  N6  A   A   5      17.356  22.077  80.821  1.00 16.14           N
ATOM    150  C6  A   A   5      16.726  20.945  81.073  1.00 16.66           C
ATOM    151  H61 A   A   5      18.350  22.064  80.700  1.00 20.00           H
ATOM    152  H62 A   A   5      16.806  22.920  80.698  1.00 20.00           H
ATOM    153  N7  A   A   5      18.649  19.178  81.130  1.00 16.98           N
ATOM    154  C8  A   A   5      18.494  17.901  81.354  1.00 17.13           C
ATOM    155  H8  A   A   5      19.328  17.215  81.377  1.00 20.00           H
ATOM    156  N9  A   A   5      17.198  17.500  81.588  1.00 17.58           N
ATOM    157  P   T   A   6      15.256  12.376  82.081  1.00 21.74           P
ATOM    158  N1  T   A   6      14.018  16.488  78.739  1.00 11.56           N
ATOM    159  H1' T   A   6      11.916  16.195  78.743  1.00 20.00           H
ATOM    160  C1' T   A   6      12.802  15.740  79.202  1.00 13.19           C
ATOM    161  O1P T   A   6      15.033  12.300  83.540  1.00 20.00           O
ATOM    162  O2  T   A   6      12.786  18.459  78.667  1.00 10.96           O
ATOM    163  C2  T   A   6      13.864  17.877  78.612  1.00 10.00           C
ATOM    164  C2' T   A   6      12.717  14.222  78.966  1.00 15.80           C
ATOM    165 1H2' T   A   6      12.254  13.990  78.010  1.00 20.00           H
ATOM    166 2H2' T   A   6      13.695  13.749  79.008  1.00 20.00           H
ATOM    167  O2P T   A   6      14.904  11.210  81.244  1.00 20.00           O
ATOM    168  H3  T   A   6      14.849  19.605  78.222  1.00 20.00           H
ATOM    169  N3  T   A   6      14.985  18.610  78.316  1.00  9.57           N
ATOM    170  C3' T   A   6      11.904  13.705  80.161  1.00 16.65           C
ATOM    171  O3' T   A   6      10.473  13.730  80.076  1.00 18.55           O
ATOM    172  H3' T   A   6      12.250  12.701  80.428  1.00 20.00           H
ATOM    173  C4  T   A   6      16.246  18.112  78.121  1.00  9.89           C
ATOM    174  O4  T   A   6      17.169  18.898  77.929  1.00  8.77           O
ATOM    175  H4' T   A   6      11.441  14.936  81.863  1.00 20.00           H
ATOM    176  O4' T   A   6      12.697  15.935  80.598  1.00 15.64           O
ATOM    177  C4' T   A   6      12.311  14.732  81.238  1.00 16.93           C
ATOM    178  C5  T   A   6      16.345  16.657  78.185  1.00  9.73           C
ATOM    179  O5' T   A   6      14.510  13.654  81.467  1.00 18.93           O
ATOM    180  C5' T   A   6      13.464  14.314  82.160  1.00 17.68           C
ATOM    181 1H5' T   A   6      13.066  13.681  82.952  1.00 20.00           H
ATOM    182 2H5' T   A   6      13.866  15.220  82.615  1.00 20.00           H
ATOM    183  C5M T   A   6      17.689  15.992  77.915  0.00 99.00           C
ATOM    184  H6  T   A   6      15.359  14.829  78.557  1.00 20.00           H
ATOM    185  C6  T   A   6      15.252  15.898  78.489  1.00 10.45           C
ATOM    186 1H5M T   A   6      18.031  16.277  76.920  0.00  0.00           H
ATOM    187 2H5M T   A   6      17.619  14.907  77.979  0.00  0.00           H
ATOM    188 3H5M T   A   6      18.423  16.359  78.634  0.00  0.00           H
ATOM    189  P   A   A   7       9.567  13.404  78.773  1.00 23.49           P
ATOM    190  N1  A   A   7      14.244  20.063  74.455  1.00 11.85           N
ATOM    191  C1' A   A   7       9.942  17.886  76.080  1.00 15.44           C
ATOM    192  H1' A   A   7       9.690  18.915  75.788  1.00 20.00           H
ATOM    193  O1P A   A   7       8.215  13.050  79.249  1.00 20.00           O
ATOM    194  C2  A   A   7      13.016  20.527  74.631  1.00 12.25           C
ATOM    195  H2  A   A   7      12.865  21.579  74.434  1.00 20.00           H
ATOM    196  C2' A   A   7       8.886  16.931  75.504  1.00 16.83           C
ATOM    197 1H2' A   A   7       8.536  17.265  74.521  1.00 20.00           H
ATOM    198 2H2' A   A   7       9.273  15.912  75.466  1.00 20.00           H
ATOM    199  O2P A   A   7      10.279  12.443  77.895  1.00 20.00           O
ATOM    200  N3  A   A   7      11.945  19.848  75.007  1.00 13.15           N
ATOM    201  H3' A   A   7       7.236  16.044  76.603  1.00 20.00           H
ATOM    202  C3' A   A   7       7.779  16.991  76.553  1.00 17.75           C
ATOM    203  O3' A   A   7       6.879  18.084  76.322  1.00 17.97           O
ATOM    204  C4  A   A   7      12.235  18.543  75.266  1.00 12.71           C
ATOM    205  H4' A   A   7       8.080  17.933  78.444  1.00 20.00           H
ATOM    206  O4' A   A   7       9.860  17.760  77.482  1.00 18.15           O
ATOM    207  C4' A   A   7       8.606  17.206  77.833  1.00 17.96           C
ATOM    208  C5  A   A   7      13.445  17.912  75.141  1.00 12.64           C
ATOM    209  O5' A   A   7       9.491  14.845  78.028  1.00 19.22           O
ATOM    210  C5' A   A   7       8.847  15.942  78.681  1.00 18.89           C
ATOM    211 1H5' A   A   7       7.875  15.606  79.039  1.00 20.00           H
ATOM    212 2H5' A   A   7       9.440  16.232  79.549  1.00 20.00           H
ATOM    213  N6  A   A   7      15.736  18.448  74.489  1.00 12.56           N
ATOM    214  C6  A   A   7      14.479  18.778  74.702  1.00 12.39           C
ATOM    215  H61 A   A   7      16.026  17.500  74.614  1.00 20.00           H
ATOM    216  H62 A   A   7      16.375  19.194  74.229  1.00 20.00           H
ATOM    217  N7  A   A   7      13.342  16.554  75.507  1.00 12.97           N
ATOM    218  C8  A   A   7      12.084  16.445  75.857  1.00 13.78           C
ATOM    219  H8  A   A   7      11.646  15.540  76.260  1.00 20.00           H
ATOM    220  N9  A   A   7      11.345  17.600  75.703  1.00 13.80           N
ATOM    221  P   T   A   8       5.773  18.069  75.130  1.00 21.39           P
ATOM    222  N1  T   A   8      10.368  19.452  71.736  1.00 10.85           N
ATOM    223  H1' T   A   8       9.206  21.039  70.949  1.00 20.00           H
ATOM    224  C1' T   A   8       9.072  20.192  71.629  1.00 11.87           C
ATOM    225  O1P T   A   8       4.543  18.776  75.602  1.00 20.00           O
ATOM    226  O2  T   A   8      11.538  21.249  70.855  1.00 11.08           O
ATOM    227  C2  T   A   8      11.541  20.143  71.384  1.00 10.10           C
ATOM    228  C2' T   A   8       7.843  19.390  71.174  1.00 12.94           C
ATOM    229 1H2' T   A   8       7.877  19.165  70.110  1.00 20.00           H
ATOM    230 2H2' T   A   8       7.709  18.485  71.761  1.00 20.00           H
ATOM    231  O2P T   A   8       5.629  16.711  74.609  1.00 20.00           O
ATOM    232  H3  T   A   8      13.562  19.950  71.194  1.00 20.00           H
ATOM    233  N3  T   A   8      12.718  19.429  71.396  1.00  9.87           N
ATOM    234  C3' T   A   8       6.714  20.361  71.509  1.00 13.70           C
ATOM    235  O3' T   A   8       6.579  21.157  70.329  1.00 14.99           O
ATOM    236  H3' T   A   8       5.779  19.836  71.716  1.00 20.00           H
ATOM    237  C4  T   A   8      12.836  18.087  71.665  1.00  9.80           C
ATOM    238  O4  T   A   8      13.934  17.547  71.574  1.00  8.84           O
ATOM    239  H4' T   A   8       7.127  22.077  72.796  1.00 20.00           H
ATOM    240  O4' T   A   8       8.675  20.710  72.874  1.00 14.22           O
ATOM    241  C4' T   A   8       7.279  20.996  72.810  1.00 14.75           C
ATOM    242  C5  T   A   8      11.584  17.415  72.010  1.00  9.43           C
ATOM    243  O5' T   A   8       6.457  18.972  73.984  1.00 17.44           O
ATOM    244  C5' T   A   8       6.637  20.390  74.081  1.00 15.49           C
ATOM    245 1H5' T   A   8       5.679  20.887  74.265  1.00 20.00           H
ATOM    246 2H5' T   A   8       7.293  20.609  74.931  1.00 20.00           H
ATOM    247  C5M T   A   8      11.584  15.927  72.317  0.00 99.00           C
ATOM    248  H6  T   A   8       9.514  17.615  72.393  1.00 20.00           H
ATOM    249  C6  T   A   8      10.417  18.111  72.071  1.00 10.00           C
ATOM    250 1H5M T   A   8      11.683  15.374  71.383  0.00  0.00           H
ATOM    251 2H5M T   A   8      12.446  15.689  72.942  0.00  0.00           H
ATOM    252 3H5M T   A   8      10.673  15.633  72.838  0.00  0.00           H
ATOM    253  P   C   A   9       5.582  22.422  70.156  1.00 18.90           P
ATOM    254  N1  C   A   9      10.754  21.781  67.842  1.00 12.94           N
ATOM    255  C1' C   A   9      10.407  23.251  67.762  1.00 13.67           C
ATOM    256  H1' C   A   9      11.273  23.782  67.355  1.00 20.00           H
ATOM    257  O1P C   A   9       5.149  22.887  71.490  1.00 20.00           O
ATOM    258  O2  C   A   9      12.964  22.178  67.284  1.00 12.86           O
ATOM    259  C2  C   A   9      12.093  21.391  67.647  1.00 12.95           C
ATOM    260  C2' C   A   9       9.191  23.638  66.899  1.00 14.18           C
ATOM    261 1H2' C   A   9       9.500  23.874  65.884  1.00 20.00           H
ATOM    262 2H2' C   A   9       8.439  22.851  66.901  1.00 20.00           H
ATOM    263  O2P C   A   9       4.556  22.049  69.154  1.00 20.00           O
ATOM    264  N3  C   A   9      12.465  20.088  67.703  1.00 12.88           N
ATOM    265  H3' C   A   9       7.525  24.946  67.438  1.00 20.00           H
ATOM    266  O3' C   A   9       9.252  26.103  67.166  1.00 16.18           O
ATOM    267  C3' C   A   9       8.604  24.876  67.588  1.00 15.13           C
ATOM    268  C4  C   A   9      11.562  19.188  67.995  1.00 13.10           C
ATOM    269  N4  C   A   9      12.026  17.979  68.155  1.00 13.79           N
ATOM    270  C4' C   A   9       8.914  24.522  69.067  1.00 14.61           C
ATOM    271  O4' C   A   9      10.165  23.823  69.041  1.00 14.04           O
ATOM    272  H4' C   A   9       9.019  25.444  69.639  1.00 20.00           H
ATOM    273  H41 C   A   9      11.473  17.318  68.653  1.00 20.00           H
ATOM    274  H42 C   A   9      13.046  17.936  68.163  1.00 20.00           H
ATOM    275  H5  C   A   9       9.454  18.730  68.402  1.00 20.00           H
ATOM    276  C5  C   A   9      10.186  19.489  68.185  1.00 13.02           C
ATOM    277  C5' C   A   9       7.966  23.568  69.845  1.00 14.08           C
ATOM    278  O5' C   A   9       6.585  23.517  69.479  1.00 13.73           O
ATOM    279 1H5' C   A   9       8.051  23.802  70.908  1.00 20.00           H
ATOM    280 2H5' C   A   9       8.371  22.568  69.732  1.00 20.00           H
ATOM    281  C6  C   A   9       9.815  20.799  68.100  1.00 12.96           C
ATOM    282  H6  C   A   9       8.782  21.088  68.265  1.00 20.00           H
ATOM    283  P   G   A  10       8.721  27.093  65.959  1.00 21.01           P
ATOM    284  N1  G   A  10      13.248  19.927  64.274  1.00  9.37           N
ATOM    285  H1  G   A  10      13.708  19.080  64.562  1.00 20.00           H
ATOM    286  H1' G   A  10      12.950  24.605  62.558  1.00 20.00           H
ATOM    287  C1' G   A  10      11.961  24.726  63.006  1.00 12.66           C
ATOM    288  O1P G   A  10       8.813  28.503  66.419  1.00 20.00           O
ATOM    289  N2  G   A  10      15.309  20.799  63.956  1.00  9.57           N
ATOM    290  C2  G   A  10      14.021  20.997  63.982  1.00  9.64           C
ATOM    291  C2' G   A  10      11.065  25.563  62.083  1.00 15.13           C
ATOM    292 1H2' G   A  10      11.102  25.250  61.045  1.00 20.00           H
ATOM    293 2H2' G   A  10      10.043  25.607  62.453  1.00 20.00           H
ATOM    294  H21 G   A  10      15.868  21.626  64.039  1.00 20.00           H
ATOM    295  H22 G   A  10      15.704  19.893  64.197  1.00 20.00           H
ATOM    296  O2P G   A  10       7.428  26.612  65.453  1.00 20.00           O
ATOM    297  N3  G   A  10      13.566  22.192  63.615  1.00 10.00           N
ATOM    298  O3' G   A  10      12.801  27.036  61.360  1.00 16.88           O
ATOM    299  H3' G   A  10      10.969  27.753  62.052  1.00 20.00           H
ATOM    300  C3' G   A  10      11.685  26.951  62.251  1.00 15.64           C
ATOM    301  C4  G   A  10      12.199  22.274  63.650  1.00 10.02           C
ATOM    302  C4' G   A  10      12.045  26.907  63.756  1.00 15.94           C
ATOM    303  H4' G   A  10      13.017  27.366  63.922  1.00 20.00           H
ATOM    304  O4' G   A  10      12.115  25.535  64.148  1.00 15.25           O
ATOM    305  C5  G   A  10      11.318  21.249  63.946  1.00  9.89           C
ATOM    306  C5' G   A  10      11.010  27.625  64.653  1.00 17.19           C
ATOM    307  O5' G   A  10       9.756  26.942  64.715  1.00 18.51           O
ATOM    308 1H5' G   A  10      10.888  28.645  64.278  1.00 20.00           H
ATOM    309 2H5' G   A  10      11.433  27.711  65.653  1.00 20.00           H
ATOM    310  C6  G   A  10      11.869  19.964  64.308  1.00  9.97           C
ATOM    311  O6  G   A  10      11.291  18.910  64.580  1.00 10.67           O
ATOM    312  N7  G   A  10       9.994  21.695  63.794  1.00  9.56           N
ATOM    313  H8  G   A  10       9.289  23.637  63.397  1.00 20.00           H
ATOM    314  C8  G   A  10      10.131  22.964  63.501  1.00 10.42           C
ATOM    315  N9  G   A  10      11.434  23.389  63.380  1.00 11.15           N
ATOM    316  P   C   A  11      13.453  28.446  60.899  1.00 21.21           P
ATOM    317  N1  C   A  11      14.576  23.224  60.394  1.00 11.74           N
ATOM    318  C1' C   A  11      15.655  24.145  60.903  1.00 12.51           C
ATOM    319  H1' C   A  11      15.875  23.861  61.940  1.00 20.00           H
ATOM    320  O1P C   A  11      14.133  29.079  62.036  1.00 20.00           O
ATOM    321  O2  C   A  11      15.902  21.320  60.481  1.00  9.72           O
ATOM    322  C2  C   A  11      14.783  21.830  60.411  1.00 10.14           C
ATOM    323  C2' C   A  11      16.967  24.132  60.098  1.00 14.41           C
ATOM    324 1H2' C   A  11      17.779  23.799  60.747  1.00 20.00           H
ATOM    325 2H2' C   A  11      16.896  23.470  59.242  1.00 20.00           H
ATOM    326  O2P C   A  11      12.413  29.188  60.172  1.00 20.00           O
ATOM    327  N3  C   A  11      13.745  20.970  60.261  1.00  9.82           N
ATOM    328  H3' C   A  11      16.795  25.713  58.633  1.00 20.00           H
ATOM    329  O3' C   A  11      18.600  25.907  59.698  1.00 18.51           O
ATOM    330  C3' C   A  11      17.205  25.576  59.637  1.00 16.13           C
ATOM    331  C4  C   A  11      12.538  21.462  60.141  1.00  9.96           C
ATOM    332  N4  C   A  11      11.583  20.586  60.262  1.00 10.39           N
ATOM    333  C4' C   A  11      16.342  26.358  60.642  1.00 15.78           C
ATOM    334  O4' C   A  11      15.227  25.500  60.856  1.00 14.08           O
ATOM    335  H4' C   A  11      16.916  26.449  61.572  1.00 20.00           H
ATOM    336  H41 C   A  11      10.773  20.931  60.732  1.00 20.00           H
ATOM    337  H42 C   A  11      11.968  19.693  60.566  1.00 20.00           H
ATOM    338  H5  C   A  11      11.256  23.223  59.857  1.00 20.00           H
ATOM    339  C5  C   A  11      12.254  22.840  60.011  1.00 10.93           C
ATOM    340  C5' C   A  11      15.963  27.775  60.132  1.00 16.89           C
ATOM    341  O5' C   A  11      14.588  28.033  59.815  1.00 18.65           O
ATOM    342 1H5' C   A  11      16.524  27.924  59.201  1.00 20.00           H
ATOM    343 2H5' C   A  11      16.352  28.514  60.841  1.00 20.00           H
ATOM    344  C6  C   A  11      13.303  23.700  60.139  1.00 10.75           C
ATOM    345  H6  C   A  11      13.150  24.782  60.108  1.00 20.00           H
ATOM    346  P   G   A  12      19.456  26.328  58.393  1.00 22.45           P
ATOM    347  N1  G   A  12      14.603  19.363  57.256  1.00 13.69           N
ATOM    348  H1  G   A  12      13.842  18.725  57.417  1.00 20.00           H
ATOM    349  H1' G   A  12      19.155  20.768  57.567  1.00 20.00           H
ATOM    350  C1' G   A  12      19.053  21.685  56.978  1.00 15.12           C
ATOM    351  O1P G   A  12      20.906  26.145  58.623  1.00 20.00           O
ATOM    352  N2  G   A  12      16.041  17.645  57.639  1.00 14.58           N
ATOM    353  C2  G   A  12      15.856  18.929  57.506  1.00 13.96           C
ATOM    354  C2' G   A  12      19.652  21.450  55.586  1.00 16.21           C
ATOM    355 1H2' G   A  12      20.158  20.476  55.571  1.00 20.00           H
ATOM    356 2H2' G   A  12      18.875  21.479  54.826  1.00 20.00           H
ATOM    357  H21 G   A  12      16.929  17.392  58.028  1.00 20.00           H
ATOM    358  H22 G   A  12      15.240  17.021  57.717  1.00 20.00           H
ATOM    359  O2P G   A  12      18.969  27.603  57.823  1.00 20.00           O
ATOM    360  N3  G   A  12      16.951  19.670  57.383  1.00 13.67           N
ATOM    361  O3' G   A  12      21.961  22.129  55.096  1.00 16.29           O
ATOM    362  H3' G   A  12      20.302  23.176  54.503  1.00 20.00           H
ATOM    363  C3' G   A  12      20.638  22.596  55.359  1.00 16.85           C
ATOM    364  C4  G   A  12      16.659  20.977  57.119  1.00 14.00           C
ATOM    365  C4' G   A  12      20.541  23.437  56.652  1.00 17.11           C
ATOM    366  H4' G   A  12      21.525  23.647  57.077  1.00 20.00           H
ATOM    367  O4' G   A  12      19.836  22.669  57.608  1.00 15.71           O
ATOM    368  C5  G   A  12      15.425  21.534  56.872  1.00 13.76           C
ATOM    369  C5' G   A  12      19.877  24.777  56.321  1.00 17.94           C
ATOM    370  O5' G   A  12      19.020  25.210  57.349  1.00 18.79           O
ATOM    371 1H5' G   A  12      19.268  24.684  55.423  1.00 20.00           H
ATOM    372 2H5' G   A  12      20.653  25.522  56.144  1.00 20.00           H
ATOM    373  C6  G   A  12      14.282  20.667  56.930  1.00 14.26           C
ATOM    374  O6  G   A  12      13.108  20.883  56.607  1.00 14.55           O
ATOM    375  N7  G   A  12      15.573  22.881  56.504  1.00 14.64           N
ATOM    376  H8  G   A  12      17.296  24.058  56.434  1.00 20.00           H
ATOM    377  C8  G   A  12      16.858  23.085  56.603  1.00 14.42           C
ATOM    378  N9  G   A  12      17.591  21.970  56.953  1.00 14.49           N
ATOM    379 HO3' G   A  12      22.524  22.446  55.801  1.00  0.00           H
TER     380      G   A  12
ATOM    381  N1  C   B  13      11.707  15.261  58.097  1.00 18.95           N
ATOM    382  C1' C   B  13      11.950  13.791  58.105  1.00 19.78           C
ATOM    383  H1' C   B  13      12.918  13.568  57.639  1.00 20.00           H
ATOM    384  O2  C   B  13      13.870  15.750  57.493  1.00 17.75           O
ATOM    385  C2  C   B  13      12.736  16.145  57.752  1.00 18.76           C
ATOM    386  C2' C   B  13      11.974  13.186  59.510  1.00 20.28           C
ATOM    387 1H2' C   B  13      13.004  13.055  59.842  1.00 20.00           H
ATOM    388 2H2' C   B  13      11.433  13.819  60.214  1.00 20.00           H
ATOM    389  N3  C   B  13      12.461  17.445  57.489  1.00 18.35           N
ATOM    390  H3' C   B  13      10.684  11.590  60.242  1.00 20.00           H
ATOM    391  O3' C   B  13      12.132  10.773  58.983  1.00 20.23           O
ATOM    392  C3' C   B  13      11.260  11.838  59.357  1.00 20.69           C
ATOM    393  C4  C   B  13      11.240  17.891  57.666  1.00 18.28           C
ATOM    394  N4  C   B  13      11.029  19.140  57.392  1.00 18.07           N
ATOM    395  C4' C   B  13      10.399  12.027  58.098  1.00 21.16           C
ATOM    396  O4' C   B  13      10.860  13.177  57.397  1.00 20.70           O
ATOM    397  H4' C   B  13      10.590  11.188  57.465  1.00 20.00           H
ATOM    398  H41 C   B  13      10.255  19.575  57.846  1.00 20.00           H
ATOM    399  H42 C   B  13      11.861  19.704  57.240  1.00 20.00           H
ATOM    400  H5  C   B  13       9.134  17.406  58.053  1.00 20.00           H
ATOM    401  C5  C   B  13      10.145  17.047  57.985  1.00 17.96           C
ATOM    402  C5' C   B  13       8.866  11.953  58.293  1.00 21.72           C
ATOM    403  O5' C   B  13       8.452  13.001  59.185  1.00 23.50           O
ATOM    404 1H5' C   B  13       8.618  10.930  58.634  1.00 20.00           H
ATOM    405 2H5' C   B  13       8.377  12.164  57.350  1.00 20.00           H
ATOM    406  C6  C   B  13      10.428  15.743  58.213  1.00 18.08           C
ATOM    407  H6  C   B  13       9.636  15.047  58.443  1.00 20.00           H
ATOM    408 HO5' C   B  13       8.770  12.921  60.097  1.00  0.00           H
ATOM    409  P   G   B  14      12.869   9.848  60.061  1.00 20.51           P
ATOM    410  N1  G   B  14      14.876  18.345  61.045  1.00 12.75           N
ATOM    411  H1  G   B  14      14.735  19.336  60.951  1.00 20.00           H
ATOM    412  H1' G   B  14      17.424  14.051  61.488  1.00 20.00           H
ATOM    413  C1' G   B  14      16.514  13.493  61.725  1.00 16.08           C
ATOM    414  O1P G   B  14      13.460   8.712  59.318  1.00 20.00           O
ATOM    415  N2  G   B  14      17.089  18.711  60.797  1.00 12.38           N
ATOM    416  C2  G   B  14      16.138  17.859  61.055  1.00 13.62           C
ATOM    417  C2' G   B  14      16.767  12.674  62.997  1.00 16.90           C
ATOM    418 1H2' G   B  14      17.544  13.126  63.601  1.00 20.00           H
ATOM    419 2H2' G   B  14      15.861  12.582  63.594  1.00 20.00           H
ATOM    420  H21 G   B  14      17.994  18.420  61.111  1.00 20.00           H
ATOM    421  H22 G   B  14      16.837  19.700  60.789  1.00 20.00           H
ATOM    422  O2P G   B  14      11.918   9.588  61.159  1.00 20.00           O
ATOM    423  N3  G   B  14      16.464  16.573  61.220  1.00 13.63           N
ATOM    424  O3' G   B  14      18.560  11.161  62.155  1.00 18.55           O
ATOM    425  H3' G   B  14      16.895  10.516  63.199  1.00 20.00           H
ATOM    426  C3' G   B  14      17.184  11.294  62.486  1.00 17.61           C
ATOM    427  C4  G   B  14      15.378  15.793  61.525  1.00 14.11           C
ATOM    428  C4' G   B  14      16.361  11.212  61.201  1.00 17.93           C
ATOM    429  H4' G   B  14      16.919  10.630  60.469  1.00 20.00           H
ATOM    430  O4' G   B  14      16.223  12.545  60.700  1.00 17.27           O
ATOM    431  C5  G   B  14      14.060  16.204  61.588  1.00 13.49           C
ATOM    432  C5' G   B  14      15.027  10.478  61.465  1.00 17.74           C
ATOM    433  O5' G   B  14      14.031  10.844  60.526  1.00 18.46           O
ATOM    434 1H5' G   B  14      14.670  10.683  62.476  1.00 20.00           H
ATOM    435 2H5' G   B  14      15.222   9.409  61.381  1.00 20.00           H
ATOM    436  C6  G   B  14      13.754  17.576  61.300  1.00 13.69           C
ATOM    437  O6  G   B  14      12.656  18.119  61.145  1.00 13.82           O
ATOM    438  N7  G   B  14      13.222  15.111  61.879  1.00 14.88           N
ATOM    439  H8  G   B  14      13.739  13.111  62.255  1.00 20.00           H
ATOM    440  C8  G   B  14      14.058  14.125  62.038  1.00 15.06           C
ATOM    441  N9  G   B  14      15.371  14.436  61.812  1.00 15.38           N
ATOM    442  P   C   B  15      19.674  10.862  63.276  1.00 21.86           P
ATOM    443  N1  C   B  15      16.846  16.110  64.771  1.00 12.50           N
ATOM    444  C1' C   B  15      18.348  16.008  64.707  1.00 13.86           C
ATOM    445  H1' C   B  15      18.778  17.017  64.644  1.00 20.00           H
ATOM    446  O1P C   B  15      20.935  10.547  62.568  1.00 20.00           O
ATOM    447  O2  C   B  15      16.820  18.304  64.047  1.00 11.49           O
ATOM    448  C2  C   B  15      16.204  17.330  64.471  1.00 12.06           C
ATOM    449  C2' C   B  15      18.983  15.305  65.917  1.00 15.26           C
ATOM    450 1H2' C   B  15      19.082  15.975  66.756  1.00 20.00           H
ATOM    451 2H2' C   B  15      18.436  14.421  66.228  1.00 20.00           H
ATOM    452  O2P C   B  15      19.096   9.870  64.210  1.00 20.00           O
ATOM    453  N3  C   B  15      14.856  17.464  64.599  1.00 11.52           N
ATOM    454  H3' C   B  15      20.609  13.885  65.872  1.00 20.00           H
ATOM    455  O3' C   B  15      21.315  15.842  65.753  1.00 16.62           O
ATOM    456  C3' C   B  15      20.352  14.854  65.437  1.00 15.56           C
ATOM    457  C4  C   B  15      14.166  16.454  65.091  1.00 11.13           C
ATOM    458  N4  C   B  15      12.885  16.614  65.246  1.00 11.35           N
ATOM    459  C4' C   B  15      20.149  14.777  63.924  1.00 15.81           C
ATOM    460  O4' C   B  15      18.814  15.215  63.620  1.00 15.39           O
ATOM    461  H4' C   B  15      20.849  15.486  63.479  1.00 20.00           H
ATOM    462  H41 C   B  15      12.404  15.984  65.849  1.00 20.00           H
ATOM    463  H42 C   B  15      12.479  17.524  65.049  1.00 20.00           H
ATOM    464  H5  C   B  15      14.166  14.374  65.787  1.00 20.00           H
ATOM    465  C5  C   B  15      14.746  15.196  65.404  1.00 11.21           C
ATOM    466  C5' C   B  15      20.482  13.377  63.371  1.00 16.74           C
ATOM    467  O5' C   B  15      19.784  12.300  63.990  1.00 18.30           O
ATOM    468 1H5' C   B  15      21.548  13.200  63.515  1.00 20.00           H
ATOM    469 2H5' C   B  15      20.272  13.381  62.302  1.00 20.00           H
ATOM    470  C6  C   B  15      16.083  15.063  65.228  1.00 11.68           C
ATOM    471  H6  C   B  15      16.563  14.122  65.459  1.00 20.00           H
ATOM    472  P   G   B  16      22.699  15.488  66.487  1.00 19.62           P
ATOM    473  N1  G   B  16      15.396  19.972  67.551  1.00 12.64           N
ATOM    474  H1  G   B  16      14.417  20.193  67.645  1.00 20.00           H
ATOM    475  H1' G   B  16      20.095  20.657  66.313  1.00 20.00           H
ATOM    476  C1' G   B  16      20.464  19.833  66.928  1.00 14.39           C
ATOM    477  O1P G   B  16      23.706  15.149  65.450  1.00 20.00           O
ATOM    478  N2  G   B  16      15.765  22.104  66.858  1.00 11.55           N
ATOM    479  C2  G   B  16      16.250  20.935  67.154  1.00 12.53           C
ATOM    480  C2' G   B  16      21.391  20.399  67.998  1.00 14.91           C
ATOM    481 1H2' G   B  16      21.208  21.468  68.086  1.00 20.00           H
ATOM    482 2H2' G   B  16      21.225  19.891  68.949  1.00 20.00           H
ATOM    483  H21 G   B  16      16.421  22.853  66.789  1.00 20.00           H
ATOM    484  H22 G   B  16      14.775  22.292  67.035  1.00 20.00           H
ATOM    485  O2P G   B  16      22.439  14.532  67.582  1.00 20.00           O
ATOM    486  N3  G   B  16      17.571  20.792  67.032  1.00 12.95           N
ATOM    487  O3' G   B  16      23.517  21.317  67.157  1.00 15.93           O
ATOM    488  H3' G   B  16      23.358  19.581  68.327  1.00 20.00           H
ATOM    489  C3' G   B  16      22.820  20.128  67.547  1.00 15.54           C
ATOM    490  C4  G   B  16      17.997  19.583  67.504  1.00 13.07           C
ATOM    491  C4' G   B  16      22.627  19.253  66.301  1.00 15.50           C
ATOM    492  H4' G   B  16      22.932  19.864  65.452  1.00 20.00           H
ATOM    493  O4' G   B  16      21.245  18.945  66.142  1.00 14.91           O
ATOM    494  C5  G   B  16      17.221  18.565  68.014  1.00 13.09           C
ATOM    495  C5' G   B  16      23.503  17.988  66.283  1.00 16.32           C
ATOM    496  O5' G   B  16      23.070  16.923  67.121  1.00 17.01           O
ATOM    497 1H5' G   B  16      24.512  18.260  66.589  1.00 20.00           H
ATOM    498 2H5' G   B  16      23.547  17.639  65.252  1.00 20.00           H
ATOM    499  C6  G   B  16      15.796  18.712  67.978  1.00 13.07           C
ATOM    500  O6  G   B  16      14.899  17.890  68.206  1.00 13.12           O
ATOM    501  N7  G   B  16      18.054  17.529  68.492  1.00 13.47           N
ATOM    502  H8  G   B  16      20.161  17.407  68.477  1.00 20.00           H
ATOM    503  C8  G   B  16      19.257  17.965  68.237  1.00 13.64           C
ATOM    504  N9  G   B  16      19.301  19.138  67.532  1.00 13.79           N
ATOM    505  P   A   B  17      24.167  22.368  68.206  1.00 17.20           P
ATOM    506  N1  A   B  17      15.307  20.931  70.882  1.00 12.21           N
ATOM    507  C1' A   B  17      19.279  23.899  69.369  1.00 13.86           C
ATOM    508  H1' A   B  17      18.406  24.513  69.130  1.00 20.00           H
ATOM    509  O1P A   B  17      25.149  23.178  67.442  1.00 20.00           O
ATOM    510  C2  A   B  17      15.353  22.193  70.471  1.00 12.78           C
ATOM    511  H2  A   B  17      14.401  22.703  70.415  1.00 20.00           H
ATOM    512  C2' A   B  17      20.182  24.639  70.351  1.00 14.46           C
ATOM    513 1H2' A   B  17      19.610  25.137  71.129  1.00 20.00           H
ATOM    514 2H2' A   B  17      20.911  23.961  70.795  1.00 20.00           H
ATOM    515  O2P A   B  17      24.632  21.612  69.385  1.00 20.00           O
ATOM    516  N3  A   B  17      16.423  22.893  70.100  1.00 12.52           N
ATOM    517  H3' A   B  17      21.885  25.893  69.829  1.00 20.00           H
ATOM    518  C3' A   B  17      20.907  25.614  69.428  1.00 14.17           C
ATOM    519  O3' A   B  17      20.133  26.768  69.113  1.00 14.03           O
ATOM    520  C4  A   B  17      17.575  22.180  70.223  1.00 12.99           C
ATOM    521  H4' A   B  17      20.695  25.480  67.315  1.00 20.00           H
ATOM    522  O4' A   B  17      20.084  23.735  68.207  1.00 14.49           O
ATOM    523  C4' A   B  17      21.015  24.814  68.120  1.00 14.48           C
ATOM    524  C5  A   B  17      17.695  20.895  70.677  1.00 12.85           C
ATOM    525  O5' A   B  17      22.933  23.313  68.645  1.00 14.73           O
ATOM    526  C5' A   B  17      22.432  24.319  67.776  1.00 15.01           C
ATOM    527 1H5' A   B  17      23.109  25.174  67.796  1.00 20.00           H
ATOM    528 2H5' A   B  17      22.412  23.937  66.759  1.00 20.00           H
ATOM    529  N6  A   B  17      16.350  19.032  71.393  1.00 12.18           N
ATOM    530  C6  A   B  17      16.463  20.280  70.995  1.00 12.34           C
ATOM    531  H61 A   B  17      17.184  18.479  71.454  1.00 20.00           H
ATOM    532  H62 A   B  17      15.429  18.644  71.557  1.00 20.00           H
ATOM    533  N7  A   B  17      19.040  20.499  70.735  1.00 13.16           N
ATOM    534  C8  A   B  17      19.666  21.567  70.323  1.00 13.34           C
ATOM    535  H8  A   B  17      20.743  21.638  70.261  1.00 20.00           H
ATOM    536  N9  A   B  17      18.854  22.593  69.921  1.00 13.39           N
ATOM    537  P   T   B  18      19.963  28.019  70.101  1.00 13.92           P
ATOM    538  N1  T   B  18      16.679  24.384  73.513  1.00  9.61           N
ATOM    539  H1' T   B  18      15.147  25.831  73.772  1.00 20.00           H
ATOM    540  C1' T   B  18      16.128  25.765  73.284  1.00 11.19           C
ATOM    541  O1P T   B  18      19.485  29.155  69.273  1.00 20.00           O
ATOM    542  O2  T   B  18      14.518  23.528  73.664  1.00  9.75           O
ATOM    543  C2  T   B  18      15.734  23.358  73.673  1.00  9.00           C
ATOM    544  C2' T   B  18      16.956  26.983  73.748  1.00 12.71           C
ATOM    545 1H2' T   B  18      16.731  27.283  74.768  1.00 20.00           H
ATOM    546 2H2' T   B  18      18.022  26.796  73.657  1.00 20.00           H
ATOM    547  O2P T   B  18      21.216  28.167  70.856  1.00 20.00           O
ATOM    548  H3  T   B  18      15.515  21.368  74.012  1.00 20.00           H
ATOM    549  N3  T   B  18      16.211  22.090  73.897  1.00  9.74           N
ATOM    550  C3' T   B  18      16.573  28.093  72.766  1.00 14.01           C
ATOM    551  O3' T   B  18      15.432  28.873  73.129  1.00 16.57           O
ATOM    552  H3' T   B  18      17.412  28.773  72.612  1.00 20.00           H
ATOM    553  C4  T   B  18      17.526  21.717  73.968  1.00  9.67           C
ATOM    554  O4  T   B  18      17.793  20.530  74.150  1.00  9.74           O
ATOM    555  H4' T   B  18      15.500  27.708  70.937  1.00 20.00           H
ATOM    556  O4' T   B  18      15.903  25.945  71.899  1.00 12.92           O
ATOM    557  C4' T   B  18      16.311  27.251  71.505  1.00 13.66           C
ATOM    558  C5  T   B  18      18.477  22.809  73.781  1.00  9.85           C
ATOM    559  O5' T   B  18      18.779  27.534  71.084  1.00 13.63           O
ATOM    560  C5' T   B  18      17.524  27.086  70.571  1.00 13.57           C
ATOM    561 1H5' T   B  18      17.295  27.575  69.621  1.00 20.00           H
ATOM    562 2H5' T   B  18      17.621  26.022  70.364  1.00 20.00           H
ATOM    563  C5M T   B  18      19.968  22.502  73.834  0.00 99.00           C
ATOM    564  H6  T   B  18      18.759  24.872  73.403  1.00 20.00           H
ATOM    565  C6  T   B  18      18.039  24.085  73.560  1.00  9.39           C
ATOM    566 1H5M T   B  18      20.569  23.393  73.660  0.00  0.00           H
ATOM    567 2H5M T   B  18      20.204  21.745  73.086  0.00  0.00           H
ATOM    568 3H5M T   B  18      20.205  22.078  74.811  0.00  0.00           H
ATOM    569  P   A   B  19      15.440  29.937  74.350  1.00 20.78           P
ATOM    570  N1  A   B  19      14.574  21.441  77.811  1.00 11.36           N
ATOM    571  C1' A   B  19      12.652  25.781  75.832  1.00 13.91           C
ATOM    572  H1' A   B  19      12.002  25.041  75.354  1.00 20.00           H
ATOM    573  O1P A   B  19      14.845  31.218  73.892  1.00 20.00           O
ATOM    574  C2  A   B  19      13.323  21.855  77.660  1.00 11.98           C
ATOM    575  H2  A   B  19      12.551  21.147  77.933  1.00 20.00           H
ATOM    576  C2' A   B  19      11.898  26.459  76.968  1.00 15.34           C
ATOM    577 1H2' A   B  19      11.040  25.852  77.250  1.00 20.00           H
ATOM    578 2H2' A   B  19      12.568  26.613  77.809  1.00 20.00           H
ATOM    579  O2P A   B  19      16.770  29.959  74.997  1.00 20.00           O
ATOM    580  N3  A   B  19      12.907  23.026  77.193  1.00 12.52           N
ATOM    581  H3' A   B  19      11.837  28.597  77.141  1.00 20.00           H
ATOM    582  C3' A   B  19      11.489  27.831  76.445  1.00 16.75           C
ATOM    583  O3' A   B  19      10.089  27.968  76.213  1.00 18.62           O
ATOM    584  C4  A   B  19      13.946  23.855  76.898  1.00 11.65           C
ATOM    585  H4' A   B  19      11.462  27.983  74.331  1.00 20.00           H
ATOM    586  O4' A   B  19      13.037  26.801  74.919  1.00 15.99           O
ATOM    587  C4' A   B  19      12.224  27.956  75.110  1.00 17.15           C
ATOM    588  C5  A   B  19      15.282  23.600  77.056  1.00 11.69           C
ATOM    589  O5' A   B  19      14.391  29.216  75.337  1.00 19.49           O
ATOM    590  C5' A   B  19      13.003  29.281  75.029  1.00 18.05           C
ATOM    591 1H5' A   B  19      12.545  30.012  75.697  1.00 20.00           H
ATOM    592 2H5' A   B  19      12.877  29.659  74.016  1.00 20.00           H
ATOM    593  N6  A   B  19      16.755  21.748  77.599  1.00 11.71           N
ATOM    594  C6  A   B  19      15.556  22.283  77.496  1.00 11.89           C
ATOM    595  H61 A   B  19      17.547  22.288  77.311  1.00 20.00           H
ATOM    596  H62 A   B  19      16.814  20.754  77.789  1.00 20.00           H
ATOM    597  N7  A   B  19      16.057  24.731  76.738  1.00 11.46           N
ATOM    598  C8  A   B  19      15.142  25.602  76.388  1.00 12.34           C
ATOM    599  H8  A   B  19      15.345  26.621  76.091  1.00 20.00           H
ATOM    600  N9  A   B  19      13.863  25.115  76.359  1.00 12.41           N
ATOM    601  P   T   B  20       9.102  28.563  77.330  1.00 24.40           P
ATOM    602  N1  T   B  20      11.888  24.719  80.556  1.00 15.65           N
ATOM    603  H1' T   B  20      10.078  23.632  80.864  1.00 20.00           H
ATOM    604  C1' T   B  20      10.398  24.604  80.467  1.00 16.92           C
ATOM    605  O1P T   B  20       7.782  28.843  76.717  1.00 20.00           O
ATOM    606  O2  T   B  20      12.099  22.479  81.111  1.00 16.00           O
ATOM    607  C2  T   B  20      12.606  23.529  80.738  1.00 15.35           C
ATOM    608  C2' T   B  20       9.573  25.697  81.160  1.00 18.10           C
ATOM    609 1H2' T   B  20       9.511  25.535  82.240  1.00 20.00           H
ATOM    610 2H2' T   B  20       9.980  26.686  80.937  1.00 20.00           H
ATOM    611  O2P T   B  20       9.803  29.656  78.039  1.00 20.00           O
ATOM    612  H3  T   B  20      14.477  22.724  80.720  1.00 20.00           H
ATOM    613  N3  T   B  20      13.978  23.601  80.632  1.00 15.01           N
ATOM    614  C3' T   B  20       8.205  25.606  80.458  1.00 19.71           C
ATOM    615  O3' T   B  20       7.242  24.746  81.059  1.00 20.48           O
ATOM    616  H3' T   B  20       7.771  26.608  80.366  1.00 20.00           H
ATOM    617  C4  T   B  20      14.706  24.732  80.370  1.00 14.47           C
ATOM    618  O4  T   B  20      15.934  24.649  80.370  1.00 14.79           O
ATOM    619  H4' T   B  20       8.046  24.154  78.869  1.00 20.00           H
ATOM    620  O4' T   B  20       9.998  24.713  79.117  1.00 18.36           O
ATOM    621  C4' T   B  20       8.616  25.058  79.076  1.00 19.34           C
ATOM    622  C5  T   B  20      13.914  25.947  80.186  1.00 14.82           C
ATOM    623  O5' T   B  20       8.971  27.328  78.340  1.00 20.93           O
ATOM    624  C5' T   B  20       8.357  26.094  77.976  1.00 20.12           C
ATOM    625 1H5' T   B  20       7.281  26.232  77.854  1.00 20.00           H
ATOM    626 2H5' T   B  20       8.768  25.722  77.034  1.00 20.00           H
ATOM    627  C5M T   B  20      14.608  27.251  79.812  0.00 99.00           C
ATOM    628  H6  T   B  20      11.970  26.797  80.088  1.00 20.00           H
ATOM    629  C6  T   B  20      12.553  25.907  80.294  1.00 15.16           C
ATOM    630 1H5M T   B  20      13.893  28.059  79.666  0.00  0.00           H
ATOM    631 2H5M T   B  20      15.327  27.518  80.586  0.00  0.00           H
ATOM    632 3H5M T   B  20      15.162  27.097  78.885  0.00  0.00           H
ATOM    633  P   C   B  21       6.779  24.866  82.595  1.00 24.81           P
ATOM    634  N1  C   B  21      11.399  22.323  84.585  1.00 18.44           N
ATOM    635  C1' C   B  21      10.172  21.477  84.768  1.00 19.10           C
ATOM    636  H1' C   B  21      10.444  20.495  85.173  1.00 20.00           H
ATOM    637  O1P C   B  21       5.346  24.481  82.698  1.00 20.00           O
ATOM    638  O2  C   B  21      12.841  20.672  85.326  1.00 17.27           O
ATOM    639  C2  C   B  21      12.675  21.811  84.889  1.00 17.98           C
ATOM    640  C2' C   B  21       9.091  22.101  85.668  1.00 19.72           C
ATOM    641 1H2' C   B  21       9.238  21.812  86.705  1.00 20.00           H
ATOM    642 2H2' C   B  21       9.090  23.188  85.577  1.00 20.00           H
ATOM    643  O2P C   B  21       7.225  26.149  83.168  1.00 20.00           O
ATOM    644  N3  C   B  21      13.794  22.576  84.765  1.00 17.04           N
ATOM    645  H3' C   B  21       7.002  22.376  85.164  1.00 20.00           H
ATOM    646  O3' C   B  21       7.243  20.436  85.811  1.00 19.80           O
ATOM    647  C3' C   B  21       7.755  21.584  85.123  1.00 20.33           C
ATOM    648  C4  C   B  21      13.654  23.798  84.302  1.00 17.50           C
ATOM    649  N4  C   B  21      14.763  24.470  84.145  1.00 16.81           N
ATOM    650  C4' C   B  21       8.132  21.299  83.653  1.00 20.24           C
ATOM    651  O4' C   B  21       9.549  21.292  83.512  1.00 20.34           O
ATOM    652  H4' C   B  21       7.753  20.316  83.378  1.00 20.00           H
ATOM    653  H41 C   B  21      14.729  25.338  83.658  1.00 20.00           H
ATOM    654  H42 C   B  21      15.630  23.948  84.215  1.00 20.00           H
ATOM    655  H5  C   B  21      12.315  25.366  83.526  1.00 20.00           H
ATOM    656  C5  C   B  21      12.403  24.374  83.941  1.00 17.56           C
ATOM    657  C5' C   B  21       7.558  22.342  82.680  1.00 21.02           C
ATOM    658  O5' C   B  21       7.690  23.677  83.174  1.00 21.64           O
ATOM    659 1H5' C   B  21       6.505  22.113  82.505  1.00 20.00           H
ATOM    660 2H5' C   B  21       8.076  22.250  81.720  1.00 20.00           H
ATOM    661  C6  C   B  21      11.295  23.601  84.078  1.00 17.79           C
ATOM    662  H6  C   B  21      10.312  23.948  83.762  1.00 20.00           H
ATOM    663  P   G   B  22       6.695  20.491  87.340  1.00 21.01           P
ATOM    664  N1  G   B  22      15.361  23.122  87.868  1.00 13.32           N
ATOM    665  H1  G   B  22      16.256  23.441  87.535  1.00 20.00           H
ATOM    666  H1' G   B  22      12.178  19.994  89.903  1.00 20.00           H
ATOM    667  C1' G   B  22      11.314  20.471  89.435  1.00 15.10           C
ATOM    668  O1P G   B  22       5.688  19.421  87.541  1.00 20.00           O
ATOM    669  N2  G   B  22      16.300  21.083  88.235  1.00 12.71           N
ATOM    670  C2  G   B  22      15.230  21.823  88.204  1.00 12.86           C
ATOM    671  C2' G   B  22      10.165  20.519  90.450  1.00 15.90           C
ATOM    672 1H2' G   B  22      10.509  20.776  91.451  1.00 20.00           H
ATOM    673 2H2' G   B  22       9.389  21.209  90.119  1.00 20.00           H
ATOM    674  H21 G   B  22      16.126  20.097  88.233  1.00 20.00           H
ATOM    675  H22 G   B  22      17.202  21.468  87.968  1.00 20.00           H
ATOM    676  O2P G   B  22       6.343  21.881  87.710  1.00 20.00           O
ATOM    677  N3  G   B  22      14.109  21.255  88.625  1.00 13.28           N
ATOM    678  O3' G   B  22      10.293  18.180  91.253  1.00 17.39           O
ATOM    679  H3' G   B  22       8.544  19.078  90.588  1.00 20.00           H
ATOM    680  C3' G   B  22       9.616  19.091  90.383  1.00 16.79           C
ATOM    681  C4  G   B  22      13.034  22.095  88.542  1.00 13.68           C
ATOM    682  C4' G   B  22       9.895  18.739  88.904  1.00 16.42           C
ATOM    683  H4' G   B  22      10.290  17.724  88.846  1.00 20.00           H
ATOM    684  O4' G   B  22      10.872  19.633  88.395  1.00 15.78           O
ATOM    685  C5  G   B  22      13.037  23.420  88.161  1.00 13.99           C
ATOM    686  C5' G   B  22       8.661  18.859  88.001  1.00 16.97           C
ATOM    687  O5' G   B  22       7.995  20.100  88.194  1.00 18.94           O
ATOM    688 1H5' G   B  22       7.979  18.035  88.206  1.00 20.00           H
ATOM    689 2H5' G   B  22       8.992  18.786  86.962  1.00 20.00           H
ATOM    690  C6  G   B  22      14.301  24.009  87.799  1.00 13.70           C
ATOM    691  O6  G   B  22      14.576  25.173  87.501  1.00 12.88           O
ATOM    692  N7  G   B  22      11.731  23.942  88.234  1.00 14.54           N
ATOM    693  H8  G   B  22       9.928  22.942  88.674  1.00 20.00           H
ATOM    694  C8  G   B  22      11.009  22.911  88.593  1.00 14.19           C
ATOM    695  N9  G   B  22      11.736  21.776  88.865  1.00 14.07           N
ATOM    696  P   C   B  23      10.025  18.073  92.849  1.00 21.93           P
ATOM    697  N1  C   B  23      14.678  21.302  91.877  1.00 16.47           N
ATOM    698  C1' C   B  23      14.945  19.828  91.980  1.00 17.52           C
ATOM    699  H1' C   B  23      15.650  19.557  91.183  1.00 20.00           H
ATOM    700  O1P C   B  23       9.553  16.700  93.167  1.00 20.00           O
ATOM    701  O2  C   B  23      16.932  21.805  91.660  1.00 16.88           O
ATOM    702  C2  C   B  23      15.759  22.182  91.646  1.00 16.43           C
ATOM    703  C2' C   B  23      15.545  19.490  93.348  1.00 18.45           C
ATOM    704 1H2' C   B  23      16.524  19.032  93.183  1.00 20.00           H
ATOM    705 2H2' C   B  23      15.640  20.388  93.950  1.00 20.00           H
ATOM    706  O2P C   B  23       9.236  19.230  93.315  1.00 20.00           O
ATOM    707  N3  C   B  23      15.556  23.520  91.542  1.00 16.31           N
ATOM    708  H3' C   B  23      13.892  19.007  94.706  1.00 20.00           H
ATOM    709  O3' C   B  23      15.416  17.512  94.724  1.00 21.02           O
ATOM    710  C3' C   B  23      14.608  18.496  94.053  1.00 19.43           C
ATOM    711  C4  C   B  23      14.322  23.970  91.631  1.00 16.38           C
ATOM    712  N4  C   B  23      14.170  25.223  91.339  1.00 16.61           N
ATOM    713  C4' C   B  23      13.895  17.930  92.816  1.00 19.29           C
ATOM    714  O4' C   B  23      13.776  19.021  91.898  1.00 17.68           O
ATOM    715  H4' C   B  23      14.551  17.170  92.386  1.00 20.00           H
ATOM    716  H41 C   B  23      13.275  25.454  90.954  1.00 20.00           H
ATOM    717  H42 C   B  23      15.010  25.637  90.936  1.00 20.00           H
ATOM    718  H5  C   B  23      12.211  23.554  92.110  1.00 20.00           H
ATOM    719  C5  C   B  23      13.205  23.157  91.966  1.00 15.98           C
ATOM    720  C5' C   B  23      12.531  17.280  93.093  1.00 19.75           C
ATOM    721  O5' C   B  23      11.525  18.235  93.417  1.00 20.41           O
ATOM    722 1H5' C   B  23      12.632  16.560  93.906  1.00 20.00           H
ATOM    723 2H5' C   B  23      12.242  16.732  92.193  1.00 20.00           H
ATOM    724  C6  C   B  23      13.420  21.817  92.081  1.00 16.54           C
ATOM    725  H6  C   B  23      12.607  21.126  92.313  1.00 20.00           H
ATOM    726  P   G   B  24      15.249  17.027  96.269  1.00 25.73           P
ATOM    727  N1  G   B  24      16.902  25.383  94.271  1.00 18.11           N
ATOM    728  H1  G   B  24      16.800  26.261  93.797  1.00 20.00           H
ATOM    729  H1' G   B  24      18.913  21.010  94.965  1.00 20.00           H
ATOM    730  C1' G   B  24      18.217  20.708  95.751  1.00 19.19           C
ATOM    731  O1P G   B  24      15.259  15.546  96.308  1.00 20.00           O
ATOM    732  N2  G   B  24      19.116  25.438  93.826  1.00 18.34           N
ATOM    733  C2  G   B  24      18.082  24.748  94.222  1.00 17.82           C
ATOM    734  C2' G   B  24      18.945  20.631  97.095  1.00 19.66           C
ATOM    735 1H2' G   B  24      19.934  21.089  96.996  1.00 20.00           H
ATOM    736 2H2' G   B  24      18.371  21.123  97.882  1.00 20.00           H
ATOM    737  H21 G   B  24      19.946  24.916  93.639  1.00 20.00           H
ATOM    738  H22 G   B  24      18.979  26.380  93.462  1.00 20.00           H
ATOM    739  O2P G   B  24      14.200  17.787  96.973  1.00 20.00           O
ATOM    740  N3  G   B  24      18.327  23.533  94.731  1.00 17.93           N
ATOM    741  O3' G   B  24      20.376  18.769  97.774  1.00 20.29           O
ATOM    742  H3' G   B  24      18.327  18.884  98.180  1.00 20.00           H
ATOM    743  C3' G   B  24      19.048  19.139  97.400  1.00 20.03           C
ATOM    744  C4  G   B  24      17.197  22.958  95.245  1.00 18.02           C
ATOM    745  C4' G   B  24      18.616  18.469  96.090  1.00 20.49           C
ATOM    746  H4' G   B  24      19.479  18.284  95.447  1.00 20.00           H
ATOM    747  O4' G   B  24      17.760  19.407  95.472  1.00 19.95           O
ATOM    748  C5  G   B  24      15.948  23.529  95.365  1.00 17.87           C
ATOM    749  C5' G   B  24      17.875  17.160  96.377  1.00 21.51           C
ATOM    750  O5' G   B  24      16.628  17.469  96.971  1.00 22.50           O
ATOM    751 1H5' G   B  24      18.453  16.550  97.071  1.00 20.00           H
ATOM    752 2H5' G   B  24      17.737  16.602  95.446  1.00 20.00           H
ATOM    753  C6  G   B  24      15.753  24.844  94.850  1.00 17.89           C
ATOM    754  O6  G   B  24      14.775  25.599  94.906  1.00 18.50           O
ATOM    755  N7  G   B  24      15.091  22.643  96.068  1.00 18.01           N
ATOM    756  H8  G   B  24      15.431  20.653  96.684  1.00 20.00           H
ATOM    757  C8  G   B  24      15.818  21.572  96.233  1.00 18.07           C
ATOM    758  N9  G   B  24      17.102  21.687  95.765  1.00 18.18           N
ATOM    759 HO3' G   B  24      20.541  17.902  97.407  1.00  0.00           H
TER     760      G   B  24
HETATM  761  H01 RES    25      12.758  18.167  85.381  1.00  0.00           H
HETATM  762  H02 RES    25      13.698  18.223  83.870  1.00  0.00           H
HETATM  763  H03 RES    25      10.711  23.129  74.042  1.00  0.00           H
HETATM  764  H04 RES    25      13.974  25.165  65.229  1.00  0.00           H
HETATM  765  O1  RES    25      10.877  16.643  84.103  1.00  0.00           O
HETATM  766  C1  RES    25      13.515  15.574  85.929  1.00  0.00           C
HETATM  767  N1  RES    25      12.678  15.812  86.876  1.00  0.00           N
HETATM  768  C10 RES    25       8.635  21.756  77.411  1.00  0.00           C
HETATM  769  N10 RES    25      13.461  25.092  69.585  1.00  0.00           N
HETATM  770 1H10 RES    25      13.243  24.172  69.938  1.00  0.00           H
HETATM  771  N11 RES    25      14.545  24.966  66.064  1.00  0.00           N
HETATM  772  C11 RES    25       9.421  22.251  76.378  1.00  0.00           C
HETATM  773  H11 RES    25      12.710  15.049  87.558  1.00  0.00           H
HETATM  774 1H11 RES    25      10.481  22.072  76.233  1.00  0.00           H
HETATM  775  C12 RES    25       8.610  23.112  75.518  1.00  0.00           C
HETATM  776  N12 RES    25      12.720  25.998  66.976  1.00  0.00           N
HETATM  777 1H12 RES    25      12.216  25.860  66.105  1.00  0.00           H
HETATM  778 2H12 RES    25      12.169  26.107  67.822  1.00  0.00           H
HETATM  779  C13 RES    25       6.092  23.689  75.719  1.00  0.00           C
HETATM  780 1H13 RES    25       6.122  24.751  75.980  1.00  0.00           H
HETATM  781 2H13 RES    25       5.259  23.214  76.245  1.00  0.00           H
HETATM  782 3H13 RES    25       5.929  23.582  74.642  1.00  0.00           H
HETATM  783  C14 RES    25       7.389  22.245  77.202  1.00  0.00           C
HETATM  784 1H14 RES    25       6.494  22.102  77.795  1.00  0.00           H
HETATM  785  C15 RES    25       8.884  23.984  74.346  1.00  0.00           C
HETATM  786  C16 RES    25      10.626  24.881  72.914  1.00  0.00           C
HETATM  787  C17 RES    25      11.628  24.621  71.989  1.00  0.00           C
HETATM  788 1H17 RES    25      12.126  23.671  71.830  1.00  0.00           H
HETATM  789  C18 RES    25      11.914  25.838  71.241  1.00  0.00           C
HETATM  790  C19 RES    25      10.294  26.183  72.764  1.00  0.00           C
HETATM  791 1H19 RES    25       9.571  26.762  73.333  1.00  0.00           H
HETATM  792  C2  RES    25      13.035  17.607  84.483  1.00  0.00           C
HETATM  793  O2  RES    25       7.149  20.501  79.403  1.00  0.00           O
HETATM  794  N2  RES    25      14.321  14.493  85.906  1.00  0.00           N
HETATM  795  C20 RES    25      10.850  28.178  71.433  1.00  0.00           C
HETATM  796 1H20 RES    25      11.732  28.759  71.721  1.00  0.00           H
HETATM  797 2H20 RES    25       9.973  28.574  71.952  1.00  0.00           H
HETATM  798 3H20 RES    25      10.695  28.266  70.354  1.00  0.00           H
HETATM  799  H21 RES    25      14.695  14.246  84.991  1.00  0.00           H
HETATM  800  C21 RES    25      12.848  26.168  70.137  1.00  0.00           C
HETATM  801  H22 RES    25      14.043  13.715  86.486  1.00  0.00           H
HETATM  802  C22 RES    25      14.472  25.195  68.508  1.00  0.00           C
HETATM  803 1H22 RES    25      15.137  26.035  68.728  1.00  0.00           H
HETATM  804 2H22 RES    25      15.073  24.287  68.520  1.00  0.00           H
HETATM  805  C23 RES    25      13.902  25.360  67.108  1.00  0.00           C
HETATM  806  C3  RES    25      11.758  17.378  83.694  1.00  0.00           C
HETATM  807  N3  RES    25      13.728  16.366  84.853  1.00  0.00           N
HETATM  808  O3  RES    25       8.056  24.744  73.872  1.00  0.00           O
HETATM  809  H31 RES    25      14.442  16.050  84.203  1.00  0.00           H
HETATM  810  O4  RES    25      13.047  27.285  69.697  1.00  0.00           O
HETATM  811  C4  RES    25      10.445  18.428  81.902  1.00  0.00           C
HETATM  812  N4  RES    25      11.621  18.162  82.594  1.00  0.00           N
HETATM  813  H41 RES    25      12.444  18.664  82.301  1.00  0.00           H
HETATM  814  C5  RES    25      10.416  19.304  80.826  1.00  0.00           C
HETATM  815  N5  RES    25       8.323  18.660  81.250  1.00  0.00           N
HETATM  816  H51 RES    25      11.265  19.829  80.401  1.00  0.00           H
HETATM  817  C6  RES    25       9.038  19.495  80.408  1.00  0.00           C
HETATM  818  N6  RES    25       9.130  20.938  78.442  1.00  0.00           N
HETATM  819  H61 RES    25      10.117  20.725  78.447  1.00  0.00           H
HETATM  820  N7  RES    25       7.357  23.057  76.101  1.00  0.00           N
HETATM  821  C7  RES    25       6.891  18.360  81.294  1.00  0.00           C
HETATM  822  H71 RES    25       6.346  19.250  81.621  1.00  0.00           H
HETATM  823  H72 RES    25       6.692  17.540  81.987  1.00  0.00           H
HETATM  824  H73 RES    25       6.549  18.074  80.295  1.00  0.00           H
HETATM  825  C8  RES    25       9.173  18.035  82.128  1.00  0.00           C
HETATM  826  N8  RES    25      10.128  23.918  73.799  1.00  0.00           N
HETATM  827  H81 RES    25       8.798  17.389  82.913  1.00  0.00           H
HETATM  828  C9  RES    25       8.356  20.356  79.404  1.00  0.00           C
HETATM  829  N9  RES    25      11.056  26.774  71.784  1.00  0.00           N
CONECT   38   37
CONECT   54   52
CONECT   39   37
CONECT   55   52
CONECT   33   37   32   50   61
CONECT   36   43   35   30
CONECT   37   39   38   33   46
CONECT   46   37   45   44   48
CONECT   47   43   51   61
CONECT   48   46   49   50   52
CONECT   51   47   56   58
CONECT   52   48   53   54   55
CONECT   56   30   51   57
CONECT   60   58   59   61
CONECT   31   30
CONECT   32   33
CONECT   40   35
CONECT   41   35
CONECT   45   46
CONECT   49   48
CONECT   59   60
CONECT   30   36   31   56
CONECT   35   41   40   36
CONECT   43   36   47
CONECT   58   51   60
CONECT   61   33   47   60
CONECT   34   29
CONECT   42   29
CONECT   44   46   62
CONECT   50   33   48
CONECT   53   29   52
CONECT   57   56
CONECT   29   11   42   34   53
CONECT   70   69
CONECT   88   86
CONECT   71   69
CONECT   89   86
CONECT   64   69   80   63   65
CONECT   68   73   63   67
CONECT   69   76   71   70   64
CONECT   76   69   79   75   74
CONECT   77   85   78   73
CONECT   79   86   81   80   76
CONECT   85   90   84   77
CONECT   86   89   88   87   79
CONECT   90   91   85   63
CONECT   65   64
CONECT   74   76
CONECT   81   79
CONECT   82   78
CONECT   83   78
CONECT   84   85
CONECT   91   90
CONECT   63   90   64   68
CONECT   73   77   68
CONECT   78   82   83   77
CONECT   66   62
CONECT   67   68
CONECT   72   62
CONECT   75   92   76
CONECT   80   79   64
CONECT   87   86   62
CONECT   62   87   72   44   66
CONECT  101  100
CONECT  117  115
CONECT  102  100
CONECT  118  115
CONECT   96  124   95  100  113
CONECT   99   93   98  106
CONECT  100   96  101  102  109
CONECT  109  100  107  108  111
CONECT  110  124  106  114
CONECT  111  109  112  113  115
CONECT  114  121  110  119
CONECT  115  111  116  117  118
CONECT  119  120   93  114
CONECT  123  121  122  124
CONECT   94   93
CONECT   95   96
CONECT  103   98
CONECT  104   98
CONECT  108  109
CONECT  112  111
CONECT  122  123
CONECT   93   94   99  119
CONECT   98   99  103  104
CONECT  106   99  110
CONECT  121  123  114
CONECT  124  123   96  110
CONECT   97   92
CONECT  105   92
CONECT  107  125  109
CONECT  113   96  111
CONECT  116   92  115
CONECT  120  119
CONECT   92   75   97  105  116
CONECT  133  132
CONECT  147  146
CONECT  134  132
CONECT  148  146
CONECT  127  128  132  142  156
CONECT  130  126  131  136
CONECT  132  127  133  134  138
CONECT  138  132  137  139  143
CONECT  140  136  144  156
CONECT  143  138  141  142  146
CONECT  144  140  150  153
CONECT  146  143  145  147  148
CONECT  150  126  144  149
CONECT  154  153  155  156
CONECT  128  127
CONECT  131  130
CONECT  137  138
CONECT  141  143
CONECT  151  149
CONECT  152  149
CONECT  155  154
CONECT  126  130  150
CONECT  136  130  140
CONECT  149  150  151  152
CONECT  153  144  154
CONECT  156  127  140  154
CONECT  129  125
CONECT  135  125
CONECT  139  138  157
CONECT  142  127  143
CONECT  145  125  146
CONECT  125  129  135  145  107
CONECT  165  164
CONECT  181  180
CONECT  186  183
CONECT  166  164
CONECT  182  180
CONECT  187  183
CONECT  188  183
CONECT  160  176  158  159  164
CONECT  163  158  162  169
CONECT  164  160  165  166  170
CONECT  170  177  164  171  172
CONECT  173  174  178  169
CONECT  177  175  176  180  170
CONECT  178  183  185  173
CONECT  180  177  179  181  182
CONECT  183  186  187  188  178
CONECT  185  178  184  158
CONECT  159  160
CONECT  168  169
CONECT  172  170
CONECT  175  177
CONECT  184  185
CONECT  158  185  160  163
CONECT  169  163  168  173
CONECT  161  157
CONECT  162  163
CONECT  167  157
CONECT  171  189  170
CONECT  174  173
CONECT  176  177  160
CONECT  179  180  157
CONECT  157  139  179  161  167
CONECT  197  196
CONECT  211  210
CONECT  198  196
CONECT  212  210
CONECT  191  192  196  206  220
CONECT  194  190  195  200
CONECT  196  191  197  198  202
CONECT  202  196  201  203  207
CONECT  204  200  208  220
CONECT  207  202  205  206  210
CONECT  208  204  214  217
CONECT  210  207  209  211  212
CONECT  214  190  208  213
CONECT  218  217  219  220
CONECT  192  191
CONECT  195  194
CONECT  201  202
CONECT  205  207
CONECT  215  213
CONECT  216  213
CONECT  219  218
CONECT  190  194  214
CONECT  200  194  204
CONECT  213  214  215  216
CONECT  217  208  218
CONECT  220  191  204  218
CONECT  193  189
CONECT  199  189
CONECT  203  202  221
CONECT  206  191  207
CONECT  209  189  210
CONECT  189  193  199  209  171
CONECT  229  228
CONECT  245  244
CONECT  250  247
CONECT  230  228
CONECT  246  244
CONECT  251  247
CONECT  252  247
CONECT  224  222  223  228  240
CONECT  227  222  226  233
CONECT  228  224  229  230  234
CONECT  234  228  235  236  241
CONECT  237  233  238  242
CONECT  241  234  239  240  244
CONECT  242  237  247  249
CONECT  244  241  243  245  246
CONECT  247  250  251  252  242
CONECT  249  222  242  248
CONECT  223  224
CONECT  232  233
CONECT  236  234
CONECT  239  241
CONECT  248  249
CONECT  222  224  227  249
CONECT  233  227  232  237
CONECT  225  221
CONECT  226  227
CONECT  231  221
CONECT  235  234  253
CONECT  238  237
CONECT  240  224  241
CONECT  243  221  244
CONECT  221  203  225  231  243
CONECT  261  260
CONECT  279  277
CONECT  262  260
CONECT  280  277
CONECT  255  271  254  256  260
CONECT  259  264  254  258
CONECT  260  261  262  267  255
CONECT  267  265  266  270  260
CONECT  268  264  269  276
CONECT  270  267  271  272  277
CONECT  276  268  275  281
CONECT  277  270  278  279  280
CONECT  281  276  282  254
CONECT  256  255
CONECT  265  267
CONECT  272  270
CONECT  273  269
CONECT  274  269
CONECT  275  276
CONECT  282  281
CONECT  254  281  255  259
CONECT  264  268  259
CONECT  269  268  273  274
CONECT  257  253
CONECT  258  259
CONECT  263  253
CONECT  266  267  283
CONECT  271  270  255
CONECT  278  277  253
CONECT  253  263  278  235  257
CONECT  292  291
CONECT  308  306
CONECT  293  291
CONECT  309  306
CONECT  287  291  304  286  315
CONECT  290  289  297  284
CONECT  291  292  293  300  287
CONECT  300  291  298  299  302
CONECT  301  297  305  315
CONECT  302  300  303  304  306
CONECT  305  301  310  312
CONECT  306  302  307  308  309
CONECT  310  305  311  284
CONECT  314  312  313  315
CONECT  285  284
CONECT  286  287
CONECT  294  289
CONECT  295  289
CONECT  299  300
CONECT  303  302
CONECT  313  314
CONECT  284  290  310  285
CONECT  289  290  294  295
CONECT  297  290  301
CONECT  312  305  314
CONECT  315  301  314  287
CONECT  288  283
CONECT  296  283
CONECT  298  300  316
CONECT  304  302  287
CONECT  307  306  283
CONECT  311  310
CONECT  283  288  296  307  266
CONECT  324  323
CONECT  342  340
CONECT  325  323
CONECT  343  340
CONECT  318  317  319  323  334
CONECT  322  317  321  327
CONECT  323  318  324  325  330
CONECT  330  323  328  329  333
CONECT  331  327  332  339
CONECT  333  330  334  335  340
CONECT  339  331  338  344
CONECT  340  333  341  342  343
CONECT  344  317  339  345
CONECT  319  318
CONECT  328  330
CONECT  335  333
CONECT  336  332
CONECT  337  332
CONECT  338  339
CONECT  345  344
CONECT  317  318  322  344
CONECT  327  322  331
CONECT  332  331  336  337
CONECT  320  316
CONECT  321  322
CONECT  326  316
CONECT  329  330  346
CONECT  334  318  333
CONECT  341  316  340
CONECT  316  298  320  326  341
CONECT  355  354
CONECT  371  369
CONECT  356  354
CONECT  372  369
CONECT  350  378  349  354  367
CONECT  353  347  352  360
CONECT  354  350  355  356  363
CONECT  363  354  361  362  365
CONECT  364  378  360  368
CONECT  365  363  366  367  369
CONECT  368  373  375  364
CONECT  369  370  371  372  365
CONECT  373  374  347  368
CONECT  377  375  376  378
CONECT  348  347
CONECT  349  350
CONECT  357  352
CONECT  358  352
CONECT  362  363
CONECT  366  365
CONECT  376  377
CONECT  379  361
CONECT  347  373  348  353
CONECT  352  353  357  358
CONECT  360  353  364
CONECT  375  377  368
CONECT  378  377  350  364
CONECT  351  346
CONECT  359  346
CONECT  361  379  363
CONECT  367  350  365
CONECT  370  346  369
CONECT  374  373
CONECT  346  370  329  351  359
CONECT  418  417
CONECT  434  432
CONECT  419  417
CONECT  435  432
CONECT  413  430  441  412  417
CONECT  416  410  415  423
CONECT  417  426  413  418  419
CONECT  426  425  428  417  424
CONECT  427  431  441  423
CONECT  428  426  429  430  432
CONECT  431  427  436  438
CONECT  432  428  433  434  435
CONECT  436  431  437  410
CONECT  440  438  439  441
CONECT  411  410
CONECT  412  413
CONECT  420  415
CONECT  421  415
CONECT  425  426
CONECT  429  428
CONECT  439  440
CONECT  410  436  411  416
CONECT  415  416  420  421
CONECT  423  427  416
CONECT  438  431  440
CONECT  441  427  440  413
CONECT  414  409
CONECT  422  409
CONECT  424  426  442
CONECT  430  428  413
CONECT  433  432  409
CONECT  437  436
CONECT  409  433  391  414  422
CONECT  450  449
CONECT  468  466
CONECT  451  449
CONECT  469  466
CONECT  444  443  445  449  460
CONECT  448  443  447  453
CONECT  449  444  450  451  456
CONECT  456  449  454  455  459
CONECT  457  453  458  465
CONECT  459  456  460  461  466
CONECT  465  457  464  470
CONECT  466  459  467  468  469
CONECT  470  443  465  471
CONECT  445  444
CONECT  454  456
CONECT  461  459
CONECT  462  458
CONECT  463  458
CONECT  464  465
CONECT  471  470
CONECT  443  444  448  470
CONECT  453  448  457
CONECT  458  457  462  463
CONECT  446  442
CONECT  447  448
CONECT  452  442
CONECT  455  456  472
CONECT  460  444  459
CONECT  467  442  466
CONECT  442  446  452  467  424
CONECT  481  480
CONECT  497  495
CONECT  482  480
CONECT  498  495
CONECT  476  475  480  493  504
CONECT  479  473  478  486
CONECT  480  476  481  482  489
CONECT  489  480  487  488  491
CONECT  490  486  494  504
CONECT  491  489  492  493  495
CONECT  494  490  499  501
CONECT  495  491  496  497  498
CONECT  499  473  494  500
CONECT  503  501  502  504
CONECT  474  473
CONECT  475  476
CONECT  483  478
CONECT  484  478
CONECT  488  489
CONECT  492  491
CONECT  502  503
CONECT  473  474  479  499
CONECT  478  479  483  484
CONECT  486  479  490
CONECT  501  494  503
CONECT  504  476  490  503
CONECT  477  472
CONECT  485  472
CONECT  487  489  505
CONECT  493  476  491
CONECT  496  472  495
CONECT  500  499
CONECT  472  455  477  485  496
CONECT  513  512
CONECT  527  526
CONECT  514  512
CONECT  528  526
CONECT  507  536  508  512  522
CONECT  510  506  511  516
CONECT  512  507  513  514  518
CONECT  518  512  517  519  523
CONECT  520  536  516  524
CONECT  523  518  521  522  526
CONECT  524  520  530  533
CONECT  526  523  525  527  528
CONECT  530  506  524  529
CONECT  534  535  536  533
CONECT  508  507
CONECT  511  510
CONECT  517  518
CONECT  521  523
CONECT  531  529
CONECT  532  529
CONECT  535  534
CONECT  506  510  530
CONECT  516  510  520
CONECT  529  530  531  532
CONECT  533  524  534
CONECT  536  507  520  534
CONECT  509  505
CONECT  515  505
CONECT  519  537  518
CONECT  522  507  523
CONECT  525  505  526
CONECT  505  487  509  515  525
CONECT  545  544
CONECT  561  560
CONECT  566  563
CONECT  546  544
CONECT  562  560
CONECT  567  563
CONECT  568  563
CONECT  540  538  539  544  556
CONECT  543  538  542  549
CONECT  544  540  545  546  550
CONECT  550  544  551  552  557
CONECT  553  549  554  558
CONECT  557  550  555  556  560
CONECT  558  553  563  565
CONECT  560  557  559  561  562
CONECT  563  566  567  568  558
CONECT  565  538  558  564
CONECT  539  540
CONECT  548  549
CONECT  552  550
CONECT  555  557
CONECT  564  565
CONECT  538  540  543  565
CONECT  549  543  548  553
CONECT  541  537
CONECT  542  543
CONECT  547  537
CONECT  551  550  569
CONECT  554  553
CONECT  556  540  557
CONECT  559  537  560
CONECT  537  541  547  559  519
CONECT  577  576
CONECT  591  590
CONECT  578  576
CONECT  592  590
CONECT  571  572  576  586  600
CONECT  574  570  575  580
CONECT  576  571  577  578  582
CONECT  582  576  581  583  587
CONECT  584  580  588  600
CONECT  587  582  585  586  590
CONECT  588  584  594  597
CONECT  590  587  589  591  592
CONECT  594  570  588  593
CONECT  598  597  599  600
CONECT  572  571
CONECT  575  574
CONECT  581  582
CONECT  585  587
CONECT  595  593
CONECT  596  593
CONECT  599  598
CONECT  570  574  594
CONECT  580  574  584
CONECT  593  594  595  596
CONECT  597  588  598
CONECT  600  571  584  598
CONECT  573  569
CONECT  579  569
CONECT  583  582  601
CONECT  586  571  587
CONECT  589  569  590
CONECT  569  551  573  579  589
CONECT  609  608
CONECT  625  624
CONECT  630  627
CONECT  610  608
CONECT  626  624
CONECT  631  627
CONECT  632  627
CONECT  604  602  603  608  620
CONECT  607  602  606  613
CONECT  608  604  609  610  614
CONECT  614  608  615  616  621
CONECT  617  613  618  622
CONECT  621  614  619  620  624
CONECT  622  617  627  629
CONECT  624  621  623  625  626
CONECT  627  630  631  632  622
CONECT  629  602  622  628
CONECT  603  604
CONECT  612  613
CONECT  616  614
CONECT  619  621
CONECT  628  629
CONECT  602  604  607  629
CONECT  613  607  612  617
CONECT  605  601
CONECT  606  607
CONECT  611  601
CONECT  615  614  633
CONECT  618  617
CONECT  620  604  621
CONECT  623  601  624
CONECT  601  583  605  611  623
CONECT  641  640
CONECT  659  657
CONECT  642  640
CONECT  660  657
CONECT  635  651  634  636  640
CONECT  639  634  638  644
CONECT  640  635  641  642  647
CONECT  647  640  645  646  650
CONECT  648  656  644  649
CONECT  650  651  652  657  647
CONECT  656  655  661  648
CONECT  657  658  659  660  650
CONECT  661  656  662  634
CONECT  636  635
CONECT  645  647
CONECT  652  650
CONECT  653  649
CONECT  654  649
CONECT  655  656
CONECT  662  661
CONECT  634  661  635  639
CONECT  644  639  648
CONECT  649  653  654  648
CONECT  637  633
CONECT  638  639
CONECT  643  633
CONECT  646  663  647
CONECT  651  635  650
CONECT  658  657  633
CONECT  633  658  615  637  643
CONECT  672  671
CONECT  688  686
CONECT  673  671
CONECT  689  686
CONECT  667  666  671  684  695
CONECT  670  664  669  677
CONECT  671  667  672  673  680
CONECT  680  671  678  679  682
CONECT  681  677  685  695
CONECT  682  680  683  684  686
CONECT  685  681  690  692
CONECT  686  682  687  688  689
CONECT  690  664  685  691
CONECT  694  692  693  695
CONECT  665  664
CONECT  666  667
CONECT  674  669
CONECT  675  669
CONECT  679  680
CONECT  683  682
CONECT  693  694
CONECT  664  665  670  690
CONECT  669  670  674  675
CONECT  677  670  681
CONECT  692  685  694
CONECT  695  667  681  694
CONECT  668  663
CONECT  676  663
CONECT  678  680  696
CONECT  684  667  682
CONECT  687  663  686
CONECT  691  690
CONECT  663  668  676  687  646
CONECT  704  703
CONECT  722  720
CONECT  705  703
CONECT  723  720
CONECT  698  714  697  699  703
CONECT  702  707  697  701
CONECT  703  710  698  704  705
CONECT  710  708  709  713  703
CONECT  711  707  712  719
CONECT  713  710  714  715  720
CONECT  719  711  718  724
CONECT  720  713  721  722  723
CONECT  724  719  725  697
CONECT  699  698
CONECT  708  710
CONECT  715  713
CONECT  716  712
CONECT  717  712
CONECT  718  719
CONECT  725  724
CONECT  697  724  698  702
CONECT  707  711  702
CONECT  712  711  716  717
CONECT  700  696
CONECT  701  702
CONECT  706  696
CONECT  709  710  726
CONECT  714  713  698
CONECT  721  720  696
CONECT  696  706  721  678  700
CONECT  735  734
CONECT  751  749
CONECT  736  734
CONECT  752  749
CONECT  730  729  734  747  758
CONECT  733  727  732  740
CONECT  734  730  735  736  743
CONECT  743  734  741  742  745
CONECT  744  740  748  758
CONECT  745  743  746  747  749
CONECT  748  744  753  755
CONECT  749  745  750  751  752
CONECT  753  727  748  754
CONECT  757  755  756  758
CONECT  728  727
CONECT  729  730
CONECT  737  732
CONECT  738  732
CONECT  742  743
CONECT  746  745
CONECT  756  757
CONECT  759  741
CONECT  727  728  733  753
CONECT  732  733  737  738
CONECT  740  733  744
CONECT  755  748  757
CONECT  758  730  744  757
CONECT  731  726
CONECT  739  726
CONECT  741  759  743
CONECT  747  730  745
CONECT  750  726  749
CONECT  754  753
CONECT  726  709  731  739  750
CONECT  770  769
CONECT  774  772
CONECT  777  776
CONECT  780  779
CONECT  784  783
CONECT  788  787
CONECT  791  790
CONECT  796  795
CONECT  803  802
CONECT  778  776
CONECT  781  779
CONECT  797  795
CONECT  804  802
CONECT  782  779
CONECT  798  795
CONECT  766  767  794  807
CONECT  768  772  783  818
CONECT  772  768  774  775
CONECT  775  772  785  820
CONECT  779  780  781  782  820
CONECT  783  768  784  820
CONECT  785  775  808  826
CONECT  786  787  790  826
CONECT  787  786  788  789
CONECT  789  787  800  829
CONECT  790  786  791  829
CONECT  792  762  806  807  761
CONECT  795  796  797  798  829
CONECT  800  769  789  810
CONECT  802  769  803  804  805
CONECT  805  771  776  802
CONECT  806  765  792  812
CONECT  811  812  814  825
CONECT  814  811  816  817
CONECT  817  814  815  828
CONECT  821  815  822  823  824
CONECT  825  811  815  827
CONECT  828  793  817  818
CONECT  761  792
CONECT  762  792
CONECT  763  826
CONECT  764  771
CONECT  773  767
CONECT  799  794
CONECT  801  794
CONECT  809  807
CONECT  813  812
CONECT  816  814
CONECT  819  818
CONECT  822  821
CONECT  823  821
CONECT  824  821
CONECT  827  825
CONECT  767  766  773
CONECT  769  770  800  802
CONECT  771  764  805
CONECT  776  777  778  805
CONECT  794  766  799  801
CONECT  807  766  792  809
CONECT  812  806  811  813
CONECT  815  817  821  825
CONECT  818  768  819  828
CONECT  820  775  779  783
CONECT  826  763  785  786
CONECT  829  789  790  795
CONECT  765  806
CONECT  793  828
CONECT  808  785
CONECT  810  800
END
