# Supplementary material for: Comparative in silico study of congocidine congeners as potential inhibitors of African swine fever virus
Source: PLoS One. 2019 Aug 28;14(8):e0221175. doi: 10.1371/journal.pone.0221175 (PMC6713398; doi:10.1371/journal.pone.0221175)
Supplement: S4 Data — (ZIP) [file pone.0221175.s004.zip › S4 Data Minimized PDB for predictta/congo2cgcgatatcgcg3me.pdb]

HEADER                                            01-JAN-01   MOVO              
EXPDTA    THEORETICAL MODEL                                                     
REMARK   3                                                                      
REMARK   3 REFINEMENT.                                                          
REMARK   3   PROGRAM 1                  ICM 3.8                                 
REMARK   3   AUTHORS 1      R.ABAGYAN, M.TOTROV                                 
REMARK  76                                                                      
REMARK  76 DNA (5'-D(CPGPCPGPAPTPAPTPCPGPCPG)-3'); CHAIN: A, B; ENGINEER        
CRYST1   25.480   41.260   66.880  90.00  90.00  90.00 P 21 21 21               
ATOM      1  N1  C   A   1      17.579  29.985  92.119  1.00 19.97           N
ATOM      2  C1' C   A   1      18.774  30.831  91.840  1.00 20.35           C
ATOM      3  H1' C   A   1      19.583  30.601  92.537  1.00 20.00           H
ATOM      4  O2  C   A   1      18.785  28.440  93.334  1.00 20.16           O
ATOM      5  C2  C   A   1      17.703  28.803  92.872  1.00 20.17           C
ATOM      6  C2' C   A   1      19.312  30.589  90.438  1.00 21.25           C
ATOM      7 1H2' C   A   1      20.052  29.784  90.434  1.00 20.00           H
ATOM      8 2H2' C   A   1      18.502  30.374  89.732  1.00 20.00           H
ATOM      9  N3  C   A   1      16.597  28.128  93.266  1.00 20.11           N
ATOM     10  H3' C   A   1      19.599  32.171  89.063  1.00 20.00           H
ATOM     11  O3' C   A   1      21.331  31.992  90.207  1.00 22.90           O
ATOM     12  C3' C   A   1      19.925  31.934  90.074  1.00 21.77           C
ATOM     13  C4  C   A   1      15.420  28.521  92.811  1.00 20.38           C
ATOM     14  N4  C   A   1      14.384  27.846  93.196  1.00 20.17           N
ATOM     15  C4' C   A   1      19.309  32.947  91.023  1.00 20.95           C
ATOM     16  O4' C   A   1      18.437  32.223  91.892  1.00 20.29           O
ATOM     17  H4' C   A   1      20.120  33.397  91.603  1.00 20.00           H
ATOM     18  H41 C   A   1      13.563  27.925  92.629  1.00 20.00           H
ATOM     19  H42 C   A   1      14.583  26.956  93.647  1.00 20.00           H
ATOM     20  H5  C   A   1      14.261  30.034  91.720  1.00 20.00           H
ATOM     21  C5  C   A   1      15.234  29.704  92.047  1.00 19.97           C
ATOM     22  C5' C   A   1      18.608  34.033  90.185  1.00 21.16           C
ATOM     23  O5' C   A   1      17.959  35.033  90.975  1.00 20.35           O
ATOM     24 1H5' C   A   1      17.873  33.546  89.537  1.00 20.00           H
ATOM     25 2H5' C   A   1      19.354  34.499  89.540  1.00 20.00           H
ATOM     26  C6  C   A   1      16.340  30.399  91.699  1.00 19.90           C
ATOM     27  H6  C   A   1      16.274  31.297  91.094  1.00 20.00           H
ATOM     28 HO5' C   A   1      17.048  35.070  90.683  1.00  0.00           H
ATOM     29  P   G   A   2      22.284  31.618  88.980  1.00 25.51           P
ATOM     30  N1  G   A   2      18.065  24.859  90.569  1.00 18.37           N
ATOM     31  H1  G   A   2      17.311  24.266  90.889  1.00 20.00           H
ATOM     32  H1' G   A   2      22.427  25.813  88.120  1.00 20.00           H
ATOM     33  C1' G   A   2      22.320  26.843  88.411  1.00 20.11           C
ATOM     34  O1P G   A   2      23.588  32.223  89.259  1.00 20.00           O
ATOM     35  N2  G   A   2      19.486  23.143  90.945  1.00 18.80           N
ATOM     36  C2  G   A   2      19.310  24.346  90.474  1.00 18.55           C
ATOM     37  C2' G   A   2      23.000  27.665  87.286  1.00 21.06           C
ATOM     38 1H2' G   A   2      23.256  27.007  86.448  1.00 20.00           H
ATOM     39 2H2' G   A   2      22.358  28.480  86.938  1.00 20.00           H
ATOM     40  H21 G   A   2      20.325  22.707  90.625  1.00 20.00           H
ATOM     41  H22 G   A   2      18.647  22.582  91.099  1.00 20.00           H
ATOM     42  O2P G   A   2      21.572  31.936  87.711  1.00 20.00           O
ATOM     43  N3  G   A   2      20.362  24.970  89.947  1.00 18.46           N
ATOM     44  O3' G   A   2      25.565  27.732  87.798  1.00 21.47           O
ATOM     45  H3' G   A   2      24.298  29.346  87.683  1.00 20.00           H
ATOM     46  C3' G   A   2      24.249  28.287  87.955  1.00 21.14           C
ATOM     47  C4  G   A   2      20.025  26.177  89.373  1.00 18.93           C
ATOM     48  C4' G   A   2      23.884  28.146  89.439  1.00 21.85           C
ATOM     49  H4' G   A   2      24.804  27.983  89.999  1.00 20.00           H
ATOM     50  O4' G   A   2      23.060  27.014  89.611  1.00 21.01           O
ATOM     51  C5  G   A   2      18.781  26.764  89.376  1.00 18.69           C
ATOM     52  C5' G   A   2      23.212  29.392  90.030  1.00 22.18           C
ATOM     53  O5' G   A   2      22.329  30.027  89.124  1.00 22.51           O
ATOM     54 1H5' G   A   2      24.002  30.072  90.349  1.00 20.00           H
ATOM     55 2H5' G   A   2      22.637  29.094  90.906  1.00 20.00           H
ATOM     56  C6  G   A   2      17.709  26.096  90.076  1.00 18.70           C
ATOM     57  O6  G   A   2      16.588  26.511  90.366  1.00 18.20           O
ATOM     58  N7  G   A   2      18.809  27.986  88.691  1.00 19.45           N
ATOM     59  H8  G   A   2      20.406  28.922  87.702  1.00 20.00           H
ATOM     60  C8  G   A   2      20.044  28.075  88.273  1.00 19.54           C
ATOM     61  N9  G   A   2      20.864  27.048  88.681  1.00 19.25           N
ATOM     62  P   C   A   3      25.930  26.483  86.857  1.00 22.45           P
ATOM     63  N1  C   A   3      20.406  23.650  87.048  1.00 12.50           N
ATOM     64  C1' C   A   3      21.577  22.940  87.648  1.00 13.44           C
ATOM     65  H1' C   A   3      21.246  22.511  88.597  1.00 20.00           H
ATOM     66  O1P C   A   3      27.334  26.138  87.176  1.00 20.00           O
ATOM     67  O2  C   A   3      18.940  22.199  88.060  1.00 12.06           O
ATOM     68  C2  C   A   3      19.115  23.215  87.385  1.00 12.40           C
ATOM     69  C2' C   A   3      22.081  21.790  86.801  1.00 13.95           C
ATOM     70 1H2' C   A   3      21.956  20.917  87.433  1.00 20.00           H
ATOM     71 2H2' C   A   3      21.528  21.693  85.867  1.00 20.00           H
ATOM     72  O2P C   A   3      25.549  26.820  85.469  1.00 20.00           O
ATOM     73  N3  C   A   3      18.027  23.965  87.106  1.00 12.41           N
ATOM     74  H3' C   A   3      23.742  22.411  85.528  1.00 20.00           H
ATOM     75  O3' C   A   3      24.339  20.864  86.844  1.00 14.87           O
ATOM     76  C3' C   A   3      23.573  22.024  86.542  1.00 14.37           C
ATOM     77  C4  C   A   3      18.184  25.055  86.380  1.00 12.15           C
ATOM     78  N4  C   A   3      17.109  25.751  86.173  1.00 12.61           N
ATOM     79  C4' C   A   3      23.919  23.075  87.594  1.00 14.86           C
ATOM     80  O4' C   A   3      22.709  23.763  87.875  1.00 15.08           O
ATOM     81  H4' C   A   3      24.210  22.527  88.490  1.00 20.00           H
ATOM     82  H41 C   A   3      17.138  26.525  85.544  1.00 20.00           H
ATOM     83  H42 C   A   3      16.228  25.361  86.494  1.00 20.00           H
ATOM     84  H5  C   A   3      19.574  26.430  85.381  1.00 20.00           H
ATOM     85  C5  C   A   3      19.463  25.526  85.957  1.00 11.97           C
ATOM     86  C5' C   A   3      25.118  23.960  87.172  1.00 15.62           C
ATOM     87  O5' C   A   3      24.944  25.341  87.450  1.00 17.12           O
ATOM     88 1H5' C   A   3      25.312  23.831  86.106  1.00 20.00           H
ATOM     89 2H5' C   A   3      25.999  23.614  87.714  1.00 20.00           H
ATOM     90  C6  C   A   3      20.553  24.793  86.296  1.00 11.95           C
ATOM     91  H6  C   A   3      21.556  25.099  86.010  1.00 20.00           H
ATOM     92  P   G   A   4      24.760  19.755  85.750  1.00 19.16           P
ATOM     93  N1  G   A   4      16.550  21.389  84.599  1.00 12.92           N
ATOM     94  H1  G   A   4      15.652  21.842  84.596  1.00 20.00           H
ATOM     95  H1' G   A   4      19.334  17.431  83.788  1.00 20.00           H
ATOM     96  C1' G   A   4      20.226  17.932  84.170  1.00 14.58           C
ATOM     97  O1P G   A   4      25.507  18.714  86.493  1.00 20.00           O
ATOM     98  N2  G   A   4      15.516  19.537  85.392  1.00 11.92           N
ATOM     99  C2  G   A   4      16.594  20.081  84.910  1.00 12.24           C
ATOM    100  C2' G   A   4      21.466  17.291  83.505  1.00 15.54           C
ATOM    101 1H2' G   A   4      21.185  16.633  82.682  1.00 20.00           H
ATOM    102 2H2' G   A   4      22.148  18.054  83.129  1.00 20.00           H
ATOM    103  H21 G   A   4      15.575  18.549  85.544  1.00 20.00           H
ATOM    104  H22 G   A   4      14.612  20.007  85.323  1.00 20.00           H
ATOM    105  O2P G   A   4      25.415  20.459  84.627  1.00 20.00           O
ATOM    106  N3  G   A   4      17.666  19.306  84.826  1.00 12.39           N
ATOM    107  O3' G   A   4      21.751  15.178  85.010  1.00 17.23           O
ATOM    108  H3' G   A   4      23.244  16.560  84.552  1.00 20.00           H
ATOM    109  C3' G   A   4      22.156  16.507  84.646  1.00 16.15           C
ATOM    110  C4  G   A   4      18.754  19.968  84.326  1.00 13.04           C
ATOM    111  C4' G   A   4      21.671  17.322  85.836  1.00 16.04           C
ATOM    112  H4' G   A   4      21.678  16.692  86.726  1.00 20.00           H
ATOM    113  O4' G   A   4      20.326  17.649  85.552  1.00 15.67           O
ATOM    114  C5  G   A   4      18.835  21.300  83.993  1.00 12.69           C
ATOM    115  C5' G   A   4      22.453  18.583  86.189  1.00 15.57           C
ATOM    116  O5' G   A   4      23.370  19.111  85.241  1.00 15.80           O
ATOM    117 1H5' G   A   4      22.962  18.399  87.136  1.00 20.00           H
ATOM    118 2H5' G   A   4      21.681  19.324  86.352  1.00 20.00           H
ATOM    119  C6  G   A   4      17.650  22.107  84.154  1.00 12.84           C
ATOM    120  O6  G   A   4      17.471  23.312  83.975  1.00 13.13           O
ATOM    121  N7  G   A   4      20.141  21.597  83.547  1.00 12.45           N
ATOM    122  H8  G   A   4      21.780  20.303  83.266  1.00 20.00           H
ATOM    123  C8  G   A   4      20.745  20.433  83.563  1.00 12.95           C
ATOM    124  N9  G   A   4      19.975  19.395  84.033  1.00 13.66           N
ATOM    125  P   A   A   5      20.916  14.167  84.093  1.00 22.28           P
ATOM    126  N1  A   A   5      15.418  21.110  81.238  1.00 16.10           N
ATOM    127  C1' A   A   5      16.656  16.134  81.795  1.00 18.18           C
ATOM    128  H1' A   A   5      15.651  16.106  81.353  1.00 20.00           H
ATOM    129  O1P A   A   5      20.577  13.007  84.956  1.00 20.00           O
ATOM    130  C2  A   A   5      14.691  20.037  81.517  1.00 16.81           C
ATOM    131  H2  A   A   5      13.629  20.204  81.633  1.00 20.00           H
ATOM    132  C2' A   A   5      17.485  14.990  81.179  1.00 19.00           C
ATOM    133 1H2' A   A   5      17.011  14.630  80.269  1.00 20.00           H
ATOM    134 2H2' A   A   5      18.507  15.299  80.971  1.00 20.00           H
ATOM    135  O2P A   A   5      21.695  13.940  82.860  1.00 20.00           O
ATOM    136  N3  A   A   5      15.112  18.788  81.686  1.00 17.06           N
ATOM    137  H3' A   A   5      18.560  13.526  82.293  1.00 20.00           H
ATOM    138  C3' A   A   5      17.528  13.871  82.217  1.00 19.15           C
ATOM    139  O3' A   A   5      16.821  12.703  81.781  1.00 19.50           O
ATOM    140  C4  A   A   5      16.460  18.672  81.517  1.00 17.00           C
ATOM    141  H4' A   A   5      16.434  14.039  84.105  1.00 20.00           H
ATOM    142  O4' A   A   5      16.527  15.864  83.183  1.00 19.04           O
ATOM    143  C4' A   A   5      17.144  14.622  83.522  1.00 19.68           C
ATOM    144  C5  A   A   5      17.339  19.679  81.212  1.00 16.74           C
ATOM    145  O5' A   A   5      19.575  14.993  83.719  1.00 20.74           O
ATOM    146  C5' A   A   5      18.348  14.912  84.444  1.00 20.41           C
ATOM    147 1H5' A   A   5      18.394  14.150  85.223  1.00 20.00           H
ATOM    148 2H5' A   A   5      18.153  15.866  84.940  1.00 20.00           H
ATOM    149  N6  A   A   5      17.360  22.082  80.816  1.00 16.14           N
ATOM    150  C6  A   A   5      16.729  20.952  81.071  1.00 16.66           C
ATOM    151  H61 A   A   5      18.354  22.066  80.688  1.00 20.00           H
ATOM    152  H62 A   A   5      16.812  22.926  80.690  1.00 20.00           H
ATOM    153  N7  A   A   5      18.653  19.187  81.123  1.00 16.98           N
ATOM    154  C8  A   A   5      18.499  17.909  81.348  1.00 17.13           C
ATOM    155  H8  A   A   5      19.334  17.224  81.368  1.00 20.00           H
ATOM    156  N9  A   A   5      17.204  17.509  81.590  1.00 17.58           N
ATOM    157  P   T   A   6      15.270  12.388  82.037  1.00 21.74           P
ATOM    158  N1  T   A   6      14.011  16.496  78.771  1.00 11.56           N
ATOM    159  H1' T   A   6      11.912  16.188  78.789  1.00 20.00           H
ATOM    160  C1' T   A   6      12.804  15.741  79.245  1.00 13.19           C
ATOM    161  O1P T   A   6      15.053  12.225  83.493  1.00 20.00           O
ATOM    162  O2  T   A   6      12.779  18.470  78.777  1.00 10.96           O
ATOM    163  C2  T   A   6      13.852  17.886  78.663  1.00 10.00           C
ATOM    164  C2' T   A   6      12.732  14.225  79.008  1.00 15.80           C
ATOM    165 1H2' T   A   6      12.282  13.988  78.046  1.00 20.00           H
ATOM    166 2H2' T   A   6      13.710  13.755  79.066  1.00 20.00           H
ATOM    167  O2P T   A   6      14.907  11.277  81.131  1.00 20.00           O
ATOM    168  H3  T   A   6      14.832  19.615  78.261  1.00 20.00           H
ATOM    169  N3  T   A   6      14.967  18.620  78.342  1.00  9.57           N
ATOM    170  C3' T   A   6      11.908  13.711  80.196  1.00 16.65           C
ATOM    171  O3' T   A   6      10.476  13.755  80.102  1.00 18.55           O
ATOM    172  H3' T   A   6      12.241  12.702  80.460  1.00 20.00           H
ATOM    173  C4  T   A   6      16.225  18.124  78.126  1.00  9.89           C
ATOM    174  O4  T   A   6      17.147  18.911  77.927  1.00  8.77           O
ATOM    175  H4' T   A   6      11.443  14.931  81.901  1.00 20.00           H
ATOM    176  O4' T   A   6      12.705  15.933  80.643  1.00 15.64           O
ATOM    177  C4' T   A   6      12.315  14.729  81.280  1.00 16.93           C
ATOM    178  C5  T   A   6      16.330  16.671  78.189  1.00  9.73           C
ATOM    179  O5' T   A   6      14.536  13.708  81.504  1.00 18.93           O
ATOM    180  C5' T   A   6      13.461  14.305  82.210  1.00 17.68           C
ATOM    181 1H5' T   A   6      13.067  13.621  82.961  1.00 20.00           H
ATOM    182 2H5' T   A   6      13.832  15.195  82.722  1.00 20.00           H
ATOM    183  C5M T   A   6      17.675  16.010  77.914  0.00 99.00           C
ATOM    184  H6  T   A   6      15.354  14.840  78.569  1.00 20.00           H
ATOM    185  C6  T   A   6      15.241  15.909  78.502  1.00 10.45           C
ATOM    186 1H5M T   A   6      18.014  16.300  76.919  0.00  0.00           H
ATOM    187 2H5M T   A   6      17.609  14.925  77.976  0.00  0.00           H
ATOM    188 3H5M T   A   6      18.408  16.379  78.633  0.00  0.00           H
ATOM    189  P   A   A   7       9.574  13.442  78.792  1.00 23.49           P
ATOM    190  N1  A   A   7      14.261  20.072  74.501  1.00 11.85           N
ATOM    191  C1' A   A   7       9.947  17.886  76.077  1.00 15.44           C
ATOM    192  H1' A   A   7       9.690  18.912  75.779  1.00 20.00           H
ATOM    193  O1P A   A   7       8.218  13.084  79.264  1.00 20.00           O
ATOM    194  C2  A   A   7      13.038  20.541  74.694  1.00 12.25           C
ATOM    195  H2  A   A   7      12.901  21.600  74.533  1.00 20.00           H
ATOM    196  C2' A   A   7       8.892  16.926  75.513  1.00 16.83           C
ATOM    197 1H2' A   A   7       8.545  17.240  74.523  1.00 20.00           H
ATOM    198 2H2' A   A   7       9.275  15.903  75.498  1.00 20.00           H
ATOM    199  O2P A   A   7      10.286  12.488  77.906  1.00 20.00           O
ATOM    200  N3  A   A   7      11.962  19.865  75.060  1.00 13.15           N
ATOM    201  H3' A   A   7       7.226  16.075  76.622  1.00 20.00           H
ATOM    202  C3' A   A   7       7.783  17.015  76.560  1.00 17.75           C
ATOM    203  O3' A   A   7       6.900  18.121  76.326  1.00 17.97           O
ATOM    204  C4  A   A   7      12.244  18.551  75.285  1.00 12.71           C
ATOM    205  H4' A   A   7       8.092  17.984  78.433  1.00 20.00           H
ATOM    206  O4' A   A   7       9.872  17.767  77.480  1.00 18.15           O
ATOM    207  C4' A   A   7       8.610  17.239  77.839  1.00 17.96           C
ATOM    208  C5  A   A   7      13.448  17.914  75.142  1.00 12.64           C
ATOM    209  O5' A   A   7       9.498  14.886  78.055  1.00 19.22           O
ATOM    210  C5' A   A   7       8.834  15.979  78.698  1.00 18.89           C
ATOM    211 1H5' A   A   7       7.855  15.639  79.035  1.00 20.00           H
ATOM    212 2H5' A   A   7       9.408  16.271  79.578  1.00 20.00           H
ATOM    213  N6  A   A   7      15.739  18.443  74.489  1.00 12.56           N
ATOM    214  C6  A   A   7      14.485  18.780  74.715  1.00 12.39           C
ATOM    215  H61 A   A   7      16.019  17.489  74.584  1.00 20.00           H
ATOM    216  H62 A   A   7      16.380  19.188  74.235  1.00 20.00           H
ATOM    217  N7  A   A   7      13.340  16.549  75.486  1.00 12.97           N
ATOM    218  C8  A   A   7      12.082  16.442  75.837  1.00 13.78           C
ATOM    219  H8  A   A   7      11.640  15.531  76.225  1.00 20.00           H
ATOM    220  N9  A   A   7      11.349  17.601  75.700  1.00 13.80           N
ATOM    221  P   T   A   8       5.774  18.105  75.158  1.00 21.39           P
ATOM    222  N1  T   A   8      10.375  19.432  71.735  1.00 10.85           N
ATOM    223  H1' T   A   8       9.211  21.032  70.965  1.00 20.00           H
ATOM    224  C1' T   A   8       9.077  20.175  71.633  1.00 11.87           C
ATOM    225  O1P T   A   8       4.558  18.824  75.648  1.00 20.00           O
ATOM    226  O2  T   A   8      11.525  21.211  70.814  1.00 11.08           O
ATOM    227  C2  T   A   8      11.543  20.127  71.379  1.00 10.10           C
ATOM    228  C2' T   A   8       7.843  19.385  71.172  1.00 12.94           C
ATOM    229 1H2' T   A   8       7.876  19.168  70.106  1.00 20.00           H
ATOM    230 2H2' T   A   8       7.707  18.475  71.753  1.00 20.00           H
ATOM    231  O2P T   A   8       5.611  16.741  74.641  1.00 20.00           O
ATOM    232  H3  T   A   8      13.568  19.943  71.183  1.00 20.00           H
ATOM    233  N3  T   A   8      12.728  19.424  71.404  1.00  9.87           N
ATOM    234  C3' T   A   8       6.715  20.358  71.515  1.00 13.70           C
ATOM    235  O3' T   A   8       6.561  21.152  70.334  1.00 14.99           O
ATOM    236  H3' T   A   8       5.783  19.831  71.731  1.00 20.00           H
ATOM    237  C4  T   A   8      12.854  18.084  71.674  1.00  9.80           C
ATOM    238  O4  T   A   8      13.960  17.553  71.588  1.00  8.84           O
ATOM    239  H4' T   A   8       7.166  22.079  72.787  1.00 20.00           H
ATOM    240  O4' T   A   8       8.678  20.674  72.884  1.00 14.22           O
ATOM    241  C4' T   A   8       7.290  20.995  72.810  1.00 14.75           C
ATOM    242  C5  T   A   8      11.605  17.404  72.010  1.00  9.43           C
ATOM    243  O5' T   A   8       6.448  18.994  73.993  1.00 17.44           O
ATOM    244  C5' T   A   8       6.630  20.415  74.082  1.00 15.49           C
ATOM    245 1H5' T   A   8       5.670  20.915  74.243  1.00 20.00           H
ATOM    246 2H5' T   A   8       7.273  20.644  74.938  1.00 20.00           H
ATOM    247  C5M T   A   8      11.608  15.915  72.312  0.00 99.00           C
ATOM    248  H6  T   A   8       9.528  17.591  72.381  1.00 20.00           H
ATOM    249  C6  T   A   8      10.429  18.093  72.067  1.00 10.00           C
ATOM    250 1H5M T   A   8      11.699  15.365  71.376  0.00  0.00           H
ATOM    251 2H5M T   A   8      12.478  15.677  72.928  0.00  0.00           H
ATOM    252 3H5M T   A   8      10.704  15.618  72.842  0.00  0.00           H
ATOM    253  P   C   A   9       5.544  22.406  70.167  1.00 18.90           P
ATOM    254  N1  C   A   9      10.741  21.790  67.827  1.00 12.94           N
ATOM    255  C1' C   A   9      10.369  23.251  67.733  1.00 13.67           C
ATOM    256  H1' C   A   9      11.232  23.795  67.341  1.00 20.00           H
ATOM    257  O1P C   A   9       5.142  22.894  71.502  1.00 20.00           O
ATOM    258  O2  C   A   9      12.932  22.206  67.205  1.00 12.86           O
ATOM    259  C2  C   A   9      12.083  21.417  67.618  1.00 12.95           C
ATOM    260  C2' C   A   9       9.165  23.606  66.843  1.00 14.18           C
ATOM    261 1H2' C   A   9       9.492  23.840  65.835  1.00 20.00           H
ATOM    262 2H2' C   A   9       8.427  22.805  66.838  1.00 20.00           H
ATOM    263  O2P C   A   9       4.497  22.014  69.193  1.00 20.00           O
ATOM    264  N3  C   A   9      12.468  20.117  67.675  1.00 12.88           N
ATOM    265  H3' C   A   9       7.479  24.911  67.328  1.00 20.00           H
ATOM    266  O3' C   A   9       9.225  26.069  67.109  1.00 16.18           O
ATOM    267  C3' C   A   9       8.555  24.844  67.505  1.00 15.13           C
ATOM    268  C4  C   A   9      11.577  19.210  67.990  1.00 13.10           C
ATOM    269  N4  C   A   9      12.045  18.002  68.141  1.00 13.79           N
ATOM    270  C4' C   A   9       8.832  24.508  68.992  1.00 14.61           C
ATOM    271  O4' C   A   9      10.089  23.829  69.000  1.00 14.04           O
ATOM    272  H4' C   A   9       8.906  25.439  69.545  1.00 20.00           H
ATOM    273  H41 C   A   9      11.497  17.340  68.641  1.00 20.00           H
ATOM    274  H42 C   A   9      13.065  17.962  68.144  1.00 20.00           H
ATOM    275  H5  C   A   9       9.476  18.731  68.414  1.00 20.00           H
ATOM    276  C5  C   A   9      10.199  19.496  68.186  1.00 13.02           C
ATOM    277  C5' C   A   9       7.906  23.549  69.780  1.00 14.08           C
ATOM    278  O5' C   A   9       6.517  23.500  69.453  1.00 13.73           O
ATOM    279 1H5' C   A   9       8.019  23.772  70.844  1.00 20.00           H
ATOM    280 2H5' C   A   9       8.310  22.550  69.650  1.00 20.00           H
ATOM    281  C6  C   A   9       9.815  20.800  68.097  1.00 12.96           C
ATOM    282  H6  C   A   9       8.781  21.079  68.265  1.00 20.00           H
ATOM    283  P   G   A  10       8.713  27.094  65.932  1.00 21.01           P
ATOM    284  N1  G   A  10      13.243  19.910  64.276  1.00  9.37           N
ATOM    285  H1  G   A  10      13.702  19.065  64.569  1.00 20.00           H
ATOM    286  H1' G   A  10      12.965  24.599  62.611  1.00 20.00           H
ATOM    287  C1' G   A  10      11.969  24.718  63.045  1.00 12.66           C
ATOM    288  O1P G   A  10       8.845  28.490  66.427  1.00 20.00           O
ATOM    289  N2  G   A  10      15.307  20.779  63.956  1.00  9.57           N
ATOM    290  C2  G   A  10      14.020  20.980  63.988  1.00  9.64           C
ATOM    291  C2' G   A  10      11.077  25.543  62.109  1.00 15.13           C
ATOM    292 1H2' G   A  10      11.117  25.220  61.077  1.00 20.00           H
ATOM    293 2H2' G   A  10      10.056  25.589  62.474  1.00 20.00           H
ATOM    294  H21 G   A  10      15.866  21.606  64.043  1.00 20.00           H
ATOM    295  H22 G   A  10      15.700  19.873  64.198  1.00 20.00           H
ATOM    296  O2P G   A  10       7.402  26.652  65.416  1.00 20.00           O
ATOM    297  N3  G   A  10      13.567  22.176  63.625  1.00 10.00           N
ATOM    298  O3' G   A  10      12.810  27.021  61.372  1.00 16.88           O
ATOM    299  H3' G   A  10      10.970  27.731  62.063  1.00 20.00           H
ATOM    300  C3' G   A  10      11.693  26.932  62.265  1.00 15.64           C
ATOM    301  C4  G   A  10      12.202  22.260  63.660  1.00 10.02           C
ATOM    302  C4' G   A  10      12.049  26.894  63.770  1.00 15.94           C
ATOM    303  H4' G   A  10      13.024  27.355  63.939  1.00 20.00           H
ATOM    304  O4' G   A  10      12.104  25.530  64.189  1.00 15.25           O
ATOM    305  C5  G   A  10      11.316  21.233  63.946  1.00  9.89           C
ATOM    306  C5' G   A  10      11.000  27.618  64.630  1.00 17.19           C
ATOM    307  O5' G   A  10       9.738  26.944  64.682  1.00 18.51           O
ATOM    308 1H5' G   A  10      10.893  28.643  64.262  1.00 20.00           H
ATOM    309 2H5' G   A  10      11.415  27.687  65.626  1.00 20.00           H
ATOM    310  C6  G   A  10      11.865  19.950  64.305  1.00  9.97           C
ATOM    311  O6  G   A  10      11.282  18.895  64.570  1.00 10.67           O
ATOM    312  N7  G   A  10       9.994  21.680  63.781  1.00  9.56           N
ATOM    313  H8  G   A  10       9.295  23.625  63.387  1.00 20.00           H
ATOM    314  C8  G   A  10      10.135  22.950  63.497  1.00 10.42           C
ATOM    315  N9  G   A  10      11.438  23.377  63.402  1.00 11.15           N
ATOM    316  P   C   A  11      13.467  28.432  60.932  1.00 21.21           P
ATOM    317  N1  C   A  11      14.568  23.222  60.409  1.00 11.74           N
ATOM    318  C1' C   A  11      15.649  24.144  60.908  1.00 12.51           C
ATOM    319  H1' C   A  11      15.873  23.868  61.948  1.00 20.00           H
ATOM    320  O1P C   A  11      14.158  29.047  62.083  1.00 20.00           O
ATOM    321  O2  C   A  11      15.899  21.322  60.476  1.00  9.72           O
ATOM    322  C2  C   A  11      14.778  21.830  60.413  1.00 10.14           C
ATOM    323  C2' C   A  11      16.956  24.128  60.096  1.00 14.41           C
ATOM    324 1H2' C   A  11      17.769  23.780  60.735  1.00 20.00           H
ATOM    325 2H2' C   A  11      16.871  23.476  59.234  1.00 20.00           H
ATOM    326  O2P C   A  11      12.422  29.200  60.220  1.00 20.00           O
ATOM    327  N3  C   A  11      13.744  20.968  60.253  1.00  9.82           N
ATOM    328  H3' C   A  11      16.795  25.716  58.641  1.00 20.00           H
ATOM    329  O3' C   A  11      18.600  25.902  59.707  1.00 18.51           O
ATOM    330  C3' C   A  11      17.204  25.574  59.645  1.00 16.13           C
ATOM    331  C4  C   A  11      12.534  21.456  60.140  1.00  9.96           C
ATOM    332  N4  C   A  11      11.582  20.576  60.247  1.00 10.39           N
ATOM    333  C4' C   A  11      16.341  26.353  60.651  1.00 15.78           C
ATOM    334  O4' C   A  11      15.222  25.499  60.853  1.00 14.08           O
ATOM    335  H4' C   A  11      16.909  26.440  61.582  1.00 20.00           H
ATOM    336  H41 C   A  11      10.767  20.916  60.713  1.00 20.00           H
ATOM    337  H42 C   A  11      11.968  19.683  60.548  1.00 20.00           H
ATOM    338  H5  C   A  11      11.246  23.215  59.881  1.00 20.00           H
ATOM    339  C5  C   A  11      12.246  22.835  60.027  1.00 10.93           C
ATOM    340  C5' C   A  11      15.969  27.772  60.142  1.00 16.89           C
ATOM    341  O5' C   A  11      14.593  28.035  59.834  1.00 18.65           O
ATOM    342 1H5' C   A  11      16.525  27.922  59.210  1.00 20.00           H
ATOM    343 2H5' C   A  11      16.362  28.507  60.852  1.00 20.00           H
ATOM    344  C6  C   A  11      13.292  23.697  60.163  1.00 10.75           C
ATOM    345  H6  C   A  11      13.136  24.777  60.145  1.00 20.00           H
ATOM    346  P   G   A  12      19.453  26.327  58.403  1.00 22.45           P
ATOM    347  N1  G   A  12      14.599  19.369  57.257  1.00 13.69           N
ATOM    348  H1  G   A  12      13.838  18.732  57.421  1.00 20.00           H
ATOM    349  H1' G   A  12      19.156  20.764  57.575  1.00 20.00           H
ATOM    350  C1' G   A  12      19.053  21.683  56.989  1.00 15.12           C
ATOM    351  O1P G   A  12      20.906  26.152  58.631  1.00 20.00           O
ATOM    352  N2  G   A  12      16.033  17.645  57.627  1.00 14.58           N
ATOM    353  C2  G   A  12      15.854  18.930  57.503  1.00 13.96           C
ATOM    354  C2' G   A  12      19.645  21.451  55.594  1.00 16.21           C
ATOM    355 1H2' G   A  12      20.143  20.474  55.571  1.00 20.00           H
ATOM    356 2H2' G   A  12      18.862  21.486  54.837  1.00 20.00           H
ATOM    357  H21 G   A  12      16.922  17.387  58.011  1.00 20.00           H
ATOM    358  H22 G   A  12      15.231  17.024  57.708  1.00 20.00           H
ATOM    359  O2P G   A  12      18.958  27.598  57.829  1.00 20.00           O
ATOM    360  N3  G   A  12      16.948  19.669  57.382  1.00 13.67           N
ATOM    361  O3' G   A  12      21.951  22.115  55.091  1.00 16.29           O
ATOM    362  H3' G   A  12      20.299  23.176  54.509  1.00 20.00           H
ATOM    363  C3' G   A  12      20.632  22.592  55.364  1.00 16.85           C
ATOM    364  C4  G   A  12      16.661  20.978  57.126  1.00 14.00           C
ATOM    365  C4' G   A  12      20.543  23.433  56.657  1.00 17.11           C
ATOM    366  H4' G   A  12      21.527  23.646  57.079  1.00 20.00           H
ATOM    367  O4' G   A  12      19.842  22.664  57.617  1.00 15.71           O
ATOM    368  C5  G   A  12      15.424  21.539  56.883  1.00 13.76           C
ATOM    369  C5' G   A  12      19.872  24.773  56.331  1.00 17.94           C
ATOM    370  O5' G   A  12      19.020  25.202  57.363  1.00 18.79           O
ATOM    371 1H5' G   A  12      19.257  24.675  55.439  1.00 20.00           H
ATOM    372 2H5' G   A  12      20.645  25.520  56.147  1.00 20.00           H
ATOM    373  C6  G   A  12      14.282  20.674  56.939  1.00 14.26           C
ATOM    374  O6  G   A  12      13.107  20.895  56.618  1.00 14.55           O
ATOM    375  N7  G   A  12      15.576  22.886  56.518  1.00 14.64           N
ATOM    376  H8  G   A  12      17.300  24.058  56.448  1.00 20.00           H
ATOM    377  C8  G   A  12      16.862  23.087  56.616  1.00 14.42           C
ATOM    378  N9  G   A  12      17.591  21.971  56.967  1.00 14.49           N
ATOM    379 HO3' G   A  12      22.531  22.466  55.773  1.00  0.00           H
TER     380      G   A  12
ATOM    381  N1  C   B  13      11.710  15.264  58.099  1.00 18.95           N
ATOM    382  C1' C   B  13      11.958  13.795  58.109  1.00 19.78           C
ATOM    383  H1' C   B  13      12.930  13.576  57.650  1.00 20.00           H
ATOM    384  O2  C   B  13      13.874  15.753  57.507  1.00 17.75           O
ATOM    385  C2  C   B  13      12.740  16.150  57.763  1.00 18.76           C
ATOM    386  C2' C   B  13      11.976  13.189  59.513  1.00 20.28           C
ATOM    387 1H2' C   B  13      13.004  13.064  59.852  1.00 20.00           H
ATOM    388 2H2' C   B  13      11.427  13.820  60.215  1.00 20.00           H
ATOM    389  N3  C   B  13      12.468  17.448  57.501  1.00 18.35           N
ATOM    390  H3' C   B  13      10.689  11.589  60.239  1.00 20.00           H
ATOM    391  O3' C   B  13      12.147  10.776  58.990  1.00 20.23           O
ATOM    392  C3' C   B  13      11.272  11.840  59.356  1.00 20.69           C
ATOM    393  C4  C   B  13      11.245  17.895  57.671  1.00 18.28           C
ATOM    394  N4  C   B  13      11.035  19.143  57.394  1.00 18.07           N
ATOM    395  C4' C   B  13      10.406  12.032  58.103  1.00 21.16           C
ATOM    396  O4' C   B  13      10.880  13.176  57.391  1.00 20.70           O
ATOM    397  H4' C   B  13      10.601  11.182  57.466  1.00 20.00           H
ATOM    398  H41 C   B  13      10.257  19.577  57.841  1.00 20.00           H
ATOM    399  H42 C   B  13      11.867  19.710  57.251  1.00 20.00           H
ATOM    400  H5  C   B  13       9.138  17.411  58.043  1.00 20.00           H
ATOM    401  C5  C   B  13      10.148  17.049  57.981  1.00 17.96           C
ATOM    402  C5' C   B  13       8.883  11.967  58.290  1.00 21.72           C
ATOM    403  O5' C   B  13       8.457  13.023  59.185  1.00 23.50           O
ATOM    404 1H5' C   B  13       8.626  10.955  58.650  1.00 20.00           H
ATOM    405 2H5' C   B  13       8.395  12.169  57.347  1.00 20.00           H
ATOM    406  C6  C   B  13      10.428  15.745  58.207  1.00 18.08           C
ATOM    407  H6  C   B  13       9.636  15.047  58.430  1.00 20.00           H
ATOM    408 HO5' C   B  13       8.747  12.919  60.098  1.00  0.00           H
ATOM    409  P   G   B  14      12.874   9.853  60.075  1.00 20.51           P
ATOM    410  N1  G   B  14      14.874  18.357  61.054  1.00 12.75           N
ATOM    411  H1  G   B  14      14.734  19.348  60.962  1.00 20.00           H
ATOM    412  H1' G   B  14      17.427  14.060  61.483  1.00 20.00           H
ATOM    413  C1' G   B  14      16.517  13.502  61.722  1.00 16.08           C
ATOM    414  O1P G   B  14      13.473   8.715  59.341  1.00 20.00           O
ATOM    415  N2  G   B  14      17.087  18.725  60.794  1.00 12.38           N
ATOM    416  C2  G   B  14      16.139  17.869  61.058  1.00 13.62           C
ATOM    417  C2' G   B  14      16.767  12.687  62.996  1.00 16.90           C
ATOM    418 1H2' G   B  14      17.542  13.138  63.603  1.00 20.00           H
ATOM    419 2H2' G   B  14      15.858  12.596  63.590  1.00 20.00           H
ATOM    420  H21 G   B  14      17.995  18.434  61.101  1.00 20.00           H
ATOM    421  H22 G   B  14      16.834  19.713  60.787  1.00 20.00           H
ATOM    422  O2P G   B  14      11.913   9.595  61.167  1.00 20.00           O
ATOM    423  N3  G   B  14      16.464  16.585  61.217  1.00 13.63           N
ATOM    424  O3' G   B  14      18.561  11.168  62.163  1.00 18.55           O
ATOM    425  H3' G   B  14      16.894  10.532  63.208  1.00 20.00           H
ATOM    426  C3' G   B  14      17.186  11.305  62.491  1.00 17.61           C
ATOM    427  C4  G   B  14      15.382  15.802  61.523  1.00 14.11           C
ATOM    428  C4' G   B  14      16.366  11.220  61.206  1.00 17.93           C
ATOM    429  H4' G   B  14      16.928  10.637  60.477  1.00 20.00           H
ATOM    430  O4' G   B  14      16.225  12.551  60.701  1.00 17.27           O
ATOM    431  C5  G   B  14      14.060  16.214  61.590  1.00 13.49           C
ATOM    432  C5' G   B  14      15.036  10.481  61.473  1.00 17.74           C
ATOM    433  O5' G   B  14      14.031  10.853  60.548  1.00 18.46           O
ATOM    434 1H5' G   B  14      14.687  10.674  62.489  1.00 20.00           H
ATOM    435 2H5' G   B  14      15.234   9.412  61.377  1.00 20.00           H
ATOM    436  C6  G   B  14      13.758  17.584  61.307  1.00 13.69           C
ATOM    437  O6  G   B  14      12.655  18.127  61.152  1.00 13.82           O
ATOM    438  N7  G   B  14      13.225  15.120  61.879  1.00 14.88           N
ATOM    439  H8  G   B  14      13.743  13.120  62.250  1.00 20.00           H
ATOM    440  C8  G   B  14      14.060  14.133  62.035  1.00 15.06           C
ATOM    441  N9  G   B  14      15.374  14.447  61.807  1.00 15.38           N
ATOM    442  P   C   B  15      19.669  10.862  63.288  1.00 21.86           P
ATOM    443  N1  C   B  15      16.842  16.108  64.762  1.00 12.50           N
ATOM    444  C1' C   B  15      18.343  16.006  64.698  1.00 13.86           C
ATOM    445  H1' C   B  15      18.771  17.016  64.631  1.00 20.00           H
ATOM    446  O1P C   B  15      20.931  10.538  62.582  1.00 20.00           O
ATOM    447  O2  C   B  15      16.820  18.302  64.047  1.00 11.49           O
ATOM    448  C2  C   B  15      16.201  17.329  64.470  1.00 12.06           C
ATOM    449  C2' C   B  15      18.975  15.311  65.912  1.00 15.26           C
ATOM    450 1H2' C   B  15      19.073  15.988  66.746  1.00 20.00           H
ATOM    451 2H2' C   B  15      18.427  14.430  66.228  1.00 20.00           H
ATOM    452  O2P C   B  15      19.082   9.873  64.221  1.00 20.00           O
ATOM    453  N3  C   B  15      14.855  17.466  64.602  1.00 11.52           N
ATOM    454  H3' C   B  15      20.598  13.889  65.875  1.00 20.00           H
ATOM    455  O3' C   B  15      21.308  15.845  65.752  1.00 16.62           O
ATOM    456  C3' C   B  15      20.345  14.858  65.436  1.00 15.56           C
ATOM    457  C4  C   B  15      14.164  16.457  65.095  1.00 11.13           C
ATOM    458  N4  C   B  15      12.884  16.620  65.252  1.00 11.35           N
ATOM    459  C4' C   B  15      20.147  14.776  63.922  1.00 15.81           C
ATOM    460  O4' C   B  15      18.813  15.211  63.613  1.00 15.39           O
ATOM    461  H4' C   B  15      20.847  15.484  63.477  1.00 20.00           H
ATOM    462  H41 C   B  15      12.401  15.988  65.852  1.00 20.00           H
ATOM    463  H42 C   B  15      12.479  17.531  65.060  1.00 20.00           H
ATOM    464  H5  C   B  15      14.160  14.377  65.789  1.00 20.00           H
ATOM    465  C5  C   B  15      14.743  15.198  65.404  1.00 11.21           C
ATOM    466  C5' C   B  15      20.481  13.375  63.375  1.00 16.74           C
ATOM    467  O5' C   B  15      19.784  12.300  64.000  1.00 18.30           O
ATOM    468 1H5' C   B  15      21.548  13.199  63.519  1.00 20.00           H
ATOM    469 2H5' C   B  15      20.271  13.373  62.306  1.00 20.00           H
ATOM    470  C6  C   B  15      16.077  15.061  65.223  1.00 11.68           C
ATOM    471  H6  C   B  15      16.556  14.120  65.454  1.00 20.00           H
ATOM    472  P   G   B  16      22.687  15.490  66.493  1.00 19.62           P
ATOM    473  N1  G   B  16      15.390  19.987  67.507  1.00 12.64           N
ATOM    474  H1  G   B  16      14.411  20.212  67.615  1.00 20.00           H
ATOM    475  H1' G   B  16      20.100  20.664  66.298  1.00 20.00           H
ATOM    476  C1' G   B  16      20.462  19.840  66.918  1.00 14.39           C
ATOM    477  O1P G   B  16      23.696  15.145  65.460  1.00 20.00           O
ATOM    478  N2  G   B  16      15.759  22.130  66.845  1.00 11.55           N
ATOM    479  C2  G   B  16      16.244  20.952  67.119  1.00 12.53           C
ATOM    480  C2' G   B  16      21.386  20.402  67.991  1.00 14.91           C
ATOM    481 1H2' G   B  16      21.203  21.470  68.084  1.00 20.00           H
ATOM    482 2H2' G   B  16      21.219  19.890  68.939  1.00 20.00           H
ATOM    483  H21 G   B  16      16.422  22.876  66.875  1.00 20.00           H
ATOM    484  H22 G   B  16      14.772  22.307  67.043  1.00 20.00           H
ATOM    485  O2P G   B  16      22.420  14.537  67.589  1.00 20.00           O
ATOM    486  N3  G   B  16      17.567  20.812  67.011  1.00 12.95           N
ATOM    487  O3' G   B  16      23.514  21.318  67.154  1.00 15.93           O
ATOM    488  H3' G   B  16      23.351  19.583  68.325  1.00 20.00           H
ATOM    489  C3' G   B  16      22.815  20.129  67.543  1.00 15.54           C
ATOM    490  C4  G   B  16      17.990  19.599  67.486  1.00 13.07           C
ATOM    491  C4' G   B  16      22.623  19.253  66.299  1.00 15.50           C
ATOM    492  H4' G   B  16      22.929  19.861  65.448  1.00 20.00           H
ATOM    493  O4' G   B  16      21.241  18.945  66.139  1.00 14.91           O
ATOM    494  C5  G   B  16      17.217  18.586  67.994  1.00 13.09           C
ATOM    495  C5' G   B  16      23.500  17.988  66.288  1.00 16.32           C
ATOM    496  O5' G   B  16      23.063  16.925  67.125  1.00 17.01           O
ATOM    497 1H5' G   B  16      24.507  18.262  66.601  1.00 20.00           H
ATOM    498 2H5' G   B  16      23.553  17.636  65.258  1.00 20.00           H
ATOM    499  C6  G   B  16      15.784  18.732  67.953  1.00 13.07           C
ATOM    500  O6  G   B  16      14.897  17.913  68.184  1.00 13.12           O
ATOM    501  N7  G   B  16      18.041  17.547  68.476  1.00 13.47           N
ATOM    502  H8  G   B  16      20.147  17.418  68.463  1.00 20.00           H
ATOM    503  C8  G   B  16      19.246  17.979  68.224  1.00 13.64           C
ATOM    504  N9  G   B  16      19.295  19.155  67.518  1.00 13.79           N
ATOM    505  P   A   B  17      24.157  22.368  68.207  1.00 17.20           P
ATOM    506  N1  A   B  17      15.392  20.786  70.776  1.00 12.21           N
ATOM    507  C1' A   B  17      19.297  23.886  69.359  1.00 13.86           C
ATOM    508  H1' A   B  17      18.408  24.487  69.147  1.00 20.00           H
ATOM    509  O1P A   B  17      25.142  23.183  67.449  1.00 20.00           O
ATOM    510  C2  A   B  17      15.404  22.024  70.299  1.00 12.78           C
ATOM    511  H2  A   B  17      14.436  22.460  70.129  1.00 20.00           H
ATOM    512  C2' A   B  17      20.209  24.625  70.335  1.00 14.46           C
ATOM    513 1H2' A   B  17      19.651  25.104  71.134  1.00 20.00           H
ATOM    514 2H2' A   B  17      20.951  23.949  70.759  1.00 20.00           H
ATOM    515  O2P A   B  17      24.618  21.613  69.388  1.00 20.00           O
ATOM    516  N3  A   B  17      16.458  22.760  69.947  1.00 12.52           N
ATOM    517  H3' A   B  17      21.905  25.889  69.823  1.00 20.00           H
ATOM    518  C3' A   B  17      20.923  25.621  69.424  1.00 14.17           C
ATOM    519  O3' A   B  17      20.162  26.786  69.122  1.00 14.03           O
ATOM    520  C4  A   B  17      17.631  22.106  70.163  1.00 12.99           C
ATOM    521  H4' A   B  17      20.713  25.511  67.309  1.00 20.00           H
ATOM    522  O4' A   B  17      20.082  23.757  68.177  1.00 14.49           O
ATOM    523  C4' A   B  17      21.021  24.834  68.110  1.00 14.48           C
ATOM    524  C5  A   B  17      17.784  20.845  70.677  1.00 12.85           C
ATOM    525  O5' A   B  17      22.919  23.311  68.644  1.00 14.73           O
ATOM    526  C5' A   B  17      22.438  24.331  67.779  1.00 15.01           C
ATOM    527 1H5' A   B  17      23.120  25.182  67.821  1.00 20.00           H
ATOM    528 2H5' A   B  17      22.429  23.963  66.755  1.00 20.00           H
ATOM    529  N6  A   B  17      16.470  18.957  71.419  1.00 12.18           N
ATOM    530  C6  A   B  17      16.565  20.192  70.978  1.00 12.34           C
ATOM    531  H61 A   B  17      17.314  18.428  71.530  1.00 20.00           H
ATOM    532  H62 A   B  17      15.547  18.558  71.552  1.00 20.00           H
ATOM    533  N7  A   B  17      19.140  20.500  70.784  1.00 13.16           N
ATOM    534  C8  A   B  17      19.738  21.574  70.349  1.00 13.34           C
ATOM    535  H8  A   B  17      20.814  21.674  70.302  1.00 20.00           H
ATOM    536  N9  A   B  17      18.905  22.564  69.901  1.00 13.39           N
ATOM    537  P   T   B  18      20.013  28.032  70.123  1.00 13.92           P
ATOM    538  N1  T   B  18      16.697  24.385  73.491  1.00  9.61           N
ATOM    539  H1' T   B  18      15.183  25.842  73.797  1.00 20.00           H
ATOM    540  C1' T   B  18      16.157  25.780  73.294  1.00 11.19           C
ATOM    541  O1P T   B  18      19.487  29.168  69.327  1.00 20.00           O
ATOM    542  O2  T   B  18      14.532  23.558  73.715  1.00  9.75           O
ATOM    543  C2  T   B  18      15.741  23.369  73.652  1.00  9.00           C
ATOM    544  C2' T   B  18      17.003  26.976  73.783  1.00 12.71           C
ATOM    545 1H2' T   B  18      16.767  27.275  74.801  1.00 20.00           H
ATOM    546 2H2' T   B  18      18.067  26.768  73.710  1.00 20.00           H
ATOM    547  O2P T   B  18      21.292  28.194  70.839  1.00 20.00           O
ATOM    548  H3  T   B  18      15.508  21.382  74.004  1.00 20.00           H
ATOM    549  N3  T   B  18      16.210  22.092  73.863  1.00  9.74           N
ATOM    550  C3' T   B  18      16.660  28.101  72.803  1.00 14.01           C
ATOM    551  O3' T   B  18      15.502  28.877  73.117  1.00 16.57           O
ATOM    552  H3' T   B  18      17.509  28.775  72.673  1.00 20.00           H
ATOM    553  C4  T   B  18      17.521  21.716  73.948  1.00  9.67           C
ATOM    554  O4  T   B  18      17.781  20.526  74.149  1.00  9.74           O
ATOM    555  H4' T   B  18      15.663  27.789  70.939  1.00 20.00           H
ATOM    556  O4' T   B  18      15.909  26.001  71.918  1.00 12.92           O
ATOM    557  C4' T   B  18      16.411  27.275  71.535  1.00 13.66           C
ATOM    558  C5  T   B  18      18.481  22.795  73.767  1.00  9.85           C
ATOM    559  O5' T   B  18      18.875  27.514  71.134  1.00 13.63           O
ATOM    560  C5' T   B  18      17.630  27.031  70.635  1.00 13.57           C
ATOM    561 1H5' T   B  18      17.413  27.456  69.651  1.00 20.00           H
ATOM    562 2H5' T   B  18      17.716  25.954  70.501  1.00 20.00           H
ATOM    563  C5M T   B  18      19.969  22.484  73.841  0.00 99.00           C
ATOM    564  H6  T   B  18      18.781  24.856  73.391  1.00 20.00           H
ATOM    565  C6  T   B  18      18.052  24.078  73.540  1.00  9.39           C
ATOM    566 1H5M T   B  18      20.577  23.370  73.670  0.00  0.00           H
ATOM    567 2H5M T   B  18      20.210  21.720  73.101  0.00  0.00           H
ATOM    568 3H5M T   B  18      20.190  22.063  74.823  0.00  0.00           H
ATOM    569  P   A   B  19      15.448  29.935  74.339  1.00 20.78           P
ATOM    570  N1  A   B  19      14.595  21.439  77.821  1.00 11.36           N
ATOM    571  C1' A   B  19      12.646  25.770  75.849  1.00 13.91           C
ATOM    572  H1' A   B  19      11.997  25.023  75.382  1.00 20.00           H
ATOM    573  O1P A   B  19      14.824  31.195  73.863  1.00 20.00           O
ATOM    574  C2  A   B  19      13.342  21.845  77.676  1.00 11.98           C
ATOM    575  H2  A   B  19      12.580  21.131  77.955  1.00 20.00           H
ATOM    576  C2' A   B  19      11.896  26.457  76.981  1.00 15.34           C
ATOM    577 1H2' A   B  19      11.039  25.852  77.269  1.00 20.00           H
ATOM    578 2H2' A   B  19      12.567  26.616  77.820  1.00 20.00           H
ATOM    579  O2P A   B  19      16.766  30.000  75.008  1.00 20.00           O
ATOM    580  N3  A   B  19      12.915  23.012  77.210  1.00 12.52           N
ATOM    581  H3' A   B  19      11.836  28.595  77.141  1.00 20.00           H
ATOM    582  C3' A   B  19      11.485  27.825  76.449  1.00 16.75           C
ATOM    583  O3' A   B  19      10.085  27.965  76.217  1.00 18.62           O
ATOM    584  C4  A   B  19      13.950  23.848  76.910  1.00 11.65           C
ATOM    585  H4' A   B  19      11.453  27.954  74.331  1.00 20.00           H
ATOM    586  O4' A   B  19      13.026  26.780  74.925  1.00 15.99           O
ATOM    587  C4' A   B  19      12.217  27.938  75.110  1.00 17.15           C
ATOM    588  C5  A   B  19      15.289  23.599  77.061  1.00 11.69           C
ATOM    589  O5' A   B  19      14.403  29.182  75.310  1.00 19.49           O
ATOM    590  C5' A   B  19      13.008  29.258  75.024  1.00 18.05           C
ATOM    591 1H5' A   B  19      12.571  29.987  75.708  1.00 20.00           H
ATOM    592 2H5' A   B  19      12.866  29.649  74.018  1.00 20.00           H
ATOM    593  N6  A   B  19      16.773  21.755  77.598  1.00 11.71           N
ATOM    594  C6  A   B  19      15.572  22.285  77.499  1.00 11.89           C
ATOM    595  H61 A   B  19      17.561  22.297  77.301  1.00 20.00           H
ATOM    596  H62 A   B  19      16.833  20.760  77.782  1.00 20.00           H
ATOM    597  N7  A   B  19      16.058  24.734  76.741  1.00 11.46           N
ATOM    598  C8  A   B  19      15.138  25.600  76.396  1.00 12.34           C
ATOM    599  H8  A   B  19      15.336  26.619  76.095  1.00 20.00           H
ATOM    600  N9  A   B  19      13.860  25.109  76.375  1.00 12.41           N
ATOM    601  P   T   B  20       9.098  28.565  77.331  1.00 24.40           P
ATOM    602  N1  T   B  20      11.896  24.724  80.556  1.00 15.65           N
ATOM    603  H1' T   B  20      10.081  23.642  80.882  1.00 20.00           H
ATOM    604  C1' T   B  20      10.400  24.608  80.472  1.00 16.92           C
ATOM    605  O1P T   B  20       7.779  28.840  76.714  1.00 20.00           O
ATOM    606  O2  T   B  20      12.104  22.485  81.117  1.00 16.00           O
ATOM    607  C2  T   B  20      12.607  23.527  80.734  1.00 15.35           C
ATOM    608  C2' T   B  20       9.580  25.708  81.154  1.00 18.10           C
ATOM    609 1H2' T   B  20       9.523  25.562  82.238  1.00 20.00           H
ATOM    610 2H2' T   B  20       9.987  26.697  80.918  1.00 20.00           H
ATOM    611  O2P T   B  20       9.796  29.662  78.038  1.00 20.00           O
ATOM    612  H3  T   B  20      14.479  22.724  80.710  1.00 20.00           H
ATOM    613  N3  T   B  20      13.985  23.601  80.625  1.00 15.01           N
ATOM    614  C3' T   B  20       8.210  25.607  80.459  1.00 19.71           C
ATOM    615  O3' T   B  20       7.256  24.733  81.056  1.00 20.48           O
ATOM    616  H3' T   B  20       7.766  26.606  80.368  1.00 20.00           H
ATOM    617  C4  T   B  20      14.704  24.731  80.364  1.00 14.47           C
ATOM    618  O4  T   B  20      15.941  24.648  80.362  1.00 14.79           O
ATOM    619  H4' T   B  20       8.042  24.160  78.870  1.00 20.00           H
ATOM    620  O4' T   B  20       9.998  24.703  79.121  1.00 18.36           O
ATOM    621  C4' T   B  20       8.619  25.058  79.079  1.00 19.34           C
ATOM    622  C5  T   B  20      13.927  25.947  80.183  1.00 14.82           C
ATOM    623  O5' T   B  20       8.968  27.333  78.345  1.00 20.93           O
ATOM    624  C5' T   B  20       8.366  26.094  77.977  1.00 20.12           C
ATOM    625 1H5' T   B  20       7.289  26.225  77.843  1.00 20.00           H
ATOM    626 2H5' T   B  20       8.786  25.723  77.039  1.00 20.00           H
ATOM    627  C5M T   B  20      14.613  27.251  79.809  0.00 99.00           C
ATOM    628  H6  T   B  20      11.978  26.800  80.093  1.00 20.00           H
ATOM    629  C6  T   B  20      12.553  25.908  80.296  1.00 15.16           C
ATOM    630 1H5M T   B  20      13.900  28.059  79.663  0.00  0.00           H
ATOM    631 2H5M T   B  20      15.167  27.096  78.881  0.00  0.00           H
ATOM    632 3H5M T   B  20      15.333  27.518  80.582  0.00  0.00           H
ATOM    633  P   C   B  21       6.790  24.842  82.590  1.00 24.81           P
ATOM    634  N1  C   B  21      11.391  22.254  84.551  1.00 18.44           N
ATOM    635  C1' C   B  21      10.154  21.428  84.740  1.00 19.10           C
ATOM    636  H1' C   B  21      10.413  20.449  85.160  1.00 20.00           H
ATOM    637  O1P C   B  21       5.356  24.457  82.682  1.00 20.00           O
ATOM    638  O2  C   B  21      12.802  20.568  85.266  1.00 17.27           O
ATOM    639  C2  C   B  21      12.658  21.717  84.844  1.00 17.98           C
ATOM    640  C2' C   B  21       9.082  22.078  85.632  1.00 19.72           C
ATOM    641 1H2' C   B  21       9.234  21.810  86.674  1.00 20.00           H
ATOM    642 2H2' C   B  21       9.085  23.163  85.522  1.00 20.00           H
ATOM    643  O2P C   B  21       7.235  26.121  83.177  1.00 20.00           O
ATOM    644  N3  C   B  21      13.786  22.472  84.745  1.00 17.04           N
ATOM    645  H3' C   B  21       6.991  22.346  85.139  1.00 20.00           H
ATOM    646  O3' C   B  21       7.242  20.413  85.803  1.00 19.80           O
ATOM    647  C3' C   B  21       7.745  21.555  85.099  1.00 20.33           C
ATOM    648  C4  C   B  21      13.664  23.709  84.311  1.00 17.50           C
ATOM    649  N4  C   B  21      14.775  24.380  84.183  1.00 16.81           N
ATOM    650  C4' C   B  21       8.114  21.259  83.629  1.00 20.24           C
ATOM    651  O4' C   B  21       9.529  21.227  83.487  1.00 20.34           O
ATOM    652  H4' C   B  21       7.716  20.282  83.352  1.00 20.00           H
ATOM    653  H41 C   B  21      14.743  25.267  83.730  1.00 20.00           H
ATOM    654  H42 C   B  21      15.647  23.864  84.232  1.00 20.00           H
ATOM    655  H5  C   B  21      12.347  25.315  83.581  1.00 20.00           H
ATOM    656  C5  C   B  21      12.421  24.309  83.965  1.00 17.56           C
ATOM    657  C5' C   B  21       7.557  22.314  82.658  1.00 21.02           C
ATOM    658  O5' C   B  21       7.698  23.646  83.160  1.00 21.64           O
ATOM    659 1H5' C   B  21       6.503  22.095  82.476  1.00 20.00           H
ATOM    660 2H5' C   B  21       8.081  22.223  81.701  1.00 20.00           H
ATOM    661  C6  C   B  21      11.305  23.546  84.076  1.00 17.79           C
ATOM    662  H6  C   B  21      10.328  23.916  83.768  1.00 20.00           H
ATOM    663  P   G   B  22       6.716  20.485  87.338  1.00 21.01           P
ATOM    664  N1  G   B  22      15.360  23.115  87.867  1.00 13.32           N
ATOM    665  H1  G   B  22      16.256  23.435  87.538  1.00 20.00           H
ATOM    666  H1' G   B  22      12.183  20.021  89.934  1.00 20.00           H
ATOM    667  C1' G   B  22      11.320  20.469  89.435  1.00 15.10           C
ATOM    668  O1P G   B  22       5.713  19.417  87.565  1.00 20.00           O
ATOM    669  N2  G   B  22      16.296  21.071  88.222  1.00 12.71           N
ATOM    670  C2  G   B  22      15.227  21.814  88.194  1.00 12.86           C
ATOM    671  C2' G   B  22      10.159  20.523  90.433  1.00 15.90           C
ATOM    672 1H2' G   B  22      10.490  20.795  91.435  1.00 20.00           H
ATOM    673 2H2' G   B  22       9.382  21.205  90.086  1.00 20.00           H
ATOM    674  H21 G   B  22      16.114  20.089  88.157  1.00 20.00           H
ATOM    675  H22 G   B  22      17.197  21.461  87.955  1.00 20.00           H
ATOM    676  O2P G   B  22       6.368  21.879  87.698  1.00 20.00           O
ATOM    677  N3  G   B  22      14.105  21.245  88.607  1.00 13.28           N
ATOM    678  O3' G   B  22      10.317  18.197  91.250  1.00 17.39           O
ATOM    679  H3' G   B  22       8.553  19.065  90.579  1.00 20.00           H
ATOM    680  C3' G   B  22       9.626  19.091  90.376  1.00 16.79           C
ATOM    681  C4  G   B  22      13.030  22.088  88.526  1.00 13.68           C
ATOM    682  C4' G   B  22       9.914  18.725  88.904  1.00 16.42           C
ATOM    683  H4' G   B  22      10.286  17.700  88.856  1.00 20.00           H
ATOM    684  O4' G   B  22      10.922  19.592  88.407  1.00 15.78           O
ATOM    685  C5  G   B  22      13.034  23.411  88.151  1.00 13.99           C
ATOM    686  C5' G   B  22       8.688  18.859  87.990  1.00 16.97           C
ATOM    687  O5' G   B  22       8.031  20.105  88.173  1.00 18.94           O
ATOM    688 1H5' G   B  22       7.995  18.044  88.195  1.00 20.00           H
ATOM    689 2H5' G   B  22       9.022  18.778  86.952  1.00 20.00           H
ATOM    690  C6  G   B  22      14.301  24.004  87.793  1.00 13.70           C
ATOM    691  O6  G   B  22      14.576  25.166  87.499  1.00 12.88           O
ATOM    692  N7  G   B  22      11.730  23.936  88.224  1.00 14.54           N
ATOM    693  H8  G   B  22       9.926  22.937  88.666  1.00 20.00           H
ATOM    694  C8  G   B  22      11.007  22.905  88.580  1.00 14.19           C
ATOM    695  N9  G   B  22      11.734  21.767  88.848  1.00 14.07           N
ATOM    696  P   C   B  23      10.039  18.086  92.843  1.00 21.93           P
ATOM    697  N1  C   B  23      14.683  21.304  91.864  1.00 16.47           N
ATOM    698  C1' C   B  23      14.952  19.834  91.974  1.00 17.52           C
ATOM    699  H1' C   B  23      15.668  19.565  91.186  1.00 20.00           H
ATOM    700  O1P C   B  23       9.557  16.716  93.153  1.00 20.00           O
ATOM    701  O2  C   B  23      16.936  21.799  91.635  1.00 16.88           O
ATOM    702  C2  C   B  23      15.764  22.181  91.626  1.00 16.43           C
ATOM    703  C2' C   B  23      15.542  19.502  93.347  1.00 18.45           C
ATOM    704 1H2' C   B  23      16.529  19.057  93.191  1.00 20.00           H
ATOM    705 2H2' C   B  23      15.621  20.402  93.948  1.00 20.00           H
ATOM    706  O2P C   B  23       9.256  19.249  93.310  1.00 20.00           O
ATOM    707  N3  C   B  23      15.565  23.519  91.524  1.00 16.31           N
ATOM    708  H3' C   B  23      13.889  19.004  94.696  1.00 20.00           H
ATOM    709  O3' C   B  23      15.424  17.521  94.717  1.00 21.02           O
ATOM    710  C3' C   B  23      14.611  18.499  94.044  1.00 19.43           C
ATOM    711  C4  C   B  23      14.334  23.974  91.623  1.00 16.38           C
ATOM    712  N4  C   B  23      14.186  25.230  91.341  1.00 16.61           N
ATOM    713  C4' C   B  23      13.905  17.932  92.803  1.00 19.29           C
ATOM    714  O4' C   B  23      13.787  19.022  91.882  1.00 17.68           O
ATOM    715  H4' C   B  23      14.561  17.172  92.376  1.00 20.00           H
ATOM    716  H41 C   B  23      13.287  25.474  90.975  1.00 20.00           H
ATOM    717  H42 C   B  23      15.023  25.641  90.931  1.00 20.00           H
ATOM    718  H5  C   B  23      12.226  23.567  92.127  1.00 20.00           H
ATOM    719  C5  C   B  23      13.217  23.164  91.969  1.00 15.98           C
ATOM    720  C5' C   B  23      12.541  17.283  93.080  1.00 19.75           C
ATOM    721  O5' C   B  23      11.538  18.238  93.413  1.00 20.41           O
ATOM    722 1H5' C   B  23      12.644  16.560  93.891  1.00 20.00           H
ATOM    723 2H5' C   B  23      12.249  16.737  92.179  1.00 20.00           H
ATOM    724  C6  C   B  23      13.428  21.824  92.082  1.00 16.54           C
ATOM    725  H6  C   B  23      12.616  21.136  92.326  1.00 20.00           H
ATOM    726  P   G   B  24      15.247  17.029  96.259  1.00 25.73           P
ATOM    727  N1  G   B  24      16.901  25.382  94.267  1.00 18.11           N
ATOM    728  H1  G   B  24      16.804  26.259  93.793  1.00 20.00           H
ATOM    729  H1' G   B  24      18.909  20.998  94.960  1.00 20.00           H
ATOM    730  C1' G   B  24      18.213  20.703  95.748  1.00 19.19           C
ATOM    731  O1P G   B  24      15.250  15.548  96.291  1.00 20.00           O
ATOM    732  N2  G   B  24      19.121  25.442  93.837  1.00 18.34           N
ATOM    733  C2  G   B  24      18.087  24.744  94.226  1.00 17.82           C
ATOM    734  C2' G   B  24      18.941  20.630  97.092  1.00 19.66           C
ATOM    735 1H2' G   B  24      19.926  21.096  96.995  1.00 20.00           H
ATOM    736 2H2' G   B  24      18.362  21.120  97.878  1.00 20.00           H
ATOM    737  H21 G   B  24      19.955  24.922  93.657  1.00 20.00           H
ATOM    738  H22 G   B  24      18.984  26.382  93.471  1.00 20.00           H
ATOM    739  O2P G   B  24      14.197  17.790  96.961  1.00 20.00           O
ATOM    740  N3  G   B  24      18.328  23.535  94.733  1.00 17.93           N
ATOM    741  O3' G   B  24      20.384  18.780  97.765  1.00 20.29           O
ATOM    742  H3' G   B  24      18.337  18.882  98.184  1.00 20.00           H
ATOM    743  C3' G   B  24      19.051  19.139  97.398  1.00 20.03           C
ATOM    744  C4  G   B  24      17.199  22.953  95.240  1.00 18.02           C
ATOM    745  C4' G   B  24      18.612  18.465  96.094  1.00 20.49           C
ATOM    746  H4' G   B  24      19.471  18.280  95.445  1.00 20.00           H
ATOM    747  O4' G   B  24      17.752  19.401  95.477  1.00 19.95           O
ATOM    748  C5  G   B  24      15.943  23.525  95.351  1.00 17.87           C
ATOM    749  C5' G   B  24      17.873  17.154  96.384  1.00 21.51           C
ATOM    750  O5' G   B  24      16.623  17.462  96.973  1.00 22.50           O
ATOM    751 1H5' G   B  24      18.451  16.549  97.081  1.00 20.00           H
ATOM    752 2H5' G   B  24      17.739  16.592  95.455  1.00 20.00           H
ATOM    753  C6  G   B  24      15.756  24.836  94.835  1.00 17.89           C
ATOM    754  O6  G   B  24      14.770  25.590  94.885  1.00 18.50           O
ATOM    755  N7  G   B  24      15.087  22.636  96.050  1.00 18.01           N
ATOM    756  H8  G   B  24      15.426  20.649  96.670  1.00 20.00           H
ATOM    757  C8  G   B  24      15.813  21.567  96.222  1.00 18.07           C
ATOM    758  N9  G   B  24      17.101  21.684  95.758  1.00 18.18           N
ATOM    759 HO3' G   B  24      20.544  17.900  97.418  1.00  0.00           H
TER     760      G   B  24
HETATM  761  H01 RES    25      14.439  17.297  84.620  1.00  0.00           H
HETATM  762  H02 RES    25      14.247  15.673  85.335  1.00  0.00           H
HETATM  763  H03 RES    25      10.415  22.373  75.310  1.00  0.00           H
HETATM  764  H04 RES    25      11.820  27.763  67.081  1.00  0.00           H
HETATM  765  O1  RES    25      11.637  15.737  85.033  1.00  0.00           O
HETATM  766  C1  RES    25      14.539  17.364  87.593  1.00  0.00           C
HETATM  767  N1  RES    25      15.754  16.948  87.535  1.00  0.00           N
HETATM  768  C10 RES    25       8.682  20.912  78.741  1.00  0.00           C
HETATM  769  N10 RES    25      12.409  26.221  70.717  1.00  0.00           N
HETATM  770 1H10 RES    25      11.934  26.929  71.259  1.00  0.00           H
HETATM  771  N11 RES    25      12.236  27.908  68.003  1.00  0.00           N
HETATM  772  C11 RES    25       9.348  21.440  77.653  1.00  0.00           C
HETATM  773  H11 RES    25      16.244  17.180  88.405  1.00  0.00           H
HETATM  774 1H11 RES    25      10.400  21.318  77.415  1.00  0.00           H
HETATM  775  C12 RES    25       8.413  22.226  76.847  1.00  0.00           C
HETATM  776  N12 RES    25      12.883  25.737  67.548  1.00  0.00           N
HETATM  777 1H12 RES    25      12.247  25.720  66.759  1.00  0.00           H
HETATM  778 2H12 RES    25      13.045  24.847  68.016  1.00  0.00           H
HETATM  779  C13 RES    25       5.875  22.579  77.193  1.00  0.00           C
HETATM  780 1H13 RES    25       5.824  23.655  77.382  1.00  0.00           H
HETATM  781 2H13 RES    25       5.128  22.067  77.805  1.00  0.00           H
HETATM  782 3H13 RES    25       5.658  22.381  76.140  1.00  0.00           H
HETATM  783  C14 RES    25       7.391  21.326  78.640  1.00  0.00           C
HETATM  784 1H14 RES    25       6.563  21.132  79.306  1.00  0.00           H
HETATM  785  C15 RES    25       8.535  23.066  75.636  1.00  0.00           C
HETATM  786  C16 RES    25      10.085  23.938  73.985  1.00  0.00           C
HETATM  787  C17 RES    25      11.095  23.656  73.097  1.00  0.00           C
HETATM  788 1H17 RES    25      11.711  22.763  73.077  1.00  0.00           H
HETATM  789  C18 RES    25      11.253  24.762  72.174  1.00  0.00           C
HETATM  790  C19 RES    25       9.590  25.155  73.635  1.00  0.00           C
HETATM  791 1H19 RES    25       8.798  25.720  74.112  1.00  0.00           H
HETATM  792  C2  RES    25      13.811  16.674  85.261  1.00  0.00           C
HETATM  793  O2  RES    25       7.388  19.298  80.593  1.00  0.00           O
HETATM  794  N2  RES    25      14.005  17.983  88.667  1.00  0.00           N
HETATM  795  C20 RES    25       9.676  26.795  71.832  1.00  0.00           C
HETATM  796 1H20 RES    25      10.010  27.733  72.282  1.00  0.00           H
HETATM  797 2H20 RES    25       8.585  26.733  71.886  1.00  0.00           H
HETATM  798 3H20 RES    25       9.965  26.778  70.778  1.00  0.00           H
HETATM  799  H21 RES    25      13.160  18.517  88.479  1.00  0.00           H
HETATM  800  C21 RES    25      12.194  24.935  71.054  1.00  0.00           C
HETATM  801  H22 RES    25      14.653  18.399  89.321  1.00  0.00           H
HETATM  802  C22 RES    25      13.400  26.679  69.741  1.00  0.00           C
HETATM  803 1H22 RES    25      13.749  27.661  70.065  1.00  0.00           H
HETATM  804 2H22 RES    25      14.251  25.991  69.721  1.00  0.00           H
HETATM  805  C23 RES    25      12.801  26.809  68.367  1.00  0.00           C
HETATM  806  C3  RES    25      12.451  16.536  84.612  1.00  0.00           C
HETATM  807  N3  RES    25      13.636  17.275  86.591  1.00  0.00           N
HETATM  808  O3  RES    25       7.610  23.735  75.186  1.00  0.00           O
HETATM  809  H31 RES    25      12.822  17.875  86.689  1.00  0.00           H
HETATM  810  O4  RES    25      12.830  24.037  70.534  1.00  0.00           O
HETATM  811  C4  RES    25      10.967  17.592  82.976  1.00  0.00           C
HETATM  812  N4  RES    25      12.195  17.402  83.599  1.00  0.00           N
HETATM  813  H41 RES    25      12.959  17.988  83.295  1.00  0.00           H
HETATM  814  C5  RES    25      10.810  18.492  81.933  1.00  0.00           C
HETATM  815  N5  RES    25       8.817  17.597  82.388  1.00  0.00           N
HETATM  816  H51 RES    25      11.581  19.112  81.491  1.00  0.00           H
HETATM  817  C6  RES    25       9.405  18.530  81.558  1.00  0.00           C
HETATM  818  N6  RES    25       9.290  20.102  79.714  1.00  0.00           N
HETATM  819  H61 RES    25      10.302  20.018  79.694  1.00  0.00           H
HETATM  820  N7  RES    25       7.218  22.093  77.523  1.00  0.00           N
HETATM  821  C7  RES    25       7.442  17.092  82.422  1.00  0.00           C
HETATM  822  H71 RES    25       6.784  17.868  82.823  1.00  0.00           H
HETATM  823  H72 RES    25       7.377  16.201  83.051  1.00  0.00           H
HETATM  824  H73 RES    25       7.127  16.834  81.408  1.00  0.00           H
HETATM  825  C8  RES    25       9.754  17.054  83.226  1.00  0.00           C
HETATM  826  N8  RES    25       9.735  23.068  75.018  1.00  0.00           N
HETATM  827  H81 RES    25       9.478  16.330  83.983  1.00  0.00           H
HETATM  828  C9  RES    25       8.613  19.343  80.607  1.00  0.00           C
HETATM  829  N9  RES    25      10.270  25.666  72.556  1.00  0.00           N
CONECT   38   37
CONECT   54   52
CONECT   39   37
CONECT   55   52
CONECT   33   32   37   50   61
CONECT   36   30   35   43
CONECT   37   33   38   39   46
CONECT   46   37   44   45   48
CONECT   47   43   51   61
CONECT   48   46   49   50   52
CONECT   51   47   56   58
CONECT   52   48   53   54   55
CONECT   56   30   51   57
CONECT   60   58   59   61
CONECT   31   30
CONECT   32   33
CONECT   40   35
CONECT   41   35
CONECT   45   46
CONECT   49   48
CONECT   59   60
CONECT   30   31   36   56
CONECT   35   36   40   41
CONECT   43   36   47
CONECT   58   51   60
CONECT   61   33   47   60
CONECT   34   29
CONECT   42   29
CONECT   44   46   62
CONECT   50   33   48
CONECT   53   29   52
CONECT   57   56
CONECT   29   11   34   42   53
CONECT   70   69
CONECT   88   86
CONECT   71   69
CONECT   89   86
CONECT   64   63   65   69   80
CONECT   68   63   67   73
CONECT   69   64   70   71   76
CONECT   76   69   74   75   79
CONECT   77   73   78   85
CONECT   79   76   80   81   86
CONECT   85   77   84   90
CONECT   86   79   87   88   89
CONECT   90   63   85   91
CONECT   65   64
CONECT   74   76
CONECT   81   79
CONECT   82   78
CONECT   83   78
CONECT   84   85
CONECT   91   90
CONECT   63   64   68   90
CONECT   73   68   77
CONECT   78   77   82   83
CONECT   66   62
CONECT   67   68
CONECT   72   62
CONECT   75   76   92
CONECT   80   64   79
CONECT   87   62   86
CONECT   62   44   66   72   87
CONECT  101  100
CONECT  117  115
CONECT  102  100
CONECT  118  115
CONECT   96   95  100  113  124
CONECT   99   93   98  106
CONECT  100   96  101  102  109
CONECT  109  100  107  108  111
CONECT  110  106  114  124
CONECT  111  109  112  113  115
CONECT  114  110  119  121
CONECT  115  111  116  117  118
CONECT  119   93  114  120
CONECT  123  121  122  124
CONECT   94   93
CONECT   95   96
CONECT  103   98
CONECT  104   98
CONECT  108  109
CONECT  112  111
CONECT  122  123
CONECT   93   94   99  119
CONECT   98   99  103  104
CONECT  106   99  110
CONECT  121  114  123
CONECT  124   96  110  123
CONECT   97   92
CONECT  105   92
CONECT  107  109  125
CONECT  113   96  111
CONECT  116   92  115
CONECT  120  119
CONECT   92   75   97  105  116
CONECT  133  132
CONECT  147  146
CONECT  134  132
CONECT  148  146
CONECT  127  156  142  132  128
CONECT  130  136  131  126
CONECT  132  138  134  133  127
CONECT  138  143  139  137  132
CONECT  140  156  144  136
CONECT  143  146  142  141  138
CONECT  144  153  150  140
CONECT  146  148  147  145  143
CONECT  150  149  144  126
CONECT  154  156  155  153
CONECT  128  127
CONECT  131  130
CONECT  137  138
CONECT  141  143
CONECT  151  149
CONECT  152  149
CONECT  155  154
CONECT  126  150  130
CONECT  136  140  130
CONECT  149  152  151  150
CONECT  153  154  144
CONECT  156  154  140  127
CONECT  129  125
CONECT  135  125
CONECT  139  157  138
CONECT  142  143  127
CONECT  145  146  125
CONECT  125  145  135  129  107
CONECT  165  164
CONECT  181  180
CONECT  186  183
CONECT  166  164
CONECT  182  180
CONECT  187  183
CONECT  188  183
CONECT  160  176  164  159  158
CONECT  163  169  162  158
CONECT  164  170  166  165  160
CONECT  170  177  172  171  164
CONECT  173  178  174  169
CONECT  177  180  176  175  170
CONECT  178  185  183  173
CONECT  180  182  181  179  177
CONECT  183  178  186  187  188
CONECT  185  184  178  158
CONECT  159  160
CONECT  168  169
CONECT  172  170
CONECT  175  177
CONECT  184  185
CONECT  158  185  163  160
CONECT  169  173  168  163
CONECT  161  157
CONECT  162  163
CONECT  167  157
CONECT  171  189  170
CONECT  174  173
CONECT  176  177  160
CONECT  179  180  157
CONECT  157  179  167  161  139
CONECT  197  196
CONECT  211  210
CONECT  198  196
CONECT  212  210
CONECT  191  206  196  192  220
CONECT  194  200  195  190
CONECT  196  202  198  197  191
CONECT  202  207  203  201  196
CONECT  204  208  200  220
CONECT  207  210  206  205  202
CONECT  208  204  217  214
CONECT  210  212  211  209  207
CONECT  214  208  190  213
CONECT  218  220  219  217
CONECT  192  191
CONECT  195  194
CONECT  201  202
CONECT  205  207
CONECT  215  213
CONECT  216  213
CONECT  219  218
CONECT  190  194  214
CONECT  200  204  194
CONECT  213  216  215  214
CONECT  217  208  218
CONECT  220  204  191  218
CONECT  193  189
CONECT  199  189
CONECT  203  202  221
CONECT  206  207  191
CONECT  209  210  189
CONECT  189  209  199  193  171
CONECT  229  228
CONECT  245  244
CONECT  250  247
CONECT  230  228
CONECT  246  244
CONECT  251  247
CONECT  252  247
CONECT  224  240  228  223  222
CONECT  227  233  226  222
CONECT  228  234  230  229  224
CONECT  234  241  236  235  228
CONECT  237  242  238  233
CONECT  241  244  240  239  234
CONECT  242  249  247  237
CONECT  244  246  245  243  241
CONECT  247  242  250  251  252
CONECT  249  248  242  222
CONECT  223  224
CONECT  232  233
CONECT  236  234
CONECT  239  241
CONECT  248  249
CONECT  222  249  227  224
CONECT  233  237  232  227
CONECT  225  221
CONECT  226  227
CONECT  231  221
CONECT  235  253  234
CONECT  238  237
CONECT  240  241  224
CONECT  243  244  221
CONECT  221  203  243  231  225
CONECT  261  260
CONECT  279  277
CONECT  262  260
CONECT  280  277
CONECT  255  271  260  256  254
CONECT  259  264  258  254
CONECT  260  267  262  261  255
CONECT  267  270  266  265  260
CONECT  268  269  276  264
CONECT  270  271  272  277  267
CONECT  276  275  281  268
CONECT  277  270  278  279  280
CONECT  281  276  282  254
CONECT  256  255
CONECT  265  267
CONECT  272  270
CONECT  273  269
CONECT  274  269
CONECT  275  276
CONECT  282  281
CONECT  254  281  259  255
CONECT  264  268  259
CONECT  269  273  274  268
CONECT  257  253
CONECT  258  259
CONECT  263  253
CONECT  266  283  267
CONECT  271  270  255
CONECT  278  277  253
CONECT  253  278  263  257  235
CONECT  292  291
CONECT  308  306
CONECT  293  291
CONECT  309  306
CONECT  287  286  291  315  304
CONECT  290  284  289  297
CONECT  291  293  287  292  300
CONECT  300  291  302  299  298
CONECT  301  315  305  297
CONECT  302  306  304  303  300
CONECT  305  312  310  301
CONECT  306  309  308  307  302
CONECT  310  284  311  305
CONECT  314  315  313  312
CONECT  285  284
CONECT  286  287
CONECT  294  289
CONECT  295  289
CONECT  299  300
CONECT  303  302
CONECT  313  314
CONECT  284  285  290  310
CONECT  289  290  295  294
CONECT  297  290  301
CONECT  312  314  305
CONECT  315  287  314  301
CONECT  288  283
CONECT  296  283
CONECT  298  316  300
CONECT  304  287  302
CONECT  307  283  306
CONECT  311  310
CONECT  283  288  266  307  296
CONECT  324  323
CONECT  342  340
CONECT  325  323
CONECT  343  340
CONECT  318  334  323  319  317
CONECT  322  327  321  317
CONECT  323  330  325  324  318
CONECT  330  333  329  328  323
CONECT  331  332  327  339
CONECT  333  335  334  330  340
CONECT  339  331  338  344
CONECT  340  333  341  342  343
CONECT  344  339  345  317
CONECT  319  318
CONECT  328  330
CONECT  335  333
CONECT  336  332
CONECT  337  332
CONECT  338  339
CONECT  345  344
CONECT  317  322  344  318
CONECT  327  331  322
CONECT  332  331  336  337
CONECT  320  316
CONECT  321  322
CONECT  326  316
CONECT  329  330  346
CONECT  334  333  318
CONECT  341  340  316
CONECT  316  326  320  341  298
CONECT  355  354
CONECT  371  369
CONECT  356  354
CONECT  372  369
CONECT  350  349  354  367  378
CONECT  353  347  352  360
CONECT  354  350  355  356  363
CONECT  363  354  361  362  365
CONECT  364  360  368  378
CONECT  365  363  366  367  369
CONECT  368  364  373  375
CONECT  369  365  370  371  372
CONECT  373  347  368  374
CONECT  377  375  376  378
CONECT  348  347
CONECT  349  350
CONECT  357  352
CONECT  358  352
CONECT  362  363
CONECT  366  365
CONECT  376  377
CONECT  379  361
CONECT  347  348  353  373
CONECT  352  353  357  358
CONECT  360  353  364
CONECT  375  368  377
CONECT  378  350  364  377
CONECT  351  346
CONECT  359  346
CONECT  361  363  379
CONECT  367  350  365
CONECT  370  346  369
CONECT  374  373
CONECT  346  329  351  359  370
CONECT  418  417
CONECT  434  432
CONECT  419  417
CONECT  435  432
CONECT  413  412  417  430  441
CONECT  416  410  415  423
CONECT  417  413  418  419  426
CONECT  426  417  424  425  428
CONECT  427  423  431  441
CONECT  428  426  429  430  432
CONECT  431  427  436  438
CONECT  432  428  433  434  435
CONECT  436  410  431  437
CONECT  440  438  439  441
CONECT  411  410
CONECT  412  413
CONECT  420  415
CONECT  421  415
CONECT  425  426
CONECT  429  428
CONECT  439  440
CONECT  410  411  416  436
CONECT  415  416  420  421
CONECT  423  416  427
CONECT  438  431  440
CONECT  441  413  427  440
CONECT  414  409
CONECT  422  409
CONECT  424  426  442
CONECT  430  413  428
CONECT  433  409  432
CONECT  437  436
CONECT  409  391  414  422  433
CONECT  450  449
CONECT  468  466
CONECT  451  449
CONECT  469  466
CONECT  444  449  460  443  445
CONECT  448  447  453  443
CONECT  449  450  451  456  444
CONECT  456  449  454  455  459
CONECT  457  453  458  465
CONECT  459  456  460  461  466
CONECT  465  457  464  470
CONECT  466  459  467  468  469
CONECT  470  465  471  443
CONECT  445  444
CONECT  454  456
CONECT  461  459
CONECT  462  458
CONECT  463  458
CONECT  464  465
CONECT  471  470
CONECT  443  448  470  444
CONECT  453  448  457
CONECT  458  457  462  463
CONECT  446  442
CONECT  447  448
CONECT  452  442
CONECT  455  456  472
CONECT  460  459  444
CONECT  467  466  442
CONECT  442  452  467  424  446
CONECT  481  480
CONECT  497  495
CONECT  482  480
CONECT  498  495
CONECT  476  475  480  493  504
CONECT  479  473  478  486
CONECT  480  476  481  482  489
CONECT  489  480  487  488  491
CONECT  490  486  494  504
CONECT  491  489  492  493  495
CONECT  494  490  499  501
CONECT  495  491  496  497  498
CONECT  499  473  494  500
CONECT  503  501  502  504
CONECT  474  473
CONECT  475  476
CONECT  483  478
CONECT  484  478
CONECT  488  489
CONECT  492  491
CONECT  502  503
CONECT  473  474  479  499
CONECT  478  479  483  484
CONECT  486  479  490
CONECT  501  494  503
CONECT  504  476  490  503
CONECT  477  472
CONECT  485  472
CONECT  487  489  505
CONECT  493  476  491
CONECT  496  472  495
CONECT  500  499
CONECT  472  455  477  485  496
CONECT  513  512
CONECT  527  526
CONECT  514  512
CONECT  528  526
CONECT  507  508  512  522  536
CONECT  510  506  511  516
CONECT  512  507  513  514  518
CONECT  518  512  517  519  523
CONECT  520  516  524  536
CONECT  523  518  521  522  526
CONECT  524  520  530  533
CONECT  526  523  525  527  528
CONECT  530  506  524  529
CONECT  534  533  535  536
CONECT  508  507
CONECT  511  510
CONECT  517  518
CONECT  521  523
CONECT  531  529
CONECT  532  529
CONECT  535  534
CONECT  506  510  530
CONECT  516  510  520
CONECT  529  530  531  532
CONECT  533  524  534
CONECT  536  507  520  534
CONECT  509  505
CONECT  515  505
CONECT  519  518  537
CONECT  522  507  523
CONECT  525  505  526
CONECT  505  487  509  515  525
CONECT  545  544
CONECT  561  560
CONECT  566  563
CONECT  546  544
CONECT  562  560
CONECT  567  563
CONECT  568  563
CONECT  540  538  539  544  556
CONECT  543  538  542  549
CONECT  544  540  545  546  550
CONECT  550  557  544  551  552
CONECT  553  558  549  554
CONECT  557  560  550  555  556
CONECT  558  563  565  553
CONECT  560  557  559  561  562
CONECT  563  558  566  567  568
CONECT  565  558  564  538
CONECT  539  540
CONECT  548  549
CONECT  552  550
CONECT  555  557
CONECT  564  565
CONECT  538  565  540  543
CONECT  549  543  548  553
CONECT  541  537
CONECT  542  543
CONECT  547  537
CONECT  551  569  550
CONECT  554  553
CONECT  556  557  540
CONECT  559  560  537
CONECT  537  559  519  541  547
CONECT  577  576
CONECT  591  590
CONECT  578  576
CONECT  592  590
CONECT  571  572  576  586  600
CONECT  574  570  575  580
CONECT  576  571  577  578  582
CONECT  582  576  581  583  587
CONECT  584  580  588  600
CONECT  587  582  585  586  590
CONECT  588  584  594  597
CONECT  590  587  589  591  592
CONECT  594  570  588  593
CONECT  598  597  599  600
CONECT  572  571
CONECT  575  574
CONECT  581  582
CONECT  585  587
CONECT  595  593
CONECT  596  593
CONECT  599  598
CONECT  570  574  594
CONECT  580  574  584
CONECT  593  594  595  596
CONECT  597  588  598
CONECT  600  571  584  598
CONECT  573  569
CONECT  579  569
CONECT  583  582  601
CONECT  586  571  587
CONECT  589  569  590
CONECT  569  573  579  589  551
CONECT  609  608
CONECT  625  624
CONECT  630  627
CONECT  610  608
CONECT  626  624
CONECT  631  627
CONECT  632  627
CONECT  604  602  603  608  620
CONECT  607  602  606  613
CONECT  608  604  609  610  614
CONECT  614  608  615  616  621
CONECT  617  613  618  622
CONECT  621  614  619  620  624
CONECT  622  617  627  629
CONECT  624  621  623  625  626
CONECT  627  622  631  630  632
CONECT  629  602  622  628
CONECT  603  604
CONECT  612  613
CONECT  616  614
CONECT  619  621
CONECT  628  629
CONECT  602  604  607  629
CONECT  613  607  612  617
CONECT  605  601
CONECT  606  607
CONECT  611  601
CONECT  615  614  633
CONECT  618  617
CONECT  620  604  621
CONECT  623  601  624
CONECT  601  583  605  611  623
CONECT  641  640
CONECT  659  657
CONECT  642  640
CONECT  660  657
CONECT  635  634  636  640  651
CONECT  639  634  638  644
CONECT  640  635  641  642  647
CONECT  647  640  645  646  650
CONECT  648  644  649  656
CONECT  650  647  651  652  657
CONECT  656  648  655  661
CONECT  657  650  658  659  660
CONECT  661  634  656  662
CONECT  636  635
CONECT  645  647
CONECT  652  650
CONECT  653  649
CONECT  654  649
CONECT  655  656
CONECT  662  661
CONECT  634  635  639  661
CONECT  644  639  648
CONECT  649  648  653  654
CONECT  637  633
CONECT  638  639
CONECT  643  633
CONECT  646  647  663
CONECT  651  635  650
CONECT  658  633  657
CONECT  633  615  637  643  658
CONECT  672  671
CONECT  688  686
CONECT  673  671
CONECT  689  686
CONECT  667  666  671  684  695
CONECT  670  664  669  677
CONECT  671  667  672  673  680
CONECT  680  671  678  679  682
CONECT  681  677  685  695
CONECT  682  680  683  684  686
CONECT  685  681  690  692
CONECT  686  682  687  688  689
CONECT  690  664  685  691
CONECT  694  692  693  695
CONECT  665  664
CONECT  666  667
CONECT  674  669
CONECT  675  669
CONECT  679  680
CONECT  683  682
CONECT  693  694
CONECT  664  665  670  690
CONECT  669  670  674  675
CONECT  677  670  681
CONECT  692  685  694
CONECT  695  667  681  694
CONECT  668  663
CONECT  676  663
CONECT  678  680  696
CONECT  684  667  682
CONECT  687  663  686
CONECT  691  690
CONECT  663  646  668  676  687
CONECT  704  703
CONECT  722  720
CONECT  705  703
CONECT  723  720
CONECT  698  697  699  703  714
CONECT  702  697  701  707
CONECT  703  698  704  705  710
CONECT  710  703  708  709  713
CONECT  711  707  712  719
CONECT  713  710  714  715  720
CONECT  719  711  718  724
CONECT  720  713  721  722  723
CONECT  724  697  719  725
CONECT  699  698
CONECT  708  710
CONECT  715  713
CONECT  716  712
CONECT  717  712
CONECT  718  719
CONECT  725  724
CONECT  697  698  702  724
CONECT  707  702  711
CONECT  712  711  716  717
CONECT  700  696
CONECT  701  702
CONECT  706  696
CONECT  709  710  726
CONECT  714  698  713
CONECT  721  696  720
CONECT  696  678  700  706  721
CONECT  735  734
CONECT  751  749
CONECT  736  734
CONECT  752  749
CONECT  730  729  734  747  758
CONECT  733  727  732  740
CONECT  734  730  735  736  743
CONECT  743  734  741  742  745
CONECT  744  740  748  758
CONECT  745  743  746  747  749
CONECT  748  744  753  755
CONECT  749  745  750  751  752
CONECT  753  727  748  754
CONECT  757  755  756  758
CONECT  728  727
CONECT  729  730
CONECT  737  732
CONECT  738  732
CONECT  742  743
CONECT  746  745
CONECT  756  757
CONECT  759  741
CONECT  727  728  733  753
CONECT  732  733  737  738
CONECT  740  733  744
CONECT  755  748  757
CONECT  758  730  744  757
CONECT  731  726
CONECT  739  726
CONECT  741  743  759
CONECT  747  730  745
CONECT  750  726  749
CONECT  754  753
CONECT  726  709  731  739  750
CONECT  770  769
CONECT  774  772
CONECT  777  776
CONECT  780  779
CONECT  784  783
CONECT  788  787
CONECT  791  790
CONECT  796  795
CONECT  803  802
CONECT  778  776
CONECT  781  779
CONECT  797  795
CONECT  804  802
CONECT  782  779
CONECT  798  795
CONECT  766  767  794  807
CONECT  768  772  783  818
CONECT  772  768  774  775
CONECT  775  772  785  820
CONECT  779  780  781  782  820
CONECT  783  768  784  820
CONECT  785  775  808  826
CONECT  786  787  790  826
CONECT  787  786  788  789
CONECT  789  787  800  829
CONECT  790  786  791  829
CONECT  792  761  762  806  807
CONECT  795  796  797  798  829
CONECT  800  769  789  810
CONECT  802  769  803  804  805
CONECT  805  771  776  802
CONECT  806  765  792  812
CONECT  811  812  814  825
CONECT  814  811  816  817
CONECT  817  814  815  828
CONECT  821  815  822  823  824
CONECT  825  811  815  827
CONECT  828  793  817  818
CONECT  761  792
CONECT  762  792
CONECT  763  826
CONECT  764  771
CONECT  773  767
CONECT  799  794
CONECT  801  794
CONECT  809  807
CONECT  813  812
CONECT  816  814
CONECT  819  818
CONECT  822  821
CONECT  823  821
CONECT  824  821
CONECT  827  825
CONECT  767  766  773
CONECT  769  770  800  802
CONECT  771  764  805
CONECT  776  777  778  805
CONECT  794  766  799  801
CONECT  807  766  792  809
CONECT  812  806  811  813
CONECT  815  817  821  825
CONECT  818  768  819  828
CONECT  820  775  779  783
CONECT  826  763  785  786
CONECT  829  789  790  795
CONECT  765  806
CONECT  793  828
CONECT  808  785
CONECT  810  800
END
