# Supplementary material for: Comparative in silico study of congocidine congeners as potential inhibitors of African swine fever virus
Source: PLoS One. 2019 Aug 28;14(8):e0221175. doi: 10.1371/journal.pone.0221175 (PMC6713398; doi:10.1371/journal.pone.0221175)
Supplement: S4 Data — (ZIP) [file pone.0221175.s004.zip › S4 Data Minimized PDB for predictta/congo2conf1ME.pdb]

HEADER                                            01-JAN-01   CONG              
EXPDTA    THEORETICAL MODEL                                                     
REMARK   3                                                                      
REMARK   3 REFINEMENT.                                                          
REMARK   3   PROGRAM 1                  ICM 3.8                                 
REMARK   3   AUTHORS 1      R.ABAGYAN, M.TOTROV                                 
REMARK  76                                                                      
REMARK  76 DNA (5'-D(CPGPTPAPTPAPTPAPCPG)-3'); CHAIN: A, B; ENGINEERED:         
CRYST1   25.180   39.110   53.470  90.00  90.00  90.00 P 21 21 21               
ATOM      1  N1  G   A   2       9.411  19.679  -2.660  1.00 15.68           N
ATOM      2  H1  G   A   2       8.424  19.788  -2.490  1.00 20.00           H
ATOM      3  H1' G   A   2      14.125  20.848  -4.220  1.00 20.00           H
ATOM      4  C1' G   A   2      14.438  20.125  -3.464  1.00 24.61           C
ATOM      5  N2  G   A   2       9.630  21.924  -2.448  1.00 14.57           N
ATOM      6  C2  G   A   2      10.208  20.772  -2.616  1.00 16.05           C
ATOM      7  C2' G   A   2      14.860  20.895  -2.207  1.00 27.40           C
ATOM      8 1H2' G   A   2      14.753  21.968  -2.395  1.00 20.00           H
ATOM      9 2H2' G   A   2      14.238  20.640  -1.350  1.00 20.00           H
ATOM     10  H21 G   A   2      10.213  22.692  -2.164  1.00 20.00           H
ATOM     11  H22 G   A   2       8.625  21.977  -2.318  1.00 20.00           H
ATOM     12  N3  G   A   2      11.523  20.765  -2.813  1.00 13.29           N
ATOM     13  O3' G   A   2      17.108  21.710  -1.964  1.00 24.39           O
ATOM     14  H3' G   A   2      16.443  19.936  -1.049  1.00 20.00           H
ATOM     15  C3' G   A   2      16.330  20.523  -1.967  1.00 27.62           C
ATOM     16  C4  G   A   2      12.013  19.505  -2.997  1.00 15.70           C
ATOM     17  C4' G   A   2      16.744  19.800  -3.262  1.00 29.19           C
ATOM     18  H4' G   A   2      17.185  20.546  -3.882  1.00 20.00           H
ATOM     19  O4' G   A   2      15.554  19.362  -3.910  1.00 19.51           O
ATOM     20  C5  G   A   2      11.302  18.323  -3.038  1.00 14.91           C
ATOM     21  C5' G   A   2      17.736  18.616  -3.190  1.00 32.74           C
ATOM     22  O5' G   A   2      17.156  17.491  -2.538  1.00 27.54           O
ATOM     23 1H5' G   A   2      18.628  18.947  -2.669  1.00 20.00           H
ATOM     24 2H5' G   A   2      17.982  18.385  -4.229  1.00 20.00           H
ATOM     25  C6  G   A   2       9.872  18.394  -2.857  1.00 14.69           C
ATOM     26  O6  G   A   2       9.028  17.504  -2.960  1.00 16.78           O
ATOM     27  N7  G   A   2      12.163  17.250  -3.330  1.00 17.99           N
ATOM     28  H8  G   A   2      14.238  17.264  -3.628  1.00 20.00           H
ATOM     29  C8  G   A   2      13.335  17.814  -3.403  1.00 21.53           C
ATOM     30  N9  G   A   2      13.326  19.177  -3.230  1.00 18.23           N
ATOM     31 HO5' G   A   2      16.238  17.732  -2.327  1.00  0.00           H
ATOM     32  P   T   A   3      17.441  22.570  -0.650  1.00 25.04           P
ATOM     33  N1  T   A   3      12.000  22.334   0.905  1.00 11.60           N
ATOM     34  H1' T   A   3      11.563  24.408   0.659  1.00 20.00           H
ATOM     35  C1' T   A   3      12.437  23.747   0.686  1.00 12.33           C
ATOM     36  O1P T   A   3      18.348  23.639  -1.111  1.00 20.00           O
ATOM     37  O2  T   A   3       9.766  22.906   0.637  1.00 11.64           O
ATOM     38  C2  T   A   3      10.623  22.060   0.872  1.00  9.66           C
ATOM     39  C2' T   A   3      13.399  24.308   1.737  1.00 10.78           C
ATOM     40 1H2' T   A   3      12.878  24.699   2.605  1.00 20.00           H
ATOM     41 2H2' T   A   3      14.135  23.564   2.038  1.00 20.00           H
ATOM     42  O2P T   A   3      17.892  21.606   0.365  1.00 20.00           O
ATOM     43  H3  T   A   3       9.263  20.541   0.863  1.00 20.00           H
ATOM     44  N3  T   A   3      10.255  20.736   0.846  1.00 14.43           N
ATOM     45  C3' T   A   3      14.106  25.424   0.980  1.00 15.33           C
ATOM     46  O3' T   A   3      13.402  26.665   0.987  1.00 14.56           O
ATOM     47  H3' T   A   3      15.119  25.566   1.358  1.00 20.00           H
ATOM     48  C4  T   A   3      11.106  19.663   0.770  1.00 11.05           C
ATOM     49  O4  T   A   3      10.632  18.551   0.538  1.00 14.49           O
ATOM     50  H4' T   A   3      13.825  25.676  -1.116  1.00 20.00           H
ATOM     51  O4' T   A   3      13.150  23.826  -0.544  1.00 14.25           O
ATOM     52  C4' T   A   3      14.125  24.865  -0.449  1.00 16.73           C
ATOM     53  C5  T   A   3      12.526  20.002   0.851  1.00 14.98           C
ATOM     54  O5' T   A   3      16.026  23.222  -0.227  1.00 22.11           O
ATOM     55  C5' T   A   3      15.521  24.376  -0.894  1.00 19.43           C
ATOM     56 1H5' T   A   3      16.220  25.199  -0.741  1.00 20.00           H
ATOM     57 2H5' T   A   3      15.483  24.171  -1.959  1.00 20.00           H
ATOM     58  C5M T   A   3      13.560  18.889   0.783  0.00 99.00           C
ATOM     59  H6  T   A   3      13.978  21.558   0.962  1.00 20.00           H
ATOM     60  C6  T   A   3      12.926  21.305   0.938  1.00 15.93           C
ATOM     61 1H5M T   A   3      13.403  18.212   1.625  0.00  0.00           H
ATOM     62 2H5M T   A   3      14.575  19.286   0.814  0.00  0.00           H
ATOM     63 3H5M T   A   3      13.405  18.321  -0.136  0.00  0.00           H
ATOM     64  P   A   A   4      13.507  27.724   2.203  1.00 15.21           P
ATOM     65  N1  A   A   4       7.672  21.443   4.239  1.00  9.98           N
ATOM     66  C1' A   A   4       8.884  26.416   4.367  1.00 10.44           C
ATOM     67  H1' A   A   4       7.838  26.360   4.694  1.00 20.00           H
ATOM     68  O1P A   A   4      13.616  29.072   1.597  1.00 20.00           O
ATOM     69  C2  A   A   4       6.947  22.536   4.426  1.00  9.81           C
ATOM     70  H2  A   A   4       5.884  22.386   4.555  1.00 20.00           H
ATOM     71  C2' A   A   4       9.636  27.389   5.281  1.00 10.67           C
ATOM     72 1H2' A   A   4       9.123  27.480   6.234  1.00 20.00           H
ATOM     73 2H2' A   A   4      10.662  27.065   5.449  1.00 20.00           H
ATOM     74  O2P A   A   4      14.561  27.262   3.125  1.00 20.00           O
ATOM     75  N3  A   A   4       7.367  23.793   4.463  1.00 12.06           N
ATOM     76  H3' A   A   4      10.596  29.240   4.680  1.00 20.00           H
ATOM     77  C3' A   A   4       9.661  28.705   4.504  1.00 14.69           C
ATOM     78  O3' A   A   4       8.553  29.569   4.754  1.00 13.22           O
ATOM     79  C4  A   A   4       8.716  23.889   4.326  1.00  9.56           C
ATOM     80  H4' A   A   4       8.944  28.878   2.506  1.00 20.00           H
ATOM     81  O4' A   A   4       8.946  26.927   3.049  1.00 14.14           O
ATOM     82  C4' A   A   4       9.587  28.193   3.059  1.00  9.99           C
ATOM     83  C5  A   A   4       9.608  22.863   4.168  1.00 11.02           C
ATOM     84  O5' A   A   4      12.066  27.598   2.928  1.00 14.21           O
ATOM     85  C5' A   A   4      10.921  28.155   2.291  1.00 10.82           C
ATOM     86 1H5' A   A   4      11.156  29.188   2.042  1.00 20.00           H
ATOM     87 2H5' A   A   4      10.758  27.610   1.360  1.00 20.00           H
ATOM     88  N6  A   A   4       9.616  20.432   4.014  1.00 17.88           N
ATOM     89  C6  A   A   4       8.991  21.586   4.127  1.00 11.60           C
ATOM     90  H61 A   A   4      10.600  20.414   4.194  1.00 20.00           H
ATOM     91  H62 A   A   4       9.039  19.598   4.067  1.00 20.00           H
ATOM     92  N7  A   A   4      10.925  23.353   4.080  1.00 10.64           N
ATOM     93  C8  A   A   4      10.759  24.650   4.195  1.00 14.27           C
ATOM     94  H8  A   A   4      11.572  25.366   4.158  1.00 20.00           H
ATOM     95  N9  A   A   4       9.451  25.048   4.332  1.00 11.95           N
ATOM     96  P   T   A   5       8.321  30.320   6.166  1.00 12.53           P
ATOM     97  N1  T   A   5       7.872  24.586   7.994  1.00 10.05           N
ATOM     98  H1' T   A   5       5.875  25.079   8.527  1.00 20.00           H
ATOM     99  C1' T   A   5       6.789  25.600   8.212  1.00  8.03           C
ATOM    100  O1P T   A   5       7.397  31.454   5.935  1.00 20.00           O
ATOM    101  O2  T   A   5       6.316  22.860   7.884  1.00 12.29           O
ATOM    102  C2  T   A   5       7.476  23.249   7.824  1.00 11.70           C
ATOM    103  C2' T   A   5       7.070  26.705   9.235  1.00  9.39           C
ATOM    104 1H2' T   A   5       7.057  26.333  10.258  1.00 20.00           H
ATOM    105 2H2' T   A   5       8.002  27.224   9.016  1.00 20.00           H
ATOM    106  O2P T   A   5       9.646  30.584   6.769  1.00 20.00           O
ATOM    107  H3  T   A   5       8.167  21.356   7.551  1.00 20.00           H
ATOM    108  N3  T   A   5       8.471  22.315   7.653  1.00 11.76           N
ATOM    109  C3' T   A   5       5.903  27.653   8.965  1.00  9.23           C
ATOM    110  O3' T   A   5       4.786  27.172   9.703  1.00 13.16           O
ATOM    111  H3' T   A   5       6.148  28.677   9.249  1.00 20.00           H
ATOM    112  C4  T   A   5       9.820  22.565   7.630  1.00 13.02           C
ATOM    113  O4  T   A   5      10.593  21.630   7.422  1.00 13.01           O
ATOM    114  H4' T   A   5       4.709  27.343   7.199  1.00 20.00           H
ATOM    115  O4' T   A   5       6.513  26.350   7.043  1.00 11.26           O
ATOM    116  C4' T   A   5       5.762  27.503   7.439  1.00 13.99           C
ATOM    117  C5  T   A   5      10.181  23.971   7.827  1.00 13.21           C
ATOM    118  O5' T   A   5       7.563  29.190   7.033  1.00 12.98           O
ATOM    119  C5' T   A   5       6.258  28.743   6.671  1.00 16.99           C
ATOM    120 1H5' T   A   5       5.552  29.557   6.834  1.00 20.00           H
ATOM    121 2H5' T   A   5       6.259  28.497   5.610  1.00 20.00           H
ATOM    122  C5M T   A   5      11.648  24.373   7.849  0.00 99.00           C
ATOM    123  H6  T   A   5       9.498  25.956   8.115  1.00 20.00           H
ATOM    124  C6  T   A   5       9.216  24.922   7.997  1.00 12.78           C
ATOM    125 1H5M T   A   5      11.770  25.440   8.033  0.00  0.00           H
ATOM    126 2H5M T   A   5      12.105  24.110   6.894  0.00  0.00           H
ATOM    127 3H5M T   A   5      12.156  23.806   8.631  0.00  0.00           H
ATOM    128  P   A   A   6       3.420  27.994   9.917  1.00 16.24           P
ATOM    129  N1  A   A   6       7.185  20.718  10.848  1.00 18.42           N
ATOM    130  C1' A   A   6       2.636  23.099  10.327  1.00 15.79           C
ATOM    131  H1' A   A   6       2.411  22.040  10.158  1.00 20.00           H
ATOM    132  O1P A   A   6       3.076  28.710   8.670  1.00 20.00           O
ATOM    133  C2  A   A   6       5.969  20.244  10.607  1.00 19.73           C
ATOM    134  H2  A   A   6       5.910  19.184  10.409  1.00 20.00           H
ATOM    135  C2' A   A   6       1.622  23.683  11.314  1.00 14.39           C
ATOM    136 1H2' A   A   6       1.221  22.881  11.921  1.00 20.00           H
ATOM    137 2H2' A   A   6       2.079  24.430  11.960  1.00 20.00           H
ATOM    138  O2P A   A   6       3.502  28.741  11.190  1.00 20.00           O
ATOM    139  N3  A   A   6       4.822  20.913  10.571  1.00 14.97           N
ATOM    140  H3' A   A   6       0.238  25.301  10.928  1.00 20.00           H
ATOM    141  C3' A   A   6       0.557  24.369  10.458  1.00 16.70           C
ATOM    142  O3' A   A   6      -0.586  23.548  10.192  1.00 16.35           O
ATOM    143  C4  A   A   6       4.993  22.241  10.831  1.00 13.03           C
ATOM    144  H4' A   A   6       0.708  24.420   8.318  1.00 20.00           H
ATOM    145  O4' A   A   6       2.482  23.805   9.109  1.00 13.18           O
ATOM    146  C4' A   A   6       1.349  24.663   9.167  1.00 16.72           C
ATOM    147  C5  A   A   6       6.170  22.865  11.153  1.00 14.69           C
ATOM    148  O5' A   A   6       2.405  26.754  10.103  1.00 12.44           O
ATOM    149  C5' A   A   6       1.823  26.120   8.969  1.00 11.40           C
ATOM    150 1H5' A   A   6       0.987  26.731   8.632  1.00 20.00           H
ATOM    151 2H5' A   A   6       2.565  26.103   8.170  1.00 20.00           H
ATOM    152  N6  A   A   6       8.549  22.405  11.277  1.00 17.36           N
ATOM    153  C6  A   A   6       7.299  22.015  11.108  1.00 13.35           C
ATOM    154  H61 A   A   6       8.722  23.376  11.444  1.00 20.00           H
ATOM    155  H62 A   A   6       9.278  21.718  11.120  1.00 20.00           H
ATOM    156  N7  A   A   6       5.971  24.225  11.428  1.00 15.67           N
ATOM    157  C8  A   A   6       4.691  24.379  11.197  1.00 18.09           C
ATOM    158  H8  A   A   6       4.182  25.333  11.284  1.00 20.00           H
ATOM    159  N9  A   A   6       4.038  23.236  10.799  1.00 13.74           N
ATOM    160  P   T   A   7      -1.648  23.091  11.332  1.00 18.04           P
ATOM    161  N1  T   A   7       3.471  20.352  13.657  1.00 14.99           N
ATOM    162  H1' T   A   7       2.615  18.575  12.852  1.00 20.00           H
ATOM    163  C1' T   A   7       2.291  19.567  13.189  1.00 20.51           C
ATOM    164  O1P T   A   7      -2.875  22.609  10.659  1.00 20.00           O
ATOM    165  O2  T   A   7       4.828  18.471  13.716  1.00 14.98           O
ATOM    166  C2  T   A   7       4.700  19.688  13.765  1.00 18.41           C
ATOM    167  C2' T   A   7       1.219  19.393  14.261  1.00 19.59           C
ATOM    168 1H2' T   A   7       1.441  18.496  14.827  1.00 20.00           H
ATOM    169 2H2' T   A   7       1.175  20.257  14.923  1.00 20.00           H
ATOM    170  O2P T   A   7      -1.768  24.186  12.323  1.00 20.00           O
ATOM    171  H3  T   A   7       6.688  19.986  14.075  1.00 20.00           H
ATOM    172  N3  T   A   7       5.794  20.455  14.086  1.00 12.46           N
ATOM    173  C3' T   A   7      -0.109  19.286  13.501  1.00 21.54           C
ATOM    174  O3' T   A   7      -0.678  17.978  13.601  1.00 24.17           O
ATOM    175  H3' T   A   7      -0.816  20.022  13.884  1.00 20.00           H
ATOM    176  C4  T   A   7       5.787  21.800  14.355  1.00 12.53           C
ATOM    177  O4  T   A   7       6.855  22.345  14.632  1.00 18.59           O
ATOM    178  H4' T   A   7       0.357  18.742  11.476  1.00 20.00           H
ATOM    179  O4' T   A   7       1.610  20.219  12.136  1.00 22.36           O
ATOM    180  C4' T   A   7       0.301  19.662  12.061  1.00 19.87           C
ATOM    181  C5  T   A   7       4.461  22.421  14.326  1.00 14.71           C
ATOM    182  O5' T   A   7      -0.924  21.834  12.045  1.00 14.57           O
ATOM    183  C5' T   A   7      -0.654  20.630  11.332  1.00 20.65           C
ATOM    184 1H5' T   A   7      -1.594  20.120  11.130  1.00 20.00           H
ATOM    185 2H5' T   A   7      -0.197  20.887  10.376  1.00 20.00           H
ATOM    186  C5M T   A   7       4.308  23.893  14.679  0.00 99.00           C
ATOM    187  H6  T   A   7       2.387  22.156  13.902  1.00 20.00           H
ATOM    188  C6  T   A   7       3.362  21.693  13.973  1.00 14.67           C
ATOM    189 1H5M T   A   7       3.271  24.217  14.592  0.00  0.00           H
ATOM    190 2H5M T   A   7       4.668  24.056  15.695  0.00  0.00           H
ATOM    191 3H5M T   A   7       4.930  24.488  14.009  0.00  0.00           H
ATOM    192  P   A   A   8      -1.154  17.321  15.009  1.00 24.10           P
ATOM    193  N1  A   A   8       6.497  19.453  17.534  1.00 11.26           N
ATOM    194  C1' A   A   8       3.004  15.747  16.945  1.00 19.66           C
ATOM    195  H1' A   A   8       3.914  15.251  17.292  1.00 20.00           H
ATOM    196  O1P A   A   8      -2.273  16.385  14.763  1.00 20.00           O
ATOM    197  C2  A   A   8       6.588  18.137  17.404  1.00  9.27           C
ATOM    198  H2  A   A   8       7.591  17.731  17.367  1.00 20.00           H
ATOM    199  C2' A   A   8       1.808  15.069  17.626  1.00 18.35           C
ATOM    200 1H2' A   A   8       2.127  14.630  18.562  1.00 20.00           H
ATOM    201 2H2' A   A   8       1.002  15.778  17.805  1.00 20.00           H
ATOM    202  O2P A   A   8      -1.312  18.384  16.027  1.00 20.00           O
ATOM    203  N3  A   A   8       5.599  17.255  17.350  1.00 15.55           N
ATOM    204  H3' A   A   8       0.213  13.990  16.640  1.00 20.00           H
ATOM    205  C3' A   A   8       1.305  14.014  16.635  1.00 16.65           C
ATOM    206  O3' A   A   8       1.792  12.687  16.901  1.00 16.56           O
ATOM    207  C4  A   A   8       4.375  17.851  17.340  1.00 16.52           C
ATOM    208  H4' A   A   8       2.103  13.839  14.615  1.00 20.00           H
ATOM    209  O4' A   A   8       2.905  15.476  15.563  1.00 19.92           O
ATOM    210  C4' A   A   8       1.789  14.630  15.299  1.00 14.35           C
ATOM    211  C5  A   A   8       4.113  19.190  17.473  1.00 10.10           C
ATOM    212  O5' A   A   8       0.120  16.452  15.460  1.00 18.30           O
ATOM    213  C5' A   A   8       0.701  15.475  14.602  1.00 14.09           C
ATOM    214 1H5' A   A   8      -0.080  14.812  14.228  1.00 20.00           H
ATOM    215 2H5' A   A   8       1.151  15.983  13.747  1.00 20.00           H
ATOM    216  N6  A   A   8       5.331  21.307  17.643  1.00 13.41           N
ATOM    217  C6  A   A   8       5.283  19.992  17.553  1.00 12.41           C
ATOM    218  H61 A   A   8       4.506  21.833  17.436  1.00 20.00           H
ATOM    219  H62 A   A   8       6.254  21.727  17.563  1.00 20.00           H
ATOM    220  N7  A   A   8       2.726  19.422  17.514  1.00 10.79           N
ATOM    221  C8  A   A   8       2.221  18.223  17.306  1.00 15.03           C
ATOM    222  H8  A   A   8       1.153  18.040  17.205  1.00 20.00           H
ATOM    223  N9  A   A   8       3.160  17.215  17.195  1.00 18.87           N
ATOM    224  P   C   A   9       1.341  11.812  18.200  1.00 18.42           P
ATOM    225  N1  C   A   9       4.387  16.478  20.935  1.00 12.82           N
ATOM    226  C1' C   A   9       4.732  15.033  21.104  1.00 10.00           C
ATOM    227  H1' C   A   9       5.809  14.931  21.283  1.00 20.00           H
ATOM    228  O1P C   A   9       1.661  10.379  18.011  1.00 20.00           O
ATOM    229  O2  C   A   9       6.538  17.118  21.472  1.00 11.01           O
ATOM    230  C2  C   A   9       5.389  17.443  21.159  1.00 10.62           C
ATOM    231  C2' C   A   9       3.949  14.336  22.223  1.00 11.26           C
ATOM    232 1H2' C   A   9       4.491  14.397  23.167  1.00 20.00           H
ATOM    233 2H2' C   A   9       2.953  14.765  22.328  1.00 20.00           H
ATOM    234  O2P C   A   9      -0.019  12.191  18.637  1.00 20.00           O
ATOM    235  N3  C   A   9       5.084  18.763  21.120  1.00 13.31           N
ATOM    236  H3' C   A   9       2.732  12.682  21.625  1.00 20.00           H
ATOM    237  O3' C   A   9       4.401  11.996  22.651  1.00 15.08           O
ATOM    238  C3' C   A   9       3.797  12.897  21.729  1.00 13.67           C
ATOM    239  C4  C   A   9       3.864  19.120  20.793  1.00 14.72           C
ATOM    240  N4  C   A   9       3.697  20.393  20.616  1.00 15.12           N
ATOM    241  C4' C   A   9       4.446  12.933  20.329  1.00 14.99           C
ATOM    242  O4' C   A   9       4.420  14.296  19.951  1.00 13.22           O
ATOM    243  H4' C   A   9       5.484  12.605  20.403  1.00 20.00           H
ATOM    244  H41 C   A   9       3.069  20.613  19.859  1.00 20.00           H
ATOM    245  H42 C   A   9       4.550  20.937  20.738  1.00 20.00           H
ATOM    246  H5  C   A   9       1.835  18.509  20.203  1.00 20.00           H
ATOM    247  C5  C   A   9       2.814  18.198  20.522  1.00 11.31           C
ATOM    248  C5' C   A   9       3.725  12.074  19.289  1.00 12.18           C
ATOM    249  O5' C   A   9       2.336  12.340  19.334  1.00 13.52           O
ATOM    250 1H5' C   A   9       3.902  11.015  19.481  1.00 20.00           H
ATOM    251 2H5' C   A   9       4.120  12.319  18.298  1.00 20.00           H
ATOM    252  C6  C   A   9       3.110  16.876  20.591  1.00 11.65           C
ATOM    253  H6  C   A   9       2.370  16.110  20.326  1.00 20.00           H
ATOM    254 HO3' C   A   9       3.715  11.393  22.946  1.00  0.00           H
TER     255      C   A   9
ATOM    256  N1  G   B  12       7.578  20.408  20.728  1.00  9.51           N
ATOM    257  H1  G   B  12       6.783  19.797  20.654  1.00 20.00           H
ATOM    258  H1' G   B  12      12.314  21.535  21.292  1.00 20.00           H
ATOM    259  C1' G   B  12      12.100  22.602  21.429  1.00 13.00           C
ATOM    260  N2  G   B  12       8.926  18.602  20.417  1.00  9.89           N
ATOM    261  C2  G   B  12       8.819  19.892  20.564  1.00  8.96           C
ATOM    262  C2' G   B  12      13.139  23.413  20.653  1.00 14.37           C
ATOM    263 1H2' G   B  12      13.517  22.837  19.810  1.00 20.00           H
ATOM    264 2H2' G   B  12      12.723  24.355  20.300  1.00 20.00           H
ATOM    265  H21 G   B  12       9.771  18.307  19.948  1.00 20.00           H
ATOM    266  H22 G   B  12       8.098  18.023  20.439  1.00 20.00           H
ATOM    267  N3  G   B  12       9.944  20.592  20.651  1.00  9.79           N
ATOM    268  O3' G   B  12      15.197  22.657  21.799  1.00 19.96           O
ATOM    269  H3' G   B  12      14.701  24.652  21.527  1.00 20.00           H
ATOM    270  C3' G   B  12      14.219  23.688  21.702  1.00 18.28           C
ATOM    271  C4  G   B  12       9.727  21.926  20.831  1.00 13.12           C
ATOM    272  C4' G   B  12      13.427  23.675  23.017  1.00 18.75           C
ATOM    273  H4' G   B  12      14.018  23.110  23.736  1.00 20.00           H
ATOM    274  O4' G   B  12      12.218  22.964  22.803  1.00 17.07           O
ATOM    275  C5  G   B  12       8.511  22.571  20.942  1.00 15.44           C
ATOM    276  C5' G   B  12      13.104  25.043  23.665  1.00 19.77           C
ATOM    277  O5' G   B  12      12.488  26.011  22.822  1.00 29.23           O
ATOM    278 1H5' G   B  12      14.032  25.462  24.050  1.00 20.00           H
ATOM    279 2H5' G   B  12      12.444  24.853  24.512  1.00 20.00           H
ATOM    280  C6  G   B  12       7.316  21.754  20.893  1.00 13.46           C
ATOM    281  O6  G   B  12       6.139  22.066  21.096  1.00 13.21           O
ATOM    282  N7  G   B  12       8.720  23.952  21.146  1.00 15.64           N
ATOM    283  H8  G   B  12      10.533  25.005  21.264  1.00 20.00           H
ATOM    284  C8  G   B  12      10.021  24.066  21.134  1.00 11.92           C
ATOM    285  N9  G   B  12      10.698  22.878  21.038  1.00 13.76           N
ATOM    286 HO5' G   B  12      11.534  25.986  22.948  1.00  0.00           H
ATOM    287  P   T   B  13      16.353  22.440  20.696  1.00 21.40           P
ATOM    288  N1  T   B  13      11.455  20.821  17.461  1.00 14.94           N
ATOM    289  H1' T   B  13      12.509  19.036  17.013  1.00 20.00           H
ATOM    290  C1' T   B  13      12.709  20.003  17.496  1.00 17.69           C
ATOM    291  O1P T   B  13      17.429  21.665  21.353  1.00 20.00           O
ATOM    292  O2  T   B  13      10.125  18.915  17.580  1.00 11.01           O
ATOM    293  C2  T   B  13      10.232  20.130  17.424  1.00 11.40           C
ATOM    294  C2' T   B  13      13.944  20.613  16.823  1.00 16.24           C
ATOM    295 1H2' T   B  13      13.870  20.625  15.736  1.00 20.00           H
ATOM    296 2H2' T   B  13      14.167  21.604  17.214  1.00 20.00           H
ATOM    297  O2P T   B  13      16.659  23.771  20.130  1.00 20.00           O
ATOM    298  H3  T   B  13       8.211  20.392  17.287  1.00 20.00           H
ATOM    299  N3  T   B  13       9.085  20.894  17.376  1.00 10.91           N
ATOM    300  C3' T   B  13      15.028  19.660  17.306  1.00 16.83           C
ATOM    301  O3' T   B  13      14.992  18.491  16.503  1.00 18.31           O
ATOM    302  H3' T   B  13      16.012  20.128  17.274  1.00 20.00           H
ATOM    303  C4  T   B  13       9.024  22.265  17.454  1.00 11.70           C
ATOM    304  O4  T   B  13       7.927  22.790  17.630  1.00 15.73           O
ATOM    305  H4' T   B  13      14.618  18.326  18.929  1.00 20.00           H
ATOM    306  O4' T   B  13      13.173  19.796  18.823  1.00 17.77           O
ATOM    307  C4' T   B  13      14.548  19.400  18.744  1.00 21.13           C
ATOM    308  C5  T   B  13      10.328  22.931  17.507  1.00 14.30           C
ATOM    309  O5' T   B  13      15.615  21.522  19.589  1.00 17.17           O
ATOM    310  C5' T   B  13      15.388  20.130  19.815  1.00 15.92           C
ATOM    311 1H5' T   B  13      16.355  19.632  19.871  1.00 20.00           H
ATOM    312 2H5' T   B  13      14.884  20.012  20.774  1.00 20.00           H
ATOM    313  C5M T   B  13      10.423  24.440  17.663  0.00 99.00           C
ATOM    314  H6  T   B  13      12.428  22.708  17.546  1.00 20.00           H
ATOM    315  C6  T   B  13      11.479  22.203  17.492  1.00 13.11           C
ATOM    316 1H5M T   B  13      10.202  24.915  16.706  0.00  0.00           H
ATOM    317 2H5M T   B  13      11.415  24.734  18.011  0.00  0.00           H
ATOM    318 3H5M T   B  13       9.674  24.764  18.388  0.00  0.00           H
ATOM    319  P   A   B  14      16.246  17.507  16.341  1.00 20.40           P
ATOM    320  N1  A   B  14       8.450  19.241  14.076  1.00 11.95           N
ATOM    321  C1' A   B  14      12.212  15.744  14.094  1.00 17.85           C
ATOM    322  H1' A   B  14      11.311  15.173  13.844  1.00 20.00           H
ATOM    323  O1P A   B  14      16.630  17.003  17.677  1.00 20.00           O
ATOM    324  C2  A   B  14       8.433  17.919  13.991  1.00 17.18           C
ATOM    325  H2  A   B  14       7.454  17.461  13.973  1.00 20.00           H
ATOM    326  C2' A   B  14      13.364  15.260  13.206  1.00 22.14           C
ATOM    327 1H2' A   B  14      12.998  14.901  12.245  1.00 20.00           H
ATOM    328 2H2' A   B  14      14.100  16.049  13.055  1.00 20.00           H
ATOM    329  O2P A   B  14      17.254  18.166  15.492  1.00 20.00           O
ATOM    330  N3  A   B  14       9.474  17.095  13.934  1.00 14.03           N
ATOM    331  H3' A   B  14      15.088  14.108  13.849  1.00 20.00           H
ATOM    332  C3' A   B  14      14.013  14.146  14.027  1.00 19.80           C
ATOM    333  O3' A   B  14      13.444  12.857  13.826  1.00 19.32           O
ATOM    334  C4  A   B  14      10.661  17.759  13.975  1.00 12.01           C
ATOM    335  H4' A   B  14      13.425  13.715  16.033  1.00 20.00           H
ATOM    336  O4' A   B  14      12.587  15.470  15.433  1.00 17.82           O
ATOM    337  C4' A   B  14      13.709  14.598  15.460  1.00 15.05           C
ATOM    338  C5  A   B  14      10.842  19.116  14.024  1.00 12.95           C
ATOM    339  O5' A   B  14      15.550  16.312  15.518  1.00 15.14           O
ATOM    340  C5' A   B  14      14.873  15.272  16.210  1.00 17.46           C
ATOM    341 1H5' A   B  14      15.604  14.515  16.488  1.00 20.00           H
ATOM    342 2H5' A   B  14      14.453  15.687  17.126  1.00 20.00           H
ATOM    343  N6  A   B  14       9.521  21.163  14.138  1.00 16.83           N
ATOM    344  C6  A   B  14       9.630  19.850  14.071  1.00 14.10           C
ATOM    345  H61 A   B  14      10.319  21.712  13.886  1.00 20.00           H
ATOM    346  H62 A   B  14       8.578  21.542  14.153  1.00 20.00           H
ATOM    347  N7  A   B  14      12.208  19.439  14.060  1.00 13.26           N
ATOM    348  C8  A   B  14      12.788  18.262  14.061  1.00 16.90           C
ATOM    349  H8  A   B  14      13.862  18.129  14.136  1.00 20.00           H
ATOM    350  N9  A   B  14      11.918  17.198  13.998  1.00 14.64           N
ATOM    351  P   T   B  15      13.638  12.017  12.467  1.00 28.80           P
ATOM    352  N1  T   B  15      10.227  16.597  10.492  1.00 27.42           N
ATOM    353  H1' T   B  15       8.855  15.071   9.955  1.00 20.00           H
ATOM    354  C1' T   B  15       9.886  15.142  10.329  1.00 22.17           C
ATOM    355  O1P T   B  15      13.529  10.581  12.808  1.00 20.00           O
ATOM    356  O2  T   B  15       7.972  17.160  10.580  1.00 18.40           O
ATOM    357  C2  T   B  15       9.151  17.495  10.603  1.00 21.32           C
ATOM    358  C2' T   B  15      10.772  14.336   9.374  1.00 26.62           C
ATOM    359 1H2' T   B  15      10.630  14.635   8.337  1.00 20.00           H
ATOM    360 2H2' T   B  15      11.819  14.381   9.670  1.00 20.00           H
ATOM    361  O2P T   B  15      14.862  12.504  11.796  1.00 20.00           O
ATOM    362  H3  T   B  15       8.662  19.468  10.726  1.00 20.00           H
ATOM    363  N3  T   B  15       9.451  18.837  10.673  1.00 17.57           N
ATOM    364  C3' T   B  15      10.249  12.924   9.629  1.00 28.50           C
ATOM    365  O3' T   B  15       9.075  12.769   8.843  1.00 39.73           O
ATOM    366  H3' T   B  15      10.994  12.166   9.377  1.00 20.00           H
ATOM    367  C4  T   B  15      10.707  19.389  10.643  1.00 12.10           C
ATOM    368  O4  T   B  15      10.819  20.608  10.777  1.00 13.72           O
ATOM    369  H4' T   B  15       8.994  12.571  11.344  1.00 20.00           H
ATOM    370  O4' T   B  15       9.985  14.384  11.525  1.00 23.77           O
ATOM    371  C4' T   B  15       9.981  12.997  11.148  1.00 26.40           C
ATOM    372  C5  T   B  15      11.792  18.417  10.484  1.00 18.42           C
ATOM    373  O5' T   B  15      12.365  12.475  11.589  1.00 32.26           O
ATOM    374  C5' T   B  15      11.019  12.228  11.997  1.00 25.68           C
ATOM    375 1H5' T   B  15      10.807  11.159  11.937  1.00 20.00           H
ATOM    376 2H5' T   B  15      10.900  12.544  13.035  1.00 20.00           H
ATOM    377  C5M T   B  15      13.233  18.904  10.387  0.00 99.00           C
ATOM    378  H6  T   B  15      12.340  16.379  10.312  1.00 20.00           H
ATOM    379  C6  T   B  15      11.526  17.078  10.416  1.00 17.04           C
ATOM    380 1H5M T   B  15      13.927  18.074  10.262  0.00  0.00           H
ATOM    381 2H5M T   B  15      13.322  19.586   9.540  0.00  0.00           H
ATOM    382 3H5M T   B  15      13.486  19.459  11.292  0.00  0.00           H
ATOM    383  P   A   B  16       8.308  11.378   8.623  1.00 34.80           P
ATOM    384  N1  A   B  16       7.619  19.518   7.300  1.00  9.81           N
ATOM    385  C1' A   B  16       5.103  15.038   7.558  1.00 21.52           C
ATOM    386  H1' A   B  16       4.298  15.782   7.531  1.00 20.00           H
ATOM    387  O1P A   B  16       8.245  10.654   9.905  1.00 20.00           O
ATOM    388  C2  A   B  16       6.326  19.239   7.417  1.00 14.96           C
ATOM    389  H2  A   B  16       5.668  20.085   7.561  1.00 20.00           H
ATOM    390  C2' A   B  16       4.733  13.855   6.657  1.00 22.34           C
ATOM    391 1H2' A   B  16       4.062  14.190   5.871  1.00 20.00           H
ATOM    392 2H2' A   B  16       5.617  13.404   6.209  1.00 20.00           H
ATOM    393  O2P A   B  16       8.856  10.708   7.428  1.00 20.00           O
ATOM    394  N3  A   B  16       5.744  18.045   7.384  1.00 13.91           N
ATOM    395  H3' A   B  16       4.409  11.816   7.296  1.00 20.00           H
ATOM    396  C3' A   B  16       4.097  12.819   7.590  1.00 24.53           C
ATOM    397  O3' A   B  16       2.668  12.852   7.637  1.00 30.04           O
ATOM    398  C4  A   B  16       6.650  17.036   7.229  1.00 14.86           C
ATOM    399  H4' A   B  16       4.021  13.135   9.732  1.00 20.00           H
ATOM    400  O4' A   B  16       5.226  14.530   8.867  1.00 21.13           O
ATOM    401  C4' A   B  16       4.760  13.189   8.930  1.00 20.73           C
ATOM    402  C5  A   B  16       8.004  17.165   7.066  1.00 14.23           C
ATOM    403  O5' A   B  16       6.851  11.957   8.275  1.00 36.25           O
ATOM    404  C5' A   B  16       5.927  12.259   9.313  1.00 27.91           C
ATOM    405 1H5' A   B  16       5.510  11.319   9.666  1.00 20.00           H
ATOM    406 2H5' A   B  16       6.471  12.726  10.133  1.00 20.00           H
ATOM    407  N6  A   B  16       9.723  18.878   7.047  1.00 12.27           N
ATOM    408  C6  A   B  16       8.459  18.503   7.124  1.00 10.10           C
ATOM    409  H61 A   B  16      10.422  18.172   6.931  1.00 20.00           H
ATOM    410  H62 A   B  16       9.935  19.863   7.170  1.00 20.00           H
ATOM    411  N7  A   B  16       8.625  15.916   6.915  1.00 18.45           N
ATOM    412  C8  A   B  16       7.623  15.082   7.046  1.00 15.57           C
ATOM    413  H8  A   B  16       7.740  14.004   7.036  1.00 20.00           H
ATOM    414  N9  A   B  16       6.397  15.681   7.227  1.00 20.33           N
ATOM    415  P   T   B  17       1.744  12.557   6.338  1.00 31.28           P
ATOM    416  N1  T   B  17       4.067  17.701   4.205  1.00 17.05           N
ATOM    417  H1' T   B  17       2.245  18.694   4.732  1.00 20.00           H
ATOM    418  C1' T   B  17       2.611  17.676   4.553  1.00 22.07           C
ATOM    419  O1P T   B  17       0.406  12.105   6.781  1.00 20.00           O
ATOM    420  O2  T   B  17       4.144  20.025   4.155  1.00 13.38           O
ATOM    421  C2  T   B  17       4.722  18.943   4.166  1.00 12.53           C
ATOM    422  C2' T   B  17       1.719  17.002   3.508  1.00 21.24           C
ATOM    423 1H2' T   B  17       1.426  17.728   2.758  1.00 20.00           H
ATOM    424 2H2' T   B  17       2.231  16.168   3.035  1.00 20.00           H
ATOM    425  O2P T   B  17       2.511  11.713   5.395  1.00 20.00           O
ATOM    426  H3  T   B  17       6.567  19.809   4.049  1.00 20.00           H
ATOM    427  N3  T   B  17       6.087  18.922   3.981  1.00 12.08           N
ATOM    428  C3' T   B  17       0.522  16.432   4.281  1.00 30.05           C
ATOM    429  O3' T   B  17      -0.687  17.184   4.114  1.00 27.65           O
ATOM    430  H3' T   B  17       0.338  15.403   3.970  1.00 20.00           H
ATOM    431  C4  T   B  17       6.860  17.799   3.818  1.00 10.59           C
ATOM    432  O4  T   B  17       8.072  17.940   3.659  1.00 14.74           O
ATOM    433  H4' T   B  17       0.462  17.165   6.298  1.00 20.00           H
ATOM    434  O4' T   B  17       2.410  16.894   5.710  1.00 22.80           O
ATOM    435  C4' T   B  17       1.055  16.448   5.729  1.00 24.73           C
ATOM    436  C5  T   B  17       6.113  16.541   3.776  1.00 12.84           C
ATOM    437  O5' T   B  17       1.607  14.031   5.705  1.00 22.08           O
ATOM    438  C5' T   B  17       0.980  15.082   6.431  1.00 17.52           C
ATOM    439 1H5' T   B  17      -0.066  14.828   6.585  1.00 20.00           H
ATOM    440 2H5' T   B  17       1.458  15.172   7.407  1.00 20.00           H
ATOM    441  C5M T   B  17       6.845  15.234   3.515  0.00 99.00           C
ATOM    442  H6  T   B  17       4.223  15.592   4.012  1.00 20.00           H
ATOM    443  C6  T   B  17       4.765  16.528   3.984  1.00 13.70           C
ATOM    444 1H5M T   B  17       6.162  14.384   3.552  0.00  0.00           H
ATOM    445 2H5M T   B  17       7.627  15.104   4.264  0.00  0.00           H
ATOM    446 3H5M T   B  17       7.324  15.281   2.537  0.00  0.00           H
ATOM    447  P   A   B  18      -1.479  17.291   2.698  1.00 26.44           P
ATOM    448  N1  A   B  18       7.399  20.107   0.635  1.00 11.96           N
ATOM    449  C1' A   B  18       2.287  20.580   0.943  1.00 15.24           C
ATOM    450  H1' A   B  18       2.696  21.593   1.023  1.00 20.00           H
ATOM    451  O1P A   B  18      -2.883  17.699   2.934  1.00 20.00           O
ATOM    452  C2  A   B  18       6.607  21.158   0.794  1.00 13.27           C
ATOM    453  H2  A   B  18       7.102  22.115   0.902  1.00 20.00           H
ATOM    454  C2' A   B  18       1.265  20.523  -0.189  1.00 14.36           C
ATOM    455 1H2' A   B  18       1.579  21.202  -0.965  1.00 20.00           H
ATOM    456 2H2' A   B  18       1.167  19.510  -0.577  1.00 20.00           H
ATOM    457  O2P A   B  18      -1.204  16.086   1.883  1.00 20.00           O
ATOM    458  N3  A   B  18       5.281  21.181   0.810  1.00 12.00           N
ATOM    459  H3' A   B  18      -0.848  20.220   0.111  1.00 20.00           H
ATOM    460  C3' A   B  18      -0.081  20.936   0.411  1.00 17.61           C
ATOM    461  O3' A   B  18      -0.506  22.251   0.025  1.00 17.99           O
ATOM    462  C4  A   B  18       4.743  19.932   0.728  1.00 11.85           C
ATOM    463  H4' A   B  18       0.127  21.771   2.402  1.00 20.00           H
ATOM    464  O4' A   B  18       1.536  20.301   2.096  1.00 16.57           O
ATOM    465  C4' A   B  18       0.209  20.792   1.924  1.00 18.64           C
ATOM    466  C5  A   B  18       5.420  18.751   0.571  1.00 12.43           C
ATOM    467  O5' A   B  18      -0.729  18.531   2.008  1.00 19.68           O
ATOM    468  C5' A   B  18      -0.738  19.813   2.624  1.00 18.89           C
ATOM    469 1H5' A   B  18      -1.750  20.211   2.612  1.00 20.00           H
ATOM    470 2H5' A   B  18      -0.413  19.720   3.662  1.00 20.00           H
ATOM    471  N6  A   B  18       7.718  17.937   0.435  1.00 13.01           N
ATOM    472  C6  A   B  18       6.831  18.908   0.544  1.00 12.08           C
ATOM    473  H61 A   B  18       7.415  17.007   0.646  1.00 20.00           H
ATOM    474  H62 A   B  18       8.687  18.205   0.580  1.00 20.00           H
ATOM    475  N7  A   B  18       4.527  17.670   0.454  1.00 13.59           N
ATOM    476  C8  A   B  18       3.356  18.242   0.625  1.00 11.10           C
ATOM    477  H8  A   B  18       2.418  17.696   0.641  1.00 20.00           H
ATOM    478  N9  A   B  18       3.405  19.610   0.780  1.00 13.50           N
ATOM    479  P   C   B  19      -0.786  22.688  -1.514  1.00 16.01           P
ATOM    480  N1  C   B  19       4.636  21.436  -2.743  1.00 11.50           N
ATOM    481  C1' C   B  19       4.165  22.852  -2.768  1.00 13.12           C
ATOM    482  H1' C   B  19       5.024  23.509  -2.913  1.00 20.00           H
ATOM    483  O1P C   B  19      -1.665  23.875  -1.577  1.00 20.00           O
ATOM    484  O2  C   B  19       6.809  22.107  -3.103  1.00 14.86           O
ATOM    485  C2  C   B  19       6.013  21.190  -2.881  1.00 11.83           C
ATOM    486  C2' C   B  19       3.153  23.168  -3.863  1.00 10.26           C
ATOM    487 1H2' C   B  19       3.632  23.223  -4.839  1.00 20.00           H
ATOM    488 2H2' C   B  19       2.336  22.445  -3.863  1.00 20.00           H
ATOM    489  O2P C   B  19      -1.095  21.508  -2.348  1.00 20.00           O
ATOM    490  N3  C   B  19       6.485  19.919  -2.897  1.00 10.91           N
ATOM    491  H3' C   B  19       1.606  24.672  -3.689  1.00 20.00           H
ATOM    492  O3' C   B  19       3.475  25.543  -3.908  1.00 11.97           O
ATOM    493  C3' C   B  19       2.643  24.521  -3.379  1.00 10.49           C
ATOM    494  C4  C   B  19       5.639  18.931  -2.719  1.00  7.99           C
ATOM    495  N4  C   B  19       6.164  17.752  -2.585  1.00 15.71           N
ATOM    496  C4' C   B  19       2.734  24.391  -1.844  1.00 11.52           C
ATOM    497  O4' C   B  19       3.525  23.237  -1.572  1.00 11.57           O
ATOM    498  H4' C   B  19       3.199  25.279  -1.413  1.00 20.00           H
ATOM    499  H41 C   B  19       5.662  17.149  -1.957  1.00 20.00           H
ATOM    500  H42 C   B  19       7.183  17.732  -2.597  1.00 20.00           H
ATOM    501  H5  C   B  19       3.553  18.283  -2.482  1.00 20.00           H
ATOM    502  C5  C   B  19       4.233  19.106  -2.615  1.00  8.79           C
ATOM    503  C5' C   B  19       1.334  24.218  -1.252  1.00 16.46           C
ATOM    504  O5' C   B  19       0.665  23.178  -1.946  1.00 14.28           O
ATOM    505 1H5' C   B  19       0.770  25.144  -1.359  1.00 20.00           H
ATOM    506 2H5' C   B  19       1.415  23.980  -0.189  1.00 20.00           H
ATOM    507  C6  C   B  19       3.760  20.378  -2.639  1.00 13.94           C
ATOM    508  H6  C   B  19       2.695  20.582  -2.545  1.00 20.00           H
ATOM    509 HO3' C   B  19       3.447  25.472  -4.862  1.00  0.00           H
TER     510      C   B  19
HETATM  511  H01 RES    20       7.366  15.649  12.675  1.00  0.00           H
HETATM  512  H02 RES    20       7.359  13.875  12.816  1.00  0.00           H
HETATM  513  H03 RES    20       3.611  22.181   4.963  1.00  0.00           H
HETATM  514  H04 RES    20       7.632  24.178  -2.435  1.00  0.00           H
HETATM  515  O1  RES    20       4.688  13.817  12.829  1.00  0.00           O
HETATM  516  C1  RES    20       7.722  14.520  15.486  1.00  0.00           C
HETATM  517  N1  RES    20       8.918  14.136  15.214  1.00  0.00           N
HETATM  518  C10 RES    20       1.725  19.982   7.662  1.00  0.00           C
HETATM  519  N10 RES    20       5.717  24.995   0.650  1.00  0.00           N
HETATM  520 1H10 RES    20       5.661  24.024   0.942  1.00  0.00           H
HETATM  521  N11 RES    20       8.327  24.625  -1.822  1.00  0.00           N
HETATM  522  C11 RES    20       2.462  20.868   6.834  1.00  0.00           C
HETATM  523  H11 RES    20       9.089  14.235  14.204  1.00  0.00           H
HETATM  524 1H11 RES    20       3.530  20.827   6.667  1.00  0.00           H
HETATM  525  C12 RES    20       1.562  21.795   6.342  1.00  0.00           C
HETATM  526  N12 RES    20       8.491  25.778   0.154  1.00  0.00           N
HETATM  527 1H12 RES    20       9.354  25.291   0.378  1.00  0.00           H
HETATM  528 2H12 RES    20       7.969  26.099   0.965  1.00  0.00           H
HETATM  529  C13 RES    20      -0.968  22.183   6.631  1.00  0.00           C
HETATM  530 1H13 RES    20      -1.005  23.099   7.227  1.00  0.00           H
HETATM  531 2H13 RES    20      -1.795  21.535   6.935  1.00  0.00           H
HETATM  532 3H13 RES    20      -1.084  22.421   5.571  1.00  0.00           H
HETATM  533  C14 RES    20       0.411  20.378   7.675  1.00  0.00           C
HETATM  534 1H14 RES    20      -0.452  19.998   8.210  1.00  0.00           H
HETATM  535  C15 RES    20       1.815  22.980   5.481  1.00  0.00           C
HETATM  536  C16 RES    20       3.586  24.119   4.226  1.00  0.00           C
HETATM  537  C17 RES    20       4.352  24.101   3.031  1.00  0.00           C
HETATM  538 1H17 RES    20       4.615  23.208   2.479  1.00  0.00           H
HETATM  539  C18 RES    20       4.609  25.415   2.706  1.00  0.00           C
HETATM  540  C19 RES    20       3.424  25.422   4.629  1.00  0.00           C
HETATM  541 1H19 RES    20       2.945  25.842   5.508  1.00  0.00           H
HETATM  542  C2  RES    20       6.849  14.794  13.117  1.00  0.00           C
HETATM  543  O2  RES    20       0.319  17.744   8.756  1.00  0.00           O
HETATM  544  N2  RES    20       7.246  14.620  16.744  1.00  0.00           N
HETATM  545  C20 RES    20       4.127  27.687   3.792  1.00  0.00           C
HETATM  546 1H20 RES    20       5.175  27.993   3.846  1.00  0.00           H
HETATM  547 2H20 RES    20       3.607  28.024   4.693  1.00  0.00           H
HETATM  548 3H20 RES    20       3.661  28.148   2.917  1.00  0.00           H
HETATM  549  H21 RES    20       6.445  15.239  16.840  1.00  0.00           H
HETATM  550  C21 RES    20       5.274  25.960   1.494  1.00  0.00           C
HETATM  551  H22 RES    20       7.961  14.709  17.453  1.00  0.00           H
HETATM  552  C22 RES    20       6.247  25.266  -0.701  1.00  0.00           C
HETATM  553 1H22 RES    20       5.808  24.534  -1.375  1.00  0.00           H
HETATM  554 2H22 RES    20       5.928  26.258  -1.038  1.00  0.00           H
HETATM  555  C23 RES    20       7.755  25.176  -0.808  1.00  0.00           C
HETATM  556  C3  RES    20       5.439  14.738  12.561  1.00  0.00           C
HETATM  557  N3  RES    20       6.799  14.921  14.581  1.00  0.00           N
HETATM  558  O3  RES    20       0.989  23.841   5.212  1.00  0.00           O
HETATM  559  H31 RES    20       5.924  15.267  14.961  1.00  0.00           H
HETATM  560  O4  RES    20       5.362  27.142   1.194  1.00  0.00           O
HETATM  561  C4  RES    20       3.873  16.057  11.158  1.00  0.00           C
HETATM  562  N4  RES    20       5.095  15.779  11.763  1.00  0.00           N
HETATM  563  H41 RES    20       5.840  16.434  11.565  1.00  0.00           H
HETATM  564  C5  RES    20       3.625  17.088  10.217  1.00  0.00           C
HETATM  565  N5  RES    20       1.730  15.951  10.598  1.00  0.00           N
HETATM  566  H51 RES    20       4.366  17.786   9.847  1.00  0.00           H
HETATM  567  C6  RES    20       2.298  17.010   9.888  1.00  0.00           C
HETATM  568  N6  RES    20       2.218  18.909   8.426  1.00  0.00           N
HETATM  569  H61 RES    20       3.219  18.895   8.576  1.00  0.00           H
HETATM  570  N7  RES    20       0.303  21.489   6.858  1.00  0.00           N
HETATM  571  C7  RES    20       0.346  15.478  10.569  1.00  0.00           C
HETATM  572  H71 RES    20      -0.312  16.235  11.006  1.00  0.00           H
HETATM  573  H72 RES    20       0.257  14.555  11.147  1.00  0.00           H
HETATM  574  H73 RES    20       0.043  15.275   9.538  1.00  0.00           H
HETATM  575  C8  RES    20       2.709  15.371  11.388  1.00  0.00           C
HETATM  576  N8  RES    20       3.062  23.035   4.933  1.00  0.00           N
HETATM  577  H81 RES    20       2.482  14.537  12.038  1.00  0.00           H
HETATM  578  C9  RES    20       1.512  17.893   8.983  1.00  0.00           C
HETATM  579  N9  RES    20       4.046  26.228   3.689  1.00  0.00           N
CONECT   40   39
CONECT   56   55
CONECT   61   58
CONECT   41   39
CONECT   57   55
CONECT   62   58
CONECT   63   58
CONECT   35   33   34   39   51
CONECT   38   33   37   44
CONECT   39   35   40   41   45
CONECT   45   39   46   47   52
CONECT   48   44   49   53
CONECT   52   45   50   51   55
CONECT   53   48   58   60
CONECT   55   52   54   56   57
CONECT   58   61   62   63   53
CONECT   60   33   53   59
CONECT   34   35
CONECT   43   44
CONECT   47   45
CONECT   50   52
CONECT   59   60
CONECT   33   35   38   60
CONECT   44   38   43   48
CONECT   36   32
CONECT   37   38
CONECT   42   32
CONECT   46   45   64
CONECT   49   48
CONECT   51   35   52
CONECT   54   32   55
CONECT   32   13   36   42   54
CONECT   72   71
CONECT   86   85
CONECT   73   71
CONECT   87   85
CONECT   66   81   95   67   71
CONECT   69   65   70   75
CONECT   71   66   72   73   77
CONECT   77   82   71   76   78
CONECT   79   83   95   75
CONECT   82   81   80   85   77
CONECT   83   89   92   79
CONECT   85   82   84   86   87
CONECT   89   83   88   65
CONECT   93   92   94   95
CONECT   67   66
CONECT   70   69
CONECT   76   77
CONECT   80   82
CONECT   90   88
CONECT   91   88
CONECT   94   93
CONECT   65   89   69
CONECT   75   69   79
CONECT   88   89   90   91
CONECT   92   83   93
CONECT   95   93   66   79
CONECT   68   64
CONECT   74   64
CONECT   78   96   77
CONECT   81   82   66
CONECT   84   85   64
CONECT   64   84   46   68   74
CONECT  104  103
CONECT  120  119
CONECT  125  122
CONECT  105  103
CONECT  121  119
CONECT  126  122
CONECT  127  122
CONECT   99   97   98  103  115
CONECT  102   97  101  108
CONECT  103   99  104  105  109
CONECT  109  103  110  111  116
CONECT  112  108  113  117
CONECT  116  109  114  115  119
CONECT  117  112  122  124
CONECT  119  116  118  120  121
CONECT  122  127  126  125  117
CONECT  124   97  117  123
CONECT   98   99
CONECT  107  108
CONECT  111  109
CONECT  114  116
CONECT  123  124
CONECT   97   99  102  124
CONECT  108  102  107  112
CONECT  100   96
CONECT  101  102
CONECT  106   96
CONECT  110  109  128
CONECT  113  112
CONECT  115   99  116
CONECT  118   96  119
CONECT   96  100  106  118   78
CONECT  136  135
CONECT  150  149
CONECT  137  135
CONECT  151  149
CONECT  130  131  135  145  159
CONECT  133  129  134  139
CONECT  135  130  136  137  141
CONECT  141  135  140  142  146
CONECT  143  139  147  159
CONECT  146  141  144  145  149
CONECT  147  143  153  156
CONECT  149  146  148  150  151
CONECT  153  129  147  152
CONECT  157  156  158  159
CONECT  131  130
CONECT  134  133
CONECT  140  141
CONECT  144  146
CONECT  154  152
CONECT  155  152
CONECT  158  157
CONECT  129  133  153
CONECT  139  133  143
CONECT  152  153  154  155
CONECT  156  147  157
CONECT  159  130  143  157
CONECT  132  128
CONECT  138  128
CONECT  142  141  160
CONECT  145  130  146
CONECT  148  128  149
CONECT  128  110  132  138  148
CONECT  168  167
CONECT  184  183
CONECT  189  186
CONECT  169  167
CONECT  185  183
CONECT  190  186
CONECT  191  186
CONECT  163  179  161  162  167
CONECT  166  161  165  172
CONECT  167  163  168  169  173
CONECT  173  180  175  174  167
CONECT  176  181  177  172
CONECT  180  183  179  178  173
CONECT  181  188  186  176
CONECT  183  185  184  182  180
CONECT  186  190  191  189  181
CONECT  188  187  181  161
CONECT  162  163
CONECT  171  172
CONECT  175  173
CONECT  178  180
CONECT  187  188
CONECT  161  188  163  166
CONECT  172  176  166  171
CONECT  164  160
CONECT  165  166
CONECT  170  160
CONECT  174  192  173
CONECT  177  176
CONECT  179  180  163
CONECT  182  183  160
CONECT  160  182  142  164  170
CONECT  200  199
CONECT  214  213
CONECT  201  199
CONECT  215  213
CONECT  194  223  209  199  195
CONECT  197  203  198  193
CONECT  199  205  201  200  194
CONECT  205  210  206  204  199
CONECT  207  223  211  203
CONECT  210  213  209  208  205
CONECT  211  220  217  207
CONECT  213  215  214  212  210
CONECT  217  216  211  193
CONECT  221  223  222  220
CONECT  195  194
CONECT  198  197
CONECT  204  205
CONECT  208  210
CONECT  218  216
CONECT  219  216
CONECT  222  221
CONECT  193  217  197
CONECT  203  207  197
CONECT  216  219  218  217
CONECT  220  221  211
CONECT  223  221  207  194
CONECT  196  192
CONECT  202  192
CONECT  206  224  205
CONECT  209  210  194
CONECT  212  213  192
CONECT  192  212  202  196  174
CONECT  232  231
CONECT  250  248
CONECT  233  231
CONECT  251  248
CONECT  226  242  231  227  225
CONECT  230  235  229  225
CONECT  231  238  233  232  226
CONECT  238  241  237  236  231
CONECT  239  247  240  235
CONECT  241  248  243  242  238
CONECT  247  252  246  239
CONECT  248  251  250  249  241
CONECT  252  253  247  225
CONECT  227  226
CONECT  236  238
CONECT  243  241
CONECT  244  240
CONECT  245  240
CONECT  246  247
CONECT  253  252
CONECT  254  237
CONECT  225  252  230  226
CONECT  235  239  230
CONECT  240  245  244  239
CONECT  228  224
CONECT  229  230
CONECT  234  224
CONECT  237  254  238
CONECT  242  241  226
CONECT  249  248  224
CONECT  224  249  234  228  206
CONECT  295  294
CONECT  311  310
CONECT  316  313
CONECT  296  294
CONECT  312  310
CONECT  317  313
CONECT  318  313
CONECT  290  306  294  289  288
CONECT  293  299  292  288
CONECT  294  300  296  295  290
CONECT  300  307  302  301  294
CONECT  303  308  304  299
CONECT  307  310  306  305  300
CONECT  308  303  313  315
CONECT  310  311  309  307  312
CONECT  313  318  317  316  308
CONECT  315  308  288  314
CONECT  289  290
CONECT  298  299
CONECT  302  300
CONECT  305  307
CONECT  314  315
CONECT  288  293  290  315
CONECT  299  303  298  293
CONECT  291  287
CONECT  292  293
CONECT  297  287
CONECT  301  300  319
CONECT  304  303
CONECT  306  307  290
CONECT  309  310  287
CONECT  287  309  297  291  268
CONECT  327  326
CONECT  341  340
CONECT  328  326
CONECT  342  340
CONECT  321  322  326  336  350
CONECT  324  320  325  330
CONECT  326  321  327  328  332
CONECT  332  326  331  333  337
CONECT  334  330  338  350
CONECT  337  332  335  336  340
CONECT  338  334  344  347
CONECT  340  337  339  341  342
CONECT  344  320  338  343
CONECT  348  347  349  350
CONECT  322  321
CONECT  325  324
CONECT  331  332
CONECT  335  337
CONECT  345  343
CONECT  346  343
CONECT  349  348
CONECT  320  324  344
CONECT  330  324  334
CONECT  343  344  346  345
CONECT  347  338  348
CONECT  350  321  334  348
CONECT  323  319
CONECT  329  319
CONECT  333  332  351
CONECT  336  321  337
CONECT  339  319  340
CONECT  319  301  323  329  339
CONECT  359  358
CONECT  375  374
CONECT  380  377
CONECT  360  358
CONECT  376  374
CONECT  381  377
CONECT  382  377
CONECT  354  370  352  353  358
CONECT  357  352  356  363
CONECT  358  354  359  360  364
CONECT  364  365  371  366  358
CONECT  367  372  368  363
CONECT  371  374  370  369  364
CONECT  372  379  377  367
CONECT  374  376  375  373  371
CONECT  377  382  381  380  372
CONECT  379  378  372  352
CONECT  353  354
CONECT  362  363
CONECT  366  364
CONECT  369  371
CONECT  378  379
CONECT  352  379  354  357
CONECT  363  367  357  362
CONECT  355  351
CONECT  356  357
CONECT  361  351
CONECT  365  383  364
CONECT  368  367
CONECT  370  371  354
CONECT  373  374  351
CONECT  351  373  333  355  361
CONECT  391  390
CONECT  405  404
CONECT  392  390
CONECT  406  404
CONECT  385  414  400  390  386
CONECT  388  394  389  384
CONECT  390  396  392  391  385
CONECT  396  401  397  395  390
CONECT  398  414  402  394
CONECT  401  404  400  399  396
CONECT  402  411  408  398
CONECT  404  406  405  403  401
CONECT  408  407  402  384
CONECT  412  414  413  411
CONECT  386  385
CONECT  389  388
CONECT  395  396
CONECT  399  401
CONECT  409  407
CONECT  410  407
CONECT  413  412
CONECT  384  408  388
CONECT  394  398  388
CONECT  407  410  409  408
CONECT  411  412  402
CONECT  414  412  398  385
CONECT  387  383
CONECT  393  383
CONECT  397  396  415
CONECT  400  401  385
CONECT  403  404  383
CONECT  383  403  393  387  365
CONECT  423  422
CONECT  439  438
CONECT  444  441
CONECT  424  422
CONECT  440  438
CONECT  445  441
CONECT  446  441
CONECT  418  434  422  417  416
CONECT  421  427  420  416
CONECT  422  428  424  423  418
CONECT  428  435  430  429  422
CONECT  431  436  432  427
CONECT  435  438  434  433  428
CONECT  436  443  441  431
CONECT  438  440  439  437  435
CONECT  441  446  445  444  436
CONECT  443  442  436  416
CONECT  417  418
CONECT  426  427
CONECT  430  428
CONECT  433  435
CONECT  442  443
CONECT  416  443  421  418
CONECT  427  431  426  421
CONECT  419  415
CONECT  420  421
CONECT  425  415
CONECT  429  447  428
CONECT  432  431
CONECT  434  435  418
CONECT  437  415  438
CONECT  415  397  437  425  419
CONECT  455  454
CONECT  469  468
CONECT  456  454
CONECT  470  468
CONECT  449  464  478  454  450
CONECT  452  458  453  448
CONECT  454  460  456  455  449
CONECT  460  465  461  459  454
CONECT  462  466  478  458
CONECT  465  463  464  468  460
CONECT  466  472  475  462
CONECT  468  465  467  469  470
CONECT  472  466  471  448
CONECT  476  475  477  478
CONECT  450  449
CONECT  453  452
CONECT  459  460
CONECT  463  465
CONECT  473  471
CONECT  474  471
CONECT  477  476
CONECT  448  472  452
CONECT  458  452  462
CONECT  471  472  473  474
CONECT  475  466  476
CONECT  478  476  449  462
CONECT  451  447
CONECT  457  447
CONECT  461  479  460
CONECT  464  465  449
CONECT  467  468  447
CONECT  447  467  457  451  429
CONECT  487  486
CONECT  505  503
CONECT  488  486
CONECT  506  503
CONECT  481  497  480  482  486
CONECT  485  490  480  484
CONECT  486  493  488  481  487
CONECT  493  491  492  496  486
CONECT  494  490  495  502
CONECT  496  493  497  498  503
CONECT  502  494  501  507
CONECT  503  496  504  505  506
CONECT  507  502  508  480
CONECT  482  481
CONECT  491  493
CONECT  498  496
CONECT  499  495
CONECT  500  495
CONECT  501  502
CONECT  508  507
CONECT  509  492
CONECT  480  507  481  485
CONECT  490  494  485
CONECT  495  494  499  500
CONECT  483  479
CONECT  484  485
CONECT  489  479
CONECT  492  509  493
CONECT  497  496  481
CONECT  504  503  479
CONECT  479  489  504  483  461
CONECT  520  519
CONECT  524  522
CONECT  527  526
CONECT  530  529
CONECT  534  533
CONECT  538  537
CONECT  541  540
CONECT  546  545
CONECT  553  552
CONECT  528  526
CONECT  531  529
CONECT  547  545
CONECT  554  552
CONECT  532  529
CONECT  548  545
CONECT  516  517  557  544
CONECT  518  568  533  522
CONECT  522  525  524  518
CONECT  525  570  535  522
CONECT  529  570  532  531  530
CONECT  533  570  534  518
CONECT  535  576  525  558
CONECT  536  576  540  537
CONECT  537  539  538  536
CONECT  539  579  537  550
CONECT  540  579  541  536
CONECT  542  557  556  511  512
CONECT  545  579  548  547  546
CONECT  550  539  519  560
CONECT  552  519  555  554  553
CONECT  555  526  521  552
CONECT  556  562  542  515
CONECT  561  575  564  562
CONECT  564  567  566  561
CONECT  567  578  565  564
CONECT  571  572  573  574  565
CONECT  575  577  565  561
CONECT  578  568  567  543
CONECT  511  542
CONECT  512  542
CONECT  513  576
CONECT  514  521
CONECT  523  517
CONECT  549  544
CONECT  551  544
CONECT  559  557
CONECT  563  562
CONECT  566  564
CONECT  569  568
CONECT  572  571
CONECT  573  571
CONECT  574  571
CONECT  577  575
CONECT  517  523  516
CONECT  519  520  552  550
CONECT  521  555  514
CONECT  526  528  527  555
CONECT  544  551  549  516
CONECT  557  559  542  516
CONECT  562  563  561  556
CONECT  565  571  567  575
CONECT  568  569  578  518
CONECT  570  533  529  525
CONECT  576  536  535  513
CONECT  579  540  539  545
CONECT  515  556
CONECT  543  578
CONECT  558  535
CONECT  560  550
END
