# Supplementary material for: Comparative in silico study of congocidine congeners as potential inhibitors of African swine fever virus
Source: PLoS One. 2019 Aug 28;14(8):e0221175. doi: 10.1371/journal.pone.0221175 (PMC6713398; doi:10.1371/journal.pone.0221175)
Supplement: S4 Data — (ZIP) [file pone.0221175.s004.zip › S4 Data Minimized PDB for predictta/congo2conf2ME.pdb]

HEADER                                            01-JAN-01   CONG              
EXPDTA    THEORETICAL MODEL                                                     
REMARK   3                                                                      
REMARK   3 REFINEMENT.                                                          
REMARK   3   PROGRAM 1                  ICM 3.8                                 
REMARK   3   AUTHORS 1      R.ABAGYAN, M.TOTROV                                 
REMARK  76                                                                      
REMARK  76 DNA (5'-D(CPGPTPAPTPAPTPAPCPG)-3'); CHAIN: A, B; ENGINEERED:         
CRYST1   25.180   39.110   53.470  90.00  90.00  90.00 P 21 21 21               
ATOM      1  N1  G   A   2       9.409  19.753  -2.652  1.00 15.68           N
ATOM      2  H1  G   A   2       8.425  19.861  -2.460  1.00 20.00           H
ATOM      3  H1' G   A   2      14.108  20.900  -4.221  1.00 20.00           H
ATOM      4  C1' G   A   2      14.429  20.171  -3.471  1.00 24.61           C
ATOM      5  N2  G   A   2       9.641  22.008  -2.459  1.00 14.57           N
ATOM      6  C2  G   A   2      10.206  20.847  -2.631  1.00 16.05           C
ATOM      7  C2' G   A   2      14.841  20.921  -2.199  1.00 27.40           C
ATOM      8 1H2' G   A   2      14.724  21.997  -2.361  1.00 20.00           H
ATOM      9 2H2' G   A   2      14.228  20.639  -1.348  1.00 20.00           H
ATOM     10  H21 G   A   2      10.238  22.743  -2.124  1.00 20.00           H
ATOM     11  H22 G   A   2       8.636  22.060  -2.314  1.00 20.00           H
ATOM     12  N3  G   A   2      11.522  20.828  -2.830  1.00 13.29           N
ATOM     13  O3' G   A   2      17.100  21.723  -1.943  1.00 24.39           O
ATOM     14  H3' G   A   2      16.416  19.942  -1.045  1.00 20.00           H
ATOM     15  C3' G   A   2      16.308  20.541  -1.956  1.00 27.62           C
ATOM     16  C4  G   A   2      12.005  19.564  -3.006  1.00 15.70           C
ATOM     17  C4' G   A   2      16.719  19.801  -3.241  1.00 29.19           C
ATOM     18  H4' G   A   2      17.188  20.555  -3.855  1.00 20.00           H
ATOM     19  O4' G   A   2      15.540  19.400  -3.927  1.00 19.51           O
ATOM     20  C5  G   A   2      11.290  18.383  -3.032  1.00 14.91           C
ATOM     21  C5' G   A   2      17.719  18.619  -3.161  1.00 32.74           C
ATOM     22  O5' G   A   2      17.220  17.491  -2.442  1.00 27.54           O
ATOM     23 1H5' G   A   2      18.636  18.999  -2.721  1.00 20.00           H
ATOM     24 2H5' G   A   2      17.914  18.326  -4.189  1.00 20.00           H
ATOM     25  C6  G   A   2       9.865  18.462  -2.837  1.00 14.69           C
ATOM     26  O6  G   A   2       9.019  17.569  -2.914  1.00 16.78           O
ATOM     27  N7  G   A   2      12.147  17.304  -3.318  1.00 17.99           N
ATOM     28  H8  G   A   2      14.221  17.308  -3.616  1.00 20.00           H
ATOM     29  C8  G   A   2      13.320  17.863  -3.398  1.00 21.53           C
ATOM     30  N9  G   A   2      13.316  19.227  -3.240  1.00 18.23           N
ATOM     31 HO5' G   A   2      16.242  17.593  -2.376  1.00  0.00           H
ATOM     32  P   T   A   3      17.416  22.570  -0.617  1.00 25.04           P
ATOM     33  N1  T   A   3      11.989  22.357   0.868  1.00 11.60           N
ATOM     34  H1' T   A   3      11.561  24.437   0.695  1.00 20.00           H
ATOM     35  C1' T   A   3      12.433  23.772   0.680  1.00 12.33           C
ATOM     36  O1P T   A   3      18.336  23.641  -1.050  1.00 20.00           O
ATOM     37  O2  T   A   3       9.781  22.931   0.433  1.00 11.64           O
ATOM     38  C2  T   A   3      10.609  22.093   0.779  1.00  9.66           C
ATOM     39  C2' T   A   3      13.423  24.301   1.721  1.00 10.78           C
ATOM     40 1H2' T   A   3      12.933  24.670   2.613  1.00 20.00           H
ATOM     41 2H2' T   A   3      14.167  23.550   1.983  1.00 20.00           H
ATOM     42  O2P T   A   3      17.841  21.597   0.404  1.00 20.00           O
ATOM     43  H3  T   A   3       9.242  20.577   0.803  1.00 20.00           H
ATOM     44  N3  T   A   3      10.235  20.769   0.791  1.00 14.43           N
ATOM     45  C3' T   A   3      14.111  25.436   0.977  1.00 15.33           C
ATOM     46  O3' T   A   3      13.400  26.673   0.998  1.00 14.56           O
ATOM     47  H3' T   A   3      15.125  25.580   1.353  1.00 20.00           H
ATOM     48  C4  T   A   3      11.078  19.688   0.757  1.00 11.05           C
ATOM     49  O4  T   A   3      10.604  18.574   0.547  1.00 14.49           O
ATOM     50  H4' T   A   3      13.839  25.716  -1.114  1.00 20.00           H
ATOM     51  O4' T   A   3      13.116  23.879  -0.565  1.00 14.25           O
ATOM     52  C4' T   A   3      14.117  24.892  -0.456  1.00 16.73           C
ATOM     53  C5  T   A   3      12.502  20.023   0.841  1.00 14.98           C
ATOM     54  O5' T   A   3      15.993  23.223  -0.219  1.00 22.11           O
ATOM     55  C5' T   A   3      15.504  24.378  -0.898  1.00 19.43           C
ATOM     56 1H5' T   A   3      16.217  25.191  -0.753  1.00 20.00           H
ATOM     57 2H5' T   A   3      15.463  24.164  -1.963  1.00 20.00           H
ATOM     58  C5M T   A   3      13.527  18.902   0.782  0.00 99.00           C
ATOM     59  H6  T   A   3      13.964  21.569   0.960  1.00 20.00           H
ATOM     60  C6  T   A   3      12.907  21.322   0.924  1.00 15.93           C
ATOM     61 1H5M T   A   3      13.355  18.225   1.620  0.00  0.00           H
ATOM     62 2H5M T   A   3      13.377  18.338  -0.140  0.00  0.00           H
ATOM     63 3H5M T   A   3      14.546  19.293   0.823  0.00  0.00           H
ATOM     64  P   A   A   4      13.517  27.727   2.216  1.00 15.21           P
ATOM     65  N1  A   A   4       7.760  21.410   4.364  1.00  9.98           N
ATOM     66  C1' A   A   4       8.934  26.383   4.385  1.00 10.44           C
ATOM     67  H1' A   A   4       7.891  26.320   4.722  1.00 20.00           H
ATOM     68  O1P A   A   4      13.623  29.079   1.614  1.00 20.00           O
ATOM     69  C2  A   A   4       7.038  22.498   4.593  1.00  9.81           C
ATOM     70  H2  A   A   4       5.988  22.344   4.797  1.00 20.00           H
ATOM     71  C2' A   A   4       9.677  27.373   5.287  1.00 10.67           C
ATOM     72 1H2' A   A   4       9.169  27.463   6.245  1.00 20.00           H
ATOM     73 2H2' A   A   4      10.711  27.067   5.442  1.00 20.00           H
ATOM     74  O2P A   A   4      14.569  27.258   3.134  1.00 20.00           O
ATOM     75  N3  A   A   4       7.460  23.756   4.623  1.00 12.06           N
ATOM     76  H3' A   A   4      10.599  29.235   4.670  1.00 20.00           H
ATOM     77  C3' A   A   4       9.672  28.683   4.499  1.00 14.69           C
ATOM     78  O3' A   A   4       8.549  29.529   4.746  1.00 13.22           O
ATOM     79  C4  A   A   4       8.795  23.856   4.411  1.00  9.56           C
ATOM     80  H4' A   A   4       8.944  28.832   2.503  1.00 20.00           H
ATOM     81  O4' A   A   4       8.983  26.883   3.059  1.00 14.14           O
ATOM     82  C4' A   A   4       9.599  28.161   3.059  1.00  9.99           C
ATOM     83  C5  A   A   4       9.683  22.836   4.197  1.00 11.02           C
ATOM     84  O5' A   A   4      12.075  27.593   2.932  1.00 14.21           O
ATOM     85  C5' A   A   4      10.932  28.144   2.291  1.00 10.82           C
ATOM     86 1H5' A   A   4      11.158  29.183   2.053  1.00 20.00           H
ATOM     87 2H5' A   A   4      10.776  27.607   1.355  1.00 20.00           H
ATOM     88  N6  A   A   4       9.688  20.405   4.013  1.00 17.88           N
ATOM     89  C6  A   A   4       9.070  21.556   4.183  1.00 11.60           C
ATOM     90  H61 A   A   4      10.683  20.383   4.109  1.00 20.00           H
ATOM     91  H62 A   A   4       9.112  19.570   4.081  1.00 20.00           H
ATOM     92  N7  A   A   4      10.987  23.338   4.028  1.00 10.64           N
ATOM     93  C8  A   A   4      10.815  24.634   4.151  1.00 14.27           C
ATOM     94  H8  A   A   4      11.613  25.362   4.056  1.00 20.00           H
ATOM     95  N9  A   A   4       9.517  25.022   4.365  1.00 11.95           N
ATOM     96  P   T   A   5       8.323  30.291   6.151  1.00 12.53           P
ATOM     97  N1  T   A   5       7.861  24.596   8.027  1.00 10.05           N
ATOM     98  H1' T   A   5       5.876  25.085   8.604  1.00 20.00           H
ATOM     99  C1' T   A   5       6.779  25.608   8.261  1.00  8.03           C
ATOM    100  O1P T   A   5       7.397  31.422   5.913  1.00 20.00           O
ATOM    101  O2  T   A   5       6.290  22.892   7.848  1.00 12.29           O
ATOM    102  C2  T   A   5       7.460  23.262   7.848  1.00 11.70           C
ATOM    103  C2' T   A   5       7.082  26.714   9.275  1.00  9.39           C
ATOM    104 1H2' T   A   5       7.085  26.343  10.298  1.00 20.00           H
ATOM    105 2H2' T   A   5       8.012  27.226   9.037  1.00 20.00           H
ATOM    106  O2P T   A   5       9.651  30.561   6.744  1.00 20.00           O
ATOM    107  H3  T   A   5       8.146  21.369   7.542  1.00 20.00           H
ATOM    108  N3  T   A   5       8.451  22.324   7.679  1.00 11.76           N
ATOM    109  C3' T   A   5       5.916  27.667   9.020  1.00  9.23           C
ATOM    110  O3' T   A   5       4.794  27.202   9.765  1.00 13.16           O
ATOM    111  H3' T   A   5       6.174  28.689   9.300  1.00 20.00           H
ATOM    112  C4  T   A   5       9.801  22.570   7.650  1.00 13.02           C
ATOM    113  O4  T   A   5      10.570  21.638   7.423  1.00 13.01           O
ATOM    114  H4' T   A   5       4.689  27.377   7.278  1.00 20.00           H
ATOM    115  O4' T   A   5       6.472  26.348   7.091  1.00 11.26           O
ATOM    116  C4' T   A   5       5.750  27.517   7.496  1.00 13.99           C
ATOM    117  C5  T   A   5      10.167  23.974   7.849  1.00 13.21           C
ATOM    118  O5' T   A   5       7.572  29.163   7.028  1.00 12.98           O
ATOM    119  C5' T   A   5       6.247  28.743   6.705  1.00 16.99           C
ATOM    120 1H5' T   A   5       5.565  29.573   6.891  1.00 20.00           H
ATOM    121 2H5' T   A   5       6.203  28.498   5.642  1.00 20.00           H
ATOM    122  C5M T   A   5      11.637  24.367   7.860  0.00 99.00           C
ATOM    123  H6  T   A   5       9.497  25.960   8.149  1.00 20.00           H
ATOM    124  C6  T   A   5       9.208  24.927   8.028  1.00 12.78           C
ATOM    125 1H5M T   A   5      11.770  25.433   8.046  0.00  0.00           H
ATOM    126 2H5M T   A   5      12.145  23.794   8.637  0.00  0.00           H
ATOM    127 3H5M T   A   5      12.086  24.101   6.902  0.00  0.00           H
ATOM    128  P   A   A   6       3.436  28.045   9.970  1.00 16.24           P
ATOM    129  N1  A   A   6       7.154  20.695  10.799  1.00 18.42           N
ATOM    130  C1' A   A   6       2.641  23.158  10.433  1.00 15.79           C
ATOM    131  H1' A   A   6       2.389  22.116  10.204  1.00 20.00           H
ATOM    132  O1P A   A   6       3.113  28.761   8.716  1.00 20.00           O
ATOM    133  C2  A   A   6       5.926  20.243  10.571  1.00 19.73           C
ATOM    134  H2  A   A   6       5.841  19.191  10.331  1.00 20.00           H
ATOM    135  C2' A   A   6       1.618  23.730  11.415  1.00 14.39           C
ATOM    136 1H2' A   A   6       1.208  22.926  12.014  1.00 20.00           H
ATOM    137 2H2' A   A   6       2.069  24.480  12.063  1.00 20.00           H
ATOM    138  O2P A   A   6       3.532  28.801  11.236  1.00 20.00           O
ATOM    139  N3  A   A   6       4.787  20.928  10.589  1.00 14.97           N
ATOM    140  H3' A   A   6       0.235  25.343  11.017  1.00 20.00           H
ATOM    141  C3' A   A   6       0.565  24.418  10.541  1.00 16.70           C
ATOM    142  O3' A   A   6      -0.568  23.595  10.242  1.00 16.35           O
ATOM    143  C4  A   A   6       4.985  22.244  10.886  1.00 13.03           C
ATOM    144  H4' A   A   6       0.778  24.420   8.400  1.00 20.00           H
ATOM    145  O4' A   A   6       2.560  23.947   9.265  1.00 13.18           O
ATOM    146  C4' A   A   6       1.373  24.728   9.262  1.00 16.72           C
ATOM    147  C5  A   A   6       6.180  22.845  11.187  1.00 14.69           C
ATOM    148  O5' A   A   6       2.382  26.840  10.166  1.00 12.44           O
ATOM    149  C5' A   A   6       1.782  26.201   9.043  1.00 11.40           C
ATOM    150 1H5' A   A   6       0.913  26.781   8.732  1.00 20.00           H
ATOM    151 2H5' A   A   6       2.496  26.210   8.217  1.00 20.00           H
ATOM    152  N6  A   A   6       8.551  22.360  11.253  1.00 17.36           N
ATOM    153  C6  A   A   6       7.295  21.983  11.096  1.00 13.35           C
ATOM    154  H61 A   A   6       8.732  23.321  11.463  1.00 20.00           H
ATOM    155  H62 A   A   6       9.280  21.674  11.090  1.00 20.00           H
ATOM    156  N7  A   A   6       6.010  24.206  11.481  1.00 15.67           N
ATOM    157  C8  A   A   6       4.725  24.381  11.290  1.00 18.09           C
ATOM    158  H8  A   A   6       4.233  25.344  11.383  1.00 20.00           H
ATOM    159  N9  A   A   6       4.040  23.248  10.917  1.00 13.74           N
ATOM    160  P   T   A   7      -1.650  23.121  11.356  1.00 18.04           P
ATOM    161  N1  T   A   7       3.455  20.348  13.676  1.00 14.99           N
ATOM    162  H1' T   A   7       2.574  18.584  12.875  1.00 20.00           H
ATOM    163  C1' T   A   7       2.266  19.581  13.209  1.00 20.51           C
ATOM    164  O1P T   A   7      -2.865  22.646  10.658  1.00 20.00           O
ATOM    165  O2  T   A   7       4.796  18.453  13.684  1.00 14.98           O
ATOM    166  C2  T   A   7       4.679  19.671  13.762  1.00 18.41           C
ATOM    167  C2' T   A   7       1.191  19.425  14.277  1.00 19.59           C
ATOM    168 1H2' T   A   7       1.412  18.542  14.867  1.00 20.00           H
ATOM    169 2H2' T   A   7       1.135  20.304  14.917  1.00 20.00           H
ATOM    170  O2P T   A   7      -1.786  24.202  12.361  1.00 20.00           O
ATOM    171  H3  T   A   7       6.674  19.956  14.041  1.00 20.00           H
ATOM    172  N3  T   A   7       5.782  20.429  14.076  1.00 12.46           N
ATOM    173  C3' T   A   7      -0.126  19.299  13.503  1.00 21.54           C
ATOM    174  O3' T   A   7      -0.680  17.984  13.599  1.00 24.17           O
ATOM    175  H3' T   A   7      -0.844  20.026  13.885  1.00 20.00           H
ATOM    176  C4  T   A   7       5.789  21.772  14.355  1.00 12.53           C
ATOM    177  O4  T   A   7       6.863  22.307  14.627  1.00 18.59           O
ATOM    178  H4' T   A   7       0.354  18.773  11.471  1.00 20.00           H
ATOM    179  O4' T   A   7       1.598  20.245  12.156  1.00 22.36           O
ATOM    180  C4' T   A   7       0.290  19.687  12.065  1.00 19.87           C
ATOM    181  C5  T   A   7       4.468  22.407  14.339  1.00 14.71           C
ATOM    182  O5' T   A   7      -0.930  21.858  12.064  1.00 14.57           O
ATOM    183  C5' T   A   7      -0.660  20.661  11.339  1.00 20.65           C
ATOM    184 1H5' T   A   7      -1.600  20.152  11.131  1.00 20.00           H
ATOM    185 2H5' T   A   7      -0.203  20.924  10.384  1.00 20.00           H
ATOM    186  C5M T   A   7       4.332  23.880  14.692  0.00 99.00           C
ATOM    187  H6  T   A   7       2.388  22.162  13.933  1.00 20.00           H
ATOM    188  C6  T   A   7       3.361  21.690  13.996  1.00 14.67           C
ATOM    189 1H5M T   A   7       3.299  24.215  14.606  0.00  0.00           H
ATOM    190 2H5M T   A   7       4.960  24.469  14.022  0.00  0.00           H
ATOM    191 3H5M T   A   7       4.698  24.038  15.706  0.00  0.00           H
ATOM    192  P   A   A   8      -1.147  17.317  15.005  1.00 24.10           P
ATOM    193  N1  A   A   8       6.526  19.476  17.549  1.00 11.26           N
ATOM    194  C1' A   A   8       3.037  15.749  16.935  1.00 19.66           C
ATOM    195  H1' A   A   8       3.945  15.238  17.271  1.00 20.00           H
ATOM    196  O1P A   A   8      -2.262  16.377  14.765  1.00 20.00           O
ATOM    197  C2  A   A   8       6.627  18.160  17.423  1.00  9.27           C
ATOM    198  H2  A   A   8       7.631  17.761  17.390  1.00 20.00           H
ATOM    199  C2' A   A   8       1.834  15.077  17.608  1.00 18.35           C
ATOM    200 1H2' A   A   8       2.139  14.643  18.553  1.00 20.00           H
ATOM    201 2H2' A   A   8       1.026  15.787  17.770  1.00 20.00           H
ATOM    202  O2P A   A   8      -1.301  18.375  16.032  1.00 20.00           O
ATOM    203  N3  A   A   8       5.646  17.268  17.359  1.00 15.55           N
ATOM    204  H3' A   A   8       0.239  13.995  16.626  1.00 20.00           H
ATOM    205  C3' A   A   8       1.331  14.021  16.617  1.00 16.65           C
ATOM    206  O3' A   A   8       1.820  12.693  16.877  1.00 16.56           O
ATOM    207  C4  A   A   8       4.415  17.856  17.350  1.00 16.52           C
ATOM    208  H4' A   A   8       2.131  13.851  14.605  1.00 20.00           H
ATOM    209  O4' A   A   8       2.920  15.502  15.549  1.00 19.92           O
ATOM    210  C4' A   A   8       1.811  14.644  15.284  1.00 14.35           C
ATOM    211  C5  A   A   8       4.146  19.194  17.483  1.00 10.10           C
ATOM    212  O5' A   A   8       0.139  16.456  15.441  1.00 18.30           O
ATOM    213  C5' A   A   8       0.714  15.475  14.583  1.00 14.09           C
ATOM    214 1H5' A   A   8      -0.067  14.806  14.222  1.00 20.00           H
ATOM    215 2H5' A   A   8       1.153  15.973  13.716  1.00 20.00           H
ATOM    216  N6  A   A   8       5.347  21.323  17.645  1.00 13.41           N
ATOM    217  C6  A   A   8       5.309  20.007  17.563  1.00 12.41           C
ATOM    218  H61 A   A   8       4.514  21.841  17.444  1.00 20.00           H
ATOM    219  H62 A   A   8       6.263  21.756  17.571  1.00 20.00           H
ATOM    220  N7  A   A   8       2.759  19.420  17.519  1.00 10.79           N
ATOM    221  C8  A   A   8       2.258  18.219  17.311  1.00 15.03           C
ATOM    222  H8  A   A   8       1.192  18.032  17.202  1.00 20.00           H
ATOM    223  N9  A   A   8       3.201  17.214  17.201  1.00 18.87           N
ATOM    224  P   C   A   9       1.371  11.816  18.174  1.00 18.42           P
ATOM    225  N1  C   A   9       4.394  16.465  20.923  1.00 12.82           N
ATOM    226  C1' C   A   9       4.737  15.021  21.107  1.00 10.00           C
ATOM    227  H1' C   A   9       5.812  14.922  21.300  1.00 20.00           H
ATOM    228  O1P C   A   9       1.690  10.384  17.990  1.00 20.00           O
ATOM    229  O2  C   A   9       6.581  17.092  21.323  1.00 11.01           O
ATOM    230  C2  C   A   9       5.412  17.420  21.076  1.00 10.62           C
ATOM    231  C2' C   A   9       3.944  14.324  22.219  1.00 11.26           C
ATOM    232 1H2' C   A   9       4.474  14.393  23.171  1.00 20.00           H
ATOM    233 2H2' C   A   9       2.944  14.748  22.311  1.00 20.00           H
ATOM    234  O2P C   A   9       0.009  12.196  18.612  1.00 20.00           O
ATOM    235  N3  C   A   9       5.116  18.746  21.055  1.00 13.31           N
ATOM    236  H3' C   A   9       2.731  12.681  21.604  1.00 20.00           H
ATOM    237  O3' C   A   9       4.393  11.974  22.642  1.00 15.08           O
ATOM    238  C3' C   A   9       3.797  12.885  21.722  1.00 13.67           C
ATOM    239  C4  C   A   9       3.887  19.112  20.787  1.00 14.72           C
ATOM    240  N4  C   A   9       3.717  20.392  20.630  1.00 15.12           N
ATOM    241  C4' C   A   9       4.463  12.923  20.330  1.00 14.99           C
ATOM    242  O4' C   A   9       4.448  14.286  19.950  1.00 13.22           O
ATOM    243  H4' C   A   9       5.497  12.584  20.419  1.00 20.00           H
ATOM    244  H41 C   A   9       3.060  20.620  19.902  1.00 20.00           H
ATOM    245  H42 C   A   9       4.580  20.923  20.729  1.00 20.00           H
ATOM    246  H5  C   A   9       1.824  18.512  20.283  1.00 20.00           H
ATOM    247  C5  C   A   9       2.816  18.201  20.562  1.00 11.31           C
ATOM    248  C5' C   A   9       3.751  12.077  19.273  1.00 12.18           C
ATOM    249  O5' C   A   9       2.363  12.353  19.308  1.00 13.52           O
ATOM    250 1H5' C   A   9       3.920  11.015  19.457  1.00 20.00           H
ATOM    251 2H5' C   A   9       4.162  12.331  18.290  1.00 20.00           H
ATOM    252  C6  C   A   9       3.103  16.870  20.629  1.00 11.65           C
ATOM    253  H6  C   A   9       2.342  16.114  20.400  1.00 20.00           H
ATOM    254 HO3' C   A   9       3.689  11.422  22.997  1.00  0.00           H
TER     255      C   A   9
ATOM    256  N1  G   B  12       7.591  20.394  20.699  1.00  9.51           N
ATOM    257  H1  G   B  12       6.795  19.785  20.609  1.00 20.00           H
ATOM    258  H1' G   B  12      12.321  21.533  21.268  1.00 20.00           H
ATOM    259  C1' G   B  12      12.104  22.598  21.418  1.00 13.00           C
ATOM    260  N2  G   B  12       8.940  18.587  20.393  1.00  9.89           N
ATOM    261  C2  G   B  12       8.831  19.881  20.532  1.00  8.96           C
ATOM    262  C2' G   B  12      13.132  23.421  20.642  1.00 14.37           C
ATOM    263 1H2' G   B  12      13.504  22.858  19.787  1.00 20.00           H
ATOM    264 2H2' G   B  12      12.710  24.367  20.306  1.00 20.00           H
ATOM    265  H21 G   B  12       9.810  18.273  19.991  1.00 20.00           H
ATOM    266  H22 G   B  12       8.112  18.005  20.427  1.00 20.00           H
ATOM    267  N3  G   B  12       9.954  20.583  20.633  1.00  9.79           N
ATOM    268  O3' G   B  12      15.195  22.653  21.780  1.00 19.96           O
ATOM    269  H3' G   B  12      14.698  24.651  21.515  1.00 20.00           H
ATOM    270  C3' G   B  12      14.216  23.686  21.690  1.00 18.28           C
ATOM    271  C4  G   B  12       9.733  21.917  20.822  1.00 13.12           C
ATOM    272  C4' G   B  12      13.429  23.666  23.011  1.00 18.75           C
ATOM    273  H4' G   B  12      14.026  23.103  23.729  1.00 20.00           H
ATOM    274  O4' G   B  12      12.226  22.945  22.797  1.00 17.07           O
ATOM    275  C5  G   B  12       8.514  22.559  20.933  1.00 15.44           C
ATOM    276  C5' G   B  12      13.091  25.031  23.659  1.00 19.77           C
ATOM    277  O5' G   B  12      12.496  25.988  22.787  1.00 29.23           O
ATOM    278 1H5' G   B  12      14.009  25.458  24.061  1.00 20.00           H
ATOM    279 2H5' G   B  12      12.421  24.839  24.500  1.00 20.00           H
ATOM    280  C6  G   B  12       7.323  21.740  20.874  1.00 13.46           C
ATOM    281  O6  G   B  12       6.143  22.048  21.069  1.00 13.21           O
ATOM    282  N7  G   B  12       8.718  23.939  21.147  1.00 15.64           N
ATOM    283  H8  G   B  12      10.528  24.996  21.276  1.00 20.00           H
ATOM    284  C8  G   B  12      10.019  24.057  21.138  1.00 11.92           C
ATOM    285  N9  G   B  12      10.700  22.871  21.035  1.00 13.76           N
ATOM    286 HO5' G   B  12      11.557  26.080  22.987  1.00  0.00           H
ATOM    287  P   T   B  13      16.335  22.429  20.663  1.00 21.40           P
ATOM    288  N1  T   B  13      11.418  20.885  17.439  1.00 14.94           N
ATOM    289  H1' T   B  13      12.428  19.072  16.997  1.00 20.00           H
ATOM    290  C1' T   B  13      12.650  20.034  17.479  1.00 17.69           C
ATOM    291  O1P T   B  13      17.416  21.648  21.307  1.00 20.00           O
ATOM    292  O2  T   B  13      10.040  19.010  17.413  1.00 11.01           O
ATOM    293  C2  T   B  13      10.178  20.227  17.356  1.00 11.40           C
ATOM    294  C2' T   B  13      13.900  20.612  16.808  1.00 16.24           C
ATOM    295 1H2' T   B  13      13.834  20.613  15.722  1.00 20.00           H
ATOM    296 2H2' T   B  13      14.135  21.603  17.190  1.00 20.00           H
ATOM    297  O2P T   B  13      16.639  23.756  20.088  1.00 20.00           O
ATOM    298  H3  T   B  13       8.169  20.528  17.225  1.00 20.00           H
ATOM    299  N3  T   B  13       9.050  21.013  17.338  1.00 10.91           N
ATOM    300  C3' T   B  13      14.966  19.647  17.309  1.00 16.83           C
ATOM    301  O3' T   B  13      14.931  18.466  16.523  1.00 18.31           O
ATOM    302  H3' T   B  13      15.955  20.108  17.281  1.00 20.00           H
ATOM    303  C4  T   B  13       9.016  22.381  17.459  1.00 11.70           C
ATOM    304  O4  T   B  13       7.929  22.922  17.640  1.00 15.73           O
ATOM    305  H4' T   B  13      14.527  18.331  18.941  1.00 20.00           H
ATOM    306  O4' T   B  13      13.102  19.821  18.812  1.00 17.77           O
ATOM    307  C4' T   B  13      14.473  19.405  18.746  1.00 21.13           C
ATOM    308  C5  T   B  13      10.336  23.019  17.526  1.00 14.30           C
ATOM    309  O5' T   B  13      15.574  21.513  19.571  1.00 17.17           O
ATOM    310  C5' T   B  13      15.328  20.127  19.811  1.00 15.92           C
ATOM    311 1H5' T   B  13      16.289  19.615  19.863  1.00 20.00           H
ATOM    312 2H5' T   B  13      14.830  20.022  20.775  1.00 20.00           H
ATOM    313  C5M T   B  13      10.456  24.527  17.696  0.00 99.00           C
ATOM    314  H6  T   B  13      12.431  22.750  17.566  1.00 20.00           H
ATOM    315  C6  T   B  13      11.471  22.266  17.502  1.00 13.11           C
ATOM    316 1H5M T   B  13      10.271  25.009  16.734  0.00  0.00           H
ATOM    317 2H5M T   B  13       9.693  24.862  18.401  0.00  0.00           H
ATOM    318 3H5M T   B  13      11.445  24.800  18.072  0.00  0.00           H
ATOM    319  P   A   B  14      16.210  17.515  16.328  1.00 20.40           P
ATOM    320  N1  A   B  14       8.424  19.200  14.066  1.00 11.95           N
ATOM    321  C1' A   B  14      12.196  15.712  14.139  1.00 17.85           C
ATOM    322  H1' A   B  14      11.294  15.141  13.884  1.00 20.00           H
ATOM    323  O1P A   B  14      16.636  17.011  17.653  1.00 20.00           O
ATOM    324  C2  A   B  14       8.414  17.874  14.014  1.00 17.18           C
ATOM    325  H2  A   B  14       7.439  17.408  13.986  1.00 20.00           H
ATOM    326  C2' A   B  14      13.342  15.247  13.235  1.00 22.14           C
ATOM    327 1H2' A   B  14      12.971  14.897  12.272  1.00 20.00           H
ATOM    328 2H2' A   B  14      14.072  16.042  13.089  1.00 20.00           H
ATOM    329  O2P A   B  14      17.182  18.203  15.459  1.00 20.00           O
ATOM    330  N3  A   B  14       9.455  17.052  14.013  1.00 14.03           N
ATOM    331  H3' A   B  14      15.083  14.106  13.844  1.00 20.00           H
ATOM    332  C3' A   B  14      14.010  14.133  14.040  1.00 19.80           C
ATOM    333  O3' A   B  14      13.452  12.841  13.835  1.00 19.32           O
ATOM    334  C4  A   B  14      10.638  17.723  14.032  1.00 12.01           C
ATOM    335  H4' A   B  14      13.461  13.673  16.050  1.00 20.00           H
ATOM    336  O4' A   B  14      12.584  15.420  15.472  1.00 17.82           O
ATOM    337  C4' A   B  14      13.720  14.567  15.481  1.00 15.05           C
ATOM    338  C5  A   B  14      10.815  19.081  14.041  1.00 12.95           C
ATOM    339  O5' A   B  14      15.529  16.306  15.516  1.00 15.14           O
ATOM    340  C5' A   B  14      14.880  15.257  16.220  1.00 17.46           C
ATOM    341 1H5' A   B  14      15.627  14.513  16.495  1.00 20.00           H
ATOM    342 2H5' A   B  14      14.464  15.670  17.139  1.00 20.00           H
ATOM    343  N6  A   B  14       9.498  21.131  14.102  1.00 16.83           N
ATOM    344  C6  A   B  14       9.602  19.814  14.065  1.00 14.10           C
ATOM    345  H61 A   B  14      10.304  21.673  13.860  1.00 20.00           H
ATOM    346  H62 A   B  14       8.559  21.519  14.119  1.00 20.00           H
ATOM    347  N7  A   B  14      12.181  19.409  14.065  1.00 13.26           N
ATOM    348  C8  A   B  14      12.764  18.235  14.083  1.00 16.90           C
ATOM    349  H8  A   B  14      13.840  18.108  14.142  1.00 20.00           H
ATOM    350  N9  A   B  14      11.898  17.166  14.055  1.00 14.64           N
ATOM    351  P   T   B  15      13.636  12.013  12.468  1.00 28.80           P
ATOM    352  N1  T   B  15      10.238  16.632  10.454  1.00 27.42           N
ATOM    353  H1' T   B  15       8.840  15.093  10.021  1.00 20.00           H
ATOM    354  C1' T   B  15       9.892  15.176  10.330  1.00 22.17           C
ATOM    355  O1P T   B  15      13.540  10.575  12.802  1.00 20.00           O
ATOM    356  O2  T   B  15       7.989  17.224  10.443  1.00 18.40           O
ATOM    357  C2  T   B  15       9.168  17.540  10.539  1.00 21.32           C
ATOM    358  C2' T   B  15      10.734  14.351   9.352  1.00 26.62           C
ATOM    359 1H2' T   B  15      10.552  14.633   8.317  1.00 20.00           H
ATOM    360 2H2' T   B  15      11.792  14.404   9.603  1.00 20.00           H
ATOM    361  O2P T   B  15      14.855  12.513  11.793  1.00 20.00           O
ATOM    362  H3  T   B  15       8.687  19.507  10.675  1.00 20.00           H
ATOM    363  N3  T   B  15       9.477  18.876  10.638  1.00 17.57           N
ATOM    364  C3' T   B  15      10.221  12.944   9.654  1.00 28.50           C
ATOM    365  O3' T   B  15       9.025  12.787   8.901  1.00 39.73           O
ATOM    366  H3' T   B  15      10.959  12.182   9.394  1.00 20.00           H
ATOM    367  C4  T   B  15      10.739  19.417  10.634  1.00 12.10           C
ATOM    368  O4  T   B  15      10.861  20.633  10.778  1.00 13.72           O
ATOM    369  H4' T   B  15       8.991  12.677  11.411  1.00 20.00           H
ATOM    370  O4' T   B  15      10.070  14.442  11.529  1.00 23.77           O
ATOM    371  C4' T   B  15       9.994  13.050  11.182  1.00 26.40           C
ATOM    372  C5  T   B  15      11.817  18.436  10.472  1.00 18.42           C
ATOM    373  O5' T   B  15      12.361  12.472  11.596  1.00 32.26           O
ATOM    374  C5' T   B  15      11.016  12.255  12.023  1.00 25.68           C
ATOM    375 1H5' T   B  15      10.777  11.191  11.965  1.00 20.00           H
ATOM    376 2H5' T   B  15      10.915  12.575  13.062  1.00 20.00           H
ATOM    377  C5M T   B  15      13.262  18.911  10.385  0.00 99.00           C
ATOM    378  H6  T   B  15      12.348  16.393  10.288  1.00 20.00           H
ATOM    379  C6  T   B  15      11.541  17.102  10.392  1.00 17.04           C
ATOM    380 1H5M T   B  15      13.949  18.074  10.258  0.00  0.00           H
ATOM    381 2H5M T   B  15      13.517  19.459  11.294  0.00  0.00           H
ATOM    382 3H5M T   B  15      13.359  19.595   9.540  0.00  0.00           H
ATOM    383  P   A   B  16       8.292  11.387   8.625  1.00 34.80           P
ATOM    384  N1  A   B  16       7.645  19.514   7.289  1.00  9.81           N
ATOM    385  C1' A   B  16       5.077  15.063   7.582  1.00 21.52           C
ATOM    386  H1' A   B  16       4.293  15.828   7.515  1.00 20.00           H
ATOM    387  O1P A   B  16       8.187  10.627   9.890  1.00 20.00           O
ATOM    388  C2  A   B  16       6.354  19.240   7.423  1.00 14.96           C
ATOM    389  H2  A   B  16       5.698  20.089   7.559  1.00 20.00           H
ATOM    390  C2' A   B  16       4.711  13.887   6.667  1.00 22.34           C
ATOM    391 1H2' A   B  16       4.040  14.229   5.884  1.00 20.00           H
ATOM    392 2H2' A   B  16       5.598  13.445   6.216  1.00 20.00           H
ATOM    393  O2P A   B  16       8.874  10.752   7.428  1.00 20.00           O
ATOM    394  N3  A   B  16       5.765  18.051   7.416  1.00 13.91           N
ATOM    395  H3' A   B  16       4.417  11.832   7.269  1.00 20.00           H
ATOM    396  C3' A   B  16       4.083  12.825   7.576  1.00 24.53           C
ATOM    397  O3' A   B  16       2.652  12.829   7.623  1.00 30.04           O
ATOM    398  C4  A   B  16       6.663  17.036   7.266  1.00 14.86           C
ATOM    399  H4' A   B  16       3.992  13.070   9.715  1.00 20.00           H
ATOM    400  O4' A   B  16       5.114  14.564   8.904  1.00 21.13           O
ATOM    401  C4' A   B  16       4.732  13.193   8.923  1.00 20.73           C
ATOM    402  C5  A   B  16       8.016  17.156   7.081  1.00 14.23           C
ATOM    403  O5' A   B  16       6.845  11.975   8.255  1.00 36.25           O
ATOM    404  C5' A   B  16       5.934  12.301   9.293  1.00 27.91           C
ATOM    405 1H5' A   B  16       5.549  11.363   9.687  1.00 20.00           H
ATOM    406 2H5' A   B  16       6.492  12.804  10.084  1.00 20.00           H
ATOM    407  N6  A   B  16       9.744  18.866   7.023  1.00 12.27           N
ATOM    408  C6  A   B  16       8.480  18.493   7.119  1.00 10.10           C
ATOM    409  H61 A   B  16      10.443  18.159   6.920  1.00 20.00           H
ATOM    410  H62 A   B  16       9.954  19.852   7.139  1.00 20.00           H
ATOM    411  N7  A   B  16       8.621  15.899   6.924  1.00 18.45           N
ATOM    412  C8  A   B  16       7.613  15.074   7.076  1.00 15.57           C
ATOM    413  H8  A   B  16       7.722  13.996   7.059  1.00 20.00           H
ATOM    414  N9  A   B  16       6.395  15.684   7.280  1.00 20.33           N
ATOM    415  P   T   B  17       1.728  12.541   6.322  1.00 31.28           P
ATOM    416  N1  T   B  17       4.089  17.689   4.234  1.00 17.05           N
ATOM    417  H1' T   B  17       2.271  18.696   4.745  1.00 20.00           H
ATOM    418  C1' T   B  17       2.629  17.673   4.570  1.00 22.07           C
ATOM    419  O1P T   B  17       0.384  12.108   6.767  1.00 20.00           O
ATOM    420  O2  T   B  17       4.190  20.004   4.308  1.00 13.38           O
ATOM    421  C2  T   B  17       4.759  18.922   4.260  1.00 12.53           C
ATOM    422  C2' T   B  17       1.726  17.008   3.525  1.00 21.24           C
ATOM    423 1H2' T   B  17       1.437  17.735   2.774  1.00 20.00           H
ATOM    424 2H2' T   B  17       2.230  16.168   3.054  1.00 20.00           H
ATOM    425  O2P T   B  17       2.487  11.684   5.383  1.00 20.00           O
ATOM    426  H3  T   B  17       6.607  19.783   4.174  1.00 20.00           H
ATOM    427  N3  T   B  17       6.122  18.903   4.062  1.00 12.08           N
ATOM    428  C3' T   B  17       0.526  16.444   4.301  1.00 30.05           C
ATOM    429  O3' T   B  17      -0.691  17.188   4.139  1.00 27.65           O
ATOM    430  H3' T   B  17       0.344  15.416   3.982  1.00 20.00           H
ATOM    431  C4  T   B  17       6.887  17.785   3.845  1.00 10.59           C
ATOM    432  O4  T   B  17       8.096  17.925   3.667  1.00 14.74           O
ATOM    433  H4' T   B  17       0.478  17.149   6.342  1.00 20.00           H
ATOM    434  O4' T   B  17       2.421  16.900   5.732  1.00 22.80           O
ATOM    435  C4' T   B  17       1.069  16.447   5.749  1.00 24.73           C
ATOM    436  C5  T   B  17       6.132  16.531   3.777  1.00 12.84           C
ATOM    437  O5' T   B  17       1.605  14.014   5.684  1.00 22.08           O
ATOM    438  C5' T   B  17       1.012  15.070   6.431  1.00 17.52           C
ATOM    439 1H5' T   B  17      -0.030  14.823   6.625  1.00 20.00           H
ATOM    440 2H5' T   B  17       1.532  15.148   7.386  1.00 20.00           H
ATOM    441  C5M T   B  17       6.865  15.228   3.497  0.00 99.00           C
ATOM    442  H6  T   B  17       4.239  15.583   3.986  1.00 20.00           H
ATOM    443  C6  T   B  17       4.784  16.518   3.982  1.00 13.70           C
ATOM    444 1H5M T   B  17       6.183  14.377   3.520  0.00  0.00           H
ATOM    445 2H5M T   B  17       7.643  15.087   4.248  0.00  0.00           H
ATOM    446 3H5M T   B  17       7.348  15.290   2.522  0.00  0.00           H
ATOM    447  P   A   B  18      -1.496  17.288   2.728  1.00 26.44           P
ATOM    448  N1  A   B  18       7.378  20.103   0.699  1.00 11.96           N
ATOM    449  C1' A   B  18       2.273  20.552   0.925  1.00 15.24           C
ATOM    450  H1' A   B  18       2.678  21.565   1.016  1.00 20.00           H
ATOM    451  O1P A   B  18      -2.894  17.704   2.967  1.00 20.00           O
ATOM    452  C2  A   B  18       6.573  21.144   0.867  1.00 13.27           C
ATOM    453  H2  A   B  18       7.053  22.103   1.012  1.00 20.00           H
ATOM    454  C2' A   B  18       1.252  20.514  -0.207  1.00 14.36           C
ATOM    455 1H2' A   B  18       1.569  21.200  -0.978  1.00 20.00           H
ATOM    456 2H2' A   B  18       1.146  19.505  -0.604  1.00 20.00           H
ATOM    457  O2P A   B  18      -1.232  16.073   1.918  1.00 20.00           O
ATOM    458  N3  A   B  18       5.248  21.157   0.849  1.00 12.00           N
ATOM    459  H3' A   B  18      -0.858  20.214   0.104  1.00 20.00           H
ATOM    460  C3' A   B  18      -0.088  20.926   0.407  1.00 17.61           C
ATOM    461  O3' A   B  18      -0.514  22.245   0.038  1.00 17.99           O
ATOM    462  C4  A   B  18       4.725  19.906   0.736  1.00 11.85           C
ATOM    463  H4' A   B  18       0.150  21.751   2.398  1.00 20.00           H
ATOM    464  O4' A   B  18       1.527  20.259   2.074  1.00 16.57           O
ATOM    465  C4' A   B  18       0.209  20.773   1.916  1.00 18.64           C
ATOM    466  C5  A   B  18       5.413  18.732   0.574  1.00 12.43           C
ATOM    467  O5' A   B  18      -0.741  18.517   2.022  1.00 19.68           O
ATOM    468  C5' A   B  18      -0.740  19.805   2.628  1.00 18.89           C
ATOM    469 1H5' A   B  18      -1.750  20.210   2.620  1.00 20.00           H
ATOM    470 2H5' A   B  18      -0.406  19.721   3.664  1.00 20.00           H
ATOM    471  N6  A   B  18       7.720  17.940   0.451  1.00 13.01           N
ATOM    472  C6  A   B  18       6.824  18.901   0.571  1.00 12.08           C
ATOM    473  H61 A   B  18       7.424  17.002   0.639  1.00 20.00           H
ATOM    474  H62 A   B  18       8.686  18.213   0.606  1.00 20.00           H
ATOM    475  N7  A   B  18       4.525  17.648   0.430  1.00 13.59           N
ATOM    476  C8  A   B  18       3.349  18.213   0.595  1.00 11.10           C
ATOM    477  H8  A   B  18       2.414  17.663   0.602  1.00 20.00           H
ATOM    478  N9  A   B  18       3.389  19.581   0.759  1.00 13.50           N
ATOM    479  P   C   B  19      -0.811  22.699  -1.492  1.00 16.01           P
ATOM    480  N1  C   B  19       4.654  21.453  -2.708  1.00 11.50           N
ATOM    481  C1' C   B  19       4.193  22.874  -2.718  1.00 13.12           C
ATOM    482  H1' C   B  19       5.060  23.537  -2.787  1.00 20.00           H
ATOM    483  O1P C   B  19      -1.684  23.889  -1.533  1.00 20.00           O
ATOM    484  O2  C   B  19       6.836  22.105  -3.044  1.00 14.86           O
ATOM    485  C2  C   B  19       6.025  21.197  -2.832  1.00 11.83           C
ATOM    486  C2' C   B  19       3.228  23.193  -3.857  1.00 10.26           C
ATOM    487 1H2' C   B  19       3.756  23.291  -4.804  1.00 20.00           H
ATOM    488 2H2' C   B  19       2.438  22.443  -3.925  1.00 20.00           H
ATOM    489  O2P C   B  19      -1.139  21.525  -2.334  1.00 20.00           O
ATOM    490  N3  C   B  19       6.490  19.921  -2.859  1.00 10.91           N
ATOM    491  H3' C   B  19       1.590  24.593  -3.706  1.00 20.00           H
ATOM    492  O3' C   B  19       3.407  25.577  -3.896  1.00 11.97           O
ATOM    493  C3' C   B  19       2.629  24.509  -3.377  1.00 10.49           C
ATOM    494  C4  C   B  19       5.638  18.939  -2.713  1.00  7.99           C
ATOM    495  N4  C   B  19       6.157  17.752  -2.594  1.00 15.71           N
ATOM    496  C4' C   B  19       2.708  24.382  -1.840  1.00 11.52           C
ATOM    497  O4' C   B  19       3.487  23.223  -1.553  1.00 11.57           O
ATOM    498  H4' C   B  19       3.179  25.270  -1.416  1.00 20.00           H
ATOM    499  H41 C   B  19       5.647  17.139  -1.982  1.00 20.00           H
ATOM    500  H42 C   B  19       7.175  17.746  -2.588  1.00 20.00           H
ATOM    501  H5  C   B  19       3.536  18.300  -2.545  1.00 20.00           H
ATOM    502  C5  C   B  19       4.229  19.119  -2.640  1.00  8.79           C
ATOM    503  C5' C   B  19       1.310  24.220  -1.244  1.00 16.46           C
ATOM    504  O5' C   B  19       0.639  23.181  -1.938  1.00 14.28           O
ATOM    505 1H5' C   B  19       0.749  25.150  -1.349  1.00 20.00           H
ATOM    506 2H5' C   B  19       1.398  23.983  -0.181  1.00 20.00           H
ATOM    507  C6  C   B  19       3.765  20.398  -2.646  1.00 13.94           C
ATOM    508  H6  C   B  19       2.698  20.607  -2.571  1.00 20.00           H
ATOM    509 HO3' C   B  19       3.510  25.420  -4.835  1.00  0.00           H
TER     510      C   B  19
HETATM  511  H01 RES    20       5.176  24.702   5.213  1.00  0.00           H
HETATM  512  H02 RES    20       4.333  26.268   5.249  1.00  0.00           H
HETATM  513  H03 RES    20       4.938  16.334  12.490  1.00  0.00           H
HETATM  514  H04 RES    20      11.726  14.241  18.014  1.00  0.00           H
HETATM  515  O1  RES    20       1.967  25.081   5.477  1.00  0.00           O
HETATM  516  C1  RES    20       4.162  24.133   2.620  1.00  0.00           C
HETATM  517  N1  RES    20       3.984  22.933   3.034  1.00  0.00           N
HETATM  518  C10 RES    20       2.337  17.591   9.759  1.00  0.00           C
HETATM  519  N10 RES    20       7.781  14.749  16.959  1.00  0.00           N
HETATM  520 1H10 RES    20       7.362  15.596  16.590  1.00  0.00           H
HETATM  521  N11 RES    20      10.784  13.997  18.346  1.00  0.00           N
HETATM  522  C11 RES    20       3.330  17.102  10.657  1.00  0.00           C
HETATM  523  H11 RES    20       4.086  22.252   2.270  1.00  0.00           H
HETATM  524 1H11 RES    20       4.250  17.615  10.915  1.00  0.00           H
HETATM  525  C12 RES    20       2.902  15.866  11.096  1.00  0.00           C
HETATM  526  N12 RES    20      10.451  16.094  17.492  1.00  0.00           N
HETATM  527 1H12 RES    20      11.289  16.035  16.922  1.00  0.00           H
HETATM  528 2H12 RES    20       9.779  16.816  17.245  1.00  0.00           H
HETATM  529  C13 RES    20       0.864  14.371  10.580  1.00  0.00           C
HETATM  530 1H13 RES    20       1.355  13.552  10.047  1.00  0.00           H
HETATM  531 2H13 RES    20      -0.114  14.546  10.123  1.00  0.00           H
HETATM  532 3H13 RES    20       0.712  14.094  11.626  1.00  0.00           H
HETATM  533  C14 RES    20       1.349  16.642   9.655  1.00  0.00           C
HETATM  534 1H14 RES    20       0.454  16.596   9.046  1.00  0.00           H
HETATM  535  C15 RES    20       3.577  14.896  12.003  1.00  0.00           C
HETATM  536  C16 RES    20       5.607  14.562  13.330  1.00  0.00           C
HETATM  537  C17 RES    20       6.287  14.932  14.518  1.00  0.00           C
HETATM  538 1H17 RES    20       6.189  15.889  15.015  1.00  0.00           H
HETATM  539  C18 RES    20       6.976  13.817  14.940  1.00  0.00           C
HETATM  540  C19 RES    20       5.924  13.264  13.025  1.00  0.00           C
HETATM  541 1H19 RES    20       5.633  12.635  12.191  1.00  0.00           H
HETATM  542  C2  RES    20       4.282  25.237   4.890  1.00  0.00           C
HETATM  543  O2  RES    20       0.136  18.909   8.549  1.00  0.00           O
HETATM  544  N2  RES    20       4.293  24.465   1.315  1.00  0.00           N
HETATM  545  C20 RES    20       7.389  11.466  13.995  1.00  0.00           C
HETATM  546 1H20 RES    20       7.028  10.906  13.127  1.00  0.00           H
HETATM  547 2H20 RES    20       7.115  10.928  14.907  1.00  0.00           H
HETATM  548 3H20 RES    20       8.477  11.556  13.931  1.00  0.00           H
HETATM  549  H21 RES    20       4.666  25.385   1.121  1.00  0.00           H
HETATM  550  C21 RES    20       7.745  13.627  16.199  1.00  0.00           C
HETATM  551  H22 RES    20       4.561  23.714   0.687  1.00  0.00           H
HETATM  552  C22 RES    20       8.487  14.854  18.246  1.00  0.00           C
HETATM  553 1H22 RES    20       8.133  15.755  18.757  1.00  0.00           H
HETATM  554 2H22 RES    20       8.238  13.986  18.865  1.00  0.00           H
HETATM  555  C23 RES    20       9.983  14.949  18.035  1.00  0.00           C
HETATM  556  C3  RES    20       3.077  24.590   5.550  1.00  0.00           C
HETATM  557  N3  RES    20       4.177  25.231   3.419  1.00  0.00           N
HETATM  558  O3  RES    20       3.143  13.786  12.278  1.00  0.00           O
HETATM  559  H31 RES    20       4.508  26.072   2.967  1.00  0.00           H
HETATM  560  O4  RES    20       8.252  12.589  16.588  1.00  0.00           O
HETATM  561  C4  RES    20       2.389  22.461   6.555  1.00  0.00           C
HETATM  562  N4  RES    20       3.332  23.406   6.167  1.00  0.00           N
HETATM  563  H41 RES    20       4.302  23.167   6.315  1.00  0.00           H
HETATM  564  C5  RES    20       2.721  21.384   7.359  1.00  0.00           C
HETATM  565  N5  RES    20       0.544  21.252   6.895  1.00  0.00           N
HETATM  566  H51 RES    20       3.700  21.174   7.775  1.00  0.00           H
HETATM  567  C6  RES    20       1.529  20.592   7.613  1.00  0.00           C
HETATM  568  N6  RES    20       2.332  18.797   9.033  1.00  0.00           N
HETATM  569  H61 RES    20       3.211  19.294   8.979  1.00  0.00           H
HETATM  570  N7  RES    20       1.680  15.587  10.483  1.00  0.00           N
HETATM  571  C7  RES    20      -0.891  20.988   6.778  1.00  0.00           C
HETATM  572  H71 RES    20      -1.048  20.026   6.281  1.00  0.00           H
HETATM  573  H72 RES    20      -1.375  21.774   6.192  1.00  0.00           H
HETATM  574  H73 RES    20      -1.338  20.967   7.776  1.00  0.00           H
HETATM  575  C8  RES    20       1.073  22.356   6.271  1.00  0.00           C
HETATM  576  N8  RES    20       4.736  15.341  12.561  1.00  0.00           N
HETATM  577  H81 RES    20       0.465  23.002   5.648  1.00  0.00           H
HETATM  578  C9  RES    20       1.254  19.370   8.417  1.00  0.00           C
HETATM  579  N9  RES    20       6.785  12.799  14.008  1.00  0.00           N
CONECT   40   39
CONECT   56   55
CONECT   61   58
CONECT   41   39
CONECT   57   55
CONECT   62   58
CONECT   63   58
CONECT   35   51   39   34   33
CONECT   38   44   37   33
CONECT   39   45   41   40   35
CONECT   45   52   47   46   39
CONECT   48   53   49   44
CONECT   52   55   51   50   45
CONECT   53   60   58   48
CONECT   55   57   56   54   52
CONECT   58   61   62   63   53
CONECT   60   59   53   33
CONECT   34   35
CONECT   43   44
CONECT   47   45
CONECT   50   52
CONECT   59   60
CONECT   33   60   38   35
CONECT   44   48   43   38
CONECT   36   32
CONECT   37   38
CONECT   42   32
CONECT   46   64   45
CONECT   49   48
CONECT   51   52   35
CONECT   54   55   32
CONECT   32   13   54   42   36
CONECT   72   71
CONECT   86   85
CONECT   73   71
CONECT   87   85
CONECT   66   95   81   71   67
CONECT   69   75   70   65
CONECT   71   77   73   72   66
CONECT   77   82   78   76   71
CONECT   79   95   83   75
CONECT   82   85   81   80   77
CONECT   83   92   89   79
CONECT   85   87   86   84   82
CONECT   89   88   83   65
CONECT   93   95   94   92
CONECT   67   66
CONECT   70   69
CONECT   76   77
CONECT   80   82
CONECT   90   88
CONECT   91   88
CONECT   94   93
CONECT   65   89   69
CONECT   75   79   69
CONECT   88   91   90   89
CONECT   92   93   83
CONECT   95   93   79   66
CONECT   68   64
CONECT   74   64
CONECT   78   96   77
CONECT   81   82   66
CONECT   84   85   64
CONECT   64   84   74   68   46
CONECT  104  103
CONECT  120  119
CONECT  125  122
CONECT  105  103
CONECT  121  119
CONECT  126  122
CONECT  127  122
CONECT   99  115  103   98   97
CONECT  102  108  101   97
CONECT  103  109  105  104   99
CONECT  109  116  111  110  103
CONECT  112  117  113  108
CONECT  116  119  115  114  109
CONECT  117  124  122  112
CONECT  119  121  120  118  116
CONECT  122  125  127  126  117
CONECT  124  123  117   97
CONECT   98   99
CONECT  107  108
CONECT  111  109
CONECT  114  116
CONECT  123  124
CONECT   97  124  102   99
CONECT  108  112  107  102
CONECT  100   96
CONECT  101  102
CONECT  106   96
CONECT  110  128  109
CONECT  113  112
CONECT  115  116   99
CONECT  118  119   96
CONECT   96  118  106  100   78
CONECT  136  135
CONECT  150  149
CONECT  137  135
CONECT  151  149
CONECT  130  135  131  145  159
CONECT  133  134  139  129
CONECT  135  136  137  141  130
CONECT  141  135  140  142  146
CONECT  143  139  147  159
CONECT  146  141  144  145  149
CONECT  147  143  153  156
CONECT  149  146  148  150  151
CONECT  153  147  152  129
CONECT  157  156  158  159
CONECT  131  130
CONECT  134  133
CONECT  140  141
CONECT  144  146
CONECT  154  152
CONECT  155  152
CONECT  158  157
CONECT  129  133  153
CONECT  139  133  143
CONECT  152  153  154  155
CONECT  156  147  157
CONECT  159  143  157  130
CONECT  132  128
CONECT  138  128
CONECT  142  141  160
CONECT  145  146  130
CONECT  148  149  128
CONECT  128  132  138  148  110
CONECT  168  167
CONECT  184  183
CONECT  189  186
CONECT  169  167
CONECT  185  183
CONECT  190  186
CONECT  191  186
CONECT  163  161  162  167  179
CONECT  166  161  165  172
CONECT  167  163  168  169  173
CONECT  173  167  174  175  180
CONECT  176  172  177  181
CONECT  180  173  178  179  183
CONECT  181  176  186  188
CONECT  183  180  182  184  185
CONECT  186  189  190  191  181
CONECT  188  161  181  187
CONECT  162  163
CONECT  171  172
CONECT  175  173
CONECT  178  180
CONECT  187  188
CONECT  161  163  166  188
CONECT  172  166  171  176
CONECT  164  160
CONECT  165  166
CONECT  170  160
CONECT  174  173  192
CONECT  177  176
CONECT  179  163  180
CONECT  182  160  183
CONECT  160  142  164  170  182
CONECT  200  199
CONECT  214  213
CONECT  201  199
CONECT  215  213
CONECT  194  195  199  209  223
CONECT  197  193  198  203
CONECT  199  194  200  201  205
CONECT  205  199  204  206  210
CONECT  207  203  211  223
CONECT  210  205  208  209  213
CONECT  211  207  217  220
CONECT  213  210  212  214  215
CONECT  217  193  211  216
CONECT  221  220  222  223
CONECT  195  194
CONECT  198  197
CONECT  204  205
CONECT  208  210
CONECT  218  216
CONECT  219  216
CONECT  222  221
CONECT  193  197  217
CONECT  203  197  207
CONECT  216  217  218  219
CONECT  220  211  221
CONECT  223  194  207  221
CONECT  196  192
CONECT  202  192
CONECT  206  205  224
CONECT  209  194  210
CONECT  212  192  213
CONECT  192  174  196  202  212
CONECT  232  231
CONECT  250  248
CONECT  233  231
CONECT  251  248
CONECT  226  225  227  231  242
CONECT  230  225  229  235
CONECT  231  226  232  233  238
CONECT  238  231  236  237  241
CONECT  239  235  240  247
CONECT  241  238  242  243  248
CONECT  247  239  246  252
CONECT  248  241  249  250  251
CONECT  252  225  247  253
CONECT  227  226
CONECT  236  238
CONECT  243  241
CONECT  244  240
CONECT  245  240
CONECT  246  247
CONECT  253  252
CONECT  254  237
CONECT  225  226  230  252
CONECT  235  230  239
CONECT  240  239  244  245
CONECT  228  224
CONECT  229  230
CONECT  234  224
CONECT  237  254  238
CONECT  242  226  241
CONECT  249  224  248
CONECT  224  206  228  234  249
CONECT  295  294
CONECT  311  310
CONECT  316  313
CONECT  296  294
CONECT  312  310
CONECT  317  313
CONECT  318  313
CONECT  290  306  294  289  288
CONECT  293  299  292  288
CONECT  294  300  296  295  290
CONECT  300  307  302  301  294
CONECT  303  308  304  299
CONECT  307  310  306  305  300
CONECT  308  315  313  303
CONECT  310  312  311  309  307
CONECT  313  316  317  318  308
CONECT  315  314  308  288
CONECT  289  290
CONECT  298  299
CONECT  302  300
CONECT  305  307
CONECT  314  315
CONECT  288  315  293  290
CONECT  299  303  298  293
CONECT  291  287
CONECT  292  293
CONECT  297  287
CONECT  301  319  300
CONECT  304  303
CONECT  306  307  290
CONECT  309  310  287
CONECT  287  309  297  291  268
CONECT  327  326
CONECT  341  340
CONECT  328  326
CONECT  342  340
CONECT  321  322  326  336  350
CONECT  324  325  330  320
CONECT  326  321  327  328  332
CONECT  332  326  331  333  337
CONECT  334  330  338  350
CONECT  337  332  335  336  340
CONECT  338  334  344  347
CONECT  340  337  339  341  342
CONECT  344  338  343  320
CONECT  348  347  349  350
CONECT  322  321
CONECT  325  324
CONECT  331  332
CONECT  335  337
CONECT  345  343
CONECT  346  343
CONECT  349  348
CONECT  320  324  344
CONECT  330  324  334
CONECT  343  344  345  346
CONECT  347  338  348
CONECT  350  321  334  348
CONECT  323  319
CONECT  329  319
CONECT  333  332  351
CONECT  336  321  337
CONECT  339  340  319
CONECT  319  323  329  339  301
CONECT  359  358
CONECT  375  374
CONECT  380  377
CONECT  360  358
CONECT  376  374
CONECT  381  377
CONECT  382  377
CONECT  354  352  353  358  370
CONECT  357  352  356  363
CONECT  358  354  359  360  364
CONECT  364  358  365  366  371
CONECT  367  363  372  368
CONECT  371  364  374  370  369
CONECT  372  367  379  377
CONECT  374  376  375  373  371
CONECT  377  382  380  381  372
CONECT  379  352  378  372
CONECT  353  354
CONECT  362  363
CONECT  366  364
CONECT  369  371
CONECT  378  379
CONECT  352  354  357  379
CONECT  363  357  367  362
CONECT  355  351
CONECT  356  357
CONECT  361  351
CONECT  365  364  383
CONECT  368  367
CONECT  370  354  371
CONECT  373  351  374
CONECT  351  333  355  361  373
CONECT  391  390
CONECT  405  404
CONECT  392  390
CONECT  406  404
CONECT  385  414  400  390  386
CONECT  388  394  389  384
CONECT  390  396  392  391  385
CONECT  396  401  397  395  390
CONECT  398  414  402  394
CONECT  401  404  400  399  396
CONECT  402  411  408  398
CONECT  404  406  405  403  401
CONECT  408  407  402  384
CONECT  412  414  413  411
CONECT  386  385
CONECT  389  388
CONECT  395  396
CONECT  399  401
CONECT  409  407
CONECT  410  407
CONECT  413  412
CONECT  384  408  388
CONECT  394  398  388
CONECT  407  410  409  408
CONECT  411  412  402
CONECT  414  412  398  385
CONECT  387  383
CONECT  393  383
CONECT  397  415  396
CONECT  400  401  385
CONECT  403  404  383
CONECT  383  365  403  393  387
CONECT  423  422
CONECT  439  438
CONECT  444  441
CONECT  424  422
CONECT  440  438
CONECT  445  441
CONECT  446  441
CONECT  418  422  434  416  417
CONECT  421  420  427  416
CONECT  422  423  424  428  418
CONECT  428  422  429  430  435
CONECT  431  427  432  436
CONECT  435  428  433  434  438
CONECT  436  431  441  443
CONECT  438  435  437  439  440
CONECT  441  445  444  446  436
CONECT  443  436  442  416
CONECT  417  418
CONECT  426  427
CONECT  430  428
CONECT  433  435
CONECT  442  443
CONECT  416  421  418  443
CONECT  427  421  426  431
CONECT  419  415
CONECT  420  421
CONECT  425  415
CONECT  429  428  447
CONECT  432  431
CONECT  434  418  435
CONECT  437  438  415
CONECT  415  419  425  437  397
CONECT  455  454
CONECT  469  468
CONECT  456  454
CONECT  470  468
CONECT  449  450  454  464  478
CONECT  452  448  453  458
CONECT  454  449  455  456  460
CONECT  460  454  459  461  465
CONECT  462  458  466  478
CONECT  465  460  463  464  468
CONECT  466  462  472  475
CONECT  468  467  469  470  465
CONECT  472  448  471  466
CONECT  476  475  477  478
CONECT  450  449
CONECT  453  452
CONECT  459  460
CONECT  463  465
CONECT  473  471
CONECT  474  471
CONECT  477  476
CONECT  448  452  472
CONECT  458  452  462
CONECT  471  472  473  474
CONECT  475  476  466
CONECT  478  449  462  476
CONECT  451  447
CONECT  457  447
CONECT  461  460  479
CONECT  464  449  465
CONECT  467  447  468
CONECT  447  429  451  457  467
CONECT  487  486
CONECT  505  503
CONECT  488  486
CONECT  506  503
CONECT  481  497  480  482  486
CONECT  485  480  484  490
CONECT  486  481  487  488  493
CONECT  493  496  486  491  492
CONECT  494  502  495  490
CONECT  496  503  498  497  493
CONECT  502  507  494  501
CONECT  503  506  505  504  496
CONECT  507  508  502  480
CONECT  482  481
CONECT  491  493
CONECT  498  496
CONECT  499  495
CONECT  500  495
CONECT  501  502
CONECT  508  507
CONECT  509  492
CONECT  480  507  481  485
CONECT  490  494  485
CONECT  495  494  500  499
CONECT  483  479
CONECT  484  485
CONECT  489  479
CONECT  492  509  493
CONECT  497  496  481
CONECT  504  503  479
CONECT  479  504  461  483  489
CONECT  520  519
CONECT  524  522
CONECT  527  526
CONECT  530  529
CONECT  534  533
CONECT  538  537
CONECT  541  540
CONECT  546  545
CONECT  553  552
CONECT  528  526
CONECT  531  529
CONECT  547  545
CONECT  554  552
CONECT  532  529
CONECT  548  545
CONECT  516  557  544  517
CONECT  518  568  533  522
CONECT  522  525  524  518
CONECT  525  570  535  522
CONECT  529  570  532  531  530
CONECT  533  570  534  518
CONECT  535  558  576  525
CONECT  536  576  540  537
CONECT  537  539  538  536
CONECT  539  550  579  537
CONECT  540  579  541  536
CONECT  542  556  557  512  511
CONECT  545  548  579  547  546
CONECT  550  560  539  519
CONECT  552  553  554  555  519
CONECT  555  552  526  521
CONECT  556  562  542  515
CONECT  561  562  564  575
CONECT  564  561  566  567
CONECT  567  564  565  578
CONECT  571  565  572  573  574
CONECT  575  561  565  577
CONECT  578  567  568  543
CONECT  511  542
CONECT  512  542
CONECT  513  576
CONECT  514  521
CONECT  523  517
CONECT  549  544
CONECT  551  544
CONECT  559  557
CONECT  563  562
CONECT  566  564
CONECT  569  568
CONECT  572  571
CONECT  573  571
CONECT  574  571
CONECT  577  575
CONECT  517  523  516
CONECT  519  550  552  520
CONECT  521  555  514
CONECT  526  555  528  527
CONECT  544  549  551  516
CONECT  557  559  542  516
CONECT  562  556  561  563
CONECT  565  567  571  575
CONECT  568  569  578  518
CONECT  570  533  529  525
CONECT  576  536  535  513
CONECT  579  545  540  539
CONECT  515  556
CONECT  543  578
CONECT  558  535
CONECT  560  550
END
