# Supplementary material for: Comparative in silico study of congocidine congeners as potential inhibitors of African swine fever virus
Source: PLoS One. 2019 Aug 28;14(8):e0221175. doi: 10.1371/journal.pone.0221175 (PMC6713398; doi:10.1371/journal.pone.0221175)
Supplement: S4 Data — (ZIP) [file pone.0221175.s004.zip › S4 Data Minimized PDB for predictta/congo2conf3ME.pdb]

HEADER                                            01-JAN-01   CONG              
EXPDTA    THEORETICAL MODEL                                                     
REMARK   3                                                                      
REMARK   3 REFINEMENT.                                                          
REMARK   3   PROGRAM 1                  ICM 3.8                                 
REMARK   3   AUTHORS 1      R.ABAGYAN, M.TOTROV                                 
REMARK  76                                                                      
REMARK  76 DNA (5'-D(CPGPTPAPTPAPTPAPCPG)-3'); CHAIN: A, B; ENGINEERED:         
CRYST1   25.180   39.110   53.470  90.00  90.00  90.00 P 21 21 21               
ATOM      1  N1  G   A   2       9.404  19.756  -2.658  1.00 15.68           N
ATOM      2  H1  G   A   2       8.417  19.871  -2.485  1.00 20.00           H
ATOM      3  H1' G   A   2      14.132  20.874  -4.216  1.00 20.00           H
ATOM      4  C1' G   A   2      14.434  20.147  -3.459  1.00 24.61           C
ATOM      5  N2  G   A   2       9.646  22.006  -2.453  1.00 14.57           N
ATOM      6  C2  G   A   2      10.209  20.844  -2.621  1.00 16.05           C
ATOM      7  C2' G   A   2      14.856  20.907  -2.199  1.00 27.40           C
ATOM      8 1H2' G   A   2      14.754  21.979  -2.380  1.00 20.00           H
ATOM      9 2H2' G   A   2      14.239  20.648  -1.344  1.00 20.00           H
ATOM     10  H21 G   A   2      10.243  22.737  -2.106  1.00 20.00           H
ATOM     11  H22 G   A   2       8.640  22.063  -2.327  1.00 20.00           H
ATOM     12  N3  G   A   2      11.526  20.821  -2.810  1.00 13.29           N
ATOM     13  O3' G   A   2      17.112  21.714  -1.960  1.00 24.39           O
ATOM     14  H3' G   A   2      16.440  19.937  -1.043  1.00 20.00           H
ATOM     15  C3' G   A   2      16.325  20.529  -1.960  1.00 27.62           C
ATOM     16  C4  G   A   2      12.004  19.556  -2.994  1.00 15.70           C
ATOM     17  C4' G   A   2      16.734  19.799  -3.255  1.00 29.19           C
ATOM     18  H4' G   A   2      17.180  20.554  -3.882  1.00 20.00           H
ATOM     19  O4' G   A   2      15.541  19.368  -3.904  1.00 19.51           O
ATOM     20  C5  G   A   2      11.280  18.380  -3.033  1.00 14.91           C
ATOM     21  C5' G   A   2      17.733  18.615  -3.191  1.00 32.74           C
ATOM     22  O5' G   A   2      17.164  17.491  -2.522  1.00 27.54           O
ATOM     23 1H5' G   A   2      18.625  18.955  -2.673  1.00 20.00           H
ATOM     24 2H5' G   A   2      17.970  18.387  -4.235  1.00 20.00           H
ATOM     25  C6  G   A   2       9.854  18.465  -2.849  1.00 14.69           C
ATOM     26  O6  G   A   2       9.002  17.579  -2.947  1.00 16.78           O
ATOM     27  N7  G   A   2      12.130  17.297  -3.324  1.00 17.99           N
ATOM     28  H8  G   A   2      14.203  17.289  -3.626  1.00 20.00           H
ATOM     29  C8  G   A   2      13.307  17.848  -3.401  1.00 21.53           C
ATOM     30  N9  G   A   2      13.312  19.210  -3.229  1.00 18.23           N
ATOM     31 HO5' G   A   2      16.228  17.714  -2.341  1.00  0.00           H
ATOM     32  P   T   A   3      17.439  22.573  -0.646  1.00 25.04           P
ATOM     33  N1  T   A   3      11.987  22.357   0.877  1.00 11.60           N
ATOM     34  H1' T   A   3      11.564  24.435   0.662  1.00 20.00           H
ATOM     35  C1' T   A   3      12.435  23.768   0.674  1.00 12.33           C
ATOM     36  O1P T   A   3      18.347  23.643  -1.108  1.00 20.00           O
ATOM     37  O2  T   A   3       9.778  22.924   0.444  1.00 11.64           O
ATOM     38  C2  T   A   3      10.610  22.087   0.790  1.00  9.66           C
ATOM     39  C2' T   A   3      13.406  24.315   1.725  1.00 10.78           C
ATOM     40 1H2' T   A   3      12.895  24.703   2.598  1.00 20.00           H
ATOM     41 2H2' T   A   3      14.140  23.565   2.017  1.00 20.00           H
ATOM     42  O2P T   A   3      17.888  21.609   0.373  1.00 20.00           O
ATOM     43  H3  T   A   3       9.246  20.564   0.789  1.00 20.00           H
ATOM     44  N3  T   A   3      10.237  20.763   0.799  1.00 14.43           N
ATOM     45  C3' T   A   3      14.115  25.433   0.973  1.00 15.33           C
ATOM     46  O3' T   A   3      13.413  26.675   0.980  1.00 14.56           O
ATOM     47  H3' T   A   3      15.129  25.572   1.353  1.00 20.00           H
ATOM     48  C4  T   A   3      11.083  19.682   0.769  1.00 11.05           C
ATOM     49  O4  T   A   3      10.611  18.569   0.556  1.00 14.49           O
ATOM     50  H4' T   A   3      13.845  25.698  -1.119  1.00 20.00           H
ATOM     51  O4' T   A   3      13.141  23.856  -0.560  1.00 14.25           O
ATOM     52  C4' T   A   3      14.130  24.880  -0.457  1.00 16.73           C
ATOM     53  C5  T   A   3      12.505  20.023   0.858  1.00 14.98           C
ATOM     54  O5' T   A   3      16.021  23.225  -0.226  1.00 22.11           O
ATOM     55  C5' T   A   3      15.522  24.381  -0.898  1.00 19.43           C
ATOM     56 1H5' T   A   3      16.228  25.200  -0.746  1.00 20.00           H
ATOM     57 2H5' T   A   3      15.485  24.172  -1.964  1.00 20.00           H
ATOM     58  C5M T   A   3      13.536  18.905   0.800  0.00 99.00           C
ATOM     59  H6  T   A   3      13.962  21.573   0.973  1.00 20.00           H
ATOM     60  C6  T   A   3      12.907  21.322   0.937  1.00 15.93           C
ATOM     61 1H5M T   A   3      13.375  18.232   1.643  0.00  0.00           H
ATOM     62 2H5M T   A   3      13.381  18.335  -0.117  0.00  0.00           H
ATOM     63 3H5M T   A   3      14.552  19.302   0.830  0.00  0.00           H
ATOM     64  P   A   A   4      13.523  27.734   2.196  1.00 15.21           P
ATOM     65  N1  A   A   4       7.705  21.435   4.302  1.00  9.98           N
ATOM     66  C1' A   A   4       8.911  26.406   4.362  1.00 10.44           C
ATOM     67  H1' A   A   4       7.867  26.350   4.694  1.00 20.00           H
ATOM     68  O1P A   A   4      13.625  29.083   1.590  1.00 20.00           O
ATOM     69  C2  A   A   4       6.987  22.526   4.522  1.00  9.81           C
ATOM     70  H2  A   A   4       5.932  22.374   4.699  1.00 20.00           H
ATOM     71  C2' A   A   4       9.671  27.367   5.282  1.00 10.67           C
ATOM     72 1H2' A   A   4       9.154  27.455   6.233  1.00 20.00           H
ATOM     73 2H2' A   A   4      10.692  27.030   5.454  1.00 20.00           H
ATOM     74  O2P A   A   4      14.578  27.272   3.116  1.00 20.00           O
ATOM     75  N3  A   A   4       7.408  23.783   4.552  1.00 12.06           N
ATOM     76  H3' A   A   4      10.663  29.200   4.685  1.00 20.00           H
ATOM     77  C3' A   A   4       9.714  28.686   4.514  1.00 14.69           C
ATOM     78  O3' A   A   4       8.629  29.569   4.788  1.00 13.22           O
ATOM     79  C4  A   A   4       8.749  23.879   4.360  1.00  9.56           C
ATOM     80  H4' A   A   4       8.968  28.887   2.528  1.00 20.00           H
ATOM     81  O4' A   A   4       8.968  26.927   3.046  1.00 14.14           O
ATOM     82  C4' A   A   4       9.613  28.191   3.065  1.00  9.99           C
ATOM     83  C5  A   A   4       9.636  22.855   4.168  1.00 11.02           C
ATOM     84  O5' A   A   4      12.083  27.598   2.918  1.00 14.21           O
ATOM     85  C5' A   A   4      10.938  28.158   2.285  1.00 10.82           C
ATOM     86 1H5' A   A   4      11.170  29.194   2.042  1.00 20.00           H
ATOM     87 2H5' A   A   4      10.770  27.618   1.353  1.00 20.00           H
ATOM     88  N6  A   A   4       9.638  20.424   4.004  1.00 17.88           N
ATOM     89  C6  A   A   4       9.018  21.578   4.144  1.00 11.60           C
ATOM     90  H61 A   A   4      10.625  20.402   4.159  1.00 20.00           H
ATOM     91  H62 A   A   4       9.058  19.592   4.066  1.00 20.00           H
ATOM     92  N7  A   A   4      10.949  23.347   4.041  1.00 10.64           N
ATOM     93  C8  A   A   4      10.784  24.643   4.167  1.00 14.27           C
ATOM     94  H8  A   A   4      11.593  25.363   4.115  1.00 20.00           H
ATOM     95  N9  A   A   4       9.479  25.040   4.329  1.00 11.95           N
ATOM     96  P   T   A   5       8.417  30.287   6.216  1.00 12.53           P
ATOM     97  N1  T   A   5       7.870  24.596   7.989  1.00 10.05           N
ATOM     98  H1' T   A   5       5.873  25.094   8.511  1.00 20.00           H
ATOM     99  C1' T   A   5       6.789  25.613   8.198  1.00  8.03           C
ATOM    100  O1P T   A   5       7.537  31.459   5.997  1.00 20.00           O
ATOM    101  O2  T   A   5       6.313  22.870   7.891  1.00 12.29           O
ATOM    102  C2  T   A   5       7.476  23.256   7.834  1.00 11.70           C
ATOM    103  C2' T   A   5       7.070  26.713   9.226  1.00  9.39           C
ATOM    104 1H2' T   A   5       7.054  26.337  10.247  1.00 20.00           H
ATOM    105 2H2' T   A   5       8.004  27.229   9.011  1.00 20.00           H
ATOM    106  O2P T   A   5       9.746  30.487   6.834  1.00 20.00           O
ATOM    107  H3  T   A   5       8.164  21.361   7.561  1.00 20.00           H
ATOM    108  N3  T   A   5       8.468  22.321   7.667  1.00 11.76           N
ATOM    109  C3' T   A   5       5.907  27.665   8.956  1.00  9.23           C
ATOM    110  O3' T   A   5       4.787  27.178   9.685  1.00 13.16           O
ATOM    111  H3' T   A   5       6.152  28.687   9.249  1.00 20.00           H
ATOM    112  C4  T   A   5       9.818  22.569   7.635  1.00 13.02           C
ATOM    113  O4  T   A   5      10.588  21.636   7.421  1.00 13.01           O
ATOM    114  H4' T   A   5       4.718  27.384   7.181  1.00 20.00           H
ATOM    115  O4' T   A   5       6.512  26.366   7.029  1.00 11.26           O
ATOM    116  C4' T   A   5       5.772  27.525   7.427  1.00 13.99           C
ATOM    117  C5  T   A   5      10.178  23.977   7.829  1.00 13.21           C
ATOM    118  O5' T   A   5       7.612  29.163   7.046  1.00 12.98           O
ATOM    119  C5' T   A   5       6.293  28.764   6.672  1.00 16.99           C
ATOM    120 1H5' T   A   5       5.611  29.594   6.861  1.00 20.00           H
ATOM    121 2H5' T   A   5       6.273  28.538   5.605  1.00 20.00           H
ATOM    122  C5M T   A   5      11.648  24.374   7.850  0.00 99.00           C
ATOM    123  H6  T   A   5       9.499  25.963   8.110  1.00 20.00           H
ATOM    124  C6  T   A   5       9.217  24.927   7.994  1.00 12.78           C
ATOM    125 1H5M T   A   5      11.771  25.442   8.035  0.00  0.00           H
ATOM    126 2H5M T   A   5      12.153  23.807   8.633  0.00  0.00           H
ATOM    127 3H5M T   A   5      12.105  24.110   6.896  0.00  0.00           H
ATOM    128  P   A   A   6       3.425  28.005   9.911  1.00 16.24           P
ATOM    129  N1  A   A   6       7.189  20.721  10.852  1.00 18.42           N
ATOM    130  C1' A   A   6       2.641  23.104  10.331  1.00 15.79           C
ATOM    131  H1' A   A   6       2.415  22.046  10.155  1.00 20.00           H
ATOM    132  O1P A   A   6       3.074  28.720   8.664  1.00 20.00           O
ATOM    133  C2  A   A   6       5.974  20.247  10.613  1.00 19.73           C
ATOM    134  H2  A   A   6       5.915  19.186  10.417  1.00 20.00           H
ATOM    135  C2' A   A   6       1.626  23.683  11.318  1.00 14.39           C
ATOM    136 1H2' A   A   6       1.224  22.879  11.921  1.00 20.00           H
ATOM    137 2H2' A   A   6       2.082  24.426  11.970  1.00 20.00           H
ATOM    138  O2P A   A   6       3.520  28.751  11.183  1.00 20.00           O
ATOM    139  N3  A   A   6       4.826  20.915  10.578  1.00 14.97           N
ATOM    140  H3' A   A   6       0.244  25.305  10.938  1.00 20.00           H
ATOM    141  C3' A   A   6       0.562  24.374  10.463  1.00 16.70           C
ATOM    142  O3' A   A   6      -0.581  23.555  10.192  1.00 16.35           O
ATOM    143  C4  A   A   6       4.997  22.243  10.837  1.00 13.03           C
ATOM    144  H4' A   A   6       0.719  24.425   8.325  1.00 20.00           H
ATOM    145  O4' A   A   6       2.494  23.820   9.118  1.00 13.18           O
ATOM    146  C4' A   A   6       1.356  24.672   9.175  1.00 16.72           C
ATOM    147  C5  A   A   6       6.174  22.868  11.158  1.00 14.69           C
ATOM    148  O5' A   A   6       2.410  26.766  10.106  1.00 12.44           O
ATOM    149  C5' A   A   6       1.824  26.129   8.975  1.00 11.40           C
ATOM    150 1H5' A   A   6       0.985  26.738   8.641  1.00 20.00           H
ATOM    151 2H5' A   A   6       2.562  26.114   8.171  1.00 20.00           H
ATOM    152  N6  A   A   6       8.553  22.408  11.278  1.00 17.36           N
ATOM    153  C6  A   A   6       7.304  22.018  11.112  1.00 13.35           C
ATOM    154  H61 A   A   6       8.728  23.379  11.445  1.00 20.00           H
ATOM    155  H62 A   A   6       9.282  21.720  11.120  1.00 20.00           H
ATOM    156  N7  A   A   6       5.976  24.229  11.430  1.00 15.67           N
ATOM    157  C8  A   A   6       4.696  24.383  11.200  1.00 18.09           C
ATOM    158  H8  A   A   6       4.186  25.337  11.282  1.00 20.00           H
ATOM    159  N9  A   A   6       4.042  23.238  10.807  1.00 13.74           N
ATOM    160  P   T   A   7      -1.647  23.095  11.328  1.00 18.04           P
ATOM    161  N1  T   A   7       3.472  20.353  13.659  1.00 14.99           N
ATOM    162  H1' T   A   7       2.616  18.578  12.850  1.00 20.00           H
ATOM    163  C1' T   A   7       2.292  19.570  13.189  1.00 20.51           C
ATOM    164  O1P T   A   7      -2.870  22.613  10.649  1.00 20.00           O
ATOM    165  O2  T   A   7       4.827  18.472  13.726  1.00 14.98           O
ATOM    166  C2  T   A   7       4.701  19.690  13.769  1.00 18.41           C
ATOM    167  C2' T   A   7       1.221  19.393  14.261  1.00 19.59           C
ATOM    168 1H2' T   A   7       1.443  18.494  14.825  1.00 20.00           H
ATOM    169 2H2' T   A   7       1.177  20.255  14.926  1.00 20.00           H
ATOM    170  O2P T   A   7      -1.771  24.189  12.320  1.00 20.00           O
ATOM    171  H3  T   A   7       6.689  19.988  14.077  1.00 20.00           H
ATOM    172  N3  T   A   7       5.794  20.457  14.087  1.00 12.46           N
ATOM    173  C3' T   A   7      -0.108  19.288  13.502  1.00 21.54           C
ATOM    174  O3' T   A   7      -0.679  17.980  13.600  1.00 24.17           O
ATOM    175  H3' T   A   7      -0.814  20.026  13.887  1.00 20.00           H
ATOM    176  C4  T   A   7       5.790  21.803  14.356  1.00 12.53           C
ATOM    177  O4  T   A   7       6.856  22.347  14.630  1.00 18.59           O
ATOM    178  H4' T   A   7       0.360  18.748  11.477  1.00 20.00           H
ATOM    179  O4' T   A   7       1.610  20.226  12.139  1.00 22.36           O
ATOM    180  C4' T   A   7       0.302  19.667  12.062  1.00 19.87           C
ATOM    181  C5  T   A   7       4.461  22.423  14.326  1.00 14.71           C
ATOM    182  O5' T   A   7      -0.924  21.839  12.046  1.00 14.57           O
ATOM    183  C5' T   A   7      -0.654  20.634  11.333  1.00 20.65           C
ATOM    184 1H5' T   A   7      -1.594  20.123  11.132  1.00 20.00           H
ATOM    185 2H5' T   A   7      -0.196  20.889  10.377  1.00 20.00           H
ATOM    186  C5M T   A   7       4.309  23.895  14.679  0.00 99.00           C
ATOM    187  H6  T   A   7       2.387  22.158  13.904  1.00 20.00           H
ATOM    188  C6  T   A   7       3.364  21.696  13.974  1.00 14.67           C
ATOM    189 1H5M T   A   7       3.272  24.219  14.593  0.00  0.00           H
ATOM    190 2H5M T   A   7       4.930  24.490  14.009  0.00  0.00           H
ATOM    191 3H5M T   A   7       4.669  24.058  15.695  0.00  0.00           H
ATOM    192  P   A   A   8      -1.155  17.322  15.008  1.00 24.10           P
ATOM    193  N1  A   A   8       6.497  19.453  17.534  1.00 11.26           N
ATOM    194  C1' A   A   8       3.004  15.748  16.946  1.00 19.66           C
ATOM    195  H1' A   A   8       3.915  15.252  17.293  1.00 20.00           H
ATOM    196  O1P A   A   8      -2.272  16.386  14.761  1.00 20.00           O
ATOM    197  C2  A   A   8       6.588  18.137  17.405  1.00  9.27           C
ATOM    198  H2  A   A   8       7.590  17.731  17.367  1.00 20.00           H
ATOM    199  C2' A   A   8       1.808  15.069  17.625  1.00 18.35           C
ATOM    200 1H2' A   A   8       2.128  14.629  18.561  1.00 20.00           H
ATOM    201 2H2' A   A   8       1.002  15.776  17.805  1.00 20.00           H
ATOM    202  O2P A   A   8      -1.314  18.386  16.027  1.00 20.00           O
ATOM    203  N3  A   A   8       5.599  17.254  17.351  1.00 15.55           N
ATOM    204  H3' A   A   8       0.213  13.990  16.638  1.00 20.00           H
ATOM    205  C3' A   A   8       1.305  14.014  16.633  1.00 16.65           C
ATOM    206  O3' A   A   8       1.793  12.686  16.899  1.00 16.56           O
ATOM    207  C4  A   A   8       4.374  17.852  17.341  1.00 16.52           C
ATOM    208  H4' A   A   8       2.104  13.843  14.612  1.00 20.00           H
ATOM    209  O4' A   A   8       2.906  15.477  15.563  1.00 19.92           O
ATOM    210  C4' A   A   8       1.790  14.632  15.298  1.00 14.35           C
ATOM    211  C5  A   A   8       4.112  19.191  17.475  1.00 10.10           C
ATOM    212  O5' A   A   8       0.121  16.454  15.460  1.00 18.30           O
ATOM    213  C5' A   A   8       0.702  15.478  14.602  1.00 14.09           C
ATOM    214 1H5' A   A   8      -0.079  14.815  14.227  1.00 20.00           H
ATOM    215 2H5' A   A   8       1.152  15.987  13.747  1.00 20.00           H
ATOM    216  N6  A   A   8       5.333  21.308  17.643  1.00 13.41           N
ATOM    217  C6  A   A   8       5.283  19.993  17.554  1.00 12.41           C
ATOM    218  H61 A   A   8       4.508  21.835  17.436  1.00 20.00           H
ATOM    219  H62 A   A   8       6.257  21.726  17.563  1.00 20.00           H
ATOM    220  N7  A   A   8       2.726  19.423  17.515  1.00 10.79           N
ATOM    221  C8  A   A   8       2.220  18.224  17.307  1.00 15.03           C
ATOM    222  H8  A   A   8       1.153  18.040  17.205  1.00 20.00           H
ATOM    223  N9  A   A   8       3.160  17.216  17.197  1.00 18.87           N
ATOM    224  P   C   A   9       1.343  11.811  18.199  1.00 18.42           P
ATOM    225  N1  C   A   9       4.387  16.476  20.936  1.00 12.82           N
ATOM    226  C1' C   A   9       4.731  15.033  21.105  1.00 10.00           C
ATOM    227  H1' C   A   9       5.808  14.932  21.284  1.00 20.00           H
ATOM    228  O1P C   A   9       1.663  10.379  18.011  1.00 20.00           O
ATOM    229  O2  C   A   9       6.539  17.117  21.472  1.00 11.01           O
ATOM    230  C2  C   A   9       5.386  17.440  21.158  1.00 10.62           C
ATOM    231  C2' C   A   9       3.948  14.335  22.224  1.00 11.26           C
ATOM    232 1H2' C   A   9       4.491  14.397  23.168  1.00 20.00           H
ATOM    233 2H2' C   A   9       2.951  14.764  22.330  1.00 20.00           H
ATOM    234  O2P C   A   9      -0.019  12.190  18.637  1.00 20.00           O
ATOM    235  N3  C   A   9       5.085  18.763  21.120  1.00 13.31           N
ATOM    236  H3' C   A   9       2.731  12.682  21.624  1.00 20.00           H
ATOM    237  O3' C   A   9       4.401  11.995  22.651  1.00 15.08           O
ATOM    238  C3' C   A   9       3.796  12.896  21.729  1.00 13.67           C
ATOM    239  C4  C   A   9       3.867  19.122  20.794  1.00 14.72           C
ATOM    240  N4  C   A   9       3.695  20.398  20.617  1.00 15.12           N
ATOM    241  C4' C   A   9       4.446  12.933  20.330  1.00 14.99           C
ATOM    242  O4' C   A   9       4.419  14.296  19.951  1.00 13.22           O
ATOM    243  H4' C   A   9       5.485  12.605  20.404  1.00 20.00           H
ATOM    244  H41 C   A   9       3.070  20.611  19.858  1.00 20.00           H
ATOM    245  H42 C   A   9       4.551  20.934  20.741  1.00 20.00           H
ATOM    246  H5  C   A   9       1.830  18.509  20.205  1.00 20.00           H
ATOM    247  C5  C   A   9       2.813  18.200  20.524  1.00 11.31           C
ATOM    248  C5' C   A   9       3.726  12.074  19.288  1.00 12.18           C
ATOM    249  O5' C   A   9       2.336  12.342  19.335  1.00 13.52           O
ATOM    250 1H5' C   A   9       3.902  11.015  19.482  1.00 20.00           H
ATOM    251 2H5' C   A   9       4.122  12.319  18.298  1.00 20.00           H
ATOM    252  C6  C   A   9       3.108  16.875  20.593  1.00 11.65           C
ATOM    253  H6  C   A   9       2.367  16.109  20.327  1.00 20.00           H
ATOM    254 HO3' C   A   9       3.712  11.395  22.950  1.00  0.00           H
TER     255      C   A   9
ATOM    256  N1  G   B  12       7.579  20.408  20.728  1.00  9.51           N
ATOM    257  H1  G   B  12       6.783  19.797  20.652  1.00 20.00           H
ATOM    258  H1' G   B  12      12.314  21.535  21.291  1.00 20.00           H
ATOM    259  C1' G   B  12      12.101  22.602  21.429  1.00 13.00           C
ATOM    260  N2  G   B  12       8.927  18.601  20.418  1.00  9.89           N
ATOM    261  C2  G   B  12       8.819  19.892  20.563  1.00  8.96           C
ATOM    262  C2' G   B  12      13.140  23.412  20.653  1.00 14.37           C
ATOM    263 1H2' G   B  12      13.517  22.836  19.809  1.00 20.00           H
ATOM    264 2H2' G   B  12      12.723  24.354  20.299  1.00 20.00           H
ATOM    265  H21 G   B  12       9.772  18.308  19.949  1.00 20.00           H
ATOM    266  H22 G   B  12       8.099  18.022  20.441  1.00 20.00           H
ATOM    267  N3  G   B  12       9.944  20.593  20.651  1.00  9.79           N
ATOM    268  O3' G   B  12      15.198  22.656  21.799  1.00 19.96           O
ATOM    269  H3' G   B  12      14.701  24.653  21.526  1.00 20.00           H
ATOM    270  C3' G   B  12      14.220  23.688  21.701  1.00 18.28           C
ATOM    271  C4  G   B  12       9.728  21.927  20.831  1.00 13.12           C
ATOM    272  C4' G   B  12      13.427  23.676  23.017  1.00 18.75           C
ATOM    273  H4' G   B  12      14.019  23.111  23.736  1.00 20.00           H
ATOM    274  O4' G   B  12      12.218  22.964  22.804  1.00 17.07           O
ATOM    275  C5  G   B  12       8.511  22.572  20.941  1.00 15.44           C
ATOM    276  C5' G   B  12      13.103  25.043  23.665  1.00 19.77           C
ATOM    277  O5' G   B  12      12.488  26.011  22.820  1.00 29.23           O
ATOM    278 1H5' G   B  12      14.030  25.462  24.051  1.00 20.00           H
ATOM    279 2H5' G   B  12      12.441  24.852  24.511  1.00 20.00           H
ATOM    280  C6  G   B  12       7.316  21.756  20.893  1.00 13.46           C
ATOM    281  O6  G   B  12       6.139  22.066  21.095  1.00 13.21           O
ATOM    282  N7  G   B  12       8.720  23.952  21.145  1.00 15.64           N
ATOM    283  H8  G   B  12      10.534  25.005  21.265  1.00 20.00           H
ATOM    284  C8  G   B  12      10.021  24.066  21.134  1.00 11.92           C
ATOM    285  N9  G   B  12      10.699  22.878  21.037  1.00 13.76           N
ATOM    286 HO5' G   B  12      11.534  25.993  22.953  1.00  0.00           H
ATOM    287  P   T   B  13      16.353  22.440  20.694  1.00 21.40           P
ATOM    288  N1  T   B  13      11.456  20.820  17.461  1.00 14.94           N
ATOM    289  H1' T   B  13      12.507  19.037  17.012  1.00 20.00           H
ATOM    290  C1' T   B  13      12.709  20.003  17.495  1.00 17.69           C
ATOM    291  O1P T   B  13      17.429  21.664  21.351  1.00 20.00           O
ATOM    292  O2  T   B  13      10.123  18.917  17.581  1.00 11.01           O
ATOM    293  C2  T   B  13      10.231  20.131  17.424  1.00 11.40           C
ATOM    294  C2' T   B  13      13.944  20.613  16.823  1.00 16.24           C
ATOM    295 1H2' T   B  13      13.870  20.625  15.737  1.00 20.00           H
ATOM    296 2H2' T   B  13      14.167  21.603  17.215  1.00 20.00           H
ATOM    297  O2P T   B  13      16.659  23.771  20.128  1.00 20.00           O
ATOM    298  H3  T   B  13       8.211  20.393  17.285  1.00 20.00           H
ATOM    299  N3  T   B  13       9.086  20.894  17.375  1.00 10.91           N
ATOM    300  C3' T   B  13      15.027  19.659  17.306  1.00 16.83           C
ATOM    301  O3' T   B  13      14.989  18.489  16.503  1.00 18.31           O
ATOM    302  H3' T   B  13      16.013  20.126  17.275  1.00 20.00           H
ATOM    303  C4  T   B  13       9.023  22.266  17.453  1.00 11.70           C
ATOM    304  O4  T   B  13       7.927  22.790  17.630  1.00 15.73           O
ATOM    305  H4' T   B  13      14.617  18.325  18.931  1.00 20.00           H
ATOM    306  O4' T   B  13      13.171  19.795  18.823  1.00 17.77           O
ATOM    307  C4' T   B  13      14.546  19.399  18.745  1.00 21.13           C
ATOM    308  C5  T   B  13      10.330  22.931  17.507  1.00 14.30           C
ATOM    309  O5' T   B  13      15.614  21.523  19.587  1.00 17.17           O
ATOM    310  C5' T   B  13      15.386  20.131  19.814  1.00 15.92           C
ATOM    311 1H5' T   B  13      16.354  19.633  19.871  1.00 20.00           H
ATOM    312 2H5' T   B  13      14.883  20.014  20.774  1.00 20.00           H
ATOM    313  C5M T   B  13      10.423  24.442  17.664  0.00 99.00           C
ATOM    314  H6  T   B  13      12.428  22.708  17.545  1.00 20.00           H
ATOM    315  C6  T   B  13      11.479  22.203  17.491  1.00 13.11           C
ATOM    316 1H5M T   B  13      10.204  24.917  16.705  0.00  0.00           H
ATOM    317 2H5M T   B  13       9.672  24.764  18.388  0.00  0.00           H
ATOM    318 3H5M T   B  13      11.416  24.734  18.014  0.00  0.00           H
ATOM    319  P   A   B  14      16.247  17.507  16.339  1.00 20.40           P
ATOM    320  N1  A   B  14       8.450  19.245  14.075  1.00 11.95           N
ATOM    321  C1' A   B  14      12.210  15.744  14.095  1.00 17.85           C
ATOM    322  H1' A   B  14      11.308  15.173  13.848  1.00 20.00           H
ATOM    323  O1P A   B  14      16.632  17.002  17.676  1.00 20.00           O
ATOM    324  C2  A   B  14       8.433  17.922  13.990  1.00 17.18           C
ATOM    325  H2  A   B  14       7.453  17.465  13.973  1.00 20.00           H
ATOM    326  C2' A   B  14      13.361  15.260  13.206  1.00 22.14           C
ATOM    327 1H2' A   B  14      12.994  14.900  12.246  1.00 20.00           H
ATOM    328 2H2' A   B  14      14.096  16.048  13.054  1.00 20.00           H
ATOM    329  O2P A   B  14      17.253  18.169  15.488  1.00 20.00           O
ATOM    330  N3  A   B  14       9.473  17.098  13.933  1.00 14.03           N
ATOM    331  H3' A   B  14      15.086  14.109  13.848  1.00 20.00           H
ATOM    332  C3' A   B  14      14.011  14.147  14.028  1.00 19.80           C
ATOM    333  O3' A   B  14      13.444  12.857  13.827  1.00 19.32           O
ATOM    334  C4  A   B  14      10.660  17.761  13.974  1.00 12.01           C
ATOM    335  H4' A   B  14      13.426  13.716  16.034  1.00 20.00           H
ATOM    336  O4' A   B  14      12.587  15.471  15.434  1.00 17.82           O
ATOM    337  C4' A   B  14      13.708  14.599  15.461  1.00 15.05           C
ATOM    338  C5  A   B  14      10.842  19.118  14.022  1.00 12.95           C
ATOM    339  O5' A   B  14      15.550  16.312  15.516  1.00 15.14           O
ATOM    340  C5' A   B  14      14.873  15.272  16.209  1.00 17.46           C
ATOM    341 1H5' A   B  14      15.605  14.516  16.487  1.00 20.00           H
ATOM    342 2H5' A   B  14      14.455  15.689  17.126  1.00 20.00           H
ATOM    343  N6  A   B  14       9.522  21.167  14.139  1.00 16.83           N
ATOM    344  C6  A   B  14       9.630  19.853  14.071  1.00 14.10           C
ATOM    345  H61 A   B  14      10.320  21.714  13.885  1.00 20.00           H
ATOM    346  H62 A   B  14       8.579  21.545  14.155  1.00 20.00           H
ATOM    347  N7  A   B  14      12.209  19.439  14.059  1.00 13.26           N
ATOM    348  C8  A   B  14      12.787  18.262  14.061  1.00 16.90           C
ATOM    349  H8  A   B  14      13.861  18.128  14.136  1.00 20.00           H
ATOM    350  N9  A   B  14      11.917  17.198  13.998  1.00 14.64           N
ATOM    351  P   T   B  15      13.637  12.018  12.466  1.00 28.80           P
ATOM    352  N1  T   B  15      10.226  16.598  10.490  1.00 27.42           N
ATOM    353  H1' T   B  15       8.854  15.073   9.954  1.00 20.00           H
ATOM    354  C1' T   B  15       9.884  15.144  10.329  1.00 22.17           C
ATOM    355  O1P T   B  15      13.532  10.582  12.808  1.00 20.00           O
ATOM    356  O2  T   B  15       7.971  17.166  10.561  1.00 18.40           O
ATOM    357  C2  T   B  15       9.152  17.500  10.595  1.00 21.32           C
ATOM    358  C2' T   B  15      10.770  14.335   9.376  1.00 26.62           C
ATOM    359 1H2' T   B  15      10.631  14.633   8.339  1.00 20.00           H
ATOM    360 2H2' T   B  15      11.817  14.379   9.674  1.00 20.00           H
ATOM    361  O2P T   B  15      14.860  12.509  11.794  1.00 20.00           O
ATOM    362  H3  T   B  15       8.665  19.472  10.719  1.00 20.00           H
ATOM    363  N3  T   B  15       9.453  18.839  10.668  1.00 17.57           N
ATOM    364  C3' T   B  15      10.247  12.923   9.632  1.00 28.50           C
ATOM    365  O3' T   B  15       9.071  12.772   8.845  1.00 39.73           O
ATOM    366  H3' T   B  15      10.991  12.163   9.380  1.00 20.00           H
ATOM    367  C4  T   B  15      10.710  19.392  10.642  1.00 12.10           C
ATOM    368  O4  T   B  15      10.823  20.608  10.776  1.00 13.72           O
ATOM    369  H4' T   B  15       8.991  12.572  11.348  1.00 20.00           H
ATOM    370  O4' T   B  15       9.981  14.386  11.527  1.00 23.77           O
ATOM    371  C4' T   B  15       9.978  12.998  11.152  1.00 26.40           C
ATOM    372  C5  T   B  15      11.794  18.416  10.483  1.00 18.42           C
ATOM    373  O5' T   B  15      12.363  12.475  11.588  1.00 32.26           O
ATOM    374  C5' T   B  15      11.018  12.231  12.000  1.00 25.68           C
ATOM    375 1H5' T   B  15      10.805  11.162  11.944  1.00 20.00           H
ATOM    376 2H5' T   B  15      10.900  12.549  13.037  1.00 20.00           H
ATOM    377  C5M T   B  15      13.235  18.904  10.388  0.00 99.00           C
ATOM    378  H6  T   B  15      12.340  16.379  10.313  1.00 20.00           H
ATOM    379  C6  T   B  15      11.527  17.081  10.415  1.00 17.04           C
ATOM    380 1H5M T   B  15      13.928  18.072  10.263  0.00  0.00           H
ATOM    381 2H5M T   B  15      13.488  19.458  11.293  0.00  0.00           H
ATOM    382 3H5M T   B  15      13.325  19.585   9.540  0.00  0.00           H
ATOM    383  P   A   B  16       8.306  11.378   8.623  1.00 34.80           P
ATOM    384  N1  A   B  16       7.625  19.519   7.298  1.00  9.81           N
ATOM    385  C1' A   B  16       5.105  15.041   7.557  1.00 21.52           C
ATOM    386  H1' A   B  16       4.300  15.785   7.532  1.00 20.00           H
ATOM    387  O1P A   B  16       8.240  10.653   9.909  1.00 20.00           O
ATOM    388  C2  A   B  16       6.333  19.241   7.410  1.00 14.96           C
ATOM    389  H2  A   B  16       5.675  20.088   7.552  1.00 20.00           H
ATOM    390  C2' A   B  16       4.733  13.858   6.658  1.00 22.34           C
ATOM    391 1H2' A   B  16       4.063  14.194   5.872  1.00 20.00           H
ATOM    392 2H2' A   B  16       5.614  13.403   6.209  1.00 20.00           H
ATOM    393  O2P A   B  16       8.853  10.709   7.427  1.00 20.00           O
ATOM    394  N3  A   B  16       5.749  18.048   7.375  1.00 13.91           N
ATOM    395  H3' A   B  16       4.407  11.818   7.300  1.00 20.00           H
ATOM    396  C3' A   B  16       4.096  12.823   7.593  1.00 24.53           C
ATOM    397  O3' A   B  16       2.666  12.857   7.641  1.00 30.04           O
ATOM    398  C4  A   B  16       6.654  17.038   7.223  1.00 14.86           C
ATOM    399  H4' A   B  16       4.023  13.144   9.736  1.00 20.00           H
ATOM    400  O4' A   B  16       5.231  14.533   8.866  1.00 21.13           O
ATOM    401  C4' A   B  16       4.761  13.195   8.932  1.00 20.73           C
ATOM    402  C5  A   B  16       8.009  17.165   7.063  1.00 14.23           C
ATOM    403  O5' A   B  16       6.849  11.959   8.274  1.00 36.25           O
ATOM    404  C5' A   B  16       5.926  12.261   9.312  1.00 27.91           C
ATOM    405 1H5' A   B  16       5.507  11.321   9.664  1.00 20.00           H
ATOM    406 2H5' A   B  16       6.471  12.725  10.135  1.00 20.00           H
ATOM    407  N6  A   B  16       9.730  18.878   7.048  1.00 12.27           N
ATOM    408  C6  A   B  16       8.466  18.503   7.123  1.00 10.10           C
ATOM    409  H61 A   B  16      10.429  18.172   6.931  1.00 20.00           H
ATOM    410  H62 A   B  16       9.940  19.863   7.170  1.00 20.00           H
ATOM    411  N7  A   B  16       8.629  15.915   6.914  1.00 18.45           N
ATOM    412  C8  A   B  16       7.625  15.082   7.044  1.00 15.57           C
ATOM    413  H8  A   B  16       7.741  14.004   7.036  1.00 20.00           H
ATOM    414  N9  A   B  16       6.400  15.683   7.223  1.00 20.33           N
ATOM    415  P   T   B  17       1.743  12.564   6.340  1.00 31.28           P
ATOM    416  N1  T   B  17       4.067  17.712   4.213  1.00 17.05           N
ATOM    417  H1' T   B  17       2.246  18.704   4.737  1.00 20.00           H
ATOM    418  C1' T   B  17       2.612  17.685   4.562  1.00 22.07           C
ATOM    419  O1P T   B  17       0.404  12.113   6.782  1.00 20.00           O
ATOM    420  O2  T   B  17       4.152  20.036   4.195  1.00 13.38           O
ATOM    421  C2  T   B  17       4.728  18.950   4.181  1.00 12.53           C
ATOM    422  C2' T   B  17       1.720  17.008   3.517  1.00 21.24           C
ATOM    423 1H2' T   B  17       1.430  17.731   2.765  1.00 20.00           H
ATOM    424 2H2' T   B  17       2.233  16.172   3.047  1.00 20.00           H
ATOM    425  O2P T   B  17       2.512  11.720   5.396  1.00 20.00           O
ATOM    426  H3  T   B  17       6.574  19.813   4.071  1.00 20.00           H
ATOM    427  N3  T   B  17       6.090  18.929   3.990  1.00 12.08           N
ATOM    428  C3' T   B  17       0.522  16.440   4.289  1.00 30.05           C
ATOM    429  O3' T   B  17      -0.688  17.190   4.120  1.00 27.65           O
ATOM    430  H3' T   B  17       0.338  15.409   3.979  1.00 20.00           H
ATOM    431  C4  T   B  17       6.864  17.806   3.821  1.00 10.59           C
ATOM    432  O4  T   B  17       8.074  17.943   3.666  1.00 14.74           O
ATOM    433  H4' T   B  17       0.458  17.168   6.311  1.00 20.00           H
ATOM    434  O4' T   B  17       2.409  16.907   5.722  1.00 22.80           O
ATOM    435  C4' T   B  17       1.055  16.456   5.739  1.00 24.73           C
ATOM    436  C5  T   B  17       6.110  16.549   3.777  1.00 12.84           C
ATOM    437  O5' T   B  17       1.610  14.039   5.707  1.00 22.08           O
ATOM    438  C5' T   B  17       0.983  15.088   6.438  1.00 17.52           C
ATOM    439 1H5' T   B  17      -0.064  14.833   6.590  1.00 20.00           H
ATOM    440 2H5' T   B  17       1.461  15.178   7.415  1.00 20.00           H
ATOM    441  C5M T   B  17       6.842  15.240   3.513  0.00 99.00           C
ATOM    442  H6  T   B  17       4.221  15.602   4.011  1.00 20.00           H
ATOM    443  C6  T   B  17       4.767  16.538   3.985  1.00 13.70           C
ATOM    444 1H5M T   B  17       6.158  14.392   3.550  0.00  0.00           H
ATOM    445 2H5M T   B  17       7.624  15.108   4.262  0.00  0.00           H
ATOM    446 3H5M T   B  17       7.321  15.287   2.536  0.00  0.00           H
ATOM    447  P   A   B  18      -1.480  17.293   2.703  1.00 26.44           P
ATOM    448  N1  A   B  18       7.407  20.001   0.591  1.00 11.96           N
ATOM    449  C1' A   B  18       2.306  20.540   0.913  1.00 15.24           C
ATOM    450  H1' A   B  18       2.735  21.545   0.996  1.00 20.00           H
ATOM    451  O1P A   B  18      -2.880  17.711   2.936  1.00 20.00           O
ATOM    452  C2  A   B  18       6.623  21.060   0.725  1.00 13.27           C
ATOM    453  H2  A   B  18       7.126  22.013   0.816  1.00 20.00           H
ATOM    454  C2' A   B  18       1.274  20.517  -0.212  1.00 14.36           C
ATOM    455 1H2' A   B  18       1.585  21.217  -0.971  1.00 20.00           H
ATOM    456 2H2' A   B  18       1.168  19.516  -0.627  1.00 20.00           H
ATOM    457  O2P A   B  18      -1.212  16.080   1.895  1.00 20.00           O
ATOM    458  N3  A   B  18       5.299  21.092   0.736  1.00 12.00           N
ATOM    459  H3' A   B  18      -0.836  20.208   0.108  1.00 20.00           H
ATOM    460  C3' A   B  18      -0.067  20.925   0.405  1.00 17.61           C
ATOM    461  O3' A   B  18      -0.502  22.241   0.036  1.00 17.99           O
ATOM    462  C4  A   B  18       4.748  19.850   0.679  1.00 11.85           C
ATOM    463  H4' A   B  18       0.174  21.753   2.392  1.00 20.00           H
ATOM    464  O4' A   B  18       1.560  20.265   2.070  1.00 16.57           O
ATOM    465  C4' A   B  18       0.238  20.775   1.912  1.00 18.64           C
ATOM    466  C5  A   B  18       5.415  18.660   0.546  1.00 12.43           C
ATOM    467  O5' A   B  18      -0.720  18.523   2.004  1.00 19.68           O
ATOM    468  C5' A   B  18      -0.716  19.807   2.617  1.00 18.89           C
ATOM    469 1H5' A   B  18      -1.725  20.215   2.604  1.00 20.00           H
ATOM    470 2H5' A   B  18      -0.391  19.715   3.655  1.00 20.00           H
ATOM    471  N6  A   B  18       7.716  17.834   0.437  1.00 13.01           N
ATOM    472  C6  A   B  18       6.830  18.806   0.520  1.00 12.08           C
ATOM    473  H61 A   B  18       7.414  16.910   0.673  1.00 20.00           H
ATOM    474  H62 A   B  18       8.681  18.117   0.580  1.00 20.00           H
ATOM    475  N7  A   B  18       4.507  17.589   0.444  1.00 13.59           N
ATOM    476  C8  A   B  18       3.342  18.179   0.605  1.00 11.10           C
ATOM    477  H8  A   B  18       2.397  17.647   0.631  1.00 20.00           H
ATOM    478  N9  A   B  18       3.407  19.549   0.740  1.00 13.50           N
ATOM    479  P   C   B  19      -0.804  22.691  -1.496  1.00 16.01           P
ATOM    480  N1  C   B  19       4.660  21.457  -2.705  1.00 11.50           N
ATOM    481  C1' C   B  19       4.203  22.877  -2.706  1.00 13.12           C
ATOM    482  H1' C   B  19       5.072  23.541  -2.762  1.00 20.00           H
ATOM    483  O1P C   B  19      -1.690  23.874  -1.537  1.00 20.00           O
ATOM    484  O2  C   B  19       6.840  22.094  -3.077  1.00 14.86           O
ATOM    485  C2  C   B  19       6.028  21.193  -2.852  1.00 11.83           C
ATOM    486  C2' C   B  19       3.243  23.201  -3.848  1.00 10.26           C
ATOM    487 1H2' C   B  19       3.773  23.299  -4.793  1.00 20.00           H
ATOM    488 2H2' C   B  19       2.453  22.451  -3.919  1.00 20.00           H
ATOM    489  O2P C   B  19      -1.119  21.514  -2.337  1.00 20.00           O
ATOM    490  N3  C   B  19       6.486  19.916  -2.883  1.00 10.91           N
ATOM    491  H3' C   B  19       1.598  24.595  -3.697  1.00 20.00           H
ATOM    492  O3' C   B  19       3.406  25.588  -3.895  1.00 11.97           O
ATOM    493  C3' C   B  19       2.638  24.516  -3.369  1.00 10.49           C
ATOM    494  C4  C   B  19       5.631  18.936  -2.719  1.00  7.99           C
ATOM    495  N4  C   B  19       6.145  17.750  -2.593  1.00 15.71           N
ATOM    496  C4' C   B  19       2.714  24.387  -1.832  1.00 11.52           C
ATOM    497  O4' C   B  19       3.483  23.221  -1.546  1.00 11.57           O
ATOM    498  H4' C   B  19       3.192  25.269  -1.402  1.00 20.00           H
ATOM    499  H41 C   B  19       5.641  17.150  -1.965  1.00 20.00           H
ATOM    500  H42 C   B  19       7.163  17.739  -2.597  1.00 20.00           H
ATOM    501  H5  C   B  19       3.530  18.309  -2.511  1.00 20.00           H
ATOM    502  C5  C   B  19       4.225  19.125  -2.623  1.00  8.79           C
ATOM    503  C5' C   B  19       1.311  24.229  -1.245  1.00 16.46           C
ATOM    504  O5' C   B  19       0.642  23.189  -1.943  1.00 14.28           O
ATOM    505 1H5' C   B  19       0.753  25.160  -1.354  1.00 20.00           H
ATOM    506 2H5' C   B  19       1.391  23.991  -0.181  1.00 20.00           H
ATOM    507  C6  C   B  19       3.769  20.405  -2.629  1.00 13.94           C
ATOM    508  H6  C   B  19       2.706  20.622  -2.542  1.00 20.00           H
ATOM    509 HO3' C   B  19       3.523  25.422  -4.830  1.00  0.00           H
TER     510      C   B  19
HETATM  511  H01 RES    20       7.281  15.702  12.604  1.00  0.00           H
HETATM  512  H02 RES    20       7.250  13.924  12.695  1.00  0.00           H
HETATM  513  H03 RES    20       3.707  22.375   5.098  1.00  0.00           H
HETATM  514  H04 RES    20       5.860  31.437   4.996  1.00  0.00           H
HETATM  515  O1  RES    20       4.569  13.916  12.745  1.00  0.00           O
HETATM  516  C1  RES    20       7.651  14.506  15.378  1.00  0.00           C
HETATM  517  N1  RES    20       8.838  14.107  15.085  1.00  0.00           N
HETATM  518  C10 RES    20       1.663  20.194   7.690  1.00  0.00           C
HETATM  519  N10 RES    20       3.789  28.269   3.220  1.00  0.00           N
HETATM  520 1H10 RES    20       3.504  27.923   4.129  1.00  0.00           H
HETATM  521  N11 RES    20       4.910  31.203   4.641  1.00  0.00           N
HETATM  522  C11 RES    20       2.454  21.036   6.908  1.00  0.00           C
HETATM  523  H11 RES    20       8.996  14.214  14.073  1.00  0.00           H
HETATM  524 1H11 RES    20       3.515  20.925   6.731  1.00  0.00           H
HETATM  525  C12 RES    20       1.632  22.111   6.374  1.00  0.00           C
HETATM  526  N12 RES    20       6.197  30.053   3.118  1.00  0.00           N
HETATM  527 1H12 RES    20       6.991  30.168   3.748  1.00  0.00           H
HETATM  528 2H12 RES    20       6.199  29.196   2.574  1.00  0.00           H
HETATM  529  C13 RES    20      -0.919  22.467   6.576  1.00  0.00           C
HETATM  530 1H13 RES    20      -1.014  23.409   7.122  1.00  0.00           H
HETATM  531 2H13 RES    20      -1.735  21.804   6.876  1.00  0.00           H
HETATM  532 3H13 RES    20      -0.998  22.654   5.502  1.00  0.00           H
HETATM  533  C14 RES    20       0.413  20.705   7.648  1.00  0.00           C
HETATM  534 1H14 RES    20      -0.484  20.341   8.149  1.00  0.00           H
HETATM  535  C15 RES    20       1.939  23.279   5.504  1.00  0.00           C
HETATM  536  C16 RES    20       3.680  24.137   4.018  1.00  0.00           C
HETATM  537  C17 RES    20       3.533  25.548   3.980  1.00  0.00           C
HETATM  538 1H17 RES    20       3.009  26.150   4.714  1.00  0.00           H
HETATM  539  C18 RES    20       4.187  25.982   2.848  1.00  0.00           C
HETATM  540  C19 RES    20       4.418  23.740   2.938  1.00  0.00           C
HETATM  541 1H19 RES    20       4.735  22.750   2.635  1.00  0.00           H
HETATM  542  C2  RES    20       6.754  14.841  13.025  1.00  0.00           C
HETATM  543  O2  RES    20       0.268  17.998   8.734  1.00  0.00           O
HETATM  544  N2  RES    20       7.195  14.600  16.644  1.00  0.00           N
HETATM  545  C20 RES    20       5.650  24.856   1.061  1.00  0.00           C
HETATM  546 1H20 RES    20       5.863  23.821   0.784  1.00  0.00           H
HETATM  547 2H20 RES    20       6.585  25.347   1.345  1.00  0.00           H
HETATM  548 3H20 RES    20       5.203  25.365   0.205  1.00  0.00           H
HETATM  549  H21 RES    20       6.405  15.230  16.759  1.00  0.00           H
HETATM  550  C21 RES    20       4.292  27.372   2.342  1.00  0.00           C
HETATM  551  H22 RES    20       7.922  14.671  17.343  1.00  0.00           H
HETATM  552  C22 RES    20       3.774  29.731   3.052  1.00  0.00           C
HETATM  553 1H22 RES    20       3.694  29.990   1.993  1.00  0.00           H
HETATM  554 2H22 RES    20       2.888  30.111   3.564  1.00  0.00           H
HETATM  555  C23 RES    20       5.001  30.383   3.653  1.00  0.00           C
HETATM  556  C3  RES    20       5.339  14.820  12.475  1.00  0.00           C
HETATM  557  N3  RES    20       6.719  14.930  14.492  1.00  0.00           N
HETATM  558  O3  RES    20       1.149  24.165   5.212  1.00  0.00           O
HETATM  559  H31 RES    20       5.855  15.284  14.889  1.00  0.00           H
HETATM  560  O4  RES    20       4.737  27.725   1.256  1.00  0.00           O
HETATM  561  C4  RES    20       3.806  16.161  11.055  1.00  0.00           C
HETATM  562  N4  RES    20       5.021  15.863  11.669  1.00  0.00           N
HETATM  563  H41 RES    20       5.779  16.502  11.473  1.00  0.00           H
HETATM  564  C5  RES    20       3.580  17.198  10.114  1.00  0.00           C
HETATM  565  N5  RES    20       1.656  16.111  10.505  1.00  0.00           N
HETATM  566  H51 RES    20       4.333  17.886   9.748  1.00  0.00           H
HETATM  567  C6  RES    20       2.252  17.162   9.791  1.00  0.00           C
HETATM  568  N6  RES    20       2.194  19.084   8.349  1.00  0.00           N
HETATM  569  H61 RES    20       3.201  19.030   8.435  1.00  0.00           H
HETATM  570  N7  RES    20       0.371  21.841   6.871  1.00  0.00           N
HETATM  571  C7  RES    20       0.261  15.684  10.487  1.00  0.00           C
HETATM  572  H71 RES    20      -0.368  16.454  10.943  1.00  0.00           H
HETATM  573  H72 RES    20       0.149  14.755  11.054  1.00  0.00           H
HETATM  574  H73 RES    20      -0.062  15.506   9.457  1.00  0.00           H
HETATM  575  C8  RES    20       2.628  15.506  11.285  1.00  0.00           C
HETATM  576  N8  RES    20       3.174  23.226   4.945  1.00  0.00           N
HETATM  577  H81 RES    20       2.380  14.677  11.939  1.00  0.00           H
HETATM  578  C9  RES    20       1.475  18.078   8.919  1.00  0.00           C
HETATM  579  N9  RES    20       4.732  24.873   2.202  1.00  0.00           N
CONECT   40   39
CONECT   56   55
CONECT   61   58
CONECT   41   39
CONECT   57   55
CONECT   62   58
CONECT   63   58
CONECT   35   33   34   39   51
CONECT   38   33   37   44
CONECT   39   35   40   41   45
CONECT   45   39   46   47   52
CONECT   48   44   49   53
CONECT   52   55   45   50   51
CONECT   53   58   60   48
CONECT   55   56   57   52   54
CONECT   58   63   62   61   53
CONECT   60   59   33   53
CONECT   34   35
CONECT   43   44
CONECT   47   45
CONECT   50   52
CONECT   59   60
CONECT   33   60   35   38
CONECT   44   38   43   48
CONECT   36   32
CONECT   37   38
CONECT   42   32
CONECT   46   64   45
CONECT   49   48
CONECT   51   35   52
CONECT   54   55   32
CONECT   32   13   36   42   54
CONECT   72   71
CONECT   86   85
CONECT   73   71
CONECT   87   85
CONECT   66   67   71   81   95
CONECT   69   65   70   75
CONECT   71   66   72   73   77
CONECT   77   71   76   78   82
CONECT   79   75   83   95
CONECT   82   77   80   81   85
CONECT   83   79   89   92
CONECT   85   82   84   86   87
CONECT   89   65   83   88
CONECT   93   92   94   95
CONECT   67   66
CONECT   70   69
CONECT   76   77
CONECT   80   82
CONECT   90   88
CONECT   91   88
CONECT   94   93
CONECT   65   69   89
CONECT   75   69   79
CONECT   88   89   90   91
CONECT   92   83   93
CONECT   95   66   79   93
CONECT   68   64
CONECT   74   64
CONECT   78   77   96
CONECT   81   66   82
CONECT   84   64   85
CONECT   64   68   74   84   46
CONECT  104  103
CONECT  120  119
CONECT  125  122
CONECT  105  103
CONECT  121  119
CONECT  126  122
CONECT  127  122
CONECT   99   97   98  103  115
CONECT  102   97  101  108
CONECT  103   99  104  105  109
CONECT  109  103  110  111  116
CONECT  112  108  113  117
CONECT  116  109  114  115  119
CONECT  117  112  122  124
CONECT  119  116  118  120  121
CONECT  122  127  126  125  117
CONECT  124   97  117  123
CONECT   98   99
CONECT  107  108
CONECT  111  109
CONECT  114  116
CONECT  123  124
CONECT   97   99  102  124
CONECT  108  102  107  112
CONECT  100   96
CONECT  101  102
CONECT  106   96
CONECT  110  109  128
CONECT  113  112
CONECT  115   99  116
CONECT  118   96  119
CONECT   96   78  100  106  118
CONECT  136  135
CONECT  150  149
CONECT  137  135
CONECT  151  149
CONECT  130  159  131  135  145
CONECT  133  129  134  139
CONECT  135  130  136  137  141
CONECT  141  135  140  142  146
CONECT  143  159  139  147
CONECT  146  141  144  145  149
CONECT  147  156  153  143
CONECT  149  146  148  150  151
CONECT  153  152  129  147
CONECT  157  159  158  156
CONECT  131  130
CONECT  134  133
CONECT  140  141
CONECT  144  146
CONECT  154  152
CONECT  155  152
CONECT  158  157
CONECT  129  153  133
CONECT  139  133  143
CONECT  152  155  154  153
CONECT  156  157  147
CONECT  159  157  130  143
CONECT  132  128
CONECT  138  128
CONECT  142  160  141
CONECT  145  130  146
CONECT  148  128  149
CONECT  128  110  132  138  148
CONECT  168  167
CONECT  184  183
CONECT  189  186
CONECT  169  167
CONECT  185  183
CONECT  190  186
CONECT  191  186
CONECT  163  179  167  162  161
CONECT  166  172  165  161
CONECT  167  173  169  168  163
CONECT  173  180  175  174  167
CONECT  176  181  177  172
CONECT  180  183  179  178  173
CONECT  181  188  186  176
CONECT  183  185  184  182  180
CONECT  186  189  190  191  181
CONECT  188  187  181  161
CONECT  162  163
CONECT  171  172
CONECT  175  173
CONECT  178  180
CONECT  187  188
CONECT  161  188  166  163
CONECT  172  176  171  166
CONECT  164  160
CONECT  165  166
CONECT  170  160
CONECT  174  192  173
CONECT  177  176
CONECT  179  180  163
CONECT  182  183  160
CONECT  160  182  170  164  142
CONECT  200  199
CONECT  214  213
CONECT  201  199
CONECT  215  213
CONECT  194  223  209  199  195
CONECT  197  203  198  193
CONECT  199  205  201  200  194
CONECT  205  210  206  204  199
CONECT  207  223  211  203
CONECT  210  213  209  208  205
CONECT  211  220  217  207
CONECT  213  215  214  212  210
CONECT  217  216  211  193
CONECT  221  223  222  220
CONECT  195  194
CONECT  198  197
CONECT  204  205
CONECT  208  210
CONECT  218  216
CONECT  219  216
CONECT  222  221
CONECT  193  217  197
CONECT  203  207  197
CONECT  216  219  218  217
CONECT  220  221  211
CONECT  223  221  207  194
CONECT  196  192
CONECT  202  192
CONECT  206  224  205
CONECT  209  210  194
CONECT  212  213  192
CONECT  192  212  202  196  174
CONECT  232  231
CONECT  250  248
CONECT  233  231
CONECT  251  248
CONECT  226  231  227  225  242
CONECT  230  235  229  225
CONECT  231  233  232  226  238
CONECT  238  236  231  237  241
CONECT  239  235  247  240
CONECT  241  248  243  242  238
CONECT  247  252  246  239
CONECT  248  251  250  249  241
CONECT  252  225  253  247
CONECT  227  226
CONECT  236  238
CONECT  243  241
CONECT  244  240
CONECT  245  240
CONECT  246  247
CONECT  253  252
CONECT  254  237
CONECT  225  230  226  252
CONECT  235  230  239
CONECT  240  245  244  239
CONECT  228  224
CONECT  229  230
CONECT  234  224
CONECT  237  254  238
CONECT  242  226  241
CONECT  249  224  248
CONECT  224  234  228  206  249
CONECT  295  294
CONECT  311  310
CONECT  316  313
CONECT  296  294
CONECT  312  310
CONECT  317  313
CONECT  318  313
CONECT  290  288  289  294  306
CONECT  293  288  292  299
CONECT  294  290  295  296  300
CONECT  300  294  301  302  307
CONECT  303  299  304  308
CONECT  307  300  305  306  310
CONECT  308  303  313  315
CONECT  310  307  309  311  312
CONECT  313  318  317  316  308
CONECT  315  288  308  314
CONECT  289  290
CONECT  298  299
CONECT  302  300
CONECT  305  307
CONECT  314  315
CONECT  288  290  293  315
CONECT  299  293  298  303
CONECT  291  287
CONECT  292  293
CONECT  297  287
CONECT  301  300  319
CONECT  304  303
CONECT  306  290  307
CONECT  309  287  310
CONECT  287  268  291  297  309
CONECT  327  326
CONECT  341  340
CONECT  328  326
CONECT  342  340
CONECT  321  350  322  326  336
CONECT  324  320  325  330
CONECT  326  321  327  328  332
CONECT  332  326  331  333  337
CONECT  334  350  330  338
CONECT  337  340  332  335  336
CONECT  338  347  344  334
CONECT  340  339  342  341  337
CONECT  344  343  320  338
CONECT  348  350  349  347
CONECT  322  321
CONECT  325  324
CONECT  331  332
CONECT  335  337
CONECT  345  343
CONECT  346  343
CONECT  349  348
CONECT  320  344  324
CONECT  330  324  334
CONECT  343  346  344  345
CONECT  347  348  338
CONECT  350  348  321  334
CONECT  323  319
CONECT  329  319
CONECT  333  351  332
CONECT  336  321  337
CONECT  339  340  319
CONECT  319  339  301  323  329
CONECT  359  358
CONECT  375  374
CONECT  380  377
CONECT  360  358
CONECT  376  374
CONECT  381  377
CONECT  382  377
CONECT  354  370  358  353  352
CONECT  357  363  356  352
CONECT  358  364  360  359  354
CONECT  364  371  366  365  358
CONECT  367  372  368  363
CONECT  371  374  370  369  364
CONECT  372  379  377  367
CONECT  374  376  375  373  371
CONECT  377  382  381  380  372
CONECT  379  378  372  352
CONECT  353  354
CONECT  362  363
CONECT  366  364
CONECT  369  371
CONECT  378  379
CONECT  352  379  357  354
CONECT  363  367  362  357
CONECT  355  351
CONECT  356  357
CONECT  361  351
CONECT  365  383  364
CONECT  368  367
CONECT  370  371  354
CONECT  373  374  351
CONECT  351  373  361  355  333
CONECT  391  390
CONECT  405  404
CONECT  392  390
CONECT  406  404
CONECT  385  386  390  400  414
CONECT  388  384  389  394
CONECT  390  385  391  392  396
CONECT  396  390  395  397  401
CONECT  398  394  402  414
CONECT  401  396  399  400  404
CONECT  402  398  408  411
CONECT  404  401  403  405  406
CONECT  408  384  402  407
CONECT  412  411  413  414
CONECT  386  385
CONECT  389  388
CONECT  395  396
CONECT  399  401
CONECT  409  407
CONECT  410  407
CONECT  413  412
CONECT  384  388  408
CONECT  394  388  398
CONECT  407  408  409  410
CONECT  411  402  412
CONECT  414  385  398  412
CONECT  387  383
CONECT  393  383
CONECT  397  396  415
CONECT  400  385  401
CONECT  403  383  404
CONECT  383  387  365  393  403
CONECT  423  422
CONECT  439  438
CONECT  444  441
CONECT  424  422
CONECT  440  438
CONECT  445  441
CONECT  446  441
CONECT  418  416  417  422  434
CONECT  421  416  420  427
CONECT  422  418  423  424  428
CONECT  428  422  429  430  435
CONECT  431  427  432  436
CONECT  435  438  428  433  434
CONECT  436  443  441  431
CONECT  438  440  439  437  435
CONECT  441  444  446  445  436
CONECT  443  442  416  436
CONECT  417  418
CONECT  426  427
CONECT  430  428
CONECT  433  435
CONECT  442  443
CONECT  416  443  418  421
CONECT  427  421  426  431
CONECT  419  415
CONECT  420  421
CONECT  425  415
CONECT  429  447  428
CONECT  432  431
CONECT  434  418  435
CONECT  437  438  415
CONECT  415  437  397  419  425
CONECT  455  454
CONECT  469  468
CONECT  456  454
CONECT  470  468
CONECT  449  478  464  454  450
CONECT  452  458  453  448
CONECT  454  460  456  455  449
CONECT  460  465  461  459  454
CONECT  462  478  466  458
CONECT  465  468  464  463  460
CONECT  466  475  472  462
CONECT  468  470  469  467  465
CONECT  472  471  466  448
CONECT  476  478  477  475
CONECT  450  449
CONECT  453  452
CONECT  459  460
CONECT  463  465
CONECT  473  471
CONECT  474  471
CONECT  477  476
CONECT  448  472  452
CONECT  458  462  452
CONECT  471  474  473  472
CONECT  475  476  466
CONECT  478  476  462  449
CONECT  451  447
CONECT  457  447
CONECT  461  479  460
CONECT  464  465  449
CONECT  467  468  447
CONECT  447  467  457  451  429
CONECT  487  486
CONECT  505  503
CONECT  488  486
CONECT  506  503
CONECT  481  482  480  497  486
CONECT  485  480  490  484
CONECT  486  481  493  488  487
CONECT  493  496  492  491  486
CONECT  494  502  495  490
CONECT  496  503  498  497  493
CONECT  502  507  501  494
CONECT  503  506  505  504  496
CONECT  507  480  508  502
CONECT  482  481
CONECT  491  493
CONECT  498  496
CONECT  499  495
CONECT  500  495
CONECT  501  502
CONECT  508  507
CONECT  509  492
CONECT  480  481  507  485
CONECT  490  494  485
CONECT  495  500  499  494
CONECT  483  479
CONECT  484  485
CONECT  489  479
CONECT  492  509  493
CONECT  497  481  496
CONECT  504  479  503
CONECT  479  483  461  504  489
CONECT  520  519
CONECT  524  522
CONECT  527  526
CONECT  530  529
CONECT  534  533
CONECT  538  537
CONECT  541  540
CONECT  546  545
CONECT  553  552
CONECT  528  526
CONECT  531  529
CONECT  547  545
CONECT  554  552
CONECT  532  529
CONECT  548  545
CONECT  516  544  557  517
CONECT  518  568  522  533
CONECT  522  518  524  525
CONECT  525  570  522  535
CONECT  529  570  530  531  532
CONECT  533  570  518  534
CONECT  535  576  558  525
CONECT  536  576  540  537
CONECT  537  536  538  539
CONECT  539  579  550  537
CONECT  540  579  541  536
CONECT  542  556  557  512  511
CONECT  545  579  546  547  548
CONECT  550  560  519  539
CONECT  552  553  554  555  519
CONECT  555  552  521  526
CONECT  556  542  562  515
CONECT  561  575  562  564
CONECT  564  567  561  566
CONECT  567  578  564  565
CONECT  571  574  573  572  565
CONECT  575  577  561  565
CONECT  578  568  567  543
CONECT  511  542
CONECT  512  542
CONECT  513  576
CONECT  514  521
CONECT  523  517
CONECT  549  544
CONECT  551  544
CONECT  559  557
CONECT  563  562
CONECT  566  564
CONECT  569  568
CONECT  572  571
CONECT  573  571
CONECT  574  571
CONECT  577  575
CONECT  517  516  523
CONECT  519  550  552  520
CONECT  521  555  514
CONECT  526  555  527  528
CONECT  544  549  551  516
CONECT  557  542  559  516
CONECT  562  556  561  563
CONECT  565  575  571  567
CONECT  568  578  569  518
CONECT  570  525  529  533
CONECT  576  535  536  513
CONECT  579  545  540  539
CONECT  515  556
CONECT  543  578
CONECT  558  535
CONECT  560  550
END
