# Supplementary material for: Comparative in silico study of congocidine congeners as potential inhibitors of African swine fever virus
Source: PLoS One. 2019 Aug 28;14(8):e0221175. doi: 10.1371/journal.pone.0221175 (PMC6713398; doi:10.1371/journal.pone.0221175)
Supplement: S4 Data — (ZIP) [file pone.0221175.s004.zip › S4 Data Minimized PDB for predictta/congo2conf4ME.pdb]

HEADER                                            01-JAN-01   CONG              
EXPDTA    THEORETICAL MODEL                                                     
REMARK   3                                                                      
REMARK   3 REFINEMENT.                                                          
REMARK   3   PROGRAM 1                  ICM 3.8                                 
REMARK   3   AUTHORS 1      R.ABAGYAN, M.TOTROV                                 
REMARK  76                                                                      
REMARK  76 DNA (5'-D(CPGPTPAPTPAPTPAPCPG)-3'); CHAIN: A, B; ENGINEERED:         
CRYST1   25.180   39.110   53.470  90.00  90.00  90.00 P 21 21 21               
ATOM      1  N1  G   A   2       9.427  19.588  -2.611  1.00 15.68           N
ATOM      2  H1  G   A   2       8.447  19.682  -2.397  1.00 20.00           H
ATOM      3  H1' G   A   2      14.075  20.865  -4.224  1.00 20.00           H
ATOM      4  C1' G   A   2      14.426  20.145  -3.479  1.00 24.61           C
ATOM      5  N2  G   A   2       9.605  21.839  -2.411  1.00 14.57           N
ATOM      6  C2  G   A   2      10.200  20.698  -2.586  1.00 16.05           C
ATOM      7  C2' G   A   2      14.833  20.908  -2.213  1.00 27.40           C
ATOM      8 1H2' G   A   2      14.715  21.981  -2.386  1.00 20.00           H
ATOM      9 2H2' G   A   2      14.219  20.634  -1.360  1.00 20.00           H
ATOM     10  H21 G   A   2      10.186  22.629  -2.194  1.00 20.00           H
ATOM     11  H22 G   A   2       8.599  21.877  -2.267  1.00 20.00           H
ATOM     12  N3  G   A   2      11.510  20.718  -2.809  1.00 13.29           N
ATOM     13  O3' G   A   2      17.086  21.722  -1.943  1.00 24.39           O
ATOM     14  H3' G   A   2      16.409  19.936  -1.052  1.00 20.00           H
ATOM     15  C3' G   A   2      16.301  20.535  -1.962  1.00 27.62           C
ATOM     16  C4  G   A   2      12.023  19.468  -2.997  1.00 15.70           C
ATOM     17  C4' G   A   2      16.722  19.797  -3.243  1.00 29.19           C
ATOM     18  H4' G   A   2      17.202  20.552  -3.850  1.00 20.00           H
ATOM     19  O4' G   A   2      15.551  19.405  -3.950  1.00 19.51           O
ATOM     20  C5  G   A   2      11.335  18.271  -3.031  1.00 14.91           C
ATOM     21  C5' G   A   2      17.722  18.615  -3.154  1.00 32.74           C
ATOM     22  O5' G   A   2      17.230  17.489  -2.430  1.00 27.54           O
ATOM     23 1H5' G   A   2      18.638  18.998  -2.718  1.00 20.00           H
ATOM     24 2H5' G   A   2      17.917  18.313  -4.179  1.00 20.00           H
ATOM     25  C6  G   A   2       9.908  18.313  -2.829  1.00 14.69           C
ATOM     26  O6  G   A   2       9.076  17.410  -2.922  1.00 16.78           O
ATOM     27  N7  G   A   2      12.217  17.218  -3.332  1.00 17.99           N
ATOM     28  H8  G   A   2      14.290  17.280  -3.640  1.00 20.00           H
ATOM     29  C8  G   A   2      13.376  17.808  -3.410  1.00 21.53           C
ATOM     30  N9  G   A   2      13.340  19.169  -3.239  1.00 18.23           N
ATOM     31 HO5' G   A   2      16.247  17.564  -2.390  1.00  0.00           H
ATOM     32  P   T   A   3      17.399  22.563  -0.613  1.00 25.04           P
ATOM     33  N1  T   A   3      11.990  22.322   0.893  1.00 11.60           N
ATOM     34  H1' T   A   3      11.538  24.393   0.732  1.00 20.00           H
ATOM     35  C1' T   A   3      12.417  23.740   0.704  1.00 12.33           C
ATOM     36  O1P T   A   3      18.316  23.639  -1.040  1.00 20.00           O
ATOM     37  O2  T   A   3       9.751  22.885   0.602  1.00 11.64           O
ATOM     38  C2  T   A   3      10.612  22.045   0.848  1.00  9.66           C
ATOM     39  C2' T   A   3      13.406  24.280   1.740  1.00 10.78           C
ATOM     40 1H2' T   A   3      12.912  24.647   2.632  1.00 20.00           H
ATOM     41 2H2' T   A   3      14.156  23.535   2.000  1.00 20.00           H
ATOM     42  O2P T   A   3      17.827  21.586   0.402  1.00 20.00           O
ATOM     43  H3  T   A   3       9.261  20.520   0.865  1.00 20.00           H
ATOM     44  N3  T   A   3      10.251  20.719   0.831  1.00 14.43           N
ATOM     45  C3' T   A   3      14.083  25.415   0.986  1.00 15.33           C
ATOM     46  O3' T   A   3      13.364  26.646   1.002  1.00 14.56           O
ATOM     47  H3' T   A   3      15.098  25.568   1.356  1.00 20.00           H
ATOM     48  C4  T   A   3      11.102  19.648   0.760  1.00 11.05           C
ATOM     49  O4  T   A   3      10.631  18.536   0.534  1.00 14.49           O
ATOM     50  H4' T   A   3      13.811  25.695  -1.104  1.00 20.00           H
ATOM     51  O4' T   A   3      13.086  23.860  -0.549  1.00 14.25           O
ATOM     52  C4' T   A   3      14.089  24.870  -0.446  1.00 16.73           C
ATOM     53  C5  T   A   3      12.523  19.992   0.836  1.00 14.98           C
ATOM     54  O5' T   A   3      15.972  23.208  -0.215  1.00 22.11           O
ATOM     55  C5' T   A   3      15.477  24.362  -0.890  1.00 19.43           C
ATOM     56 1H5' T   A   3      16.188  25.177  -0.744  1.00 20.00           H
ATOM     57 2H5' T   A   3      15.437  24.151  -1.956  1.00 20.00           H
ATOM     58  C5M T   A   3      13.555  18.878   0.767  0.00 99.00           C
ATOM     59  H6  T   A   3      13.973  21.550   0.954  1.00 20.00           H
ATOM     60  C6  T   A   3      12.919  21.295   0.926  1.00 15.93           C
ATOM     61 1H5M T   A   3      13.388  18.195   1.602  0.00  0.00           H
ATOM     62 2H5M T   A   3      13.406  18.317  -0.157  0.00  0.00           H
ATOM     63 3H5M T   A   3      14.571  19.273   0.809  0.00  0.00           H
ATOM     64  P   A   A   4      13.497  27.713   2.205  1.00 15.21           P
ATOM     65  N1  A   A   4       7.694  21.428   4.274  1.00  9.98           N
ATOM     66  C1' A   A   4       8.906  26.395   4.325  1.00 10.44           C
ATOM     67  H1' A   A   4       7.853  26.347   4.634  1.00 20.00           H
ATOM     68  O1P A   A   4      13.632  29.054   1.587  1.00 20.00           O
ATOM     69  C2  A   A   4       6.975  22.523   4.483  1.00  9.81           C
ATOM     70  H2  A   A   4       5.919  22.376   4.650  1.00 20.00           H
ATOM     71  C2' A   A   4       9.644  27.373   5.244  1.00 10.67           C
ATOM     72 1H2' A   A   4       9.129  27.452   6.198  1.00 20.00           H
ATOM     73 2H2' A   A   4      10.675  27.063   5.407  1.00 20.00           H
ATOM     74  O2P A   A   4      14.535  27.236   3.136  1.00 20.00           O
ATOM     75  N3  A   A   4       7.398  23.778   4.511  1.00 12.06           N
ATOM     76  H3' A   A   4      10.584  29.229   4.649  1.00 20.00           H
ATOM     77  C3' A   A   4       9.652  28.688   4.468  1.00 14.69           C
ATOM     78  O3' A   A   4       8.540  29.545   4.725  1.00 13.22           O
ATOM     79  C4  A   A   4       8.742  23.869   4.343  1.00  9.56           C
ATOM     80  H4' A   A   4       8.918  28.846   2.468  1.00 20.00           H
ATOM     81  O4' A   A   4       9.002  26.886   2.999  1.00 14.14           O
ATOM     82  C4' A   A   4       9.584  28.181   3.020  1.00  9.99           C
ATOM     83  C5  A   A   4       9.630  22.842   4.166  1.00 11.02           C
ATOM     84  O5' A   A   4      12.050  27.608   2.909  1.00 14.21           O
ATOM     85  C5' A   A   4      10.924  28.189   2.266  1.00 10.82           C
ATOM     86 1H5' A   A   4      11.159  29.233   2.064  1.00 20.00           H
ATOM     87 2H5' A   A   4      10.778  27.682   1.312  1.00 20.00           H
ATOM     88  N6  A   A   4       9.629  20.411   4.007  1.00 17.88           N
ATOM     89  C6  A   A   4       9.009  21.567   4.134  1.00 11.60           C
ATOM     90  H61 A   A   4      10.613  20.389   4.192  1.00 20.00           H
ATOM     91  H62 A   A   4       9.050  19.578   4.066  1.00 20.00           H
ATOM     92  N7  A   A   4      10.945  23.332   4.057  1.00 10.64           N
ATOM     93  C8  A   A   4      10.782  24.629   4.181  1.00 14.27           C
ATOM     94  H8  A   A   4      11.593  25.347   4.137  1.00 20.00           H
ATOM     95  N9  A   A   4       9.476  25.028   4.326  1.00 11.95           N
ATOM     96  P   T   A   5       8.321  30.287   6.143  1.00 12.53           P
ATOM     97  N1  T   A   5       7.881  24.580   8.005  1.00 10.05           N
ATOM     98  H1' T   A   5       5.883  25.063   8.543  1.00 20.00           H
ATOM     99  C1' T   A   5       6.793  25.588   8.223  1.00  8.03           C
ATOM    100  O1P T   A   5       7.403  31.429   5.927  1.00 20.00           O
ATOM    101  O2  T   A   5       6.330  22.853   7.871  1.00 12.29           O
ATOM    102  C2  T   A   5       7.490  23.243   7.828  1.00 11.70           C
ATOM    103  C2' T   A   5       7.074  26.696   9.243  1.00  9.39           C
ATOM    104 1H2' T   A   5       7.063  26.326  10.266  1.00 20.00           H
ATOM    105 2H2' T   A   5       8.005  27.212   9.020  1.00 20.00           H
ATOM    106  O2P T   A   5       9.652  30.537   6.739  1.00 20.00           O
ATOM    107  H3  T   A   5       8.184  21.355   7.542  1.00 20.00           H
ATOM    108  N3  T   A   5       8.487  22.313   7.654  1.00 11.76           N
ATOM    109  C3' T   A   5       5.907  27.642   8.970  1.00  9.23           C
ATOM    110  O3' T   A   5       4.788  27.161   9.707  1.00 13.16           O
ATOM    111  H3' T   A   5       6.154  28.667   9.251  1.00 20.00           H
ATOM    112  C4  T   A   5       9.835  22.567   7.633  1.00 13.02           C
ATOM    113  O4  T   A   5      10.610  21.635   7.418  1.00 13.01           O
ATOM    114  H4' T   A   5       4.709  27.324   7.214  1.00 20.00           H
ATOM    115  O4' T   A   5       6.512  26.331   7.051  1.00 11.26           O
ATOM    116  C4' T   A   5       5.762  27.486   7.444  1.00 13.99           C
ATOM    117  C5  T   A   5      10.191  23.973   7.836  1.00 13.21           C
ATOM    118  O5' T   A   5       7.564  29.153   7.005  1.00 12.98           O
ATOM    119  C5' T   A   5       6.249  28.720   6.659  1.00 16.99           C
ATOM    120 1H5' T   A   5       5.554  29.540   6.839  1.00 20.00           H
ATOM    121 2H5' T   A   5       6.221  28.474   5.596  1.00 20.00           H
ATOM    122  C5M T   A   5      11.658  24.376   7.859  0.00 99.00           C
ATOM    123  H6  T   A   5       9.505  25.955   8.135  1.00 20.00           H
ATOM    124  C6  T   A   5       9.225  24.920   8.011  1.00 12.78           C
ATOM    125 1H5M T   A   5      11.780  25.443   8.047  0.00  0.00           H
ATOM    126 2H5M T   A   5      12.163  23.806   8.640  0.00  0.00           H
ATOM    127 3H5M T   A   5      12.115  24.116   6.903  0.00  0.00           H
ATOM    128  P   A   A   6       3.424  27.987   9.932  1.00 16.24           P
ATOM    129  N1  A   A   6       7.176  20.706  10.814  1.00 18.42           N
ATOM    130  C1' A   A   6       2.636  23.101  10.345  1.00 15.79           C
ATOM    131  H1' A   A   6       2.407  22.043  10.173  1.00 20.00           H
ATOM    132  O1P A   A   6       3.074  28.705   8.687  1.00 20.00           O
ATOM    133  C2  A   A   6       5.957  20.241  10.564  1.00 19.73           C
ATOM    134  H2  A   A   6       5.885  19.186  10.340  1.00 20.00           H
ATOM    135  C2' A   A   6       1.626  23.685  11.334  1.00 14.39           C
ATOM    136 1H2' A   A   6       1.231  22.888  11.953  1.00 20.00           H
ATOM    137 2H2' A   A   6       2.085  24.443  11.966  1.00 20.00           H
ATOM    138  O2P A   A   6       3.516  28.731  11.205  1.00 20.00           O
ATOM    139  N3  A   A   6       4.813  20.917  10.542  1.00 14.97           N
ATOM    140  H3' A   A   6       0.231  25.292  10.954  1.00 20.00           H
ATOM    141  C3' A   A   6       0.554  24.363  10.479  1.00 16.70           C
ATOM    142  O3' A   A   6      -0.585  23.540  10.208  1.00 16.35           O
ATOM    143  C4  A   A   6       4.994  22.238  10.824  1.00 13.03           C
ATOM    144  H4' A   A   6       0.707  24.417   8.340  1.00 20.00           H
ATOM    145  O4' A   A   6       2.485  23.814   9.131  1.00 13.18           O
ATOM    146  C4' A   A   6       1.345  24.665   9.190  1.00 16.72           C
ATOM    147  C5  A   A   6       6.174  22.853  11.153  1.00 14.69           C
ATOM    148  O5' A   A   6       2.403  26.754  10.125  1.00 12.44           O
ATOM    149  C5' A   A   6       1.811  26.124   8.994  1.00 11.40           C
ATOM    150 1H5' A   A   6       0.972  26.735   8.664  1.00 20.00           H
ATOM    151 2H5' A   A   6       2.547  26.110   8.190  1.00 20.00           H
ATOM    152  N6  A   A   6       8.549  22.383  11.276  1.00 17.36           N
ATOM    153  C6  A   A   6       7.299  21.999  11.096  1.00 13.35           C
ATOM    154  H61 A   A   6       8.723  23.350  11.466  1.00 20.00           H
ATOM    155  H62 A   A   6       9.282  21.699  11.121  1.00 20.00           H
ATOM    156  N7  A   A   6       5.981  24.211  11.441  1.00 15.67           N
ATOM    157  C8  A   A   6       4.700  24.372  11.214  1.00 18.09           C
ATOM    158  H8  A   A   6       4.195  25.327  11.306  1.00 20.00           H
ATOM    159  N9  A   A   6       4.040  23.234  10.812  1.00 13.74           N
ATOM    160  P   T   A   7      -1.654  23.087  11.342  1.00 18.04           P
ATOM    161  N1  T   A   7       3.478  20.351  13.679  1.00 14.99           N
ATOM    162  H1' T   A   7       2.610  18.578  12.873  1.00 20.00           H
ATOM    163  C1' T   A   7       2.293  19.568  13.224  1.00 20.51           C
ATOM    164  O1P T   A   7      -2.871  22.587  10.665  1.00 20.00           O
ATOM    165  O2  T   A   7       4.858  18.487  13.595  1.00 14.98           O
ATOM    166  C2  T   A   7       4.715  19.696  13.731  1.00 18.41           C
ATOM    167  C2' T   A   7       1.226  19.390  14.302  1.00 19.59           C
ATOM    168 1H2' T   A   7       1.442  18.486  14.864  1.00 20.00           H
ATOM    169 2H2' T   A   7       1.186  20.252  14.966  1.00 20.00           H
ATOM    170  O2P T   A   7      -1.790  24.192  12.321  1.00 20.00           O
ATOM    171  H3  T   A   7       6.703  19.997  14.018  1.00 20.00           H
ATOM    172  N3  T   A   7       5.807  20.461  14.058  1.00 12.46           N
ATOM    173  C3' T   A   7      -0.106  19.299  13.546  1.00 21.54           C
ATOM    174  O3' T   A   7      -0.692  17.997  13.621  1.00 24.17           O
ATOM    175  H3' T   A   7      -0.805  20.039  13.936  1.00 20.00           H
ATOM    176  C4  T   A   7       5.799  21.801  14.355  1.00 12.53           C
ATOM    177  O4  T   A   7       6.866  22.345  14.633  1.00 18.59           O
ATOM    178  H4' T   A   7       0.374  18.755  11.539  1.00 20.00           H
ATOM    179  O4' T   A   7       1.613  20.240  12.187  1.00 22.36           O
ATOM    180  C4' T   A   7       0.308  19.680  12.111  1.00 19.87           C
ATOM    181  C5  T   A   7       4.471  22.420  14.341  1.00 14.71           C
ATOM    182  O5' T   A   7      -0.920  21.848  12.074  1.00 14.57           O
ATOM    183  C5' T   A   7      -0.646  20.639  11.373  1.00 20.65           C
ATOM    184 1H5' T   A   7      -1.585  20.123  11.179  1.00 20.00           H
ATOM    185 2H5' T   A   7      -0.188  20.887  10.415  1.00 20.00           H
ATOM    186  C5M T   A   7       4.322  23.892  14.689  0.00 99.00           C
ATOM    187  H6  T   A   7       2.393  22.152  13.942  1.00 20.00           H
ATOM    188  C6  T   A   7       3.371  21.691  14.002  1.00 14.67           C
ATOM    189 1H5M T   A   7       3.285  24.218  14.605  0.00  0.00           H
ATOM    190 2H5M T   A   7       4.941  24.484  14.014  0.00  0.00           H
ATOM    191 3H5M T   A   7       4.687  24.058  15.702  0.00  0.00           H
ATOM    192  P   A   A   8      -1.191  17.324  15.010  1.00 24.10           P
ATOM    193  N1  A   A   8       6.518  19.444  17.531  1.00 11.26           N
ATOM    194  C1' A   A   8       2.988  15.776  16.955  1.00 19.66           C
ATOM    195  H1' A   A   8       3.904  15.253  17.245  1.00 20.00           H
ATOM    196  O1P A   A   8      -2.317  16.403  14.740  1.00 20.00           O
ATOM    197  C2  A   A   8       6.598  18.125  17.413  1.00  9.27           C
ATOM    198  H2  A   A   8       7.597  17.711  17.360  1.00 20.00           H
ATOM    199  C2' A   A   8       1.800  15.089  17.636  1.00 18.35           C
ATOM    200 1H2' A   A   8       2.120  14.650  18.574  1.00 20.00           H
ATOM    201 2H2' A   A   8       0.987  15.791  17.809  1.00 20.00           H
ATOM    202  O2P A   A   8      -1.348  18.376  16.042  1.00 20.00           O
ATOM    203  N3  A   A   8       5.605  17.247  17.383  1.00 15.55           N
ATOM    204  H3' A   A   8       0.214  14.004  16.650  1.00 20.00           H
ATOM    205  C3' A   A   8       1.306  14.038  16.636  1.00 16.65           C
ATOM    206  O3' A   A   8       1.805  12.712  16.888  1.00 16.56           O
ATOM    207  C4  A   A   8       4.384  17.856  17.383  1.00 16.52           C
ATOM    208  H4' A   A   8       2.147  13.900  14.626  1.00 20.00           H
ATOM    209  O4' A   A   8       2.832  15.589  15.567  1.00 19.92           O
ATOM    210  C4' A   A   8       1.776  14.673  15.302  1.00 14.35           C
ATOM    211  C5  A   A   8       4.133  19.199  17.505  1.00 10.10           C
ATOM    212  O5' A   A   8       0.072  16.440  15.458  1.00 18.30           O
ATOM    213  C5' A   A   8       0.657  15.468  14.595  1.00 14.09           C
ATOM    214 1H5' A   A   8      -0.110  14.781  14.239  1.00 20.00           H
ATOM    215 2H5' A   A   8       1.088  15.974  13.727  1.00 20.00           H
ATOM    216  N6  A   A   8       5.361  21.310  17.638  1.00 13.41           N
ATOM    217  C6  A   A   8       5.309  19.993  17.562  1.00 12.41           C
ATOM    218  H61 A   A   8       4.532  21.835  17.443  1.00 20.00           H
ATOM    219  H62 A   A   8       6.282  21.732  17.549  1.00 20.00           H
ATOM    220  N7  A   A   8       2.749  19.443  17.551  1.00 10.79           N
ATOM    221  C8  A   A   8       2.232  18.248  17.352  1.00 15.03           C
ATOM    222  H8  A   A   8       1.164  18.071  17.243  1.00 20.00           H
ATOM    223  N9  A   A   8       3.163  17.231  17.251  1.00 18.87           N
ATOM    224  P   C   A   9       1.359  11.821  18.178  1.00 18.42           P
ATOM    225  N1  C   A   9       4.386  16.472  20.943  1.00 12.82           N
ATOM    226  C1' C   A   9       4.729  15.026  21.115  1.00 10.00           C
ATOM    227  H1' C   A   9       5.805  14.925  21.300  1.00 20.00           H
ATOM    228  O1P C   A   9       1.687  10.393  17.980  1.00 20.00           O
ATOM    229  O2  C   A   9       6.558  17.100  21.414  1.00 11.01           O
ATOM    230  C2  C   A   9       5.398  17.428  21.127  1.00 10.62           C
ATOM    231  C2' C   A   9       3.939  14.328  22.229  1.00 11.26           C
ATOM    232 1H2' C   A   9       4.472  14.396  23.179  1.00 20.00           H
ATOM    233 2H2' C   A   9       2.940  14.754  22.323  1.00 20.00           H
ATOM    234  O2P C   A   9      -0.006  12.188  18.618  1.00 20.00           O
ATOM    235  N3  C   A   9       5.101  18.755  21.095  1.00 13.31           N
ATOM    236  H3' C   A   9       2.720  12.688  21.616  1.00 20.00           H
ATOM    237  O3' C   A   9       4.388  11.976  22.645  1.00 15.08           O
ATOM    238  C3' C   A   9       3.786  12.890  21.732  1.00 13.67           C
ATOM    239  C4  C   A   9       3.877  19.120  20.800  1.00 14.72           C
ATOM    240  N4  C   A   9       3.710  20.397  20.629  1.00 15.12           N
ATOM    241  C4' C   A   9       4.447  12.928  20.337  1.00 14.99           C
ATOM    242  O4' C   A   9       4.430  14.292  19.959  1.00 13.22           O
ATOM    243  H4' C   A   9       5.482  12.591  20.425  1.00 20.00           H
ATOM    244  H41 C   A   9       3.066  20.616  19.884  1.00 20.00           H
ATOM    245  H42 C   A   9       4.571  20.931  20.734  1.00 20.00           H
ATOM    246  H5  C   A   9       1.823  18.515  20.266  1.00 20.00           H
ATOM    247  C5  C   A   9       2.811  18.207  20.562  1.00 11.31           C
ATOM    248  C5' C   A   9       3.736  12.079  19.283  1.00 12.18           C
ATOM    249  O5' C   A   9       2.347  12.352  19.318  1.00 13.52           O
ATOM    250 1H5' C   A   9       3.906  11.018  19.468  1.00 20.00           H
ATOM    251 2H5' C   A   9       4.144  12.333  18.298  1.00 20.00           H
ATOM    252  C6  C   A   9       3.099  16.876  20.632  1.00 11.65           C
ATOM    253  H6  C   A   9       2.342  16.118  20.388  1.00 20.00           H
ATOM    254 HO3' C   A   9       3.683  11.433  23.014  1.00  0.00           H
TER     255      C   A   9
ATOM    256  N1  G   B  12       7.581  20.404  20.715  1.00  9.51           N
ATOM    257  H1  G   B  12       6.785  19.796  20.629  1.00 20.00           H
ATOM    258  H1' G   B  12      12.315  21.536  21.266  1.00 20.00           H
ATOM    259  C1' G   B  12      12.101  22.601  21.417  1.00 13.00           C
ATOM    260  N2  G   B  12       8.932  18.594  20.431  1.00  9.89           N
ATOM    261  C2  G   B  12       8.822  19.887  20.562  1.00  8.96           C
ATOM    262  C2' G   B  12      13.132  23.421  20.641  1.00 14.37           C
ATOM    263 1H2' G   B  12      13.504  22.857  19.787  1.00 20.00           H
ATOM    264 2H2' G   B  12      12.711  24.367  20.303  1.00 20.00           H
ATOM    265  H21 G   B  12       9.790  18.290  19.995  1.00 20.00           H
ATOM    266  H22 G   B  12       8.103  18.015  20.449  1.00 20.00           H
ATOM    267  N3  G   B  12       9.946  20.589  20.656  1.00  9.79           N
ATOM    268  O3' G   B  12      15.195  22.654  21.781  1.00 19.96           O
ATOM    269  H3' G   B  12      14.697  24.651  21.513  1.00 20.00           H
ATOM    270  C3' G   B  12      14.216  23.686  21.689  1.00 18.28           C
ATOM    271  C4  G   B  12       9.727  21.925  20.832  1.00 13.12           C
ATOM    272  C4' G   B  12      13.429  23.667  23.010  1.00 18.75           C
ATOM    273  H4' G   B  12      14.026  23.103  23.727  1.00 20.00           H
ATOM    274  O4' G   B  12      12.225  22.946  22.796  1.00 17.07           O
ATOM    275  C5  G   B  12       8.509  22.569  20.936  1.00 15.44           C
ATOM    276  C5' G   B  12      13.092  25.031  23.659  1.00 19.77           C
ATOM    277  O5' G   B  12      12.500  25.990  22.789  1.00 29.23           O
ATOM    278 1H5' G   B  12      14.009  25.456  24.063  1.00 20.00           H
ATOM    279 2H5' G   B  12      12.420  24.838  24.499  1.00 20.00           H
ATOM    280  C6  G   B  12       7.316  21.752  20.879  1.00 13.46           C
ATOM    281  O6  G   B  12       6.137  22.063  21.072  1.00 13.21           O
ATOM    282  N7  G   B  12       8.717  23.950  21.143  1.00 15.64           N
ATOM    283  H8  G   B  12      10.529  25.004  21.271  1.00 20.00           H
ATOM    284  C8  G   B  12      10.018  24.065  21.136  1.00 11.92           C
ATOM    285  N9  G   B  12      10.696  22.878  21.037  1.00 13.76           N
ATOM    286 HO5' G   B  12      11.556  26.072  22.978  1.00  0.00           H
ATOM    287  P   T   B  13      16.341  22.431  20.669  1.00 21.40           P
ATOM    288  N1  T   B  13      11.447  20.819  17.451  1.00 14.94           N
ATOM    289  H1' T   B  13      12.489  19.031  16.996  1.00 20.00           H
ATOM    290  C1' T   B  13      12.693  19.994  17.484  1.00 17.69           C
ATOM    291  O1P T   B  13      17.422  21.657  21.320  1.00 20.00           O
ATOM    292  O2  T   B  13      10.109  18.917  17.550  1.00 11.01           O
ATOM    293  C2  T   B  13      10.220  20.132  17.412  1.00 11.40           C
ATOM    294  C2' T   B  13      13.932  20.600  16.817  1.00 16.24           C
ATOM    295 1H2' T   B  13      13.866  20.609  15.731  1.00 20.00           H
ATOM    296 2H2' T   B  13      14.154  21.591  17.207  1.00 20.00           H
ATOM    297  O2P T   B  13      16.643  23.758  20.091  1.00 20.00           O
ATOM    298  H3  T   B  13       8.203  20.403  17.277  1.00 20.00           H
ATOM    299  N3  T   B  13       9.079  20.902  17.370  1.00 10.91           N
ATOM    300  C3' T   B  13      15.008  19.643  17.311  1.00 16.83           C
ATOM    301  O3' T   B  13      14.968  18.470  16.515  1.00 18.31           O
ATOM    302  H3' T   B  13      15.994  20.109  17.280  1.00 20.00           H
ATOM    303  C4  T   B  13       9.023  22.272  17.458  1.00 11.70           C
ATOM    304  O4  T   B  13       7.930  22.801  17.637  1.00 15.73           O
ATOM    305  H4' T   B  13      14.590  18.315  18.939  1.00 20.00           H
ATOM    306  O4' T   B  13      13.144  19.781  18.816  1.00 17.77           O
ATOM    307  C4' T   B  13      14.520  19.388  18.748  1.00 21.13           C
ATOM    308  C5  T   B  13      10.331  22.933  17.511  1.00 14.30           C
ATOM    309  O5' T   B  13      15.589  21.509  19.577  1.00 17.17           O
ATOM    310  C5' T   B  13      15.355  20.122  19.818  1.00 15.92           C
ATOM    311 1H5' T   B  13      16.320  19.619  19.884  1.00 20.00           H
ATOM    312 2H5' T   B  13      14.846  20.017  20.777  1.00 20.00           H
ATOM    313  C5M T   B  13      10.429  24.442  17.676  0.00 99.00           C
ATOM    314  H6  T   B  13      12.429  22.703  17.540  1.00 20.00           H
ATOM    315  C6  T   B  13      11.478  22.201  17.489  1.00 13.11           C
ATOM    316 1H5M T   B  13      10.242  24.919  16.712  0.00  0.00           H
ATOM    317 2H5M T   B  13       9.657  24.766  18.377  0.00  0.00           H
ATOM    318 3H5M T   B  13      11.411  24.728  18.059  0.00  0.00           H
ATOM    319  P   A   B  14      16.237  17.510  16.315  1.00 20.40           P
ATOM    320  N1  A   B  14       8.446  19.237  14.049  1.00 11.95           N
ATOM    321  C1' A   B  14      12.205  15.736  14.092  1.00 17.85           C
ATOM    322  H1' A   B  14      11.306  15.167  13.825  1.00 20.00           H
ATOM    323  O1P A   B  14      16.661  16.998  17.637  1.00 20.00           O
ATOM    324  C2  A   B  14       8.429  17.913  13.965  1.00 17.18           C
ATOM    325  H2  A   B  14       7.452  17.449  13.938  1.00 20.00           H
ATOM    326  C2' A   B  14      13.364  15.260  13.210  1.00 22.14           C
ATOM    327 1H2' A   B  14      13.008  14.907  12.242  1.00 20.00           H
ATOM    328 2H2' A   B  14      14.101  16.049  13.073  1.00 20.00           H
ATOM    329  O2P A   B  14      17.212  18.192  15.445  1.00 20.00           O
ATOM    330  N3  A   B  14       9.473  17.090  13.934  1.00 14.03           N
ATOM    331  H3' A   B  14      15.085  14.107  13.849  1.00 20.00           H
ATOM    332  C3' A   B  14      14.010  14.145  14.030  1.00 19.80           C
ATOM    333  O3' A   B  14      13.443  12.856  13.829  1.00 19.32           O
ATOM    334  C4  A   B  14      10.657  17.756  13.977  1.00 12.01           C
ATOM    335  H4' A   B  14      13.436  13.708  16.039  1.00 20.00           H
ATOM    336  O4' A   B  14      12.567  15.448  15.433  1.00 17.82           O
ATOM    337  C4' A   B  14      13.704  14.594  15.463  1.00 15.05           C
ATOM    338  C5  A   B  14      10.837  19.113  14.021  1.00 12.95           C
ATOM    339  O5' A   B  14      15.535  16.314  15.502  1.00 15.14           O
ATOM    340  C5' A   B  14      14.862  15.282  16.208  1.00 17.46           C
ATOM    341 1H5' A   B  14      15.597  14.534  16.501  1.00 20.00           H
ATOM    342 2H5' A   B  14      14.440  15.710  17.117  1.00 20.00           H
ATOM    343  N6  A   B  14       9.517  21.162  14.122  1.00 16.83           N
ATOM    344  C6  A   B  14       9.625  19.848  14.058  1.00 14.10           C
ATOM    345  H61 A   B  14      10.318  21.710  13.879  1.00 20.00           H
ATOM    346  H62 A   B  14       8.575  21.545  14.140  1.00 20.00           H
ATOM    347  N7  A   B  14      12.203  19.434  14.062  1.00 13.26           N
ATOM    348  C8  A   B  14      12.783  18.258  14.062  1.00 16.90           C
ATOM    349  H8  A   B  14      13.857  18.124  14.134  1.00 20.00           H
ATOM    350  N9  A   B  14      11.914  17.192  14.003  1.00 14.64           N
ATOM    351  P   T   B  15      13.638  12.013  12.472  1.00 28.80           P
ATOM    352  N1  T   B  15      10.233  16.625  10.456  1.00 27.42           N
ATOM    353  H1' T   B  15       8.843  15.088   9.993  1.00 20.00           H
ATOM    354  C1' T   B  15       9.890  15.170  10.318  1.00 22.17           C
ATOM    355  O1P T   B  15      13.527  10.580  12.821  1.00 20.00           O
ATOM    356  O2  T   B  15       7.981  17.203  10.500  1.00 18.40           O
ATOM    357  C2  T   B  15       9.161  17.528  10.556  1.00 21.32           C
ATOM    358  C2' T   B  15      10.745  14.358   9.341  1.00 26.62           C
ATOM    359 1H2' T   B  15      10.569  14.646   8.307  1.00 20.00           H
ATOM    360 2H2' T   B  15      11.801  14.412   9.600  1.00 20.00           H
ATOM    361  O2P T   B  15      14.866  12.497  11.804  1.00 20.00           O
ATOM    362  H3  T   B  15       8.678  19.498  10.696  1.00 20.00           H
ATOM    363  N3  T   B  15       9.467  18.866  10.643  1.00 17.57           N
ATOM    364  C3' T   B  15      10.236  12.946   9.628  1.00 28.50           C
ATOM    365  O3' T   B  15       9.042  12.791   8.873  1.00 39.73           O
ATOM    366  H3' T   B  15      10.977  12.189   9.363  1.00 20.00           H
ATOM    367  C4  T   B  15      10.727  19.412  10.629  1.00 12.10           C
ATOM    368  O4  T   B  15      10.846  20.628  10.773  1.00 13.72           O
ATOM    369  H4' T   B  15       9.003  12.645  11.372  1.00 20.00           H
ATOM    370  O4' T   B  15      10.052  14.427  11.515  1.00 23.77           O
ATOM    371  C4' T   B  15      10.001  13.037  11.154  1.00 26.40           C
ATOM    372  C5  T   B  15      11.808  18.434  10.467  1.00 18.42           C
ATOM    373  O5' T   B  15      12.372  12.474  11.587  1.00 32.26           O
ATOM    374  C5' T   B  15      11.025  12.248  11.999  1.00 25.68           C
ATOM    375 1H5' T   B  15      10.795  11.183  11.938  1.00 20.00           H
ATOM    376 2H5' T   B  15      10.914  12.564  13.039  1.00 20.00           H
ATOM    377  C5M T   B  15      13.252  18.912  10.380  0.00 99.00           C
ATOM    378  H6  T   B  15      12.344  16.394  10.283  1.00 20.00           H
ATOM    379  C6  T   B  15      11.535  17.099  10.388  1.00 17.04           C
ATOM    380 1H5M T   B  15      13.941  18.076  10.255  0.00  0.00           H
ATOM    381 2H5M T   B  15      13.505  19.460  11.289  0.00  0.00           H
ATOM    382 3H5M T   B  15      13.348  19.595   9.535  0.00  0.00           H
ATOM    383  P   A   B  16       8.312  11.388   8.597  1.00 34.80           P
ATOM    384  N1  A   B  16       7.642  19.522   7.288  1.00  9.81           N
ATOM    385  C1' A   B  16       5.098  15.056   7.576  1.00 21.52           C
ATOM    386  H1' A   B  16       4.298  15.807   7.537  1.00 20.00           H
ATOM    387  O1P A   B  16       8.244  10.615   9.855  1.00 20.00           O
ATOM    388  C2  A   B  16       6.350  19.248   7.422  1.00 14.96           C
ATOM    389  H2  A   B  16       5.694  20.096   7.569  1.00 20.00           H
ATOM    390  C2' A   B  16       4.734  13.877   6.667  1.00 22.34           C
ATOM    391 1H2' A   B  16       4.070  14.214   5.876  1.00 20.00           H
ATOM    392 2H2' A   B  16       5.621  13.426   6.224  1.00 20.00           H
ATOM    393  O2P A   B  16       8.881  10.773   7.384  1.00 20.00           O
ATOM    394  N3  A   B  16       5.762  18.058   7.401  1.00 13.91           N
ATOM    395  H3' A   B  16       4.418  11.830   7.283  1.00 20.00           H
ATOM    396  C3' A   B  16       4.099  12.829   7.588  1.00 24.53           C
ATOM    397  O3' A   B  16       2.669  12.855   7.640  1.00 30.04           O
ATOM    398  C4  A   B  16       6.662  17.044   7.245  1.00 14.86           C
ATOM    399  H4' A   B  16       4.029  13.104   9.732  1.00 20.00           H
ATOM    400  O4' A   B  16       5.195  14.547   8.889  1.00 21.13           O
ATOM    401  C4' A   B  16       4.765  13.191   8.931  1.00 20.73           C
ATOM    402  C5  A   B  16       8.015  17.167   7.065  1.00 14.23           C
ATOM    403  O5' A   B  16       6.853  11.962   8.257  1.00 36.25           O
ATOM    404  C5' A   B  16       5.947  12.276   9.305  1.00 27.91           C
ATOM    405 1H5' A   B  16       5.548  11.338   9.685  1.00 20.00           H
ATOM    406 2H5' A   B  16       6.503  12.760  10.109  1.00 20.00           H
ATOM    407  N6  A   B  16       9.743  18.875   7.020  1.00 12.27           N
ATOM    408  C6  A   B  16       8.478  18.503   7.111  1.00 10.10           C
ATOM    409  H61 A   B  16      10.440  18.165   6.921  1.00 20.00           H
ATOM    410  H62 A   B  16       9.958  19.858   7.151  1.00 20.00           H
ATOM    411  N7  A   B  16       8.626  15.914   6.908  1.00 18.45           N
ATOM    412  C8  A   B  16       7.621  15.086   7.053  1.00 15.57           C
ATOM    413  H8  A   B  16       7.732  14.007   7.040  1.00 20.00           H
ATOM    414  N9  A   B  16       6.400  15.691   7.250  1.00 20.33           N
ATOM    415  P   T   B  17       1.739  12.587   6.338  1.00 31.28           P
ATOM    416  N1  T   B  17       4.082  17.707   4.236  1.00 17.05           N
ATOM    417  H1' T   B  17       2.262  18.727   4.712  1.00 20.00           H
ATOM    418  C1' T   B  17       2.621  17.701   4.571  1.00 22.07           C
ATOM    419  O1P T   B  17       0.396  12.150   6.781  1.00 20.00           O
ATOM    420  O2  T   B  17       4.187  20.029   4.230  1.00 13.38           O
ATOM    421  C2  T   B  17       4.753  18.941   4.227  1.00 12.53           C
ATOM    422  C2' T   B  17       1.727  17.009   3.538  1.00 21.24           C
ATOM    423 1H2' T   B  17       1.445  17.718   2.767  1.00 20.00           H
ATOM    424 2H2' T   B  17       2.235  16.159   3.089  1.00 20.00           H
ATOM    425  O2P T   B  17       2.493  11.742   5.384  1.00 20.00           O
ATOM    426  H3  T   B  17       6.604  19.790   4.126  1.00 20.00           H
ATOM    427  N3  T   B  17       6.115  18.910   4.036  1.00 12.08           N
ATOM    428  C3' T   B  17       0.525  16.462   4.320  1.00 30.05           C
ATOM    429  O3' T   B  17      -0.689  17.204   4.142  1.00 27.65           O
ATOM    430  H3' T   B  17       0.342  15.429   4.018  1.00 20.00           H
ATOM    431  C4  T   B  17       6.877  17.786   3.838  1.00 10.59           C
ATOM    432  O4  T   B  17       8.086  17.921   3.658  1.00 14.74           O
ATOM    433  H4' T   B  17       0.453  17.188   6.354  1.00 20.00           H
ATOM    434  O4' T   B  17       2.406  16.964   5.755  1.00 22.80           O
ATOM    435  C4' T   B  17       1.060  16.490   5.772  1.00 24.73           C
ATOM    436  C5  T   B  17       6.119  16.534   3.786  1.00 12.84           C
ATOM    437  O5' T   B  17       1.621  14.069   5.719  1.00 22.08           O
ATOM    438  C5' T   B  17       1.010  15.117   6.464  1.00 17.52           C
ATOM    439 1H5' T   B  17      -0.032  14.860   6.641  1.00 20.00           H
ATOM    440 2H5' T   B  17       1.513  15.204   7.427  1.00 20.00           H
ATOM    441  C5M T   B  17       6.844  15.227   3.506  0.00 99.00           C
ATOM    442  H6  T   B  17       4.223  15.595   4.016  1.00 20.00           H
ATOM    443  C6  T   B  17       4.772  16.530   3.999  1.00 13.70           C
ATOM    444 1H5M T   B  17       6.159  14.379   3.531  0.00  0.00           H
ATOM    445 2H5M T   B  17       7.625  15.083   4.254  0.00  0.00           H
ATOM    446 3H5M T   B  17       7.325  15.286   2.530  0.00  0.00           H
ATOM    447  P   A   B  18      -1.478  17.297   2.723  1.00 26.44           P
ATOM    448  N1  A   B  18       7.410  20.072   0.724  1.00 11.96           N
ATOM    449  C1' A   B  18       2.297  20.586   0.938  1.00 15.24           C
ATOM    450  H1' A   B  18       2.706  21.601   1.005  1.00 20.00           H
ATOM    451  O1P A   B  18      -2.879  17.714   2.947  1.00 20.00           O
ATOM    452  C2  A   B  18       6.624  21.119   0.921  1.00 13.27           C
ATOM    453  H2  A   B  18       7.126  22.058   1.096  1.00 20.00           H
ATOM    454  C2' A   B  18       1.270  20.515  -0.190  1.00 14.36           C
ATOM    455 1H2' A   B  18       1.579  21.175  -0.988  1.00 20.00           H
ATOM    456 2H2' A   B  18       1.163  19.495  -0.556  1.00 20.00           H
ATOM    457  O2P A   B  18      -1.204  16.081   1.921  1.00 20.00           O
ATOM    458  N3  A   B  18       5.299  21.161   0.910  1.00 12.00           N
ATOM    459  H3' A   B  18      -0.843  20.227   0.114  1.00 20.00           H
ATOM    460  C3' A   B  18      -0.071  20.938   0.416  1.00 17.61           C
ATOM    461  O3' A   B  18      -0.490  22.256   0.040  1.00 17.99           O
ATOM    462  C4  A   B  18       4.753  19.921   0.769  1.00 11.85           C
ATOM    463  H4' A   B  18       0.133  21.772   2.402  1.00 20.00           H
ATOM    464  O4' A   B  18       1.553  20.315   2.097  1.00 16.57           O
ATOM    465  C4' A   B  18       0.221  20.793   1.926  1.00 18.64           C
ATOM    466  C5  A   B  18       5.424  18.739   0.581  1.00 12.43           C
ATOM    467  O5' A   B  18      -0.712  18.526   2.027  1.00 19.68           O
ATOM    468  C5' A   B  18      -0.720  19.813   2.632  1.00 18.89           C
ATOM    469 1H5' A   B  18      -1.734  20.210   2.619  1.00 20.00           H
ATOM    470 2H5' A   B  18      -0.393  19.732   3.670  1.00 20.00           H
ATOM    471  N6  A   B  18       7.722  17.916   0.437  1.00 13.01           N
ATOM    472  C6  A   B  18       6.837  18.885   0.574  1.00 12.08           C
ATOM    473  H61 A   B  18       7.415  16.981   0.620  1.00 20.00           H
ATOM    474  H62 A   B  18       8.690  18.178   0.599  1.00 20.00           H
ATOM    475  N7  A   B  18       4.523  17.669   0.425  1.00 13.59           N
ATOM    476  C8  A   B  18       3.356  18.245   0.602  1.00 11.10           C
ATOM    477  H8  A   B  18       2.415  17.706   0.602  1.00 20.00           H
ATOM    478  N9  A   B  18       3.411  19.610   0.783  1.00 13.50           N
ATOM    479  P   C   B  19      -0.784  22.702  -1.493  1.00 16.01           P
ATOM    480  N1  C   B  19       4.664  21.479  -2.680  1.00 11.50           N
ATOM    481  C1' C   B  19       4.188  22.894  -2.719  1.00 13.12           C
ATOM    482  H1' C   B  19       5.046  23.563  -2.829  1.00 20.00           H
ATOM    483  O1P C   B  19      -1.660  23.889  -1.541  1.00 20.00           O
ATOM    484  O2  C   B  19       6.846  22.173  -2.865  1.00 14.86           O
ATOM    485  C2  C   B  19       6.043  21.244  -2.734  1.00 11.83           C
ATOM    486  C2' C   B  19       3.200  23.196  -3.843  1.00 10.26           C
ATOM    487 1H2' C   B  19       3.704  23.270  -4.805  1.00 20.00           H
ATOM    488 2H2' C   B  19       2.396  22.460  -3.876  1.00 20.00           H
ATOM    489  O2P C   B  19      -1.104  21.524  -2.331  1.00 20.00           O
ATOM    490  N3  C   B  19       6.530  19.977  -2.777  1.00 10.91           N
ATOM    491  H3' C   B  19       1.606  24.650  -3.690  1.00 20.00           H
ATOM    492  O3' C   B  19       3.450  25.574  -3.899  1.00 11.97           O
ATOM    493  C3' C   B  19       2.644  24.533  -3.368  1.00 10.49           C
ATOM    494  C4  C   B  19       5.685  18.979  -2.690  1.00  7.99           C
ATOM    495  N4  C   B  19       6.211  17.793  -2.596  1.00 15.71           N
ATOM    496  C4' C   B  19       2.729  24.414  -1.830  1.00 11.52           C
ATOM    497  O4' C   B  19       3.520  23.266  -1.539  1.00 11.57           O
ATOM    498  H4' C   B  19       3.188  25.309  -1.406  1.00 20.00           H
ATOM    499  H41 C   B  19       5.684  17.149  -2.034  1.00 20.00           H
ATOM    500  H42 C   B  19       7.228  17.768  -2.573  1.00 20.00           H
ATOM    501  H5  C   B  19       3.591  18.310  -2.585  1.00 20.00           H
ATOM    502  C5  C   B  19       4.274  19.141  -2.651  1.00  8.79           C
ATOM    503  C5' C   B  19       1.332  24.232  -1.237  1.00 16.46           C
ATOM    504  O5' C   B  19       0.669  23.186  -1.930  1.00 14.28           O
ATOM    505 1H5' C   B  19       0.762  25.155  -1.341  1.00 20.00           H
ATOM    506 2H5' C   B  19       1.420  23.993  -0.175  1.00 20.00           H
ATOM    507  C6  C   B  19       3.790  20.412  -2.654  1.00 13.94           C
ATOM    508  H6  C   B  19       2.719  20.602  -2.603  1.00 20.00           H
ATOM    509 HO3' C   B  19       3.447  25.481  -4.852  1.00  0.00           H
TER     510      C   B  19
HETATM  511  H01 RES    20       6.488  24.731  -1.307  1.00  0.00           H
HETATM  512  H02 RES    20       7.283  23.709  -0.077  1.00  0.00           H
HETATM  513  H03 RES    20       3.218  18.701   8.946  1.00  0.00           H
HETATM  514  H04 RES    20       5.701  14.179  16.177  1.00  0.00           H
HETATM  515  O1  RES    20       5.886  26.527   0.742  1.00  0.00           O
HETATM  516  C1  RES    20       9.189  25.475  -1.461  1.00  0.00           C
HETATM  517  N1  RES    20       8.983  25.033  -2.650  1.00  0.00           N
HETATM  518  C10 RES    20       1.800  21.544   6.383  1.00  0.00           C
HETATM  519  N10 RES    20       5.736  15.259  12.362  1.00  0.00           N
HETATM  520 1H10 RES    20       5.914  16.162  11.938  1.00  0.00           H
HETATM  521  N11 RES    20       5.656  14.037  15.162  1.00  0.00           N
HETATM  522  C11 RES    20       2.322  20.535   7.178  1.00  0.00           C
HETATM  523  H11 RES    20       8.035  24.639  -2.709  1.00  0.00           H
HETATM  524 1H11 RES    20       3.370  20.277   7.281  1.00  0.00           H
HETATM  525  C12 RES    20       1.237  19.852   7.862  1.00  0.00           C
HETATM  526  N12 RES    20       7.675  15.065  15.369  1.00  0.00           N
HETATM  527 1H12 RES    20       7.401  15.460  16.262  1.00  0.00           H
HETATM  528 2H12 RES    20       8.446  15.518  14.882  1.00  0.00           H
HETATM  529  C13 RES    20      -1.319  20.259   7.664  1.00  0.00           C
HETATM  530 1H13 RES    20      -1.616  19.336   7.158  1.00  0.00           H
HETATM  531 2H13 RES    20      -1.926  21.087   7.285  1.00  0.00           H
HETATM  532 3H13 RES    20      -1.502  20.163   8.736  1.00  0.00           H
HETATM  533  C14 RES    20       0.460  21.530   6.560  1.00  0.00           C
HETATM  534 1H14 RES    20      -0.289  22.154   6.081  1.00  0.00           H
HETATM  535  C15 RES    20       1.182  18.683   8.782  1.00  0.00           C
HETATM  536  C16 RES    20       2.545  17.043   9.994  1.00  0.00           C
HETATM  537  C17 RES    20       3.719  16.760  10.676  1.00  0.00           C
HETATM  538 1H17 RES    20       4.622  17.362  10.685  1.00  0.00           H
HETATM  539  C18 RES    20       3.584  15.489  11.371  1.00  0.00           C
HETATM  540  C19 RES    20       1.702  16.011  10.249  1.00  0.00           C
HETATM  541 1H19 RES    20       0.700  15.847   9.869  1.00  0.00           H
HETATM  542  C2  RES    20       7.037  24.734  -0.364  1.00  0.00           C
HETATM  543  O2  RES    20       1.457  24.272   5.865  1.00  0.00           O
HETATM  544  N2  RES    20      10.358  26.007  -1.048  1.00  0.00           N
HETATM  545  C20 RES    20       1.600  13.829  11.376  1.00  0.00           C
HETATM  546 1H20 RES    20       1.954  13.036  10.713  1.00  0.00           H
HETATM  547 2H20 RES    20       0.524  13.957  11.236  1.00  0.00           H
HETATM  548 3H20 RES    20       1.783  13.543  12.414  1.00  0.00           H
HETATM  549  H21 RES    20      10.409  26.242  -0.060  1.00  0.00           H
HETATM  550  C21 RES    20       4.525  14.673  12.178  1.00  0.00           C
HETATM  551  H22 RES    20      11.186  25.583  -1.440  1.00  0.00           H
HETATM  552  C22 RES    20       6.863  14.629  13.084  1.00  0.00           C
HETATM  553 1H22 RES    20       7.020  13.618  12.696  1.00  0.00           H
HETATM  554 2H22 RES    20       7.762  15.209  12.854  1.00  0.00           H
HETATM  555  C23 RES    20       6.674  14.580  14.598  1.00  0.00           C
HETATM  556  C3  RES    20       6.114  25.333   0.696  1.00  0.00           C
HETATM  557  N3  RES    20       8.283  25.507  -0.454  1.00  0.00           N
HETATM  558  O3  RES    20       0.137  18.180   9.151  1.00  0.00           O
HETATM  559  H31 RES    20       8.702  25.684   0.455  1.00  0.00           H
HETATM  560  O4  RES    20       4.284  13.561  12.612  1.00  0.00           O
HETATM  561  C4  RES    20       4.644  24.632   2.577  1.00  0.00           C
HETATM  562  N4  RES    20       5.519  24.419   1.509  1.00  0.00           N
HETATM  563  H41 RES    20       5.746  23.448   1.341  1.00  0.00           H
HETATM  564  C5  RES    20       4.032  23.619   3.358  1.00  0.00           C
HETATM  565  N5  RES    20       3.399  25.634   4.115  1.00  0.00           N
HETATM  566  H51 RES    20       4.136  22.549   3.196  1.00  0.00           H
HETATM  567  C6  RES    20       3.263  24.257   4.295  1.00  0.00           C
HETATM  568  N6  RES    20       2.596  22.352   5.577  1.00  0.00           N
HETATM  569  H61 RES    20       3.443  21.938   5.201  1.00  0.00           H
HETATM  570  N7  RES    20       0.103  20.513   7.414  1.00  0.00           N
HETATM  571  C7  RES    20       2.943  26.678   5.030  1.00  0.00           C
HETATM  572  H71 RES    20       1.892  26.911   4.839  1.00  0.00           H
HETATM  573  H72 RES    20       3.551  27.578   4.901  1.00  0.00           H
HETATM  574  H73 RES    20       3.057  26.326   6.059  1.00  0.00           H
HETATM  575  C8  RES    20       4.270  25.860   3.059  1.00  0.00           C
HETATM  576  N8  RES    20       2.382  18.193   9.207  1.00  0.00           N
HETATM  577  H81 RES    20       4.558  26.869   2.779  1.00  0.00           H
HETATM  578  C9  RES    20       2.354  23.662   5.306  1.00  0.00           C
HETATM  579  N9  RES    20       2.300  15.079  11.066  1.00  0.00           N
CONECT   40   39
CONECT   56   55
CONECT   61   58
CONECT   41   39
CONECT   57   55
CONECT   62   58
CONECT   63   58
CONECT   35   33   34   39   51
CONECT   38   33   37   44
CONECT   39   35   40   41   45
CONECT   45   39   46   47   52
CONECT   48   44   49   53
CONECT   52   45   50   51   55
CONECT   53   48   58   60
CONECT   55   52   54   56   57
CONECT   58   61   62   63   53
CONECT   60   33   53   59
CONECT   34   35
CONECT   43   44
CONECT   47   45
CONECT   50   52
CONECT   59   60
CONECT   33   35   38   60
CONECT   44   38   43   48
CONECT   36   32
CONECT   37   38
CONECT   42   32
CONECT   46   45   64
CONECT   49   48
CONECT   51   35   52
CONECT   54   32   55
CONECT   32   13   36   42   54
CONECT   72   71
CONECT   86   85
CONECT   73   71
CONECT   87   85
CONECT   66   67   71   81   95
CONECT   69   65   70   75
CONECT   71   66   72   73   77
CONECT   77   71   76   78   82
CONECT   79   75   83   95
CONECT   82   77   80   81   85
CONECT   83   79   89   92
CONECT   85   82   84   86   87
CONECT   89   65   83   88
CONECT   93   92   94   95
CONECT   67   66
CONECT   70   69
CONECT   76   77
CONECT   80   82
CONECT   90   88
CONECT   91   88
CONECT   94   93
CONECT   65   69   89
CONECT   75   69   79
CONECT   88   89   90   91
CONECT   92   83   93
CONECT   95   66   79   93
CONECT   68   64
CONECT   74   64
CONECT   78   77   96
CONECT   81   66   82
CONECT   84   64   85
CONECT   64   46   68   74   84
CONECT  104  103
CONECT  120  119
CONECT  125  122
CONECT  105  103
CONECT  121  119
CONECT  126  122
CONECT  127  122
CONECT   99   97   98  103  115
CONECT  102   97  101  108
CONECT  103   99  104  105  109
CONECT  109  103  110  111  116
CONECT  112  108  113  117
CONECT  116  109  114  115  119
CONECT  117  112  122  124
CONECT  119  116  118  120  121
CONECT  122  127  125  126  117
CONECT  124   97  117  123
CONECT   98   99
CONECT  107  108
CONECT  111  109
CONECT  114  116
CONECT  123  124
CONECT   97   99  102  124
CONECT  108  102  107  112
CONECT  100   96
CONECT  101  102
CONECT  106   96
CONECT  110  109  128
CONECT  113  112
CONECT  115   99  116
CONECT  118   96  119
CONECT   96   78  100  106  118
CONECT  136  135
CONECT  150  149
CONECT  137  135
CONECT  151  149
CONECT  130  159  145  131  135
CONECT  133  139  129  134
CONECT  135  141  137  136  130
CONECT  141  146  142  140  135
CONECT  143  159  147  139
CONECT  146  149  145  144  141
CONECT  147  156  153  143
CONECT  149  151  150  148  146
CONECT  153  152  147  129
CONECT  157  159  158  156
CONECT  131  130
CONECT  134  133
CONECT  140  141
CONECT  144  146
CONECT  154  152
CONECT  155  152
CONECT  158  157
CONECT  129  153  133
CONECT  139  143  133
CONECT  152  155  154  153
CONECT  156  157  147
CONECT  159  157  143  130
CONECT  132  128
CONECT  138  128
CONECT  142  160  141
CONECT  145  146  130
CONECT  148  149  128
CONECT  128  148  138  110  132
CONECT  168  167
CONECT  184  183
CONECT  189  186
CONECT  169  167
CONECT  185  183
CONECT  190  186
CONECT  191  186
CONECT  163  179  167  162  161
CONECT  166  172  165  161
CONECT  167  173  169  168  163
CONECT  173  180  175  174  167
CONECT  176  181  177  172
CONECT  180  183  179  178  173
CONECT  181  188  186  176
CONECT  183  185  184  182  180
CONECT  186  181  189  190  191
CONECT  188  187  181  161
CONECT  162  163
CONECT  171  172
CONECT  175  173
CONECT  178  180
CONECT  187  188
CONECT  161  188  166  163
CONECT  172  176  171  166
CONECT  164  160
CONECT  165  166
CONECT  170  160
CONECT  174  192  173
CONECT  177  176
CONECT  179  180  163
CONECT  182  183  160
CONECT  160  182  170  164  142
CONECT  200  199
CONECT  214  213
CONECT  201  199
CONECT  215  213
CONECT  194  223  209  199  195
CONECT  197  203  198  193
CONECT  199  205  201  200  194
CONECT  205  210  206  204  199
CONECT  207  223  211  203
CONECT  210  213  209  208  205
CONECT  211  220  217  207
CONECT  213  215  214  212  210
CONECT  217  216  211  193
CONECT  221  223  222  220
CONECT  195  194
CONECT  198  197
CONECT  204  205
CONECT  208  210
CONECT  218  216
CONECT  219  216
CONECT  222  221
CONECT  193  217  197
CONECT  203  207  197
CONECT  216  219  218  217
CONECT  220  221  211
CONECT  223  221  207  194
CONECT  196  192
CONECT  202  192
CONECT  206  224  205
CONECT  209  210  194
CONECT  212  213  192
CONECT  192  212  202  196  174
CONECT  232  231
CONECT  250  248
CONECT  233  231
CONECT  251  248
CONECT  226  231  242  227  225
CONECT  230  235  229  225
CONECT  231  232  233  238  226
CONECT  238  231  236  237  241
CONECT  239  235  240  247
CONECT  241  238  242  243  248
CONECT  247  239  246  252
CONECT  248  241  249  250  251
CONECT  252  247  253  225
CONECT  227  226
CONECT  236  238
CONECT  243  241
CONECT  244  240
CONECT  245  240
CONECT  246  247
CONECT  253  252
CONECT  254  237
CONECT  225  230  252  226
CONECT  235  230  239
CONECT  240  239  244  245
CONECT  228  224
CONECT  229  230
CONECT  234  224
CONECT  237  238  254
CONECT  242  241  226
CONECT  249  248  224
CONECT  224  234  249  228  206
CONECT  295  294
CONECT  311  310
CONECT  316  313
CONECT  296  294
CONECT  312  310
CONECT  317  313
CONECT  318  313
CONECT  290  288  289  294  306
CONECT  293  288  292  299
CONECT  294  290  295  296  300
CONECT  300  294  301  302  307
CONECT  303  299  304  308
CONECT  307  300  305  306  310
CONECT  308  303  315  313
CONECT  310  307  309  311  312
CONECT  313  308  318  317  316
CONECT  315  288  308  314
CONECT  289  290
CONECT  298  299
CONECT  302  300
CONECT  305  307
CONECT  314  315
CONECT  288  290  293  315
CONECT  299  293  298  303
CONECT  291  287
CONECT  292  293
CONECT  297  287
CONECT  301  300  319
CONECT  304  303
CONECT  306  290  307
CONECT  309  287  310
CONECT  287  268  291  297  309
CONECT  327  326
CONECT  341  340
CONECT  328  326
CONECT  342  340
CONECT  321  350  336  326  322
CONECT  324  330  325  320
CONECT  326  332  328  327  321
CONECT  332  337  333  331  326
CONECT  334  350  338  330
CONECT  337  340  336  335  332
CONECT  338  347  344  334
CONECT  340  342  341  339  337
CONECT  344  343  338  320
CONECT  348  350  349  347
CONECT  322  321
CONECT  325  324
CONECT  331  332
CONECT  335  337
CONECT  345  343
CONECT  346  343
CONECT  349  348
CONECT  320  344  324
CONECT  330  334  324
CONECT  343  346  345  344
CONECT  347  348  338
CONECT  350  348  334  321
CONECT  323  319
CONECT  329  319
CONECT  333  351  332
CONECT  336  337  321
CONECT  339  340  319
CONECT  319  301  339  329  323
CONECT  359  358
CONECT  375  374
CONECT  380  377
CONECT  360  358
CONECT  376  374
CONECT  381  377
CONECT  382  377
CONECT  354  370  358  353  352
CONECT  357  363  356  352
CONECT  358  364  360  359  354
CONECT  364  365  366  371  358
CONECT  367  368  372  363
CONECT  371  369  370  374  364
CONECT  372  367  377  379
CONECT  374  371  373  375  376
CONECT  377  372  380  381  382
CONECT  379  372  378  352
CONECT  353  354
CONECT  362  363
CONECT  366  364
CONECT  369  371
CONECT  378  379
CONECT  352  379  357  354
CONECT  363  367  362  357
CONECT  355  351
CONECT  356  357
CONECT  361  351
CONECT  365  383  364
CONECT  368  367
CONECT  370  371  354
CONECT  373  374  351
CONECT  351  373  361  355  333
CONECT  391  390
CONECT  405  404
CONECT  392  390
CONECT  406  404
CONECT  385  386  390  400  414
CONECT  388  384  389  394
CONECT  390  385  391  392  396
CONECT  396  390  395  397  401
CONECT  398  394  402  414
CONECT  401  396  399  400  404
CONECT  402  398  408  411
CONECT  404  401  403  405  406
CONECT  408  384  402  407
CONECT  412  414  411  413
CONECT  386  385
CONECT  389  388
CONECT  395  396
CONECT  399  401
CONECT  409  407
CONECT  410  407
CONECT  413  412
CONECT  384  388  408
CONECT  394  388  398
CONECT  407  408  409  410
CONECT  411  402  412
CONECT  414  385  398  412
CONECT  387  383
CONECT  393  383
CONECT  397  415  396
CONECT  400  385  401
CONECT  403  383  404
CONECT  383  365  387  393  403
CONECT  423  422
CONECT  439  438
CONECT  444  441
CONECT  424  422
CONECT  440  438
CONECT  445  441
CONECT  446  441
CONECT  418  416  417  422  434
CONECT  421  416  420  427
CONECT  422  418  423  424  428
CONECT  428  422  429  430  435
CONECT  431  427  432  436
CONECT  435  428  433  434  438
CONECT  436  431  441  443
CONECT  438  435  437  439  440
CONECT  441  436  446  444  445
CONECT  443  416  436  442
CONECT  417  418
CONECT  426  427
CONECT  430  428
CONECT  433  435
CONECT  442  443
CONECT  416  418  421  443
CONECT  427  421  426  431
CONECT  419  415
CONECT  420  421
CONECT  425  415
CONECT  429  428  447
CONECT  432  431
CONECT  434  418  435
CONECT  437  438  415
CONECT  415  419  425  437  397
CONECT  455  454
CONECT  469  468
CONECT  456  454
CONECT  470  468
CONECT  449  450  454  464  478
CONECT  452  448  453  458
CONECT  454  449  455  456  460
CONECT  460  454  465  459  461
CONECT  462  458  478  466
CONECT  465  460  463  464  468
CONECT  466  462  475  472
CONECT  468  465  470  469  467
CONECT  472  448  471  466
CONECT  476  478  477  475
CONECT  450  449
CONECT  453  452
CONECT  459  460
CONECT  463  465
CONECT  473  471
CONECT  474  471
CONECT  477  476
CONECT  448  452  472
CONECT  458  452  462
CONECT  471  474  473  472
CONECT  475  476  466
CONECT  478  449  462  476
CONECT  451  447
CONECT  457  447
CONECT  461  460  479
CONECT  464  449  465
CONECT  467  447  468
CONECT  447  429  451  457  467
CONECT  487  486
CONECT  505  503
CONECT  488  486
CONECT  506  503
CONECT  481  497  486  482  480
CONECT  485  490  484  480
CONECT  486  493  488  487  481
CONECT  493  496  492  491  486
CONECT  494  502  495  490
CONECT  496  503  498  497  493
CONECT  502  507  501  494
CONECT  503  506  505  504  496
CONECT  507  508  502  480
CONECT  482  481
CONECT  491  493
CONECT  498  496
CONECT  499  495
CONECT  500  495
CONECT  501  502
CONECT  508  507
CONECT  509  492
CONECT  480  507  485  481
CONECT  490  494  485
CONECT  495  500  499  494
CONECT  483  479
CONECT  484  485
CONECT  489  479
CONECT  492  509  493
CONECT  497  496  481
CONECT  504  503  479
CONECT  479  461  504  489  483
CONECT  520  519
CONECT  524  522
CONECT  527  526
CONECT  530  529
CONECT  534  533
CONECT  538  537
CONECT  541  540
CONECT  546  545
CONECT  553  552
CONECT  528  526
CONECT  531  529
CONECT  547  545
CONECT  554  552
CONECT  532  529
CONECT  548  545
CONECT  516  517  544  557
CONECT  518  522  533  568
CONECT  522  518  524  525
CONECT  525  522  535  570
CONECT  529  530  531  532  570
CONECT  533  518  534  570
CONECT  535  525  558  576
CONECT  536  537  540  576
CONECT  537  536  538  539
CONECT  539  537  550  579
CONECT  540  536  541  579
CONECT  542  556  557  512  511
CONECT  545  546  547  548  579
CONECT  550  519  539  560
CONECT  552  519  553  554  555
CONECT  555  521  526  552
CONECT  556  515  542  562
CONECT  561  575  564  562
CONECT  564  567  566  561
CONECT  567  578  565  564
CONECT  571  574  573  572  565
CONECT  575  577  565  561
CONECT  578  543  568  567
CONECT  511  542
CONECT  512  542
CONECT  513  576
CONECT  514  521
CONECT  523  517
CONECT  549  544
CONECT  551  544
CONECT  559  557
CONECT  563  562
CONECT  566  564
CONECT  569  568
CONECT  572  571
CONECT  573  571
CONECT  574  571
CONECT  577  575
CONECT  517  516  523
CONECT  519  520  550  552
CONECT  521  555  514
CONECT  526  527  528  555
CONECT  544  516  549  551
CONECT  557  516  542  559
CONECT  562  556  563  561
CONECT  565  575  571  567
CONECT  568  518  578  569
CONECT  570  525  529  533
CONECT  576  535  536  513
CONECT  579  539  540  545
CONECT  515  556
CONECT  543  578
CONECT  558  535
CONECT  560  550
END
