# Supplementary material for: Comparative in silico study of congocidine congeners as potential inhibitors of African swine fever virus
Source: PLoS One. 2019 Aug 28;14(8):e0221175. doi: 10.1371/journal.pone.0221175 (PMC6713398; doi:10.1371/journal.pone.0221175)
Supplement: S4 Data — (ZIP) [file pone.0221175.s004.zip › S4 Data Minimized PDB for predictta/congo2conf5ME.pdb]

HEADER                                            01-JAN-01   CONG              
EXPDTA    THEORETICAL MODEL                                                     
REMARK   3                                                                      
REMARK   3 REFINEMENT.                                                          
REMARK   3   PROGRAM 1                  ICM 3.8                                 
REMARK   3   AUTHORS 1      R.ABAGYAN, M.TOTROV                                 
REMARK  76                                                                      
REMARK  76 DNA (5'-D(CPGPTPAPTPAPTPAPCPG)-3'); CHAIN: A, B; ENGINEERED:         
CRYST1   25.180   39.110   53.470  90.00  90.00  90.00 P 21 21 21               
ATOM      1  N1  G   A   2       9.427  19.593  -2.620  1.00 15.68           N
ATOM      2  H1  G   A   2       8.448  19.688  -2.402  1.00 20.00           H
ATOM      3  H1' G   A   2      14.078  20.863  -4.223  1.00 20.00           H
ATOM      4  C1' G   A   2      14.429  20.142  -3.479  1.00 24.61           C
ATOM      5  N2  G   A   2       9.612  21.847  -2.422  1.00 14.57           N
ATOM      6  C2  G   A   2      10.203  20.704  -2.597  1.00 16.05           C
ATOM      7  C2' G   A   2      14.836  20.907  -2.215  1.00 27.40           C
ATOM      8 1H2' G   A   2      14.728  21.980  -2.398  1.00 20.00           H
ATOM      9 2H2' G   A   2      14.215  20.644  -1.363  1.00 20.00           H
ATOM     10  H21 G   A   2      10.195  22.635  -2.199  1.00 20.00           H
ATOM     11  H22 G   A   2       8.607  21.891  -2.279  1.00 20.00           H
ATOM     12  N3  G   A   2      11.513  20.720  -2.820  1.00 13.29           N
ATOM     13  O3' G   A   2      17.084  21.719  -1.946  1.00 24.39           O
ATOM     14  H3' G   A   2      16.412  19.931  -1.050  1.00 20.00           H
ATOM     15  C3' G   A   2      16.302  20.531  -1.960  1.00 27.62           C
ATOM     16  C4  G   A   2      12.023  19.468  -3.005  1.00 15.70           C
ATOM     17  C4' G   A   2      16.725  19.793  -3.242  1.00 29.19           C
ATOM     18  H4' G   A   2      17.207  20.548  -3.846  1.00 20.00           H
ATOM     19  O4' G   A   2      15.555  19.403  -3.951  1.00 19.51           O
ATOM     20  C5  G   A   2      11.335  18.272  -3.037  1.00 14.91           C
ATOM     21  C5' G   A   2      17.725  18.612  -3.156  1.00 32.74           C
ATOM     22  O5' G   A   2      17.232  17.481  -2.441  1.00 27.54           O
ATOM     23 1H5' G   A   2      18.641  18.992  -2.714  1.00 20.00           H
ATOM     24 2H5' G   A   2      17.926  18.314  -4.180  1.00 20.00           H
ATOM     25  C6  G   A   2       9.907  18.318  -2.837  1.00 14.69           C
ATOM     26  O6  G   A   2       9.073  17.415  -2.931  1.00 16.78           O
ATOM     27  N7  G   A   2      12.216  17.217  -3.334  1.00 17.99           N
ATOM     28  H8  G   A   2      14.290  17.276  -3.636  1.00 20.00           H
ATOM     29  C8  G   A   2      13.376  17.805  -3.410  1.00 21.53           C
ATOM     30  N9  G   A   2      13.341  19.167  -3.242  1.00 18.23           N
ATOM     31 HO5' G   A   2      16.249  17.556  -2.403  1.00  0.00           H
ATOM     32  P   T   A   3      17.399  22.569  -0.622  1.00 25.04           P
ATOM     33  N1  T   A   3      11.988  22.322   0.897  1.00 11.60           N
ATOM     34  H1' T   A   3      11.531  24.393   0.739  1.00 20.00           H
ATOM     35  C1' T   A   3      12.412  23.742   0.708  1.00 12.33           C
ATOM     36  O1P T   A   3      18.310  23.646  -1.061  1.00 20.00           O
ATOM     37  O2  T   A   3       9.748  22.880   0.603  1.00 11.64           O
ATOM     38  C2  T   A   3      10.610  22.043   0.852  1.00  9.66           C
ATOM     39  C2' T   A   3      13.404  24.287   1.740  1.00 10.78           C
ATOM     40 1H2' T   A   3      12.912  24.657   2.632  1.00 20.00           H
ATOM     41 2H2' T   A   3      14.155  23.544   2.003  1.00 20.00           H
ATOM     42  O2P T   A   3      17.840  21.599   0.395  1.00 20.00           O
ATOM     43  H3  T   A   3       9.261  20.515   0.878  1.00 20.00           H
ATOM     44  N3  T   A   3      10.251  20.717   0.839  1.00 14.43           N
ATOM     45  C3' T   A   3      14.079  25.421   0.984  1.00 15.33           C
ATOM     46  O3' T   A   3      13.363  26.654   1.003  1.00 14.56           O
ATOM     47  H3' T   A   3      15.096  25.575   1.349  1.00 20.00           H
ATOM     48  C4  T   A   3      11.103  19.646   0.761  1.00 11.05           C
ATOM     49  O4  T   A   3      10.633  18.535   0.527  1.00 14.49           O
ATOM     50  H4' T   A   3      13.802  25.698  -1.107  1.00 20.00           H
ATOM     51  O4' T   A   3      13.075  23.864  -0.548  1.00 14.25           O
ATOM     52  C4' T   A   3      14.080  24.874  -0.447  1.00 16.73           C
ATOM     53  C5  T   A   3      12.524  19.992   0.838  1.00 14.98           C
ATOM     54  O5' T   A   3      15.972  23.212  -0.213  1.00 22.11           O
ATOM     55  C5' T   A   3      15.469  24.364  -0.889  1.00 19.43           C
ATOM     56 1H5' T   A   3      16.177  25.182  -0.744  1.00 20.00           H
ATOM     57 2H5' T   A   3      15.430  24.150  -1.953  1.00 20.00           H
ATOM     58  C5M T   A   3      13.556  18.877   0.770  0.00 99.00           C
ATOM     59  H6  T   A   3      13.972  21.551   0.957  1.00 20.00           H
ATOM     60  C6  T   A   3      12.918  21.295   0.928  1.00 15.93           C
ATOM     61 1H5M T   A   3      13.391  18.198   1.608  0.00  0.00           H
ATOM     62 2H5M T   A   3      13.405  18.312  -0.151  0.00  0.00           H
ATOM     63 3H5M T   A   3      14.573  19.272   0.808  0.00  0.00           H
ATOM     64  P   A   A   4      13.503  27.720   2.207  1.00 15.21           P
ATOM     65  N1  A   A   4       7.690  21.437   4.260  1.00  9.98           N
ATOM     66  C1' A   A   4       8.908  26.399   4.320  1.00 10.44           C
ATOM     67  H1' A   A   4       7.854  26.347   4.623  1.00 20.00           H
ATOM     68  O1P A   A   4      13.627  29.062   1.591  1.00 20.00           O
ATOM     69  C2  A   A   4       6.973  22.534   4.466  1.00  9.81           C
ATOM     70  H2  A   A   4       5.917  22.390   4.631  1.00 20.00           H
ATOM     71  C2' A   A   4       9.638  27.377   5.246  1.00 10.67           C
ATOM     72 1H2' A   A   4       9.113  27.456   6.194  1.00 20.00           H
ATOM     73 2H2' A   A   4      10.668  27.068   5.419  1.00 20.00           H
ATOM     74  O2P A   A   4      14.549  27.245   3.130  1.00 20.00           O
ATOM     75  N3  A   A   4       7.399  23.788   4.494  1.00 12.06           N
ATOM     76  H3' A   A   4      10.583  29.232   4.653  1.00 20.00           H
ATOM     77  C3' A   A   4       9.651  28.693   4.470  1.00 14.69           C
ATOM     78  O3' A   A   4       8.540  29.551   4.726  1.00 13.22           O
ATOM     79  C4  A   A   4       8.744  23.875   4.332  1.00  9.56           C
ATOM     80  H4' A   A   4       8.929  28.854   2.466  1.00 20.00           H
ATOM     81  O4' A   A   4       9.005  26.894   2.995  1.00 14.14           O
ATOM     82  C4' A   A   4       9.589  28.187   3.021  1.00  9.99           C
ATOM     83  C5  A   A   4       9.631  22.847   4.159  1.00 11.02           C
ATOM     84  O5' A   A   4      12.059  27.607   2.917  1.00 14.21           O
ATOM     85  C5' A   A   4      10.934  28.193   2.277  1.00 10.82           C
ATOM     86 1H5' A   A   4      11.173  29.237   2.082  1.00 20.00           H
ATOM     87 2H5' A   A   4      10.792  27.692   1.319  1.00 20.00           H
ATOM     88  N6  A   A   4       9.624  20.414   4.004  1.00 17.88           N
ATOM     89  C6  A   A   4       9.006  21.572   4.125  1.00 11.60           C
ATOM     90  H61 A   A   4      10.604  20.388   4.206  1.00 20.00           H
ATOM     91  H62 A   A   4       9.041  19.585   4.064  1.00 20.00           H
ATOM     92  N7  A   A   4      10.947  23.336   4.055  1.00 10.64           N
ATOM     93  C8  A   A   4      10.785  24.633   4.178  1.00 14.27           C
ATOM     94  H8  A   A   4      11.597  25.351   4.138  1.00 20.00           H
ATOM     95  N9  A   A   4       9.479  25.033   4.318  1.00 11.95           N
ATOM     96  P   T   A   5       8.318  30.290   6.146  1.00 12.53           P
ATOM     97  N1  T   A   5       7.879  24.583   8.003  1.00 10.05           N
ATOM     98  H1' T   A   5       5.880  25.064   8.541  1.00 20.00           H
ATOM     99  C1' T   A   5       6.789  25.590   8.221  1.00  8.03           C
ATOM    100  O1P T   A   5       7.397  31.429   5.933  1.00 20.00           O
ATOM    101  O2  T   A   5       6.329  22.856   7.867  1.00 12.29           O
ATOM    102  C2  T   A   5       7.489  23.245   7.825  1.00 11.70           C
ATOM    103  C2' T   A   5       7.066  26.700   9.240  1.00  9.39           C
ATOM    104 1H2' T   A   5       7.055  26.332  10.263  1.00 20.00           H
ATOM    105 2H2' T   A   5       7.995  27.220   9.016  1.00 20.00           H
ATOM    106  O2P T   A   5       9.649  30.544   6.742  1.00 20.00           O
ATOM    107  H3  T   A   5       8.184  21.356   7.545  1.00 20.00           H
ATOM    108  N3  T   A   5       8.486  22.315   7.653  1.00 11.76           N
ATOM    109  C3' T   A   5       5.896  27.645   8.969  1.00  9.23           C
ATOM    110  O3' T   A   5       4.780  27.168   9.713  1.00 13.16           O
ATOM    111  H3' T   A   5       6.142  28.670   9.247  1.00 20.00           H
ATOM    112  C4  T   A   5       9.835  22.568   7.631  1.00 13.02           C
ATOM    113  O4  T   A   5      10.609  21.637   7.417  1.00 13.01           O
ATOM    114  H4' T   A   5       4.700  27.327   7.207  1.00 20.00           H
ATOM    115  O4' T   A   5       6.504  26.333   7.049  1.00 11.26           O
ATOM    116  C4' T   A   5       5.753  27.487   7.442  1.00 13.99           C
ATOM    117  C5  T   A   5      10.190  23.975   7.835  1.00 13.21           C
ATOM    118  O5' T   A   5       7.564  29.152   7.007  1.00 12.98           O
ATOM    119  C5' T   A   5       6.248  28.721   6.661  1.00 16.99           C
ATOM    120 1H5' T   A   5       5.556  29.543   6.843  1.00 20.00           H
ATOM    121 2H5' T   A   5       6.220  28.479   5.598  1.00 20.00           H
ATOM    122  C5M T   A   5      11.657  24.376   7.859  0.00 99.00           C
ATOM    123  H6  T   A   5       9.503  25.957   8.135  1.00 20.00           H
ATOM    124  C6  T   A   5       9.224  24.922   8.009  1.00 12.78           C
ATOM    125 1H5M T   A   5      11.780  25.443   8.047  0.00  0.00           H
ATOM    126 2H5M T   A   5      12.163  23.806   8.639  0.00  0.00           H
ATOM    127 3H5M T   A   5      12.115  24.116   6.903  0.00  0.00           H
ATOM    128  P   A   A   6       3.424  28.003   9.954  1.00 16.24           P
ATOM    129  N1  A   A   6       7.210  20.763  10.772  1.00 18.42           N
ATOM    130  C1' A   A   6       2.641  23.117  10.350  1.00 15.79           C
ATOM    131  H1' A   A   6       2.423  22.059  10.164  1.00 20.00           H
ATOM    132  O1P A   A   6       3.059  28.716   8.710  1.00 20.00           O
ATOM    133  C2  A   A   6       5.997  20.296  10.504  1.00 19.73           C
ATOM    134  H2  A   A   6       5.944  19.252  10.234  1.00 20.00           H
ATOM    135  C2' A   A   6       1.623  23.679  11.346  1.00 14.39           C
ATOM    136 1H2' A   A   6       1.229  22.867  11.945  1.00 20.00           H
ATOM    137 2H2' A   A   6       2.076  24.424  11.996  1.00 20.00           H
ATOM    138  O2P A   A   6       3.533  28.754  11.222  1.00 20.00           O
ATOM    139  N3  A   A   6       4.845  20.956  10.499  1.00 14.97           N
ATOM    140  H3' A   A   6       0.228  25.293  10.989  1.00 20.00           H
ATOM    141  C3' A   A   6       0.549  24.370  10.503  1.00 16.70           C
ATOM    142  O3' A   A   6      -0.592  23.552  10.221  1.00 16.35           O
ATOM    143  C4  A   A   6       5.010  22.271  10.816  1.00 13.03           C
ATOM    144  H4' A   A   6       0.695  24.452   8.370  1.00 20.00           H
ATOM    145  O4' A   A   6       2.480  23.842   9.145  1.00 13.18           O
ATOM    146  C4' A   A   6       1.338  24.688   9.218  1.00 16.72           C
ATOM    147  C5  A   A   6       6.184  22.890  11.164  1.00 14.69           C
ATOM    148  O5' A   A   6       2.400  26.775  10.165  1.00 12.44           O
ATOM    149  C5' A   A   6       1.797  26.150   9.039  1.00 11.40           C
ATOM    150 1H5' A   A   6       0.956  26.763   8.718  1.00 20.00           H
ATOM    151 2H5' A   A   6       2.529  26.145   8.234  1.00 20.00           H
ATOM    152  N6  A   A   6       8.568  22.427  11.283  1.00 17.36           N
ATOM    153  C6  A   A   6       7.318  22.047  11.094  1.00 13.35           C
ATOM    154  H61 A   A   6       8.746  23.387  11.500  1.00 20.00           H
ATOM    155  H62 A   A   6       9.296  21.742  11.107  1.00 20.00           H
ATOM    156  N7  A   A   6       5.974  24.241  11.476  1.00 15.67           N
ATOM    157  C8  A   A   6       4.692  24.394  11.244  1.00 18.09           C
ATOM    158  H8  A   A   6       4.178  25.342  11.350  1.00 20.00           H
ATOM    159  N9  A   A   6       4.045  23.257  10.820  1.00 13.74           N
ATOM    160  P   T   A   7      -1.657  23.083  11.352  1.00 18.04           P
ATOM    161  N1  T   A   7       3.483  20.372  13.680  1.00 14.99           N
ATOM    162  H1' T   A   7       2.633  18.598  12.865  1.00 20.00           H
ATOM    163  C1' T   A   7       2.305  19.585  13.216  1.00 20.51           C
ATOM    164  O1P T   A   7      -2.874  22.582  10.675  1.00 20.00           O
ATOM    165  O2  T   A   7       4.833  18.491  13.784  1.00 14.98           O
ATOM    166  C2  T   A   7       4.713  19.709  13.782  1.00 18.41           C
ATOM    167  C2' T   A   7       1.235  19.398  14.289  1.00 19.59           C
ATOM    168 1H2' T   A   7       1.456  18.493  14.846  1.00 20.00           H
ATOM    169 2H2' T   A   7       1.190  20.256  14.958  1.00 20.00           H
ATOM    170  O2P T   A   7      -1.795  24.177  12.343  1.00 20.00           O
ATOM    171  H3  T   A   7       6.699  20.005  14.072  1.00 20.00           H
ATOM    172  N3  T   A   7       5.809  20.481  14.075  1.00 12.46           N
ATOM    173  C3' T   A   7      -0.096  19.303  13.534  1.00 21.54           C
ATOM    174  O3' T   A   7      -0.680  18.000  13.618  1.00 24.17           O
ATOM    175  H3' T   A   7      -0.798  20.042  13.921  1.00 20.00           H
ATOM    176  C4  T   A   7       5.804  21.826  14.349  1.00 12.53           C
ATOM    177  O4  T   A   7       6.871  22.370  14.625  1.00 18.59           O
ATOM    178  H4' T   A   7       0.387  18.758  11.533  1.00 20.00           H
ATOM    179  O4' T   A   7       1.621  20.250  12.175  1.00 22.36           O
ATOM    180  C4' T   A   7       0.317  19.684  12.099  1.00 19.87           C
ATOM    181  C5  T   A   7       4.474  22.445  14.331  1.00 14.71           C
ATOM    182  O5' T   A   7      -0.914  21.842  12.068  1.00 14.57           O
ATOM    183  C5' T   A   7      -0.649  20.634  11.363  1.00 20.65           C
ATOM    184 1H5' T   A   7      -1.590  20.116  11.189  1.00 20.00           H
ATOM    185 2H5' T   A   7      -0.209  20.875  10.393  1.00 20.00           H
ATOM    186  C5M T   A   7       4.321  23.915  14.688  0.00 99.00           C
ATOM    187  H6  T   A   7       2.397  22.175  13.925  1.00 20.00           H
ATOM    188  C6  T   A   7       3.375  21.715  13.988  1.00 14.67           C
ATOM    189 1H5M T   A   7       3.282  24.236  14.605  0.00  0.00           H
ATOM    190 2H5M T   A   7       4.939  24.514  14.019  0.00  0.00           H
ATOM    191 3H5M T   A   7       4.684  24.074  15.703  0.00  0.00           H
ATOM    192  P   A   A   8      -1.174  17.338  15.016  1.00 24.10           P
ATOM    193  N1  A   A   8       6.505  19.466  17.541  1.00 11.26           N
ATOM    194  C1' A   A   8       3.000  15.778  16.951  1.00 19.66           C
ATOM    195  H1' A   A   8       3.916  15.277  17.276  1.00 20.00           H
ATOM    196  O1P A   A   8      -2.295  16.409  14.758  1.00 20.00           O
ATOM    197  C2  A   A   8       6.589  18.148  17.416  1.00  9.27           C
ATOM    198  H2  A   A   8       7.588  17.736  17.369  1.00 20.00           H
ATOM    199  C2' A   A   8       1.810  15.088  17.630  1.00 18.35           C
ATOM    200 1H2' A   A   8       2.134  14.641  18.562  1.00 20.00           H
ATOM    201 2H2' A   A   8       1.001  15.791  17.814  1.00 20.00           H
ATOM    202  O2P A   A   8      -1.332  18.398  16.039  1.00 20.00           O
ATOM    203  N3  A   A   8       5.596  17.270  17.375  1.00 15.55           N
ATOM    204  H3' A   A   8       0.215  14.014  16.640  1.00 20.00           H
ATOM    205  C3' A   A   8       1.307  14.041  16.630  1.00 16.65           C
ATOM    206  O3' A   A   8       1.801  12.712  16.874  1.00 16.56           O
ATOM    207  C4  A   A   8       4.375  17.874  17.367  1.00 16.52           C
ATOM    208  H4' A   A   8       2.115  13.895  14.617  1.00 20.00           H
ATOM    209  O4' A   A   8       2.881  15.539  15.565  1.00 19.92           O
ATOM    210  C4' A   A   8       1.783  14.675  15.300  1.00 14.35           C
ATOM    211  C5  A   A   8       4.118  19.215  17.497  1.00 10.10           C
ATOM    212  O5' A   A   8       0.096  16.465  15.466  1.00 18.30           O
ATOM    213  C5' A   A   8       0.683  15.499  14.601  1.00 14.09           C
ATOM    214 1H5' A   A   8      -0.090  14.827  14.227  1.00 20.00           H
ATOM    215 2H5' A   A   8       1.127  16.011  13.744  1.00 20.00           H
ATOM    216  N6  A   A   8       5.354  21.328  17.644  1.00 13.41           N
ATOM    217  C6  A   A   8       5.294  20.012  17.566  1.00 12.41           C
ATOM    218  H61 A   A   8       4.534  21.862  17.436  1.00 20.00           H
ATOM    219  H62 A   A   8       6.280  21.739  17.559  1.00 20.00           H
ATOM    220  N7  A   A   8       2.732  19.451  17.539  1.00 10.79           N
ATOM    221  C8  A   A   8       2.222  18.253  17.330  1.00 15.03           C
ATOM    222  H8  A   A   8       1.155  18.072  17.219  1.00 20.00           H
ATOM    223  N9  A   A   8       3.158  17.242  17.223  1.00 18.87           N
ATOM    224  P   C   A   9       1.356  11.816  18.157  1.00 18.42           P
ATOM    225  N1  C   A   9       4.376  16.472  20.948  1.00 12.82           N
ATOM    226  C1' C   A   9       4.716  15.026  21.116  1.00 10.00           C
ATOM    227  H1' C   A   9       5.794  14.922  21.288  1.00 20.00           H
ATOM    228  O1P C   A   9       1.699  10.395  17.940  1.00 20.00           O
ATOM    229  O2  C   A   9       6.542  17.098  21.446  1.00 11.01           O
ATOM    230  C2  C   A   9       5.386  17.428  21.146  1.00 10.62           C
ATOM    231  C2' C   A   9       3.938  14.327  22.238  1.00 11.26           C
ATOM    232 1H2' C   A   9       4.487  14.390  23.180  1.00 20.00           H
ATOM    233 2H2' C   A   9       2.943  14.757  22.349  1.00 20.00           H
ATOM    234  O2P C   A   9      -0.020  12.164  18.575  1.00 20.00           O
ATOM    235  N3  C   A   9       5.090  18.755  21.113  1.00 13.31           N
ATOM    236  H3' C   A   9       2.712  12.685  21.627  1.00 20.00           H
ATOM    237  O3' C   A   9       4.384  11.974  22.649  1.00 15.08           O
ATOM    238  C3' C   A   9       3.779  12.889  21.739  1.00 13.67           C
ATOM    239  C4  C   A   9       3.870  19.119  20.805  1.00 14.72           C
ATOM    240  N4  C   A   9       3.707  20.397  20.626  1.00 15.12           N
ATOM    241  C4' C   A   9       4.430  12.930  20.341  1.00 14.99           C
ATOM    242  O4' C   A   9       4.400  14.293  19.964  1.00 13.22           O
ATOM    243  H4' C   A   9       5.469  12.602  20.420  1.00 20.00           H
ATOM    244  H41 C   A   9       3.080  20.613  19.867  1.00 20.00           H
ATOM    245  H42 C   A   9       4.567  20.928  20.744  1.00 20.00           H
ATOM    246  H5  C   A   9       1.820  18.518  20.252  1.00 20.00           H
ATOM    247  C5  C   A   9       2.805  18.208  20.555  1.00 11.31           C
ATOM    248  C5' C   A   9       3.718  12.077  19.289  1.00 12.18           C
ATOM    249  O5' C   A   9       2.328  12.344  19.313  1.00 13.52           O
ATOM    250 1H5' C   A   9       3.888  11.016  19.480  1.00 20.00           H
ATOM    251 2H5' C   A   9       4.130  12.325  18.305  1.00 20.00           H
ATOM    252  C6  C   A   9       3.092  16.877  20.624  1.00 11.65           C
ATOM    253  H6  C   A   9       2.338  16.119  20.372  1.00 20.00           H
ATOM    254 HO3' C   A   9       3.680  11.442  23.032  1.00  0.00           H
TER     255      C   A   9
ATOM    256  N1  G   B  12       7.582  20.406  20.718  1.00  9.51           N
ATOM    257  H1  G   B  12       6.786  19.798  20.627  1.00 20.00           H
ATOM    258  H1' G   B  12      12.314  21.535  21.275  1.00 20.00           H
ATOM    259  C1' G   B  12      12.102  22.602  21.421  1.00 13.00           C
ATOM    260  N2  G   B  12       8.935  18.597  20.431  1.00  9.89           N
ATOM    261  C2  G   B  12       8.823  19.890  20.563  1.00  8.96           C
ATOM    262  C2' G   B  12      13.137  23.415  20.643  1.00 14.37           C
ATOM    263 1H2' G   B  12      13.511  22.843  19.794  1.00 20.00           H
ATOM    264 2H2' G   B  12      12.720  24.360  20.296  1.00 20.00           H
ATOM    265  H21 G   B  12       9.784  18.302  19.971  1.00 20.00           H
ATOM    266  H22 G   B  12       8.107  18.017  20.453  1.00 20.00           H
ATOM    267  N3  G   B  12       9.946  20.592  20.655  1.00  9.79           N
ATOM    268  O3' G   B  12      15.199  22.654  21.785  1.00 19.96           O
ATOM    269  H3' G   B  12      14.701  24.650  21.515  1.00 20.00           H
ATOM    270  C3' G   B  12      14.219  23.685  21.692  1.00 18.28           C
ATOM    271  C4  G   B  12       9.728  21.927  20.830  1.00 13.12           C
ATOM    272  C4' G   B  12      13.430  23.671  23.011  1.00 18.75           C
ATOM    273  H4' G   B  12      14.025  23.108  23.730  1.00 20.00           H
ATOM    274  O4' G   B  12      12.225  22.952  22.798  1.00 17.07           O
ATOM    275  C5  G   B  12       8.510  22.572  20.937  1.00 15.44           C
ATOM    276  C5' G   B  12      13.093  25.035  23.662  1.00 19.77           C
ATOM    277  O5' G   B  12      12.496  25.999  22.799  1.00 29.23           O
ATOM    278 1H5' G   B  12      14.011  25.458  24.066  1.00 20.00           H
ATOM    279 2H5' G   B  12      12.421  24.840  24.500  1.00 20.00           H
ATOM    280  C6  G   B  12       7.316  21.754  20.884  1.00 13.46           C
ATOM    281  O6  G   B  12       6.138  22.063  21.083  1.00 13.21           O
ATOM    282  N7  G   B  12       8.719  23.952  21.143  1.00 15.64           N
ATOM    283  H8  G   B  12      10.531  25.006  21.268  1.00 20.00           H
ATOM    284  C8  G   B  12      10.020  24.067  21.134  1.00 11.92           C
ATOM    285  N9  G   B  12      10.698  22.879  21.036  1.00 13.76           N
ATOM    286 HO5' G   B  12      11.550  26.062  22.980  1.00  0.00           H
ATOM    287  P   T   B  13      16.346  22.434  20.673  1.00 21.40           P
ATOM    288  N1  T   B  13      11.450  20.823  17.453  1.00 14.94           N
ATOM    289  H1' T   B  13      12.489  19.034  17.002  1.00 20.00           H
ATOM    290  C1' T   B  13      12.696  19.997  17.487  1.00 17.69           C
ATOM    291  O1P T   B  13      17.424  21.653  21.322  1.00 20.00           O
ATOM    292  O2  T   B  13      10.112  18.924  17.587  1.00 11.01           O
ATOM    293  C2  T   B  13      10.223  20.136  17.421  1.00 11.40           C
ATOM    294  C2' T   B  13      13.935  20.599  16.816  1.00 16.24           C
ATOM    295 1H2' T   B  13      13.865  20.606  15.730  1.00 20.00           H
ATOM    296 2H2' T   B  13      14.162  21.590  17.205  1.00 20.00           H
ATOM    297  O2P T   B  13      16.652  23.763  20.105  1.00 20.00           O
ATOM    298  H3  T   B  13       8.206  20.406  17.277  1.00 20.00           H
ATOM    299  N3  T   B  13       9.082  20.906  17.367  1.00 10.91           N
ATOM    300  C3' T   B  13      15.010  19.641  17.308  1.00 16.83           C
ATOM    301  O3' T   B  13      14.973  18.469  16.509  1.00 18.31           O
ATOM    302  H3' T   B  13      15.997  20.105  17.277  1.00 20.00           H
ATOM    303  C4  T   B  13       9.024  22.276  17.455  1.00 11.70           C
ATOM    304  O4  T   B  13       7.932  22.804  17.638  1.00 15.73           O
ATOM    305  H4' T   B  13      14.596  18.317  18.942  1.00 20.00           H
ATOM    306  O4' T   B  13      13.150  19.785  18.818  1.00 17.77           O
ATOM    307  C4' T   B  13      14.525  19.390  18.746  1.00 21.13           C
ATOM    308  C5  T   B  13      10.334  22.937  17.506  1.00 14.30           C
ATOM    309  O5' T   B  13      15.595  21.518  19.575  1.00 17.17           O
ATOM    310  C5' T   B  13      15.362  20.129  19.812  1.00 15.92           C
ATOM    311 1H5' T   B  13      16.328  19.629  19.875  1.00 20.00           H
ATOM    312 2H5' T   B  13      14.856  20.023  20.772  1.00 20.00           H
ATOM    313  C5M T   B  13      10.430  24.446  17.673  0.00 99.00           C
ATOM    314  H6  T   B  13      12.432  22.708  17.533  1.00 20.00           H
ATOM    315  C6  T   B  13      11.480  22.205  17.484  1.00 13.11           C
ATOM    316 1H5M T   B  13      10.239  24.927  16.712  0.00  0.00           H
ATOM    317 2H5M T   B  13       9.662  24.768  18.379  0.00  0.00           H
ATOM    318 3H5M T   B  13      11.414  24.732  18.052  0.00  0.00           H
ATOM    319  P   A   B  14      16.242  17.509  16.319  1.00 20.40           P
ATOM    320  N1  A   B  14       8.424  19.192  14.092  1.00 11.95           N
ATOM    321  C1' A   B  14      12.210  15.721  14.105  1.00 17.85           C
ATOM    322  H1' A   B  14      11.311  15.150  13.840  1.00 20.00           H
ATOM    323  O1P A   B  14      16.655  16.998  17.646  1.00 20.00           O
ATOM    324  C2  A   B  14       8.417  17.865  14.028  1.00 17.18           C
ATOM    325  H2  A   B  14       7.443  17.391  14.024  1.00 20.00           H
ATOM    326  C2' A   B  14      13.366  15.249  13.215  1.00 22.14           C
ATOM    327 1H2' A   B  14      13.005  14.895  12.250  1.00 20.00           H
ATOM    328 2H2' A   B  14      14.099  16.041  13.074  1.00 20.00           H
ATOM    329  O2P A   B  14      17.226  18.189  15.457  1.00 20.00           O
ATOM    330  N3  A   B  14       9.465  17.050  13.991  1.00 14.03           N
ATOM    331  H3' A   B  14      15.092  14.095  13.844  1.00 20.00           H
ATOM    332  C3' A   B  14      14.018  14.134  14.031  1.00 19.80           C
ATOM    333  O3' A   B  14      13.446  12.847  13.829  1.00 19.32           O
ATOM    334  C4  A   B  14      10.645  17.727  14.006  1.00 12.01           C
ATOM    335  H4' A   B  14      13.464  13.693  16.043  1.00 20.00           H
ATOM    336  O4' A   B  14      12.578  15.427  15.444  1.00 17.82           O
ATOM    337  C4' A   B  14      13.721  14.581  15.466  1.00 15.05           C
ATOM    338  C5  A   B  14      10.816  19.086  14.032  1.00 12.95           C
ATOM    339  O5' A   B  14      15.547  16.313  15.502  1.00 15.14           O
ATOM    340  C5' A   B  14      14.877  15.278  16.206  1.00 17.46           C
ATOM    341 1H5' A   B  14      15.615  14.534  16.502  1.00 20.00           H
ATOM    342 2H5' A   B  14      14.451  15.706  17.114  1.00 20.00           H
ATOM    343  N6  A   B  14       9.484  21.128  14.121  1.00 16.83           N
ATOM    344  C6  A   B  14       9.598  19.813  14.074  1.00 14.10           C
ATOM    345  H61 A   B  14      10.277  21.677  13.853  1.00 20.00           H
ATOM    346  H62 A   B  14       8.542  21.510  14.147  1.00 20.00           H
ATOM    347  N7  A   B  14      12.181  19.418  14.056  1.00 13.26           N
ATOM    348  C8  A   B  14      12.770  18.247  14.062  1.00 16.90           C
ATOM    349  H8  A   B  14      13.845  18.122  14.125  1.00 20.00           H
ATOM    350  N9  A   B  14      11.907  17.174  14.020  1.00 14.64           N
ATOM    351  P   T   B  15      13.646  12.002  12.475  1.00 28.80           P
ATOM    352  N1  T   B  15      10.244  16.634  10.443  1.00 27.42           N
ATOM    353  H1' T   B  15       8.851  15.091   9.997  1.00 20.00           H
ATOM    354  C1' T   B  15       9.902  15.175  10.308  1.00 22.17           C
ATOM    355  O1P T   B  15      13.544  10.569  12.828  1.00 20.00           O
ATOM    356  O2  T   B  15       7.996  17.229  10.393  1.00 18.40           O
ATOM    357  C2  T   B  15       9.173  17.542  10.523  1.00 21.32           C
ATOM    358  C2' T   B  15      10.748  14.356   9.329  1.00 26.62           C
ATOM    359 1H2' T   B  15      10.569  14.644   8.295  1.00 20.00           H
ATOM    360 2H2' T   B  15      11.805  14.411   9.584  1.00 20.00           H
ATOM    361  O2P T   B  15      14.875  12.490  11.810  1.00 20.00           O
ATOM    362  H3  T   B  15       8.694  19.513  10.673  1.00 20.00           H
ATOM    363  N3  T   B  15       9.482  18.878  10.636  1.00 17.57           N
ATOM    364  C3' T   B  15      10.245  12.941   9.618  1.00 28.50           C
ATOM    365  O3' T   B  15       9.059  12.770   8.851  1.00 39.73           O
ATOM    366  H3' T   B  15      10.992  12.188   9.361  1.00 20.00           H
ATOM    367  C4  T   B  15      10.743  19.422  10.639  1.00 12.10           C
ATOM    368  O4  T   B  15      10.862  20.638  10.785  1.00 13.72           O
ATOM    369  H4' T   B  15       9.008  12.663  11.365  1.00 20.00           H
ATOM    370  O4' T   B  15      10.079  14.430  11.501  1.00 23.77           O
ATOM    371  C4' T   B  15      10.011  13.039  11.145  1.00 26.40           C
ATOM    372  C5  T   B  15      11.821  18.441  10.474  1.00 18.42           C
ATOM    373  O5' T   B  15      12.380  12.451  11.579  1.00 32.26           O
ATOM    374  C5' T   B  15      11.029  12.242  11.992  1.00 25.68           C
ATOM    375 1H5' T   B  15      10.787  11.179  11.938  1.00 20.00           H
ATOM    376 2H5' T   B  15      10.923  12.565  13.030  1.00 20.00           H
ATOM    377  C5M T   B  15      13.266  18.918  10.387  0.00 99.00           C
ATOM    378  H6  T   B  15      12.355  16.399  10.284  1.00 20.00           H
ATOM    379  C6  T   B  15      11.547  17.107  10.389  1.00 17.04           C
ATOM    380 1H5M T   B  15      13.953  18.081  10.259  0.00  0.00           H
ATOM    381 2H5M T   B  15      13.521  19.466  11.295  0.00  0.00           H
ATOM    382 3H5M T   B  15      13.362  19.601   9.541  0.00  0.00           H
ATOM    383  P   A   B  16       8.338  11.360   8.577  1.00 34.80           P
ATOM    384  N1  A   B  16       7.645  19.521   7.273  1.00  9.81           N
ATOM    385  C1' A   B  16       5.103  15.045   7.553  1.00 21.52           C
ATOM    386  H1' A   B  16       4.303  15.795   7.535  1.00 20.00           H
ATOM    387  O1P A   B  16       8.251  10.599   9.841  1.00 20.00           O
ATOM    388  C2  A   B  16       6.353  19.247   7.401  1.00 14.96           C
ATOM    389  H2  A   B  16       5.699  20.097   7.545  1.00 20.00           H
ATOM    390  C2' A   B  16       4.729  13.874   6.636  1.00 22.34           C
ATOM    391 1H2' A   B  16       4.049  14.215   5.862  1.00 20.00           H
ATOM    392 2H2' A   B  16       5.611  13.433   6.173  1.00 20.00           H
ATOM    393  O2P A   B  16       8.921  10.731   7.377  1.00 20.00           O
ATOM    394  N3  A   B  16       5.763  18.057   7.377  1.00 13.91           N
ATOM    395  H3' A   B  16       4.421  11.818   7.239  1.00 20.00           H
ATOM    396  C3' A   B  16       4.110  12.815   7.557  1.00 24.53           C
ATOM    397  O3' A   B  16       2.682  12.849   7.637  1.00 30.04           O
ATOM    398  C4  A   B  16       6.663  17.042   7.226  1.00 14.86           C
ATOM    399  H4' A   B  16       4.058  13.068   9.696  1.00 20.00           H
ATOM    400  O4' A   B  16       5.218  14.516   8.857  1.00 21.13           O
ATOM    401  C4' A   B  16       4.790  13.162   8.893  1.00 20.73           C
ATOM    402  C5  A   B  16       8.018  17.166   7.052  1.00 14.23           C
ATOM    403  O5' A   B  16       6.881  11.930   8.216  1.00 36.25           O
ATOM    404  C5' A   B  16       5.970  12.242   9.259  1.00 27.91           C
ATOM    405 1H5' A   B  16       5.571  11.303   9.637  1.00 20.00           H
ATOM    406 2H5' A   B  16       6.525  12.723  10.066  1.00 20.00           H
ATOM    407  N6  A   B  16       9.746  18.877   7.018  1.00 12.27           N
ATOM    408  C6  A   B  16       8.481  18.502   7.102  1.00 10.10           C
ATOM    409  H61 A   B  16      10.446  18.168   6.931  1.00 20.00           H
ATOM    410  H62 A   B  16       9.957  19.859   7.161  1.00 20.00           H
ATOM    411  N7  A   B  16       8.631  15.913   6.898  1.00 18.45           N
ATOM    412  C8  A   B  16       7.626  15.084   7.043  1.00 15.57           C
ATOM    413  H8  A   B  16       7.739  14.006   7.038  1.00 20.00           H
ATOM    414  N9  A   B  16       6.403  15.688   7.229  1.00 20.33           N
ATOM    415  P   T   B  17       1.732  12.580   6.353  1.00 31.28           P
ATOM    416  N1  T   B  17       4.086  17.692   4.236  1.00 17.05           N
ATOM    417  H1' T   B  17       2.271  18.715   4.720  1.00 20.00           H
ATOM    418  C1' T   B  17       2.625  17.688   4.573  1.00 22.07           C
ATOM    419  O1P T   B  17       0.392  12.161   6.822  1.00 20.00           O
ATOM    420  O2  T   B  17       4.191  20.011   4.243  1.00 13.38           O
ATOM    421  C2  T   B  17       4.759  18.924   4.230  1.00 12.53           C
ATOM    422  C2' T   B  17       1.725  17.009   3.537  1.00 21.24           C
ATOM    423 1H2' T   B  17       1.444  17.727   2.775  1.00 20.00           H
ATOM    424 2H2' T   B  17       2.227  16.161   3.077  1.00 20.00           H
ATOM    425  O2P T   B  17       2.465  11.717   5.398  1.00 20.00           O
ATOM    426  H3  T   B  17       6.608  19.778   4.130  1.00 20.00           H
ATOM    427  N3  T   B  17       6.120  18.898   4.036  1.00 12.08           N
ATOM    428  C3' T   B  17       0.521  16.460   4.318  1.00 30.05           C
ATOM    429  O3' T   B  17      -0.692  17.205   4.139  1.00 27.65           O
ATOM    430  H3' T   B  17       0.336  15.429   4.013  1.00 20.00           H
ATOM    431  C4  T   B  17       6.883  17.775   3.833  1.00 10.59           C
ATOM    432  O4  T   B  17       8.090  17.912   3.650  1.00 14.74           O
ATOM    433  H4' T   B  17       0.454  17.182   6.351  1.00 20.00           H
ATOM    434  O4' T   B  17       2.406  16.946   5.753  1.00 22.80           O
ATOM    435  C4' T   B  17       1.056  16.482   5.768  1.00 24.73           C
ATOM    436  C5  T   B  17       6.124  16.522   3.781  1.00 12.84           C
ATOM    437  O5' T   B  17       1.618  14.058   5.723  1.00 22.08           O
ATOM    438  C5' T   B  17       1.003  15.109   6.460  1.00 17.52           C
ATOM    439 1H5' T   B  17      -0.040  14.849   6.629  1.00 20.00           H
ATOM    440 2H5' T   B  17       1.499  15.199   7.428  1.00 20.00           H
ATOM    441  C5M T   B  17       6.851  15.215   3.500  0.00 99.00           C
ATOM    442  H6  T   B  17       4.229  15.582   4.010  1.00 20.00           H
ATOM    443  C6  T   B  17       4.778  16.516   3.995  1.00 13.70           C
ATOM    444 1H5M T   B  17       6.166  14.367   3.526  0.00  0.00           H
ATOM    445 2H5M T   B  17       7.633  15.071   4.247  0.00  0.00           H
ATOM    446 3H5M T   B  17       7.331  15.274   2.524  0.00  0.00           H
ATOM    447  P   A   B  18      -1.480  17.300   2.718  1.00 26.44           P
ATOM    448  N1  A   B  18       7.409  20.060   0.723  1.00 11.96           N
ATOM    449  C1' A   B  18       2.296  20.585   0.935  1.00 15.24           C
ATOM    450  H1' A   B  18       2.707  21.598   0.999  1.00 20.00           H
ATOM    451  O1P A   B  18      -2.878  17.728   2.937  1.00 20.00           O
ATOM    452  C2  A   B  18       6.625  21.106   0.925  1.00 13.27           C
ATOM    453  H2  A   B  18       7.132  22.040   1.111  1.00 20.00           H
ATOM    454  C2' A   B  18       1.264  20.514  -0.189  1.00 14.36           C
ATOM    455 1H2' A   B  18       1.572  21.173  -0.986  1.00 20.00           H
ATOM    456 2H2' A   B  18       1.155  19.495  -0.555  1.00 20.00           H
ATOM    457  O2P A   B  18      -1.213  16.080   1.919  1.00 20.00           O
ATOM    458  N3  A   B  18       5.300  21.151   0.912  1.00 12.00           N
ATOM    459  H3' A   B  18      -0.848  20.228   0.121  1.00 20.00           H
ATOM    460  C3' A   B  18      -0.075  20.940   0.418  1.00 17.61           C
ATOM    461  O3' A   B  18      -0.497  22.256   0.037  1.00 17.99           O
ATOM    462  C4  A   B  18       4.751  19.913   0.765  1.00 11.85           C
ATOM    463  H4' A   B  18       0.130  21.772   2.407  1.00 20.00           H
ATOM    464  O4' A   B  18       1.556  20.320   2.099  1.00 16.57           O
ATOM    465  C4' A   B  18       0.222  20.795   1.928  1.00 18.64           C
ATOM    466  C5  A   B  18       5.420  18.730   0.574  1.00 12.43           C
ATOM    467  O5' A   B  18      -0.705  18.522   2.023  1.00 19.68           O
ATOM    468  C5' A   B  18      -0.714  19.808   2.630  1.00 18.89           C
ATOM    469 1H5' A   B  18      -1.730  20.200   2.619  1.00 20.00           H
ATOM    470 2H5' A   B  18      -0.386  19.723   3.667  1.00 20.00           H
ATOM    471  N6  A   B  18       7.723  17.909   0.433  1.00 13.01           N
ATOM    472  C6  A   B  18       6.834  18.875   0.566  1.00 12.08           C
ATOM    473  H61 A   B  18       7.424  16.974   0.626  1.00 20.00           H
ATOM    474  H62 A   B  18       8.689  18.180   0.599  1.00 20.00           H
ATOM    475  N7  A   B  18       4.517  17.663   0.419  1.00 13.59           N
ATOM    476  C8  A   B  18       3.351  18.241   0.600  1.00 11.10           C
ATOM    477  H8  A   B  18       2.409  17.702   0.603  1.00 20.00           H
ATOM    478  N9  A   B  18       3.409  19.606   0.780  1.00 13.50           N
ATOM    479  P   C   B  19      -0.779  22.699  -1.501  1.00 16.01           P
ATOM    480  N1  C   B  19       4.660  21.477  -2.675  1.00 11.50           N
ATOM    481  C1' C   B  19       4.187  22.893  -2.716  1.00 13.12           C
ATOM    482  H1' C   B  19       5.046  23.559  -2.829  1.00 20.00           H
ATOM    483  O1P C   B  19      -1.651  23.889  -1.562  1.00 20.00           O
ATOM    484  O2  C   B  19       6.843  22.170  -2.864  1.00 14.86           O
ATOM    485  C2  C   B  19       6.039  21.241  -2.734  1.00 11.83           C
ATOM    486  C2' C   B  19       3.198  23.199  -3.837  1.00 10.26           C
ATOM    487 1H2' C   B  19       3.701  23.271  -4.800  1.00 20.00           H
ATOM    488 2H2' C   B  19       2.391  22.465  -3.870  1.00 20.00           H
ATOM    489  O2P C   B  19      -1.095  21.519  -2.338  1.00 20.00           O
ATOM    490  N3  C   B  19       6.526  19.974  -2.782  1.00 10.91           N
ATOM    491  H3' C   B  19       1.606  24.656  -3.681  1.00 20.00           H
ATOM    492  O3' C   B  19       3.450  25.575  -3.905  1.00 11.97           O
ATOM    493  C3' C   B  19       2.646  24.538  -3.364  1.00 10.49           C
ATOM    494  C4  C   B  19       5.682  18.976  -2.694  1.00  7.99           C
ATOM    495  N4  C   B  19       6.210  17.792  -2.595  1.00 15.71           N
ATOM    496  C4' C   B  19       2.734  24.419  -1.826  1.00 11.52           C
ATOM    497  O4' C   B  19       3.526  23.272  -1.534  1.00 11.57           O
ATOM    498  H4' C   B  19       3.189  25.314  -1.400  1.00 20.00           H
ATOM    499  H41 C   B  19       5.692  17.153  -2.019  1.00 20.00           H
ATOM    500  H42 C   B  19       7.227  17.771  -2.579  1.00 20.00           H
ATOM    501  H5  C   B  19       3.589  18.307  -2.585  1.00 20.00           H
ATOM    502  C5  C   B  19       4.270  19.138  -2.650  1.00  8.79           C
ATOM    503  C5' C   B  19       1.336  24.229  -1.236  1.00 16.46           C
ATOM    504  O5' C   B  19       0.678  23.179  -1.928  1.00 14.28           O
ATOM    505 1H5' C   B  19       0.760  25.148  -1.343  1.00 20.00           H
ATOM    506 2H5' C   B  19       1.424  23.992  -0.173  1.00 20.00           H
ATOM    507  C6  C   B  19       3.787  20.410  -2.648  1.00 13.94           C
ATOM    508  H6  C   B  19       2.716  20.599  -2.594  1.00 20.00           H
ATOM    509 HO3' C   B  19       3.444  25.474  -4.857  1.00  0.00           H
TER     510      C   B  19
HETATM  511  H01 RES    20       6.265  24.734  -1.233  1.00  0.00           H
HETATM  512  H02 RES    20       7.051  23.650  -0.058  1.00  0.00           H
HETATM  513  H03 RES    20       3.332  18.598   8.929  1.00  0.00           H
HETATM  514  H04 RES    20      -0.151  11.784  15.242  1.00  0.00           H
HETATM  515  O1  RES    20       5.609  26.421   0.854  1.00  0.00           O
HETATM  516  C1  RES    20       8.975  25.452  -1.338  1.00  0.00           C
HETATM  517  N1  RES    20       8.794  25.009  -2.530  1.00  0.00           N
HETATM  518  C10 RES    20       1.726  21.233   6.478  1.00  0.00           C
HETATM  519  N10 RES    20       1.417  13.302  11.716  1.00  0.00           N
HETATM  520 1H10 RES    20       0.825  13.938  11.201  1.00  0.00           H
HETATM  521  N11 RES    20      -0.328  11.969  14.243  1.00  0.00           N
HETATM  522  C11 RES    20       2.309  20.269   7.278  1.00  0.00           C
HETATM  523  H11 RES    20       7.855  24.599  -2.607  1.00  0.00           H
HETATM  524 1H11 RES    20       3.373  20.087   7.389  1.00  0.00           H
HETATM  525  C12 RES    20       1.274  19.511   7.970  1.00  0.00           C
HETATM  526  N12 RES    20       1.837  11.219  14.175  1.00  0.00           N
HETATM  527 1H12 RES    20       1.878  11.357  15.183  1.00  0.00           H
HETATM  528 2H12 RES    20       2.710  11.393  13.686  1.00  0.00           H
HETATM  529  C13 RES    20      -1.304  19.731   7.745  1.00  0.00           C
HETATM  530 1H13 RES    20      -1.555  18.855   7.141  1.00  0.00           H
HETATM  531 2H13 RES    20      -1.958  20.560   7.458  1.00  0.00           H
HETATM  532 3H13 RES    20      -1.471  19.509   8.800  1.00  0.00           H
HETATM  533  C14 RES    20       0.389  21.132   6.656  1.00  0.00           C
HETATM  534 1H14 RES    20      -0.400  21.703   6.171  1.00  0.00           H
HETATM  535  C15 RES    20       1.325  18.362   8.909  1.00  0.00           C
HETATM  536  C16 RES    20       2.999  17.006  10.174  1.00  0.00           C
HETATM  537  C17 RES    20       2.229  15.908  10.529  1.00  0.00           C
HETATM  538 1H17 RES    20       1.234  15.665  10.171  1.00  0.00           H
HETATM  539  C18 RES    20       2.996  15.025  11.390  1.00  0.00           C
HETATM  540  C19 RES    20       4.191  16.839  10.800  1.00  0.00           C
HETATM  541 1H19 RES    20       5.068  17.468  10.751  1.00  0.00           H
HETATM  542  C2  RES    20       6.809  24.687  -0.289  1.00  0.00           C
HETATM  543  O2  RES    20       1.294  23.960   5.979  1.00  0.00           O
HETATM  544  N2  RES    20      10.134  25.985  -0.900  1.00  0.00           N
HETATM  545  C20 RES    20       5.398  15.315  12.308  1.00  0.00           C
HETATM  546 1H20 RES    20       6.093  16.160  12.343  1.00  0.00           H
HETATM  547 2H20 RES    20       5.894  14.470  11.826  1.00  0.00           H
HETATM  548 3H20 RES    20       5.123  15.047  13.331  1.00  0.00           H
HETATM  549  H21 RES    20      10.174  26.183   0.096  1.00  0.00           H
HETATM  550  C21 RES    20       2.698  13.684  11.947  1.00  0.00           C
HETATM  551  H22 RES    20      10.970  25.584  -1.300  1.00  0.00           H
HETATM  552  C22 RES    20       0.828  11.997  12.073  1.00  0.00           C
HETATM  553 1H22 RES    20      -0.184  11.973  11.659  1.00  0.00           H
HETATM  554 2H22 RES    20       1.401  11.201  11.590  1.00  0.00           H
HETATM  555  C23 RES    20       0.745  11.742  13.570  1.00  0.00           C
HETATM  556  C3  RES    20       5.882  25.238   0.793  1.00  0.00           C
HETATM  557  N3  RES    20       8.058  25.459  -0.339  1.00  0.00           N
HETATM  558  O3  RES    20       0.339  17.785   9.333  1.00  0.00           O
HETATM  559  H31 RES    20       8.469  25.604   0.580  1.00  0.00           H
HETATM  560  O4  RES    20       3.487  12.962  12.527  1.00  0.00           O
HETATM  561  C4  RES    20       4.449  24.458   2.675  1.00  0.00           C
HETATM  562  N4  RES    20       5.325  24.291   1.599  1.00  0.00           N
HETATM  563  H41 RES    20       5.582  23.331   1.412  1.00  0.00           H
HETATM  564  C5  RES    20       3.871  23.416   3.443  1.00  0.00           C
HETATM  565  N5  RES    20       3.198  25.397   4.246  1.00  0.00           N
HETATM  566  H51 RES    20       4.003  22.354   3.260  1.00  0.00           H
HETATM  567  C6  RES    20       3.092  24.015   4.398  1.00  0.00           C
HETATM  568  N6  RES    20       2.484  22.078   5.667  1.00  0.00           N
HETATM  569  H61 RES    20       3.346  21.698   5.290  1.00  0.00           H
HETATM  570  N7  RES    20       0.098  20.097   7.514  1.00  0.00           N
HETATM  571  C7  RES    20       2.768  26.402   5.215  1.00  0.00           C
HETATM  572  H71 RES    20       1.693  26.581   5.120  1.00  0.00           H
HETATM  573  H72 RES    20       3.318  27.334   5.058  1.00  0.00           H
HETATM  574  H73 RES    20       2.991  26.029   6.217  1.00  0.00           H
HETATM  575  C8  RES    20       4.049  25.667   3.185  1.00  0.00           C
HETATM  576  N8  RES    20       2.588  18.015   9.293  1.00  0.00           N
HETATM  577  H81 RES    20       4.313  26.688   2.927  1.00  0.00           H
HETATM  578  C9  RES    20       2.203  23.384   5.409  1.00  0.00           C
HETATM  579  N9  RES    20       4.198  15.680  11.547  1.00  0.00           N
CONECT   40   39
CONECT   56   55
CONECT   61   58
CONECT   41   39
CONECT   57   55
CONECT   62   58
CONECT   63   58
CONECT   35   33   34   39   51
CONECT   38   33   37   44
CONECT   39   35   40   41   45
CONECT   45   39   46   47   52
CONECT   48   44   49   53
CONECT   52   45   50   51   55
CONECT   53   48   58   60
CONECT   55   52   54   56   57
CONECT   58   63   62   61   53
CONECT   60   33   53   59
CONECT   34   35
CONECT   43   44
CONECT   47   45
CONECT   50   52
CONECT   59   60
CONECT   33   35   38   60
CONECT   44   38   43   48
CONECT   36   32
CONECT   37   38
CONECT   42   32
CONECT   46   45   64
CONECT   49   48
CONECT   51   35   52
CONECT   54   32   55
CONECT   32   13   36   42   54
CONECT   72   71
CONECT   86   85
CONECT   73   71
CONECT   87   85
CONECT   66   67   71   81   95
CONECT   69   65   70   75
CONECT   71   66   72   73   77
CONECT   77   71   76   78   82
CONECT   79   75   83   95
CONECT   82   77   80   81   85
CONECT   83   79   89   92
CONECT   85   82   84   86   87
CONECT   89   65   83   88
CONECT   93   92   94   95
CONECT   67   66
CONECT   70   69
CONECT   76   77
CONECT   80   82
CONECT   90   88
CONECT   91   88
CONECT   94   93
CONECT   65   69   89
CONECT   75   69   79
CONECT   88   89   90   91
CONECT   92   83   93
CONECT   95   66   79   93
CONECT   68   64
CONECT   74   64
CONECT   78   77   96
CONECT   81   66   82
CONECT   84   64   85
CONECT   64   46   68   74   84
CONECT  104  103
CONECT  120  119
CONECT  125  122
CONECT  105  103
CONECT  121  119
CONECT  126  122
CONECT  127  122
CONECT   99   97   98  103  115
CONECT  102   97  101  108
CONECT  103   99  104  105  109
CONECT  109  103  110  111  116
CONECT  112  108  113  117
CONECT  116  109  114  115  119
CONECT  117  112  122  124
CONECT  119  116  118  120  121
CONECT  122  127  126  125  117
CONECT  124   97  117  123
CONECT   98   99
CONECT  107  108
CONECT  111  109
CONECT  114  116
CONECT  123  124
CONECT   97   99  102  124
CONECT  108  102  107  112
CONECT  100   96
CONECT  101  102
CONECT  106   96
CONECT  110  109  128
CONECT  113  112
CONECT  115   99  116
CONECT  118   96  119
CONECT   96   78  100  106  118
CONECT  136  135
CONECT  150  149
CONECT  137  135
CONECT  151  149
CONECT  130  131  135  145  159
CONECT  133  129  134  139
CONECT  135  130  136  137  141
CONECT  141  135  140  142  146
CONECT  143  139  147  159
CONECT  146  141  144  145  149
CONECT  147  143  153  156
CONECT  149  146  148  150  151
CONECT  153  129  147  152
CONECT  157  156  158  159
CONECT  131  130
CONECT  134  133
CONECT  140  141
CONECT  144  146
CONECT  154  152
CONECT  155  152
CONECT  158  157
CONECT  129  133  153
CONECT  139  133  143
CONECT  152  153  154  155
CONECT  156  147  157
CONECT  159  130  143  157
CONECT  132  128
CONECT  138  128
CONECT  142  141  160
CONECT  145  130  146
CONECT  148  128  149
CONECT  128  110  132  138  148
CONECT  168  167
CONECT  184  183
CONECT  189  186
CONECT  169  167
CONECT  185  183
CONECT  190  186
CONECT  191  186
CONECT  163  161  162  167  179
CONECT  166  161  165  172
CONECT  167  163  168  169  173
CONECT  173  167  174  175  180
CONECT  176  172  177  181
CONECT  180  173  178  179  183
CONECT  181  176  186  188
CONECT  183  180  182  184  185
CONECT  186  191  189  190  181
CONECT  188  161  181  187
CONECT  162  163
CONECT  171  172
CONECT  175  173
CONECT  178  180
CONECT  187  188
CONECT  161  163  166  188
CONECT  172  166  171  176
CONECT  164  160
CONECT  165  166
CONECT  170  160
CONECT  174  173  192
CONECT  177  176
CONECT  179  163  180
CONECT  182  160  183
CONECT  160  142  164  170  182
CONECT  200  199
CONECT  214  213
CONECT  201  199
CONECT  215  213
CONECT  194  223  195  199  209
CONECT  197  193  198  203
CONECT  199  194  200  201  205
CONECT  205  199  204  206  210
CONECT  207  223  203  211
CONECT  210  205  208  209  213
CONECT  211  207  217  220
CONECT  213  210  212  214  215
CONECT  217  193  211  216
CONECT  221  223  222  220
CONECT  195  194
CONECT  198  197
CONECT  204  205
CONECT  208  210
CONECT  218  216
CONECT  219  216
CONECT  222  221
CONECT  193  197  217
CONECT  203  197  207
CONECT  216  217  218  219
CONECT  220  221  211
CONECT  223  221  194  207
CONECT  196  192
CONECT  202  192
CONECT  206  224  205
CONECT  209  194  210
CONECT  212  192  213
CONECT  192  174  196  202  212
CONECT  232  231
CONECT  250  248
CONECT  233  231
CONECT  251  248
CONECT  226  242  231  227  225
CONECT  230  235  229  225
CONECT  231  238  233  232  226
CONECT  238  241  237  236  231
CONECT  239  247  240  235
CONECT  241  248  243  242  238
CONECT  247  252  246  239
CONECT  248  251  250  249  241
CONECT  252  253  247  225
CONECT  227  226
CONECT  236  238
CONECT  243  241
CONECT  244  240
CONECT  245  240
CONECT  246  247
CONECT  253  252
CONECT  254  237
CONECT  225  252  230  226
CONECT  235  239  230
CONECT  240  245  244  239
CONECT  228  224
CONECT  229  230
CONECT  234  224
CONECT  237  254  238
CONECT  242  241  226
CONECT  249  248  224
CONECT  224  249  234  228  206
CONECT  295  294
CONECT  311  310
CONECT  316  313
CONECT  296  294
CONECT  312  310
CONECT  317  313
CONECT  318  313
CONECT  290  306  294  289  288
CONECT  293  299  292  288
CONECT  294  300  296  295  290
CONECT  300  307  302  301  294
CONECT  303  308  304  299
CONECT  307  310  306  305  300
CONECT  308  315  313  303
CONECT  310  312  311  309  307
CONECT  313  318  317  316  308
CONECT  315  314  308  288
CONECT  289  290
CONECT  298  299
CONECT  302  300
CONECT  305  307
CONECT  314  315
CONECT  288  315  293  290
CONECT  299  303  298  293
CONECT  291  287
CONECT  292  293
CONECT  297  287
CONECT  301  319  300
CONECT  304  303
CONECT  306  307  290
CONECT  309  310  287
CONECT  287  309  297  291  268
CONECT  327  326
CONECT  341  340
CONECT  328  326
CONECT  342  340
CONECT  321  336  350  326  322
CONECT  324  330  325  320
CONECT  326  332  328  327  321
CONECT  332  331  333  337  326
CONECT  334  338  350  330
CONECT  337  332  335  336  340
CONECT  338  334  344  347
CONECT  340  337  339  341  342
CONECT  344  338  343  320
CONECT  348  347  349  350
CONECT  322  321
CONECT  325  324
CONECT  331  332
CONECT  335  337
CONECT  345  343
CONECT  346  343
CONECT  349  348
CONECT  320  344  324
CONECT  330  334  324
CONECT  343  344  345  346
CONECT  347  338  348
CONECT  350  334  348  321
CONECT  323  319
CONECT  329  319
CONECT  333  332  351
CONECT  336  337  321
CONECT  339  340  319
CONECT  319  339  329  323  301
CONECT  359  358
CONECT  375  374
CONECT  380  377
CONECT  360  358
CONECT  376  374
CONECT  381  377
CONECT  382  377
CONECT  354  352  353  358  370
CONECT  357  352  356  363
CONECT  358  354  359  360  364
CONECT  364  358  365  366  371
CONECT  367  363  368  372
CONECT  371  364  369  370  374
CONECT  372  367  377  379
CONECT  374  371  373  375  376
CONECT  377  382  381  380  372
CONECT  379  352  372  378
CONECT  353  354
CONECT  362  363
CONECT  366  364
CONECT  369  371
CONECT  378  379
CONECT  352  354  357  379
CONECT  363  357  362  367
CONECT  355  351
CONECT  356  357
CONECT  361  351
CONECT  365  364  383
CONECT  368  367
CONECT  370  354  371
CONECT  373  351  374
CONECT  351  333  355  361  373
CONECT  391  390
CONECT  405  404
CONECT  392  390
CONECT  406  404
CONECT  385  386  390  400  414
CONECT  388  384  389  394
CONECT  390  385  391  392  396
CONECT  396  390  395  397  401
CONECT  398  394  402  414
CONECT  401  396  399  400  404
CONECT  402  398  408  411
CONECT  404  401  403  405  406
CONECT  408  384  402  407
CONECT  412  411  413  414
CONECT  386  385
CONECT  389  388
CONECT  395  396
CONECT  399  401
CONECT  409  407
CONECT  410  407
CONECT  413  412
CONECT  384  388  408
CONECT  394  388  398
CONECT  407  408  409  410
CONECT  411  402  412
CONECT  414  385  398  412
CONECT  387  383
CONECT  393  383
CONECT  397  396  415
CONECT  400  385  401
CONECT  403  383  404
CONECT  383  365  387  393  403
CONECT  423  422
CONECT  439  438
CONECT  444  441
CONECT  424  422
CONECT  440  438
CONECT  445  441
CONECT  446  441
CONECT  418  434  416  417  422
CONECT  421  427  416  420
CONECT  422  428  418  423  424
CONECT  428  435  430  429  422
CONECT  431  436  432  427
CONECT  435  438  434  433  428
CONECT  436  443  441  431
CONECT  438  440  439  437  435
CONECT  441  436  446  445  444
CONECT  443  442  436  416
CONECT  417  418
CONECT  426  427
CONECT  430  428
CONECT  433  435
CONECT  442  443
CONECT  416  443  418  421
CONECT  427  431  426  421
CONECT  419  415
CONECT  420  421
CONECT  425  415
CONECT  429  447  428
CONECT  432  431
CONECT  434  435  418
CONECT  437  438  415
CONECT  415  425  437  397  419
CONECT  455  454
CONECT  469  468
CONECT  456  454
CONECT  470  468
CONECT  449  478  464  454  450
CONECT  452  458  453  448
CONECT  454  460  456  455  449
CONECT  460  465  461  459  454
CONECT  462  478  466  458
CONECT  465  468  464  463  460
CONECT  466  475  472  462
CONECT  468  470  469  467  465
CONECT  472  471  466  448
CONECT  476  478  477  475
CONECT  450  449
CONECT  453  452
CONECT  459  460
CONECT  463  465
CONECT  473  471
CONECT  474  471
CONECT  477  476
CONECT  448  472  452
CONECT  458  462  452
CONECT  471  474  473  472
CONECT  475  476  466
CONECT  478  476  462  449
CONECT  451  447
CONECT  457  447
CONECT  461  479  460
CONECT  464  465  449
CONECT  467  468  447
CONECT  447  467  457  451  429
CONECT  487  486
CONECT  505  503
CONECT  488  486
CONECT  506  503
CONECT  481  497  486  482  480
CONECT  485  490  484  480
CONECT  486  493  488  487  481
CONECT  493  496  492  491  486
CONECT  494  502  495  490
CONECT  496  503  498  497  493
CONECT  502  507  501  494
CONECT  503  505  506  504  496
CONECT  507  502  480  508
CONECT  482  481
CONECT  491  493
CONECT  498  496
CONECT  499  495
CONECT  500  495
CONECT  501  502
CONECT  508  507
CONECT  509  492
CONECT  480  507  485  481
CONECT  490  494  485
CONECT  495  500  499  494
CONECT  483  479
CONECT  484  485
CONECT  489  479
CONECT  492  493  509
CONECT  497  496  481
CONECT  504  503  479
CONECT  479  504  489  483  461
CONECT  520  519
CONECT  524  522
CONECT  527  526
CONECT  530  529
CONECT  534  533
CONECT  538  537
CONECT  541  540
CONECT  546  545
CONECT  553  552
CONECT  528  526
CONECT  531  529
CONECT  547  545
CONECT  554  552
CONECT  532  529
CONECT  548  545
CONECT  516  517  544  557
CONECT  518  568  522  533
CONECT  522  518  524  525
CONECT  525  570  522  535
CONECT  529  570  530  531  532
CONECT  533  570  518  534
CONECT  535  576  525  558
CONECT  536  576  537  540
CONECT  537  536  538  539
CONECT  539  579  537  550
CONECT  540  579  536  541
CONECT  542  511  512  556  557
CONECT  545  579  546  547  548
CONECT  550  560  519  539
CONECT  552  519  553  554  555
CONECT  555  521  526  552
CONECT  556  562  515  542
CONECT  561  575  564  562
CONECT  564  567  566  561
CONECT  567  578  565  564
CONECT  571  574  573  572  565
CONECT  575  577  565  561
CONECT  578  568  567  543
CONECT  511  542
CONECT  512  542
CONECT  513  576
CONECT  514  521
CONECT  523  517
CONECT  549  544
CONECT  551  544
CONECT  559  557
CONECT  563  562
CONECT  566  564
CONECT  569  568
CONECT  572  571
CONECT  573  571
CONECT  574  571
CONECT  577  575
CONECT  517  516  523
CONECT  519  520  550  552
CONECT  521  514  555
CONECT  526  527  528  555
CONECT  544  516  549  551
CONECT  557  559  516  542
CONECT  562  563  561  556
CONECT  565  575  571  567
CONECT  568  578  569  518
CONECT  570  525  529  533
CONECT  576  513  535  536
CONECT  579  539  540  545
CONECT  515  556
CONECT  543  578
CONECT  558  535
CONECT  560  550
END
