# Supplementary material for: Comparative in silico study of congocidine congeners as potential inhibitors of African swine fever virus
Source: PLoS One. 2019 Aug 28;14(8):e0221175. doi: 10.1371/journal.pone.0221175 (PMC6713398; doi:10.1371/journal.pone.0221175)
Supplement: S4 Data — (ZIP) [file pone.0221175.s004.zip › S4 Data Minimized PDB for predictta/congo3cgatatcgcg2me.pdb]

HEADER                                            01-JAN-01   ATAT              
EXPDTA    THEORETICAL MODEL                                                     
REMARK   3                                                                      
REMARK   3 REFINEMENT.                                                          
REMARK   3   PROGRAM 1                  ICM 3.8                                 
REMARK   3   AUTHORS 1      R.ABAGYAN, M.TOTROV                                 
REMARK  76                                                                      
REMARK  76 DNA (5'-D(CPGPCPGPAPTPAPTPCPGPCPG)-3'); CHAIN: A, B; ENGINEER        
CRYST1   25.480   41.260   66.880  90.00  90.00  90.00 P 21 21 21               
ATOM      1  N1  C   A   1      17.585  29.979  92.117  1.00 19.97           N
ATOM      2  C1' C   A   1      18.783  30.817  91.829  1.00 20.35           C
ATOM      3  H1' C   A   1      19.592  30.585  92.528  1.00 20.00           H
ATOM      4  O2  C   A   1      18.790  28.412  93.310  1.00 20.16           O
ATOM      5  C2  C   A   1      17.706  28.787  92.857  1.00 20.17           C
ATOM      6  C2' C   A   1      19.317  30.575  90.424  1.00 21.25           C
ATOM      7 1H2' C   A   1      20.061  29.774  90.426  1.00 20.00           H
ATOM      8 2H2' C   A   1      18.505  30.333  89.732  1.00 20.00           H
ATOM      9  N3  C   A   1      16.596  28.117  93.249  1.00 20.11           N
ATOM     10  H3' C   A   1      19.641  32.151  89.024  1.00 20.00           H
ATOM     11  O3' C   A   1      21.328  31.946  90.192  1.00 22.90           O
ATOM     12  C3' C   A   1      19.926  31.919  90.048  1.00 21.77           C
ATOM     13  C4  C   A   1      15.421  28.521  92.810  1.00 20.38           C
ATOM     14  N4  C   A   1      14.383  27.849  93.193  1.00 20.17           N
ATOM     15  C4' C   A   1      19.308  32.940  90.999  1.00 20.95           C
ATOM     16  O4' C   A   1      18.448  32.210  91.878  1.00 20.29           O
ATOM     17  H4' C   A   1      20.123  33.377  91.581  1.00 20.00           H
ATOM     18  H41 C   A   1      13.556  27.944  92.643  1.00 20.00           H
ATOM     19  H42 C   A   1      14.584  26.947  93.619  1.00 20.00           H
ATOM     20  H5  C   A   1      14.262  30.057  91.749  1.00 20.00           H
ATOM     21  C5  C   A   1      15.235  29.717  92.063  1.00 19.97           C
ATOM     22  C5' C   A   1      18.612  34.038  90.182  1.00 21.16           C
ATOM     23  O5' C   A   1      17.963  35.035  90.970  1.00 20.35           O
ATOM     24 1H5' C   A   1      17.877  33.566  89.535  1.00 20.00           H
ATOM     25 2H5' C   A   1      19.354  34.513  89.545  1.00 20.00           H
ATOM     26  C6  C   A   1      16.343  30.408  91.717  1.00 19.90           C
ATOM     27  H6  C   A   1      16.274  31.316  91.128  1.00 20.00           H
ATOM     28 HO5' C   A   1      17.059  35.086  90.655  1.00  0.00           H
ATOM     29  P   G   A   2      22.256  31.574  88.962  1.00 25.51           P
ATOM     30  N1  G   A   2      18.070  24.843  90.559  1.00 18.37           N
ATOM     31  H1  G   A   2      17.320  24.245  90.872  1.00 20.00           H
ATOM     32  H1' G   A   2      22.429  25.810  88.096  1.00 20.00           H
ATOM     33  C1' G   A   2      22.329  26.840  88.397  1.00 20.11           C
ATOM     34  O1P G   A   2      23.573  32.162  89.182  1.00 20.00           O
ATOM     35  N2  G   A   2      19.490  23.131  90.940  1.00 18.80           N
ATOM     36  C2  G   A   2      19.322  24.339  90.481  1.00 18.55           C
ATOM     37  C2' G   A   2      22.994  27.668  87.274  1.00 21.06           C
ATOM     38 1H2' G   A   2      23.245  27.011  86.444  1.00 20.00           H
ATOM     39 2H2' G   A   2      22.337  28.450  86.896  1.00 20.00           H
ATOM     40  H21 G   A   2      20.332  22.691  90.627  1.00 20.00           H
ATOM     41  H22 G   A   2      18.651  22.572  91.091  1.00 20.00           H
ATOM     42  O2P G   A   2      21.502  31.916  87.725  1.00 20.00           O
ATOM     43  N3  G   A   2      20.369  24.973  89.962  1.00 18.46           N
ATOM     44  O3' G   A   2      25.557  27.740  87.772  1.00 21.47           O
ATOM     45  H3' G   A   2      24.294  29.367  87.679  1.00 20.00           H
ATOM     46  C3' G   A   2      24.239  28.301  87.943  1.00 21.14           C
ATOM     47  C4  G   A   2      20.036  26.173  89.379  1.00 18.93           C
ATOM     48  C4' G   A   2      23.896  28.149  89.436  1.00 21.85           C
ATOM     49  H4' G   A   2      24.826  27.983  89.980  1.00 20.00           H
ATOM     50  O4' G   A   2      23.088  27.003  89.593  1.00 21.01           O
ATOM     51  C5  G   A   2      18.780  26.756  89.368  1.00 18.69           C
ATOM     52  C5' G   A   2      23.194  29.369  90.052  1.00 22.18           C
ATOM     53  O5' G   A   2      22.308  29.988  89.133  1.00 22.51           O
ATOM     54 1H5' G   A   2      23.953  30.082  90.365  1.00 20.00           H
ATOM     55 2H5' G   A   2      22.644  29.041  90.939  1.00 20.00           H
ATOM     56  C6  G   A   2      17.718  26.078  90.065  1.00 18.70           C
ATOM     57  O6  G   A   2      16.593  26.490  90.362  1.00 18.20           O
ATOM     58  N7  G   A   2      18.816  27.974  88.679  1.00 19.45           N
ATOM     59  H8  G   A   2      20.423  28.920  87.706  1.00 20.00           H
ATOM     60  C8  G   A   2      20.054  28.070  88.272  1.00 19.54           C
ATOM     61  N9  G   A   2      20.873  27.045  88.684  1.00 19.25           N
ATOM     62  P   C   A   3      25.906  26.487  86.823  1.00 22.45           P
ATOM     63  N1  C   A   3      20.400  23.654  87.057  1.00 12.50           N
ATOM     64  C1' C   A   3      21.561  22.929  87.658  1.00 13.44           C
ATOM     65  H1' C   A   3      21.210  22.480  88.590  1.00 20.00           H
ATOM     66  O1P C   A   3      27.317  26.135  87.106  1.00 20.00           O
ATOM     67  O2  C   A   3      18.927  22.185  88.039  1.00 12.06           O
ATOM     68  C2  C   A   3      19.106  23.207  87.375  1.00 12.40           C
ATOM     69  C2' C   A   3      22.066  21.799  86.790  1.00 13.95           C
ATOM     70 1H2' C   A   3      21.952  20.914  87.405  1.00 20.00           H
ATOM     71 2H2' C   A   3      21.514  21.716  85.855  1.00 20.00           H
ATOM     72  O2P C   A   3      25.500  26.829  85.445  1.00 20.00           O
ATOM     73  N3  C   A   3      18.020  23.956  87.088  1.00 12.41           N
ATOM     74  H3' C   A   3      23.728  22.441  85.526  1.00 20.00           H
ATOM     75  O3' C   A   3      24.316  20.868  86.819  1.00 14.87           O
ATOM     76  C3' C   A   3      23.556  22.037  86.533  1.00 14.37           C
ATOM     77  C4  C   A   3      18.177  25.052  86.377  1.00 12.15           C
ATOM     78  N4  C   A   3      17.094  25.735  86.166  1.00 12.61           N
ATOM     79  C4' C   A   3      23.908  23.066  87.606  1.00 14.86           C
ATOM     80  O4' C   A   3      22.697  23.739  87.925  1.00 15.08           O
ATOM     81  H4' C   A   3      24.211  22.493  88.482  1.00 20.00           H
ATOM     82  H41 C   A   3      17.116  26.521  85.557  1.00 20.00           H
ATOM     83  H42 C   A   3      16.213  25.328  86.468  1.00 20.00           H
ATOM     84  H5  C   A   3      19.573  26.450  85.410  1.00 20.00           H
ATOM     85  C5  C   A   3      19.458  25.538  85.973  1.00 11.97           C
ATOM     86  C5' C   A   3      25.108  23.955  87.191  1.00 15.62           C
ATOM     87  O5' C   A   3      24.930  25.344  87.436  1.00 17.12           O
ATOM     88 1H5' C   A   3      25.320  23.806  86.133  1.00 20.00           H
ATOM     89 2H5' C   A   3      25.982  23.620  87.750  1.00 20.00           H
ATOM     90  C6  C   A   3      20.548  24.805  86.317  1.00 11.95           C
ATOM     91  H6  C   A   3      21.553  25.123  86.045  1.00 20.00           H
ATOM     92  P   G   A   4      24.736  19.770  85.724  1.00 19.16           P
ATOM     93  N1  G   A   4      16.544  21.378  84.706  1.00 12.92           N
ATOM     94  H1  G   A   4      15.637  21.816  84.682  1.00 20.00           H
ATOM     95  H1' G   A   4      19.324  17.417  83.777  1.00 20.00           H
ATOM     96  C1' G   A   4      20.216  17.921  84.157  1.00 14.58           C
ATOM     97  O1P G   A   4      25.483  18.727  86.465  1.00 20.00           O
ATOM     98  N2  G   A   4      15.489  19.489  85.383  1.00 11.92           N
ATOM     99  C2  G   A   4      16.590  20.059  84.983  1.00 12.24           C
ATOM    100  C2' G   A   4      21.464  17.282  83.502  1.00 15.54           C
ATOM    101 1H2' G   A   4      21.195  16.620  82.680  1.00 20.00           H
ATOM    102 2H2' G   A   4      22.143  18.044  83.125  1.00 20.00           H
ATOM    103  H21 G   A   4      15.473  18.500  85.204  1.00 20.00           H
ATOM    104  H22 G   A   4      14.607  19.993  85.336  1.00 20.00           H
ATOM    105  O2P G   A   4      25.404  20.477  84.608  1.00 20.00           O
ATOM    106  N3  G   A   4      17.654  19.288  84.844  1.00 12.39           N
ATOM    107  O3' G   A   4      21.763  15.174  85.014  1.00 17.23           O
ATOM    108  H3' G   A   4      23.245  16.575  84.565  1.00 20.00           H
ATOM    109  C3' G   A   4      22.156  16.509  84.649  1.00 16.15           C
ATOM    110  C4  G   A   4      18.741  19.956  84.348  1.00 13.04           C
ATOM    111  C4' G   A   4      21.657  17.325  85.831  1.00 16.04           C
ATOM    112  H4' G   A   4      21.661  16.697  86.721  1.00 20.00           H
ATOM    113  O4' G   A   4      20.309  17.632  85.538  1.00 15.67           O
ATOM    114  C5  G   A   4      18.817  21.294  84.026  1.00 12.69           C
ATOM    115  C5' G   A   4      22.431  18.597  86.170  1.00 15.57           C
ATOM    116  O5' G   A   4      23.347  19.128  85.224  1.00 15.80           O
ATOM    117 1H5' G   A   4      22.950  18.419  87.110  1.00 20.00           H
ATOM    118 2H5' G   A   4      21.650  19.329  86.326  1.00 20.00           H
ATOM    119  C6  G   A   4      17.622  22.090  84.209  1.00 12.84           C
ATOM    120  O6  G   A   4      17.430  23.290  84.008  1.00 13.13           O
ATOM    121  N7  G   A   4      20.110  21.595  83.562  1.00 12.45           N
ATOM    122  H8  G   A   4      21.752  20.310  83.246  1.00 20.00           H
ATOM    123  C8  G   A   4      20.721  20.432  83.559  1.00 12.95           C
ATOM    124  N9  G   A   4      19.956  19.387  84.030  1.00 13.66           N
ATOM    125  P   A   A   5      20.914  14.167  84.106  1.00 22.28           P
ATOM    126  N1  A   A   5      15.423  21.121  81.212  1.00 16.10           N
ATOM    127  C1' A   A   5      16.675  16.142  81.782  1.00 18.18           C
ATOM    128  H1' A   A   5      15.667  16.113  81.347  1.00 20.00           H
ATOM    129  O1P A   A   5      20.568  13.010  84.969  1.00 20.00           O
ATOM    130  C2  A   A   5      14.695  20.043  81.474  1.00 16.81           C
ATOM    131  H2  A   A   5      13.630  20.201  81.580  1.00 20.00           H
ATOM    132  C2' A   A   5      17.502  14.994  81.174  1.00 19.00           C
ATOM    133 1H2' A   A   5      17.019  14.627  80.274  1.00 20.00           H
ATOM    134 2H2' A   A   5      18.523  15.294  80.951  1.00 20.00           H
ATOM    135  O2P A   A   5      21.691  13.932  82.872  1.00 20.00           O
ATOM    136  N3  A   A   5      15.122  18.795  81.631  1.00 17.06           N
ATOM    137  H3' A   A   5      18.565  13.522  82.306  1.00 20.00           H
ATOM    138  C3' A   A   5      17.536  13.882  82.219  1.00 19.15           C
ATOM    139  O3' A   A   5      16.807  12.730  81.763  1.00 19.50           O
ATOM    140  C4  A   A   5      16.471  18.683  81.489  1.00 17.00           C
ATOM    141  H4' A   A   5      16.425  14.054  84.087  1.00 20.00           H
ATOM    142  O4' A   A   5      16.552  15.878  83.173  1.00 19.04           O
ATOM    143  C4' A   A   5      17.152  14.636  83.523  1.00 19.68           C
ATOM    144  C5  A   A   5      17.351  19.695  81.203  1.00 16.74           C
ATOM    145  O5' A   A   5      19.574  14.997  83.735  1.00 20.74           O
ATOM    146  C5' A   A   5      18.347  14.941  84.457  1.00 20.41           C
ATOM    147 1H5' A   A   5      18.387  14.200  85.254  1.00 20.00           H
ATOM    148 2H5' A   A   5      18.169  15.913  84.924  1.00 20.00           H
ATOM    149  N6  A   A   5      17.364  22.102  80.812  1.00 16.14           N
ATOM    150  C6  A   A   5      16.737  20.967  81.059  1.00 16.66           C
ATOM    151  H61 A   A   5      18.359  22.094  80.700  1.00 20.00           H
ATOM    152  H62 A   A   5      16.812  22.942  80.681  1.00 20.00           H
ATOM    153  N7  A   A   5      18.667  19.204  81.126  1.00 16.98           N
ATOM    154  C8  A   A   5      18.513  17.925  81.347  1.00 17.13           C
ATOM    155  H8  A   A   5      19.347  17.239  81.378  1.00 20.00           H
ATOM    156  N9  A   A   5      17.217  17.521  81.573  1.00 17.58           N
ATOM    157  P   T   A   6      15.257  12.434  82.037  1.00 21.74           P
ATOM    158  N1  T   A   6      14.020  16.495  78.794  1.00 11.56           N
ATOM    159  H1' T   A   6      11.923  16.174  78.784  1.00 20.00           H
ATOM    160  C1' T   A   6      12.809  15.739  79.264  1.00 13.19           C
ATOM    161  O1P T   A   6      15.070  12.250  83.494  1.00 20.00           O
ATOM    162  O2  T   A   6      12.777  18.458  78.731  1.00 10.96           O
ATOM    163  C2  T   A   6      13.858  17.883  78.662  1.00 10.00           C
ATOM    164  C2' T   A   6      12.751  14.220  79.040  1.00 15.80           C
ATOM    165 1H2' T   A   6      12.314  13.976  78.074  1.00 20.00           H
ATOM    166 2H2' T   A   6      13.732  13.758  79.113  1.00 20.00           H
ATOM    167  O2P T   A   6      14.848  11.343  81.126  1.00 20.00           O
ATOM    168  H3  T   A   6      14.831  19.613  78.250  1.00 20.00           H
ATOM    169  N3  T   A   6      14.970  18.617  78.335  1.00  9.57           N
ATOM    170  C3' T   A   6      11.924  13.706  80.223  1.00 16.65           C
ATOM    171  O3' T   A   6      10.490  13.712  80.110  1.00 18.55           O
ATOM    172  H3' T   A   6      12.280  12.710  80.507  1.00 20.00           H
ATOM    173  C4  T   A   6      16.233  18.126  78.133  1.00  9.89           C
ATOM    174  O4  T   A   6      17.151  18.911  77.920  1.00  8.77           O
ATOM    175  H4' T   A   6      11.418  14.928  81.918  1.00 20.00           H
ATOM    176  O4' T   A   6      12.661  15.949  80.658  1.00 15.64           O
ATOM    177  C4' T   A   6      12.299  14.742  81.304  1.00 16.93           C
ATOM    178  C5  T   A   6      16.340  16.672  78.201  1.00  9.73           C
ATOM    179  O5' T   A   6      14.541  13.775  81.545  1.00 18.93           O
ATOM    180  C5' T   A   6      13.452  14.358  82.246  1.00 17.68           C
ATOM    181 1H5' T   A   6      13.079  13.673  83.004  1.00 20.00           H
ATOM    182 2H5' T   A   6      13.799  15.264  82.750  1.00 20.00           H
ATOM    183  C5M T   A   6      17.686  16.017  77.918  0.00 99.00           C
ATOM    184  H6  T   A   6      15.368  14.841  78.587  1.00 20.00           H
ATOM    185  C6  T   A   6      15.253  15.910  78.521  1.00 10.45           C
ATOM    186 1H5M T   A   6      18.022  16.312  76.924  0.00  0.00           H
ATOM    187 2H5M T   A   6      17.626  14.931  77.976  0.00  0.00           H
ATOM    188 3H5M T   A   6      18.421  16.386  78.635  0.00  0.00           H
ATOM    189  P   A   A   7       9.602  13.449  78.779  1.00 23.49           P
ATOM    190  N1  A   A   7      14.249  20.080  74.460  1.00 11.85           N
ATOM    191  C1' A   A   7       9.955  17.885  76.064  1.00 15.44           C
ATOM    192  H1' A   A   7       9.693  18.907  75.754  1.00 20.00           H
ATOM    193  O1P A   A   7       8.235  13.098  79.223  1.00 20.00           O
ATOM    194  C2  A   A   7      13.024  20.545  74.657  1.00 12.25           C
ATOM    195  H2  A   A   7      12.869  21.600  74.469  1.00 20.00           H
ATOM    196  C2' A   A   7       8.910  16.912  75.509  1.00 16.83           C
ATOM    197 1H2' A   A   7       8.569  17.198  74.509  1.00 20.00           H
ATOM    198 2H2' A   A   7       9.305  15.892  75.511  1.00 20.00           H
ATOM    199  O2P A   A   7      10.308  12.495  77.886  1.00 20.00           O
ATOM    200  N3  A   A   7      11.960  19.863  75.042  1.00 13.15           N
ATOM    201  H3' A   A   7       7.237  16.096  76.625  1.00 20.00           H
ATOM    202  C3' A   A   7       7.799  17.024  76.554  1.00 17.75           C
ATOM    203  O3' A   A   7       6.894  18.120  76.339  1.00 17.97           O
ATOM    204  C4  A   A   7      12.251  18.552  75.283  1.00 12.71           C
ATOM    205  H4' A   A   7       8.096  17.980  78.436  1.00 20.00           H
ATOM    206  O4' A   A   7       9.873  17.797  77.469  1.00 18.15           O
ATOM    207  C4' A   A   7       8.624  17.250  77.835  1.00 17.96           C
ATOM    208  C5  A   A   7      13.456  17.923  75.133  1.00 12.64           C
ATOM    209  O5' A   A   7       9.541  14.901  78.061  1.00 19.22           O
ATOM    210  C5' A   A   7       8.862  15.994  78.694  1.00 18.89           C
ATOM    211 1H5' A   A   7       7.885  15.648  79.027  1.00 20.00           H
ATOM    212 2H5' A   A   7       9.426  16.298  79.576  1.00 20.00           H
ATOM    213  N6  A   A   7      15.741  18.461  74.462  1.00 12.56           N
ATOM    214  C6  A   A   7      14.485  18.790  74.693  1.00 12.39           C
ATOM    215  H61 A   A   7      16.031  17.513  74.577  1.00 20.00           H
ATOM    216  H62 A   A   7      16.382  19.205  74.210  1.00 20.00           H
ATOM    217  N7  A   A   7      13.353  16.557  75.484  1.00 12.97           N
ATOM    218  C8  A   A   7      12.099  16.445  75.845  1.00 13.78           C
ATOM    219  H8  A   A   7      11.665  15.532  76.237  1.00 20.00           H
ATOM    220  N9  A   A   7      11.361  17.602  75.706  1.00 13.80           N
ATOM    221  P   T   A   8       5.785  18.126  75.170  1.00 21.39           P
ATOM    222  N1  T   A   8      10.376  19.463  71.745  1.00 10.85           N
ATOM    223  H1' T   A   8       9.211  21.050  70.956  1.00 20.00           H
ATOM    224  C1' T   A   8       9.078  20.204  71.637  1.00 11.87           C
ATOM    225  O1P T   A   8       4.548  18.803  75.661  1.00 20.00           O
ATOM    226  O2  T   A   8      11.545  21.268  70.884  1.00 11.08           O
ATOM    227  C2  T   A   8      11.549  20.160  71.410  1.00 10.10           C
ATOM    228  C2' T   A   8       7.844  19.405  71.189  1.00 12.94           C
ATOM    229 1H2' T   A   8       7.873  19.180  70.125  1.00 20.00           H
ATOM    230 2H2' T   A   8       7.712  18.499  71.776  1.00 20.00           H
ATOM    231  O2P T   A   8       5.652  16.764  74.636  1.00 20.00           O
ATOM    232  H3  T   A   8      13.571  19.974  71.222  1.00 20.00           H
ATOM    233  N3  T   A   8      12.728  19.451  71.422  1.00  9.87           N
ATOM    234  C3' T   A   8       6.711  20.375  71.530  1.00 13.70           C
ATOM    235  O3' T   A   8       6.543  21.158  70.343  1.00 14.99           O
ATOM    236  H3' T   A   8       5.784  19.843  71.752  1.00 20.00           H
ATOM    237  C4  T   A   8      12.846  18.102  71.663  1.00  9.80           C
ATOM    238  O4  T   A   8      13.943  17.563  71.559  1.00  8.84           O
ATOM    239  H4' T   A   8       7.150  22.105  72.791  1.00 20.00           H
ATOM    240  O4' T   A   8       8.682  20.723  72.882  1.00 14.22           O
ATOM    241  C4' T   A   8       7.289  21.023  72.820  1.00 14.75           C
ATOM    242  C5  T   A   8      11.597  17.424  72.000  1.00  9.43           C
ATOM    243  O5' T   A   8       6.439  19.030  74.009  1.00 17.44           O
ATOM    244  C5' T   A   8       6.652  20.446  74.108  1.00 15.49           C
ATOM    245 1H5' T   A   8       5.710  20.963  74.304  1.00 20.00           H
ATOM    246 2H5' T   A   8       7.324  20.644  74.947  1.00 20.00           H
ATOM    247  C5M T   A   8      11.603  15.932  72.295  0.00 99.00           C
ATOM    248  H6  T   A   8       9.527  17.615  72.381  1.00 20.00           H
ATOM    249  C6  T   A   8      10.427  18.117  72.067  1.00 10.00           C
ATOM    250 1H5M T   A   8      11.680  15.387  71.355  0.00  0.00           H
ATOM    251 2H5M T   A   8      12.481  15.690  72.896  0.00  0.00           H
ATOM    252 3H5M T   A   8      10.708  15.633  72.837  0.00  0.00           H
ATOM    253  P   C   A   9       5.526  22.409  70.173  1.00 18.90           P
ATOM    254  N1  C   A   9      10.743  21.758  67.800  1.00 12.94           N
ATOM    255  C1' C   A   9      10.372  23.223  67.712  1.00 13.67           C
ATOM    256  H1' C   A   9      11.233  23.778  67.320  1.00 20.00           H
ATOM    257  O1P C   A   9       5.102  22.880  71.508  1.00 20.00           O
ATOM    258  O2  C   A   9      12.954  22.178  67.257  1.00 12.86           O
ATOM    259  C2  C   A   9      12.088  21.384  67.621  1.00 12.95           C
ATOM    260  C2' C   A   9       9.154  23.598  66.848  1.00 14.18           C
ATOM    261 1H2' C   A   9       9.459  23.830  65.834  1.00 20.00           H
ATOM    262 2H2' C   A   9       8.411  22.802  66.856  1.00 20.00           H
ATOM    263  O2P C   A   9       4.492  22.016  69.185  1.00 20.00           O
ATOM    264  N3  C   A   9      12.469  20.083  67.685  1.00 12.88           N
ATOM    265  H3' C   A   9       7.498  24.933  67.372  1.00 20.00           H
ATOM    266  O3' C   A   9       9.242  26.070  67.123  1.00 16.18           O
ATOM    267  C3' C   A   9       8.572  24.846  67.527  1.00 15.13           C
ATOM    268  C4  C   A   9      11.576  19.174  67.982  1.00 13.10           C
ATOM    269  N4  C   A   9      12.047  17.966  68.135  1.00 13.79           N
ATOM    270  C4' C   A   9       8.854  24.482  69.008  1.00 14.61           C
ATOM    271  O4' C   A   9      10.099  23.775  68.991  1.00 14.04           O
ATOM    272  H4' C   A   9       8.951  25.401  69.588  1.00 20.00           H
ATOM    273  H41 C   A   9      11.506  17.291  68.622  1.00 20.00           H
ATOM    274  H42 C   A   9      13.067  17.933  68.141  1.00 20.00           H
ATOM    275  H5  C   A   9       9.474  18.701  68.402  1.00 20.00           H
ATOM    276  C5  C   A   9      10.199  19.463  68.172  1.00 13.02           C
ATOM    277  C5' C   A   9       7.907  23.511  69.761  1.00 14.08           C
ATOM    278  O5' C   A   9       6.507  23.512  69.479  1.00 13.73           O
ATOM    279 1H5' C   A   9       8.046  23.661  70.830  1.00 20.00           H
ATOM    280 2H5' C   A   9       8.274  22.513  69.560  1.00 20.00           H
ATOM    281  C6  C   A   9       9.816  20.769  68.071  1.00 12.96           C
ATOM    282  H6  C   A   9       8.781  21.045  68.231  1.00 20.00           H
ATOM    283  P   G   A  10       8.727  27.119  65.973  1.00 21.01           P
ATOM    284  N1  G   A  10      13.238  19.908  64.296  1.00  9.37           N
ATOM    285  H1  G   A  10      13.697  19.060  64.585  1.00 20.00           H
ATOM    286  H1' G   A  10      12.956  24.607  62.601  1.00 20.00           H
ATOM    287  C1' G   A  10      11.961  24.714  63.037  1.00 12.66           C
ATOM    288  O1P G   A  10       8.863  28.510  66.476  1.00 20.00           O
ATOM    289  N2  G   A  10      15.303  20.774  63.968  1.00  9.57           N
ATOM    290  C2  G   A  10      14.016  20.974  64.004  1.00  9.64           C
ATOM    291  C2' G   A  10      11.063  25.532  62.110  1.00 15.13           C
ATOM    292 1H2' G   A  10      11.089  25.212  61.079  1.00 20.00           H
ATOM    293 2H2' G   A  10      10.045  25.578  62.486  1.00 20.00           H
ATOM    294  H21 G   A  10      15.866  21.598  64.049  1.00 20.00           H
ATOM    295  H22 G   A  10      15.698  19.866  64.200  1.00 20.00           H
ATOM    296  O2P G   A  10       7.392  26.698  65.499  1.00 20.00           O
ATOM    297  N3  G   A  10      13.565  22.170  63.636  1.00 10.00           N
ATOM    298  O3' G   A  10      12.815  27.041  61.371  1.00 16.88           O
ATOM    299  H3' G   A  10      10.986  27.718  62.061  1.00 20.00           H
ATOM    300  C3' G   A  10      11.700  26.920  62.266  1.00 15.64           C
ATOM    301  C4  G   A  10      12.199  22.253  63.669  1.00 10.02           C
ATOM    302  C4' G   A  10      12.068  26.890  63.770  1.00 15.94           C
ATOM    303  H4' G   A  10      13.073  27.317  63.891  1.00 20.00           H
ATOM    304  O4' G   A  10      12.089  25.524  64.182  1.00 15.25           O
ATOM    305  C5  G   A  10      11.313  21.232  63.961  1.00  9.89           C
ATOM    306  C5' G   A  10      11.033  27.629  64.655  1.00 17.19           C
ATOM    307  O5' G   A  10       9.738  26.998  64.699  1.00 18.51           O
ATOM    308 1H5' G   A  10      10.938  28.649  64.275  1.00 20.00           H
ATOM    309 2H5' G   A  10      11.428  27.694  65.667  1.00 20.00           H
ATOM    310  C6  G   A  10      11.859  19.946  64.324  1.00  9.97           C
ATOM    311  O6  G   A  10      11.275  18.896  64.594  1.00 10.67           O
ATOM    312  N7  G   A  10       9.990  21.679  63.803  1.00  9.56           N
ATOM    313  H8  G   A  10       9.295  23.623  63.396  1.00 20.00           H
ATOM    314  C8  G   A  10      10.133  22.947  63.506  1.00 10.42           C
ATOM    315  N9  G   A  10      11.437  23.370  63.396  1.00 11.15           N
ATOM    316  P   C   A  11      13.498  28.433  60.971  1.00 21.21           P
ATOM    317  N1  C   A  11      14.550  23.220  60.422  1.00 11.74           N
ATOM    318  C1' C   A  11      15.639  24.141  60.908  1.00 12.51           C
ATOM    319  H1' C   A  11      15.864  23.874  61.950  1.00 20.00           H
ATOM    320  O1P C   A  11      14.165  29.026  62.141  1.00 20.00           O
ATOM    321  O2  C   A  11      15.885  21.324  60.489  1.00  9.72           O
ATOM    322  C2  C   A  11      14.763  21.830  60.417  1.00 10.14           C
ATOM    323  C2' C   A  11      16.939  24.111  60.092  1.00 14.41           C
ATOM    324 1H2' C   A  11      17.748  23.756  60.726  1.00 20.00           H
ATOM    325 2H2' C   A  11      16.842  23.462  59.230  1.00 20.00           H
ATOM    326  O2P C   A  11      12.485  29.246  60.256  1.00 20.00           O
ATOM    327  N3  C   A  11      13.730  20.967  60.242  1.00  9.82           N
ATOM    328  H3' C   A  11      16.796  25.716  58.645  1.00 20.00           H
ATOM    329  O3' C   A  11      18.597  25.893  59.716  1.00 18.51           O
ATOM    330  C3' C   A  11      17.202  25.557  59.648  1.00 16.13           C
ATOM    331  C4  C   A  11      12.519  21.447  60.122  1.00  9.96           C
ATOM    332  N4  C   A  11      11.572  20.562  60.234  1.00 10.39           N
ATOM    333  C4' C   A  11      16.345  26.345  60.653  1.00 15.78           C
ATOM    334  O4' C   A  11      15.221  25.499  60.860  1.00 14.08           O
ATOM    335  H4' C   A  11      16.912  26.439  61.583  1.00 20.00           H
ATOM    336  H41 C   A  11      10.747  20.881  60.693  1.00 20.00           H
ATOM    337  H42 C   A  11      11.964  19.676  60.538  1.00 20.00           H
ATOM    338  H5  C   A  11      11.234  23.207  59.865  1.00 20.00           H
ATOM    339  C5  C   A  11      12.230  22.826  60.016  1.00 10.93           C
ATOM    340  C5' C   A  11      15.984  27.760  60.134  1.00 16.89           C
ATOM    341  O5' C   A  11      14.603  28.037  59.866  1.00 18.65           O
ATOM    342 1H5' C   A  11      16.528  27.893  59.188  1.00 20.00           H
ATOM    343 2H5' C   A  11      16.390  28.499  60.826  1.00 20.00           H
ATOM    344  C6  C   A  11      13.275  23.695  60.172  1.00 10.75           C
ATOM    345  H6  C   A  11      13.114  24.772  60.166  1.00 20.00           H
ATOM    346  P   G   A  12      19.457  26.319  58.416  1.00 22.45           P
ATOM    347  N1  G   A  12      14.598  19.378  57.262  1.00 13.69           N
ATOM    348  H1  G   A  12      13.839  18.742  57.433  1.00 20.00           H
ATOM    349  H1' G   A  12      19.139  20.761  57.582  1.00 20.00           H
ATOM    350  C1' G   A  12      19.046  21.682  56.998  1.00 15.12           C
ATOM    351  O1P G   A  12      20.910  26.150  58.645  1.00 20.00           O
ATOM    352  N2  G   A  12      16.031  17.647  57.606  1.00 14.58           N
ATOM    353  C2  G   A  12      15.853  18.935  57.503  1.00 13.96           C
ATOM    354  C2' G   A  12      19.630  21.453  55.598  1.00 16.21           C
ATOM    355 1H2' G   A  12      20.112  20.472  55.576  1.00 20.00           H
ATOM    356 2H2' G   A  12      18.834  21.490  54.846  1.00 20.00           H
ATOM    357  H21 G   A  12      16.922  17.372  57.977  1.00 20.00           H
ATOM    358  H22 G   A  12      15.231  17.024  57.679  1.00 20.00           H
ATOM    359  O2P G   A  12      18.962  27.582  57.827  1.00 20.00           O
ATOM    360  N3  G   A  12      16.944  19.676  57.383  1.00 13.67           N
ATOM    361  O3' G   A  12      21.941  22.101  55.078  1.00 16.29           O
ATOM    362  H3' G   A  12      20.296  23.181  54.528  1.00 20.00           H
ATOM    363  C3' G   A  12      20.627  22.582  55.373  1.00 16.85           C
ATOM    364  C4  G   A  12      16.656  20.990  57.141  1.00 14.00           C
ATOM    365  C4' G   A  12      20.555  23.415  56.669  1.00 17.11           C
ATOM    366  H4' G   A  12      21.540  23.622  57.084  1.00 20.00           H
ATOM    367  O4' G   A  12      19.854  22.647  57.631  1.00 15.71           O
ATOM    368  C5  G   A  12      15.422  21.555  56.903  1.00 13.76           C
ATOM    369  C5' G   A  12      19.875  24.756  56.352  1.00 17.94           C
ATOM    370  O5' G   A  12      19.032  25.185  57.390  1.00 18.79           O
ATOM    371 1H5' G   A  12      19.250  24.659  55.470  1.00 20.00           H
ATOM    372 2H5' G   A  12      20.643  25.505  56.163  1.00 20.00           H
ATOM    373  C6  G   A  12      14.279  20.686  56.953  1.00 14.26           C
ATOM    374  O6  G   A  12      13.109  20.911  56.629  1.00 14.55           O
ATOM    375  N7  G   A  12      15.573  22.902  56.546  1.00 14.64           N
ATOM    376  H8  G   A  12      17.301  24.070  56.461  1.00 20.00           H
ATOM    377  C8  G   A  12      16.861  23.102  56.636  1.00 14.42           C
ATOM    378  N9  G   A  12      17.587  21.981  56.986  1.00 14.49           N
ATOM    379 HO3' G   A  12      22.547  22.510  55.703  1.00  0.00           H
TER     380      G   A  12
ATOM    381  N1  C   B  13      11.717  15.270  58.101  1.00 18.95           N
ATOM    382  C1' C   B  13      11.981  13.802  58.118  1.00 19.78           C
ATOM    383  H1' C   B  13      12.961  13.596  57.675  1.00 20.00           H
ATOM    384  O2  C   B  13      13.891  15.764  57.546  1.00 17.75           O
ATOM    385  C2  C   B  13      12.756  16.160  57.791  1.00 18.76           C
ATOM    386  C2' C   B  13      11.988  13.197  59.522  1.00 20.28           C
ATOM    387 1H2' C   B  13      13.014  13.076  59.865  1.00 20.00           H
ATOM    388 2H2' C   B  13      11.434  13.827  60.221  1.00 20.00           H
ATOM    389  N3  C   B  13      12.483  17.460  57.529  1.00 18.35           N
ATOM    390  H3' C   B  13      10.695  11.600  60.237  1.00 20.00           H
ATOM    391  O3' C   B  13      12.162  10.773  59.008  1.00 20.23           O
ATOM    392  C3' C   B  13      11.293  11.847  59.360  1.00 20.69           C
ATOM    393  C4  C   B  13      11.258  17.902  57.678  1.00 18.28           C
ATOM    394  N4  C   B  13      11.045  19.150  57.394  1.00 18.07           N
ATOM    395  C4' C   B  13      10.419  12.044  58.119  1.00 21.16           C
ATOM    396  O4' C   B  13      10.939  13.158  57.377  1.00 20.70           O
ATOM    397  H4' C   B  13      10.623  11.165  57.484  1.00 20.00           H
ATOM    398  H41 C   B  13      10.249  19.580  57.812  1.00 20.00           H
ATOM    399  H42 C   B  13      11.875  19.723  57.260  1.00 20.00           H
ATOM    400  H5  C   B  13       9.145  17.413  57.998  1.00 20.00           H
ATOM    401  C5  C   B  13      10.155  17.050  57.958  1.00 17.96           C
ATOM    402  C5' C   B  13       8.906  12.038  58.296  1.00 21.72           C
ATOM    403  O5' C   B  13       8.351  13.012  59.199  1.00 23.50           O
ATOM    404 1H5' C   B  13       8.630  11.083  58.711  1.00 20.00           H
ATOM    405 2H5' C   B  13       8.455  12.153  57.332  1.00 20.00           H
ATOM    406  C6  C   B  13      10.430  15.742  58.184  1.00 18.08           C
ATOM    407  H6  C   B  13       9.634  15.036  58.395  1.00 20.00           H
ATOM    408 HO5' C   B  13       8.664  12.849  60.088  1.00  0.00           H
ATOM    409  P   G   B  14      12.880   9.856  60.101  1.00 20.51           P
ATOM    410  N1  G   B  14      14.884  18.375  61.070  1.00 12.75           N
ATOM    411  H1  G   B  14      14.745  19.371  60.989  1.00 20.00           H
ATOM    412  H1' G   B  14      17.429  14.078  61.487  1.00 20.00           H
ATOM    413  C1' G   B  14      16.520  13.515  61.724  1.00 16.08           C
ATOM    414  O1P G   B  14      13.499   8.719  59.382  1.00 20.00           O
ATOM    415  N2  G   B  14      17.094  18.742  60.789  1.00 12.38           N
ATOM    416  C2  G   B  14      16.148  17.887  61.059  1.00 13.62           C
ATOM    417  C2' G   B  14      16.772  12.704  63.001  1.00 16.90           C
ATOM    418 1H2' G   B  14      17.552  13.154  63.602  1.00 20.00           H
ATOM    419 2H2' G   B  14      15.865  12.626  63.598  1.00 20.00           H
ATOM    420  H21 G   B  14      18.008  18.453  61.076  1.00 20.00           H
ATOM    421  H22 G   B  14      16.840  19.729  60.783  1.00 20.00           H
ATOM    422  O2P G   B  14      11.903   9.593  61.176  1.00 20.00           O
ATOM    423  N3  G   B  14      16.469  16.600  61.212  1.00 13.63           N
ATOM    424  O3' G   B  14      18.564  11.171  62.181  1.00 18.55           O
ATOM    425  H3' G   B  14      16.889  10.547  63.217  1.00 20.00           H
ATOM    426  C3' G   B  14      17.187  11.319  62.501  1.00 17.61           C
ATOM    427  C4  G   B  14      15.385  15.816  61.519  1.00 14.11           C
ATOM    428  C4' G   B  14      16.375  11.228  61.214  1.00 17.93           C
ATOM    429  H4' G   B  14      16.942  10.642  60.492  1.00 20.00           H
ATOM    430  O4' G   B  14      16.238  12.558  60.704  1.00 17.27           O
ATOM    431  C5  G   B  14      14.067  16.226  61.595  1.00 13.49           C
ATOM    432  C5' G   B  14      15.049  10.483  61.483  1.00 17.74           C
ATOM    433  O5' G   B  14      14.023  10.863  60.588  1.00 18.46           O
ATOM    434 1H5' G   B  14      14.717  10.648  62.509  1.00 20.00           H
ATOM    435 2H5' G   B  14      15.250   9.420  61.358  1.00 20.00           H
ATOM    436  C6  G   B  14      13.767  17.609  61.329  1.00 13.69           C
ATOM    437  O6  G   B  14      12.666  18.148  61.198  1.00 13.82           O
ATOM    438  N7  G   B  14      13.229  15.141  61.881  1.00 14.88           N
ATOM    439  H8  G   B  14      13.739  13.138  62.244  1.00 20.00           H
ATOM    440  C8  G   B  14      14.061  14.148  62.031  1.00 15.06           C
ATOM    441  N9  G   B  14      15.376  14.460  61.801  1.00 15.38           N
ATOM    442  P   C   B  15      19.661  10.865  63.313  1.00 21.86           P
ATOM    443  N1  C   B  15      16.830  16.110  64.739  1.00 12.50           N
ATOM    444  C1' C   B  15      18.333  16.013  64.677  1.00 13.86           C
ATOM    445  H1' C   B  15      18.756  17.025  64.606  1.00 20.00           H
ATOM    446  O1P C   B  15      20.933  10.538  62.628  1.00 20.00           O
ATOM    447  O2  C   B  15      16.806  18.311  64.050  1.00 11.49           O
ATOM    448  C2  C   B  15      16.189  17.333  64.460  1.00 12.06           C
ATOM    449  C2' C   B  15      18.962  15.326  65.897  1.00 15.26           C
ATOM    450 1H2' C   B  15      19.056  16.007  66.727  1.00 20.00           H
ATOM    451 2H2' C   B  15      18.413  14.449  66.219  1.00 20.00           H
ATOM    452  O2P C   B  15      19.063   9.880  64.243  1.00 20.00           O
ATOM    453  N3  C   B  15      14.843  17.468  64.601  1.00 11.52           N
ATOM    454  H3' C   B  15      20.579  13.897  65.873  1.00 20.00           H
ATOM    455  O3' C   B  15      21.299  15.847  65.753  1.00 16.62           O
ATOM    456  C3' C   B  15      20.332  14.866  65.431  1.00 15.56           C
ATOM    457  C4  C   B  15      14.154  16.459  65.093  1.00 11.13           C
ATOM    458  N4  C   B  15      12.875  16.625  65.260  1.00 11.35           N
ATOM    459  C4' C   B  15      20.146  14.782  63.915  1.00 15.81           C
ATOM    460  O4' C   B  15      18.815  15.219  63.595  1.00 15.39           O
ATOM    461  H4' C   B  15      20.852  15.484  63.471  1.00 20.00           H
ATOM    462  H41 C   B  15      12.387  15.986  65.847  1.00 20.00           H
ATOM    463  H42 C   B  15      12.470  17.536  65.072  1.00 20.00           H
ATOM    464  H5  C   B  15      14.159  14.381  65.793  1.00 20.00           H
ATOM    465  C5  C   B  15      14.735  15.200  65.399  1.00 11.21           C
ATOM    466  C5' C   B  15      20.478  13.374  63.381  1.00 16.74           C
ATOM    467  O5' C   B  15      19.767  12.309  64.007  1.00 18.30           O
ATOM    468 1H5' C   B  15      21.541  13.192  63.539  1.00 20.00           H
ATOM    469 2H5' C   B  15      20.280  13.363  62.310  1.00 20.00           H
ATOM    470  C6  C   B  15      16.069  15.064  65.204  1.00 11.68           C
ATOM    471  H6  C   B  15      16.551  14.123  65.432  1.00 20.00           H
ATOM    472  P   G   B  16      22.668  15.488  66.511  1.00 19.62           P
ATOM    473  N1  G   B  16      15.389  19.997  67.535  1.00 12.64           N
ATOM    474  H1  G   B  16      14.412  20.230  67.642  1.00 20.00           H
ATOM    475  H1' G   B  16      20.079  20.662  66.303  1.00 20.00           H
ATOM    476  C1' G   B  16      20.451  19.835  66.917  1.00 14.39           C
ATOM    477  O1P G   B  16      23.688  15.136  65.492  1.00 20.00           O
ATOM    478  N2  G   B  16      15.768  22.137  66.851  1.00 11.55           N
ATOM    479  C2  G   B  16      16.253  20.962  67.134  1.00 12.53           C
ATOM    480  C2' G   B  16      21.365  20.398  67.996  1.00 14.91           C
ATOM    481 1H2' G   B  16      21.183  21.467  68.086  1.00 20.00           H
ATOM    482 2H2' G   B  16      21.188  19.888  68.944  1.00 20.00           H
ATOM    483  H21 G   B  16      16.437  22.881  66.858  1.00 20.00           H
ATOM    484  H22 G   B  16      14.786  22.319  67.048  1.00 20.00           H
ATOM    485  O2P G   B  16      22.385  14.539  67.607  1.00 20.00           O
ATOM    486  N3  G   B  16      17.566  20.808  67.022  1.00 12.95           N
ATOM    487  O3' G   B  16      23.495  21.315  67.174  1.00 15.93           O
ATOM    488  H3' G   B  16      23.326  19.574  68.340  1.00 20.00           H
ATOM    489  C3' G   B  16      22.796  20.124  67.556  1.00 15.54           C
ATOM    490  C4  G   B  16      17.990  19.595  67.496  1.00 13.07           C
ATOM    491  C4' G   B  16      22.616  19.254  66.306  1.00 15.50           C
ATOM    492  H4' G   B  16      22.936  19.866  65.464  1.00 20.00           H
ATOM    493  O4' G   B  16      21.236  18.954  66.127  1.00 14.91           O
ATOM    494  C5  G   B  16      17.213  18.582  68.011  1.00 13.09           C
ATOM    495  C5' G   B  16      23.489  17.986  66.304  1.00 16.32           C
ATOM    496  O5' G   B  16      23.039  16.925  67.140  1.00 17.01           O
ATOM    497 1H5' G   B  16      24.493  18.259  66.630  1.00 20.00           H
ATOM    498 2H5' G   B  16      23.557  17.632  65.275  1.00 20.00           H
ATOM    499  C6  G   B  16      15.782  18.744  67.968  1.00 13.07           C
ATOM    500  O6  G   B  16      14.891  17.921  68.191  1.00 13.12           O
ATOM    501  N7  G   B  16      18.033  17.547  68.490  1.00 13.47           N
ATOM    502  H8  G   B  16      20.139  17.405  68.467  1.00 20.00           H
ATOM    503  C8  G   B  16      19.244  17.968  68.231  1.00 13.64           C
ATOM    504  N9  G   B  16      19.287  19.142  67.518  1.00 13.79           N
ATOM    505  P   A   B  17      24.133  22.370  68.225  1.00 17.20           P
ATOM    506  N1  A   B  17      15.260  20.965  70.786  1.00 12.21           N
ATOM    507  C1' A   B  17      19.256  23.931  69.320  1.00 13.86           C
ATOM    508  H1' A   B  17      18.388  24.552  69.082  1.00 20.00           H
ATOM    509  O1P A   B  17      25.116  23.182  67.464  1.00 20.00           O
ATOM    510  C2  A   B  17      15.300  22.206  70.312  1.00 12.78           C
ATOM    511  H2  A   B  17      14.343  22.693  70.179  1.00 20.00           H
ATOM    512  C2' A   B  17      20.158  24.641  70.324  1.00 14.46           C
ATOM    513 1H2' A   B  17      19.592  25.124  71.116  1.00 20.00           H
ATOM    514 2H2' A   B  17      20.880  23.946  70.753  1.00 20.00           H
ATOM    515  O2P A   B  17      24.600  21.615  69.405  1.00 20.00           O
ATOM    516  N3  A   B  17      16.373  22.905  69.940  1.00 12.52           N
ATOM    517  H3' A   B  17      21.876  25.891  69.846  1.00 20.00           H
ATOM    518  C3' A   B  17      20.899  25.629  69.431  1.00 14.17           C
ATOM    519  O3' A   B  17      20.144  26.796  69.119  1.00 14.03           O
ATOM    520  C4  A   B  17      17.530  22.212  70.135  1.00 12.99           C
ATOM    521  H4' A   B  17      20.717  25.539  67.314  1.00 20.00           H
ATOM    522  O4' A   B  17      20.075  23.781  68.162  1.00 14.49           O
ATOM    523  C4' A   B  17      21.021  24.855  68.111  1.00 14.48           C
ATOM    524  C5  A   B  17      17.650  20.948  70.646  1.00 12.85           C
ATOM    525  O5' A   B  17      22.905  23.331  68.651  1.00 14.73           O
ATOM    526  C5' A   B  17      22.443  24.365  67.795  1.00 15.01           C
ATOM    527 1H5' A   B  17      23.123  25.214  67.864  1.00 20.00           H
ATOM    528 2H5' A   B  17      22.447  24.015  66.769  1.00 20.00           H
ATOM    529  N6  A   B  17      16.320  19.098  71.406  1.00 12.18           N
ATOM    530  C6  A   B  17      16.419  20.333  70.963  1.00 12.34           C
ATOM    531  H61 A   B  17      17.165  18.566  71.508  1.00 20.00           H
ATOM    532  H62 A   B  17      15.407  18.688  71.555  1.00 20.00           H
ATOM    533  N7  A   B  17      18.994  20.558  70.742  1.00 13.16           N
ATOM    534  C8  A   B  17      19.623  21.609  70.298  1.00 13.34           C
ATOM    535  H8  A   B  17      20.702  21.677  70.249  1.00 20.00           H
ATOM    536  N9  A   B  17      18.817  22.622  69.855  1.00 13.39           N
ATOM    537  P   T   B  18      19.966  28.031  70.120  1.00 13.92           P
ATOM    538  N1  T   B  18      16.752  24.354  73.572  1.00  9.61           N
ATOM    539  H1' T   B  18      15.225  25.811  73.792  1.00 20.00           H
ATOM    540  C1' T   B  18      16.208  25.733  73.311  1.00 11.19           C
ATOM    541  O1P T   B  18      19.476  29.172  69.305  1.00 20.00           O
ATOM    542  O2  T   B  18      14.601  23.522  73.895  1.00  9.75           O
ATOM    543  C2  T   B  18      15.805  23.334  73.769  1.00  9.00           C
ATOM    544  C2' T   B  18      17.017  26.969  73.745  1.00 12.71           C
ATOM    545 1H2' T   B  18      16.797  27.266  74.768  1.00 20.00           H
ATOM    546 2H2' T   B  18      18.085  26.814  73.625  1.00 20.00           H
ATOM    547  O2P T   B  18      21.219  28.183  70.876  1.00 20.00           O
ATOM    548  H3  T   B  18      15.567  21.347  74.066  1.00 20.00           H
ATOM    549  N3  T   B  18      16.271  22.057  73.929  1.00  9.74           N
ATOM    550  C3' T   B  18      16.584  28.051  72.749  1.00 14.01           C
ATOM    551  O3' T   B  18      15.423  28.798  73.116  1.00 16.57           O
ATOM    552  H3' T   B  18      17.395  28.764  72.574  1.00 20.00           H
ATOM    553  C4  T   B  18      17.582  21.672  73.964  1.00  9.67           C
ATOM    554  O4  T   B  18      17.841  20.482  74.129  1.00  9.74           O
ATOM    555  H4' T   B  18      15.504  27.599  70.934  1.00 20.00           H
ATOM    556  O4' T   B  18      16.000  25.870  71.921  1.00 12.92           O
ATOM    557  C4' T   B  18      16.338  27.183  71.501  1.00 13.66           C
ATOM    558  C5  T   B  18      18.538  22.763  73.784  1.00  9.85           C
ATOM    559  O5' T   B  18      18.789  27.518  71.084  1.00 13.63           O
ATOM    560  C5' T   B  18      17.550  27.042  70.563  1.00 13.57           C
ATOM    561 1H5' T   B  18      17.320  27.538  69.622  1.00 20.00           H
ATOM    562 2H5' T   B  18      17.663  25.981  70.344  1.00 20.00           H
ATOM    563  C5M T   B  18      20.025  22.442  73.835  0.00 99.00           C
ATOM    564  H6  T   B  18      18.829  24.834  73.426  1.00 20.00           H
ATOM    565  C6  T   B  18      18.108  24.046  73.584  1.00  9.39           C
ATOM    566 1H5M T   B  18      20.635  23.328  73.669  0.00  0.00           H
ATOM    567 2H5M T   B  18      20.254  21.686  73.083  0.00  0.00           H
ATOM    568 3H5M T   B  18      20.253  22.010  74.810  0.00  0.00           H
ATOM    569  P   A   B  19      15.428  29.889  74.311  1.00 20.78           P
ATOM    570  N1  A   B  19      14.570  21.434  77.810  1.00 11.36           N
ATOM    571  C1' A   B  19      12.624  25.762  75.875  1.00 13.91           C
ATOM    572  H1' A   B  19      11.967  24.999  75.446  1.00 20.00           H
ATOM    573  O1P A   B  19      14.799  31.146  73.835  1.00 20.00           O
ATOM    574  C2  A   B  19      13.316  21.841  77.661  1.00 11.98           C
ATOM    575  H2  A   B  19      12.546  21.128  77.924  1.00 20.00           H
ATOM    576  C2' A   B  19      11.901  26.455  77.014  1.00 15.34           C
ATOM    577 1H2' A   B  19      11.045  25.861  77.319  1.00 20.00           H
ATOM    578 2H2' A   B  19      12.586  26.613  77.844  1.00 20.00           H
ATOM    579  O2P A   B  19      16.768  29.953  74.935  1.00 20.00           O
ATOM    580  N3  A   B  19      12.898  23.015  77.205  1.00 12.52           N
ATOM    581  H3' A   B  19      11.824  28.590  77.183  1.00 20.00           H
ATOM    582  C3' A   B  19      11.482  27.819  76.489  1.00 16.75           C
ATOM    583  O3' A   B  19      10.081  27.942  76.254  1.00 18.62           O
ATOM    584  C4  A   B  19      13.936  23.853  76.925  1.00 11.65           C
ATOM    585  H4' A   B  19      11.423  28.002  74.387  1.00 20.00           H
ATOM    586  O4' A   B  19      12.966  26.760  74.921  1.00 15.99           O
ATOM    587  C4' A   B  19      12.202  27.941  75.149  1.00 17.15           C
ATOM    588  C5  A   B  19      15.276  23.605  77.090  1.00 11.69           C
ATOM    589  O5' A   B  19      14.407  29.160  75.324  1.00 19.49           O
ATOM    590  C5' A   B  19      13.007  29.249  75.078  1.00 18.05           C
ATOM    591 1H5' A   B  19      12.594  29.968  75.786  1.00 20.00           H
ATOM    592 2H5' A   B  19      12.842  29.661  74.085  1.00 20.00           H
ATOM    593  N6  A   B  19      16.751  21.742  77.599  1.00 11.71           N
ATOM    594  C6  A   B  19      15.551  22.281  77.511  1.00 11.89           C
ATOM    595  H61 A   B  19      17.545  22.282  77.323  1.00 20.00           H
ATOM    596  H62 A   B  19      16.808  20.743  77.765  1.00 20.00           H
ATOM    597  N7  A   B  19      16.043  24.744  76.776  1.00 11.46           N
ATOM    598  C8  A   B  19      15.128  25.609  76.410  1.00 12.34           C
ATOM    599  H8  A   B  19      15.339  26.624  76.096  1.00 20.00           H
ATOM    600  N9  A   B  19      13.849  25.115  76.389  1.00 12.41           N
ATOM    601  P   T   B  20       9.095  28.580  77.341  1.00 24.40           P
ATOM    602  N1  T   B  20      11.902  24.747  80.576  1.00 15.65           N
ATOM    603  H1' T   B  20      10.081  23.679  80.909  1.00 20.00           H
ATOM    604  C1' T   B  20      10.406  24.643  80.500  1.00 16.92           C
ATOM    605  O1P T   B  20       7.780  28.849  76.715  1.00 20.00           O
ATOM    606  O2  T   B  20      12.107  22.505  81.114  1.00 16.00           O
ATOM    607  C2  T   B  20      12.618  23.552  80.735  1.00 15.35           C
ATOM    608  C2' T   B  20       9.587  25.752  81.163  1.00 18.10           C
ATOM    609 1H2' T   B  20       9.537  25.636  82.249  1.00 20.00           H
ATOM    610 2H2' T   B  20       9.984  26.740  80.909  1.00 20.00           H
ATOM    611  O2P T   B  20       9.802  29.688  78.022  1.00 20.00           O
ATOM    612  H3  T   B  20      14.481  22.731  80.673  1.00 20.00           H
ATOM    613  N3  T   B  20      13.987  23.612  80.607  1.00 15.01           N
ATOM    614  C3' T   B  20       8.216  25.630  80.476  1.00 19.71           C
ATOM    615  O3' T   B  20       7.262  24.753  81.070  1.00 20.48           O
ATOM    616  H3' T   B  20       7.757  26.619  80.380  1.00 20.00           H
ATOM    617  C4  T   B  20      14.724  24.742  80.355  1.00 14.47           C
ATOM    618  O4  T   B  20      15.949  24.656  80.347  1.00 14.79           O
ATOM    619  H4' T   B  20       8.050  24.187  78.892  1.00 20.00           H
ATOM    620  O4' T   B  20      10.005  24.727  79.152  1.00 18.36           O
ATOM    621  C4' T   B  20       8.629  25.081  79.101  1.00 19.34           C
ATOM    622  C5  T   B  20      13.937  25.963  80.188  1.00 14.82           C
ATOM    623  O5' T   B  20       8.950  27.369  78.372  1.00 20.93           O
ATOM    624  C5' T   B  20       8.371  26.121  78.004  1.00 20.12           C
ATOM    625 1H5' T   B  20       7.292  26.234  77.860  1.00 20.00           H
ATOM    626 2H5' T   B  20       8.804  25.763  77.068  1.00 20.00           H
ATOM    627  C5M T   B  20      14.635  27.263  79.802  0.00 99.00           C
ATOM    628  H6  T   B  20      11.998  26.828  80.114  1.00 20.00           H
ATOM    629  C6  T   B  20      12.575  25.932  80.314  1.00 15.16           C
ATOM    630 1H5M T   B  20      13.921  28.072  79.654  0.00  0.00           H
ATOM    631 2H5M T   B  20      15.183  27.100  78.874  0.00  0.00           H
ATOM    632 3H5M T   B  20      15.358  27.533  80.570  0.00  0.00           H
ATOM    633  P   C   B  21       6.804  24.841  82.604  1.00 24.81           P
ATOM    634  N1  C   B  21      11.393  22.265  84.545  1.00 18.44           N
ATOM    635  C1' C   B  21      10.157  21.438  84.748  1.00 19.10           C
ATOM    636  H1' C   B  21      10.423  20.467  85.183  1.00 20.00           H
ATOM    637  O1P C   B  21       5.370  24.464  82.715  1.00 20.00           O
ATOM    638  O2  C   B  21      12.801  20.587  85.287  1.00 17.27           O
ATOM    639  C2  C   B  21      12.659  21.727  84.844  1.00 17.98           C
ATOM    640  C2' C   B  21       9.079  22.090  85.630  1.00 19.72           C
ATOM    641 1H2' C   B  21       9.225  21.827  86.673  1.00 20.00           H
ATOM    642 2H2' C   B  21       9.079  23.174  85.517  1.00 20.00           H
ATOM    643  O2P C   B  21       7.261  26.110  83.197  1.00 20.00           O
ATOM    644  N3  C   B  21      13.785  22.484  84.751  1.00 17.04           N
ATOM    645  H3' C   B  21       6.985  22.340  85.128  1.00 20.00           H
ATOM    646  O3' C   B  21       7.247  20.410  85.798  1.00 19.80           O
ATOM    647  C3' C   B  21       7.747  21.555  85.096  1.00 20.33           C
ATOM    648  C4  C   B  21      13.666  23.719  84.319  1.00 17.50           C
ATOM    649  N4  C   B  21      14.783  24.382  84.203  1.00 16.81           N
ATOM    650  C4' C   B  21       8.122  21.254  83.629  1.00 20.24           C
ATOM    651  O4' C   B  21       9.538  21.208  83.497  1.00 20.34           O
ATOM    652  H4' C   B  21       7.718  20.280  83.354  1.00 20.00           H
ATOM    653  H41 C   B  21      14.771  25.272  83.760  1.00 20.00           H
ATOM    654  H42 C   B  21      15.646  23.848  84.240  1.00 20.00           H
ATOM    655  H5  C   B  21      12.352  25.329  83.591  1.00 20.00           H
ATOM    656  C5  C   B  21      12.425  24.323  83.969  1.00 17.56           C
ATOM    657  C5' C   B  21       7.579  22.312  82.653  1.00 21.02           C
ATOM    658  O5' C   B  21       7.708  23.640  83.167  1.00 21.64           O
ATOM    659 1H5' C   B  21       6.530  22.092  82.446  1.00 20.00           H
ATOM    660 2H5' C   B  21       8.121  22.234  81.707  1.00 20.00           H
ATOM    661  C6  C   B  21      11.308  23.556  84.069  1.00 17.79           C
ATOM    662  H6  C   B  21      10.334  23.925  83.756  1.00 20.00           H
ATOM    663  P   G   B  22       6.718  20.476  87.333  1.00 21.01           P
ATOM    664  N1  G   B  22      15.355  23.125  87.845  1.00 13.32           N
ATOM    665  H1  G   B  22      16.252  23.435  87.509  1.00 20.00           H
ATOM    666  H1' G   B  22      12.165  20.065  89.922  1.00 20.00           H
ATOM    667  C1' G   B  22      11.304  20.501  89.416  1.00 15.10           C
ATOM    668  O1P G   B  22       5.721  19.403  87.557  1.00 20.00           O
ATOM    669  N2  G   B  22      16.292  21.090  88.254  1.00 12.71           N
ATOM    670  C2  G   B  22      15.220  21.826  88.194  1.00 12.86           C
ATOM    671  C2' G   B  22      10.145  20.535  90.412  1.00 15.90           C
ATOM    672 1H2' G   B  22      10.474  20.813  91.413  1.00 20.00           H
ATOM    673 2H2' G   B  22       9.356  21.203  90.064  1.00 20.00           H
ATOM    674  H21 G   B  22      16.131  20.102  88.270  1.00 20.00           H
ATOM    675  H22 G   B  22      17.195  21.472  87.988  1.00 20.00           H
ATOM    676  O2P G   B  22       6.367  21.868  87.699  1.00 20.00           O
ATOM    677  N3  G   B  22      14.096  21.271  88.613  1.00 13.28           N
ATOM    678  O3' G   B  22      10.383  18.217  91.227  1.00 17.39           O
ATOM    679  H3' G   B  22       8.584  19.028  90.568  1.00 20.00           H
ATOM    680  C3' G   B  22       9.653  19.087  90.355  1.00 16.79           C
ATOM    681  C4  G   B  22      13.022  22.112  88.516  1.00 13.68           C
ATOM    682  C4' G   B  22       9.931  18.734  88.877  1.00 16.42           C
ATOM    683  H4' G   B  22      10.319  17.717  88.816  1.00 20.00           H
ATOM    684  O4' G   B  22      10.919  19.622  88.384  1.00 15.78           O
ATOM    685  C5  G   B  22      13.029  23.434  88.130  1.00 13.99           C
ATOM    686  C5' G   B  22       8.700  18.856  87.969  1.00 16.97           C
ATOM    687  O5' G   B  22       8.031  20.093  88.166  1.00 18.94           O
ATOM    688 1H5' G   B  22       8.016  18.032  88.169  1.00 20.00           H
ATOM    689 2H5' G   B  22       9.031  18.789  86.930  1.00 20.00           H
ATOM    690  C6  G   B  22      14.301  24.017  87.776  1.00 13.70           C
ATOM    691  O6  G   B  22      14.578  25.180  87.485  1.00 12.88           O
ATOM    692  N7  G   B  22      11.727  23.961  88.197  1.00 14.54           N
ATOM    693  H8  G   B  22       9.919  22.969  88.639  1.00 20.00           H
ATOM    694  C8  G   B  22      10.999  22.934  88.557  1.00 14.19           C
ATOM    695  N9  G   B  22      11.723  21.798  88.832  1.00 14.07           N
ATOM    696  P   C   B  23      10.051  18.035  92.804  1.00 21.93           P
ATOM    697  N1  C   B  23      14.669  21.350  91.919  1.00 16.47           N
ATOM    698  C1' C   B  23      14.901  19.878  92.052  1.00 17.52           C
ATOM    699  H1' C   B  23      15.539  19.549  91.219  1.00 20.00           H
ATOM    700  O1P C   B  23       9.572  16.650  93.036  1.00 20.00           O
ATOM    701  O2  C   B  23      16.927  21.806  91.643  1.00 16.88           O
ATOM    702  C2  C   B  23      15.757  22.203  91.641  1.00 16.43           C
ATOM    703  C2' C   B  23      15.549  19.522  93.387  1.00 18.45           C
ATOM    704 1H2' C   B  23      16.517  19.067  93.182  1.00 20.00           H
ATOM    705 2H2' C   B  23      15.673  20.413  93.986  1.00 20.00           H
ATOM    706  O2P C   B  23       9.233  19.169  93.284  1.00 20.00           O
ATOM    707  N3  C   B  23      15.570  23.540  91.516  1.00 16.31           N
ATOM    708  H3' C   B  23      13.924  19.024  94.775  1.00 20.00           H
ATOM    709  O3' C   B  23      15.442  17.528  94.759  1.00 21.02           O
ATOM    710  C3' C   B  23      14.631  18.520  94.107  1.00 19.43           C
ATOM    711  C4  C   B  23      14.348  24.016  91.626  1.00 16.38           C
ATOM    712  N4  C   B  23      14.210  25.270  91.331  1.00 16.61           N
ATOM    713  C4' C   B  23      13.892  17.974  92.876  1.00 19.29           C
ATOM    714  O4' C   B  23      13.698  19.124  92.060  1.00 17.68           O
ATOM    715  H4' C   B  23      14.560  17.279  92.366  1.00 20.00           H
ATOM    716  H41 C   B  23      13.311  25.533  90.985  1.00 20.00           H
ATOM    717  H42 C   B  23      15.044  25.670  90.910  1.00 20.00           H
ATOM    718  H5  C   B  23      12.245  23.643  92.159  1.00 20.00           H
ATOM    719  C5  C   B  23      13.228  23.229  91.998  1.00 15.98           C
ATOM    720  C5' C   B  23      12.556  17.264  93.136  1.00 19.75           C
ATOM    721  O5' C   B  23      11.514  18.177  93.463  1.00 20.41           O
ATOM    722 1H5' C   B  23      12.682  16.538  93.940  1.00 20.00           H
ATOM    723 2H5' C   B  23      12.293  16.719  92.228  1.00 20.00           H
ATOM    724  C6  C   B  23      13.421  21.891  92.131  1.00 16.54           C
ATOM    725  H6  C   B  23      12.598  21.224  92.391  1.00 20.00           H
ATOM    726  P   G   B  24      15.264  17.006  96.290  1.00 25.73           P
ATOM    727  N1  G   B  24      16.903  25.370  94.255  1.00 18.11           N
ATOM    728  H1  G   B  24      16.814  26.245  93.765  1.00 20.00           H
ATOM    729  H1' G   B  24      18.881  20.980  94.958  1.00 20.00           H
ATOM    730  C1' G   B  24      18.193  20.695  95.760  1.00 19.19           C
ATOM    731  O1P G   B  24      15.275  15.525  96.298  1.00 20.00           O
ATOM    732  N2  G   B  24      19.131  25.442  93.855  1.00 18.34           N
ATOM    733  C2  G   B  24      18.095  24.735  94.231  1.00 17.82           C
ATOM    734  C2' G   B  24      18.939  20.624  97.096  1.00 19.66           C
ATOM    735 1H2' G   B  24      19.917  21.100  96.985  1.00 20.00           H
ATOM    736 2H2' G   B  24      18.364  21.117  97.886  1.00 20.00           H
ATOM    737  H21 G   B  24      19.976  24.929  93.692  1.00 20.00           H
ATOM    738  H22 G   B  24      18.997  26.379  93.489  1.00 20.00           H
ATOM    739  O2P G   B  24      14.201  17.744  96.998  1.00 20.00           O
ATOM    740  N3  G   B  24      18.328  23.534  94.753  1.00 17.93           N
ATOM    741  O3' G   B  24      20.393  18.778  97.763  1.00 20.29           O
ATOM    742  H3' G   B  24      18.358  18.874  98.196  1.00 20.00           H
ATOM    743  C3' G   B  24      19.060  19.136  97.404  1.00 20.03           C
ATOM    744  C4  G   B  24      17.191  22.953  95.256  1.00 18.02           C
ATOM    745  C4' G   B  24      18.610  18.457  96.108  1.00 20.49           C
ATOM    746  H4' G   B  24      19.457  18.280  95.443  1.00 20.00           H
ATOM    747  O4' G   B  24      17.732  19.389  95.509  1.00 19.95           O
ATOM    748  C5  G   B  24      15.938  23.517  95.356  1.00 17.87           C
ATOM    749  C5' G   B  24      17.887  17.138  96.414  1.00 21.51           C
ATOM    750  O5' G   B  24      16.638  17.432  97.014  1.00 22.50           O
ATOM    751 1H5' G   B  24      18.482  16.540  97.105  1.00 20.00           H
ATOM    752 2H5' G   B  24      17.745  16.566  95.493  1.00 20.00           H
ATOM    753  C6  G   B  24      15.753  24.838  94.812  1.00 17.89           C
ATOM    754  O6  G   B  24      14.769  25.576  94.855  1.00 18.50           O
ATOM    755  N7  G   B  24      15.077  22.648  96.051  1.00 18.01           N
ATOM    756  H8  G   B  24      15.412  20.667  96.698  1.00 20.00           H
ATOM    757  C8  G   B  24      15.801  21.576  96.246  1.00 18.07           C
ATOM    758  N9  G   B  24      17.091  21.686  95.777  1.00 18.18           N
ATOM    759 HO3' G   B  24      20.549  17.895  97.418  1.00  0.00           H
TER     760      G   B  24
HETATM  761  H01 RES    25      11.477  24.230  73.496  1.00  0.00           H
HETATM  762  H02 RES    25      15.287  17.860  87.715  1.00  0.00           H
HETATM  763  H03 RES    25      13.192  18.504  90.089  1.00  0.00           H
HETATM  764  H04 RES    25      14.106  19.086  88.756  1.00  0.00           H
HETATM  765  O1  RES    25       8.875  25.459  72.284  1.00  0.00           O
HETATM  766  C1  RES    25      13.002  24.807  71.591  1.00  0.00           C
HETATM  767  N1  RES    25      12.206  27.932  69.334  1.00  0.00           N
HETATM  768  C10 RES    25       6.698  25.114  74.135  1.00  0.00           C
HETATM  769  N10 RES    25      13.882  18.309  89.373  1.00  0.00           N
HETATM  770 1H10 RES    25       6.375  24.761  73.151  1.00  0.00           H
HETATM  771 2H10 RES    25       7.087  26.132  74.050  1.00  0.00           H
HETATM  772 3H10 RES    25       5.844  25.119  74.816  1.00  0.00           H
HETATM  773  N11 RES    25      12.935  16.218  89.119  1.00  0.00           N
HETATM  774  C11 RES    25       7.912  21.667  78.166  1.00  0.00           C
HETATM  775  H11 RES    25      13.015  23.722  71.704  1.00  0.00           H
HETATM  776 1H11 RES    25      12.294  16.624  89.819  1.00  0.00           H
HETATM  777  H12 RES    25      13.581  25.249  72.399  1.00  0.00           H
HETATM  778  C12 RES    25       8.179  20.635  79.207  1.00  0.00           C
HETATM  779  C13 RES    25       9.336  20.105  79.747  1.00  0.00           C
HETATM  780  H13 RES    25      13.473  25.064  70.640  1.00  0.00           H
HETATM  781 1H13 RES    25      10.366  20.337  79.491  1.00  0.00           H
HETATM  782  C14 RES    25       8.914  19.188  80.763  1.00  0.00           C
HETATM  783  C15 RES    25       7.546  19.216  80.835  1.00  0.00           C
HETATM  784 1H15 RES    25       6.847  18.714  81.490  1.00  0.00           H
HETATM  785  C16 RES    25       5.678  20.070  79.452  1.00  0.00           C
HETATM  786 1H16 RES    25       5.602  19.933  78.368  1.00  0.00           H
HETATM  787 2H16 RES    25       5.241  21.032  79.735  1.00  0.00           H
HETATM  788 3H16 RES    25       5.132  19.263  79.945  1.00  0.00           H
HETATM  789  C17 RES    25       9.153  17.404  82.423  1.00  0.00           C
HETATM  790  C18 RES    25       9.895  17.087  83.663  1.00  0.00           C
HETATM  791  C19 RES    25      11.218  17.272  83.975  1.00  0.00           C
HETATM  792 1H19 RES    25      11.995  17.709  83.356  1.00  0.00           H
HETATM  793  C2  RES    25      11.567  25.335  71.672  1.00  0.00           C
HETATM  794  N2  RES    25      10.907  24.776  72.868  1.00  0.00           N
HETATM  795  O2  RES    25       6.810  22.174  78.067  1.00  0.00           O
HETATM  796  C20 RES    25      11.391  16.643  85.240  1.00  0.00           C
HETATM  797  H21 RES    25      11.027  24.973  70.799  1.00  0.00           H
HETATM  798  C21 RES    25      10.193  16.190  85.707  1.00  0.00           C
HETATM  799 1H21 RES    25       9.935  15.685  86.629  1.00  0.00           H
HETATM  800  C22 RES    25       7.811  16.343  84.955  1.00  0.00           C
HETATM  801 1H22 RES    25       7.407  15.574  84.291  1.00  0.00           H
HETATM  802 2H22 RES    25       7.328  17.302  84.741  1.00  0.00           H
HETATM  803 3H22 RES    25       7.609  16.072  85.994  1.00  0.00           H
HETATM  804  C23 RES    25      13.819  16.582  85.649  1.00  0.00           C
HETATM  805  C24 RES    25      14.808  16.110  86.695  1.00  0.00           C
HETATM  806 1H24 RES    25      14.554  15.083  86.969  1.00  0.00           H
HETATM  807 2H24 RES    25      15.800  16.132  86.236  1.00  0.00           H
HETATM  808  C25 RES    25      13.812  17.106  88.792  1.00  0.00           C
HETATM  809  C3  RES    25      11.571  26.888  71.642  1.00  0.00           C
HETATM  810  N3  RES    25       7.756  24.240  74.647  1.00  0.00           N
HETATM  811  O3  RES    25       8.106  16.849  82.135  1.00  0.00           O
HETATM  812  H31 RES    25      10.580  27.272  71.885  1.00  0.00           H
HETATM  813  H32 RES    25      12.261  27.277  72.391  1.00  0.00           H
HETATM  814  C4  RES    25      11.937  27.454  70.327  1.00  0.00           C
HETATM  815  N4  RES    25       8.901  22.047  77.303  1.00  0.00           N
HETATM  816  O4  RES    25      14.167  17.058  84.591  1.00  0.00           O
HETATM  817  H41 RES    25       9.821  21.649  77.428  1.00  0.00           H
HETATM  818  C5  RES    25       9.573  24.823  73.056  1.00  0.00           C
HETATM  819  N5  RES    25       7.089  20.040  79.846  1.00  0.00           N
HETATM  820  N6  RES    25       9.661  18.416  81.662  1.00  0.00           N
HETATM  821  C6  RES    25       9.070  24.117  74.258  1.00  0.00           C
HETATM  822  H61 RES    25      10.609  18.710  81.850  1.00  0.00           H
HETATM  823  N7  RES    25       9.254  16.473  84.742  1.00  0.00           N
HETATM  824  C7  RES    25       9.654  23.239  75.273  1.00  0.00           C
HETATM  825  H71 RES    25      10.688  22.909  75.278  1.00  0.00           H
HETATM  826  N8  RES    25      12.529  16.390  85.984  1.00  0.00           N
HETATM  827  C8  RES    25       8.676  22.896  76.200  1.00  0.00           C
HETATM  828  H81 RES    25      12.385  15.979  86.892  1.00  0.00           H
HETATM  829  C9  RES    25       7.545  23.523  75.786  1.00  0.00           C
HETATM  830  N9  RES    25      14.790  16.989  87.870  1.00  0.00           N
HETATM  831  H91 RES    25       6.558  23.517  76.229  1.00  0.00           H
CONECT   38   37
CONECT   54   52
CONECT   39   37
CONECT   55   52
CONECT   33   50   61   37   32
CONECT   36   43   35   30
CONECT   37   46   39   38   33
CONECT   46   44   45   48   37
CONECT   47   43   51   61
CONECT   48   46   49   50   52
CONECT   51   47   56   58
CONECT   52   48   53   54   55
CONECT   56   51   57   30
CONECT   60   58   59   61
CONECT   31   30
CONECT   32   33
CONECT   40   35
CONECT   41   35
CONECT   45   46
CONECT   49   48
CONECT   59   60
CONECT   30   56   36   31
CONECT   35   41   36   40
CONECT   43   47   36
CONECT   58   51   60
CONECT   61   47   60   33
CONECT   34   29
CONECT   42   29
CONECT   44   46   62
CONECT   50   48   33
CONECT   53   52   29
CONECT   57   56
CONECT   29   42   53   34   11
CONECT   70   69
CONECT   88   86
CONECT   71   69
CONECT   89   86
CONECT   64   63   65   69   80
CONECT   68   63   67   73
CONECT   69   64   70   71   76
CONECT   76   69   74   75   79
CONECT   77   73   78   85
CONECT   79   76   80   81   86
CONECT   85   77   84   90
CONECT   86   79   87   88   89
CONECT   90   63   85   91
CONECT   65   64
CONECT   74   76
CONECT   81   79
CONECT   82   78
CONECT   83   78
CONECT   84   85
CONECT   91   90
CONECT   63   64   68   90
CONECT   73   68   77
CONECT   78   77   82   83
CONECT   66   62
CONECT   67   68
CONECT   72   62
CONECT   75   76   92
CONECT   80   64   79
CONECT   87   62   86
CONECT   62   44   66   72   87
CONECT  101  100
CONECT  117  115
CONECT  102  100
CONECT  118  115
CONECT   96   95  100  113  124
CONECT   99   93   98  106
CONECT  100   96  101  102  109
CONECT  109  100  107  108  111
CONECT  110  106  114  124
CONECT  111  109  112  113  115
CONECT  114  110  119  121
CONECT  115  111  116  117  118
CONECT  119   93  114  120
CONECT  123  121  122  124
CONECT   94   93
CONECT   95   96
CONECT  103   98
CONECT  104   98
CONECT  108  109
CONECT  112  111
CONECT  122  123
CONECT   93   94   99  119
CONECT   98   99  103  104
CONECT  106   99  110
CONECT  121  114  123
CONECT  124   96  110  123
CONECT   97   92
CONECT  105   92
CONECT  107  109  125
CONECT  113   96  111
CONECT  116   92  115
CONECT  120  119
CONECT   92   75   97  105  116
CONECT  133  132
CONECT  147  146
CONECT  134  132
CONECT  148  146
CONECT  127  156  128  132  142
CONECT  130  126  131  136
CONECT  132  127  133  134  138
CONECT  138  132  137  139  143
CONECT  140  156  136  144
CONECT  143  138  142  141  146
CONECT  144  150  153  140
CONECT  146  143  145  147  148
CONECT  150  149  126  144
CONECT  154  153  155  156
CONECT  128  127
CONECT  131  130
CONECT  137  138
CONECT  141  143
CONECT  151  149
CONECT  152  149
CONECT  155  154
CONECT  126  150  130
CONECT  136  130  140
CONECT  149  150  151  152
CONECT  153  154  144
CONECT  156  154  127  140
CONECT  129  125
CONECT  135  125
CONECT  139  157  138
CONECT  142  127  143
CONECT  145  125  146
CONECT  125  107  129  135  145
CONECT  165  164
CONECT  181  180
CONECT  186  183
CONECT  166  164
CONECT  182  180
CONECT  187  183
CONECT  188  183
CONECT  160  158  159  164  176
CONECT  163  158  162  169
CONECT  164  160  165  166  170
CONECT  170  164  171  172  177
CONECT  173  169  174  178
CONECT  177  170  175  176  180
CONECT  178  173  183  185
CONECT  180  177  179  181  182
CONECT  183  178  186  187  188
CONECT  185  158  178  184
CONECT  159  160
CONECT  168  169
CONECT  172  170
CONECT  175  177
CONECT  184  185
CONECT  158  160  163  185
CONECT  169  163  168  173
CONECT  161  157
CONECT  162  163
CONECT  167  157
CONECT  171  170  189
CONECT  174  173
CONECT  176  160  177
CONECT  179  157  180
CONECT  157  161  167  179  139
CONECT  197  196
CONECT  211  210
CONECT  198  196
CONECT  212  210
CONECT  191  192  196  206  220
CONECT  194  190  195  200
CONECT  196  191  197  198  202
CONECT  202  196  201  203  207
CONECT  204  200  208  220
CONECT  207  202  205  206  210
CONECT  208  204  214  217
CONECT  210  207  209  211  212
CONECT  214  190  208  213
CONECT  218  217  219  220
CONECT  192  191
CONECT  195  194
CONECT  201  202
CONECT  205  207
CONECT  215  213
CONECT  216  213
CONECT  219  218
CONECT  190  194  214
CONECT  200  194  204
CONECT  213  214  215  216
CONECT  217  208  218
CONECT  220  191  204  218
CONECT  193  189
CONECT  199  189
CONECT  203  202  221
CONECT  206  191  207
CONECT  209  189  210
CONECT  189  171  193  199  209
CONECT  229  228
CONECT  245  244
CONECT  250  247
CONECT  230  228
CONECT  246  244
CONECT  251  247
CONECT  252  247
CONECT  224  222  223  228  240
CONECT  227  222  226  233
CONECT  228  224  229  230  234
CONECT  234  228  235  236  241
CONECT  237  233  238  242
CONECT  241  234  239  240  244
CONECT  242  237  247  249
CONECT  244  241  243  245  246
CONECT  247  242  251  250  252
CONECT  249  222  242  248
CONECT  223  224
CONECT  232  233
CONECT  236  234
CONECT  239  241
CONECT  248  249
CONECT  222  224  227  249
CONECT  233  227  232  237
CONECT  225  221
CONECT  226  227
CONECT  231  221
CONECT  235  234  253
CONECT  238  237
CONECT  240  224  241
CONECT  243  221  244
CONECT  221  203  225  231  243
CONECT  261  260
CONECT  279  277
CONECT  262  260
CONECT  280  277
CONECT  255  271  254  256  260
CONECT  259  264  254  258
CONECT  260  267  262  261  255
CONECT  267  270  266  265  260
CONECT  268  276  269  264
CONECT  270  277  272  271  267
CONECT  276  281  275  268
CONECT  277  280  279  278  270
CONECT  281  282  276  254
CONECT  256  255
CONECT  265  267
CONECT  272  270
CONECT  273  269
CONECT  274  269
CONECT  275  276
CONECT  282  281
CONECT  254  281  255  259
CONECT  264  268  259
CONECT  269  273  274  268
CONECT  257  253
CONECT  258  259
CONECT  263  253
CONECT  266  283  267
CONECT  271  270  255
CONECT  278  277  253
CONECT  253  278  263  235  257
CONECT  292  291
CONECT  308  306
CONECT  293  291
CONECT  309  306
CONECT  287  315  304  291  286
CONECT  290  297  289  284
CONECT  291  300  293  292  287
CONECT  300  302  299  298  291
CONECT  301  315  305  297
CONECT  302  306  304  303  300
CONECT  305  312  310  301
CONECT  306  309  308  307  302
CONECT  310  311  305  284
CONECT  314  315  313  312
CONECT  285  284
CONECT  286  287
CONECT  294  289
CONECT  295  289
CONECT  299  300
CONECT  303  302
CONECT  313  314
CONECT  284  310  290  285
CONECT  289  295  294  290
CONECT  297  301  290
CONECT  312  314  305
CONECT  315  314  301  287
CONECT  288  283
CONECT  296  283
CONECT  298  316  300
CONECT  304  302  287
CONECT  307  306  283
CONECT  311  310
CONECT  283  307  296  288  266
CONECT  324  323
CONECT  342  340
CONECT  325  323
CONECT  343  340
CONECT  318  334  323  319  317
CONECT  322  327  321  317
CONECT  323  330  325  324  318
CONECT  330  333  329  328  323
CONECT  331  339  332  327
CONECT  333  340  335  334  330
CONECT  339  338  331  344
CONECT  340  342  341  333  343
CONECT  344  339  317  345
CONECT  319  318
CONECT  328  330
CONECT  335  333
CONECT  336  332
CONECT  337  332
CONECT  338  339
CONECT  345  344
CONECT  317  322  318  344
CONECT  327  331  322
CONECT  332  337  336  331
CONECT  320  316
CONECT  321  322
CONECT  326  316
CONECT  329  330  346
CONECT  334  333  318
CONECT  341  340  316
CONECT  316  341  326  320  298
CONECT  355  354
CONECT  371  369
CONECT  356  354
CONECT  372  369
CONECT  350  378  367  354  349
CONECT  353  360  352  347
CONECT  354  363  356  355  350
CONECT  363  365  362  361  354
CONECT  364  378  368  360
CONECT  365  369  367  366  363
CONECT  368  375  373  364
CONECT  369  372  371  370  365
CONECT  373  374  368  347
CONECT  377  378  376  375
CONECT  348  347
CONECT  349  350
CONECT  357  352
CONECT  358  352
CONECT  362  363
CONECT  366  365
CONECT  376  377
CONECT  379  361
CONECT  347  373  353  348
CONECT  352  358  357  353
CONECT  360  364  353
CONECT  375  377  368
CONECT  378  377  364  350
CONECT  351  346
CONECT  359  346
CONECT  361  363  379
CONECT  367  365  350
CONECT  370  369  346
CONECT  374  373
CONECT  346  329  370  359  351
CONECT  418  417
CONECT  434  432
CONECT  419  417
CONECT  435  432
CONECT  413  441  430  417  412
CONECT  416  423  415  410
CONECT  417  426  419  418  413
CONECT  426  428  425  424  417
CONECT  427  441  431  423
CONECT  428  432  430  429  426
CONECT  431  438  436  427
CONECT  432  435  434  433  428
CONECT  436  437  431  410
CONECT  440  441  439  438
CONECT  411  410
CONECT  412  413
CONECT  420  415
CONECT  421  415
CONECT  425  426
CONECT  429  428
CONECT  439  440
CONECT  410  436  416  411
CONECT  415  421  420  416
CONECT  423  427  416
CONECT  438  440  431
CONECT  441  440  427  413
CONECT  414  409
CONECT  422  409
CONECT  424  442  426
CONECT  430  428  413
CONECT  433  432  409
CONECT  437  436
CONECT  409  414  433  422  391
CONECT  450  449
CONECT  468  466
CONECT  451  449
CONECT  469  466
CONECT  444  460  449  445  443
CONECT  448  453  447  443
CONECT  449  456  451  450  444
CONECT  456  459  455  454  449
CONECT  457  465  458  453
CONECT  459  466  461  460  456
CONECT  465  464  457  470
CONECT  466  459  467  468  469
CONECT  470  465  443  471
CONECT  445  444
CONECT  454  456
CONECT  461  459
CONECT  462  458
CONECT  463  458
CONECT  464  465
CONECT  471  470
CONECT  443  448  444  470
CONECT  453  457  448
CONECT  458  463  462  457
CONECT  446  442
CONECT  447  448
CONECT  452  442
CONECT  455  456  472
CONECT  460  459  444
CONECT  467  466  442
CONECT  442  452  446  424  467
CONECT  481  480
CONECT  497  495
CONECT  482  480
CONECT  498  495
CONECT  476  475  480  493  504
CONECT  479  473  478  486
CONECT  480  476  481  482  489
CONECT  489  480  487  488  491
CONECT  490  486  494  504
CONECT  491  489  492  493  495
CONECT  494  490  499  501
CONECT  495  491  496  497  498
CONECT  499  473  494  500
CONECT  503  501  502  504
CONECT  474  473
CONECT  475  476
CONECT  483  478
CONECT  484  478
CONECT  488  489
CONECT  492  491
CONECT  502  503
CONECT  473  474  479  499
CONECT  478  479  483  484
CONECT  486  479  490
CONECT  501  494  503
CONECT  504  476  490  503
CONECT  477  472
CONECT  485  472
CONECT  487  489  505
CONECT  493  476  491
CONECT  496  472  495
CONECT  500  499
CONECT  472  455  477  485  496
CONECT  513  512
CONECT  527  526
CONECT  514  512
CONECT  528  526
CONECT  507  508  512  522  536
CONECT  510  506  511  516
CONECT  512  507  513  514  518
CONECT  518  519  512  517  523
CONECT  520  516  524  536
CONECT  523  518  521  522  526
CONECT  524  520  530  533
CONECT  526  523  525  527  528
CONECT  530  506  524  529
CONECT  534  533  535  536
CONECT  508  507
CONECT  511  510
CONECT  517  518
CONECT  521  523
CONECT  531  529
CONECT  532  529
CONECT  535  534
CONECT  506  510  530
CONECT  516  510  520
CONECT  529  530  531  532
CONECT  533  524  534
CONECT  536  507  520  534
CONECT  509  505
CONECT  515  505
CONECT  519  518  537
CONECT  522  507  523
CONECT  525  505  526
CONECT  505  487  509  515  525
CONECT  545  544
CONECT  561  560
CONECT  566  563
CONECT  546  544
CONECT  562  560
CONECT  567  563
CONECT  568  563
CONECT  540  556  538  539  544
CONECT  543  538  542  549
CONECT  544  540  545  546  550
CONECT  550  557  544  551  552
CONECT  553  558  549  554
CONECT  557  555  556  560  550
CONECT  558  563  565  553
CONECT  560  557  559  561  562
CONECT  563  558  566  567  568
CONECT  565  558  564  538
CONECT  539  540
CONECT  548  549
CONECT  552  550
CONECT  555  557
CONECT  564  565
CONECT  538  565  540  543
CONECT  549  543  548  553
CONECT  541  537
CONECT  542  543
CONECT  547  537
CONECT  551  569  550
CONECT  554  553
CONECT  556  557  540
CONECT  559  560  537
CONECT  537  559  519  541  547
CONECT  577  576
CONECT  591  590
CONECT  578  576
CONECT  592  590
CONECT  571  572  576  600  586
CONECT  574  570  575  580
CONECT  576  582  571  577  578
CONECT  582  576  581  587  583
CONECT  584  580  600  588
CONECT  587  582  590  586  585
CONECT  588  597  594  584
CONECT  590  592  591  589  587
CONECT  594  570  593  588
CONECT  598  600  599  597
CONECT  572  571
CONECT  575  574
CONECT  581  582
CONECT  585  587
CONECT  595  593
CONECT  596  593
CONECT  599  598
CONECT  570  574  594
CONECT  580  574  584
CONECT  593  596  595  594
CONECT  597  598  588
CONECT  600  571  598  584
CONECT  573  569
CONECT  579  569
CONECT  583  582  601
CONECT  586  571  587
CONECT  589  569  590
CONECT  569  573  579  589  551
CONECT  609  608
CONECT  625  624
CONECT  630  627
CONECT  610  608
CONECT  626  624
CONECT  631  627
CONECT  632  627
CONECT  604  608  620  603  602
CONECT  607  613  606  602
CONECT  608  610  609  614  604
CONECT  614  615  608  616  621
CONECT  617  613  618  622
CONECT  621  614  619  620  624
CONECT  622  629  627  617
CONECT  624  621  623  625  626
CONECT  627  622  630  631  632
CONECT  629  628  622  602
CONECT  603  604
CONECT  612  613
CONECT  616  614
CONECT  619  621
CONECT  628  629
CONECT  602  629  607  604
CONECT  613  612  617  607
CONECT  605  601
CONECT  606  607
CONECT  611  601
CONECT  615  614  633
CONECT  618  617
CONECT  620  621  604
CONECT  623  624  601
CONECT  601  611  623  605  583
CONECT  641  640
CONECT  659  657
CONECT  642  640
CONECT  660  657
CONECT  635  640  636  651  634
CONECT  639  644  638  634
CONECT  640  647  642  641  635
CONECT  647  650  646  645  640
CONECT  648  649  644  656
CONECT  650  647  651  652  657
CONECT  656  648  661  655
CONECT  657  650  658  659  660
CONECT  661  634  662  656
CONECT  636  635
CONECT  645  647
CONECT  652  650
CONECT  653  649
CONECT  654  649
CONECT  655  656
CONECT  662  661
CONECT  634  639  635  661
CONECT  644  648  639
CONECT  649  648  653  654
CONECT  637  633
CONECT  638  639
CONECT  643  633
CONECT  646  647  663
CONECT  651  650  635
CONECT  658  633  657
CONECT  633  643  637  615  658
CONECT  672  671
CONECT  688  686
CONECT  673  671
CONECT  689  686
CONECT  667  666  671  684  695
CONECT  670  664  669  677
CONECT  671  667  672  673  680
CONECT  680  671  678  679  682
CONECT  681  677  685  695
CONECT  682  680  683  684  686
CONECT  685  681  690  692
CONECT  686  682  687  688  689
CONECT  690  664  685  691
CONECT  694  692  693  695
CONECT  665  664
CONECT  666  667
CONECT  674  669
CONECT  675  669
CONECT  679  680
CONECT  683  682
CONECT  693  694
CONECT  664  665  670  690
CONECT  669  670  674  675
CONECT  677  670  681
CONECT  692  685  694
CONECT  695  667  681  694
CONECT  668  663
CONECT  676  663
CONECT  678  680  696
CONECT  684  667  682
CONECT  687  663  686
CONECT  691  690
CONECT  663  646  668  676  687
CONECT  704  703
CONECT  722  720
CONECT  705  703
CONECT  723  720
CONECT  698  697  699  703  714
CONECT  702  697  701  707
CONECT  703  698  704  705  710
CONECT  710  703  708  709  713
CONECT  711  707  712  719
CONECT  713  710  714  715  720
CONECT  719  711  718  724
CONECT  720  713  721  722  723
CONECT  724  697  719  725
CONECT  699  698
CONECT  708  710
CONECT  715  713
CONECT  716  712
CONECT  717  712
CONECT  718  719
CONECT  725  724
CONECT  697  698  702  724
CONECT  707  702  711
CONECT  712  711  716  717
CONECT  700  696
CONECT  701  702
CONECT  706  696
CONECT  709  710  726
CONECT  714  698  713
CONECT  721  696  720
CONECT  696  678  700  706  721
CONECT  735  734
CONECT  751  749
CONECT  736  734
CONECT  752  749
CONECT  730  729  734  747  758
CONECT  733  727  732  740
CONECT  734  730  735  736  743
CONECT  743  734  741  742  745
CONECT  744  740  748  758
CONECT  745  743  746  747  749
CONECT  748  744  753  755
CONECT  749  745  750  751  752
CONECT  753  727  748  754
CONECT  757  755  756  758
CONECT  728  727
CONECT  729  730
CONECT  737  732
CONECT  738  732
CONECT  742  743
CONECT  746  745
CONECT  756  757
CONECT  759  741
CONECT  727  728  733  753
CONECT  732  733  737  738
CONECT  740  733  744
CONECT  755  748  757
CONECT  758  730  744  757
CONECT  731  726
CONECT  739  726
CONECT  741  743  759
CONECT  747  730  745
CONECT  750  726  749
CONECT  754  753
CONECT  726  709  731  739  750
CONECT  770  768
CONECT  776  773
CONECT  781  779
CONECT  784  783
CONECT  786  785
CONECT  792  791
CONECT  799  798
CONECT  801  800
CONECT  806  805
CONECT  771  768
CONECT  787  785
CONECT  802  800
CONECT  807  805
CONECT  772  768
CONECT  788  785
CONECT  803  800
CONECT  766  775  777  780  793
CONECT  768  770  771  772  810
CONECT  774  778  795  815
CONECT  778  774  779  819
CONECT  779  778  781  782
CONECT  782  779  783  820
CONECT  783  782  784  819
CONECT  785  786  787  788  819
CONECT  789  790  811  820
CONECT  790  789  791  823
CONECT  791  790  792  796
CONECT  793  766  794  797  809
CONECT  796  791  798  826
CONECT  798  796  799  823
CONECT  800  801  802  803  823
CONECT  804  805  816  826
CONECT  805  804  806  807  830
CONECT  808  769  773  830
CONECT  809  793  812  813  814
CONECT  814  767  809
CONECT  818  765  794  821
CONECT  821  810  818  824
CONECT  824  821  825  827
CONECT  827  815  824  829
CONECT  829  810  827  831
CONECT  761  794
CONECT  762  830
CONECT  763  769
CONECT  764  769
CONECT  775  766
CONECT  777  766
CONECT  780  766
CONECT  797  793
CONECT  812  809
CONECT  813  809
CONECT  817  815
CONECT  822  820
CONECT  825  824
CONECT  828  826
CONECT  831  829
CONECT  767  814
CONECT  769  763  764  808
CONECT  773  776  808
CONECT  794  761  793  818
CONECT  810  768  821  829
CONECT  815  774  817  827
CONECT  819  778  783  785
CONECT  820  782  789  822
CONECT  823  790  798  800
CONECT  826  796  804  828
CONECT  830  762  805  808
CONECT  765  818
CONECT  795  774
CONECT  811  789
CONECT  816  804
END
