# Supplementary material for: Comparative in silico study of congocidine congeners as potential inhibitors of African swine fever virus
Source: PLoS One. 2019 Aug 28;14(8):e0221175. doi: 10.1371/journal.pone.0221175 (PMC6713398; doi:10.1371/journal.pone.0221175)
Supplement: S4 Data — (ZIP) [file pone.0221175.s004.zip › S4 Data Minimized PDB for predictta/congo3cgcgatatcgcg1me.pdb]

HEADER                                            01-JAN-01   ATAT              
EXPDTA    THEORETICAL MODEL                                                     
REMARK   3                                                                      
REMARK   3 REFINEMENT.                                                          
REMARK   3   PROGRAM 1                  ICM 3.8                                 
REMARK   3   AUTHORS 1      R.ABAGYAN, M.TOTROV                                 
REMARK  76                                                                      
REMARK  76 DNA (5'-D(CPGPCPGPAPTPAPTPCPGPCPG)-3'); CHAIN: A, B; ENGINEER        
CRYST1   25.480   41.260   66.880  90.00  90.00  90.00 P 21 21 21               
ATOM      1  N1  C   A   1      17.585  29.978  92.117  1.00 19.97           N
ATOM      2  C1' C   A   1      18.784  30.817  91.829  1.00 20.35           C
ATOM      3  H1' C   A   1      19.592  30.585  92.528  1.00 20.00           H
ATOM      4  O2  C   A   1      18.791  28.412  93.309  1.00 20.16           O
ATOM      5  C2  C   A   1      17.708  28.785  92.856  1.00 20.17           C
ATOM      6  C2' C   A   1      19.318  30.574  90.424  1.00 21.25           C
ATOM      7 1H2' C   A   1      20.062  29.773  90.427  1.00 20.00           H
ATOM      8 2H2' C   A   1      18.505  30.330  89.733  1.00 20.00           H
ATOM      9  N3  C   A   1      16.598  28.115  93.248  1.00 20.11           N
ATOM     10  H3' C   A   1      19.638  32.148  89.020  1.00 20.00           H
ATOM     11  O3' C   A   1      21.327  31.949  90.188  1.00 22.90           O
ATOM     12  C3' C   A   1      19.925  31.918  90.044  1.00 21.77           C
ATOM     13  C4  C   A   1      15.422  28.519  92.809  1.00 20.38           C
ATOM     14  N4  C   A   1      14.384  27.847  93.192  1.00 20.17           N
ATOM     15  C4' C   A   1      19.308  32.938  90.997  1.00 20.95           C
ATOM     16  O4' C   A   1      18.448  32.209  91.876  1.00 20.29           O
ATOM     17  H4' C   A   1      20.124  33.374  91.579  1.00 20.00           H
ATOM     18  H41 C   A   1      13.557  27.942  92.643  1.00 20.00           H
ATOM     19  H42 C   A   1      14.585  26.945  93.618  1.00 20.00           H
ATOM     20  H5  C   A   1      14.262  30.056  91.750  1.00 20.00           H
ATOM     21  C5  C   A   1      15.235  29.715  92.064  1.00 19.97           C
ATOM     22  C5' C   A   1      18.613  34.038  90.181  1.00 21.16           C
ATOM     23  O5' C   A   1      17.963  35.033  90.972  1.00 20.35           O
ATOM     24 1H5' C   A   1      17.878  33.567  89.532  1.00 20.00           H
ATOM     25 2H5' C   A   1      19.356  34.514  89.546  1.00 20.00           H
ATOM     26  C6  C   A   1      16.343  30.408  91.718  1.00 19.90           C
ATOM     27  H6  C   A   1      16.274  31.316  91.129  1.00 20.00           H
ATOM     28 HO5' C   A   1      17.059  35.083  90.657  1.00  0.00           H
ATOM     29  P   G   A   2      22.256  31.572  88.959  1.00 25.51           P
ATOM     30  N1  G   A   2      18.069  24.841  90.560  1.00 18.37           N
ATOM     31  H1  G   A   2      17.318  24.241  90.872  1.00 20.00           H
ATOM     32  H1' G   A   2      22.428  25.810  88.098  1.00 20.00           H
ATOM     33  C1' G   A   2      22.328  26.840  88.400  1.00 20.11           C
ATOM     34  O1P G   A   2      23.574  32.160  89.181  1.00 20.00           O
ATOM     35  N2  G   A   2      19.489  23.129  90.941  1.00 18.80           N
ATOM     36  C2  G   A   2      19.320  24.337  90.481  1.00 18.55           C
ATOM     37  C2' G   A   2      22.990  27.669  87.274  1.00 21.06           C
ATOM     38 1H2' G   A   2      23.242  27.010  86.442  1.00 20.00           H
ATOM     39 2H2' G   A   2      22.331  28.453  86.901  1.00 20.00           H
ATOM     40  H21 G   A   2      20.329  22.688  90.626  1.00 20.00           H
ATOM     41  H22 G   A   2      18.649  22.570  91.093  1.00 20.00           H
ATOM     42  O2P G   A   2      21.505  31.913  87.719  1.00 20.00           O
ATOM     43  N3  G   A   2      20.368  24.972  89.963  1.00 18.46           N
ATOM     44  O3' G   A   2      25.555  27.741  87.769  1.00 21.47           O
ATOM     45  H3' G   A   2      24.290  29.367  87.676  1.00 20.00           H
ATOM     46  C3' G   A   2      24.237  28.301  87.941  1.00 21.14           C
ATOM     47  C4  G   A   2      20.034  26.172  89.381  1.00 18.93           C
ATOM     48  C4' G   A   2      23.896  28.149  89.435  1.00 21.85           C
ATOM     49  H4' G   A   2      24.827  27.986  89.978  1.00 20.00           H
ATOM     50  O4' G   A   2      23.089  27.003  89.594  1.00 21.01           O
ATOM     51  C5  G   A   2      18.778  26.754  89.371  1.00 18.69           C
ATOM     52  C5' G   A   2      23.192  29.368  90.052  1.00 22.18           C
ATOM     53  O5' G   A   2      22.306  29.987  89.133  1.00 22.51           O
ATOM     54 1H5' G   A   2      23.949  30.080  90.370  1.00 20.00           H
ATOM     55 2H5' G   A   2      22.639  29.036  90.936  1.00 20.00           H
ATOM     56  C6  G   A   2      17.715  26.076  90.066  1.00 18.70           C
ATOM     57  O6  G   A   2      16.590  26.486  90.363  1.00 18.20           O
ATOM     58  N7  G   A   2      18.814  27.973  88.682  1.00 19.45           N
ATOM     59  H8  G   A   2      20.421  28.919  87.709  1.00 20.00           H
ATOM     60  C8  G   A   2      20.053  28.069  88.275  1.00 19.54           C
ATOM     61  N9  G   A   2      20.872  27.045  88.688  1.00 19.25           N
ATOM     62  P   C   A   3      25.902  26.487  86.821  1.00 22.45           P
ATOM     63  N1  C   A   3      20.399  23.654  87.055  1.00 12.50           N
ATOM     64  C1' C   A   3      21.561  22.930  87.658  1.00 13.44           C
ATOM     65  H1' C   A   3      21.210  22.481  88.590  1.00 20.00           H
ATOM     66  O1P C   A   3      27.313  26.135  87.105  1.00 20.00           O
ATOM     67  O2  C   A   3      18.927  22.185  88.037  1.00 12.06           O
ATOM     68  C2  C   A   3      19.106  23.206  87.371  1.00 12.40           C
ATOM     69  C2' C   A   3      22.065  21.799  86.791  1.00 13.95           C
ATOM     70 1H2' C   A   3      21.951  20.914  87.407  1.00 20.00           H
ATOM     71 2H2' C   A   3      21.512  21.716  85.856  1.00 20.00           H
ATOM     72  O2P C   A   3      25.497  26.826  85.442  1.00 20.00           O
ATOM     73  N3  C   A   3      18.020  23.954  87.082  1.00 12.41           N
ATOM     74  H3' C   A   3      23.726  22.441  85.526  1.00 20.00           H
ATOM     75  O3' C   A   3      24.317  20.868  86.817  1.00 14.87           O
ATOM     76  C3' C   A   3      23.555  22.037  86.533  1.00 14.37           C
ATOM     77  C4  C   A   3      18.178  25.052  86.374  1.00 12.15           C
ATOM     78  N4  C   A   3      17.095  25.736  86.164  1.00 12.61           N
ATOM     79  C4' C   A   3      23.906  23.066  87.606  1.00 14.86           C
ATOM     80  O4' C   A   3      22.696  23.740  87.923  1.00 15.08           O
ATOM     81  H4' C   A   3      24.209  22.493  88.482  1.00 20.00           H
ATOM     82  H41 C   A   3      17.118  26.524  85.558  1.00 20.00           H
ATOM     83  H42 C   A   3      16.215  25.329  86.467  1.00 20.00           H
ATOM     84  H5  C   A   3      19.575  26.453  85.413  1.00 20.00           H
ATOM     85  C5  C   A   3      19.459  25.539  85.973  1.00 11.97           C
ATOM     86  C5' C   A   3      25.107  23.955  87.191  1.00 15.62           C
ATOM     87  O5' C   A   3      24.926  25.344  87.434  1.00 17.12           O
ATOM     88 1H5' C   A   3      25.320  23.804  86.134  1.00 20.00           H
ATOM     89 2H5' C   A   3      25.980  23.622  87.752  1.00 20.00           H
ATOM     90  C6  C   A   3      20.549  24.806  86.318  1.00 11.95           C
ATOM     91  H6  C   A   3      21.554  25.124  86.048  1.00 20.00           H
ATOM     92  P   G   A   4      24.738  19.772  85.719  1.00 19.16           P
ATOM     93  N1  G   A   4      16.558  21.411  84.639  1.00 12.92           N
ATOM     94  H1  G   A   4      15.654  21.856  84.631  1.00 20.00           H
ATOM     95  H1' G   A   4      19.325  17.438  83.775  1.00 20.00           H
ATOM     96  C1' G   A   4      20.221  17.938  84.153  1.00 14.58           C
ATOM     97  O1P G   A   4      25.492  18.732  86.457  1.00 20.00           O
ATOM     98  N2  G   A   4      15.507  19.555  85.399  1.00 11.92           N
ATOM     99  C2  G   A   4      16.600  20.097  84.944  1.00 12.24           C
ATOM    100  C2' G   A   4      21.465  17.291  83.498  1.00 15.54           C
ATOM    101 1H2' G   A   4      21.192  16.630  82.676  1.00 20.00           H
ATOM    102 2H2' G   A   4      22.149  18.050  83.121  1.00 20.00           H
ATOM    103  H21 G   A   4      15.512  18.548  85.437  1.00 20.00           H
ATOM    104  H22 G   A   4      14.617  20.045  85.348  1.00 20.00           H
ATOM    105  O2P G   A   4      25.400  20.483  84.602  1.00 20.00           O
ATOM    106  N3  G   A   4      17.669  19.326  84.836  1.00 12.39           N
ATOM    107  O3' G   A   4      21.756  15.179  85.006  1.00 17.23           O
ATOM    108  H3' G   A   4      23.242  16.577  84.563  1.00 20.00           H
ATOM    109  C3' G   A   4      22.152  16.514  84.646  1.00 16.15           C
ATOM    110  C4  G   A   4      18.757  19.983  84.331  1.00 13.04           C
ATOM    111  C4' G   A   4      21.655  17.331  85.829  1.00 16.04           C
ATOM    112  H4' G   A   4      21.654  16.700  86.719  1.00 20.00           H
ATOM    113  O4' G   A   4      20.311  17.647  85.534  1.00 15.67           O
ATOM    114  C5  G   A   4      18.838  21.318  83.993  1.00 12.69           C
ATOM    115  C5' G   A   4      22.434  18.599  86.169  1.00 15.57           C
ATOM    116  O5' G   A   4      23.350  19.126  85.222  1.00 15.80           O
ATOM    117 1H5' G   A   4      22.951  18.421  87.111  1.00 20.00           H
ATOM    118 2H5' G   A   4      21.654  19.334  86.322  1.00 20.00           H
ATOM    119  C6  G   A   4      17.645  22.119  84.162  1.00 12.84           C
ATOM    120  O6  G   A   4      17.461  23.321  83.964  1.00 13.13           O
ATOM    121  N7  G   A   4      20.137  21.609  83.536  1.00 12.45           N
ATOM    122  H8  G   A   4      21.777  20.314  83.248  1.00 20.00           H
ATOM    123  C8  G   A   4      20.744  20.444  83.550  1.00 12.95           C
ATOM    124  N9  G   A   4      19.971  19.406  84.024  1.00 13.66           N
ATOM    125  P   A   A   5      20.904  14.179  84.093  1.00 22.28           P
ATOM    126  N1  A   A   5      15.433  21.130  81.208  1.00 16.10           N
ATOM    127  C1' A   A   5      16.663  16.144  81.781  1.00 18.18           C
ATOM    128  H1' A   A   5      15.663  16.119  81.328  1.00 20.00           H
ATOM    129  O1P A   A   5      20.558  13.018  84.950  1.00 20.00           O
ATOM    130  C2  A   A   5      14.702  20.059  81.479  1.00 16.81           C
ATOM    131  H2  A   A   5      13.640  20.228  81.583  1.00 20.00           H
ATOM    132  C2' A   A   5      17.496  14.995  81.180  1.00 19.00           C
ATOM    133 1H2' A   A   5      17.019  14.625  80.277  1.00 20.00           H
ATOM    134 2H2' A   A   5      18.518  15.296  80.964  1.00 20.00           H
ATOM    135  O2P A   A   5      21.681  13.949  82.858  1.00 20.00           O
ATOM    136  N3  A   A   5      15.119  18.809  81.648  1.00 17.06           N
ATOM    137  H3' A   A   5      18.555  13.528  82.320  1.00 20.00           H
ATOM    138  C3' A   A   5      17.526  13.884  82.226  1.00 19.15           C
ATOM    139  O3' A   A   5      16.810  12.724  81.771  1.00 19.50           O
ATOM    140  C4  A   A   5      16.468  18.689  81.499  1.00 17.00           C
ATOM    141  H4' A   A   5      16.417  14.051  84.097  1.00 20.00           H
ATOM    142  O4' A   A   5      16.511  15.873  83.167  1.00 19.04           O
ATOM    143  C4' A   A   5      17.135  14.641  83.526  1.00 19.68           C
ATOM    144  C5  A   A   5      17.353  19.695  81.202  1.00 16.74           C
ATOM    145  O5' A   A   5      19.564  15.015  83.725  1.00 20.74           O
ATOM    146  C5' A   A   5      18.336  14.961  84.450  1.00 20.41           C
ATOM    147 1H5' A   A   5      18.383  14.227  85.253  1.00 20.00           H
ATOM    148 2H5' A   A   5      18.156  15.937  84.910  1.00 20.00           H
ATOM    149  N6  A   A   5      17.375  22.102  80.804  1.00 16.14           N
ATOM    150  C6  A   A   5      16.745  20.970  81.054  1.00 16.66           C
ATOM    151  H61 A   A   5      18.371  22.094  80.698  1.00 20.00           H
ATOM    152  H62 A   A   5      16.825  22.944  80.677  1.00 20.00           H
ATOM    153  N7  A   A   5      18.666  19.199  81.124  1.00 16.98           N
ATOM    154  C8  A   A   5      18.507  17.922  81.352  1.00 17.13           C
ATOM    155  H8  A   A   5      19.339  17.234  81.383  1.00 20.00           H
ATOM    156  N9  A   A   5      17.210  17.524  81.582  1.00 17.58           N
ATOM    157  P   T   A   6      15.257  12.426  82.015  1.00 21.74           P
ATOM    158  N1  T   A   6      14.020  16.491  78.787  1.00 11.56           N
ATOM    159  H1' T   A   6      11.924  16.165  78.763  1.00 20.00           H
ATOM    160  C1' T   A   6      12.808  15.729  79.244  1.00 13.19           C
ATOM    161  O1P T   A   6      15.041  12.230  83.466  1.00 20.00           O
ATOM    162  O2  T   A   6      12.782  18.460  78.793  1.00 10.96           O
ATOM    163  C2  T   A   6      13.858  17.882  78.679  1.00 10.00           C
ATOM    164  C2' T   A   6      12.754  14.209  79.014  1.00 15.80           C
ATOM    165 1H2' T   A   6      12.314  13.966  78.049  1.00 20.00           H
ATOM    166 2H2' T   A   6      13.737  13.750  79.083  1.00 20.00           H
ATOM    167  O2P T   A   6      14.862  11.346  81.085  1.00 20.00           O
ATOM    168  H3  T   A   6      14.831  19.615  78.270  1.00 20.00           H
ATOM    169  N3  T   A   6      14.967  18.617  78.345  1.00  9.57           N
ATOM    170  C3' T   A   6      11.933  13.690  80.198  1.00 16.65           C
ATOM    171  O3' T   A   6      10.498  13.706  80.103  1.00 18.55           O
ATOM    172  H3' T   A   6      12.288  12.691  80.477  1.00 20.00           H
ATOM    173  C4  T   A   6      16.229  18.128  78.131  1.00  9.89           C
ATOM    174  O4  T   A   6      17.145  18.916  77.918  1.00  8.77           O
ATOM    175  H4' T   A   6      11.425  14.897  81.889  1.00 20.00           H
ATOM    176  O4' T   A   6      12.659  15.934  80.637  1.00 15.64           O
ATOM    177  C4' T   A   6      12.308  14.722  81.278  1.00 16.93           C
ATOM    178  C5  T   A   6      16.339  16.675  78.197  1.00  9.73           C
ATOM    179  O5' T   A   6      14.548  13.770  81.523  1.00 18.93           O
ATOM    180  C5' T   A   6      13.460  14.350  82.224  1.00 17.68           C
ATOM    181 1H5' T   A   6      13.088  13.666  82.984  1.00 20.00           H
ATOM    182 2H5' T   A   6      13.803  15.260  82.724  1.00 20.00           H
ATOM    183  C5M T   A   6      17.687  16.022  77.917  0.00 99.00           C
ATOM    184  H6  T   A   6      15.372  14.841  78.577  1.00 20.00           H
ATOM    185  C6  T   A   6      15.254  15.909  78.513  1.00 10.45           C
ATOM    186 1H5M T   A   6      18.024  16.318  76.924  0.00  0.00           H
ATOM    187 2H5M T   A   6      17.628  14.936  77.975  0.00  0.00           H
ATOM    188 3H5M T   A   6      18.419  16.393  78.636  0.00  0.00           H
ATOM    189  P   A   A   7       9.593  13.459  78.783  1.00 23.49           P
ATOM    190  N1  A   A   7      14.329  20.042  74.553  1.00 11.85           N
ATOM    191  C1' A   A   7       9.975  17.888  76.074  1.00 15.44           C
ATOM    192  H1' A   A   7       9.720  18.911  75.766  1.00 20.00           H
ATOM    193  O1P A   A   7       8.230  13.122  79.252  1.00 20.00           O
ATOM    194  C2  A   A   7      13.122  20.530  74.788  1.00 12.25           C
ATOM    195  H2  A   A   7      13.011  21.600  74.675  1.00 20.00           H
ATOM    196  C2' A   A   7       8.919  16.923  75.524  1.00 16.83           C
ATOM    197 1H2' A   A   7       8.578  17.207  74.523  1.00 20.00           H
ATOM    198 2H2' A   A   7       9.302  15.898  75.530  1.00 20.00           H
ATOM    199  O2P A   A   7      10.277  12.498  77.882  1.00 20.00           O
ATOM    200  N3  A   A   7      12.037  19.864  75.145  1.00 13.15           N
ATOM    201  H3' A   A   7       7.240  16.127  76.646  1.00 20.00           H
ATOM    202  C3' A   A   7       7.810  17.050  76.571  1.00 17.75           C
ATOM    203  O3' A   A   7       6.913  18.150  76.352  1.00 17.97           O
ATOM    204  C4  A   A   7      12.292  18.536  75.322  1.00 12.71           C
ATOM    205  H4' A   A   7       8.126  18.017  78.451  1.00 20.00           H
ATOM    206  O4' A   A   7       9.899  17.794  77.478  1.00 18.15           O
ATOM    207  C4' A   A   7       8.641  17.273  77.850  1.00 17.96           C
ATOM    208  C5  A   A   7      13.481  17.882  75.139  1.00 12.64           C
ATOM    209  O5' A   A   7       9.536  14.913  78.069  1.00 19.22           O
ATOM    210  C5' A   A   7       8.864  16.010  78.704  1.00 18.89           C
ATOM    211 1H5' A   A   7       7.882  15.670  79.029  1.00 20.00           H
ATOM    212 2H5' A   A   7       9.428  16.304  79.588  1.00 20.00           H
ATOM    213  N6  A   A   7      15.777  18.400  74.463  1.00 12.56           N
ATOM    214  C6  A   A   7      14.529  18.739  74.719  1.00 12.39           C
ATOM    215  H61 A   A   7      16.057  17.445  74.533  1.00 20.00           H
ATOM    216  H62 A   A   7      16.419  19.152  74.232  1.00 20.00           H
ATOM    217  N7  A   A   7      13.348  16.510  75.454  1.00 12.97           N
ATOM    218  C8  A   A   7      12.094  16.418  75.821  1.00 13.78           C
ATOM    219  H8  A   A   7      11.643  15.505  76.196  1.00 20.00           H
ATOM    220  N9  A   A   7      11.379  17.592  75.712  1.00 13.80           N
ATOM    221  P   T   A   8       5.783  18.146  75.202  1.00 21.39           P
ATOM    222  N1  T   A   8      10.380  19.434  71.723  1.00 10.85           N
ATOM    223  H1' T   A   8       9.208  21.037  70.969  1.00 20.00           H
ATOM    224  C1' T   A   8       9.082  20.174  71.631  1.00 11.87           C
ATOM    225  O1P T   A   8       4.559  18.843  75.697  1.00 20.00           O
ATOM    226  O2  T   A   8      11.537  21.190  70.758  1.00 11.08           O
ATOM    227  C2  T   A   8      11.549  20.118  71.354  1.00 10.10           C
ATOM    228  C2' T   A   8       7.846  19.379  71.181  1.00 12.94           C
ATOM    229 1H2' T   A   8       7.872  19.161  70.115  1.00 20.00           H
ATOM    230 2H2' T   A   8       7.717  18.469  71.763  1.00 20.00           H
ATOM    231  O2P T   A   8       5.633  16.779  74.687  1.00 20.00           O
ATOM    232  H3  T   A   8      13.571  19.942  71.187  1.00 20.00           H
ATOM    233  N3  T   A   8      12.732  19.421  71.406  1.00  9.87           N
ATOM    234  C3' T   A   8       6.713  20.343  71.534  1.00 13.70           C
ATOM    235  O3' T   A   8       6.530  21.113  70.343  1.00 14.99           O
ATOM    236  H3' T   A   8       5.791  19.809  71.769  1.00 20.00           H
ATOM    237  C4  T   A   8      12.853  18.077  71.672  1.00  9.80           C
ATOM    238  O4  T   A   8      13.953  17.541  71.583  1.00  8.84           O
ATOM    239  H4' T   A   8       7.192  22.081  72.780  1.00 20.00           H
ATOM    240  O4' T   A   8       8.688  20.660  72.888  1.00 14.22           O
ATOM    241  C4' T   A   8       7.304  20.996  72.817  1.00 14.75           C
ATOM    242  C5  T   A   8      11.602  17.401  72.008  1.00  9.43           C
ATOM    243  O5' T   A   8       6.429  19.029  74.023  1.00 17.44           O
ATOM    244  C5' T   A   8       6.651  20.443  74.106  1.00 15.49           C
ATOM    245 1H5' T   A   8       5.713  20.971  74.289  1.00 20.00           H
ATOM    246 2H5' T   A   8       7.319  20.643  74.947  1.00 20.00           H
ATOM    247  C5M T   A   8      11.605  15.910  72.304  0.00 99.00           C
ATOM    248  H6  T   A   8       9.530  17.595  72.383  1.00 20.00           H
ATOM    249  C6  T   A   8      10.432  18.093  72.066  1.00 10.00           C
ATOM    250 1H5M T   A   8      11.677  15.365  71.364  0.00  0.00           H
ATOM    251 2H5M T   A   8      12.484  15.665  72.902  0.00  0.00           H
ATOM    252 3H5M T   A   8      10.709  15.615  72.848  0.00  0.00           H
ATOM    253  P   C   A   9       5.519  22.366  70.180  1.00 18.90           P
ATOM    254  N1  C   A   9      10.748  21.747  67.814  1.00 12.94           N
ATOM    255  C1' C   A   9      10.375  23.211  67.721  1.00 13.67           C
ATOM    256  H1' C   A   9      11.236  23.759  67.321  1.00 20.00           H
ATOM    257  O1P C   A   9       5.137  22.862  71.517  1.00 20.00           O
ATOM    258  O2  C   A   9      12.958  22.175  67.274  1.00 12.86           O
ATOM    259  C2  C   A   9      12.094  21.376  67.635  1.00 12.95           C
ATOM    260  C2' C   A   9       9.166  23.561  66.835  1.00 14.18           C
ATOM    261 1H2' C   A   9       9.485  23.793  65.825  1.00 20.00           H
ATOM    262 2H2' C   A   9       8.430  22.758  66.835  1.00 20.00           H
ATOM    263  O2P C   A   9       4.456  21.970  69.223  1.00 20.00           O
ATOM    264  N3  C   A   9      12.478  20.076  67.690  1.00 12.88           N
ATOM    265  H3' C   A   9       7.493  24.898  67.314  1.00 20.00           H
ATOM    266  O3' C   A   9       9.266  26.018  67.120  1.00 16.18           O
ATOM    267  C3' C   A   9       8.564  24.803  67.497  1.00 15.13           C
ATOM    268  C4  C   A   9      11.586  19.163  67.979  1.00 13.10           C
ATOM    269  N4  C   A   9      12.058  17.956  68.130  1.00 13.79           N
ATOM    270  C4' C   A   9       8.817  24.438  68.981  1.00 14.61           C
ATOM    271  O4' C   A   9      10.097  23.797  68.989  1.00 14.04           O
ATOM    272  H4' C   A   9       8.840  25.359  69.550  1.00 20.00           H
ATOM    273  H41 C   A   9      11.514  17.278  68.612  1.00 20.00           H
ATOM    274  H42 C   A   9      13.078  17.923  68.142  1.00 20.00           H
ATOM    275  H5  C   A   9       9.481  18.681  68.372  1.00 20.00           H
ATOM    276  C5  C   A   9      10.206  19.446  68.156  1.00 13.02           C
ATOM    277  C5' C   A   9       7.900  23.458  69.749  1.00 14.08           C
ATOM    278  O5' C   A   9       6.506  23.433  69.447  1.00 13.73           O
ATOM    279 1H5' C   A   9       8.028  23.656  70.815  1.00 20.00           H
ATOM    280 2H5' C   A   9       8.296  22.463  69.583  1.00 20.00           H
ATOM    281  C6  C   A   9       9.820  20.753  68.062  1.00 12.96           C
ATOM    282  H6  C   A   9       8.783  21.023  68.211  1.00 20.00           H
ATOM    283  P   G   A  10       8.780  27.108  65.999  1.00 21.01           P
ATOM    284  N1  G   A  10      13.239  19.907  64.300  1.00  9.37           N
ATOM    285  H1  G   A  10      13.697  19.058  64.586  1.00 20.00           H
ATOM    286  H1' G   A  10      12.959  24.594  62.586  1.00 20.00           H
ATOM    287  C1' G   A  10      11.968  24.707  63.029  1.00 12.66           C
ATOM    288  O1P G   A  10       8.997  28.477  66.532  1.00 20.00           O
ATOM    289  N2  G   A  10      15.304  20.772  63.971  1.00  9.57           N
ATOM    290  C2  G   A  10      14.017  20.973  64.009  1.00  9.64           C
ATOM    291  C2' G   A  10      11.067  25.526  62.105  1.00 15.13           C
ATOM    292 1H2' G   A  10      11.087  25.203  61.073  1.00 20.00           H
ATOM    293 2H2' G   A  10      10.050  25.575  62.485  1.00 20.00           H
ATOM    294  H21 G   A  10      15.868  21.596  64.046  1.00 20.00           H
ATOM    295  H22 G   A  10      15.699  19.864  64.201  1.00 20.00           H
ATOM    296  O2P G   A  10       7.425  26.758  65.524  1.00 20.00           O
ATOM    297  N3  G   A  10      13.567  22.169  63.642  1.00 10.00           N
ATOM    298  O3' G   A  10      12.817  27.035  61.356  1.00 16.88           O
ATOM    299  H3' G   A  10      10.992  27.711  62.053  1.00 20.00           H
ATOM    300  C3' G   A  10      11.707  26.912  62.255  1.00 15.64           C
ATOM    301  C4  G   A  10      12.200  22.251  63.671  1.00 10.02           C
ATOM    302  C4' G   A  10      12.087  26.884  63.754  1.00 15.94           C
ATOM    303  H4' G   A  10      13.090  27.315  63.871  1.00 20.00           H
ATOM    304  O4' G   A  10      12.114  25.520  64.171  1.00 15.25           O
ATOM    305  C5  G   A  10      11.314  21.230  63.961  1.00  9.89           C
ATOM    306  C5' G   A  10      11.054  27.621  64.640  1.00 17.19           C
ATOM    307  O5' G   A  10       9.774  26.965  64.716  1.00 18.51           O
ATOM    308 1H5' G   A  10      10.927  28.629  64.238  1.00 20.00           H
ATOM    309 2H5' G   A  10      11.465  27.717  65.644  1.00 20.00           H
ATOM    310  C6  G   A  10      11.859  19.945  64.326  1.00  9.97           C
ATOM    311  O6  G   A  10      11.275  18.895  64.594  1.00 10.67           O
ATOM    312  N7  G   A  10       9.991  21.677  63.796  1.00  9.56           N
ATOM    313  H8  G   A  10       9.297  23.619  63.382  1.00 20.00           H
ATOM    314  C8  G   A  10      10.135  22.943  63.497  1.00 10.42           C
ATOM    315  N9  G   A  10      11.439  23.368  63.394  1.00 11.15           N
ATOM    316  P   C   A  11      13.504  28.431  60.973  1.00 21.21           P
ATOM    317  N1  C   A  11      14.549  23.219  60.423  1.00 11.74           N
ATOM    318  C1' C   A  11      15.638  24.141  60.908  1.00 12.51           C
ATOM    319  H1' C   A  11      15.864  23.873  61.950  1.00 20.00           H
ATOM    320  O1P C   A  11      14.174  29.008  62.150  1.00 20.00           O
ATOM    321  O2  C   A  11      15.886  21.325  60.494  1.00  9.72           O
ATOM    322  C2  C   A  11      14.763  21.830  60.419  1.00 10.14           C
ATOM    323  C2' C   A  11      16.936  24.110  60.090  1.00 14.41           C
ATOM    324 1H2' C   A  11      17.746  23.752  60.723  1.00 20.00           H
ATOM    325 2H2' C   A  11      16.835  23.464  59.226  1.00 20.00           H
ATOM    326  O2P C   A  11      12.491  29.253  60.266  1.00 20.00           O
ATOM    327  N3  C   A  11      13.730  20.966  60.244  1.00  9.82           N
ATOM    328  H3' C   A  11      16.796  25.716  58.645  1.00 20.00           H
ATOM    329  O3' C   A  11      18.597  25.891  59.718  1.00 18.51           O
ATOM    330  C3' C   A  11      17.201  25.556  59.649  1.00 16.13           C
ATOM    331  C4  C   A  11      12.520  21.445  60.122  1.00  9.96           C
ATOM    332  N4  C   A  11      11.572  20.560  60.230  1.00 10.39           N
ATOM    333  C4' C   A  11      16.345  26.344  60.654  1.00 15.78           C
ATOM    334  O4' C   A  11      15.220  25.499  60.860  1.00 14.08           O
ATOM    335  H4' C   A  11      16.912  26.437  61.585  1.00 20.00           H
ATOM    336  H41 C   A  11      10.745  20.878  60.685  1.00 20.00           H
ATOM    337  H42 C   A  11      11.964  19.673  60.536  1.00 20.00           H
ATOM    338  H5  C   A  11      11.233  23.204  59.863  1.00 20.00           H
ATOM    339  C5  C   A  11      12.230  22.825  60.015  1.00 10.93           C
ATOM    340  C5' C   A  11      15.988  27.760  60.134  1.00 16.89           C
ATOM    341  O5' C   A  11      14.609  28.042  59.865  1.00 18.65           O
ATOM    342 1H5' C   A  11      16.534  27.892  59.188  1.00 20.00           H
ATOM    343 2H5' C   A  11      16.395  28.498  60.827  1.00 20.00           H
ATOM    344  C6  C   A  11      13.275  23.693  60.170  1.00 10.75           C
ATOM    345  H6  C   A  11      13.114  24.771  60.160  1.00 20.00           H
ATOM    346  P   G   A  12      19.455  26.319  58.418  1.00 22.45           P
ATOM    347  N1  G   A  12      14.597  19.379  57.263  1.00 13.69           N
ATOM    348  H1  G   A  12      13.838  18.743  57.433  1.00 20.00           H
ATOM    349  H1' G   A  12      19.141  20.760  57.584  1.00 20.00           H
ATOM    350  C1' G   A  12      19.046  21.682  57.000  1.00 15.12           C
ATOM    351  O1P G   A  12      20.909  26.152  58.647  1.00 20.00           O
ATOM    352  N2  G   A  12      16.030  17.647  57.604  1.00 14.58           N
ATOM    353  C2  G   A  12      15.852  18.935  57.502  1.00 13.96           C
ATOM    354  C2' G   A  12      19.628  21.453  55.599  1.00 16.21           C
ATOM    355 1H2' G   A  12      20.110  20.472  55.575  1.00 20.00           H
ATOM    356 2H2' G   A  12      18.831  21.493  54.848  1.00 20.00           H
ATOM    357  H21 G   A  12      16.921  17.371  57.972  1.00 20.00           H
ATOM    358  H22 G   A  12      15.228  17.024  57.678  1.00 20.00           H
ATOM    359  O2P G   A  12      18.957  27.582  57.831  1.00 20.00           O
ATOM    360  N3  G   A  12      16.943  19.675  57.383  1.00 13.67           N
ATOM    361  O3' G   A  12      21.940  22.097  55.079  1.00 16.29           O
ATOM    362  H3' G   A  12      20.296  23.181  54.529  1.00 20.00           H
ATOM    363  C3' G   A  12      20.626  22.581  55.374  1.00 16.85           C
ATOM    364  C4  G   A  12      16.656  20.989  57.142  1.00 14.00           C
ATOM    365  C4' G   A  12      20.554  23.415  56.670  1.00 17.11           C
ATOM    366  H4' G   A  12      21.539  23.623  57.085  1.00 20.00           H
ATOM    367  O4' G   A  12      19.854  22.647  57.633  1.00 15.71           O
ATOM    368  C5  G   A  12      15.423  21.556  56.906  1.00 13.76           C
ATOM    369  C5' G   A  12      19.874  24.756  56.354  1.00 17.94           C
ATOM    370  O5' G   A  12      19.031  25.184  57.392  1.00 18.79           O
ATOM    371 1H5' G   A  12      19.248  24.658  55.472  1.00 20.00           H
ATOM    372 2H5' G   A  12      20.641  25.506  56.164  1.00 20.00           H
ATOM    373  C6  G   A  12      14.278  20.688  56.956  1.00 14.26           C
ATOM    374  O6  G   A  12      13.108  20.914  56.635  1.00 14.55           O
ATOM    375  N7  G   A  12      15.574  22.903  56.550  1.00 14.64           N
ATOM    376  H8  G   A  12      17.303  24.069  56.463  1.00 20.00           H
ATOM    377  C8  G   A  12      16.862  23.101  56.638  1.00 14.42           C
ATOM    378  N9  G   A  12      17.588  21.981  56.988  1.00 14.49           N
ATOM    379 HO3' G   A  12      22.549  22.514  55.696  1.00  0.00           H
TER     380      G   A  12
ATOM    381  N1  C   B  13      11.717  15.270  58.102  1.00 18.95           N
ATOM    382  C1' C   B  13      11.981  13.803  58.119  1.00 19.78           C
ATOM    383  H1' C   B  13      12.963  13.597  57.676  1.00 20.00           H
ATOM    384  O2  C   B  13      13.892  15.765  57.550  1.00 17.75           O
ATOM    385  C2  C   B  13      12.756  16.161  57.794  1.00 18.76           C
ATOM    386  C2' C   B  13      11.988  13.198  59.522  1.00 20.28           C
ATOM    387 1H2' C   B  13      13.014  13.078  59.867  1.00 20.00           H
ATOM    388 2H2' C   B  13      11.432  13.827  60.221  1.00 20.00           H
ATOM    389  N3  C   B  13      12.484  17.461  57.532  1.00 18.35           N
ATOM    390  H3' C   B  13      10.696  11.600  60.236  1.00 20.00           H
ATOM    391  O3' C   B  13      12.166  10.774  59.009  1.00 20.23           O
ATOM    392  C3' C   B  13      11.295  11.847  59.360  1.00 20.69           C
ATOM    393  C4  C   B  13      11.258  17.902  57.679  1.00 18.28           C
ATOM    394  N4  C   B  13      11.045  19.151  57.394  1.00 18.07           N
ATOM    395  C4' C   B  13      10.422  12.043  58.117  1.00 21.16           C
ATOM    396  O4' C   B  13      10.942  13.158  57.377  1.00 20.70           O
ATOM    397  H4' C   B  13      10.625  11.164  57.483  1.00 20.00           H
ATOM    398  H41 C   B  13      10.247  19.579  57.808  1.00 20.00           H
ATOM    399  H42 C   B  13      11.875  19.724  57.264  1.00 20.00           H
ATOM    400  H5  C   B  13       9.145  17.413  57.997  1.00 20.00           H
ATOM    401  C5  C   B  13      10.155  17.050  57.958  1.00 17.96           C
ATOM    402  C5' C   B  13       8.909  12.039  58.296  1.00 21.72           C
ATOM    403  O5' C   B  13       8.356  13.019  59.197  1.00 23.50           O
ATOM    404 1H5' C   B  13       8.632  11.085  58.712  1.00 20.00           H
ATOM    405 2H5' C   B  13       8.458  12.155  57.332  1.00 20.00           H
ATOM    406  C6  C   B  13      10.430  15.742  58.183  1.00 18.08           C
ATOM    407  H6  C   B  13       9.634  15.036  58.392  1.00 20.00           H
ATOM    408 HO5' C   B  13       8.659  12.850  60.090  1.00  0.00           H
ATOM    409  P   G   B  14      12.881   9.858  60.104  1.00 20.51           P
ATOM    410  N1  G   B  14      14.884  18.377  61.072  1.00 12.75           N
ATOM    411  H1  G   B  14      14.745  19.373  60.991  1.00 20.00           H
ATOM    412  H1' G   B  14      17.429  14.079  61.485  1.00 20.00           H
ATOM    413  C1' G   B  14      16.521  13.517  61.723  1.00 16.08           C
ATOM    414  O1P G   B  14      13.501   8.720  59.388  1.00 20.00           O
ATOM    415  N2  G   B  14      17.094  18.744  60.788  1.00 12.38           N
ATOM    416  C2  G   B  14      16.148  17.889  61.060  1.00 13.62           C
ATOM    417  C2' G   B  14      16.772  12.707  63.000  1.00 16.90           C
ATOM    418 1H2' G   B  14      17.551  13.157  63.603  1.00 20.00           H
ATOM    419 2H2' G   B  14      15.863  12.628  63.596  1.00 20.00           H
ATOM    420  H21 G   B  14      18.009  18.454  61.072  1.00 20.00           H
ATOM    421  H22 G   B  14      16.841  19.731  60.784  1.00 20.00           H
ATOM    422  O2P G   B  14      11.902   9.597  61.178  1.00 20.00           O
ATOM    423  N3  G   B  14      16.470  16.602  61.211  1.00 13.63           N
ATOM    424  O3' G   B  14      18.564  11.174  62.183  1.00 18.55           O
ATOM    425  H3' G   B  14      16.889  10.551  63.219  1.00 20.00           H
ATOM    426  C3' G   B  14      17.188  11.322  62.502  1.00 17.61           C
ATOM    427  C4  G   B  14      15.386  15.818  61.518  1.00 14.11           C
ATOM    428  C4' G   B  14      16.376  11.230  61.214  1.00 17.93           C
ATOM    429  H4' G   B  14      16.943  10.644  60.493  1.00 20.00           H
ATOM    430  O4' G   B  14      16.237  12.559  60.704  1.00 17.27           O
ATOM    431  C5  G   B  14      14.068  16.228  61.596  1.00 13.49           C
ATOM    432  C5' G   B  14      15.051  10.483  61.485  1.00 17.74           C
ATOM    433  O5' G   B  14      14.023  10.865  60.592  1.00 18.46           O
ATOM    434 1H5' G   B  14      14.721  10.646  62.511  1.00 20.00           H
ATOM    435 2H5' G   B  14      15.253   9.421  61.358  1.00 20.00           H
ATOM    436  C6  G   B  14      13.767  17.611  61.332  1.00 13.69           C
ATOM    437  O6  G   B  14      12.666  18.151  61.202  1.00 13.82           O
ATOM    438  N7  G   B  14      13.230  15.143  61.882  1.00 14.88           N
ATOM    439  H8  G   B  14      13.740  13.139  62.243  1.00 20.00           H
ATOM    440  C8  G   B  14      14.062  14.150  62.031  1.00 15.06           C
ATOM    441  N9  G   B  14      15.377  14.462  61.800  1.00 15.38           N
ATOM    442  P   C   B  15      19.660  10.865  63.316  1.00 21.86           P
ATOM    443  N1  C   B  15      16.829  16.110  64.737  1.00 12.50           N
ATOM    444  C1' C   B  15      18.331  16.013  64.674  1.00 13.86           C
ATOM    445  H1' C   B  15      18.755  17.024  64.603  1.00 20.00           H
ATOM    446  O1P C   B  15      20.932  10.536  62.630  1.00 20.00           O
ATOM    447  O2  C   B  15      16.806  18.312  64.052  1.00 11.49           O
ATOM    448  C2  C   B  15      16.189  17.334  64.461  1.00 12.06           C
ATOM    449  C2' C   B  15      18.960  15.327  65.895  1.00 15.26           C
ATOM    450 1H2' C   B  15      19.053  16.009  66.724  1.00 20.00           H
ATOM    451 2H2' C   B  15      18.411  14.449  66.217  1.00 20.00           H
ATOM    452  O2P C   B  15      19.059   9.882  64.246  1.00 20.00           O
ATOM    453  N3  C   B  15      14.843  17.469  64.603  1.00 11.52           N
ATOM    454  H3' C   B  15      20.577  13.899  65.873  1.00 20.00           H
ATOM    455  O3' C   B  15      21.296  15.849  65.753  1.00 16.62           O
ATOM    456  C3' C   B  15      20.330  14.867  65.430  1.00 15.56           C
ATOM    457  C4  C   B  15      14.154  16.460  65.093  1.00 11.13           C
ATOM    458  N4  C   B  15      12.875  16.625  65.260  1.00 11.35           N
ATOM    459  C4' C   B  15      20.145  14.782  63.914  1.00 15.81           C
ATOM    460  O4' C   B  15      18.814  15.219  63.593  1.00 15.39           O
ATOM    461  H4' C   B  15      20.851  15.484  63.470  1.00 20.00           H
ATOM    462  H41 C   B  15      12.385  15.984  65.843  1.00 20.00           H
ATOM    463  H42 C   B  15      12.469  17.537  65.073  1.00 20.00           H
ATOM    464  H5  C   B  15      14.158  14.381  65.791  1.00 20.00           H
ATOM    465  C5  C   B  15      14.734  15.200  65.398  1.00 11.21           C
ATOM    466  C5' C   B  15      20.478  13.374  63.381  1.00 16.74           C
ATOM    467  O5' C   B  15      19.767  12.310  64.009  1.00 18.30           O
ATOM    468 1H5' C   B  15      21.542  13.193  63.539  1.00 20.00           H
ATOM    469 2H5' C   B  15      20.280  13.362  62.310  1.00 20.00           H
ATOM    470  C6  C   B  15      16.068  15.064  65.203  1.00 11.68           C
ATOM    471  H6  C   B  15      16.549  14.122  65.431  1.00 20.00           H
ATOM    472  P   G   B  16      22.664  15.490  66.513  1.00 19.62           P
ATOM    473  N1  G   B  16      15.392  19.998  67.544  1.00 12.64           N
ATOM    474  H1  G   B  16      14.415  20.229  67.647  1.00 20.00           H
ATOM    475  H1' G   B  16      20.080  20.661  66.303  1.00 20.00           H
ATOM    476  C1' G   B  16      20.452  19.834  66.917  1.00 14.39           C
ATOM    477  O1P G   B  16      23.684  15.136  65.494  1.00 20.00           O
ATOM    478  N2  G   B  16      15.770  22.137  66.858  1.00 11.55           N
ATOM    479  C2  G   B  16      16.255  20.962  67.141  1.00 12.53           C
ATOM    480  C2' G   B  16      21.365  20.397  67.996  1.00 14.91           C
ATOM    481 1H2' G   B  16      21.182  21.465  68.087  1.00 20.00           H
ATOM    482 2H2' G   B  16      21.189  19.886  68.944  1.00 20.00           H
ATOM    483  H21 G   B  16      16.439  22.880  66.854  1.00 20.00           H
ATOM    484  H22 G   B  16      14.788  22.318  67.056  1.00 20.00           H
ATOM    485  O2P G   B  16      22.378  14.542  67.608  1.00 20.00           O
ATOM    486  N3  G   B  16      17.568  20.808  67.025  1.00 12.95           N
ATOM    487  O3' G   B  16      23.492  21.317  67.173  1.00 15.93           O
ATOM    488  H3' G   B  16      23.327  19.576  68.339  1.00 20.00           H
ATOM    489  C3' G   B  16      22.796  20.125  67.555  1.00 15.54           C
ATOM    490  C4  G   B  16      17.993  19.595  67.497  1.00 13.07           C
ATOM    491  C4' G   B  16      22.617  19.254  66.306  1.00 15.50           C
ATOM    492  H4' G   B  16      22.936  19.866  65.463  1.00 20.00           H
ATOM    493  O4' G   B  16      21.236  18.953  66.127  1.00 14.91           O
ATOM    494  C5  G   B  16      17.216  18.581  68.013  1.00 13.09           C
ATOM    495  C5' G   B  16      23.490  17.986  66.305  1.00 16.32           C
ATOM    496  O5' G   B  16      23.037  16.927  67.141  1.00 17.01           O
ATOM    497 1H5' G   B  16      24.493  18.259  66.633  1.00 20.00           H
ATOM    498 2H5' G   B  16      23.558  17.632  65.277  1.00 20.00           H
ATOM    499  C6  G   B  16      15.786  18.744  67.974  1.00 13.07           C
ATOM    500  O6  G   B  16      14.895  17.921  68.201  1.00 13.12           O
ATOM    501  N7  G   B  16      18.036  17.545  68.490  1.00 13.47           N
ATOM    502  H8  G   B  16      20.142  17.402  68.463  1.00 20.00           H
ATOM    503  C8  G   B  16      19.246  17.966  68.229  1.00 13.64           C
ATOM    504  N9  G   B  16      19.289  19.140  67.517  1.00 13.79           N
ATOM    505  P   A   B  17      24.127  22.372  68.226  1.00 17.20           P
ATOM    506  N1  A   B  17      15.243  20.996  70.820  1.00 12.21           N
ATOM    507  C1' A   B  17      19.247  23.935  69.321  1.00 13.86           C
ATOM    508  H1' A   B  17      18.384  24.565  69.088  1.00 20.00           H
ATOM    509  O1P A   B  17      25.107  23.188  67.466  1.00 20.00           O
ATOM    510  C2  A   B  17      15.287  22.243  70.362  1.00 12.78           C
ATOM    511  H2  A   B  17      14.334  22.747  70.265  1.00 20.00           H
ATOM    512  C2' A   B  17      20.158  24.635  70.325  1.00 14.46           C
ATOM    513 1H2' A   B  17      19.598  25.111  71.125  1.00 20.00           H
ATOM    514 2H2' A   B  17      20.883  23.937  70.741  1.00 20.00           H
ATOM    515  O2P A   B  17      24.596  21.616  69.404  1.00 20.00           O
ATOM    516  N3  A   B  17      16.361  22.934  69.978  1.00 12.52           N
ATOM    517  H3' A   B  17      21.861  25.903  69.844  1.00 20.00           H
ATOM    518  C3' A   B  17      20.887  25.630  69.430  1.00 14.17           C
ATOM    519  O3' A   B  17      20.117  26.787  69.118  1.00 14.03           O
ATOM    520  C4  A   B  17      17.514  22.229  70.146  1.00 12.99           C
ATOM    521  H4' A   B  17      20.713  25.541  67.313  1.00 20.00           H
ATOM    522  O4' A   B  17      20.063  23.785  68.161  1.00 14.49           O
ATOM    523  C4' A   B  17      21.013  24.856  68.111  1.00 14.48           C
ATOM    524  C5  A   B  17      17.630  20.958  70.643  1.00 12.85           C
ATOM    525  O5' A   B  17      22.896  23.327  68.653  1.00 14.73           O
ATOM    526  C5' A   B  17      22.436  24.365  67.800  1.00 15.01           C
ATOM    527 1H5' A   B  17      23.117  25.214  67.875  1.00 20.00           H
ATOM    528 2H5' A   B  17      22.445  24.019  66.772  1.00 20.00           H
ATOM    529  N6  A   B  17      16.302  19.111  71.402  1.00 12.18           N
ATOM    530  C6  A   B  17      16.399  20.350  70.970  1.00 12.34           C
ATOM    531  H61 A   B  17      17.147  18.579  71.491  1.00 20.00           H
ATOM    532  H62 A   B  17      15.392  18.701  71.569  1.00 20.00           H
ATOM    533  N7  A   B  17      18.972  20.558  70.724  1.00 13.16           N
ATOM    534  C8  A   B  17      19.605  21.608  70.286  1.00 13.34           C
ATOM    535  H8  A   B  17      20.683  21.671  70.233  1.00 20.00           H
ATOM    536  N9  A   B  17      18.802  22.629  69.854  1.00 13.39           N
ATOM    537  P   T   B  18      19.917  28.015  70.122  1.00 13.92           P
ATOM    538  N1  T   B  18      16.736  24.361  73.545  1.00  9.61           N
ATOM    539  H1' T   B  18      15.209  25.803  73.833  1.00 20.00           H
ATOM    540  C1' T   B  18      16.172  25.740  73.311  1.00 11.19           C
ATOM    541  O1P T   B  18      19.399  29.146  69.314  1.00 20.00           O
ATOM    542  O2  T   B  18      14.587  23.526  73.844  1.00  9.75           O
ATOM    543  C2  T   B  18      15.796  23.340  73.750  1.00  9.00           C
ATOM    544  C2' T   B  18      16.989  26.976  73.736  1.00 12.71           C
ATOM    545 1H2' T   B  18      16.772  27.279  74.758  1.00 20.00           H
ATOM    546 2H2' T   B  18      18.057  26.814  73.620  1.00 20.00           H
ATOM    547  O2P T   B  18      21.172  28.190  70.872  1.00 20.00           O
ATOM    548  H3  T   B  18      15.569  21.352  74.080  1.00 20.00           H
ATOM    549  N3  T   B  18      16.266  22.067  73.929  1.00  9.74           N
ATOM    550  C3' T   B  18      16.565  28.057  72.737  1.00 14.01           C
ATOM    551  O3' T   B  18      15.414  28.823  73.093  1.00 16.57           O
ATOM    552  H3' T   B  18      17.384  28.757  72.553  1.00 20.00           H
ATOM    553  C4  T   B  18      17.578  21.682  73.959  1.00  9.67           C
ATOM    554  O4  T   B  18      17.839  20.493  74.125  1.00  9.74           O
ATOM    555  H4' T   B  18      15.496  27.632  70.912  1.00 20.00           H
ATOM    556  O4' T   B  18      15.882  25.897  71.935  1.00 12.92           O
ATOM    557  C4' T   B  18      16.298  27.184  71.499  1.00 13.66           C
ATOM    558  C5  T   B  18      18.530  22.775  73.772  1.00  9.85           C
ATOM    559  O5' T   B  18      18.757  27.472  71.092  1.00 13.63           O
ATOM    560  C5' T   B  18      17.519  26.982  70.582  1.00 13.57           C
ATOM    561 1H5' T   B  18      17.303  27.437  69.617  1.00 20.00           H
ATOM    562 2H5' T   B  18      17.620  25.910  70.416  1.00 20.00           H
ATOM    563  C5M T   B  18      20.018  22.453  73.828  0.00 99.00           C
ATOM    564  H6  T   B  18      18.816  24.846  73.407  1.00 20.00           H
ATOM    565  C6  T   B  18      18.096  24.057  73.564  1.00  9.39           C
ATOM    566 1H5M T   B  18      20.630  23.338  73.665  0.00  0.00           H
ATOM    567 2H5M T   B  18      20.250  21.695  73.080  0.00  0.00           H
ATOM    568 3H5M T   B  18      20.241  22.021  74.805  0.00  0.00           H
ATOM    569  P   A   B  19      15.421  29.909  74.291  1.00 20.78           P
ATOM    570  N1  A   B  19      14.609  21.439  77.841  1.00 11.36           N
ATOM    571  C1' A   B  19      12.640  25.751  75.864  1.00 13.91           C
ATOM    572  H1' A   B  19      11.999  24.987  75.414  1.00 20.00           H
ATOM    573  O1P A   B  19      14.791  31.166  73.815  1.00 20.00           O
ATOM    574  C2  A   B  19      13.353  21.841  77.706  1.00 11.98           C
ATOM    575  H2  A   B  19      12.595  21.121  77.982  1.00 20.00           H
ATOM    576  C2' A   B  19      11.891  26.439  76.992  1.00 15.34           C
ATOM    577 1H2' A   B  19      11.030  25.842  77.280  1.00 20.00           H
ATOM    578 2H2' A   B  19      12.558  26.595  77.836  1.00 20.00           H
ATOM    579  O2P A   B  19      16.765  29.975  74.906  1.00 20.00           O
ATOM    580  N3  A   B  19      12.923  23.008  77.243  1.00 12.52           N
ATOM    581  H3' A   B  19      11.832  28.572  77.162  1.00 20.00           H
ATOM    582  C3' A   B  19      11.482  27.807  76.465  1.00 16.75           C
ATOM    583  O3' A   B  19      10.080  27.944  76.246  1.00 18.62           O
ATOM    584  C4  A   B  19      13.953  23.851  76.945  1.00 11.65           C
ATOM    585  H4' A   B  19      11.444  27.970  74.351  1.00 20.00           H
ATOM    586  O4' A   B  19      12.999  26.757  74.923  1.00 15.99           O
ATOM    587  C4' A   B  19      12.212  27.929  75.127  1.00 17.15           C
ATOM    588  C5  A   B  19      15.295  23.608  77.100  1.00 11.69           C
ATOM    589  O5' A   B  19      14.405  29.179  75.309  1.00 19.49           O
ATOM    590  C5' A   B  19      13.003  29.249  75.061  1.00 18.05           C
ATOM    591 1H5' A   B  19      12.581  29.961  75.773  1.00 20.00           H
ATOM    592 2H5' A   B  19      12.832  29.665  74.072  1.00 20.00           H
ATOM    593  N6  A   B  19      16.782  21.752  77.601  1.00 11.71           N
ATOM    594  C6  A   B  19      15.581  22.289  77.525  1.00 11.89           C
ATOM    595  H61 A   B  19      17.572  22.294  77.316  1.00 20.00           H
ATOM    596  H62 A   B  19      16.839  20.753  77.767  1.00 20.00           H
ATOM    597  N7  A   B  19      16.056  24.748  76.777  1.00 11.46           N
ATOM    598  C8  A   B  19      15.136  25.610  76.419  1.00 12.34           C
ATOM    599  H8  A   B  19      15.340  26.625  76.105  1.00 20.00           H
ATOM    600  N9  A   B  19      13.860  25.110  76.400  1.00 12.41           N
ATOM    601  P   T   B  20       9.108  28.556  77.362  1.00 24.40           P
ATOM    602  N1  T   B  20      11.898  24.732  80.562  1.00 15.65           N
ATOM    603  H1' T   B  20      10.084  23.655  80.905  1.00 20.00           H
ATOM    604  C1' T   B  20      10.403  24.617  80.484  1.00 16.92           C
ATOM    605  O1P T   B  20       7.784  28.849  76.766  1.00 20.00           O
ATOM    606  O2  T   B  20      12.116  22.492  81.113  1.00 16.00           O
ATOM    607  C2  T   B  20      12.621  23.541  80.730  1.00 15.35           C
ATOM    608  C2' T   B  20       9.578  25.726  81.142  1.00 18.10           C
ATOM    609 1H2' T   B  20       9.528  25.614  82.230  1.00 20.00           H
ATOM    610 2H2' T   B  20       9.972  26.715  80.885  1.00 20.00           H
ATOM    611  O2P T   B  20       9.827  29.642  78.065  1.00 20.00           O
ATOM    612  H3  T   B  20      14.489  22.732  80.676  1.00 20.00           H
ATOM    613  N3  T   B  20      13.990  23.610  80.609  1.00 15.01           N
ATOM    614  C3' T   B  20       8.207  25.594  80.455  1.00 19.71           C
ATOM    615  O3' T   B  20       7.251  24.724  81.056  1.00 20.48           O
ATOM    616  H3' T   B  20       7.749  26.584  80.354  1.00 20.00           H
ATOM    617  C4  T   B  20      14.722  24.742  80.354  1.00 14.47           C
ATOM    618  O4  T   B  20      15.947  24.659  80.348  1.00 14.79           O
ATOM    619  H4' T   B  20       8.037  24.140  78.873  1.00 20.00           H
ATOM    620  O4' T   B  20       9.998  24.681  79.134  1.00 18.36           O
ATOM    621  C4' T   B  20       8.619  25.036  79.083  1.00 19.34           C
ATOM    622  C5  T   B  20      13.929  25.958  80.183  1.00 14.82           C
ATOM    623  O5' T   B  20       8.968  27.322  78.369  1.00 20.93           O
ATOM    624  C5' T   B  20       8.370  26.084  77.992  1.00 20.12           C
ATOM    625 1H5' T   B  20       7.292  26.212  77.852  1.00 20.00           H
ATOM    626 2H5' T   B  20       8.798  25.725  77.056  1.00 20.00           H
ATOM    627  C5M T   B  20      14.626  27.260  79.800  0.00 99.00           C
ATOM    628  H6  T   B  20      11.987  26.814  80.100  1.00 20.00           H
ATOM    629  C6  T   B  20      12.567  25.920  80.302  1.00 15.16           C
ATOM    630 1H5M T   B  20      13.911  28.069  79.652  0.00  0.00           H
ATOM    631 2H5M T   B  20      15.347  27.530  80.570  0.00  0.00           H
ATOM    632 3H5M T   B  20      15.176  27.101  78.873  0.00  0.00           H
ATOM    633  P   C   B  21       6.799  24.822  82.590  1.00 24.81           P
ATOM    634  N1  C   B  21      11.398  22.284  84.535  1.00 18.44           N
ATOM    635  C1' C   B  21      10.162  21.456  84.741  1.00 19.10           C
ATOM    636  H1' C   B  21      10.433  20.490  85.185  1.00 20.00           H
ATOM    637  O1P C   B  21       5.367  24.436  82.707  1.00 20.00           O
ATOM    638  O2  C   B  21      12.805  20.591  85.234  1.00 17.27           O
ATOM    639  C2  C   B  21      12.664  21.742  84.822  1.00 17.98           C
ATOM    640  C2' C   B  21       9.080  22.106  85.619  1.00 19.72           C
ATOM    641 1H2' C   B  21       9.227  21.850  86.664  1.00 20.00           H
ATOM    642 2H2' C   B  21       9.072  23.189  85.498  1.00 20.00           H
ATOM    643  O2P C   B  21       7.251  26.096  83.175  1.00 20.00           O
ATOM    644  N3  C   B  21      13.792  22.497  84.731  1.00 17.04           N
ATOM    645  H3' C   B  21       6.985  22.340  85.111  1.00 20.00           H
ATOM    646  O3' C   B  21       7.253  20.423  85.807  1.00 19.80           O
ATOM    647  C3' C   B  21       7.751  21.559  85.088  1.00 20.33           C
ATOM    648  C4  C   B  21      13.674  23.736  84.310  1.00 17.50           C
ATOM    649  N4  C   B  21      14.793  24.396  84.189  1.00 16.81           N
ATOM    650  C4' C   B  21       8.129  21.245  83.623  1.00 20.24           C
ATOM    651  O4' C   B  21       9.545  21.206  83.492  1.00 20.34           O
ATOM    652  H4' C   B  21       7.727  20.270  83.347  1.00 20.00           H
ATOM    653  H41 C   B  21      14.781  25.288  83.750  1.00 20.00           H
ATOM    654  H42 C   B  21      15.657  23.864  84.225  1.00 20.00           H
ATOM    655  H5  C   B  21      12.361  25.350  83.589  1.00 20.00           H
ATOM    656  C5  C   B  21      12.432  24.343  83.964  1.00 17.56           C
ATOM    657  C5' C   B  21       7.586  22.299  82.643  1.00 21.02           C
ATOM    658  O5' C   B  21       7.712  23.628  83.152  1.00 21.64           O
ATOM    659 1H5' C   B  21       6.537  22.077  82.438  1.00 20.00           H
ATOM    660 2H5' C   B  21       8.131  22.219  81.699  1.00 20.00           H
ATOM    661  C6  C   B  21      11.313  23.578  84.066  1.00 17.79           C
ATOM    662  H6  C   B  21      10.339  23.951  83.757  1.00 20.00           H
ATOM    663  P   G   B  22       6.704  20.513  87.335  1.00 21.01           P
ATOM    664  N1  G   B  22      15.362  23.118  87.850  1.00 13.32           N
ATOM    665  H1  G   B  22      16.259  23.425  87.512  1.00 20.00           H
ATOM    666  H1' G   B  22      12.180  20.033  89.916  1.00 20.00           H
ATOM    667  C1' G   B  22      11.316  20.504  89.440  1.00 15.10           C
ATOM    668  O1P G   B  22       5.717  19.432  87.567  1.00 20.00           O
ATOM    669  N2  G   B  22      16.290  21.074  88.253  1.00 12.71           N
ATOM    670  C2  G   B  22      15.225  21.819  88.202  1.00 12.86           C
ATOM    671  C2' G   B  22      10.165  20.563  90.448  1.00 15.90           C
ATOM    672 1H2' G   B  22      10.505  20.834  91.447  1.00 20.00           H
ATOM    673 2H2' G   B  22       9.388  21.247  90.104  1.00 20.00           H
ATOM    674  H21 G   B  22      16.103  20.089  88.235  1.00 20.00           H
ATOM    675  H22 G   B  22      17.192  21.445  87.974  1.00 20.00           H
ATOM    676  O2P G   B  22       6.334  21.906  87.673  1.00 20.00           O
ATOM    677  N3  G   B  22      14.101  21.268  88.626  1.00 13.28           N
ATOM    678  O3' G   B  22      10.328  18.231  91.256  1.00 17.39           O
ATOM    679  H3' G   B  22       8.560  19.103  90.605  1.00 20.00           H
ATOM    680  C3' G   B  22       9.629  19.132  90.394  1.00 16.79           C
ATOM    681  C4  G   B  22      13.031  22.111  88.530  1.00 13.68           C
ATOM    682  C4' G   B  22       9.902  18.775  88.917  1.00 16.42           C
ATOM    683  H4' G   B  22      10.287  17.757  88.861  1.00 20.00           H
ATOM    684  O4' G   B  22      10.884  19.656  88.404  1.00 15.78           O
ATOM    685  C5  G   B  22      13.037  23.431  88.137  1.00 13.99           C
ATOM    686  C5' G   B  22       8.671  18.908  88.014  1.00 16.97           C
ATOM    687  O5' G   B  22       8.011  20.152  88.187  1.00 18.94           O
ATOM    688 1H5' G   B  22       7.978  18.096  88.226  1.00 20.00           H
ATOM    689 2H5' G   B  22       9.003  18.826  86.977  1.00 20.00           H
ATOM    690  C6  G   B  22      14.309  24.010  87.775  1.00 13.70           C
ATOM    691  O6  G   B  22      14.584  25.172  87.473  1.00 12.88           O
ATOM    692  N7  G   B  22      11.735  23.958  88.198  1.00 14.54           N
ATOM    693  H8  G   B  22       9.929  22.967  88.646  1.00 20.00           H
ATOM    694  C8  G   B  22      11.009  22.933  88.568  1.00 14.19           C
ATOM    695  N9  G   B  22      11.735  21.800  88.856  1.00 14.07           N
ATOM    696  P   C   B  23      10.035  18.069  92.840  1.00 21.93           P
ATOM    697  N1  C   B  23      14.676  21.320  91.856  1.00 16.47           N
ATOM    698  C1' C   B  23      14.931  19.848  91.968  1.00 17.52           C
ATOM    699  H1' C   B  23      15.630  19.566  91.168  1.00 20.00           H
ATOM    700  O1P C   B  23       9.546  16.692  93.101  1.00 20.00           O
ATOM    701  O2  C   B  23      16.936  21.803  91.634  1.00 16.88           O
ATOM    702  C2  C   B  23      15.763  22.189  91.614  1.00 16.43           C
ATOM    703  C2' C   B  23      15.532  19.515  93.332  1.00 18.45           C
ATOM    704 1H2' C   B  23      16.511  19.064  93.165  1.00 20.00           H
ATOM    705 2H2' C   B  23      15.632  20.414  93.931  1.00 20.00           H
ATOM    706  O2P C   B  23       9.242  19.215  93.331  1.00 20.00           O
ATOM    707  N3  C   B  23      15.570  23.528  91.514  1.00 16.31           N
ATOM    708  H3' C   B  23      13.883  19.020  94.694  1.00 20.00           H
ATOM    709  O3' C   B  23      15.433  17.549  94.722  1.00 21.02           O
ATOM    710  C3' C   B  23      14.606  18.515  94.041  1.00 19.43           C
ATOM    711  C4  C   B  23      14.346  23.995  91.628  1.00 16.38           C
ATOM    712  N4  C   B  23      14.207  25.252  91.345  1.00 16.61           N
ATOM    713  C4' C   B  23      13.896  17.943  92.804  1.00 19.29           C
ATOM    714  O4' C   B  23      13.761  19.039  91.893  1.00 17.68           O
ATOM    715  H4' C   B  23      14.559  17.196  92.367  1.00 20.00           H
ATOM    716  H41 C   B  23      13.310  25.516  90.995  1.00 20.00           H
ATOM    717  H42 C   B  23      15.043  25.654  90.927  1.00 20.00           H
ATOM    718  H5  C   B  23      12.247  23.603  92.169  1.00 20.00           H
ATOM    719  C5  C   B  23      13.230  23.194  91.992  1.00 15.98           C
ATOM    720  C5' C   B  23      12.543  17.272  93.089  1.00 19.75           C
ATOM    721  O5' C   B  23      11.524  18.205  93.442  1.00 20.41           O
ATOM    722 1H5' C   B  23      12.666  16.543  93.893  1.00 20.00           H
ATOM    723 2H5' C   B  23      12.246  16.728  92.190  1.00 20.00           H
ATOM    724  C6  C   B  23      13.428  21.851  92.091  1.00 16.54           C
ATOM    725  H6  C   B  23      12.613  21.169  92.341  1.00 20.00           H
ATOM    726  P   G   B  24      15.250  17.027  96.255  1.00 25.73           P
ATOM    727  N1  G   B  24      16.904  25.371  94.258  1.00 18.11           N
ATOM    728  H1  G   B  24      16.815  26.247  93.769  1.00 20.00           H
ATOM    729  H1' G   B  24      18.883  20.977  94.947  1.00 20.00           H
ATOM    730  C1' G   B  24      18.192  20.691  95.745  1.00 19.19           C
ATOM    731  O1P G   B  24      15.256  15.546  96.261  1.00 20.00           O
ATOM    732  N2  G   B  24      19.132  25.443  93.860  1.00 18.34           N
ATOM    733  C2  G   B  24      18.096  24.736  94.233  1.00 17.82           C
ATOM    734  C2' G   B  24      18.932  20.624  97.086  1.00 19.66           C
ATOM    735 1H2' G   B  24      19.909  21.102  96.979  1.00 20.00           H
ATOM    736 2H2' G   B  24      18.353  21.117  97.873  1.00 20.00           H
ATOM    737  H21 G   B  24      19.975  24.928  93.692  1.00 20.00           H
ATOM    738  H22 G   B  24      18.998  26.379  93.492  1.00 20.00           H
ATOM    739  O2P G   B  24      14.190  17.769  96.962  1.00 20.00           O
ATOM    740  N3  G   B  24      18.328  23.532  94.750  1.00 17.93           N
ATOM    741  O3' G   B  24      20.389  18.782  97.759  1.00 20.29           O
ATOM    742  H3' G   B  24      18.353  18.875  98.189  1.00 20.00           H
ATOM    743  C3' G   B  24      19.055  19.136  97.397  1.00 20.03           C
ATOM    744  C4  G   B  24      17.189  22.948  95.244  1.00 18.02           C
ATOM    745  C4' G   B  24      18.608  18.455  96.101  1.00 20.49           C
ATOM    746  H4' G   B  24      19.457  18.275  95.440  1.00 20.00           H
ATOM    747  O4' G   B  24      17.734  19.385  95.492  1.00 19.95           O
ATOM    748  C5  G   B  24      15.935  23.511  95.343  1.00 17.87           C
ATOM    749  C5' G   B  24      17.877  17.141  96.404  1.00 21.51           C
ATOM    750  O5' G   B  24      16.623  17.444  96.989  1.00 22.50           O
ATOM    751 1H5' G   B  24      18.464  16.544  97.104  1.00 20.00           H
ATOM    752 2H5' G   B  24      17.742  16.565  95.484  1.00 20.00           H
ATOM    753  C6  G   B  24      15.753  24.836  94.810  1.00 17.89           C
ATOM    754  O6  G   B  24      14.770  25.576  94.858  1.00 18.50           O
ATOM    755  N7  G   B  24      15.071  22.637  96.028  1.00 18.01           N
ATOM    756  H8  G   B  24      15.403  20.650  96.660  1.00 20.00           H
ATOM    757  C8  G   B  24      15.794  21.562  96.215  1.00 18.07           C
ATOM    758  N9  G   B  24      17.086  21.677  95.755  1.00 18.18           N
ATOM    759 HO3' G   B  24      20.547  17.899  97.416  1.00  0.00           H
TER     760      G   B  24
HETATM  761  H01 RES    25      10.910  25.507  70.820  1.00  0.00           H
HETATM  762  H02 RES    25      10.742  17.119  86.137  1.00  0.00           H
HETATM  763  H03 RES    25       8.197  15.650  87.483  1.00  0.00           H
HETATM  764  H04 RES    25       8.851  16.840  86.459  1.00  0.00           H
HETATM  765  O1  RES    25       9.279  27.328  72.756  1.00  0.00           O
HETATM  766  C1  RES    25      11.931  28.167  70.336  1.00  0.00           C
HETATM  767  N1  RES    25       7.051  27.533  69.540  1.00  0.00           N
HETATM  768  C10 RES    25      12.189  24.126  71.870  1.00  0.00           C
HETATM  769  N10 RES    25       8.903  15.893  86.811  1.00  0.00           N
HETATM  770 1H10 RES    25      12.729  25.051  72.096  1.00  0.00           H
HETATM  771 2H10 RES    25      11.947  24.087  70.806  1.00  0.00           H
HETATM  772 3H10 RES    25      12.833  23.275  72.109  1.00  0.00           H
HETATM  773  N11 RES    25      10.367  14.430  87.818  1.00  0.00           N
HETATM  774  C11 RES    25       8.422  22.705  76.346  1.00  0.00           C
HETATM  775  H11 RES    25      12.744  27.436  70.341  1.00  0.00           H
HETATM  776 1H11 RES    25       9.484  13.989  88.083  1.00  0.00           H
HETATM  777  H12 RES    25      11.933  28.680  71.302  1.00  0.00           H
HETATM  778  C12 RES    25       8.365  21.837  77.543  1.00  0.00           C
HETATM  779  C13 RES    25       9.387  21.189  78.196  1.00  0.00           C
HETATM  780  H13 RES    25      12.131  28.895  69.548  1.00  0.00           H
HETATM  781 1H13 RES    25      10.437  21.168  77.930  1.00  0.00           H
HETATM  782  C14 RES    25       8.807  20.539  79.315  1.00  0.00           C
HETATM  783  C15 RES    25       7.459  20.801  79.324  1.00  0.00           C
HETATM  784 1H15 RES    25       6.674  20.499  80.004  1.00  0.00           H
HETATM  785  C16 RES    25       5.820  21.948  77.817  1.00  0.00           C
HETATM  786 1H16 RES    25       5.684  21.729  76.754  1.00  0.00           H
HETATM  787 2H16 RES    25       5.653  23.013  77.999  1.00  0.00           H
HETATM  788 3H16 RES    25       5.093  21.363  78.386  1.00  0.00           H
HETATM  789  C17 RES    25       8.891  18.812  81.070  1.00  0.00           C
HETATM  790  C18 RES    25       9.815  18.135  82.015  1.00  0.00           C
HETATM  791  C19 RES    25      11.098  18.456  82.387  1.00  0.00           C
HETATM  792 1H19 RES    25      11.701  19.284  82.031  1.00  0.00           H
HETATM  793  C2  RES    25      10.585  27.456  70.103  1.00  0.00           C
HETATM  794  N2  RES    25      10.467  26.376  71.094  1.00  0.00           N
HETATM  795  O2  RES    25       7.488  23.361  75.910  1.00  0.00           O
HETATM  796  C20 RES    25      11.469  17.532  83.405  1.00  0.00           C
HETATM  797  H21 RES    25      10.646  26.967  69.126  1.00  0.00           H
HETATM  798  C21 RES    25      10.443  16.641  83.575  1.00  0.00           C
HETATM  799 1H21 RES    25      10.329  15.763  84.187  1.00  0.00           H
HETATM  800  C22 RES    25       8.169  16.265  82.635  1.00  0.00           C
HETATM  801 1H22 RES    25       7.957  16.055  81.583  1.00  0.00           H
HETATM  802 2H22 RES    25       7.356  16.852  83.069  1.00  0.00           H
HETATM  803 3H22 RES    25       8.260  15.317  83.171  1.00  0.00           H
HETATM  804  C23 RES    25      13.122  16.800  85.173  1.00  0.00           C
HETATM  805  C24 RES    25      12.279  15.724  85.843  1.00  0.00           C
HETATM  806 1H24 RES    25      12.005  14.990  85.081  1.00  0.00           H
HETATM  807 2H24 RES    25      12.925  15.225  86.572  1.00  0.00           H
HETATM  808  C25 RES    25      10.138  15.453  87.077  1.00  0.00           C
HETATM  809  C3  RES    25       9.432  28.490  70.013  1.00  0.00           C
HETATM  810  N3  RES    25      10.959  24.072  72.671  1.00  0.00           N
HETATM  811  O3  RES    25       7.709  18.530  80.969  1.00  0.00           O
HETATM  812  H31 RES    25       9.380  29.087  70.925  1.00  0.00           H
HETATM  813  H32 RES    25       9.654  29.181  69.195  1.00  0.00           H
HETATM  814  C4  RES    25       8.092  27.919  69.744  1.00  0.00           C
HETATM  815  N4  RES    25       9.613  22.665  75.706  1.00  0.00           N
HETATM  816  O4  RES    25      14.251  16.984  85.580  1.00  0.00           O
HETATM  817  H41 RES    25      10.266  21.962  76.029  1.00  0.00           H
HETATM  818  C5  RES    25       9.915  26.380  72.325  1.00  0.00           C
HETATM  819  N5  RES    25       7.177  21.585  78.225  1.00  0.00           N
HETATM  820  N6  RES    25       9.458  19.752  80.270  1.00  0.00           N
HETATM  821  C6  RES    25      10.106  25.103  73.043  1.00  0.00           C
HETATM  822  H61 RES    25      10.467  19.815  80.299  1.00  0.00           H
HETATM  823  N7  RES    25       9.416  17.017  82.744  1.00  0.00           N
HETATM  824  C7  RES    25       9.519  24.642  74.281  1.00  0.00           C
HETATM  825  H71 RES    25       8.830  25.239  74.871  1.00  0.00           H
HETATM  826  N8  RES    25      12.679  17.521  84.106  1.00  0.00           N
HETATM  827  C8  RES    25       9.987  23.376  74.573  1.00  0.00           C
HETATM  828  H81 RES    25      13.353  18.197  83.779  1.00  0.00           H
HETATM  829  C9  RES    25      10.851  23.051  73.586  1.00  0.00           C
HETATM  830  N9  RES    25      11.086  16.244  86.533  1.00  0.00           N
HETATM  831  H91 RES    25      11.401  22.127  73.460  1.00  0.00           H
CONECT   38   37
CONECT   54   52
CONECT   39   37
CONECT   55   52
CONECT   33   61   50   37   32
CONECT   36   43   35   30
CONECT   37   46   39   38   33
CONECT   46   48   45   44   37
CONECT   47   61   51   43
CONECT   48   52   50   49   46
CONECT   51   58   56   47
CONECT   52   55   54   53   48
CONECT   56   57   51   30
CONECT   60   61   59   58
CONECT   31   30
CONECT   32   33
CONECT   40   35
CONECT   41   35
CONECT   45   46
CONECT   49   48
CONECT   59   60
CONECT   30   56   36   31
CONECT   35   41   40   36
CONECT   43   47   36
CONECT   58   60   51
CONECT   61   60   47   33
CONECT   34   29
CONECT   42   29
CONECT   44   62   46
CONECT   50   48   33
CONECT   53   52   29
CONECT   57   56
CONECT   29   11   53   42   34
CONECT   70   69
CONECT   88   86
CONECT   71   69
CONECT   89   86
CONECT   64   80   69   65   63
CONECT   68   73   67   63
CONECT   69   76   71   70   64
CONECT   76   79   75   74   69
CONECT   77   85   78   73
CONECT   79   86   81   80   76
CONECT   85   90   84   77
CONECT   86   89   88   87   79
CONECT   90   91   85   63
CONECT   65   64
CONECT   74   76
CONECT   81   79
CONECT   82   78
CONECT   83   78
CONECT   84   85
CONECT   91   90
CONECT   63   90   68   64
CONECT   73   77   68
CONECT   78   83   82   77
CONECT   66   62
CONECT   67   68
CONECT   72   62
CONECT   75   92   76
CONECT   80   79   64
CONECT   87   86   62
CONECT   62   87   72   66   44
CONECT  101  100
CONECT  117  115
CONECT  102  100
CONECT  118  115
CONECT   96  124  113  100   95
CONECT   99  106   98   93
CONECT  100  109  102  101   96
CONECT  109  111  108  107  100
CONECT  110  124  114  106
CONECT  111  115  113  112  109
CONECT  114  121  119  110
CONECT  115  118  117  116  111
CONECT  119  120  114   93
CONECT  123  124  122  121
CONECT   94   93
CONECT   95   96
CONECT  103   98
CONECT  104   98
CONECT  108  109
CONECT  112  111
CONECT  122  123
CONECT   93  119   99   94
CONECT   98  104  103   99
CONECT  106  110   99
CONECT  121  123  114
CONECT  124  123  110   96
CONECT   97   92
CONECT  105   92
CONECT  107  125  109
CONECT  113  111   96
CONECT  116  115   92
CONECT  120  119
CONECT   92  116  105   97   75
CONECT  133  132
CONECT  147  146
CONECT  134  132
CONECT  148  146
CONECT  127  156  142  132  128
CONECT  130  136  131  126
CONECT  132  138  134  133  127
CONECT  138  143  139  137  132
CONECT  140  156  144  136
CONECT  143  146  142  141  138
CONECT  144  153  150  140
CONECT  146  148  147  145  143
CONECT  150  149  144  126
CONECT  154  156  155  153
CONECT  128  127
CONECT  131  130
CONECT  137  138
CONECT  141  143
CONECT  151  149
CONECT  152  149
CONECT  155  154
CONECT  126  150  130
CONECT  136  140  130
CONECT  149  152  151  150
CONECT  153  154  144
CONECT  156  154  140  127
CONECT  129  125
CONECT  135  125
CONECT  139  157  138
CONECT  142  143  127
CONECT  145  146  125
CONECT  125  145  135  129  107
CONECT  165  164
CONECT  181  180
CONECT  186  183
CONECT  166  164
CONECT  182  180
CONECT  187  183
CONECT  188  183
CONECT  160  176  164  159  158
CONECT  163  169  162  158
CONECT  164  170  166  165  160
CONECT  170  177  172  171  164
CONECT  173  178  174  169
CONECT  177  180  176  175  170
CONECT  178  185  183  173
CONECT  180  182  181  179  177
CONECT  183  178  186  187  188
CONECT  185  184  178  158
CONECT  159  160
CONECT  168  169
CONECT  172  170
CONECT  175  177
CONECT  184  185
CONECT  158  185  163  160
CONECT  169  173  168  163
CONECT  161  157
CONECT  162  163
CONECT  167  157
CONECT  171  189  170
CONECT  174  173
CONECT  176  177  160
CONECT  179  180  157
CONECT  157  179  167  161  139
CONECT  197  196
CONECT  211  210
CONECT  198  196
CONECT  212  210
CONECT  191  220  206  196  192
CONECT  194  200  195  190
CONECT  196  202  198  197  191
CONECT  202  207  203  201  196
CONECT  204  220  208  200
CONECT  207  210  206  205  202
CONECT  208  217  214  204
CONECT  210  212  211  209  207
CONECT  214  213  208  190
CONECT  218  220  219  217
CONECT  192  191
CONECT  195  194
CONECT  201  202
CONECT  205  207
CONECT  215  213
CONECT  216  213
CONECT  219  218
CONECT  190  214  194
CONECT  200  204  194
CONECT  213  216  215  214
CONECT  217  218  208
CONECT  220  218  204  191
CONECT  193  189
CONECT  199  189
CONECT  203  221  202
CONECT  206  207  191
CONECT  209  210  189
CONECT  189  209  199  193  171
CONECT  229  228
CONECT  245  244
CONECT  250  247
CONECT  230  228
CONECT  246  244
CONECT  251  247
CONECT  252  247
CONECT  224  240  228  223  222
CONECT  227  233  226  222
CONECT  228  234  230  229  224
CONECT  234  241  236  235  228
CONECT  237  242  238  233
CONECT  241  240  244  239  234
CONECT  242  247  249  237
CONECT  244  241  243  245  246
CONECT  247  242  250  251  252
CONECT  249  242  248  222
CONECT  223  224
CONECT  232  233
CONECT  236  234
CONECT  239  241
CONECT  248  249
CONECT  222  249  227  224
CONECT  233  237  232  227
CONECT  225  221
CONECT  226  227
CONECT  231  221
CONECT  235  253  234
CONECT  238  237
CONECT  240  241  224
CONECT  243  244  221
CONECT  221  243  231  225  203
CONECT  261  260
CONECT  279  277
CONECT  262  260
CONECT  280  277
CONECT  255  254  256  260  271
CONECT  259  254  258  264
CONECT  260  255  261  262  267
CONECT  267  260  265  266  270
CONECT  268  264  269  276
CONECT  270  267  271  272  277
CONECT  276  268  275  281
CONECT  277  270  278  279  280
CONECT  281  254  276  282
CONECT  256  255
CONECT  265  267
CONECT  272  270
CONECT  273  269
CONECT  274  269
CONECT  275  276
CONECT  282  281
CONECT  254  255  259  281
CONECT  264  259  268
CONECT  269  268  273  274
CONECT  257  253
CONECT  258  259
CONECT  263  253
CONECT  266  267  283
CONECT  271  255  270
CONECT  278  253  277
CONECT  253  257  263  278  235
CONECT  292  291
CONECT  308  306
CONECT  293  291
CONECT  309  306
CONECT  287  286  291  304  315
CONECT  290  284  289  297
CONECT  291  287  292  293  300
CONECT  300  291  298  299  302
CONECT  301  297  305  315
CONECT  302  300  303  304  306
CONECT  305  301  310  312
CONECT  306  302  307  308  309
CONECT  310  284  305  311
CONECT  314  312  313  315
CONECT  285  284
CONECT  286  287
CONECT  294  289
CONECT  295  289
CONECT  299  300
CONECT  303  302
CONECT  313  314
CONECT  284  285  290  310
CONECT  289  290  294  295
CONECT  297  290  301
CONECT  312  305  314
CONECT  315  287  301  314
CONECT  288  283
CONECT  296  283
CONECT  298  300  316
CONECT  304  287  302
CONECT  307  283  306
CONECT  311  310
CONECT  283  266  288  296  307
CONECT  324  323
CONECT  342  340
CONECT  325  323
CONECT  343  340
CONECT  318  317  319  323  334
CONECT  322  317  321  327
CONECT  323  318  324  325  330
CONECT  330  323  328  329  333
CONECT  331  327  332  339
CONECT  333  330  334  335  340
CONECT  339  331  338  344
CONECT  340  333  341  342  343
CONECT  344  317  339  345
CONECT  319  318
CONECT  328  330
CONECT  335  333
CONECT  336  332
CONECT  337  332
CONECT  338  339
CONECT  345  344
CONECT  317  318  322  344
CONECT  327  322  331
CONECT  332  331  336  337
CONECT  320  316
CONECT  321  322
CONECT  326  316
CONECT  329  330  346
CONECT  334  318  333
CONECT  341  316  340
CONECT  316  298  320  326  341
CONECT  355  354
CONECT  371  369
CONECT  356  354
CONECT  372  369
CONECT  350  349  354  367  378
CONECT  353  347  352  360
CONECT  354  350  355  356  363
CONECT  363  354  361  362  365
CONECT  364  360  368  378
CONECT  365  363  366  367  369
CONECT  368  364  373  375
CONECT  369  365  370  371  372
CONECT  373  347  368  374
CONECT  377  375  376  378
CONECT  348  347
CONECT  349  350
CONECT  357  352
CONECT  358  352
CONECT  362  363
CONECT  366  365
CONECT  376  377
CONECT  379  361
CONECT  347  348  353  373
CONECT  352  353  357  358
CONECT  360  353  364
CONECT  375  368  377
CONECT  378  350  364  377
CONECT  351  346
CONECT  359  346
CONECT  361  363  379
CONECT  367  350  365
CONECT  370  346  369
CONECT  374  373
CONECT  346  329  351  359  370
CONECT  418  417
CONECT  434  432
CONECT  419  417
CONECT  435  432
CONECT  413  412  417  430  441
CONECT  416  410  415  423
CONECT  417  413  418  419  426
CONECT  426  417  424  425  428
CONECT  427  423  431  441
CONECT  428  426  429  430  432
CONECT  431  427  436  438
CONECT  432  428  433  434  435
CONECT  436  410  431  437
CONECT  440  438  439  441
CONECT  411  410
CONECT  412  413
CONECT  420  415
CONECT  421  415
CONECT  425  426
CONECT  429  428
CONECT  439  440
CONECT  410  411  416  436
CONECT  415  416  420  421
CONECT  423  416  427
CONECT  438  431  440
CONECT  441  413  427  440
CONECT  414  409
CONECT  422  409
CONECT  424  426  442
CONECT  430  413  428
CONECT  433  409  432
CONECT  437  436
CONECT  409  414  422  433  391
CONECT  450  449
CONECT  468  466
CONECT  451  449
CONECT  469  466
CONECT  444  443  445  449  460
CONECT  448  443  447  453
CONECT  449  450  444  451  456
CONECT  456  449  459  455  454
CONECT  457  465  458  453
CONECT  459  466  461  460  456
CONECT  465  470  464  457
CONECT  466  469  468  467  459
CONECT  470  443  471  465
CONECT  445  444
CONECT  454  456
CONECT  461  459
CONECT  462  458
CONECT  463  458
CONECT  464  465
CONECT  471  470
CONECT  443  444  448  470
CONECT  453  448  457
CONECT  458  463  462  457
CONECT  446  442
CONECT  447  448
CONECT  452  442
CONECT  455  472  456
CONECT  460  444  459
CONECT  467  442  466
CONECT  442  424  446  467  452
CONECT  481  480
CONECT  497  495
CONECT  482  480
CONECT  498  495
CONECT  476  504  493  480  475
CONECT  479  486  478  473
CONECT  480  489  482  481  476
CONECT  489  491  488  487  480
CONECT  490  504  494  486
CONECT  491  495  493  492  489
CONECT  494  501  499  490
CONECT  495  498  497  496  491
CONECT  499  500  494  473
CONECT  503  504  502  501
CONECT  474  473
CONECT  475  476
CONECT  483  478
CONECT  484  478
CONECT  488  489
CONECT  492  491
CONECT  502  503
CONECT  473  499  479  474
CONECT  478  484  483  479
CONECT  486  490  479
CONECT  501  503  494
CONECT  504  503  490  476
CONECT  477  472
CONECT  485  472
CONECT  487  505  489
CONECT  493  491  476
CONECT  496  495  472
CONECT  500  499
CONECT  472  496  485  477  455
CONECT  513  512
CONECT  527  526
CONECT  514  512
CONECT  528  526
CONECT  507  522  512  508  536
CONECT  510  516  511  506
CONECT  512  518  514  513  507
CONECT  518  523  519  517  512
CONECT  520  524  516  536
CONECT  523  526  522  521  518
CONECT  524  520  530  533
CONECT  526  528  527  525  523
CONECT  530  524  506  529
CONECT  534  533  535  536
CONECT  508  507
CONECT  511  510
CONECT  517  518
CONECT  521  523
CONECT  531  529
CONECT  532  529
CONECT  535  534
CONECT  506  510  530
CONECT  516  520  510
CONECT  529  530  531  532
CONECT  533  524  534
CONECT  536  520  507  534
CONECT  509  505
CONECT  515  505
CONECT  519  518  537
CONECT  522  523  507
CONECT  525  526  505
CONECT  505  525  515  509  487
CONECT  545  544
CONECT  561  560
CONECT  566  563
CONECT  546  544
CONECT  562  560
CONECT  567  563
CONECT  568  563
CONECT  540  556  538  539  544
CONECT  543  538  542  549
CONECT  544  540  545  546  550
CONECT  550  557  544  551  552
CONECT  553  558  554  549
CONECT  557  555  556  560  550
CONECT  558  563  565  553
CONECT  560  557  559  561  562
CONECT  563  558  567  566  568
CONECT  565  558  564  538
CONECT  539  540
CONECT  548  549
CONECT  552  550
CONECT  555  557
CONECT  564  565
CONECT  538  565  540  543
CONECT  549  543  548  553
CONECT  541  537
CONECT  542  543
CONECT  547  537
CONECT  551  569  550
CONECT  554  553
CONECT  556  557  540
CONECT  559  560  537
CONECT  537  559  519  541  547
CONECT  577  576
CONECT  591  590
CONECT  578  576
CONECT  592  590
CONECT  571  572  586  600  576
CONECT  574  570  580  575
CONECT  576  571  582  578  577
CONECT  582  581  583  587  576
CONECT  584  588  600  580
CONECT  587  582  585  586  590
CONECT  588  584  594  597
CONECT  590  587  589  591  592
CONECT  594  570  588  593
CONECT  598  597  599  600
CONECT  572  571
CONECT  575  574
CONECT  581  582
CONECT  585  587
CONECT  595  593
CONECT  596  593
CONECT  599  598
CONECT  570  574  594
CONECT  580  574  584
CONECT  593  594  595  596
CONECT  597  588  598
CONECT  600  571  584  598
CONECT  573  569
CONECT  579  569
CONECT  583  582  601
CONECT  586  571  587
CONECT  589  569  590
CONECT  569  573  551  589  579
CONECT  609  608
CONECT  625  624
CONECT  630  627
CONECT  610  608
CONECT  626  624
CONECT  631  627
CONECT  632  627
CONECT  604  602  603  608  620
CONECT  607  602  606  613
CONECT  608  604  609  610  614
CONECT  614  608  615  616  621
CONECT  617  613  618  622
CONECT  621  614  619  620  624
CONECT  622  617  627  629
CONECT  624  621  623  625  626
CONECT  627  630  631  632  622
CONECT  629  602  622  628
CONECT  603  604
CONECT  612  613
CONECT  616  614
CONECT  619  621
CONECT  628  629
CONECT  602  604  607  629
CONECT  613  607  612  617
CONECT  605  601
CONECT  606  607
CONECT  611  601
CONECT  615  614  633
CONECT  618  617
CONECT  620  604  621
CONECT  623  601  624
CONECT  601  583  605  611  623
CONECT  641  640
CONECT  659  657
CONECT  642  640
CONECT  660  657
CONECT  635  634  636  640  651
CONECT  639  634  638  644
CONECT  640  635  641  642  647
CONECT  647  640  645  646  650
CONECT  648  644  649  656
CONECT  650  647  651  652  657
CONECT  656  648  655  661
CONECT  657  650  658  659  660
CONECT  661  634  656  662
CONECT  636  635
CONECT  645  647
CONECT  652  650
CONECT  653  649
CONECT  654  649
CONECT  655  656
CONECT  662  661
CONECT  634  635  639  661
CONECT  644  639  648
CONECT  649  648  653  654
CONECT  637  633
CONECT  638  639
CONECT  643  633
CONECT  646  647  663
CONECT  651  635  650
CONECT  658  633  657
CONECT  633  615  637  643  658
CONECT  672  671
CONECT  688  686
CONECT  673  671
CONECT  689  686
CONECT  667  695  666  671  684
CONECT  670  664  669  677
CONECT  671  667  672  673  680
CONECT  680  671  678  679  682
CONECT  681  695  677  685
CONECT  682  680  683  684  686
CONECT  685  681  690  692
CONECT  686  682  687  688  689
CONECT  690  664  685  691
CONECT  694  695  692  693
CONECT  665  664
CONECT  666  667
CONECT  674  669
CONECT  675  669
CONECT  679  680
CONECT  683  682
CONECT  693  694
CONECT  664  665  670  690
CONECT  669  670  674  675
CONECT  677  670  681
CONECT  692  694  685
CONECT  695  694  667  681
CONECT  668  663
CONECT  676  663
CONECT  678  696  680
CONECT  684  667  682
CONECT  687  663  686
CONECT  691  690
CONECT  663  646  668  676  687
CONECT  704  703
CONECT  722  720
CONECT  705  703
CONECT  723  720
CONECT  698  697  699  703  714
CONECT  702  697  701  707
CONECT  703  698  704  705  710
CONECT  710  703  708  709  713
CONECT  711  707  712  719
CONECT  713  710  714  715  720
CONECT  719  711  718  724
CONECT  720  713  721  722  723
CONECT  724  697  719  725
CONECT  699  698
CONECT  708  710
CONECT  715  713
CONECT  716  712
CONECT  717  712
CONECT  718  719
CONECT  725  724
CONECT  697  698  702  724
CONECT  707  702  711
CONECT  712  711  716  717
CONECT  700  696
CONECT  701  702
CONECT  706  696
CONECT  709  710  726
CONECT  714  698  713
CONECT  721  696  720
CONECT  696  700  706  721  678
CONECT  735  734
CONECT  751  749
CONECT  736  734
CONECT  752  749
CONECT  730  729  734  747  758
CONECT  733  727  732  740
CONECT  734  730  735  736  743
CONECT  743  734  741  742  745
CONECT  744  740  748  758
CONECT  745  743  746  747  749
CONECT  748  744  753  755
CONECT  749  745  750  751  752
CONECT  753  727  748  754
CONECT  757  755  756  758
CONECT  728  727
CONECT  729  730
CONECT  737  732
CONECT  738  732
CONECT  742  743
CONECT  746  745
CONECT  756  757
CONECT  759  741
CONECT  727  728  733  753
CONECT  732  733  737  738
CONECT  740  733  744
CONECT  755  748  757
CONECT  758  730  744  757
CONECT  731  726
CONECT  739  726
CONECT  741  743  759
CONECT  747  730  745
CONECT  750  726  749
CONECT  754  753
CONECT  726  709  731  739  750
CONECT  770  768
CONECT  776  773
CONECT  781  779
CONECT  784  783
CONECT  786  785
CONECT  792  791
CONECT  799  798
CONECT  801  800
CONECT  806  805
CONECT  771  768
CONECT  787  785
CONECT  802  800
CONECT  807  805
CONECT  772  768
CONECT  788  785
CONECT  803  800
CONECT  766  775  777  780  793
CONECT  768  770  771  772  810
CONECT  774  778  795  815
CONECT  778  774  779  819
CONECT  779  778  781  782
CONECT  782  779  783  820
CONECT  783  782  784  819
CONECT  785  786  787  788  819
CONECT  789  790  811  820
CONECT  790  789  791  823
CONECT  791  790  792  796
CONECT  793  766  794  797  809
CONECT  796  791  798  826
CONECT  798  796  799  823
CONECT  800  801  802  803  823
CONECT  804  805  816  826
CONECT  805  804  806  807  830
CONECT  808  769  773  830
CONECT  809  793  812  813  814
CONECT  814  767  809
CONECT  818  765  794  821
CONECT  821  810  818  824
CONECT  824  821  825  827
CONECT  827  815  824  829
CONECT  829  810  827  831
CONECT  761  794
CONECT  762  830
CONECT  763  769
CONECT  764  769
CONECT  775  766
CONECT  777  766
CONECT  780  766
CONECT  797  793
CONECT  812  809
CONECT  813  809
CONECT  817  815
CONECT  822  820
CONECT  825  824
CONECT  828  826
CONECT  831  829
CONECT  767  814
CONECT  769  763  764  808
CONECT  773  776  808
CONECT  794  761  793  818
CONECT  810  768  821  829
CONECT  815  774  817  827
CONECT  819  778  783  785
CONECT  820  782  789  822
CONECT  823  790  798  800
CONECT  826  796  804  828
CONECT  830  762  805  808
CONECT  765  818
CONECT  795  774
CONECT  811  789
CONECT  816  804
END
