# Supplementary material for: Comparative in silico study of congocidine congeners as potential inhibitors of African swine fever virus
Source: PLoS One. 2019 Aug 28;14(8):e0221175. doi: 10.1371/journal.pone.0221175 (PMC6713398; doi:10.1371/journal.pone.0221175)
Supplement: S4 Data — (ZIP) [file pone.0221175.s004.zip › S4 Data Minimized PDB for predictta/congo3cgcgatatcgcg3me.pdb]

HEADER                                            01-JAN-01   ATAT              
EXPDTA    THEORETICAL MODEL                                                     
REMARK   3                                                                      
REMARK   3 REFINEMENT.                                                          
REMARK   3   PROGRAM 1                  ICM 3.8                                 
REMARK   3   AUTHORS 1      R.ABAGYAN, M.TOTROV                                 
REMARK  76                                                                      
REMARK  76 DNA (5'-D(CPGPCPGPAPTPAPTPCPGPCPG)-3'); CHAIN: A, B; ENGINEER        
CRYST1   25.480   41.260   66.880  90.00  90.00  90.00 P 21 21 21               
ATOM      1  N1  C   A   1      17.585  29.979  92.117  1.00 19.97           N
ATOM      2  C1' C   A   1      18.783  30.818  91.829  1.00 20.35           C
ATOM      3  H1' C   A   1      19.592  30.586  92.528  1.00 20.00           H
ATOM      4  O2  C   A   1      18.791  28.412  93.309  1.00 20.16           O
ATOM      5  C2  C   A   1      17.707  28.786  92.857  1.00 20.17           C
ATOM      6  C2' C   A   1      19.318  30.575  90.424  1.00 21.25           C
ATOM      7 1H2' C   A   1      20.062  29.774  90.427  1.00 20.00           H
ATOM      8 2H2' C   A   1      18.506  30.332  89.733  1.00 20.00           H
ATOM      9  N3  C   A   1      16.598  28.116  93.249  1.00 20.11           N
ATOM     10  H3' C   A   1      19.640  32.150  89.023  1.00 20.00           H
ATOM     11  O3' C   A   1      21.328  31.948  90.189  1.00 22.90           O
ATOM     12  C3' C   A   1      19.926  31.919  90.046  1.00 21.77           C
ATOM     13  C4  C   A   1      15.422  28.519  92.809  1.00 20.38           C
ATOM     14  N4  C   A   1      14.385  27.846  93.192  1.00 20.17           N
ATOM     15  C4' C   A   1      19.309  32.940  90.998  1.00 20.95           C
ATOM     16  O4' C   A   1      18.448  32.210  91.877  1.00 20.29           O
ATOM     17  H4' C   A   1      20.123  33.376  91.580  1.00 20.00           H
ATOM     18  H41 C   A   1      13.557  27.940  92.642  1.00 20.00           H
ATOM     19  H42 C   A   1      14.585  26.945  93.620  1.00 20.00           H
ATOM     20  H5  C   A   1      14.262  30.054  91.749  1.00 20.00           H
ATOM     21  C5  C   A   1      15.235  29.715  92.063  1.00 19.97           C
ATOM     22  C5' C   A   1      18.613  34.038  90.181  1.00 21.16           C
ATOM     23  O5' C   A   1      17.964  35.035  90.970  1.00 20.35           O
ATOM     24 1H5' C   A   1      17.877  33.567  89.534  1.00 20.00           H
ATOM     25 2H5' C   A   1      19.355  34.513  89.545  1.00 20.00           H
ATOM     26  C6  C   A   1      16.343  30.407  91.717  1.00 19.90           C
ATOM     27  H6  C   A   1      16.273  31.315  91.128  1.00 20.00           H
ATOM     28 HO5' C   A   1      17.058  35.082  90.659  1.00  0.00           H
ATOM     29  P   G   A   2      22.257  31.573  88.960  1.00 25.51           P
ATOM     30  N1  G   A   2      18.067  24.843  90.559  1.00 18.37           N
ATOM     31  H1  G   A   2      17.316  24.245  90.872  1.00 20.00           H
ATOM     32  H1' G   A   2      22.429  25.808  88.097  1.00 20.00           H
ATOM     33  C1' G   A   2      22.328  26.838  88.398  1.00 20.11           C
ATOM     34  O1P G   A   2      23.575  32.161  89.181  1.00 20.00           O
ATOM     35  N2  G   A   2      19.487  23.131  90.940  1.00 18.80           N
ATOM     36  C2  G   A   2      19.318  24.338  90.480  1.00 18.55           C
ATOM     37  C2' G   A   2      22.992  27.668  87.276  1.00 21.06           C
ATOM     38 1H2' G   A   2      23.242  27.012  86.443  1.00 20.00           H
ATOM     39 2H2' G   A   2      22.335  28.450  86.901  1.00 20.00           H
ATOM     40  H21 G   A   2      20.329  22.692  90.630  1.00 20.00           H
ATOM     41  H22 G   A   2      18.647  22.572  91.092  1.00 20.00           H
ATOM     42  O2P G   A   2      21.504  31.915  87.722  1.00 20.00           O
ATOM     43  N3  G   A   2      20.366  24.972  89.961  1.00 18.46           N
ATOM     44  O3' G   A   2      25.554  27.738  87.771  1.00 21.47           O
ATOM     45  H3' G   A   2      24.292  29.365  87.678  1.00 20.00           H
ATOM     46  C3' G   A   2      24.238  28.300  87.943  1.00 21.14           C
ATOM     47  C4  G   A   2      20.033  26.172  89.379  1.00 18.93           C
ATOM     48  C4' G   A   2      23.896  28.148  89.436  1.00 21.85           C
ATOM     49  H4' G   A   2      24.826  27.983  89.979  1.00 20.00           H
ATOM     50  O4' G   A   2      23.088  27.002  89.593  1.00 21.01           O
ATOM     51  C5  G   A   2      18.778  26.755  89.369  1.00 18.69           C
ATOM     52  C5' G   A   2      23.193  29.368  90.052  1.00 22.18           C
ATOM     53  O5' G   A   2      22.308  29.988  89.132  1.00 22.51           O
ATOM     54 1H5' G   A   2      23.951  30.080  90.367  1.00 20.00           H
ATOM     55 2H5' G   A   2      22.641  29.039  90.937  1.00 20.00           H
ATOM     56  C6  G   A   2      17.715  26.078  90.066  1.00 18.70           C
ATOM     57  O6  G   A   2      16.590  26.490  90.363  1.00 18.20           O
ATOM     58  N7  G   A   2      18.815  27.974  88.681  1.00 19.45           N
ATOM     59  H8  G   A   2      20.422  28.919  87.708  1.00 20.00           H
ATOM     60  C8  G   A   2      20.053  28.069  88.274  1.00 19.54           C
ATOM     61  N9  G   A   2      20.871  27.044  88.685  1.00 19.25           N
ATOM     62  P   C   A   3      25.903  26.484  86.824  1.00 22.45           P
ATOM     63  N1  C   A   3      20.401  23.646  87.058  1.00 12.50           N
ATOM     64  C1' C   A   3      21.563  22.921  87.658  1.00 13.44           C
ATOM     65  H1' C   A   3      21.213  22.470  88.590  1.00 20.00           H
ATOM     66  O1P C   A   3      27.313  26.131  87.108  1.00 20.00           O
ATOM     67  O2  C   A   3      18.932  22.166  88.029  1.00 12.06           O
ATOM     68  C2  C   A   3      19.109  23.195  87.374  1.00 12.40           C
ATOM     69  C2' C   A   3      22.068  21.795  86.785  1.00 13.95           C
ATOM     70 1H2' C   A   3      21.951  20.905  87.391  1.00 20.00           H
ATOM     71 2H2' C   A   3      21.520  21.720  85.848  1.00 20.00           H
ATOM     72  O2P C   A   3      25.499  26.824  85.444  1.00 20.00           O
ATOM     73  N3  C   A   3      18.023  23.946  87.091  1.00 12.41           N
ATOM     74  H3' C   A   3      23.733  22.438  85.529  1.00 20.00           H
ATOM     75  O3' C   A   3      24.315  20.862  86.817  1.00 14.87           O
ATOM     76  C3' C   A   3      23.559  22.034  86.535  1.00 14.37           C
ATOM     77  C4  C   A   3      18.179  25.044  86.384  1.00 12.15           C
ATOM     78  N4  C   A   3      17.097  25.729  86.174  1.00 12.61           N
ATOM     79  C4' C   A   3      23.909  23.062  87.608  1.00 14.86           C
ATOM     80  O4' C   A   3      22.697  23.734  87.926  1.00 15.08           O
ATOM     81  H4' C   A   3      24.213  22.490  88.484  1.00 20.00           H
ATOM     82  H41 C   A   3      17.120  26.515  85.565  1.00 20.00           H
ATOM     83  H42 C   A   3      16.216  25.322  86.476  1.00 20.00           H
ATOM     84  H5  C   A   3      19.574  26.444  85.418  1.00 20.00           H
ATOM     85  C5  C   A   3      19.460  25.531  85.978  1.00 11.97           C
ATOM     86  C5' C   A   3      25.108  23.953  87.192  1.00 15.62           C
ATOM     87  O5' C   A   3      24.927  25.342  87.436  1.00 17.12           O
ATOM     88 1H5' C   A   3      25.319  23.804  86.134  1.00 20.00           H
ATOM     89 2H5' C   A   3      25.983  23.620  87.750  1.00 20.00           H
ATOM     90  C6  C   A   3      20.549  24.798  86.320  1.00 11.95           C
ATOM     91  H6  C   A   3      21.554  25.116  86.049  1.00 20.00           H
ATOM     92  P   G   A   4      24.709  19.761  85.717  1.00 19.16           P
ATOM     93  N1  G   A   4      16.561  21.361  84.612  1.00 12.92           N
ATOM     94  H1  G   A   4      15.661  21.813  84.641  1.00 20.00           H
ATOM     95  H1' G   A   4      19.389  17.413  83.637  1.00 20.00           H
ATOM     96  C1' G   A   4      20.260  17.918  84.057  1.00 14.58           C
ATOM     97  O1P G   A   4      25.424  18.691  86.449  1.00 20.00           O
ATOM     98  N2  G   A   4      15.512  19.508  85.350  1.00 11.92           N
ATOM     99  C2  G   A   4      16.601  20.039  84.875  1.00 12.24           C
ATOM    100  C2' G   A   4      21.533  17.300  83.427  1.00 15.54           C
ATOM    101 1H2' G   A   4      21.297  16.642  82.591  1.00 20.00           H
ATOM    102 2H2' G   A   4      22.212  18.076  83.074  1.00 20.00           H
ATOM    103  H21 G   A   4      15.514  18.513  85.456  1.00 20.00           H
ATOM    104  H22 G   A   4      14.623  20.006  85.319  1.00 20.00           H
ATOM    105  O2P G   A   4      25.397  20.459  84.606  1.00 20.00           O
ATOM    106  N3  G   A   4      17.670  19.266  84.741  1.00 12.39           N
ATOM    107  O3' G   A   4      21.824  15.179  84.921  1.00 17.23           O
ATOM    108  H3' G   A   4      23.299  16.612  84.531  1.00 20.00           H
ATOM    109  C3' G   A   4      22.208  16.523  84.582  1.00 16.15           C
ATOM    110  C4  G   A   4      18.763  19.943  84.268  1.00 13.04           C
ATOM    111  C4' G   A   4      21.656  17.313  85.761  1.00 16.04           C
ATOM    112  H4' G   A   4      21.642  16.668  86.641  1.00 20.00           H
ATOM    113  O4' G   A   4      20.312  17.600  85.432  1.00 15.67           O
ATOM    114  C5  G   A   4      18.843  21.290  83.982  1.00 12.69           C
ATOM    115  C5' G   A   4      22.402  18.587  86.149  1.00 15.57           C
ATOM    116  O5' G   A   4      23.299  19.168  85.215  1.00 15.80           O
ATOM    117 1H5' G   A   4      22.937  18.379  87.074  1.00 20.00           H
ATOM    118 2H5' G   A   4      21.609  19.295  86.349  1.00 20.00           H
ATOM    119  C6  G   A   4      17.649  22.085  84.167  1.00 12.84           C
ATOM    120  O6  G   A   4      17.466  23.293  84.014  1.00 13.13           O
ATOM    121  N7  G   A   4      20.146  21.604  83.554  1.00 12.45           N
ATOM    122  H8  G   A   4      21.801  20.336  83.251  1.00 20.00           H
ATOM    123  C8  G   A   4      20.762  20.445  83.538  1.00 12.95           C
ATOM    124  N9  G   A   4      19.989  19.385  83.961  1.00 13.66           N
ATOM    125  P   A   A   5      21.066  14.139  83.970  1.00 22.28           P
ATOM    126  N1  A   A   5      15.502  21.134  81.174  1.00 16.10           N
ATOM    127  C1' A   A   5      16.728  16.136  81.670  1.00 18.18           C
ATOM    128  H1' A   A   5      15.720  16.127  81.234  1.00 20.00           H
ATOM    129  O1P A   A   5      20.699  12.984  84.824  1.00 20.00           O
ATOM    130  C2  A   A   5      14.771  20.055  81.412  1.00 16.81           C
ATOM    131  H2  A   A   5      13.705  20.215  81.513  1.00 20.00           H
ATOM    132  C2' A   A   5      17.543  15.003  81.013  1.00 19.00           C
ATOM    133 1H2' A   A   5      17.031  14.653  80.124  1.00 20.00           H
ATOM    134 2H2' A   A   5      18.556  15.311  80.764  1.00 20.00           H
ATOM    135  O2P A   A   5      21.925  13.908  82.791  1.00 20.00           O
ATOM    136  N3  A   A   5      15.197  18.805  81.552  1.00 17.06           N
ATOM    137  H3' A   A   5      18.636  13.485  82.061  1.00 20.00           H
ATOM    138  C3' A   A   5      17.609  13.859  82.016  1.00 19.15           C
ATOM    139  O3' A   A   5      16.844  12.734  81.553  1.00 19.50           O
ATOM    140  C4  A   A   5      16.543  18.689  81.419  1.00 17.00           C
ATOM    141  H4' A   A   5      16.612  13.977  83.948  1.00 20.00           H
ATOM    142  O4' A   A   5      16.602  15.816  83.051  1.00 19.04           O
ATOM    143  C4' A   A   5      17.276  14.592  83.345  1.00 19.68           C
ATOM    144  C5  A   A   5      17.428  19.703  81.155  1.00 16.74           C
ATOM    145  O5' A   A   5      19.724  14.910  83.497  1.00 20.74           O
ATOM    146  C5' A   A   5      18.503  14.916  84.228  1.00 20.41           C
ATOM    147 1H5' A   A   5      18.539  14.214  85.061  1.00 20.00           H
ATOM    148 2H5' A   A   5      18.352  15.909  84.655  1.00 20.00           H
ATOM    149  N6  A   A   5      17.436  22.124  80.807  1.00 16.14           N
ATOM    150  C6  A   A   5      16.816  20.980  81.028  1.00 16.66           C
ATOM    151  H61 A   A   5      18.430  22.131  80.693  1.00 20.00           H
ATOM    152  H62 A   A   5      16.871  22.957  80.683  1.00 20.00           H
ATOM    153  N7  A   A   5      18.741  19.203  81.082  1.00 16.98           N
ATOM    154  C8  A   A   5      18.578  17.921  81.280  1.00 17.13           C
ATOM    155  H8  A   A   5      19.408  17.229  81.307  1.00 20.00           H
ATOM    156  N9  A   A   5      17.280  17.520  81.496  1.00 17.58           N
ATOM    157  P   T   A   6      15.327  12.409  81.946  1.00 21.74           P
ATOM    158  N1  T   A   6      14.025  16.489  78.766  1.00 11.56           N
ATOM    159  H1' T   A   6      11.925  16.178  78.810  1.00 20.00           H
ATOM    160  C1' T   A   6      12.823  15.733  79.258  1.00 13.19           C
ATOM    161  O1P T   A   6      15.240  12.246  83.414  1.00 20.00           O
ATOM    162  O2  T   A   6      12.798  18.463  78.794  1.00 10.96           O
ATOM    163  C2  T   A   6      13.866  17.879  78.653  1.00 10.00           C
ATOM    164  C2' T   A   6      12.754  14.218  79.014  1.00 15.80           C
ATOM    165 1H2' T   A   6      12.303  13.988  78.051  1.00 20.00           H
ATOM    166 2H2' T   A   6      13.732  13.750  79.070  1.00 20.00           H
ATOM    167  O2P T   A   6      14.858  11.305  81.082  1.00 20.00           O
ATOM    168  H3  T   A   6      14.840  19.611  78.248  1.00 20.00           H
ATOM    169  N3  T   A   6      14.974  18.613  78.315  1.00  9.57           N
ATOM    170  C3' T   A   6      11.937  13.697  80.202  1.00 16.65           C
ATOM    171  O3' T   A   6      10.503  13.719  80.106  1.00 18.55           O
ATOM    172  H3' T   A   6      12.285  12.693  80.467  1.00 20.00           H
ATOM    173  C4  T   A   6      16.235  18.123  78.105  1.00  9.89           C
ATOM    174  O4  T   A   6      17.159  18.910  77.923  1.00  8.77           O
ATOM    175  H4' T   A   6      11.464  14.907  81.917  1.00 20.00           H
ATOM    176  O4' T   A   6      12.723  15.921  80.659  1.00 15.64           O
ATOM    177  C4' T   A   6      12.336  14.714  81.292  1.00 16.93           C
ATOM    178  C5  T   A   6      16.340  16.669  78.154  1.00  9.73           C
ATOM    179  O5' T   A   6      14.577  13.739  81.488  1.00 18.93           O
ATOM    180  C5' T   A   6      13.493  14.295  82.216  1.00 17.68           C
ATOM    181 1H5' T   A   6      13.127  13.578  82.948  1.00 20.00           H
ATOM    182 2H5' T   A   6      13.848  15.180  82.751  1.00 20.00           H
ATOM    183  C5M T   A   6      17.689  16.023  77.864  0.00 99.00           C
ATOM    184  H6  T   A   6      15.366  14.834  78.525  1.00 20.00           H
ATOM    185  C6  T   A   6      15.253  15.905  78.471  1.00 10.45           C
ATOM    186 1H5M T   A   6      18.025  16.331  76.874  0.00  0.00           H
ATOM    187 2H5M T   A   6      18.422  16.390  78.584  0.00  0.00           H
ATOM    188 3H5M T   A   6      17.636  14.936  77.910  0.00  0.00           H
ATOM    189  P   A   A   7       9.598  13.474  78.784  1.00 23.49           P
ATOM    190  N1  A   A   7      14.342  19.987  74.461  1.00 11.85           N
ATOM    191  C1' A   A   7       9.989  17.886  76.064  1.00 15.44           C
ATOM    192  H1' A   A   7       9.740  18.910  75.751  1.00 20.00           H
ATOM    193  O1P A   A   7       8.232  13.134  79.239  1.00 20.00           O
ATOM    194  C2  A   A   7      13.129  20.478  74.648  1.00 12.25           C
ATOM    195  H2  A   A   7      13.007  21.534  74.445  1.00 20.00           H
ATOM    196  C2' A   A   7       8.928  16.923  75.520  1.00 16.83           C
ATOM    197 1H2' A   A   7       8.586  17.204  74.519  1.00 20.00           H
ATOM    198 2H2' A   A   7       9.311  15.899  75.526  1.00 20.00           H
ATOM    199  O2P A   A   7      10.286  12.521  77.878  1.00 20.00           O
ATOM    200  N3  A   A   7      12.049  19.822  75.040  1.00 13.15           N
ATOM    201  H3' A   A   7       7.256  16.121  76.646  1.00 20.00           H
ATOM    202  C3' A   A   7       7.819  17.048  76.568  1.00 17.75           C
ATOM    203  O3' A   A   7       6.911  18.140  76.351  1.00 17.97           O
ATOM    204  C4  A   A   7      12.308  18.506  75.286  1.00 12.71           C
ATOM    205  H4' A   A   7       8.135  18.024  78.439  1.00 20.00           H
ATOM    206  O4' A   A   7       9.908  17.801  77.469  1.00 18.15           O
ATOM    207  C4' A   A   7       8.650  17.280  77.844  1.00 17.96           C
ATOM    208  C5  A   A   7      13.500  17.852  75.140  1.00 12.64           C
ATOM    209  O5' A   A   7       9.548  14.932  78.078  1.00 19.22           O
ATOM    210  C5' A   A   7       8.869  16.025  78.710  1.00 18.89           C
ATOM    211 1H5' A   A   7       7.886  15.684  79.028  1.00 20.00           H
ATOM    212 2H5' A   A   7       9.422  16.328  79.599  1.00 20.00           H
ATOM    213  N6  A   A   7      15.803  18.359  74.467  1.00 12.56           N
ATOM    214  C6  A   A   7      14.549  18.696  74.700  1.00 12.39           C
ATOM    215  H61 A   A   7      16.088  17.407  74.554  1.00 20.00           H
ATOM    216  H62 A   A   7      16.434  19.112  74.212  1.00 20.00           H
ATOM    217  N7  A   A   7      13.364  16.489  75.496  1.00 12.97           N
ATOM    218  C8  A   A   7      12.105  16.406  75.850  1.00 13.78           C
ATOM    219  H8  A   A   7      11.649  15.503  76.240  1.00 20.00           H
ATOM    220  N9  A   A   7      11.393  17.578  75.708  1.00 13.80           N
ATOM    221  P   T   A   8       5.791  18.137  75.193  1.00 21.39           P
ATOM    222  N1  T   A   8      10.381  19.442  71.737  1.00 10.85           N
ATOM    223  H1' T   A   8       9.219  21.046  70.978  1.00 20.00           H
ATOM    224  C1' T   A   8       9.086  20.187  71.643  1.00 11.87           C
ATOM    225  O1P T   A   8       4.555  18.815  75.687  1.00 20.00           O
ATOM    226  O2  T   A   8      11.528  21.163  70.708  1.00 11.08           O
ATOM    227  C2  T   A   8      11.548  20.122  71.359  1.00 10.10           C
ATOM    228  C2' T   A   8       7.846  19.402  71.190  1.00 12.94           C
ATOM    229 1H2' T   A   8       7.872  19.186  70.124  1.00 20.00           H
ATOM    230 2H2' T   A   8       7.711  18.492  71.771  1.00 20.00           H
ATOM    231  O2P T   A   8       5.656  16.774  74.667  1.00 20.00           O
ATOM    232  H3  T   A   8      13.568  19.947  71.194  1.00 20.00           H
ATOM    233  N3  T   A   8      12.730  19.424  71.410  1.00  9.87           N
ATOM    234  C3' T   A   8       6.723  20.379  71.542  1.00 13.70           C
ATOM    235  O3' T   A   8       6.559  21.174  70.363  1.00 14.99           O
ATOM    236  H3' T   A   8       5.793  19.853  71.763  1.00 20.00           H
ATOM    237  C4  T   A   8      12.851  18.080  71.684  1.00  9.80           C
ATOM    238  O4  T   A   8      13.950  17.541  71.592  1.00  8.84           O
ATOM    239  H4' T   A   8       7.198  22.099  72.808  1.00 20.00           H
ATOM    240  O4' T   A   8       8.696  20.684  72.899  1.00 14.22           O
ATOM    241  C4' T   A   8       7.311  21.014  72.835  1.00 14.75           C
ATOM    242  C5  T   A   8      11.600  17.407  72.020  1.00  9.43           C
ATOM    243  O5' T   A   8       6.434  19.037  74.023  1.00 17.44           O
ATOM    244  C5' T   A   8       6.659  20.450  74.121  1.00 15.49           C
ATOM    245 1H5' T   A   8       5.720  20.976  74.308  1.00 20.00           H
ATOM    246 2H5' T   A   8       7.327  20.647  74.964  1.00 20.00           H
ATOM    247  C5M T   A   8      11.602  15.913  72.310  0.00 99.00           C
ATOM    248  H6  T   A   8       9.527  17.604  72.397  1.00 20.00           H
ATOM    249  C6  T   A   8      10.430  18.099  72.081  1.00 10.00           C
ATOM    250 1H5M T   A   8      11.678  15.374  71.367  0.00  0.00           H
ATOM    251 2H5M T   A   8      10.705  15.615  72.849  0.00  0.00           H
ATOM    252 3H5M T   A   8      12.480  15.667  72.909  0.00  0.00           H
ATOM    253  P   C   A   9       5.560  22.442  70.215  1.00 18.90           P
ATOM    254  N1  C   A   9      10.753  21.771  67.829  1.00 12.94           N
ATOM    255  C1' C   A   9      10.391  23.238  67.752  1.00 13.67           C
ATOM    256  H1' C   A   9      11.251  23.782  67.345  1.00 20.00           H
ATOM    257  O1P C   A   9       5.182  22.927  71.558  1.00 20.00           O
ATOM    258  O2  C   A   9      12.950  22.180  67.224  1.00 12.86           O
ATOM    259  C2  C   A   9      12.092  21.390  67.618  1.00 12.95           C
ATOM    260  C2' C   A   9       9.174  23.600  66.884  1.00 14.18           C
ATOM    261 1H2' C   A   9       9.479  23.815  65.866  1.00 20.00           H
ATOM    262 2H2' C   A   9       8.427  22.807  66.904  1.00 20.00           H
ATOM    263  O2P C   A   9       4.493  22.067  69.254  1.00 20.00           O
ATOM    264  N3  C   A   9      12.468  20.086  67.663  1.00 12.88           N
ATOM    265  H3' C   A   9       7.527  24.954  67.385  1.00 20.00           H
ATOM    266  O3' C   A   9       9.297  26.064  67.142  1.00 16.18           O
ATOM    267  C3' C   A   9       8.600  24.856  67.549  1.00 15.13           C
ATOM    268  C4  C   A   9      11.575  19.181  67.972  1.00 13.10           C
ATOM    269  N4  C   A   9      12.045  17.972  68.121  1.00 13.79           N
ATOM    270  C4' C   A   9       8.878  24.508  69.034  1.00 14.61           C
ATOM    271  O4' C   A   9      10.135  23.822  69.026  1.00 14.04           O
ATOM    272  H4' C   A   9       8.958  25.435  69.598  1.00 20.00           H
ATOM    273  H41 C   A   9      11.508  17.307  68.627  1.00 20.00           H
ATOM    274  H42 C   A   9      13.065  17.941  68.128  1.00 20.00           H
ATOM    275  H5  C   A   9       9.474  18.712  68.400  1.00 20.00           H
ATOM    276  C5  C   A   9      10.200  19.472  68.171  1.00 13.02           C
ATOM    277  C5' C   A   9       7.943  23.544  69.807  1.00 14.08           C
ATOM    278  O5' C   A   9       6.550  23.521  69.499  1.00 13.73           O
ATOM    279 1H5' C   A   9       8.068  23.742  70.873  1.00 20.00           H
ATOM    280 2H5' C   A   9       8.329  22.544  69.645  1.00 20.00           H
ATOM    281  C6  C   A   9       9.823  20.782  68.093  1.00 12.96           C
ATOM    282  H6  C   A   9       8.792  21.062  68.271  1.00 20.00           H
ATOM    283  P   G   A  10       8.781  27.147  66.027  1.00 21.01           P
ATOM    284  N1  G   A  10      13.237  19.908  64.293  1.00  9.37           N
ATOM    285  H1  G   A  10      13.695  19.061  64.585  1.00 20.00           H
ATOM    286  H1' G   A  10      12.955  24.607  62.606  1.00 20.00           H
ATOM    287  C1' G   A  10      11.959  24.715  63.042  1.00 12.66           C
ATOM    288  O1P G   A  10       8.987  28.519  66.554  1.00 20.00           O
ATOM    289  N2  G   A  10      15.302  20.774  63.968  1.00  9.57           N
ATOM    290  C2  G   A  10      14.014  20.975  64.005  1.00  9.64           C
ATOM    291  C2' G   A  10      11.061  25.532  62.114  1.00 15.13           C
ATOM    292 1H2' G   A  10      11.085  25.207  61.083  1.00 20.00           H
ATOM    293 2H2' G   A  10      10.043  25.579  62.493  1.00 20.00           H
ATOM    294  H21 G   A  10      15.864  21.598  64.052  1.00 20.00           H
ATOM    295  H22 G   A  10      15.695  19.865  64.200  1.00 20.00           H
ATOM    296  O2P G   A  10       7.419  26.780  65.583  1.00 20.00           O
ATOM    297  N3  G   A  10      13.564  22.171  63.637  1.00 10.00           N
ATOM    298  O3' G   A  10      12.812  27.039  61.369  1.00 16.88           O
ATOM    299  H3' G   A  10      10.983  27.717  62.059  1.00 20.00           H
ATOM    300  C3' G   A  10      11.699  26.919  62.265  1.00 15.64           C
ATOM    301  C4  G   A  10      12.197  22.254  63.673  1.00 10.02           C
ATOM    302  C4' G   A  10      12.072  26.893  63.765  1.00 15.94           C
ATOM    303  H4' G   A  10      13.080  27.314  63.882  1.00 20.00           H
ATOM    304  O4' G   A  10      12.087  25.530  64.184  1.00 15.25           O
ATOM    305  C5  G   A  10      11.311  21.233  63.964  1.00  9.89           C
ATOM    306  C5' G   A  10      11.048  27.644  64.650  1.00 17.19           C
ATOM    307  O5' G   A  10       9.754  27.016  64.725  1.00 18.51           O
ATOM    308 1H5' G   A  10      10.945  28.658  64.254  1.00 20.00           H
ATOM    309 2H5' G   A  10      11.458  27.727  65.654  1.00 20.00           H
ATOM    310  C6  G   A  10      11.857  19.946  64.322  1.00  9.97           C
ATOM    311  O6  G   A  10      11.273  18.894  64.585  1.00 10.67           O
ATOM    312  N7  G   A  10       9.988  21.682  63.809  1.00  9.56           N
ATOM    313  H8  G   A  10       9.294  23.627  63.408  1.00 20.00           H
ATOM    314  C8  G   A  10      10.132  22.950  63.516  1.00 10.42           C
ATOM    315  N9  G   A  10      11.435  23.373  63.404  1.00 11.15           N
ATOM    316  P   C   A  11      13.497  28.432  60.975  1.00 21.21           P
ATOM    317  N1  C   A  11      14.549  23.220  60.423  1.00 11.74           N
ATOM    318  C1' C   A  11      15.639  24.141  60.909  1.00 12.51           C
ATOM    319  H1' C   A  11      15.864  23.873  61.951  1.00 20.00           H
ATOM    320  O1P C   A  11      14.165  29.019  62.148  1.00 20.00           O
ATOM    321  O2  C   A  11      15.886  21.325  60.487  1.00  9.72           O
ATOM    322  C2  C   A  11      14.764  21.830  60.417  1.00 10.14           C
ATOM    323  C2' C   A  11      16.938  24.112  60.091  1.00 14.41           C
ATOM    324 1H2' C   A  11      17.747  23.755  60.725  1.00 20.00           H
ATOM    325 2H2' C   A  11      16.839  23.464  59.229  1.00 20.00           H
ATOM    326  O2P C   A  11      12.484  29.248  60.264  1.00 20.00           O
ATOM    327  N3  C   A  11      13.730  20.967  60.241  1.00  9.82           N
ATOM    328  H3' C   A  11      16.795  25.717  58.646  1.00 20.00           H
ATOM    329  O3' C   A  11      18.596  25.893  59.717  1.00 18.51           O
ATOM    330  C3' C   A  11      17.201  25.558  59.650  1.00 16.13           C
ATOM    331  C4  C   A  11      12.520  21.447  60.122  1.00  9.96           C
ATOM    332  N4  C   A  11      11.572  20.562  60.232  1.00 10.39           N
ATOM    333  C4' C   A  11      16.344  26.345  60.654  1.00 15.78           C
ATOM    334  O4' C   A  11      15.220  25.499  60.861  1.00 14.08           O
ATOM    335  H4' C   A  11      16.911  26.438  61.585  1.00 20.00           H
ATOM    336  H41 C   A  11      10.748  20.880  60.692  1.00 20.00           H
ATOM    337  H42 C   A  11      11.965  19.675  60.535  1.00 20.00           H
ATOM    338  H5  C   A  11      11.233  23.207  59.869  1.00 20.00           H
ATOM    339  C5  C   A  11      12.229  22.826  60.019  1.00 10.93           C
ATOM    340  C5' C   A  11      15.984  27.761  60.137  1.00 16.89           C
ATOM    341  O5' C   A  11      14.603  28.040  59.869  1.00 18.65           O
ATOM    342 1H5' C   A  11      16.528  27.894  59.192  1.00 20.00           H
ATOM    343 2H5' C   A  11      16.389  28.499  60.830  1.00 20.00           H
ATOM    344  C6  C   A  11      13.275  23.695  60.175  1.00 10.75           C
ATOM    345  H6  C   A  11      13.113  24.771  60.168  1.00 20.00           H
ATOM    346  P   G   A  12      19.455  26.320  58.417  1.00 22.45           P
ATOM    347  N1  G   A  12      14.598  19.379  57.262  1.00 13.69           N
ATOM    348  H1  G   A  12      13.838  18.743  57.434  1.00 20.00           H
ATOM    349  H1' G   A  12      19.141  20.761  57.583  1.00 20.00           H
ATOM    350  C1' G   A  12      19.046  21.682  56.999  1.00 15.12           C
ATOM    351  O1P G   A  12      20.908  26.153  58.645  1.00 20.00           O
ATOM    352  N2  G   A  12      16.030  17.647  57.606  1.00 14.58           N
ATOM    353  C2  G   A  12      15.852  18.935  57.502  1.00 13.96           C
ATOM    354  C2' G   A  12      19.630  21.453  55.599  1.00 16.21           C
ATOM    355 1H2' G   A  12      20.112  20.473  55.575  1.00 20.00           H
ATOM    356 2H2' G   A  12      18.833  21.490  54.847  1.00 20.00           H
ATOM    357  H21 G   A  12      16.921  17.373  57.977  1.00 20.00           H
ATOM    358  H22 G   A  12      15.229  17.024  57.680  1.00 20.00           H
ATOM    359  O2P G   A  12      18.958  27.583  57.830  1.00 20.00           O
ATOM    360  N3  G   A  12      16.943  19.676  57.383  1.00 13.67           N
ATOM    361  O3' G   A  12      21.941  22.100  55.080  1.00 16.29           O
ATOM    362  H3' G   A  12      20.296  23.181  54.528  1.00 20.00           H
ATOM    363  C3' G   A  12      20.627  22.582  55.374  1.00 16.85           C
ATOM    364  C4  G   A  12      16.656  20.989  57.141  1.00 14.00           C
ATOM    365  C4' G   A  12      20.554  23.416  56.670  1.00 17.11           C
ATOM    366  H4' G   A  12      21.539  23.624  57.084  1.00 20.00           H
ATOM    367  O4' G   A  12      19.853  22.648  57.632  1.00 15.71           O
ATOM    368  C5  G   A  12      15.423  21.555  56.904  1.00 13.76           C
ATOM    369  C5' G   A  12      19.874  24.757  56.352  1.00 17.94           C
ATOM    370  O5' G   A  12      19.031  25.186  57.390  1.00 18.79           O
ATOM    371 1H5' G   A  12      19.249  24.659  55.470  1.00 20.00           H
ATOM    372 2H5' G   A  12      20.642  25.506  56.162  1.00 20.00           H
ATOM    373  C6  G   A  12      14.279  20.687  56.954  1.00 14.26           C
ATOM    374  O6  G   A  12      13.108  20.912  56.631  1.00 14.55           O
ATOM    375  N7  G   A  12      15.574  22.902  56.547  1.00 14.64           N
ATOM    376  H8  G   A  12      17.302  24.069  56.462  1.00 20.00           H
ATOM    377  C8  G   A  12      16.862  23.101  56.637  1.00 14.42           C
ATOM    378  N9  G   A  12      17.587  21.981  56.986  1.00 14.49           N
ATOM    379 HO3' G   A  12      22.547  22.512  55.702  1.00  0.00           H
TER     380      G   A  12
ATOM    381  N1  C   B  13      11.717  15.270  58.101  1.00 18.95           N
ATOM    382  C1' C   B  13      11.980  13.802  58.118  1.00 19.78           C
ATOM    383  H1' C   B  13      12.961  13.595  57.675  1.00 20.00           H
ATOM    384  O2  C   B  13      13.891  15.764  57.544  1.00 17.75           O
ATOM    385  C2  C   B  13      12.756  16.160  57.790  1.00 18.76           C
ATOM    386  C2' C   B  13      11.987  13.197  59.521  1.00 20.28           C
ATOM    387 1H2' C   B  13      13.012  13.077  59.866  1.00 20.00           H
ATOM    388 2H2' C   B  13      11.432  13.827  60.220  1.00 20.00           H
ATOM    389  N3  C   B  13      12.483  17.460  57.528  1.00 18.35           N
ATOM    390  H3' C   B  13      10.695  11.599  60.236  1.00 20.00           H
ATOM    391  O3' C   B  13      12.164  10.773  59.008  1.00 20.23           O
ATOM    392  C3' C   B  13      11.293  11.846  59.360  1.00 20.69           C
ATOM    393  C4  C   B  13      11.258  17.902  57.679  1.00 18.28           C
ATOM    394  N4  C   B  13      11.045  19.150  57.394  1.00 18.07           N
ATOM    395  C4' C   B  13      10.419  12.044  58.118  1.00 21.16           C
ATOM    396  O4' C   B  13      10.938  13.159  57.378  1.00 20.70           O
ATOM    397  H4' C   B  13      10.624  11.165  57.483  1.00 20.00           H
ATOM    398  H41 C   B  13      10.250  19.580  57.814  1.00 20.00           H
ATOM    399  H42 C   B  13      11.875  19.723  57.262  1.00 20.00           H
ATOM    400  H5  C   B  13       9.145  17.414  58.000  1.00 20.00           H
ATOM    401  C5  C   B  13      10.155  17.050  57.959  1.00 17.96           C
ATOM    402  C5' C   B  13       8.906  12.036  58.295  1.00 21.72           C
ATOM    403  O5' C   B  13       8.354  13.011  59.200  1.00 23.50           O
ATOM    404 1H5' C   B  13       8.631  11.081  58.709  1.00 20.00           H
ATOM    405 2H5' C   B  13       8.455  12.153  57.332  1.00 20.00           H
ATOM    406  C6  C   B  13      10.430  15.742  58.185  1.00 18.08           C
ATOM    407  H6  C   B  13       9.634  15.036  58.396  1.00 20.00           H
ATOM    408 HO5' C   B  13       8.676  12.854  60.087  1.00  0.00           H
ATOM    409  P   G   B  14      12.881   9.857  60.101  1.00 20.51           P
ATOM    410  N1  G   B  14      14.882  18.375  61.069  1.00 12.75           N
ATOM    411  H1  G   B  14      14.744  19.371  60.989  1.00 20.00           H
ATOM    412  H1' G   B  14      17.429  14.078  61.486  1.00 20.00           H
ATOM    413  C1' G   B  14      16.521  13.515  61.724  1.00 16.08           C
ATOM    414  O1P G   B  14      13.500   8.720  59.382  1.00 20.00           O
ATOM    415  N2  G   B  14      17.093  18.743  60.789  1.00 12.38           N
ATOM    416  C2  G   B  14      16.147  17.887  61.059  1.00 13.62           C
ATOM    417  C2' G   B  14      16.772  12.705  63.001  1.00 16.90           C
ATOM    418 1H2' G   B  14      17.551  13.155  63.603  1.00 20.00           H
ATOM    419 2H2' G   B  14      15.864  12.626  63.597  1.00 20.00           H
ATOM    420  H21 G   B  14      18.007  18.454  61.077  1.00 20.00           H
ATOM    421  H22 G   B  14      16.839  19.729  60.784  1.00 20.00           H
ATOM    422  O2P G   B  14      11.903   9.594  61.175  1.00 20.00           O
ATOM    423  N3  G   B  14      16.469  16.601  61.211  1.00 13.63           N
ATOM    424  O3' G   B  14      18.564  11.172  62.181  1.00 18.55           O
ATOM    425  H3' G   B  14      16.890  10.548  63.217  1.00 20.00           H
ATOM    426  C3' G   B  14      17.188  11.320  62.502  1.00 17.61           C
ATOM    427  C4  G   B  14      15.385  15.817  61.519  1.00 14.11           C
ATOM    428  C4' G   B  14      16.375  11.229  61.214  1.00 17.93           C
ATOM    429  H4' G   B  14      16.942  10.643  60.492  1.00 20.00           H
ATOM    430  O4' G   B  14      16.238  12.558  60.704  1.00 17.27           O
ATOM    431  C5  G   B  14      14.067  16.226  61.594  1.00 13.49           C
ATOM    432  C5' G   B  14      15.050  10.483  61.484  1.00 17.74           C
ATOM    433  O5' G   B  14      14.024  10.863  60.588  1.00 18.46           O
ATOM    434 1H5' G   B  14      14.717  10.649  62.509  1.00 20.00           H
ATOM    435 2H5' G   B  14      15.251   9.420  61.360  1.00 20.00           H
ATOM    436  C6  G   B  14      13.766  17.609  61.327  1.00 13.69           C
ATOM    437  O6  G   B  14      12.665  18.147  61.192  1.00 13.82           O
ATOM    438  N7  G   B  14      13.229  15.140  61.879  1.00 14.88           N
ATOM    439  H8  G   B  14      13.740  13.138  62.244  1.00 20.00           H
ATOM    440  C8  G   B  14      14.062  14.148  62.031  1.00 15.06           C
ATOM    441  N9  G   B  14      15.377  14.460  61.801  1.00 15.38           N
ATOM    442  P   C   B  15      19.661  10.865  63.313  1.00 21.86           P
ATOM    443  N1  C   B  15      16.830  16.110  64.739  1.00 12.50           N
ATOM    444  C1' C   B  15      18.332  16.013  64.677  1.00 13.86           C
ATOM    445  H1' C   B  15      18.756  17.024  64.606  1.00 20.00           H
ATOM    446  O1P C   B  15      20.933  10.537  62.627  1.00 20.00           O
ATOM    447  O2  C   B  15      16.807  18.311  64.048  1.00 11.49           O
ATOM    448  C2  C   B  15      16.189  17.334  64.460  1.00 12.06           C
ATOM    449  C2' C   B  15      18.962  15.325  65.897  1.00 15.26           C
ATOM    450 1H2' C   B  15      19.056  16.007  66.726  1.00 20.00           H
ATOM    451 2H2' C   B  15      18.412  14.448  66.219  1.00 20.00           H
ATOM    452  O2P C   B  15      19.063   9.880  64.243  1.00 20.00           O
ATOM    453  N3  C   B  15      14.844  17.469  64.600  1.00 11.52           N
ATOM    454  H3' C   B  15      20.579  13.897  65.873  1.00 20.00           H
ATOM    455  O3' C   B  15      21.298  15.847  65.753  1.00 16.62           O
ATOM    456  C3' C   B  15      20.332  14.866  65.431  1.00 15.56           C
ATOM    457  C4  C   B  15      14.155  16.461  65.093  1.00 11.13           C
ATOM    458  N4  C   B  15      12.875  16.626  65.260  1.00 11.35           N
ATOM    459  C4' C   B  15      20.146  14.781  63.915  1.00 15.81           C
ATOM    460  O4' C   B  15      18.815  15.219  63.595  1.00 15.39           O
ATOM    461  H4' C   B  15      20.851  15.484  63.471  1.00 20.00           H
ATOM    462  H41 C   B  15      12.389  15.992  65.852  1.00 20.00           H
ATOM    463  H42 C   B  15      12.471  17.539  65.073  1.00 20.00           H
ATOM    464  H5  C   B  15      14.158  14.383  65.792  1.00 20.00           H
ATOM    465  C5  C   B  15      14.735  15.202  65.399  1.00 11.21           C
ATOM    466  C5' C   B  15      20.478  13.374  63.381  1.00 16.74           C
ATOM    467  O5' C   B  15      19.768  12.309  64.008  1.00 18.30           O
ATOM    468 1H5' C   B  15      21.542  13.193  63.538  1.00 20.00           H
ATOM    469 2H5' C   B  15      20.279  13.363  62.310  1.00 20.00           H
ATOM    470  C6  C   B  15      16.069  15.064  65.205  1.00 11.68           C
ATOM    471  H6  C   B  15      16.550  14.123  65.433  1.00 20.00           H
ATOM    472  P   G   B  16      22.667  15.489  66.511  1.00 19.62           P
ATOM    473  N1  G   B  16      15.388  19.998  67.545  1.00 12.64           N
ATOM    474  H1  G   B  16      14.411  20.229  67.649  1.00 20.00           H
ATOM    475  H1' G   B  16      20.078  20.661  66.304  1.00 20.00           H
ATOM    476  C1' G   B  16      20.450  19.835  66.918  1.00 14.39           C
ATOM    477  O1P G   B  16      23.688  15.137  65.492  1.00 20.00           O
ATOM    478  N2  G   B  16      15.765  22.137  66.862  1.00 11.55           N
ATOM    479  C2  G   B  16      16.251  20.963  67.145  1.00 12.53           C
ATOM    480  C2' G   B  16      21.364  20.398  67.996  1.00 14.91           C
ATOM    481 1H2' G   B  16      21.183  21.467  68.086  1.00 20.00           H
ATOM    482 2H2' G   B  16      21.188  19.889  68.945  1.00 20.00           H
ATOM    483  H21 G   B  16      16.433  22.882  66.864  1.00 20.00           H
ATOM    484  H22 G   B  16      14.781  22.317  67.055  1.00 20.00           H
ATOM    485  O2P G   B  16      22.385  14.540  67.606  1.00 20.00           O
ATOM    486  N3  G   B  16      17.564  20.809  67.028  1.00 12.95           N
ATOM    487  O3' G   B  16      23.493  21.317  67.174  1.00 15.93           O
ATOM    488  H3' G   B  16      23.326  19.576  68.340  1.00 20.00           H
ATOM    489  C3' G   B  16      22.795  20.125  67.556  1.00 15.54           C
ATOM    490  C4  G   B  16      17.989  19.595  67.499  1.00 13.07           C
ATOM    491  C4' G   B  16      22.616  19.254  66.307  1.00 15.50           C
ATOM    492  H4' G   B  16      22.934  19.867  65.464  1.00 20.00           H
ATOM    493  O4' G   B  16      21.235  18.954  66.129  1.00 14.91           O
ATOM    494  C5  G   B  16      17.212  18.580  68.013  1.00 13.09           C
ATOM    495  C5' G   B  16      23.489  17.986  66.304  1.00 16.32           C
ATOM    496  O5' G   B  16      23.040  16.926  67.140  1.00 17.01           O
ATOM    497 1H5' G   B  16      24.493  18.261  66.630  1.00 20.00           H
ATOM    498 2H5' G   B  16      23.557  17.633  65.276  1.00 20.00           H
ATOM    499  C6  G   B  16      15.781  18.743  67.972  1.00 13.07           C
ATOM    500  O6  G   B  16      14.890  17.919  68.193  1.00 13.12           O
ATOM    501  N7  G   B  16      18.033  17.544  68.488  1.00 13.47           N
ATOM    502  H8  G   B  16      20.139  17.403  68.464  1.00 20.00           H
ATOM    503  C8  G   B  16      19.243  17.967  68.230  1.00 13.64           C
ATOM    504  N9  G   B  16      19.286  19.141  67.518  1.00 13.79           N
ATOM    505  P   A   B  17      24.130  22.372  68.225  1.00 17.20           P
ATOM    506  N1  A   B  17      15.242  21.001  70.840  1.00 12.21           N
ATOM    507  C1' A   B  17      19.244  23.937  69.323  1.00 13.86           C
ATOM    508  H1' A   B  17      18.381  24.566  69.088  1.00 20.00           H
ATOM    509  O1P A   B  17      25.110  23.187  67.465  1.00 20.00           O
ATOM    510  C2  A   B  17      15.285  22.255  70.395  1.00 12.78           C
ATOM    511  H2  A   B  17      14.332  22.765  70.320  1.00 20.00           H
ATOM    512  C2' A   B  17      20.155  24.637  70.326  1.00 14.46           C
ATOM    513 1H2' A   B  17      19.596  25.116  71.125  1.00 20.00           H
ATOM    514 2H2' A   B  17      20.878  23.938  70.745  1.00 20.00           H
ATOM    515  O2P A   B  17      24.600  21.616  69.404  1.00 20.00           O
ATOM    516  N3  A   B  17      16.358  22.943  70.003  1.00 12.52           N
ATOM    517  H3' A   B  17      21.866  25.896  69.847  1.00 20.00           H
ATOM    518  C3' A   B  17      20.890  25.630  69.432  1.00 14.17           C
ATOM    519  O3' A   B  17      20.128  26.792  69.121  1.00 14.03           O
ATOM    520  C4  A   B  17      17.511  22.232  70.155  1.00 12.99           C
ATOM    521  H4' A   B  17      20.712  25.540  67.315  1.00 20.00           H
ATOM    522  O4' A   B  17      20.063  23.785  68.164  1.00 14.49           O
ATOM    523  C4' A   B  17      21.013  24.855  68.113  1.00 14.48           C
ATOM    524  C5  A   B  17      17.627  20.958  70.643  1.00 12.85           C
ATOM    525  O5' A   B  17      22.899  23.329  68.653  1.00 14.73           O
ATOM    526  C5' A   B  17      22.435  24.363  67.798  1.00 15.01           C
ATOM    527 1H5' A   B  17      23.116  25.212  67.868  1.00 20.00           H
ATOM    528 2H5' A   B  17      22.441  24.014  66.772  1.00 20.00           H
ATOM    529  N6  A   B  17      16.298  19.110  71.398  1.00 12.18           N
ATOM    530  C6  A   B  17      16.397  20.351  70.973  1.00 12.34           C
ATOM    531  H61 A   B  17      17.140  18.572  71.478  1.00 20.00           H
ATOM    532  H62 A   B  17      15.386  18.707  71.576  1.00 20.00           H
ATOM    533  N7  A   B  17      18.968  20.555  70.716  1.00 13.16           N
ATOM    534  C8  A   B  17      19.601  21.608  70.282  1.00 13.34           C
ATOM    535  H8  A   B  17      20.679  21.670  70.226  1.00 20.00           H
ATOM    536  N9  A   B  17      18.798  22.631  69.857  1.00 13.39           N
ATOM    537  P   T   B  18      19.937  28.024  70.123  1.00 13.92           P
ATOM    538  N1  T   B  18      16.715  24.372  73.530  1.00  9.61           N
ATOM    539  H1' T   B  18      15.189  25.818  73.799  1.00 20.00           H
ATOM    540  C1' T   B  18      16.162  25.754  73.295  1.00 11.19           C
ATOM    541  O1P T   B  18      19.426  29.157  69.313  1.00 20.00           O
ATOM    542  O2  T   B  18      14.558  23.545  73.787  1.00  9.75           O
ATOM    543  C2  T   B  18      15.765  23.353  73.707  1.00  9.00           C
ATOM    544  C2' T   B  18      16.981  26.984  73.733  1.00 12.71           C
ATOM    545 1H2' T   B  18      16.760  27.283  74.755  1.00 20.00           H
ATOM    546 2H2' T   B  18      18.048  26.820  73.622  1.00 20.00           H
ATOM    547  O2P T   B  18      21.193  28.193  70.873  1.00 20.00           O
ATOM    548  H3  T   B  18      15.532  21.361  74.014  1.00 20.00           H
ATOM    549  N3  T   B  18      16.232  22.078  73.898  1.00  9.74           N
ATOM    550  C3' T   B  18      16.565  28.071  72.739  1.00 14.01           C
ATOM    551  O3' T   B  18      15.408  28.829  73.097  1.00 16.57           O
ATOM    552  H3' T   B  18      17.385  28.772  72.567  1.00 20.00           H
ATOM    553  C4  T   B  18      17.543  21.693  73.958  1.00  9.67           C
ATOM    554  O4  T   B  18      17.804  20.505  74.136  1.00  9.74           O
ATOM    555  H4' T   B  18      15.515  27.654  70.901  1.00 20.00           H
ATOM    556  O4' T   B  18      15.902  25.915  71.915  1.00 12.92           O
ATOM    557  C4' T   B  18      16.314  27.206  71.492  1.00 13.66           C
ATOM    558  C5  T   B  18      18.501  22.783  73.778  1.00  9.85           C
ATOM    559  O5' T   B  18      18.774  27.494  71.094  1.00 13.63           O
ATOM    560  C5' T   B  18      17.537  27.004  70.580  1.00 13.57           C
ATOM    561 1H5' T   B  18      17.324  27.459  69.615  1.00 20.00           H
ATOM    562 2H5' T   B  18      17.638  25.932  70.412  1.00 20.00           H
ATOM    563  C5M T   B  18      19.987  22.457  73.838  0.00 99.00           C
ATOM    564  H6  T   B  18      18.796  24.851  73.412  1.00 20.00           H
ATOM    565  C6  T   B  18      18.072  24.064  73.565  1.00  9.39           C
ATOM    566 1H5M T   B  18      20.602  23.340  73.673  0.00  0.00           H
ATOM    567 2H5M T   B  18      20.210  22.026  74.815  0.00  0.00           H
ATOM    568 3H5M T   B  18      20.217  21.698  73.089  0.00  0.00           H
ATOM    569  P   A   B  19      15.411  29.923  74.290  1.00 20.78           P
ATOM    570  N1  A   B  19      14.611  21.420  77.794  1.00 11.36           N
ATOM    571  C1' A   B  19      12.661  25.773  75.901  1.00 13.91           C
ATOM    572  H1' A   B  19      12.019  25.031  75.416  1.00 20.00           H
ATOM    573  O1P A   B  19      14.770  31.172  73.807  1.00 20.00           O
ATOM    574  C2  A   B  19      13.357  21.825  77.644  1.00 11.98           C
ATOM    575  H2  A   B  19      12.591  21.103  77.886  1.00 20.00           H
ATOM    576  C2' A   B  19      11.904  26.446  77.033  1.00 15.34           C
ATOM    577 1H2' A   B  19      11.047  25.841  77.309  1.00 20.00           H
ATOM    578 2H2' A   B  19      12.571  26.593  77.875  1.00 20.00           H
ATOM    579  O2P A   B  19      16.759  30.004  74.896  1.00 20.00           O
ATOM    580  N3  A   B  19      12.935  23.003  77.207  1.00 12.52           N
ATOM    581  H3' A   B  19      11.823  28.582  77.225  1.00 20.00           H
ATOM    582  C3' A   B  19      11.489  27.818  76.520  1.00 16.75           C
ATOM    583  O3' A   B  19      10.092  27.946  76.266  1.00 18.62           O
ATOM    584  C4  A   B  19      13.969  23.845  76.930  1.00 11.65           C
ATOM    585  H4' A   B  19      11.469  27.959  74.413  1.00 20.00           H
ATOM    586  O4' A   B  19      13.046  26.802  75.008  1.00 15.99           O
ATOM    587  C4' A   B  19      12.230  27.951  75.194  1.00 17.15           C
ATOM    588  C5  A   B  19      15.310  23.596  77.086  1.00 11.69           C
ATOM    589  O5' A   B  19      14.409  29.209  75.331  1.00 19.49           O
ATOM    590  C5' A   B  19      13.003  29.278  75.108  1.00 18.05           C
ATOM    591 1H5' A   B  19      12.587  29.987  75.824  1.00 20.00           H
ATOM    592 2H5' A   B  19      12.815  29.683  74.118  1.00 20.00           H
ATOM    593  N6  A   B  19      16.790  21.739  77.595  1.00 11.71           N
ATOM    594  C6  A   B  19      15.588  22.274  77.504  1.00 11.89           C
ATOM    595  H61 A   B  19      17.579  22.280  77.310  1.00 20.00           H
ATOM    596  H62 A   B  19      16.845  20.739  77.752  1.00 20.00           H
ATOM    597  N7  A   B  19      16.077  24.733  76.771  1.00 11.46           N
ATOM    598  C8  A   B  19      15.161  25.601  76.419  1.00 12.34           C
ATOM    599  H8  A   B  19      15.370  26.615  76.106  1.00 20.00           H
ATOM    600  N9  A   B  19      13.881  25.114  76.413  1.00 12.41           N
ATOM    601  P   T   B  20       9.093  28.591  77.341  1.00 24.40           P
ATOM    602  N1  T   B  20      11.910  24.740  80.584  1.00 15.65           N
ATOM    603  H1' T   B  20      10.089  23.667  80.912  1.00 20.00           H
ATOM    604  C1' T   B  20      10.414  24.634  80.506  1.00 16.92           C
ATOM    605  O1P T   B  20       7.783  28.844  76.697  1.00 20.00           O
ATOM    606  O2  T   B  20      12.127  22.495  81.110  1.00 16.00           O
ATOM    607  C2  T   B  20      12.632  23.546  80.736  1.00 15.35           C
ATOM    608  C2' T   B  20       9.590  25.740  81.171  1.00 18.10           C
ATOM    609 1H2' T   B  20       9.537  25.622  82.257  1.00 20.00           H
ATOM    610 2H2' T   B  20       9.986  26.729  80.920  1.00 20.00           H
ATOM    611  O2P T   B  20       9.786  29.713  78.011  1.00 20.00           O
ATOM    612  H3  T   B  20      14.500  22.735  80.672  1.00 20.00           H
ATOM    613  N3  T   B  20      14.001  23.612  80.609  1.00 15.01           N
ATOM    614  C3' T   B  20       8.220  25.618  80.481  1.00 19.71           C
ATOM    615  O3' T   B  20       7.266  24.742  81.075  1.00 20.48           O
ATOM    616  H3' T   B  20       7.761  26.607  80.391  1.00 20.00           H
ATOM    617  C4  T   B  20      14.733  24.745  80.355  1.00 14.47           C
ATOM    618  O4  T   B  20      15.958  24.662  80.344  1.00 14.79           O
ATOM    619  H4' T   B  20       8.059  24.180  78.881  1.00 20.00           H
ATOM    620  O4' T   B  20      10.012  24.725  79.158  1.00 18.36           O
ATOM    621  C4' T   B  20       8.635  25.077  79.104  1.00 19.34           C
ATOM    622  C5  T   B  20      13.941  25.963  80.193  1.00 14.82           C
ATOM    623  O5' T   B  20       8.941  27.393  78.390  1.00 20.93           O
ATOM    624  C5' T   B  20       8.378  26.136  78.022  1.00 20.12           C
ATOM    625 1H5' T   B  20       7.300  26.239  77.868  1.00 20.00           H
ATOM    626 2H5' T   B  20       8.826  25.797  77.088  1.00 20.00           H
ATOM    627  C5M T   B  20      14.633  27.265  79.804  0.00 99.00           C
ATOM    628  H6  T   B  20      12.000  26.822  80.128  1.00 20.00           H
ATOM    629  C6  T   B  20      12.579  25.928  80.325  1.00 15.16           C
ATOM    630 1H5M T   B  20      13.916  28.072  79.656  0.00  0.00           H
ATOM    631 2H5M T   B  20      15.178  27.104  78.873  0.00  0.00           H
ATOM    632 3H5M T   B  20      15.358  27.539  80.568  0.00  0.00           H
ATOM    633  P   C   B  21       6.795  24.846  82.605  1.00 24.81           P
ATOM    634  N1  C   B  21      11.405  22.266  84.548  1.00 18.44           N
ATOM    635  C1' C   B  21      10.168  21.442  84.759  1.00 19.10           C
ATOM    636  H1' C   B  21      10.434  20.467  85.187  1.00 20.00           H
ATOM    637  O1P C   B  21       5.361  24.466  82.705  1.00 20.00           O
ATOM    638  O2  C   B  21      12.823  20.566  85.215  1.00 17.27           O
ATOM    639  C2  C   B  21      12.673  21.721  84.817  1.00 17.98           C
ATOM    640  C2' C   B  21       9.093  22.093  85.648  1.00 19.72           C
ATOM    641 1H2' C   B  21       9.238  21.825  86.690  1.00 20.00           H
ATOM    642 2H2' C   B  21       9.095  23.177  85.538  1.00 20.00           H
ATOM    643  O2P C   B  21       7.242  26.126  83.185  1.00 20.00           O
ATOM    644  N3  C   B  21      13.800  22.477  84.724  1.00 17.04           N
ATOM    645  H3' C   B  21       6.998  22.355  85.150  1.00 20.00           H
ATOM    646  O3' C   B  21       7.250  20.427  85.822  1.00 19.80           O
ATOM    647  C3' C   B  21       7.756  21.568  85.117  1.00 20.33           C
ATOM    648  C4  C   B  21      13.678  23.719  84.312  1.00 17.50           C
ATOM    649  N4  C   B  21      14.796  24.381  84.191  1.00 16.81           N
ATOM    650  C4' C   B  21       8.128  21.268  83.649  1.00 20.24           C
ATOM    651  O4' C   B  21       9.543  21.222  83.511  1.00 20.34           O
ATOM    652  H4' C   B  21       7.724  20.295  83.372  1.00 20.00           H
ATOM    653  H41 C   B  21      14.782  25.278  83.763  1.00 20.00           H
ATOM    654  H42 C   B  21      15.660  23.849  84.230  1.00 20.00           H
ATOM    655  H5  C   B  21      12.360  25.334  83.601  1.00 20.00           H
ATOM    656  C5  C   B  21      12.435  24.326  83.973  1.00 17.56           C
ATOM    657  C5' C   B  21       7.586  22.327  82.673  1.00 21.02           C
ATOM    658  O5' C   B  21       7.698  23.656  83.188  1.00 21.64           O
ATOM    659 1H5' C   B  21       6.541  22.099  82.456  1.00 20.00           H
ATOM    660 2H5' C   B  21       8.138  22.256  81.732  1.00 20.00           H
ATOM    661  C6  C   B  21      11.318  23.560  84.080  1.00 17.79           C
ATOM    662  H6  C   B  21      10.341  23.931  83.776  1.00 20.00           H
ATOM    663  P   G   B  22       6.697  20.504  87.349  1.00 21.01           P
ATOM    664  N1  G   B  22      15.365  23.101  87.850  1.00 13.32           N
ATOM    665  H1  G   B  22      16.262  23.410  87.514  1.00 20.00           H
ATOM    666  H1' G   B  22      12.177  20.009  89.902  1.00 20.00           H
ATOM    667  C1' G   B  22      11.314  20.489  89.433  1.00 15.10           C
ATOM    668  O1P G   B  22       5.687  19.440  87.561  1.00 20.00           O
ATOM    669  N2  G   B  22      16.289  21.049  88.229  1.00 12.71           N
ATOM    670  C2  G   B  22      15.225  21.800  88.193  1.00 12.86           C
ATOM    671  C2' G   B  22      10.165  20.545  90.443  1.00 15.90           C
ATOM    672 1H2' G   B  22      10.506  20.817  91.441  1.00 20.00           H
ATOM    673 2H2' G   B  22       9.386  21.228  90.100  1.00 20.00           H
ATOM    674  H21 G   B  22      16.103  20.063  88.215  1.00 20.00           H
ATOM    675  H22 G   B  22      17.192  21.420  87.955  1.00 20.00           H
ATOM    676  O2P G   B  22       6.348  21.900  87.700  1.00 20.00           O
ATOM    677  N3  G   B  22      14.102  21.250  88.617  1.00 13.28           N
ATOM    678  O3' G   B  22      10.325  18.215  91.258  1.00 17.39           O
ATOM    679  H3' G   B  22       8.560  19.084  90.597  1.00 20.00           H
ATOM    680  C3' G   B  22       9.630  19.112  90.387  1.00 16.79           C
ATOM    681  C4  G   B  22      13.032  22.096  88.529  1.00 13.68           C
ATOM    682  C4' G   B  22       9.902  18.759  88.908  1.00 16.42           C
ATOM    683  H4' G   B  22      10.299  17.744  88.847  1.00 20.00           H
ATOM    684  O4' G   B  22      10.874  19.652  88.394  1.00 15.78           O
ATOM    685  C5  G   B  22      13.042  23.419  88.143  1.00 13.99           C
ATOM    686  C5' G   B  22       8.670  18.885  88.005  1.00 16.97           C
ATOM    687  O5' G   B  22       7.990  20.115  88.210  1.00 18.94           O
ATOM    688 1H5' G   B  22       7.995  18.050  88.185  1.00 20.00           H
ATOM    689 2H5' G   B  22       9.011  18.844  86.969  1.00 20.00           H
ATOM    690  C6  G   B  22      14.313  23.996  87.782  1.00 13.70           C
ATOM    691  O6  G   B  22      14.591  25.158  87.484  1.00 12.88           O
ATOM    692  N7  G   B  22      11.741  23.948  88.208  1.00 14.54           N
ATOM    693  H8  G   B  22       9.932  22.958  88.652  1.00 20.00           H
ATOM    694  C8  G   B  22      11.013  22.923  88.573  1.00 14.19           C
ATOM    695  N9  G   B  22      11.737  21.787  88.856  1.00 14.07           N
ATOM    696  P   C   B  23      10.037  18.071  92.845  1.00 21.93           P
ATOM    697  N1  C   B  23      14.677  21.314  91.850  1.00 16.47           N
ATOM    698  C1' C   B  23      14.930  19.843  91.963  1.00 17.52           C
ATOM    699  H1' C   B  23      15.621  19.556  91.159  1.00 20.00           H
ATOM    700  O1P C   B  23       9.544  16.699  93.125  1.00 20.00           O
ATOM    701  O2  C   B  23      16.937  21.793  91.621  1.00 16.88           O
ATOM    702  C2  C   B  23      15.764  22.182  91.607  1.00 16.43           C
ATOM    703  C2' C   B  23      15.534  19.510  93.326  1.00 18.45           C
ATOM    704 1H2' C   B  23      16.512  19.059  93.158  1.00 20.00           H
ATOM    705 2H2' C   B  23      15.635  20.408  93.924  1.00 20.00           H
ATOM    706  O2P C   B  23       9.252  19.226  93.329  1.00 20.00           O
ATOM    707  N3  C   B  23      15.573  23.521  91.511  1.00 16.31           N
ATOM    708  H3' C   B  23      13.887  19.016  94.690  1.00 20.00           H
ATOM    709  O3' C   B  23      15.437  17.545  94.720  1.00 21.02           O
ATOM    710  C3' C   B  23      14.609  18.510  94.038  1.00 19.43           C
ATOM    711  C4  C   B  23      14.350  23.990  91.627  1.00 16.38           C
ATOM    712  N4  C   B  23      14.210  25.247  91.345  1.00 16.61           N
ATOM    713  C4' C   B  23      13.897  17.938  92.802  1.00 19.29           C
ATOM    714  O4' C   B  23      13.759  19.037  91.895  1.00 17.68           O
ATOM    715  H4' C   B  23      14.558  17.193  92.359  1.00 20.00           H
ATOM    716  H41 C   B  23      13.313  25.509  90.996  1.00 20.00           H
ATOM    717  H42 C   B  23      15.045  25.650  90.926  1.00 20.00           H
ATOM    718  H5  C   B  23      12.251  23.599  92.167  1.00 20.00           H
ATOM    719  C5  C   B  23      13.234  23.189  91.989  1.00 15.98           C
ATOM    720  C5' C   B  23      12.544  17.269  93.089  1.00 19.75           C
ATOM    721  O5' C   B  23      11.528  18.205  93.442  1.00 20.41           O
ATOM    722 1H5' C   B  23      12.666  16.541  93.893  1.00 20.00           H
ATOM    723 2H5' C   B  23      12.244  16.727  92.191  1.00 20.00           H
ATOM    724  C6  C   B  23      13.430  21.846  92.086  1.00 16.54           C
ATOM    725  H6  C   B  23      12.613  21.166  92.334  1.00 20.00           H
ATOM    726  P   G   B  24      15.254  17.028  96.254  1.00 25.73           P
ATOM    727  N1  G   B  24      16.904  25.371  94.258  1.00 18.11           N
ATOM    728  H1  G   B  24      16.814  26.248  93.770  1.00 20.00           H
ATOM    729  H1' G   B  24      18.887  20.982  94.949  1.00 20.00           H
ATOM    730  C1' G   B  24      18.195  20.692  95.744  1.00 19.19           C
ATOM    731  O1P G   B  24      15.263  15.547  96.267  1.00 20.00           O
ATOM    732  N2  G   B  24      19.131  25.443  93.857  1.00 18.34           N
ATOM    733  C2  G   B  24      18.095  24.735  94.231  1.00 17.82           C
ATOM    734  C2' G   B  24      18.931  20.625  97.086  1.00 19.66           C
ATOM    735 1H2' G   B  24      19.909  21.103  96.982  1.00 20.00           H
ATOM    736 2H2' G   B  24      18.350  21.116  97.872  1.00 20.00           H
ATOM    737  H21 G   B  24      19.975  24.929  93.691  1.00 20.00           H
ATOM    738  H22 G   B  24      18.997  26.380  93.491  1.00 20.00           H
ATOM    739  O2P G   B  24      14.194  17.771  96.961  1.00 20.00           O
ATOM    740  N3  G   B  24      18.327  23.532  94.747  1.00 17.93           N
ATOM    741  O3' G   B  24      20.390  18.784  97.758  1.00 20.29           O
ATOM    742  H3' G   B  24      18.354  18.874  98.187  1.00 20.00           H
ATOM    743  C3' G   B  24      19.056  19.137  97.396  1.00 20.03           C
ATOM    744  C4  G   B  24      17.189  22.947  95.242  1.00 18.02           C
ATOM    745  C4' G   B  24      18.612  18.456  96.098  1.00 20.49           C
ATOM    746  H4' G   B  24      19.463  18.274  95.441  1.00 20.00           H
ATOM    747  O4' G   B  24      17.741  19.386  95.485  1.00 19.95           O
ATOM    748  C5  G   B  24      15.935  23.510  95.344  1.00 17.87           C
ATOM    749  C5' G   B  24      17.880  17.142  96.402  1.00 21.51           C
ATOM    750  O5' G   B  24      16.627  17.448  96.987  1.00 22.50           O
ATOM    751 1H5' G   B  24      18.465  16.545  97.103  1.00 20.00           H
ATOM    752 2H5' G   B  24      17.744  16.566  95.483  1.00 20.00           H
ATOM    753  C6  G   B  24      15.753  24.837  94.812  1.00 17.89           C
ATOM    754  O6  G   B  24      14.771  25.577  94.862  1.00 18.50           O
ATOM    755  N7  G   B  24      15.072  22.637  96.029  1.00 18.01           N
ATOM    756  H8  G   B  24      15.405  20.649  96.658  1.00 20.00           H
ATOM    757  C8  G   B  24      15.795  21.560  96.213  1.00 18.07           C
ATOM    758  N9  G   B  24      17.087  21.676  95.752  1.00 18.18           N
ATOM    759 HO3' G   B  24      20.545  17.896  97.425  1.00  0.00           H
TER     760      G   B  24
HETATM  761  H01 RES    25       9.746  26.208  73.159  1.00  0.00           H
HETATM  762  H02 RES    25      17.450  17.409  85.992  1.00  0.00           H
HETATM  763  H03 RES    25      19.126  18.674  88.509  1.00  0.00           H
HETATM  764  H04 RES    25      18.838  18.488  86.808  1.00  0.00           H
HETATM  765  O1  RES    25      11.651  23.821  72.501  1.00  0.00           O
HETATM  766  C1  RES    25      12.630  26.710  71.774  1.00  0.00           C
HETATM  767  N1  RES    25       7.895  27.819  70.841  1.00  0.00           N
HETATM  768  C10 RES    25       7.706  25.251  73.841  1.00  0.00           C
HETATM  769  N10 RES    25      18.486  18.440  87.763  1.00  0.00           N
HETATM  770 1H10 RES    25       7.801  25.131  72.758  1.00  0.00           H
HETATM  771 2H10 RES    25       7.875  26.298  74.110  1.00  0.00           H
HETATM  772 3H10 RES    25       6.690  24.965  74.131  1.00  0.00           H
HETATM  773  N11 RES    25      17.197  17.136  89.181  1.00  0.00           N
HETATM  774  C11 RES    25       8.386  21.590  77.948  1.00  0.00           C
HETATM  775  H11 RES    25      13.157  25.790  72.033  1.00  0.00           H
HETATM  776 1H11 RES    25      17.672  17.731  89.867  1.00  0.00           H
HETATM  777  H12 RES    25      12.801  27.434  72.569  1.00  0.00           H
HETATM  778  C12 RES    25       8.746  20.685  79.080  1.00  0.00           C
HETATM  779  C13 RES    25       9.963  20.231  79.552  1.00  0.00           C
HETATM  780  H13 RES    25      13.092  27.111  70.869  1.00  0.00           H
HETATM  781 1H13 RES    25      10.951  20.473  79.179  1.00  0.00           H
HETATM  782  C14 RES    25       9.687  19.360  80.653  1.00  0.00           C
HETATM  783  C15 RES    25       8.326  19.338  80.834  1.00  0.00           C
HETATM  784 1H15 RES    25       7.702  18.835  81.558  1.00  0.00           H
HETATM  785  C16 RES    25       6.297  20.275  79.726  1.00  0.00           C
HETATM  786 1H16 RES    25       6.016  20.011  78.702  1.00  0.00           H
HETATM  787 2H16 RES    25       6.004  21.308  79.935  1.00  0.00           H
HETATM  788 3H16 RES    25       5.782  19.605  80.418  1.00  0.00           H
HETATM  789  C17 RES    25      10.233  17.759  82.463  1.00  0.00           C
HETATM  790  C18 RES    25      11.229  17.444  83.528  1.00  0.00           C
HETATM  791  C19 RES    25      12.600  17.552  83.553  1.00  0.00           C
HETATM  792 1H19 RES    25      13.240  17.897  82.757  1.00  0.00           H
HETATM  793  C2  RES    25      11.118  26.466  71.543  1.00  0.00           C
HETATM  794  N2  RES    25      10.470  25.726  72.644  1.00  0.00           N
HETATM  795  O2  RES    25       7.259  21.998  77.729  1.00  0.00           O
HETATM  796  C20 RES    25      13.033  16.999  84.796  1.00  0.00           C
HETATM  797  H21 RES    25      11.012  25.870  70.631  1.00  0.00           H
HETATM  798  C21 RES    25      11.932  16.617  85.512  1.00  0.00           C
HETATM  799 1H21 RES    25      11.837  16.142  86.479  1.00  0.00           H
HETATM  800  C22 RES    25       9.460  16.663  85.220  1.00  0.00           C
HETATM  801 1H22 RES    25       8.999  15.843  84.664  1.00  0.00           H
HETATM  802 2H22 RES    25       8.877  17.578  85.078  1.00  0.00           H
HETATM  803 3H22 RES    25       9.478  16.413  86.284  1.00  0.00           H
HETATM  804  C23 RES    25      14.731  16.406  86.496  1.00  0.00           C
HETATM  805  C24 RES    25      16.138  15.873  86.655  1.00  0.00           C
HETATM  806 1H24 RES    25      16.139  15.211  87.525  1.00  0.00           H
HETATM  807 2H24 RES    25      16.372  15.283  85.769  1.00  0.00           H
HETATM  808  C25 RES    25      17.573  17.479  87.998  1.00  0.00           C
HETATM  809  C3  RES    25      10.459  27.850  71.328  1.00  0.00           C
HETATM  810  N3  RES    25       8.683  24.402  74.531  1.00  0.00           N
HETATM  811  O3  RES    25       9.121  17.259  82.471  1.00  0.00           O
HETATM  812  H31 RES    25      10.611  28.467  72.217  1.00  0.00           H
HETATM  813  H32 RES    25      10.950  28.360  70.495  1.00  0.00           H
HETATM  814  C4  RES    25       9.010  27.802  71.047  1.00  0.00           C
HETATM  815  N4  RES    25       9.389  21.943  77.110  1.00  0.00           N
HETATM  816  O4  RES    25      14.008  16.495  87.472  1.00  0.00           O
HETATM  817  H41 RES    25      10.293  21.523  77.263  1.00  0.00           H
HETATM  818  C5  RES    25      10.724  24.444  72.989  1.00  0.00           C
HETATM  819  N5  RES    25       7.745  20.141  79.881  1.00  0.00           N
HETATM  820  N6  RES    25      10.580  18.667  81.500  1.00  0.00           N
HETATM  821  C6  RES    25       9.933  23.955  74.133  1.00  0.00           C
HETATM  822  H61 RES    25      11.555  18.920  81.438  1.00  0.00           H
HETATM  823  N7  RES    25      10.824  16.872  84.737  1.00  0.00           N
HETATM  824  C7  RES    25      10.263  22.930  75.098  1.00  0.00           C
HETATM  825  H71 RES    25      11.189  22.378  75.093  1.00  0.00           H
HETATM  826  N8  RES    25      14.334  16.723  85.232  1.00  0.00           N
HETATM  827  C8  RES    25       9.260  22.824  76.033  1.00  0.00           C
HETATM  828  H81 RES    25      15.051  16.717  84.516  1.00  0.00           H
HETATM  829  C9  RES    25       8.294  23.698  75.652  1.00  0.00           C
HETATM  830  N9  RES    25      17.116  16.951  86.838  1.00  0.00           N
HETATM  831  H91 RES    25       7.350  23.912  76.141  1.00  0.00           H
CONECT   38   37
CONECT   54   52
CONECT   39   37
CONECT   55   52
CONECT   33   61   50   37   32
CONECT   36   43   35   30
CONECT   37   46   39   38   33
CONECT   46   48   45   44   37
CONECT   47   61   51   43
CONECT   48   52   50   49   46
CONECT   51   58   56   47
CONECT   52   55   54   53   48
CONECT   56   57   51   30
CONECT   60   61   59   58
CONECT   31   30
CONECT   32   33
CONECT   40   35
CONECT   41   35
CONECT   45   46
CONECT   49   48
CONECT   59   60
CONECT   30   56   36   31
CONECT   35   41   40   36
CONECT   43   47   36
CONECT   58   60   51
CONECT   61   60   47   33
CONECT   34   29
CONECT   42   29
CONECT   44   62   46
CONECT   50   48   33
CONECT   53   52   29
CONECT   57   56
CONECT   29   53   42   34   11
CONECT   70   69
CONECT   88   86
CONECT   71   69
CONECT   89   86
CONECT   64   80   69   65   63
CONECT   68   73   67   63
CONECT   69   76   71   70   64
CONECT   76   79   75   74   69
CONECT   77   85   78   73
CONECT   79   86   81   80   76
CONECT   85   90   84   77
CONECT   86   89   88   87   79
CONECT   90   91   85   63
CONECT   65   64
CONECT   74   76
CONECT   81   79
CONECT   82   78
CONECT   83   78
CONECT   84   85
CONECT   91   90
CONECT   63   90   68   64
CONECT   73   77   68
CONECT   78   82   83   77
CONECT   66   62
CONECT   67   68
CONECT   72   62
CONECT   75   92   76
CONECT   80   79   64
CONECT   87   86   62
CONECT   62   87   72   66   44
CONECT  101  100
CONECT  117  115
CONECT  102  100
CONECT  118  115
CONECT   96  124  113  100   95
CONECT   99  106   98   93
CONECT  100  109  102  101   96
CONECT  109  111  108  107  100
CONECT  110  124  114  106
CONECT  111  115  113  112  109
CONECT  114  121  119  110
CONECT  115  118  117  116  111
CONECT  119  120  114   93
CONECT  123  124  122  121
CONECT   94   93
CONECT   95   96
CONECT  103   98
CONECT  104   98
CONECT  108  109
CONECT  112  111
CONECT  122  123
CONECT   93  119   99   94
CONECT   98  104  103   99
CONECT  106  110   99
CONECT  121  123  114
CONECT  124  123  110   96
CONECT   97   92
CONECT  105   92
CONECT  107  125  109
CONECT  113  111   96
CONECT  116  115   92
CONECT  120  119
CONECT   92  116  105   97   75
CONECT  133  132
CONECT  147  146
CONECT  134  132
CONECT  148  146
CONECT  127  156  142  132  128
CONECT  130  136  131  126
CONECT  132  138  134  133  127
CONECT  138  143  139  137  132
CONECT  140  156  144  136
CONECT  143  146  142  141  138
CONECT  144  153  150  140
CONECT  146  148  147  145  143
CONECT  150  149  144  126
CONECT  154  156  155  153
CONECT  128  127
CONECT  131  130
CONECT  137  138
CONECT  141  143
CONECT  151  149
CONECT  152  149
CONECT  155  154
CONECT  126  150  130
CONECT  136  140  130
CONECT  149  152  151  150
CONECT  153  154  144
CONECT  156  154  140  127
CONECT  129  125
CONECT  135  125
CONECT  139  157  138
CONECT  142  143  127
CONECT  145  146  125
CONECT  125  145  135  129  107
CONECT  165  164
CONECT  181  180
CONECT  186  183
CONECT  166  164
CONECT  182  180
CONECT  187  183
CONECT  188  183
CONECT  160  176  164  159  158
CONECT  163  169  162  158
CONECT  164  170  166  165  160
CONECT  170  177  172  171  164
CONECT  173  178  174  169
CONECT  177  180  176  175  170
CONECT  178  185  183  173
CONECT  180  182  181  179  177
CONECT  183  178  186  187  188
CONECT  185  184  178  158
CONECT  159  160
CONECT  168  169
CONECT  172  170
CONECT  175  177
CONECT  184  185
CONECT  158  185  163  160
CONECT  169  173  168  163
CONECT  161  157
CONECT  162  163
CONECT  167  157
CONECT  171  189  170
CONECT  174  173
CONECT  176  177  160
CONECT  179  180  157
CONECT  157  179  167  161  139
CONECT  197  196
CONECT  211  210
CONECT  198  196
CONECT  212  210
CONECT  191  220  206  196  192
CONECT  194  200  195  190
CONECT  196  202  198  197  191
CONECT  202  207  203  201  196
CONECT  204  220  208  200
CONECT  207  210  206  205  202
CONECT  208  217  214  204
CONECT  210  212  211  209  207
CONECT  214  213  208  190
CONECT  218  220  219  217
CONECT  192  191
CONECT  195  194
CONECT  201  202
CONECT  205  207
CONECT  215  213
CONECT  216  213
CONECT  219  218
CONECT  190  214  194
CONECT  200  204  194
CONECT  213  216  215  214
CONECT  217  218  208
CONECT  220  218  204  191
CONECT  193  189
CONECT  199  189
CONECT  203  221  202
CONECT  206  207  191
CONECT  209  210  189
CONECT  189  209  199  193  171
CONECT  229  228
CONECT  245  244
CONECT  250  247
CONECT  230  228
CONECT  246  244
CONECT  251  247
CONECT  252  247
CONECT  224  240  228  223  222
CONECT  227  233  226  222
CONECT  228  234  230  229  224
CONECT  234  241  236  235  228
CONECT  237  242  238  233
CONECT  241  244  240  239  234
CONECT  242  249  247  237
CONECT  244  246  245  243  241
CONECT  247  242  250  251  252
CONECT  249  248  242  222
CONECT  223  224
CONECT  232  233
CONECT  236  234
CONECT  239  241
CONECT  248  249
CONECT  222  249  227  224
CONECT  233  237  232  227
CONECT  225  221
CONECT  226  227
CONECT  231  221
CONECT  235  253  234
CONECT  238  237
CONECT  240  241  224
CONECT  243  244  221
CONECT  221  243  231  225  203
CONECT  261  260
CONECT  279  277
CONECT  262  260
CONECT  280  277
CONECT  255  271  260  256  254
CONECT  259  264  258  254
CONECT  260  267  262  261  255
CONECT  267  270  266  265  260
CONECT  268  276  269  264
CONECT  270  277  272  271  267
CONECT  276  281  275  268
CONECT  277  280  279  278  270
CONECT  281  282  276  254
CONECT  256  255
CONECT  265  267
CONECT  272  270
CONECT  273  269
CONECT  274  269
CONECT  275  276
CONECT  282  281
CONECT  254  281  259  255
CONECT  264  268  259
CONECT  269  274  273  268
CONECT  257  253
CONECT  258  259
CONECT  263  253
CONECT  266  283  267
CONECT  271  270  255
CONECT  278  277  253
CONECT  253  278  263  257  235
CONECT  292  291
CONECT  308  306
CONECT  293  291
CONECT  309  306
CONECT  287  304  315  291  286
CONECT  290  297  289  284
CONECT  291  300  293  292  287
CONECT  300  298  299  302  291
CONECT  301  297  305  315
CONECT  302  300  303  304  306
CONECT  305  301  310  312
CONECT  306  302  307  308  309
CONECT  310  305  311  284
CONECT  314  312  313  315
CONECT  285  284
CONECT  286  287
CONECT  294  289
CONECT  295  289
CONECT  299  300
CONECT  303  302
CONECT  313  314
CONECT  284  310  290  285
CONECT  289  294  295  290
CONECT  297  301  290
CONECT  312  305  314
CONECT  315  301  314  287
CONECT  288  283
CONECT  296  283
CONECT  298  300  316
CONECT  304  302  287
CONECT  307  306  283
CONECT  311  310
CONECT  283  296  307  288  266
CONECT  324  323
CONECT  342  340
CONECT  325  323
CONECT  343  340
CONECT  318  317  319  323  334
CONECT  322  317  321  327
CONECT  323  318  324  325  330
CONECT  330  323  328  329  333
CONECT  331  327  332  339
CONECT  333  330  334  335  340
CONECT  339  331  338  344
CONECT  340  333  341  342  343
CONECT  344  317  339  345
CONECT  319  318
CONECT  328  330
CONECT  335  333
CONECT  336  332
CONECT  337  332
CONECT  338  339
CONECT  345  344
CONECT  317  318  322  344
CONECT  327  322  331
CONECT  332  331  336  337
CONECT  320  316
CONECT  321  322
CONECT  326  316
CONECT  329  330  346
CONECT  334  318  333
CONECT  341  316  340
CONECT  316  298  320  326  341
CONECT  355  354
CONECT  371  369
CONECT  356  354
CONECT  372  369
CONECT  350  349  354  367  378
CONECT  353  347  352  360
CONECT  354  350  355  356  363
CONECT  363  354  361  362  365
CONECT  364  360  368  378
CONECT  365  363  366  367  369
CONECT  368  364  373  375
CONECT  369  365  370  371  372
CONECT  373  347  368  374
CONECT  377  375  376  378
CONECT  348  347
CONECT  349  350
CONECT  357  352
CONECT  358  352
CONECT  362  363
CONECT  366  365
CONECT  376  377
CONECT  379  361
CONECT  347  348  353  373
CONECT  352  353  357  358
CONECT  360  353  364
CONECT  375  368  377
CONECT  378  350  364  377
CONECT  351  346
CONECT  359  346
CONECT  361  363  379
CONECT  367  350  365
CONECT  370  346  369
CONECT  374  373
CONECT  346  329  351  359  370
CONECT  418  417
CONECT  434  432
CONECT  419  417
CONECT  435  432
CONECT  413  412  417  430  441
CONECT  416  410  415  423
CONECT  417  413  418  419  426
CONECT  426  417  424  425  428
CONECT  427  423  431  441
CONECT  428  426  429  430  432
CONECT  431  427  436  438
CONECT  432  428  433  434  435
CONECT  436  410  431  437
CONECT  440  438  439  441
CONECT  411  410
CONECT  412  413
CONECT  420  415
CONECT  421  415
CONECT  425  426
CONECT  429  428
CONECT  439  440
CONECT  410  411  416  436
CONECT  415  416  420  421
CONECT  423  416  427
CONECT  438  431  440
CONECT  441  413  427  440
CONECT  414  409
CONECT  422  409
CONECT  424  426  442
CONECT  430  413  428
CONECT  433  409  432
CONECT  437  436
CONECT  409  391  414  422  433
CONECT  450  449
CONECT  468  466
CONECT  451  449
CONECT  469  466
CONECT  444  449  460  443  445
CONECT  448  447  453  443
CONECT  449  450  451  456  444
CONECT  456  449  454  455  459
CONECT  457  453  458  465
CONECT  459  456  460  461  466
CONECT  465  457  464  470
CONECT  466  459  467  468  469
CONECT  470  465  471  443
CONECT  445  444
CONECT  454  456
CONECT  461  459
CONECT  462  458
CONECT  463  458
CONECT  464  465
CONECT  471  470
CONECT  443  448  470  444
CONECT  453  448  457
CONECT  458  457  462  463
CONECT  446  442
CONECT  447  448
CONECT  452  442
CONECT  455  456  472
CONECT  460  459  444
CONECT  467  466  442
CONECT  442  452  467  424  446
CONECT  481  480
CONECT  497  495
CONECT  482  480
CONECT  498  495
CONECT  476  475  480  493  504
CONECT  479  473  478  486
CONECT  480  476  481  482  489
CONECT  489  480  487  488  491
CONECT  490  486  494  504
CONECT  491  489  492  493  495
CONECT  494  499  490  501
CONECT  495  491  496  497  498
CONECT  499  473  494  500
CONECT  503  504  502  501
CONECT  474  473
CONECT  475  476
CONECT  483  478
CONECT  484  478
CONECT  488  489
CONECT  492  491
CONECT  502  503
CONECT  473  499  474  479
CONECT  478  479  483  484
CONECT  486  479  490
CONECT  501  494  503
CONECT  504  476  490  503
CONECT  477  472
CONECT  485  472
CONECT  487  489  505
CONECT  493  476  491
CONECT  496  472  495
CONECT  500  499
CONECT  472  455  477  485  496
CONECT  513  512
CONECT  527  526
CONECT  514  512
CONECT  528  526
CONECT  507  536  522  512  508
CONECT  510  516  511  506
CONECT  512  518  514  513  507
CONECT  518  523  519  517  512
CONECT  520  536  524  516
CONECT  523  526  522  521  518
CONECT  524  533  530  520
CONECT  526  528  527  525  523
CONECT  530  529  524  506
CONECT  534  536  535  533
CONECT  508  507
CONECT  511  510
CONECT  517  518
CONECT  521  523
CONECT  531  529
CONECT  532  529
CONECT  535  534
CONECT  506  530  510
CONECT  516  520  510
CONECT  529  532  531  530
CONECT  533  534  524
CONECT  536  534  520  507
CONECT  509  505
CONECT  515  505
CONECT  519  537  518
CONECT  522  523  507
CONECT  525  526  505
CONECT  505  487  525  515  509
CONECT  545  544
CONECT  561  560
CONECT  566  563
CONECT  546  544
CONECT  562  560
CONECT  567  563
CONECT  568  563
CONECT  540  544  539  538  556
CONECT  543  549  542  538
CONECT  544  550  546  545  540
CONECT  550  552  551  544  557
CONECT  553  549  558  554
CONECT  557  550  555  556  560
CONECT  558  563  565  553
CONECT  560  557  559  561  562
CONECT  563  558  566  567  568
CONECT  565  538  558  564
CONECT  539  540
CONECT  548  549
CONECT  552  550
CONECT  555  557
CONECT  564  565
CONECT  538  543  540  565
CONECT  549  548  543  553
CONECT  541  537
CONECT  542  543
CONECT  547  537
CONECT  551  550  569
CONECT  554  553
CONECT  556  540  557
CONECT  559  537  560
CONECT  537  547  541  519  559
CONECT  577  576
CONECT  591  590
CONECT  578  576
CONECT  592  590
CONECT  571  572  576  586  600
CONECT  574  570  575  580
CONECT  576  571  577  578  582
CONECT  582  576  581  583  587
CONECT  584  580  588  600
CONECT  587  582  585  586  590
CONECT  588  584  594  597
CONECT  590  587  589  591  592
CONECT  594  570  588  593
CONECT  598  600  599  597
CONECT  572  571
CONECT  575  574
CONECT  581  582
CONECT  585  587
CONECT  595  593
CONECT  596  593
CONECT  599  598
CONECT  570  574  594
CONECT  580  574  584
CONECT  593  594  595  596
CONECT  597  588  598
CONECT  600  571  584  598
CONECT  573  569
CONECT  579  569
CONECT  583  582  601
CONECT  586  571  587
CONECT  589  569  590
CONECT  569  551  573  579  589
CONECT  609  608
CONECT  625  624
CONECT  630  627
CONECT  610  608
CONECT  626  624
CONECT  631  627
CONECT  632  627
CONECT  604  620  608  603  602
CONECT  607  613  606  602
CONECT  608  614  610  609  604
CONECT  614  621  616  615  608
CONECT  617  622  618  613
CONECT  621  624  620  619  614
CONECT  622  629  627  617
CONECT  624  626  625  623  621
CONECT  627  622  630  631  632
CONECT  629  628  622  602
CONECT  603  604
CONECT  612  613
CONECT  616  614
CONECT  619  621
CONECT  628  629
CONECT  602  629  607  604
CONECT  613  617  612  607
CONECT  605  601
CONECT  606  607
CONECT  611  601
CONECT  615  633  614
CONECT  618  617
CONECT  620  621  604
CONECT  623  624  601
CONECT  601  583  623  611  605
CONECT  641  640
CONECT  659  657
CONECT  642  640
CONECT  660  657
CONECT  635  634  651  640  636
CONECT  639  634  644  638
CONECT  640  647  642  641  635
CONECT  647  650  646  645  640
CONECT  648  656  649  644
CONECT  650  657  652  651  647
CONECT  656  655  648  661
CONECT  657  658  650  660  659
CONECT  661  634  656  662
CONECT  636  635
CONECT  645  647
CONECT  652  650
CONECT  653  649
CONECT  654  649
CONECT  655  656
CONECT  662  661
CONECT  634  639  635  661
CONECT  644  648  639
CONECT  649  654  653  648
CONECT  637  633
CONECT  638  639
CONECT  643  633
CONECT  646  647  663
CONECT  651  650  635
CONECT  658  657  633
CONECT  633  658  643  637  615
CONECT  672  671
CONECT  688  686
CONECT  673  671
CONECT  689  686
CONECT  667  695  684  666  671
CONECT  670  664  669  677
CONECT  671  667  672  673  680
CONECT  680  671  678  679  682
CONECT  681  685  695  677
CONECT  682  686  684  680  683
CONECT  685  692  690  681
CONECT  686  687  689  688  682
CONECT  690  685  691  664
CONECT  694  695  693  692
CONECT  665  664
CONECT  666  667
CONECT  674  669
CONECT  675  669
CONECT  679  680
CONECT  683  682
CONECT  693  694
CONECT  664  690  665  670
CONECT  669  670  674  675
CONECT  677  670  681
CONECT  692  685  694
CONECT  695  694  667  681
CONECT  668  663
CONECT  676  663
CONECT  678  696  680
CONECT  684  667  682
CONECT  687  686  663
CONECT  691  690
CONECT  663  646  687  668  676
CONECT  704  703
CONECT  722  720
CONECT  705  703
CONECT  723  720
CONECT  698  714  703  699  697
CONECT  702  707  701  697
CONECT  703  710  704  705  698
CONECT  710  708  709  713  703
CONECT  711  712  719  707
CONECT  713  710  714  715  720
CONECT  719  711  718  724
CONECT  720  713  721  722  723
CONECT  724  719  697  725
CONECT  699  698
CONECT  708  710
CONECT  715  713
CONECT  716  712
CONECT  717  712
CONECT  718  719
CONECT  725  724
CONECT  697  724  702  698
CONECT  707  711  702
CONECT  712  711  716  717
CONECT  700  696
CONECT  701  702
CONECT  706  696
CONECT  709  710  726
CONECT  714  713  698
CONECT  721  720  696
CONECT  696  721  700  706  678
CONECT  735  734
CONECT  751  749
CONECT  736  734
CONECT  752  749
CONECT  730  729  734  747  758
CONECT  733  727  732  740
CONECT  734  730  735  736  743
CONECT  743  734  741  742  745
CONECT  744  740  748  758
CONECT  745  743  746  747  749
CONECT  748  744  753  755
CONECT  749  745  750  751  752
CONECT  753  727  748  754
CONECT  757  755  756  758
CONECT  728  727
CONECT  729  730
CONECT  737  732
CONECT  738  732
CONECT  742  743
CONECT  746  745
CONECT  756  757
CONECT  759  741
CONECT  727  728  733  753
CONECT  732  733  737  738
CONECT  740  733  744
CONECT  755  748  757
CONECT  758  730  744  757
CONECT  731  726
CONECT  739  726
CONECT  741  743  759
CONECT  747  730  745
CONECT  750  726  749
CONECT  754  753
CONECT  726  709  731  739  750
CONECT  770  768
CONECT  776  773
CONECT  781  779
CONECT  784  783
CONECT  786  785
CONECT  792  791
CONECT  799  798
CONECT  801  800
CONECT  806  805
CONECT  771  768
CONECT  787  785
CONECT  802  800
CONECT  807  805
CONECT  772  768
CONECT  788  785
CONECT  803  800
CONECT  766  775  777  780  793
CONECT  768  770  771  772  810
CONECT  774  778  795  815
CONECT  778  774  779  819
CONECT  779  778  781  782
CONECT  782  779  783  820
CONECT  783  782  784  819
CONECT  785  786  787  788  819
CONECT  789  790  811  820
CONECT  790  789  791  823
CONECT  791  790  792  796
CONECT  793  766  794  797  809
CONECT  796  791  798  826
CONECT  798  796  799  823
CONECT  800  801  802  803  823
CONECT  804  805  816  826
CONECT  805  804  806  807  830
CONECT  808  769  773  830
CONECT  809  793  812  813  814
CONECT  814  767  809
CONECT  818  765  794  821
CONECT  821  810  818  824
CONECT  824  821  825  827
CONECT  827  815  824  829
CONECT  829  810  827  831
CONECT  761  794
CONECT  762  830
CONECT  763  769
CONECT  764  769
CONECT  775  766
CONECT  777  766
CONECT  780  766
CONECT  797  793
CONECT  812  809
CONECT  813  809
CONECT  817  815
CONECT  822  820
CONECT  825  824
CONECT  828  826
CONECT  831  829
CONECT  767  814
CONECT  769  763  764  808
CONECT  773  776  808
CONECT  794  761  793  818
CONECT  810  768  821  829
CONECT  815  774  817  827
CONECT  819  778  783  785
CONECT  820  782  789  822
CONECT  823  790  798  800
CONECT  826  796  804  828
CONECT  830  762  805  808
CONECT  765  818
CONECT  795  774
CONECT  811  789
CONECT  816  804
END
