# Supplementary material for: Comparative in silico study of congocidine congeners as potential inhibitors of African swine fever virus
Source: PLoS One. 2019 Aug 28;14(8):e0221175. doi: 10.1371/journal.pone.0221175 (PMC6713398; doi:10.1371/journal.pone.0221175)
Supplement: S4 Data — (ZIP) [file pone.0221175.s004.zip › S4 Data Minimized PDB for predictta/tribzcgcgatatcgcg1me.pdb]

HEADER                                            01-JAN-01   MOVO              
EXPDTA    THEORETICAL MODEL                                                     
REMARK   3                                                                      
REMARK   3 REFINEMENT.                                                          
REMARK   3   PROGRAM 1                  ICM 3.8                                 
REMARK   3   AUTHORS 1      R.ABAGYAN, M.TOTROV                                 
REMARK  76                                                                      
REMARK  76 DNA (5'-D(CPGPCPGPAPTPAPTPCPGPCPG)-3'); CHAIN: A, B; ENGINEER        
CRYST1   25.480   41.260   66.880  90.00  90.00  90.00 P 21 21 21               
ATOM      1  N1  C   A   1      17.572  29.993  92.121  1.00 19.97           N
ATOM      2  C1' C   A   1      18.770  30.843  91.842  1.00 20.35           C
ATOM      3  H1' C   A   1      19.575  30.613  92.542  1.00 20.00           H
ATOM      4  O2  C   A   1      18.781  28.464  93.355  1.00 20.16           O
ATOM      5  C2  C   A   1      17.700  28.819  92.889  1.00 20.17           C
ATOM      6  C2' C   A   1      19.310  30.607  90.440  1.00 21.25           C
ATOM      7 1H2' C   A   1      20.045  29.796  90.432  1.00 20.00           H
ATOM      8 2H2' C   A   1      18.504  30.407  89.729  1.00 20.00           H
ATOM      9  N3  C   A   1      16.591  28.144  93.283  1.00 20.11           N
ATOM     10  H3' C   A   1      19.619  32.197  89.097  1.00 20.00           H
ATOM     11  O3' C   A   1      21.335  31.993  90.226  1.00 22.90           O
ATOM     12  C3' C   A   1      19.929  31.958  90.105  1.00 21.77           C
ATOM     13  C4  C   A   1      15.416  28.529  92.816  1.00 20.38           C
ATOM     14  N4  C   A   1      14.382  27.852  93.200  1.00 20.17           N
ATOM     15  C4' C   A   1      19.307  32.965  91.045  1.00 20.95           C
ATOM     16  O4' C   A   1      18.428  32.238  91.902  1.00 20.29           O
ATOM     17  H4' C   A   1      20.106  33.423  91.630  1.00 20.00           H
ATOM     18  H41 C   A   1      13.569  27.909  92.619  1.00 20.00           H
ATOM     19  H42 C   A   1      14.581  26.969  93.670  1.00 20.00           H
ATOM     20  H5  C   A   1      14.259  30.021  91.699  1.00 20.00           H
ATOM     21  C5  C   A   1      15.228  29.699  92.036  1.00 19.97           C
ATOM     22  C5' C   A   1      18.607  34.042  90.185  1.00 21.16           C
ATOM     23  O5' C   A   1      17.960  35.055  90.949  1.00 20.35           O
ATOM     24 1H5' C   A   1      17.867  33.541  89.557  1.00 20.00           H
ATOM     25 2H5' C   A   1      19.347  34.485  89.524  1.00 20.00           H
ATOM     26  C6  C   A   1      16.337  30.396  91.686  1.00 19.90           C
ATOM     27  H6  C   A   1      16.270  31.286  91.068  1.00 20.00           H
ATOM     28 HO5' C   A   1      17.048  35.057  90.703  1.00  0.00           H
ATOM     29  P   G   A   2      22.295  31.650  88.998  1.00 25.51           P
ATOM     30  N1  G   A   2      18.061  24.869  90.573  1.00 18.37           N
ATOM     31  H1  G   A   2      17.312  24.278  90.904  1.00 20.00           H
ATOM     32  H1' G   A   2      22.424  25.822  88.126  1.00 20.00           H
ATOM     33  C1' G   A   2      22.320  26.852  88.407  1.00 20.11           C
ATOM     34  O1P G   A   2      23.581  32.262  89.279  1.00 20.00           O
ATOM     35  N2  G   A   2      19.491  23.155  90.945  1.00 18.80           N
ATOM     36  C2  G   A   2      19.307  24.355  90.472  1.00 18.55           C
ATOM     37  C2' G   A   2      23.018  27.663  87.278  1.00 21.06           C
ATOM     38 1H2' G   A   2      23.294  26.991  86.452  1.00 20.00           H
ATOM     39 2H2' G   A   2      22.374  28.481  86.931  1.00 20.00           H
ATOM     40  H21 G   A   2      20.329  22.721  90.620  1.00 20.00           H
ATOM     41  H22 G   A   2      18.655  22.593  91.108  1.00 20.00           H
ATOM     42  O2P G   A   2      21.577  31.994  87.743  1.00 20.00           O
ATOM     43  N3  G   A   2      20.352  24.978  89.934  1.00 18.46           N
ATOM     44  O3' G   A   2      25.577  27.723  87.827  1.00 21.47           O
ATOM     45  H3' G   A   2      24.322  29.331  87.691  1.00 20.00           H
ATOM     46  C3' G   A   2      24.266  28.279  87.967  1.00 21.14           C
ATOM     47  C4  G   A   2      20.018  26.185  89.359  1.00 18.93           C
ATOM     48  C4' G   A   2      23.883  28.143  89.445  1.00 21.85           C
ATOM     49  H4' G   A   2      24.798  27.963  90.017  1.00 20.00           H
ATOM     50  O4' G   A   2      23.035  27.025  89.615  1.00 21.01           O
ATOM     51  C5  G   A   2      18.770  26.775  89.370  1.00 18.69           C
ATOM     52  C5' G   A   2      23.238  29.416  90.016  1.00 22.18           C
ATOM     53  O5' G   A   2      22.368  30.064  89.105  1.00 22.51           O
ATOM     54 1H5' G   A   2      24.044  30.088  90.299  1.00 20.00           H
ATOM     55 2H5' G   A   2      22.665  29.151  90.901  1.00 20.00           H
ATOM     56  C6  G   A   2      17.706  26.103  90.077  1.00 18.70           C
ATOM     57  O6  G   A   2      16.580  26.518  90.374  1.00 18.20           O
ATOM     58  N7  G   A   2      18.803  27.996  88.682  1.00 19.45           N
ATOM     59  H8  G   A   2      20.407  28.925  87.683  1.00 20.00           H
ATOM     60  C8  G   A   2      20.041  28.082  88.256  1.00 19.54           C
ATOM     61  N9  G   A   2      20.860  27.054  88.663  1.00 19.25           N
ATOM     62  P   C   A   3      25.964  26.489  86.870  1.00 22.45           P
ATOM     63  N1  C   A   3      20.417  23.660  87.037  1.00 12.50           N
ATOM     64  C1' C   A   3      21.590  22.951  87.645  1.00 13.44           C
ATOM     65  H1' C   A   3      21.258  22.536  88.600  1.00 20.00           H
ATOM     66  O1P C   A   3      27.366  26.140  87.191  1.00 20.00           O
ATOM     67  O2  C   A   3      18.950  22.222  88.072  1.00 12.06           O
ATOM     68  C2  C   A   3      19.127  23.233  87.394  1.00 12.40           C
ATOM     69  C2' C   A   3      22.097  21.787  86.814  1.00 13.95           C
ATOM     70 1H2' C   A   3      21.986  20.920  87.459  1.00 20.00           H
ATOM     71 2H2' C   A   3      21.537  21.671  85.886  1.00 20.00           H
ATOM     72  O2P C   A   3      25.591  26.845  85.486  1.00 20.00           O
ATOM     73  N3  C   A   3      18.039  23.991  87.115  1.00 12.41           N
ATOM     74  H3' C   A   3      23.749  22.408  85.526  1.00 20.00           H
ATOM     75  O3' C   A   3      24.355  20.869  86.840  1.00 14.87           O
ATOM     76  C3' C   A   3      23.587  22.025  86.541  1.00 14.37           C
ATOM     77  C4  C   A   3      18.197  25.069  86.377  1.00 12.15           C
ATOM     78  N4  C   A   3      17.120  25.769  86.177  1.00 12.61           N
ATOM     79  C4' C   A   3      23.936  23.085  87.586  1.00 14.86           C
ATOM     80  O4' C   A   3      22.723  23.776  87.858  1.00 15.08           O
ATOM     81  H4' C   A   3      24.226  22.542  88.487  1.00 20.00           H
ATOM     82  H41 C   A   3      17.144  26.543  85.550  1.00 20.00           H
ATOM     83  H42 C   A   3      16.242  25.387  86.518  1.00 20.00           H
ATOM     84  H5  C   A   3      19.585  26.423  85.344  1.00 20.00           H
ATOM     85  C5  C   A   3      19.472  25.528  85.932  1.00 11.97           C
ATOM     86  C5' C   A   3      25.139  23.967  87.160  1.00 15.62           C
ATOM     87  O5' C   A   3      24.972  25.347  87.443  1.00 17.12           O
ATOM     88 1H5' C   A   3      25.326  23.838  86.093  1.00 20.00           H
ATOM     89 2H5' C   A   3      26.020  23.614  87.697  1.00 20.00           H
ATOM     90  C6  C   A   3      20.565  24.791  86.273  1.00 11.95           C
ATOM     91  H6  C   A   3      21.568  25.091  85.977  1.00 20.00           H
ATOM     92  P   G   A   4      24.777  19.750  85.758  1.00 19.16           P
ATOM     93  N1  G   A   4      16.524  21.324  84.658  1.00 12.92           N
ATOM     94  H1  G   A   4      15.622  21.771  84.658  1.00 20.00           H
ATOM     95  H1' G   A   4      19.342  17.399  83.794  1.00 20.00           H
ATOM     96  C1' G   A   4      20.234  17.913  84.163  1.00 14.58           C
ATOM     97  O1P G   A   4      25.505  18.713  86.508  1.00 20.00           O
ATOM     98  N2  G   A   4      15.495  19.388  85.299  1.00 11.92           N
ATOM     99  C2  G   A   4      16.581  19.998  84.917  1.00 12.24           C
ATOM    100  C2' G   A   4      21.477  17.277  83.496  1.00 15.54           C
ATOM    101 1H2' G   A   4      21.192  16.615  82.676  1.00 20.00           H
ATOM    102 2H2' G   A   4      22.156  18.046  83.122  1.00 20.00           H
ATOM    103  H21 G   A   4      15.568  18.390  85.252  1.00 20.00           H
ATOM    104  H22 G   A   4      14.592  19.859  85.263  1.00 20.00           H
ATOM    105  O2P G   A   4      25.443  20.441  84.640  1.00 20.00           O
ATOM    106  N3  G   A   4      17.657  19.242  84.789  1.00 12.39           N
ATOM    107  O3' G   A   4      21.755  15.168  85.002  1.00 17.23           O
ATOM    108  H3' G   A   4      23.254  16.541  84.540  1.00 20.00           H
ATOM    109  C3' G   A   4      22.166  16.496  84.640  1.00 16.15           C
ATOM    110  C4  G   A   4      18.742  19.929  84.323  1.00 13.04           C
ATOM    111  C4' G   A   4      21.687  17.313  85.828  1.00 16.04           C
ATOM    112  H4' G   A   4      21.687  16.676  86.715  1.00 20.00           H
ATOM    113  O4' G   A   4      20.342  17.644  85.546  1.00 15.67           O
ATOM    114  C5  G   A   4      18.812  21.273  84.025  1.00 12.69           C
ATOM    115  C5' G   A   4      22.476  18.566  86.198  1.00 15.57           C
ATOM    116  O5' G   A   4      23.379  19.115  85.254  1.00 15.80           O
ATOM    117 1H5' G   A   4      23.007  18.356  87.123  1.00 20.00           H
ATOM    118 2H5' G   A   4      21.708  19.303  86.393  1.00 20.00           H
ATOM    119  C6  G   A   4      17.611  22.057  84.208  1.00 12.84           C
ATOM    120  O6  G   A   4      17.418  23.263  84.031  1.00 13.13           O
ATOM    121  N7  G   A   4      20.110  21.587  83.576  1.00 12.45           N
ATOM    122  H8  G   A   4      21.763  20.311  83.267  1.00 20.00           H
ATOM    123  C8  G   A   4      20.730  20.427  83.570  1.00 12.95           C
ATOM    124  N9  G   A   4      19.969  19.376  84.028  1.00 13.66           N
ATOM    125  P   A   A   5      20.936  14.147  84.077  1.00 22.28           P
ATOM    126  N1  A   A   5      15.454  21.116  81.224  1.00 16.10           N
ATOM    127  C1' A   A   5      16.666  16.133  81.796  1.00 18.18           C
ATOM    128  H1' A   A   5      15.651  16.107  81.379  1.00 20.00           H
ATOM    129  O1P A   A   5      20.615  12.978  84.933  1.00 20.00           O
ATOM    130  C2  A   A   5      14.721  20.048  81.502  1.00 16.81           C
ATOM    131  H2  A   A   5      13.663  20.225  81.624  1.00 20.00           H
ATOM    132  C2' A   A   5      17.478  14.983  81.164  1.00 19.00           C
ATOM    133 1H2' A   A   5      16.985  14.625  80.263  1.00 20.00           H
ATOM    134 2H2' A   A   5      18.503  15.286  80.947  1.00 20.00           H
ATOM    135  O2P A   A   5      21.718  13.942  82.844  1.00 20.00           O
ATOM    136  N3  A   A   5      15.136  18.795  81.660  1.00 17.06           N
ATOM    137  H3' A   A   5      18.551  13.510  82.269  1.00 20.00           H
ATOM    138  C3' A   A   5      17.522  13.861  82.201  1.00 19.15           C
ATOM    139  O3' A   A   5      16.798  12.704  81.766  1.00 19.50           O
ATOM    140  C4  A   A   5      16.483  18.671  81.496  1.00 17.00           C
ATOM    141  H4' A   A   5      16.421  14.041  84.086  1.00 20.00           H
ATOM    142  O4' A   A   5      16.575  15.873  83.187  1.00 19.04           O
ATOM    143  C4' A   A   5      17.153  14.610  83.512  1.00 19.68           C
ATOM    144  C5  A   A   5      17.369  19.675  81.196  1.00 16.74           C
ATOM    145  O5' A   A   5      19.582  14.954  83.718  1.00 20.74           O
ATOM    146  C5' A   A   5      18.360  14.853  84.446  1.00 20.41           C
ATOM    147 1H5' A   A   5      18.406  14.054  85.182  1.00 20.00           H
ATOM    148 2H5' A   A   5      18.181  15.789  84.981  1.00 20.00           H
ATOM    149  N6  A   A   5      17.390  22.084  80.810  1.00 16.14           N
ATOM    150  C6  A   A   5      16.762  20.951  81.059  1.00 16.66           C
ATOM    151  H61 A   A   5      18.387  22.082  80.721  1.00 20.00           H
ATOM    152  H62 A   A   5      16.834  22.926  80.707  1.00 20.00           H
ATOM    153  N7  A   A   5      18.680  19.175  81.109  1.00 16.98           N
ATOM    154  C8  A   A   5      18.518  17.898  81.340  1.00 17.13           C
ATOM    155  H8  A   A   5      19.348  17.207  81.370  1.00 20.00           H
ATOM    156  N9  A   A   5      17.220  17.504  81.574  1.00 17.58           N
ATOM    157  P   T   A   6      15.246  12.397  82.050  1.00 21.74           P
ATOM    158  N1  T   A   6      14.020  16.496  78.765  1.00 11.56           N
ATOM    159  H1' T   A   6      11.916  16.203  78.806  1.00 20.00           H
ATOM    160  C1' T   A   6      12.811  15.747  79.249  1.00 13.19           C
ATOM    161  O1P T   A   6      15.056  12.225  83.503  1.00 20.00           O
ATOM    162  O2  T   A   6      12.795  18.473  78.729  1.00 10.96           O
ATOM    163  C2  T   A   6      13.869  17.887  78.647  1.00 10.00           C
ATOM    164  C2' T   A   6      12.728  14.229  79.006  1.00 15.80           C
ATOM    165 1H2' T   A   6      12.269  14.002  78.047  1.00 20.00           H
ATOM    166 2H2' T   A   6      13.705  13.754  79.058  1.00 20.00           H
ATOM    167  O2P T   A   6      14.852  11.305  81.141  1.00 20.00           O
ATOM    168  H3  T   A   6      14.858  19.613  78.242  1.00 20.00           H
ATOM    169  N3  T   A   6      14.987  18.614  78.322  1.00  9.57           N
ATOM    170  C3' T   A   6      11.909  13.712  80.197  1.00 16.65           C
ATOM    171  O3' T   A   6      10.480  13.741  80.095  1.00 18.55           O
ATOM    172  H3' T   A   6      12.255  12.707  80.463  1.00 20.00           H
ATOM    173  C4  T   A   6      16.244  18.114  78.113  1.00  9.89           C
ATOM    174  O4  T   A   6      17.165  18.896  77.894  1.00  8.77           O
ATOM    175  H4' T   A   6      11.421  14.957  81.882  1.00 20.00           H
ATOM    176  O4' T   A   6      12.732  15.931  80.648  1.00 15.64           O
ATOM    177  C4' T   A   6      12.305  14.737  81.283  1.00 16.93           C
ATOM    178  C5  T   A   6      16.341  16.658  78.182  1.00  9.73           C
ATOM    179  O5' T   A   6      14.522  13.731  81.548  1.00 18.93           O
ATOM    180  C5' T   A   6      13.424  14.301  82.242  1.00 17.68           C
ATOM    181 1H5' T   A   6      13.017  13.589  82.957  1.00 20.00           H
ATOM    182 2H5' T   A   6      13.763  15.182  82.796  1.00 20.00           H
ATOM    183  C5M T   A   6      17.681  15.987  77.909  0.00 99.00           C
ATOM    184  H6  T   A   6      15.355  14.834  78.571  1.00 20.00           H
ATOM    185  C6  T   A   6      15.247  15.904  78.499  1.00 10.45           C
ATOM    186 1H5M T   A   6      18.023  16.266  76.912  0.00  0.00           H
ATOM    187 2H5M T   A   6      18.417  16.353  78.626  0.00  0.00           H
ATOM    188 3H5M T   A   6      17.607  14.902  77.978  0.00  0.00           H
ATOM    189  P   A   A   7       9.579  13.402  78.791  1.00 23.49           P
ATOM    190  N1  A   A   7      14.237  20.062  74.429  1.00 11.85           N
ATOM    191  C1' A   A   7       9.942  17.880  76.069  1.00 15.44           C
ATOM    192  H1' A   A   7       9.690  18.915  75.798  1.00 20.00           H
ATOM    193  O1P A   A   7       8.228  13.052  79.260  1.00 20.00           O
ATOM    194  C2  A   A   7      13.008  20.527  74.614  1.00 12.25           C
ATOM    195  H2  A   A   7      12.853  21.579  74.414  1.00 20.00           H
ATOM    196  C2' A   A   7       8.876  16.931  75.495  1.00 16.83           C
ATOM    197 1H2' A   A   7       8.519  17.274  74.518  1.00 20.00           H
ATOM    198 2H2' A   A   7       9.257  15.911  75.454  1.00 20.00           H
ATOM    199  O2P A   A   7      10.297  12.438  77.924  1.00 20.00           O
ATOM    200  N3  A   A   7      11.939  19.844  74.991  1.00 13.15           N
ATOM    201  H3' A   A   7       7.232  16.062  76.612  1.00 20.00           H
ATOM    202  C3' A   A   7       7.782  17.001  76.559  1.00 17.75           C
ATOM    203  O3' A   A   7       6.886  18.097  76.334  1.00 17.97           O
ATOM    204  C4  A   A   7      12.232  18.541  75.252  1.00 12.71           C
ATOM    205  H4' A   A   7       8.124  17.944  78.453  1.00 20.00           H
ATOM    206  O4' A   A   7       9.885  17.729  77.466  1.00 18.15           O
ATOM    207  C4' A   A   7       8.625  17.202  77.832  1.00 17.96           C
ATOM    208  C5  A   A   7      13.444  17.913  75.129  1.00 12.64           C
ATOM    209  O5' A   A   7       9.499  14.839  78.034  1.00 19.22           O
ATOM    210  C5' A   A   7       8.857  15.939  78.683  1.00 18.89           C
ATOM    211 1H5' A   A   7       7.884  15.605  79.036  1.00 20.00           H
ATOM    212 2H5' A   A   7       9.447  16.229  79.552  1.00 20.00           H
ATOM    213  N6  A   A   7      15.733  18.450  74.474  1.00 12.56           N
ATOM    214  C6  A   A   7      14.474  18.780  74.684  1.00 12.39           C
ATOM    215  H61 A   A   7      16.032  17.517  74.666  1.00 20.00           H
ATOM    216  H62 A   A   7      16.377  19.201  74.246  1.00 20.00           H
ATOM    217  N7  A   A   7      13.345  16.559  75.505  1.00 12.97           N
ATOM    218  C8  A   A   7      12.089  16.445  75.858  1.00 13.78           C
ATOM    219  H8  A   A   7      11.655  15.543  76.273  1.00 20.00           H
ATOM    220  N9  A   A   7      11.343  17.595  75.686  1.00 13.80           N
ATOM    221  P   T   A   8       5.782  18.101  75.139  1.00 21.39           P
ATOM    222  N1  T   A   8      10.364  19.473  71.731  1.00 10.85           N
ATOM    223  H1' T   A   8       9.197  21.053  70.943  1.00 20.00           H
ATOM    224  C1' T   A   8       9.066  20.206  71.621  1.00 11.87           C
ATOM    225  O1P T   A   8       4.557  18.816  75.612  1.00 20.00           O
ATOM    226  O2  T   A   8      11.531  21.267  70.827  1.00 11.08           O
ATOM    227  C2  T   A   8      11.534  20.171  71.385  1.00 10.10           C
ATOM    228  C2' T   A   8       7.837  19.401  71.171  1.00 12.94           C
ATOM    229 1H2' T   A   8       7.867  19.173  70.107  1.00 20.00           H
ATOM    230 2H2' T   A   8       7.703  18.496  71.760  1.00 20.00           H
ATOM    231  O2P T   A   8       5.630  16.756  74.614  1.00 20.00           O
ATOM    232  H3  T   A   8      13.557  19.984  71.216  1.00 20.00           H
ATOM    233  N3  T   A   8      12.712  19.459  71.401  1.00  9.87           N
ATOM    234  C3' T   A   8       6.707  20.374  71.507  1.00 13.70           C
ATOM    235  O3' T   A   8       6.571  21.163  70.321  1.00 14.99           O
ATOM    236  H3' T   A   8       5.774  19.848  71.720  1.00 20.00           H
ATOM    237  C4  T   A   8      12.830  18.115  71.658  1.00  9.80           C
ATOM    238  O4  T   A   8      13.927  17.577  71.543  1.00  8.84           O
ATOM    239  H4' T   A   8       7.136  22.097  72.786  1.00 20.00           H
ATOM    240  O4' T   A   8       8.671  20.720  72.865  1.00 14.22           O
ATOM    241  C4' T   A   8       7.278  21.015  72.804  1.00 14.75           C
ATOM    242  C5  T   A   8      11.582  17.438  72.006  1.00  9.43           C
ATOM    243  O5' T   A   8       6.470  19.005  74.002  1.00 17.44           O
ATOM    244  C5' T   A   8       6.640  20.422  74.084  1.00 15.49           C
ATOM    245 1H5' T   A   8       5.680  20.914  74.260  1.00 20.00           H
ATOM    246 2H5' T   A   8       7.292  20.658  74.931  1.00 20.00           H
ATOM    247  C5M T   A   8      11.583  15.951  72.313  0.00 99.00           C
ATOM    248  H6  T   A   8       9.514  17.637  72.397  1.00 20.00           H
ATOM    249  C6  T   A   8      10.415  18.134  72.069  1.00 10.00           C
ATOM    250 1H5M T   A   8      11.687  15.395  71.381  0.00  0.00           H
ATOM    251 2H5M T   A   8      12.444  15.714  72.943  0.00  0.00           H
ATOM    252 3H5M T   A   8      10.671  15.654  72.832  0.00  0.00           H
ATOM    253  P   C   A   9       5.579  22.428  70.142  1.00 18.90           P
ATOM    254  N1  C   A   9      10.756  21.802  67.779  1.00 12.94           N
ATOM    255  C1' C   A   9      10.376  23.260  67.712  1.00 13.67           C
ATOM    256  H1' C   A   9      11.216  23.826  67.302  1.00 20.00           H
ATOM    257  O1P C   A   9       5.172  22.926  71.470  1.00 20.00           O
ATOM    258  O2  C   A   9      12.937  22.238  67.121  1.00 12.86           O
ATOM    259  C2  C   A   9      12.097  21.439  67.550  1.00 12.95           C
ATOM    260  C2' C   A   9       9.130  23.618  66.883  1.00 14.18           C
ATOM    261 1H2' C   A   9       9.398  23.849  65.856  1.00 20.00           H
ATOM    262 2H2' C   A   9       8.383  22.824  66.925  1.00 20.00           H
ATOM    263  O2P C   A   9       4.543  22.058  69.150  1.00 20.00           O
ATOM    264  N3  C   A   9      12.495  20.141  67.629  1.00 12.88           N
ATOM    265  H3' C   A   9       7.496  24.955  67.452  1.00 20.00           H
ATOM    266  O3' C   A   9       9.251  26.066  67.174  1.00 16.18           O
ATOM    267  C3' C   A   9       8.573  24.858  67.588  1.00 15.13           C
ATOM    268  C4  C   A   9      11.611  19.233  67.975  1.00 13.10           C
ATOM    269  N4  C   A   9      12.074  18.024  68.150  1.00 13.79           N
ATOM    270  C4' C   A   9       8.902  24.506  69.056  1.00 14.61           C
ATOM    271  O4' C   A   9      10.142  23.793  69.004  1.00 14.04           O
ATOM    272  H4' C   A   9       9.023  25.428  69.622  1.00 20.00           H
ATOM    273  H41 C   A   9      11.516  17.371  68.655  1.00 20.00           H
ATOM    274  H42 C   A   9      13.091  17.951  68.154  1.00 20.00           H
ATOM    275  H5  C   A   9       9.521  18.753  68.446  1.00 20.00           H
ATOM    276  C5  C   A   9      10.235  19.515  68.187  1.00 13.02           C
ATOM    277  C5' C   A   9       7.958  23.569  69.851  1.00 14.08           C
ATOM    278  O5' C   A   9       6.593  23.495  69.448  1.00 13.73           O
ATOM    279 1H5' C   A   9       8.012  23.841  70.905  1.00 20.00           H
ATOM    280 2H5' C   A   9       8.378  22.572  69.775  1.00 20.00           H
ATOM    281  C6  C   A   9       9.841  20.815  68.088  1.00 12.96           C
ATOM    282  H6  C   A   9       8.809  21.091  68.284  1.00 20.00           H
ATOM    283  P   G   A  10       8.717  27.094  66.017  1.00 21.01           P
ATOM    284  N1  G   A  10      13.291  19.979  64.280  1.00  9.37           N
ATOM    285  H1  G   A  10      13.740  19.109  64.515  1.00 20.00           H
ATOM    286  H1' G   A  10      12.885  24.618  62.487  1.00 20.00           H
ATOM    287  C1' G   A  10      11.955  24.763  63.038  1.00 12.66           C
ATOM    288  O1P G   A  10       8.910  28.486  66.483  1.00 20.00           O
ATOM    289  N2  G   A  10      15.348  20.814  63.985  1.00  9.57           N
ATOM    290  C2  G   A  10      14.068  21.059  64.049  1.00  9.64           C
ATOM    291  C2' G   A  10      11.013  25.580  62.145  1.00 15.13           C
ATOM    292 1H2' G   A  10      11.024  25.251  61.108  1.00 20.00           H
ATOM    293 2H2' G   A  10      10.000  25.622  62.545  1.00 20.00           H
ATOM    294  H21 G   A  10      15.995  21.570  64.020  1.00 20.00           H
ATOM    295  H22 G   A  10      15.694  19.863  64.131  1.00 20.00           H
ATOM    296  O2P G   A  10       7.392  26.680  65.542  1.00 20.00           O
ATOM    297  N3  G   A  10      13.623  22.292  63.759  1.00 10.00           N
ATOM    298  O3' G   A  10      12.810  26.962  61.444  1.00 16.88           O
ATOM    299  H3' G   A  10      10.990  27.761  62.046  1.00 20.00           H
ATOM    300  C3' G   A  10      11.669  26.943  62.295  1.00 15.64           C
ATOM    301  C4  G   A  10      12.244  22.341  63.745  1.00 10.02           C
ATOM    302  C4' G   A  10      12.032  26.946  63.792  1.00 15.94           C
ATOM    303  H4' G   A  10      12.954  27.496  63.945  1.00 20.00           H
ATOM    304  O4' G   A  10      12.227  25.581  64.164  1.00 15.25           O
ATOM    305  C5  G   A  10      11.367  21.293  63.971  1.00  9.89           C
ATOM    306  C5' G   A  10      10.967  27.598  64.700  1.00 17.19           C
ATOM    307  O5' G   A  10       9.740  26.887  64.777  1.00 18.51           O
ATOM    308 1H5' G   A  10      10.785  28.615  64.345  1.00 20.00           H
ATOM    309 2H5' G   A  10      11.387  27.681  65.702  1.00 20.00           H
ATOM    310  C6  G   A  10      11.915  20.005  64.303  1.00  9.97           C
ATOM    311  O6  G   A  10      11.340  18.941  64.530  1.00 10.67           O
ATOM    312  N7  G   A  10      10.041  21.718  63.788  1.00  9.56           N
ATOM    313  H8  G   A  10       9.303  23.639  63.377  1.00 20.00           H
ATOM    314  C8  G   A  10      10.158  22.988  63.516  1.00 10.42           C
ATOM    315  N9  G   A  10      11.454  23.435  63.453  1.00 11.15           N
ATOM    316  P   C   A  11      13.682  28.292  61.240  1.00 21.21           P
ATOM    317  N1  C   A  11      14.617  23.212  60.419  1.00 11.74           N
ATOM    318  C1' C   A  11      15.739  24.068  60.938  1.00 12.51           C
ATOM    319  H1' C   A  11      16.053  23.621  61.884  1.00 20.00           H
ATOM    320  O1P C   A  11      14.527  28.461  62.432  1.00 20.00           O
ATOM    321  O2  C   A  11      15.893  21.296  60.626  1.00  9.72           O
ATOM    322  C2  C   A  11      14.791  21.816  60.457  1.00 10.14           C
ATOM    323  C2' C   A  11      16.974  24.072  60.025  1.00 14.41           C
ATOM    324 1H2' C   A  11      17.831  23.700  60.594  1.00 20.00           H
ATOM    325 2H2' C   A  11      16.820  23.454  59.146  1.00 20.00           H
ATOM    326  O2P C   A  11      12.769  29.362  60.799  1.00 20.00           O
ATOM    327  N3  C   A  11      13.736  20.982  60.319  1.00  9.82           N
ATOM    328  H3' C   A  11      16.780  25.716  58.630  1.00 20.00           H
ATOM    329  O3' C   A  11      18.605  25.817  59.683  1.00 18.51           O
ATOM    330  C3' C   A  11      17.208  25.527  59.620  1.00 16.13           C
ATOM    331  C4  C   A  11      12.545  21.492  60.147  1.00  9.96           C
ATOM    332  N4  C   A  11      11.580  20.624  60.276  1.00 10.39           N
ATOM    333  C4' C   A  11      16.434  26.298  60.692  1.00 15.78           C
ATOM    334  O4' C   A  11      15.369  25.432  61.121  1.00 14.08           O
ATOM    335  H4' C   A  11      17.129  26.465  61.523  1.00 20.00           H
ATOM    336  H41 C   A  11      10.741  20.960  60.696  1.00 20.00           H
ATOM    337  H42 C   A  11      11.949  19.728  60.592  1.00 20.00           H
ATOM    338  H5  C   A  11      11.315  23.276  59.782  1.00 20.00           H
ATOM    339  C5  C   A  11      12.300  22.881  59.989  1.00 10.93           C
ATOM    340  C5' C   A  11      16.018  27.681  60.133  1.00 16.89           C
ATOM    341  O5' C   A  11      14.618  27.899  59.994  1.00 18.65           O
ATOM    342 1H5' C   A  11      16.476  27.807  59.146  1.00 20.00           H
ATOM    343 2H5' C   A  11      16.453  28.454  60.770  1.00 20.00           H
ATOM    344  C6  C   A  11      13.368  23.722  60.118  1.00 10.75           C
ATOM    345  H6  C   A  11      13.250  24.810  60.039  1.00 20.00           H
ATOM    346  P   G   A  12      19.452  26.307  58.405  1.00 22.45           P
ATOM    347  N1  G   A  12      14.603  19.361  57.274  1.00 13.69           N
ATOM    348  H1  G   A  12      13.846  18.713  57.414  1.00 20.00           H
ATOM    349  H1' G   A  12      19.160  20.766  57.547  1.00 20.00           H
ATOM    350  C1' G   A  12      19.054  21.686  56.959  1.00 15.12           C
ATOM    351  O1P G   A  12      20.897  26.117  58.637  1.00 20.00           O
ATOM    352  N2  G   A  12      16.047  17.643  57.651  1.00 14.58           N
ATOM    353  C2  G   A  12      15.861  18.926  57.511  1.00 13.96           C
ATOM    354  C2' G   A  12      19.658  21.456  55.571  1.00 16.21           C
ATOM    355 1H2' G   A  12      20.167  20.482  55.557  1.00 20.00           H
ATOM    356 2H2' G   A  12      18.891  21.494  54.804  1.00 20.00           H
ATOM    357  H21 G   A  12      16.947  17.381  58.009  1.00 20.00           H
ATOM    358  H22 G   A  12      15.252  17.011  57.723  1.00 20.00           H
ATOM    359  O2P G   A  12      18.948  27.607  57.919  1.00 20.00           O
ATOM    360  N3  G   A  12      16.951  19.672  57.392  1.00 13.67           N
ATOM    361  O3' G   A  12      21.977  22.121  55.116  1.00 16.29           O
ATOM    362  H3' G   A  12      20.336  23.184  54.507  1.00 20.00           H
ATOM    363  C3' G   A  12      20.656  22.601  55.365  1.00 16.85           C
ATOM    364  C4  G   A  12      16.659  20.974  57.112  1.00 14.00           C
ATOM    365  C4' G   A  12      20.541  23.441  56.660  1.00 17.11           C
ATOM    366  H4' G   A  12      21.523  23.637  57.101  1.00 20.00           H
ATOM    367  O4' G   A  12      19.811  22.682  57.603  1.00 15.71           O
ATOM    368  C5  G   A  12      15.423  21.532  56.874  1.00 13.76           C
ATOM    369  C5' G   A  12      19.898  24.788  56.317  1.00 17.94           C
ATOM    370  O5' G   A  12      19.011  25.238  57.313  1.00 18.79           O
ATOM    371 1H5' G   A  12      19.316  24.703  55.399  1.00 20.00           H
ATOM    372 2H5' G   A  12      20.684  25.525  56.164  1.00 20.00           H
ATOM    373  C6  G   A  12      14.279  20.667  56.956  1.00 14.26           C
ATOM    374  O6  G   A  12      13.099  20.895  56.672  1.00 14.55           O
ATOM    375  N7  G   A  12      15.570  22.879  56.502  1.00 14.64           N
ATOM    376  H8  G   A  12      17.306  24.043  56.367  1.00 20.00           H
ATOM    377  C8  G   A  12      16.862  23.077  56.561  1.00 14.42           C
ATOM    378  N9  G   A  12      17.590  21.964  56.924  1.00 14.49           N
ATOM    379 HO3' G   A  12      22.557  22.487  55.775  1.00  0.00           H
TER     380      G   A  12
ATOM    381  N1  C   B  13      11.697  15.262  58.097  1.00 18.95           N
ATOM    382  C1' C   B  13      11.944  13.791  58.101  1.00 19.78           C
ATOM    383  H1' C   B  13      12.907  13.567  57.629  1.00 20.00           H
ATOM    384  O2  C   B  13      13.869  15.766  57.528  1.00 17.75           O
ATOM    385  C2  C   B  13      12.728  16.150  57.767  1.00 18.76           C
ATOM    386  C2' C   B  13      11.969  13.190  59.507  1.00 20.28           C
ATOM    387 1H2' C   B  13      13.000  13.054  59.835  1.00 20.00           H
ATOM    388 2H2' C   B  13      11.430  13.824  60.211  1.00 20.00           H
ATOM    389  N3  C   B  13      12.451  17.452  57.509  1.00 18.35           N
ATOM    390  H3' C   B  13      10.677  11.595  60.240  1.00 20.00           H
ATOM    391  O3' C   B  13      12.123  10.781  58.978  1.00 20.23           O
ATOM    392  C3' C   B  13      11.246  11.843  59.356  1.00 20.69           C
ATOM    393  C4  C   B  13      11.223  17.886  57.665  1.00 18.28           C
ATOM    394  N4  C   B  13      11.010  19.136  57.394  1.00 18.07           N
ATOM    395  C4' C   B  13      10.399  12.021  58.086  1.00 21.16           C
ATOM    396  O4' C   B  13      10.847  13.175  57.397  1.00 20.70           O
ATOM    397  H4' C   B  13      10.584  11.189  57.463  1.00 20.00           H
ATOM    398  H41 C   B  13      10.200  19.558  57.787  1.00 20.00           H
ATOM    399  H42 C   B  13      11.840  19.705  57.255  1.00 20.00           H
ATOM    400  H5  C   B  13       9.114  17.390  58.034  1.00 20.00           H
ATOM    401  C5  C   B  13      10.128  17.041  57.974  1.00 17.96           C
ATOM    402  C5' C   B  13       8.849  11.959  58.294  1.00 21.72           C
ATOM    403  O5' C   B  13       8.428  12.976  59.198  1.00 23.50           O
ATOM    404 1H5' C   B  13       8.609  10.940  58.625  1.00 20.00           H
ATOM    405 2H5' C   B  13       8.371  12.161  57.348  1.00 20.00           H
ATOM    406  C6  C   B  13      10.418  15.738  58.204  1.00 18.08           C
ATOM    407  H6  C   B  13       9.627  15.041  58.427  1.00 20.00           H
ATOM    408 HO5' C   B  13       8.775  12.894  60.090  1.00  0.00           H
ATOM    409  P   G   B  14      12.864   9.856  60.054  1.00 20.51           P
ATOM    410  N1  G   B  14      14.888  18.337  61.047  1.00 12.75           N
ATOM    411  H1  G   B  14      14.752  19.327  60.938  1.00 20.00           H
ATOM    412  H1' G   B  14      17.419  14.044  61.491  1.00 20.00           H
ATOM    413  C1' G   B  14      16.508  13.483  61.727  1.00 16.08           C
ATOM    414  O1P G   B  14      13.445   8.718  59.311  1.00 20.00           O
ATOM    415  N2  G   B  14      17.104  18.687  60.790  1.00 12.38           N
ATOM    416  C2  G   B  14      16.148  17.839  61.044  1.00 13.62           C
ATOM    417  C2' G   B  14      16.764  12.666  62.999  1.00 16.90           C
ATOM    418 1H2' G   B  14      17.542  13.123  63.599  1.00 20.00           H
ATOM    419 2H2' G   B  14      15.857  12.570  63.596  1.00 20.00           H
ATOM    420  H21 G   B  14      18.015  18.369  61.065  1.00 20.00           H
ATOM    421  H22 G   B  14      16.866  19.675  60.799  1.00 20.00           H
ATOM    422  O2P G   B  14      11.919   9.607  61.158  1.00 20.00           O
ATOM    423  N3  G   B  14      16.465  16.557  61.214  1.00 13.63           N
ATOM    424  O3' G   B  14      18.558  11.167  62.150  1.00 18.55           O
ATOM    425  H3' G   B  14      16.899  10.504  63.189  1.00 20.00           H
ATOM    426  C3' G   B  14      17.182  11.287  62.480  1.00 17.61           C
ATOM    427  C4  G   B  14      15.376  15.782  61.525  1.00 14.11           C
ATOM    428  C4' G   B  14      16.359  11.207  61.194  1.00 17.93           C
ATOM    429  H4' G   B  14      16.914  10.624  60.462  1.00 20.00           H
ATOM    430  O4' G   B  14      16.222  12.541  60.697  1.00 17.27           O
ATOM    431  C5  G   B  14      14.059  16.199  61.594  1.00 13.49           C
ATOM    432  C5' G   B  14      15.019  10.481  61.455  1.00 17.74           C
ATOM    433  O5' G   B  14      14.033  10.845  60.509  1.00 18.46           O
ATOM    434 1H5' G   B  14      14.658  10.692  62.464  1.00 20.00           H
ATOM    435 2H5' G   B  14      15.210   9.411  61.377  1.00 20.00           H
ATOM    436  C6  G   B  14      13.766  17.581  61.311  1.00 13.69           C
ATOM    437  O6  G   B  14      12.674  18.142  61.180  1.00 13.82           O
ATOM    438  N7  G   B  14      13.219  15.115  61.892  1.00 14.88           N
ATOM    439  H8  G   B  14      13.729  13.109  62.260  1.00 20.00           H
ATOM    440  C8  G   B  14      14.050  14.119  62.044  1.00 15.06           C
ATOM    441  N9  G   B  14      15.366  14.428  61.813  1.00 15.38           N
ATOM    442  P   C   B  15      19.676  10.879  63.270  1.00 21.86           P
ATOM    443  N1  C   B  15      16.848  16.125  64.775  1.00 12.50           N
ATOM    444  C1' C   B  15      18.350  16.019  64.719  1.00 13.86           C
ATOM    445  H1' C   B  15      18.788  17.025  64.675  1.00 20.00           H
ATOM    446  O1P C   B  15      20.939  10.576  62.563  1.00 20.00           O
ATOM    447  O2  C   B  15      16.818  18.328  64.059  1.00 11.49           O
ATOM    448  C2  C   B  15      16.207  17.347  64.474  1.00 12.06           C
ATOM    449  C2' C   B  15      18.978  15.291  65.919  1.00 15.26           C
ATOM    450 1H2' C   B  15      19.072  15.938  66.777  1.00 20.00           H
ATOM    451 2H2' C   B  15      18.438  14.395  66.204  1.00 20.00           H
ATOM    452  O2P C   B  15      19.107   9.886  64.206  1.00 20.00           O
ATOM    453  N3  C   B  15      14.858  17.485  64.603  1.00 11.52           N
ATOM    454  H3' C   B  15      20.621  13.891  65.861  1.00 20.00           H
ATOM    455  O3' C   B  15      21.301  15.855  65.758  1.00 16.62           O
ATOM    456  C3' C   B  15      20.351  14.860  65.434  1.00 15.56           C
ATOM    457  C4  C   B  15      14.169  16.469  65.087  1.00 11.13           C
ATOM    458  N4  C   B  15      12.887  16.627  65.242  1.00 11.35           N
ATOM    459  C4' C   B  15      20.149  14.793  63.920  1.00 15.81           C
ATOM    460  O4' C   B  15      18.814  15.239  63.621  1.00 15.39           O
ATOM    461  H4' C   B  15      20.854  15.500  63.479  1.00 20.00           H
ATOM    462  H41 C   B  15      12.399  15.971  65.813  1.00 20.00           H
ATOM    463  H42 C   B  15      12.471  17.529  65.039  1.00 20.00           H
ATOM    464  H5  C   B  15      14.167  14.384  65.769  1.00 20.00           H
ATOM    465  C5  C   B  15      14.747  15.210  65.394  1.00 11.21           C
ATOM    466  C5' C   B  15      20.478  13.394  63.364  1.00 16.74           C
ATOM    467  O5' C   B  15      19.774  12.321  63.978  1.00 18.30           O
ATOM    468 1H5' C   B  15      21.542  13.212  63.514  1.00 20.00           H
ATOM    469 2H5' C   B  15      20.272  13.399  62.295  1.00 20.00           H
ATOM    470  C6  C   B  15      16.084  15.076  65.222  1.00 11.68           C
ATOM    471  H6  C   B  15      16.560  14.132  65.448  1.00 20.00           H
ATOM    472  P   G   B  16      22.688  15.504  66.487  1.00 19.62           P
ATOM    473  N1  G   B  16      15.399  19.877  67.460  1.00 12.64           N
ATOM    474  H1  G   B  16      14.422  20.083  67.579  1.00 20.00           H
ATOM    475  H1' G   B  16      20.096  20.673  66.337  1.00 20.00           H
ATOM    476  C1' G   B  16      20.475  19.836  66.929  1.00 14.39           C
ATOM    477  O1P G   B  16      23.691  15.174  65.445  1.00 20.00           O
ATOM    478  N2  G   B  16      15.777  22.055  66.946  1.00 11.55           N
ATOM    479  C2  G   B  16      16.252  20.850  67.071  1.00 12.53           C
ATOM    480  C2' G   B  16      21.398  20.389  68.009  1.00 14.91           C
ATOM    481 1H2' G   B  16      21.208  21.455  68.115  1.00 20.00           H
ATOM    482 2H2' G   B  16      21.239  19.866  68.953  1.00 20.00           H
ATOM    483  H21 G   B  16      16.459  22.712  67.282  1.00 20.00           H
ATOM    484  H22 G   B  16      14.795  22.169  67.192  1.00 20.00           H
ATOM    485  O2P G   B  16      22.433  14.549  67.581  1.00 20.00           O
ATOM    486  N3  G   B  16      17.566  20.747  67.001  1.00 12.95           N
ATOM    487  O3' G   B  16      23.494  21.337  67.145  1.00 15.93           O
ATOM    488  H3' G   B  16      23.381  19.595  68.309  1.00 20.00           H
ATOM    489  C3' G   B  16      22.823  20.135  67.539  1.00 15.54           C
ATOM    490  C4  G   B  16      18.012  19.543  67.472  1.00 13.07           C
ATOM    491  C4' G   B  16      22.636  19.269  66.286  1.00 15.50           C
ATOM    492  H4' G   B  16      22.965  19.878  65.444  1.00 20.00           H
ATOM    493  O4' G   B  16      21.252  18.979  66.107  1.00 14.91           O
ATOM    494  C5  G   B  16      17.252  18.512  67.983  1.00 13.09           C
ATOM    495  C5' G   B  16      23.498  17.997  66.277  1.00 16.32           C
ATOM    496  O5' G   B  16      23.046  16.944  67.116  1.00 17.01           O
ATOM    497 1H5' G   B  16      24.509  18.256  66.588  1.00 20.00           H
ATOM    498 2H5' G   B  16      23.543  17.645  65.247  1.00 20.00           H
ATOM    499  C6  G   B  16      15.812  18.644  67.926  1.00 13.07           C
ATOM    500  O6  G   B  16      14.930  17.823  68.169  1.00 13.12           O
ATOM    501  N7  G   B  16      18.089  17.506  68.489  1.00 13.47           N
ATOM    502  H8  G   B  16      20.196  17.414  68.503  1.00 20.00           H
ATOM    503  C8  G   B  16      19.292  17.953  68.242  1.00 13.64           C
ATOM    504  N9  G   B  16      19.322  19.121  67.521  1.00 13.79           N
ATOM    505  P   A   B  17      24.144  22.384  68.192  1.00 17.20           P
ATOM    506  N1  A   B  17      15.261  21.002  70.759  1.00 12.21           N
ATOM    507  C1' A   B  17      19.273  23.934  69.317  1.00 13.86           C
ATOM    508  H1' A   B  17      18.406  24.567  69.117  1.00 20.00           H
ATOM    509  O1P A   B  17      25.112  23.205  67.424  1.00 20.00           O
ATOM    510  C2  A   B  17      15.315  22.245  70.297  1.00 12.78           C
ATOM    511  H2  A   B  17      14.360  22.745  70.206  1.00 20.00           H
ATOM    512  C2' A   B  17      20.189  24.648  70.308  1.00 14.46           C
ATOM    513 1H2' A   B  17      19.627  25.137  71.102  1.00 20.00           H
ATOM    514 2H2' A   B  17      20.929  23.963  70.725  1.00 20.00           H
ATOM    515  O2P A   B  17      24.615  21.632  69.369  1.00 20.00           O
ATOM    516  N3  A   B  17      16.388  22.924  69.885  1.00 12.52           N
ATOM    517  H3' A   B  17      21.851  25.961  69.779  1.00 20.00           H
ATOM    518  C3' A   B  17      20.885  25.641  69.379  1.00 14.17           C
ATOM    519  O3' A   B  17      20.056  26.749  69.044  1.00 14.03           O
ATOM    520  C4  A   B  17      17.538  22.218  70.096  1.00 12.99           C
ATOM    521  H4' A   B  17      20.733  25.527  67.268  1.00 20.00           H
ATOM    522  O4' A   B  17      20.048  23.794  68.128  1.00 14.49           O
ATOM    523  C4' A   B  17      21.012  24.846  68.071  1.00 14.48           C
ATOM    524  C5  A   B  17      17.646  20.954  70.610  1.00 12.85           C
ATOM    525  O5' A   B  17      22.901  23.320  68.615  1.00 14.73           O
ATOM    526  C5' A   B  17      22.426  24.332  67.748  1.00 15.01           C
ATOM    527 1H5' A   B  17      23.115  25.174  67.779  1.00 20.00           H
ATOM    528 2H5' A   B  17      22.410  23.949  66.734  1.00 20.00           H
ATOM    529  N6  A   B  17      16.295  19.120  71.372  1.00 12.18           N
ATOM    530  C6  A   B  17      16.410  20.350  70.924  1.00 12.34           C
ATOM    531  H61 A   B  17      17.135  18.589  71.520  1.00 20.00           H
ATOM    532  H62 A   B  17      15.380  18.730  71.564  1.00 20.00           H
ATOM    533  N7  A   B  17      18.985  20.556  70.714  1.00 13.16           N
ATOM    534  C8  A   B  17      19.630  21.606  70.293  1.00 13.34           C
ATOM    535  H8  A   B  17      20.711  21.666  70.266  1.00 20.00           H
ATOM    536  N9  A   B  17      18.832  22.623  69.841  1.00 13.39           N
ATOM    537  P   T   B  18      19.870  28.039  69.965  1.00 13.92           P
ATOM    538  N1  T   B  18      16.673  24.379  73.508  1.00  9.61           N
ATOM    539  H1' T   B  18      15.132  25.817  73.765  1.00 20.00           H
ATOM    540  C1' T   B  18      16.113  25.756  73.273  1.00 11.19           C
ATOM    541  O1P T   B  18      19.316  29.094  69.081  1.00 20.00           O
ATOM    542  O2  T   B  18      14.515  23.508  73.604  1.00  9.75           O
ATOM    543  C2  T   B  18      15.731  23.346  73.658  1.00  9.00           C
ATOM    544  C2' T   B  18      16.937  26.980  73.733  1.00 12.71           C
ATOM    545 1H2' T   B  18      16.703  27.288  74.749  1.00 20.00           H
ATOM    546 2H2' T   B  18      18.005  26.800  73.645  1.00 20.00           H
ATOM    547  O2P T   B  18      21.136  28.280  70.662  1.00 20.00           O
ATOM    548  H3  T   B  18      15.517  21.357  74.008  1.00 20.00           H
ATOM    549  N3  T   B  18      16.213  22.080  73.875  1.00  9.74           N
ATOM    550  C3' T   B  18      16.558  28.081  72.739  1.00 14.01           C
ATOM    551  O3' T   B  18      15.416  28.863  73.079  1.00 16.57           O
ATOM    552  H3' T   B  18      17.396  28.759  72.583  1.00 20.00           H
ATOM    553  C4  T   B  18      17.527  21.711  73.952  1.00  9.67           C
ATOM    554  O4  T   B  18      17.798  20.521  74.108  1.00  9.74           O
ATOM    555  H4' T   B  18      15.462  27.689  70.930  1.00 20.00           H
ATOM    556  O4' T   B  18      15.885  25.925  71.886  1.00 12.92           O
ATOM    557  C4' T   B  18      16.284  27.232  71.487  1.00 13.66           C
ATOM    558  C5  T   B  18      18.476  22.809  73.779  1.00  9.85           C
ATOM    559  O5' T   B  18      18.731  27.555  70.998  1.00 13.63           O
ATOM    560  C5' T   B  18      17.478  27.063  70.535  1.00 13.57           C
ATOM    561 1H5' T   B  18      17.220  27.524  69.581  1.00 20.00           H
ATOM    562 2H5' T   B  18      17.601  25.999  70.360  1.00 20.00           H
ATOM    563  C5M T   B  18      19.967  22.511  73.838  0.00 99.00           C
ATOM    564  H6  T   B  18      18.752  24.877  73.432  1.00 20.00           H
ATOM    565  C6  T   B  18      18.031  24.087  73.567  1.00  9.39           C
ATOM    566 1H5M T   B  18      20.566  23.404  73.667  0.00  0.00           H
ATOM    567 2H5M T   B  18      20.204  22.087  74.815  0.00  0.00           H
ATOM    568 3H5M T   B  18      20.210  21.755  73.089  0.00  0.00           H
ATOM    569  P   A   B  19      15.415  29.941  74.285  1.00 20.78           P
ATOM    570  N1  A   B  19      14.674  21.449  77.783  1.00 11.36           N
ATOM    571  C1' A   B  19      12.659  25.773  75.845  1.00 13.91           C
ATOM    572  H1' A   B  19      12.000  25.017  75.405  1.00 20.00           H
ATOM    573  O1P A   B  19      14.798  31.203  73.807  1.00 20.00           O
ATOM    574  C2  A   B  19      13.417  21.841  77.646  1.00 11.98           C
ATOM    575  H2  A   B  19      12.672  21.112  77.928  1.00 20.00           H
ATOM    576  C2' A   B  19      11.922  26.470  76.983  1.00 15.34           C
ATOM    577 1H2' A   B  19      11.069  25.867  77.289  1.00 20.00           H
ATOM    578 2H2' A   B  19      12.607  26.648  77.808  1.00 20.00           H
ATOM    579  O2P A   B  19      16.755  29.992  74.909  1.00 20.00           O
ATOM    580  N3  A   B  19      12.976  23.007  77.184  1.00 12.52           N
ATOM    581  H3' A   B  19      11.826  28.607  77.117  1.00 20.00           H
ATOM    582  C3' A   B  19      11.492  27.825  76.433  1.00 16.75           C
ATOM    583  O3' A   B  19      10.091  27.939  76.204  1.00 18.62           O
ATOM    584  C4  A   B  19      13.995  23.857  76.889  1.00 11.65           C
ATOM    585  H4' A   B  19      11.444  27.962  74.316  1.00 20.00           H
ATOM    586  O4' A   B  19      13.020  26.777  74.899  1.00 15.99           O
ATOM    587  C4' A   B  19      12.214  27.939  75.089  1.00 17.15           C
ATOM    588  C5  A   B  19      15.340  23.624  77.035  1.00 11.69           C
ATOM    589  O5' A   B  19      14.386  29.208  75.285  1.00 19.49           O
ATOM    590  C5' A   B  19      12.992  29.268  75.008  1.00 18.05           C
ATOM    591 1H5' A   B  19      12.549  29.993  75.693  1.00 20.00           H
ATOM    592 2H5' A   B  19      12.842  29.658  74.003  1.00 20.00           H
ATOM    593  N6  A   B  19      16.837  21.774  77.574  1.00 11.71           N
ATOM    594  C6  A   B  19      15.637  22.308  77.470  1.00 11.89           C
ATOM    595  H61 A   B  19      17.640  22.321  77.338  1.00 20.00           H
ATOM    596  H62 A   B  19      16.885  20.784  77.786  1.00 20.00           H
ATOM    597  N7  A   B  19      16.090  24.770  76.711  1.00 11.46           N
ATOM    598  C8  A   B  19      15.156  25.630  76.384  1.00 12.34           C
ATOM    599  H8  A   B  19      15.338  26.656  76.095  1.00 20.00           H
ATOM    600  N9  A   B  19      13.885  25.121  76.360  1.00 12.41           N
ATOM    601  P   T   B  20       9.100  28.582  77.290  1.00 24.40           P
ATOM    602  N1  T   B  20      11.892  24.721  80.567  1.00 15.65           N
ATOM    603  H1' T   B  20      10.084  23.617  80.846  1.00 20.00           H
ATOM    604  C1' T   B  20      10.401  24.601  80.473  1.00 16.92           C
ATOM    605  O1P T   B  20       7.790  28.842  76.653  1.00 20.00           O
ATOM    606  O2  T   B  20      12.117  22.493  81.158  1.00 16.00           O
ATOM    607  C2  T   B  20      12.615  23.535  80.755  1.00 15.35           C
ATOM    608  C2' T   B  20       9.573  25.683  81.186  1.00 18.10           C
ATOM    609 1H2' T   B  20       9.498  25.494  82.261  1.00 20.00           H
ATOM    610 2H2' T   B  20       9.982  26.674  80.988  1.00 20.00           H
ATOM    611  O2P T   B  20       9.801  29.702  77.953  1.00 20.00           O
ATOM    612  H3  T   B  20      14.486  22.728  80.731  1.00 20.00           H
ATOM    613  N3  T   B  20      13.985  23.606  80.634  1.00 15.01           N
ATOM    614  C3' T   B  20       8.211  25.611  80.469  1.00 19.71           C
ATOM    615  O3' T   B  20       7.242  24.750  81.056  1.00 20.48           O
ATOM    616  H3' T   B  20       7.781  26.614  80.391  1.00 20.00           H
ATOM    617  C4  T   B  20      14.712  24.735  80.365  1.00 14.47           C
ATOM    618  O4  T   B  20      15.939  24.653  80.344  1.00 14.79           O
ATOM    619  H4' T   B  20       8.062  24.180  78.851  1.00 20.00           H
ATOM    620  O4' T   B  20      10.010  24.742  79.121  1.00 18.36           O
ATOM    621  C4' T   B  20       8.628  25.084  79.078  1.00 19.34           C
ATOM    622  C5  T   B  20      13.915  25.951  80.189  1.00 14.82           C
ATOM    623  O5' T   B  20       8.958  27.381  78.343  1.00 20.93           O
ATOM    624  C5' T   B  20       8.366  26.135  77.992  1.00 20.12           C
ATOM    625 1H5' T   B  20       7.290  26.259  77.858  1.00 20.00           H
ATOM    626 2H5' T   B  20       8.799  25.776  77.057  1.00 20.00           H
ATOM    627  C5M T   B  20      14.607  27.257  79.818  0.00 99.00           C
ATOM    628  H6  T   B  20      11.969  26.797  80.102  1.00 20.00           H
ATOM    629  C6  T   B  20      12.551  25.910  80.302  1.00 15.16           C
ATOM    630 1H5M T   B  20      13.890  28.064  79.677  0.00  0.00           H
ATOM    631 2H5M T   B  20      15.162  27.106  78.890  0.00  0.00           H
ATOM    632 3H5M T   B  20      15.325  27.522  80.595  0.00  0.00           H
ATOM    633  P   C   B  21       6.755  24.876  82.587  1.00 24.81           P
ATOM    634  N1  C   B  21      11.389  22.272  84.589  1.00 18.44           N
ATOM    635  C1' C   B  21      10.156  21.437  84.779  1.00 19.10           C
ATOM    636  H1' C   B  21      10.419  20.449  85.173  1.00 20.00           H
ATOM    637  O1P C   B  21       5.321  24.487  82.670  1.00 20.00           O
ATOM    638  O2  C   B  21      12.827  20.599  85.297  1.00 17.27           O
ATOM    639  C2  C   B  21      12.664  21.744  84.875  1.00 17.98           C
ATOM    640  C2' C   B  21       9.086  22.072  85.688  1.00 19.72           C
ATOM    641 1H2' C   B  21       9.232  21.772  86.723  1.00 20.00           H
ATOM    642 2H2' C   B  21       9.101  23.160  85.605  1.00 20.00           H
ATOM    643  O2P C   B  21       7.186  26.167  83.146  1.00 20.00           O
ATOM    644  N3  C   B  21      13.784  22.513  84.756  1.00 17.04           N
ATOM    645  H3' C   B  21       6.996  22.377  85.196  1.00 20.00           H
ATOM    646  O3' C   B  21       7.223  20.426  85.817  1.00 19.80           O
ATOM    647  C3' C   B  21       7.741  21.579  85.142  1.00 20.33           C
ATOM    648  C4  C   B  21      13.644  23.739  84.310  1.00 17.50           C
ATOM    649  N4  C   B  21      14.752  24.418  84.163  1.00 16.81           N
ATOM    650  C4' C   B  21       8.109  21.307  83.669  1.00 20.24           C
ATOM    651  O4' C   B  21       9.524  21.275  83.526  1.00 20.34           O
ATOM    652  H4' C   B  21       7.713  20.332  83.382  1.00 20.00           H
ATOM    653  H41 C   B  21      14.715  25.300  83.706  1.00 20.00           H
ATOM    654  H42 C   B  21      15.622  23.901  84.231  1.00 20.00           H
ATOM    655  H5  C   B  21      12.307  25.319  83.551  1.00 20.00           H
ATOM    656  C5  C   B  21      12.394  24.325  83.958  1.00 17.56           C
ATOM    657  C5' C   B  21       7.552  22.364  82.699  1.00 21.02           C
ATOM    658  O5' C   B  21       7.657  23.697  83.199  1.00 21.64           O
ATOM    659 1H5' C   B  21       6.505  22.129  82.495  1.00 20.00           H
ATOM    660 2H5' C   B  21       8.094  22.285  81.752  1.00 20.00           H
ATOM    661  C6  C   B  21      11.285  23.551  84.091  1.00 17.79           C
ATOM    662  H6  C   B  21      10.302  23.902  83.780  1.00 20.00           H
ATOM    663  P   G   B  22       6.677  20.468  87.347  1.00 21.01           P
ATOM    664  N1  G   B  22      15.360  23.125  87.866  1.00 13.32           N
ATOM    665  H1  G   B  22      16.255  23.443  87.536  1.00 20.00           H
ATOM    666  H1' G   B  22      12.178  19.990  89.907  1.00 20.00           H
ATOM    667  C1' G   B  22      11.312  20.469  89.440  1.00 15.10           C
ATOM    668  O1P G   B  22       5.679  19.391  87.541  1.00 20.00           O
ATOM    669  N2  G   B  22      16.301  21.084  88.224  1.00 12.71           N
ATOM    670  C2  G   B  22      15.229  21.822  88.201  1.00 12.86           C
ATOM    671  C2' G   B  22      10.164  20.516  90.457  1.00 15.90           C
ATOM    672 1H2' G   B  22      10.511  20.769  91.458  1.00 20.00           H
ATOM    673 2H2' G   B  22       9.390  21.208  90.128  1.00 20.00           H
ATOM    674  H21 G   B  22      16.129  20.097  88.231  1.00 20.00           H
ATOM    675  H22 G   B  22      17.203  21.471  87.965  1.00 20.00           H
ATOM    676  O2P G   B  22       6.312  21.855  87.720  1.00 20.00           O
ATOM    677  N3  G   B  22      14.110  21.256  88.623  1.00 13.28           N
ATOM    678  O3' G   B  22      10.279  18.175  91.258  1.00 17.39           O
ATOM    679  H3' G   B  22       8.537  19.081  90.590  1.00 20.00           H
ATOM    680  C3' G   B  22       9.610  19.090  90.387  1.00 16.79           C
ATOM    681  C4  G   B  22      13.034  22.094  88.545  1.00 13.68           C
ATOM    682  C4' G   B  22       9.891  18.737  88.908  1.00 16.42           C
ATOM    683  H4' G   B  22      10.288  17.723  88.852  1.00 20.00           H
ATOM    684  O4' G   B  22      10.868  19.632  88.399  1.00 15.78           O
ATOM    685  C5  G   B  22      13.034  23.421  88.165  1.00 13.99           C
ATOM    686  C5' G   B  22       8.657  18.850  88.004  1.00 16.97           C
ATOM    687  O5' G   B  22       7.979  20.083  88.202  1.00 18.94           O
ATOM    688 1H5' G   B  22       7.982  18.020  88.204  1.00 20.00           H
ATOM    689 2H5' G   B  22       8.991  18.786  86.966  1.00 20.00           H
ATOM    690  C6  G   B  22      14.302  24.010  87.800  1.00 13.70           C
ATOM    691  O6  G   B  22      14.574  25.174  87.501  1.00 12.88           O
ATOM    692  N7  G   B  22      11.730  23.941  88.239  1.00 14.54           N
ATOM    693  H8  G   B  22       9.928  22.940  88.681  1.00 20.00           H
ATOM    694  C8  G   B  22      11.008  22.909  88.598  1.00 14.19           C
ATOM    695  N9  G   B  22      11.737  21.774  88.870  1.00 14.07           N
ATOM    696  P   C   B  23      10.018  18.079  92.855  1.00 21.93           P
ATOM    697  N1  C   B  23      14.676  21.296  91.878  1.00 16.47           N
ATOM    698  C1' C   B  23      14.949  19.820  91.979  1.00 17.52           C
ATOM    699  H1' C   B  23      15.660  19.555  91.187  1.00 20.00           H
ATOM    700  O1P C   B  23       9.547  16.709  93.187  1.00 20.00           O
ATOM    701  O2  C   B  23      16.931  21.807  91.660  1.00 16.88           O
ATOM    702  C2  C   B  23      15.757  22.180  91.651  1.00 16.43           C
ATOM    703  C2' C   B  23      15.545  19.486  93.351  1.00 18.45           C
ATOM    704 1H2' C   B  23      16.520  19.019  93.185  1.00 20.00           H
ATOM    705 2H2' C   B  23      15.645  20.383  93.955  1.00 20.00           H
ATOM    706  O2P C   B  23       9.234  19.239  93.315  1.00 20.00           O
ATOM    707  N3  C   B  23      15.546  23.518  91.548  1.00 16.31           N
ATOM    708  H3' C   B  23      13.886  19.004  94.705  1.00 20.00           H
ATOM    709  O3' C   B  23      15.410  17.510  94.724  1.00 21.02           O
ATOM    710  C3' C   B  23      14.603  18.495  94.054  1.00 19.43           C
ATOM    711  C4  C   B  23      14.308  23.962  91.638  1.00 16.38           C
ATOM    712  N4  C   B  23      14.153  25.213  91.340  1.00 16.61           N
ATOM    713  C4' C   B  23      13.893  17.922  92.816  1.00 19.29           C
ATOM    714  O4' C   B  23      13.785  19.007  91.886  1.00 17.68           O
ATOM    715  H4' C   B  23      14.547  17.154  92.395  1.00 20.00           H
ATOM    716  H41 C   B  23      13.258  25.439  90.949  1.00 20.00           H
ATOM    717  H42 C   B  23      14.993  25.630  90.939  1.00 20.00           H
ATOM    718  H5  C   B  23      12.200  23.535  92.105  1.00 20.00           H
ATOM    719  C5  C   B  23      13.196  23.143  91.965  1.00 15.98           C
ATOM    720  C5' C   B  23      12.524  17.280  93.095  1.00 19.75           C
ATOM    721  O5' C   B  23      11.523  18.242  93.411  1.00 20.41           O
ATOM    722 1H5' C   B  23      12.619  16.565  93.911  1.00 20.00           H
ATOM    723 2H5' C   B  23      12.233  16.730  92.197  1.00 20.00           H
ATOM    724  C6  C   B  23      13.416  21.803  92.078  1.00 16.54           C
ATOM    725  H6  C   B  23      12.603  21.107  92.307  1.00 20.00           H
ATOM    726  P   G   B  24      15.250  17.031  96.272  1.00 25.73           P
ATOM    727  N1  G   B  24      16.895  25.386  94.275  1.00 18.11           N
ATOM    728  H1  G   B  24      16.798  26.265  93.798  1.00 20.00           H
ATOM    729  H1' G   B  24      18.923  21.026  94.971  1.00 20.00           H
ATOM    730  C1' G   B  24      18.223  20.714  95.754  1.00 19.19           C
ATOM    731  O1P G   B  24      15.266  15.550  96.319  1.00 20.00           O
ATOM    732  N2  G   B  24      19.111  25.439  93.814  1.00 18.34           N
ATOM    733  C2  G   B  24      18.082  24.744  94.218  1.00 17.82           C
ATOM    734  C2' G   B  24      18.948  20.632  97.101  1.00 19.66           C
ATOM    735 1H2' G   B  24      19.939  21.086  97.004  1.00 20.00           H
ATOM    736 2H2' G   B  24      18.375  21.122  97.886  1.00 20.00           H
ATOM    737  H21 G   B  24      19.943  24.912  93.627  1.00 20.00           H
ATOM    738  H22 G   B  24      18.977  26.378  93.455  1.00 20.00           H
ATOM    739  O2P G   B  24      14.200  17.790  96.973  1.00 20.00           O
ATOM    740  N3  G   B  24      18.322  23.538  94.726  1.00 17.93           N
ATOM    741  O3' G   B  24      20.373  18.762  97.778  1.00 20.29           O
ATOM    742  H3' G   B  24      18.323  18.881  98.176  1.00 20.00           H
ATOM    743  C3' G   B  24      19.048  19.137  97.401  1.00 20.03           C
ATOM    744  C4  G   B  24      17.198  22.959  95.248  1.00 18.02           C
ATOM    745  C4' G   B  24      18.622  18.473  96.086  1.00 20.49           C
ATOM    746  H4' G   B  24      19.489  18.285  95.449  1.00 20.00           H
ATOM    747  O4' G   B  24      17.774  19.412  95.462  1.00 19.95           O
ATOM    748  C5  G   B  24      15.946  23.527  95.381  1.00 17.87           C
ATOM    749  C5' G   B  24      17.877  17.167  96.370  1.00 21.51           C
ATOM    750  O5' G   B  24      16.631  17.482  96.964  1.00 22.50           O
ATOM    751 1H5' G   B  24      18.450  16.552  97.063  1.00 20.00           H
ATOM    752 2H5' G   B  24      17.734  16.610  95.438  1.00 20.00           H
ATOM    753  C6  G   B  24      15.757  24.852  94.854  1.00 17.89           C
ATOM    754  O6  G   B  24      14.777  25.601  94.918  1.00 18.50           O
ATOM    755  N7  G   B  24      15.097  22.650  96.080  1.00 18.01           N
ATOM    756  H8  G   B  24      15.440  20.658  96.698  1.00 20.00           H
ATOM    757  C8  G   B  24      15.822  21.570  96.243  1.00 18.07           C
ATOM    758  N9  G   B  24      17.106  21.692  95.768  1.00 18.18           N
ATOM    759 HO3' G   B  24      20.536  17.898  97.412  1.00  0.00           H
TER     760      G   B  24
HETATM  761  H1  RES    25      16.796  24.779  65.530  1.00  0.00           H
HETATM  762  O1  RES    25      11.576  16.278  85.395  1.00  0.00           O
HETATM  763  C1  RES    25      15.916  25.405  65.688  1.00  0.00           C
HETATM  764  N1  RES    25      14.620  26.443  67.357  1.00  0.00           N
HETATM  765  C10 RES    25      11.979  27.936  69.472  1.00  0.00           C
HETATM  766  H10 RES    25      15.246  25.346  63.679  1.00  0.00           H
HETATM  767  C11 RES    25      10.997  25.556  71.795  1.00  0.00           C
HETATM  768  H11 RES    25      13.945  24.585  69.195  1.00  0.00           H
HETATM  769  C12 RES    25      10.149  25.010  72.827  1.00  0.00           C
HETATM  770  H12 RES    25      13.133  28.620  67.813  1.00  0.00           H
HETATM  771  C13 RES    25      10.529  23.866  73.544  1.00  0.00           C
HETATM  772  H13 RES    25      11.404  28.853  69.559  1.00  0.00           H
HETATM  773  H14 RES    25      12.294  23.904  71.298  1.00  0.00           H
HETATM  774  C14 RES    25       9.685  23.432  74.561  1.00  0.00           C
HETATM  775  C15 RES    25       8.937  25.656  73.131  1.00  0.00           C
HETATM  776  H15 RES    25      11.468  23.353  73.346  1.00  0.00           H
HETATM  777  H16 RES    25       8.636  26.548  72.589  1.00  0.00           H
HETATM  778  C16 RES    25       8.500  24.060  74.849  1.00  0.00           C
HETATM  779  C17 RES    25       8.762  22.517  76.237  1.00  0.00           C
HETATM  780  H17 RES    25      10.678  21.814  75.520  1.00  0.00           H
HETATM  781  C18 RES    25       8.099  25.181  74.139  1.00  0.00           C
HETATM  782  H18 RES    25       7.176  25.697  74.387  1.00  0.00           H
HETATM  783  H19 RES    25      10.654  21.391  77.775  1.00  0.00           H
HETATM  784  C19 RES    25       8.543  21.717  77.416  1.00  0.00           C
HETATM  785  C2  RES    25      16.277  26.900  65.734  1.00  0.00           C
HETATM  786  N2  RES    25      14.915  25.063  64.617  1.00  0.00           N
HETATM  787  H2  RES    25      16.403  27.348  64.745  1.00  0.00           H
HETATM  788  C20 RES    25       9.397  20.458  79.251  1.00  0.00           C
HETATM  789  H20 RES    25       6.381  21.856  77.338  1.00  0.00           H
HETATM  790  C21 RES    25       9.643  21.206  78.112  1.00  0.00           C
HETATM  791  H21 RES    25      11.187  19.480  79.818  1.00  0.00           H
HETATM  792  H22 RES    25       6.008  20.505  79.389  1.00  0.00           H
HETATM  793  C22 RES    25       8.123  20.207  79.715  1.00  0.00           C
HETATM  794  H23 RES    25      12.076  18.802  81.605  1.00  0.00           H
HETATM  795  C23 RES    25       7.240  21.470  77.887  1.00  0.00           C
HETATM  796  C24 RES    25       7.017  20.712  79.043  1.00  0.00           C
HETATM  797  H24 RES    25       8.108  17.752  82.887  1.00  0.00           H
HETATM  798  H25 RES    25      13.026  17.604  83.506  1.00  0.00           H
HETATM  799  C25 RES    25       9.454  19.176  80.981  1.00  0.00           C
HETATM  800  H26 RES    25       9.063  16.516  84.793  1.00  0.00           H
HETATM  801  C26 RES    25      10.022  18.384  82.113  1.00  0.00           C
HETATM  802  C27 RES    25      11.403  18.317  82.304  1.00  0.00           C
HETATM  803  H27 RES    25      13.052  15.836  86.784  1.00  0.00           H
HETATM  804  H28 RES    25      13.620  15.981  85.098  1.00  0.00           H
HETATM  805  C28 RES    25       9.187  17.721  83.015  1.00  0.00           C
HETATM  806  C29 RES    25      11.945  17.627  83.389  1.00  0.00           C
HETATM  807  H29 RES    25      13.179  17.449  86.029  1.00  0.00           H
HETATM  808  N3  RES    25      12.017  24.867  71.153  1.00  0.00           N
HETATM  809  H3  RES    25      17.205  27.033  66.299  1.00  0.00           H
HETATM  810  C3  RES    25      15.303  25.185  67.074  1.00  0.00           C
HETATM  811  C30 RES    25       9.724  17.021  84.095  1.00  0.00           C
HETATM  812  C31 RES    25      11.102  16.976  84.296  1.00  0.00           C
HETATM  813  C32 RES    25      12.944  16.395  85.851  1.00  0.00           C
HETATM  814  H4  RES    25      16.083  25.010  67.823  1.00  0.00           H
HETATM  815  N4  RES    25      10.832  26.811  71.297  1.00  0.00           N
HETATM  816  C4  RES    25      15.122  27.536  66.520  1.00  0.00           C
HETATM  817  H5  RES    25      14.595  24.351  67.065  1.00  0.00           H
HETATM  818  N5  RES    25       9.880  22.434  75.430  1.00  0.00           N
HETATM  819  C5  RES    25      13.682  26.588  68.357  1.00  0.00           C
HETATM  820  N6  RES    25       7.858  23.515  75.883  1.00  0.00           N
HETATM  821  C6  RES    25      13.421  25.531  69.249  1.00  0.00           C
HETATM  822  H6  RES    25      14.336  27.872  65.837  1.00  0.00           H
HETATM  823  C7  RES    25      12.958  27.788  68.487  1.00  0.00           C
HETATM  824  N7  RES    25      10.257  19.822  80.052  1.00  0.00           N
HETATM  825  H7  RES    25      15.475  28.377  67.126  1.00  0.00           H
HETATM  826  C8  RES    25      12.453  25.720  70.224  1.00  0.00           C
HETATM  827  N8  RES    25       8.163  19.412  80.795  1.00  0.00           N
HETATM  828  H8  RES    25      14.688  24.051  64.613  1.00  0.00           H
HETATM  829  H9  RES    25      14.026  25.564  64.797  1.00  0.00           H
HETATM  830  C9  RES    25      11.745  26.873  70.331  1.00  0.00           C
CONECT   38   37
CONECT   54   52
CONECT   39   37
CONECT   55   52
CONECT   33   61   50   37   32
CONECT   36   43   35   30
CONECT   37   46   39   38   33
CONECT   46   48   45   44   37
CONECT   47   61   51   43
CONECT   48   52   50   49   46
CONECT   51   58   56   47
CONECT   52   55   54   53   48
CONECT   56   57   51   30
CONECT   60   61   59   58
CONECT   31   30
CONECT   32   33
CONECT   40   35
CONECT   41   35
CONECT   45   46
CONECT   49   48
CONECT   59   60
CONECT   30   56   36   31
CONECT   35   41   40   36
CONECT   43   47   36
CONECT   58   60   51
CONECT   61   60   47   33
CONECT   34   29
CONECT   42   29
CONECT   44   62   46
CONECT   50   48   33
CONECT   53   52   29
CONECT   57   56
CONECT   29   53   42   34   11
CONECT   70   69
CONECT   88   86
CONECT   71   69
CONECT   89   86
CONECT   64   80   69   65   63
CONECT   68   73   67   63
CONECT   69   76   71   70   64
CONECT   76   79   75   74   69
CONECT   77   85   78   73
CONECT   79   86   81   80   76
CONECT   85   90   84   77
CONECT   86   89   88   87   79
CONECT   90   91   85   63
CONECT   65   64
CONECT   74   76
CONECT   81   79
CONECT   82   78
CONECT   83   78
CONECT   84   85
CONECT   91   90
CONECT   63   90   68   64
CONECT   73   77   68
CONECT   78   83   82   77
CONECT   66   62
CONECT   67   68
CONECT   72   62
CONECT   75   92   76
CONECT   80   79   64
CONECT   87   86   62
CONECT   62   87   72   66   44
CONECT  101  100
CONECT  117  115
CONECT  102  100
CONECT  118  115
CONECT   96  100   95  113  124
CONECT   99  106   98   93
CONECT  100  102  101   96  109
CONECT  109  100  107  108  111
CONECT  110  106  114  124
CONECT  111  109  112  113  115
CONECT  114  110  119  121
CONECT  115  111  116  117  118
CONECT  119   93  114  120
CONECT  123  121  122  124
CONECT   94   93
CONECT   95   96
CONECT  103   98
CONECT  104   98
CONECT  108  109
CONECT  112  111
CONECT  122  123
CONECT   93   99   94  119
CONECT   98  104  103   99
CONECT  106   99  110
CONECT  121  114  123
CONECT  124   96  110  123
CONECT   97   92
CONECT  105   92
CONECT  107  109  125
CONECT  113   96  111
CONECT  116   92  115
CONECT  120  119
CONECT   92  105   97   75  116
CONECT  133  132
CONECT  147  146
CONECT  134  132
CONECT  148  146
CONECT  127  128  132  142  156
CONECT  130  126  131  136
CONECT  132  127  133  134  138
CONECT  138  132  137  139  143
CONECT  140  136  144  156
CONECT  143  138  141  142  146
CONECT  144  140  150  153
CONECT  146  143  145  147  148
CONECT  150  126  144  149
CONECT  154  153  155  156
CONECT  128  127
CONECT  131  130
CONECT  137  138
CONECT  141  143
CONECT  151  149
CONECT  152  149
CONECT  155  154
CONECT  126  130  150
CONECT  136  130  140
CONECT  149  150  151  152
CONECT  153  144  154
CONECT  156  127  140  154
CONECT  129  125
CONECT  135  125
CONECT  139  138  157
CONECT  142  127  143
CONECT  145  125  146
CONECT  125  107  129  135  145
CONECT  165  164
CONECT  181  180
CONECT  186  183
CONECT  166  164
CONECT  182  180
CONECT  187  183
CONECT  188  183
CONECT  160  158  159  164  176
CONECT  163  158  162  169
CONECT  164  160  165  166  170
CONECT  170  164  171  172  177
CONECT  173  169  174  178
CONECT  177  170  175  176  180
CONECT  178  183  185  173
CONECT  180  182  177  179  181
CONECT  183  188  187  186  178
CONECT  185  184  158  178
CONECT  159  160
CONECT  168  169
CONECT  172  170
CONECT  175  177
CONECT  184  185
CONECT  158  185  160  163
CONECT  169  163  168  173
CONECT  161  157
CONECT  162  163
CONECT  167  157
CONECT  171  189  170
CONECT  174  173
CONECT  176  160  177
CONECT  179  157  180
CONECT  157  139  161  167  179
CONECT  197  196
CONECT  211  210
CONECT  198  196
CONECT  212  210
CONECT  191  192  196  206  220
CONECT  194  190  195  200
CONECT  196  191  197  198  202
CONECT  202  196  201  203  207
CONECT  204  200  208  220
CONECT  207  202  205  206  210
CONECT  208  204  214  217
CONECT  210  207  209  211  212
CONECT  214  190  208  213
CONECT  218  217  219  220
CONECT  192  191
CONECT  195  194
CONECT  201  202
CONECT  205  207
CONECT  215  213
CONECT  216  213
CONECT  219  218
CONECT  190  194  214
CONECT  200  194  204
CONECT  213  214  215  216
CONECT  217  208  218
CONECT  220  191  204  218
CONECT  193  189
CONECT  199  189
CONECT  203  202  221
CONECT  206  191  207
CONECT  209  189  210
CONECT  189  193  199  209  171
CONECT  229  228
CONECT  245  244
CONECT  250  247
CONECT  230  228
CONECT  246  244
CONECT  251  247
CONECT  252  247
CONECT  224  222  223  228  240
CONECT  227  222  226  233
CONECT  228  224  229  230  234
CONECT  234  228  235  236  241
CONECT  237  233  238  242
CONECT  241  234  239  240  244
CONECT  242  237  247  249
CONECT  244  241  243  245  246
CONECT  247  252  251  250  242
CONECT  249  222  242  248
CONECT  223  224
CONECT  232  233
CONECT  236  234
CONECT  239  241
CONECT  248  249
CONECT  222  224  227  249
CONECT  233  227  232  237
CONECT  225  221
CONECT  226  227
CONECT  231  221
CONECT  235  234  253
CONECT  238  237
CONECT  240  224  241
CONECT  243  221  244
CONECT  221  203  225  231  243
CONECT  261  260
CONECT  279  277
CONECT  262  260
CONECT  280  277
CONECT  255  254  256  260  271
CONECT  259  254  258  264
CONECT  260  255  261  262  267
CONECT  267  260  265  266  270
CONECT  268  264  269  276
CONECT  270  267  271  272  277
CONECT  276  268  275  281
CONECT  277  270  278  279  280
CONECT  281  254  276  282
CONECT  256  255
CONECT  265  267
CONECT  272  270
CONECT  273  269
CONECT  274  269
CONECT  275  276
CONECT  282  281
CONECT  254  255  259  281
CONECT  264  259  268
CONECT  269  268  273  274
CONECT  257  253
CONECT  258  259
CONECT  263  253
CONECT  266  267  283
CONECT  271  255  270
CONECT  278  253  277
CONECT  253  235  257  263  278
CONECT  292  291
CONECT  308  306
CONECT  293  291
CONECT  309  306
CONECT  287  304  315  286  291
CONECT  290  297  284  289
CONECT  291  300  287  292  293
CONECT  300  298  299  302  291
CONECT  301  297  305  315
CONECT  302  300  303  304  306
CONECT  305  301  310  312
CONECT  306  302  307  308  309
CONECT  310  305  311  284
CONECT  314  312  313  315
CONECT  285  284
CONECT  286  287
CONECT  294  289
CONECT  295  289
CONECT  299  300
CONECT  303  302
CONECT  313  314
CONECT  284  310  285  290
CONECT  289  290  294  295
CONECT  297  301  290
CONECT  312  305  314
CONECT  315  301  314  287
CONECT  288  283
CONECT  296  283
CONECT  298  300  316
CONECT  304  302  287
CONECT  307  306  283
CONECT  311  310
CONECT  283  296  307  266  288
CONECT  324  323
CONECT  342  340
CONECT  325  323
CONECT  343  340
CONECT  318  317  319  323  334
CONECT  322  317  321  327
CONECT  323  318  324  325  330
CONECT  330  323  328  329  333
CONECT  331  327  332  339
CONECT  333  330  334  335  340
CONECT  339  331  338  344
CONECT  340  333  341  342  343
CONECT  344  317  339  345
CONECT  319  318
CONECT  328  330
CONECT  335  333
CONECT  336  332
CONECT  337  332
CONECT  338  339
CONECT  345  344
CONECT  317  318  322  344
CONECT  327  322  331
CONECT  332  331  336  337
CONECT  320  316
CONECT  321  322
CONECT  326  316
CONECT  329  330  346
CONECT  334  318  333
CONECT  341  316  340
CONECT  316  298  320  326  341
CONECT  355  354
CONECT  371  369
CONECT  356  354
CONECT  372  369
CONECT  350  349  354  367  378
CONECT  353  347  352  360
CONECT  354  350  355  356  363
CONECT  363  354  361  362  365
CONECT  364  360  368  378
CONECT  365  363  366  367  369
CONECT  368  364  373  375
CONECT  369  365  370  371  372
CONECT  373  347  368  374
CONECT  377  375  376  378
CONECT  348  347
CONECT  349  350
CONECT  357  352
CONECT  358  352
CONECT  362  363
CONECT  366  365
CONECT  376  377
CONECT  379  361
CONECT  347  348  353  373
CONECT  352  353  357  358
CONECT  360  353  364
CONECT  375  368  377
CONECT  378  350  364  377
CONECT  351  346
CONECT  359  346
CONECT  361  363  379
CONECT  367  350  365
CONECT  370  346  369
CONECT  374  373
CONECT  346  329  351  359  370
CONECT  418  417
CONECT  434  432
CONECT  419  417
CONECT  435  432
CONECT  413  441  430  417  412
CONECT  416  423  415  410
CONECT  417  426  419  418  413
CONECT  426  428  425  424  417
CONECT  427  441  431  423
CONECT  428  432  430  429  426
CONECT  431  438  436  427
CONECT  432  435  434  433  428
CONECT  436  437  431  410
CONECT  440  441  439  438
CONECT  411  410
CONECT  412  413
CONECT  420  415
CONECT  421  415
CONECT  425  426
CONECT  429  428
CONECT  439  440
CONECT  410  436  416  411
CONECT  415  421  420  416
CONECT  423  427  416
CONECT  438  440  431
CONECT  441  440  427  413
CONECT  414  409
CONECT  422  409
CONECT  424  442  426
CONECT  430  428  413
CONECT  433  432  409
CONECT  437  436
CONECT  409  433  422  414  391
CONECT  450  449
CONECT  468  466
CONECT  451  449
CONECT  469  466
CONECT  444  460  449  445  443
CONECT  448  453  447  443
CONECT  449  456  451  450  444
CONECT  456  459  455  454  449
CONECT  457  465  458  453
CONECT  459  466  461  460  456
CONECT  465  470  464  457
CONECT  466  469  468  467  459
CONECT  470  471  465  443
CONECT  445  444
CONECT  454  456
CONECT  461  459
CONECT  462  458
CONECT  463  458
CONECT  464  465
CONECT  471  470
CONECT  443  470  448  444
CONECT  453  457  448
CONECT  458  463  462  457
CONECT  446  442
CONECT  447  448
CONECT  452  442
CONECT  455  472  456
CONECT  460  459  444
CONECT  467  466  442
CONECT  442  467  452  446  424
CONECT  481  480
CONECT  497  495
CONECT  482  480
CONECT  498  495
CONECT  476  480  475  493  504
CONECT  479  478  473  486
CONECT  480  482  481  476  489
CONECT  489  480  487  488  491
CONECT  490  486  494  504
CONECT  491  489  492  493  495
CONECT  494  490  499  501
CONECT  495  491  496  497  498
CONECT  499  473  494  500
CONECT  503  501  502  504
CONECT  474  473
CONECT  475  476
CONECT  483  478
CONECT  484  478
CONECT  488  489
CONECT  492  491
CONECT  502  503
CONECT  473  479  474  499
CONECT  478  483  479  484
CONECT  486  479  490
CONECT  501  494  503
CONECT  504  476  490  503
CONECT  477  472
CONECT  485  472
CONECT  487  489  505
CONECT  493  476  491
CONECT  496  472  495
CONECT  500  499
CONECT  472  477  455  485  496
CONECT  513  512
CONECT  527  526
CONECT  514  512
CONECT  528  526
CONECT  507  508  512  522  536
CONECT  510  506  511  516
CONECT  512  507  513  514  518
CONECT  518  512  517  519  523
CONECT  520  516  524  536
CONECT  523  518  521  522  526
CONECT  524  520  530  533
CONECT  526  523  525  527  528
CONECT  530  506  524  529
CONECT  534  533  535  536
CONECT  508  507
CONECT  511  510
CONECT  517  518
CONECT  521  523
CONECT  531  529
CONECT  532  529
CONECT  535  534
CONECT  506  510  530
CONECT  516  510  520
CONECT  529  530  531  532
CONECT  533  524  534
CONECT  536  507  520  534
CONECT  509  505
CONECT  515  505
CONECT  519  518  537
CONECT  522  507  523
CONECT  525  505  526
CONECT  505  487  509  515  525
CONECT  545  544
CONECT  561  560
CONECT  566  563
CONECT  546  544
CONECT  562  560
CONECT  567  563
CONECT  568  563
CONECT  540  538  539  544  556
CONECT  543  538  542  549
CONECT  544  540  545  546  550
CONECT  550  544  551  552  557
CONECT  553  549  554  558
CONECT  557  560  550  555  556
CONECT  558  565  563  553
CONECT  560  559  562  561  557
CONECT  563  568  566  567  558
CONECT  565  564  538  558
CONECT  539  540
CONECT  548  549
CONECT  552  550
CONECT  555  557
CONECT  564  565
CONECT  538  565  540  543
CONECT  549  543  548  553
CONECT  541  537
CONECT  542  543
CONECT  547  537
CONECT  551  569  550
CONECT  554  553
CONECT  556  540  557
CONECT  559  560  537
CONECT  537  559  519  541  547
CONECT  577  576
CONECT  591  590
CONECT  578  576
CONECT  592  590
CONECT  571  600  586  576  572
CONECT  574  580  575  570
CONECT  576  582  578  577  571
CONECT  582  587  583  581  576
CONECT  584  600  588  580
CONECT  587  590  586  585  582
CONECT  588  597  594  584
CONECT  590  592  591  589  587
CONECT  594  593  588  570
CONECT  598  600  599  597
CONECT  572  571
CONECT  575  574
CONECT  581  582
CONECT  585  587
CONECT  595  593
CONECT  596  593
CONECT  599  598
CONECT  570  594  574
CONECT  580  584  574
CONECT  593  596  595  594
CONECT  597  598  588
CONECT  600  598  584  571
CONECT  573  569
CONECT  579  569
CONECT  583  601  582
CONECT  586  587  571
CONECT  589  590  569
CONECT  569  589  579  573  551
CONECT  609  608
CONECT  625  624
CONECT  630  627
CONECT  610  608
CONECT  626  624
CONECT  631  627
CONECT  632  627
CONECT  604  620  608  603  602
CONECT  607  613  606  602
CONECT  608  614  610  609  604
CONECT  614  621  616  615  608
CONECT  617  622  618  613
CONECT  621  624  620  619  614
CONECT  622  629  627  617
CONECT  624  626  625  623  621
CONECT  627  631  630  632  622
CONECT  629  622  602  628
CONECT  603  604
CONECT  612  613
CONECT  616  614
CONECT  619  621
CONECT  628  629
CONECT  602  629  607  604
CONECT  613  617  612  607
CONECT  605  601
CONECT  606  607
CONECT  611  601
CONECT  615  633  614
CONECT  618  617
CONECT  620  621  604
CONECT  623  624  601
CONECT  601  623  611  605  583
CONECT  641  640
CONECT  659  657
CONECT  642  640
CONECT  660  657
CONECT  635  651  640  636  634
CONECT  639  644  638  634
CONECT  640  647  642  641  635
CONECT  647  650  646  645  640
CONECT  648  656  649  644
CONECT  650  657  652  651  647
CONECT  656  661  655  648
CONECT  657  660  659  658  650
CONECT  661  662  656  634
CONECT  636  635
CONECT  645  647
CONECT  652  650
CONECT  653  649
CONECT  654  649
CONECT  655  656
CONECT  662  661
CONECT  634  661  639  635
CONECT  644  648  639
CONECT  649  654  653  648
CONECT  637  633
CONECT  638  639
CONECT  643  633
CONECT  646  663  647
CONECT  651  650  635
CONECT  658  657  633
CONECT  633  658  643  637  615
CONECT  672  671
CONECT  688  686
CONECT  673  671
CONECT  689  686
CONECT  667  684  671  666  695
CONECT  670  677  669  664
CONECT  671  680  673  672  667
CONECT  680  682  679  678  671
CONECT  681  677  685  695
CONECT  682  684  683  680  686
CONECT  685  681  690  692
CONECT  686  682  687  688  689
CONECT  690  664  685  691
CONECT  694  692  693  695
CONECT  665  664
CONECT  666  667
CONECT  674  669
CONECT  675  669
CONECT  679  680
CONECT  683  682
CONECT  693  694
CONECT  664  670  665  690
CONECT  669  675  674  670
CONECT  677  681  670
CONECT  692  685  694
CONECT  695  681  667  694
CONECT  668  663
CONECT  676  663
CONECT  678  680  696
CONECT  684  682  667
CONECT  687  663  686
CONECT  691  690
CONECT  663  676  668  646  687
CONECT  704  703
CONECT  722  720
CONECT  705  703
CONECT  723  720
CONECT  698  697  699  703  714
CONECT  702  697  701  707
CONECT  703  698  704  705  710
CONECT  710  703  708  709  713
CONECT  711  707  712  719
CONECT  713  710  714  715  720
CONECT  719  711  718  724
CONECT  720  713  721  722  723
CONECT  724  697  719  725
CONECT  699  698
CONECT  708  710
CONECT  715  713
CONECT  716  712
CONECT  717  712
CONECT  718  719
CONECT  725  724
CONECT  697  698  702  724
CONECT  707  702  711
CONECT  712  711  716  717
CONECT  700  696
CONECT  701  702
CONECT  706  696
CONECT  709  710  726
CONECT  714  698  713
CONECT  721  696  720
CONECT  696  678  700  706  721
CONECT  735  734
CONECT  751  749
CONECT  736  734
CONECT  752  749
CONECT  730  729  734  758  747
CONECT  733  727  732  740
CONECT  734  730  735  736  743
CONECT  743  734  745  742  741
CONECT  744  758  748  740
CONECT  745  749  747  746  743
CONECT  748  755  753  744
CONECT  749  752  751  750  745
CONECT  753  727  754  748
CONECT  757  758  756  755
CONECT  728  727
CONECT  729  730
CONECT  737  732
CONECT  738  732
CONECT  742  743
CONECT  746  745
CONECT  756  757
CONECT  759  741
CONECT  727  728  733  753
CONECT  732  737  733  738
CONECT  740  733  744
CONECT  755  757  748
CONECT  758  730  757  744
CONECT  731  726
CONECT  739  726
CONECT  741  759  743
CONECT  747  730  745
CONECT  750  726  749
CONECT  754  753
CONECT  726  709  731  750  739
CONECT  763  761  785  786  810
CONECT  765  823  830  772
CONECT  767  815  769  808
CONECT  769  775  771  767
CONECT  771  776  774  769
CONECT  774  818  771  778
CONECT  775  777  769  781
CONECT  778  820  774  781
CONECT  779  818  820  784
CONECT  781  775  778  782
CONECT  784  779  790  795
CONECT  785  816  763  787  809
CONECT  788  824  790  793
CONECT  790  783  784  788
CONECT  793  827  788  796
CONECT  795  784  789  796
CONECT  796  792  793  795
CONECT  799  824  827  801
CONECT  801  799  802  805
CONECT  802  794  801  806
CONECT  805  797  801  811
CONECT  806  798  802  812
CONECT  810  817  764  763  814
CONECT  811  800  805  812
CONECT  812  762  806  811
CONECT  813  762  803  804  807
CONECT  816  822  825  764  785
CONECT  819  821  823  764
CONECT  821  819  826  768
CONECT  823  819  770  765
CONECT  826  821  830  808
CONECT  830  815  826  765
CONECT  761  763
CONECT  766  786
CONECT  768  821
CONECT  770  823
CONECT  772  765
CONECT  773  808
CONECT  776  771
CONECT  777  775
CONECT  780  818
CONECT  782  781
CONECT  783  790
CONECT  787  785
CONECT  789  795
CONECT  791  824
CONECT  792  796
CONECT  794  802
CONECT  797  805
CONECT  798  806
CONECT  800  811
CONECT  803  813
CONECT  804  813
CONECT  807  813
CONECT  809  785
CONECT  814  810
CONECT  817  810
CONECT  822  816
CONECT  825  816
CONECT  828  786
CONECT  829  786
CONECT  764  816  819  810
CONECT  786  828  829  766  763
CONECT  808  826  773  767
CONECT  815  830  767
CONECT  818  774  779  780
CONECT  820  779  778
CONECT  824  788  791  799
CONECT  827  793  799
CONECT  762  812  813
END
