# Supplementary material for: Comparative in silico study of congocidine congeners as potential inhibitors of African swine fever virus
Source: PLoS One. 2019 Aug 28;14(8):e0221175. doi: 10.1371/journal.pone.0221175 (PMC6713398; doi:10.1371/journal.pone.0221175)
Supplement: S4 Data — (ZIP) [file pone.0221175.s004.zip › S4 Data Minimized PDB for predictta/tribzcgcgatatcgcg2me.pdb]

HEADER                                            01-JAN-01   MOVO              
EXPDTA    THEORETICAL MODEL                                                     
REMARK   3                                                                      
REMARK   3 REFINEMENT.                                                          
REMARK   3   PROGRAM 1                  ICM 3.8                                 
REMARK   3   AUTHORS 1      R.ABAGYAN, M.TOTROV                                 
REMARK  76                                                                      
REMARK  76 DNA (5'-D(CPGPCPGPAPTPAPTPCPGPCPG)-3'); CHAIN: A, B; ENGINEER        
CRYST1   25.480   41.260   66.880  90.00  90.00  90.00 P 21 21 21               
HETATM    1  N1  C   A   1      17.572  29.992  92.121  1.00 19.97           N
HETATM    2  C1' C   A   1      18.770  30.843  91.842  1.00 20.35           C
HETATM    3  H1' C   A   1      19.575  30.613  92.543  1.00 20.00           H
HETATM    4  O2  C   A   1      18.781  28.462  93.352  1.00 20.16           O
HETATM    5  C2  C   A   1      17.700  28.818  92.888  1.00 20.17           C
HETATM    6  C2' C   A   1      19.310  30.606  90.441  1.00 21.25           C
HETATM    7 1H2' C   A   1      20.045  29.796  90.433  1.00 20.00           H
HETATM    8 2H2' C   A   1      18.504  30.405  89.730  1.00 20.00           H
HETATM    9  N3  C   A   1      16.591  28.142  93.280  1.00 20.11           N
HETATM   10  H3' C   A   1      19.616  32.196  89.096  1.00 20.00           H
HETATM   11  O3' C   A   1      21.334  31.993  90.225  1.00 22.90           O
HETATM   12  C3' C   A   1      19.928  31.957  90.104  1.00 21.77           C
HETATM   13  C4  C   A   1      15.417  28.528  92.816  1.00 20.38           C
HETATM   14  N4  C   A   1      14.382  27.851  93.199  1.00 20.17           N
HETATM   15  C4' C   A   1      19.307  32.964  91.045  1.00 20.95           C
HETATM   16  O4' C   A   1      18.428  32.237  91.901  1.00 20.29           O
HETATM   17  H4' C   A   1      20.108  33.422  91.629  1.00 20.00           H
HETATM   18  H41 C   A   1      13.568  27.910  92.621  1.00 20.00           H
HETATM   19  H42 C   A   1      14.581  26.968  93.669  1.00 20.00           H
HETATM   20  H5  C   A   1      14.259  30.022  91.701  1.00 20.00           H
HETATM   21  C5  C   A   1      15.228  29.699  92.037  1.00 19.97           C
HETATM   22  C5' C   A   1      18.607  34.041  90.186  1.00 21.16           C
HETATM   23  O5' C   A   1      17.961  35.054  90.952  1.00 20.35           O
HETATM   24 1H5' C   A   1      17.867  33.541  89.556  1.00 20.00           H
HETATM   25 2H5' C   A   1      19.347  34.486  89.526  1.00 20.00           H
HETATM   26  C6  C   A   1      16.337  30.396  91.687  1.00 19.90           C
HETATM   27  H6  C   A   1      16.270  31.287  91.071  1.00 20.00           H
HETATM   28 HO5' C   A   1      17.048  35.061  90.700  1.00  0.00           H
ATOM     29  P   G   A   2      22.291  31.648  88.994  1.00 25.51           P
ATOM     30  N1  G   A   2      18.060  24.868  90.570  1.00 18.37           N
ATOM     31  H1  G   A   2      17.311  24.278  90.903  1.00 20.00           H
ATOM     32  H1' G   A   2      22.424  25.821  88.127  1.00 20.00           H
ATOM     33  C1' G   A   2      22.319  26.850  88.408  1.00 20.11           C
ATOM     34  O1P G   A   2      23.580  32.262  89.273  1.00 20.00           O
ATOM     35  N2  G   A   2      19.489  23.154  90.943  1.00 18.80           N
ATOM     36  C2  G   A   2      19.306  24.355  90.470  1.00 18.55           C
ATOM     37  C2' G   A   2      23.017  27.663  87.281  1.00 21.06           C
ATOM     38 1H2' G   A   2      23.287  26.993  86.452  1.00 20.00           H
ATOM     39 2H2' G   A   2      22.375  28.481  86.934  1.00 20.00           H
ATOM     40  H21 G   A   2      20.330  22.721  90.624  1.00 20.00           H
ATOM     41  H22 G   A   2      18.654  22.592  91.109  1.00 20.00           H
ATOM     42  O2P G   A   2      21.572  31.986  87.740  1.00 20.00           O
ATOM     43  N3  G   A   2      20.352  24.978  89.933  1.00 18.46           N
ATOM     44  O3' G   A   2      25.575  27.722  87.823  1.00 21.47           O
ATOM     45  H3' G   A   2      24.321  29.331  87.690  1.00 20.00           H
ATOM     46  C3' G   A   2      24.265  28.279  87.966  1.00 21.14           C
ATOM     47  C4  G   A   2      20.018  26.184  89.359  1.00 18.93           C
ATOM     48  C4' G   A   2      23.882  28.144  89.444  1.00 21.85           C
ATOM     49  H4' G   A   2      24.797  27.964  90.016  1.00 20.00           H
ATOM     50  O4' G   A   2      23.036  27.025  89.615  1.00 21.01           O
ATOM     51  C5  G   A   2      18.771  26.774  89.369  1.00 18.69           C
ATOM     52  C5' G   A   2      23.237  29.416  90.015  1.00 22.18           C
ATOM     53  O5' G   A   2      22.365  30.062  89.106  1.00 22.51           O
ATOM     54 1H5' G   A   2      24.043  30.087  90.299  1.00 20.00           H
ATOM     55 2H5' G   A   2      22.664  29.151  90.902  1.00 20.00           H
ATOM     56  C6  G   A   2      17.705  26.103  90.074  1.00 18.70           C
ATOM     57  O6  G   A   2      16.578  26.516  90.367  1.00 18.20           O
ATOM     58  N7  G   A   2      18.803  27.995  88.681  1.00 19.45           N
ATOM     59  H8  G   A   2      20.406  28.924  87.684  1.00 20.00           H
ATOM     60  C8  G   A   2      20.041  28.082  88.257  1.00 19.54           C
ATOM     61  N9  G   A   2      20.860  27.053  88.664  1.00 19.25           N
ATOM     62  P   C   A   3      25.960  26.488  86.867  1.00 22.45           P
ATOM     63  N1  C   A   3      20.415  23.658  87.037  1.00 12.50           N
ATOM     64  C1' C   A   3      21.588  22.950  87.646  1.00 13.44           C
ATOM     65  H1' C   A   3      21.256  22.535  88.600  1.00 20.00           H
ATOM     66  O1P C   A   3      27.362  26.140  87.188  1.00 20.00           O
ATOM     67  O2  C   A   3      18.947  22.213  88.060  1.00 12.06           O
ATOM     68  C2  C   A   3      19.125  23.228  87.387  1.00 12.40           C
ATOM     69  C2' C   A   3      22.095  21.787  86.814  1.00 13.95           C
ATOM     70 1H2' C   A   3      21.983  20.922  87.461  1.00 20.00           H
ATOM     71 2H2' C   A   3      21.534  21.670  85.886  1.00 20.00           H
ATOM     72  O2P C   A   3      25.587  26.844  85.483  1.00 20.00           O
ATOM     73  N3  C   A   3      18.037  23.984  87.106  1.00 12.41           N
ATOM     74  H3' C   A   3      23.746  22.409  85.527  1.00 20.00           H
ATOM     75  O3' C   A   3      24.352  20.868  86.840  1.00 14.87           O
ATOM     76  C3' C   A   3      23.584  22.025  86.541  1.00 14.37           C
ATOM     77  C4  C   A   3      18.196  25.066  86.375  1.00 12.15           C
ATOM     78  N4  C   A   3      17.119  25.767  86.176  1.00 12.61           N
ATOM     79  C4' C   A   3      23.934  23.084  87.586  1.00 14.86           C
ATOM     80  O4' C   A   3      22.721  23.775  87.859  1.00 15.08           O
ATOM     81  H4' C   A   3      24.224  22.542  88.488  1.00 20.00           H
ATOM     82  H41 C   A   3      17.145  26.549  85.559  1.00 20.00           H
ATOM     83  H42 C   A   3      16.241  25.388  86.520  1.00 20.00           H
ATOM     84  H5  C   A   3      19.586  26.425  85.348  1.00 20.00           H
ATOM     85  C5  C   A   3      19.472  25.529  85.934  1.00 11.97           C
ATOM     86  C5' C   A   3      25.137  23.966  87.161  1.00 15.62           C
ATOM     87  O5' C   A   3      24.968  25.347  87.442  1.00 17.12           O
ATOM     88 1H5' C   A   3      25.326  23.836  86.094  1.00 20.00           H
ATOM     89 2H5' C   A   3      26.017  23.616  87.700  1.00 20.00           H
ATOM     90  C6  C   A   3      20.565  24.791  86.276  1.00 11.95           C
ATOM     91  H6  C   A   3      21.567  25.093  85.982  1.00 20.00           H
ATOM     92  P   G   A   4      24.769  19.749  85.757  1.00 19.16           P
ATOM     93  N1  G   A   4      16.568  21.434  84.640  1.00 12.92           N
ATOM     94  H1  G   A   4      15.671  21.889  84.636  1.00 20.00           H
ATOM     95  H1' G   A   4      19.320  17.423  83.801  1.00 20.00           H
ATOM     96  C1' G   A   4      20.215  17.930  84.172  1.00 14.58           C
ATOM     97  O1P G   A   4      25.497  18.710  86.505  1.00 20.00           O
ATOM     98  N2  G   A   4      15.509  19.581  85.403  1.00 11.92           N
ATOM     99  C2  G   A   4      16.600  20.120  84.948  1.00 12.24           C
ATOM    100  C2' G   A   4      21.454  17.284  83.505  1.00 15.54           C
ATOM    101 1H2' G   A   4      21.167  16.623  82.685  1.00 20.00           H
ATOM    102 2H2' G   A   4      22.137  18.047  83.126  1.00 20.00           H
ATOM    103  H21 G   A   4      15.528  18.583  85.447  1.00 20.00           H
ATOM    104  H22 G   A   4      14.616  20.073  85.360  1.00 20.00           H
ATOM    105  O2P G   A   4      25.433  20.438  84.636  1.00 20.00           O
ATOM    106  N3  G   A   4      17.658  19.331  84.835  1.00 12.39           N
ATOM    107  O3' G   A   4      21.739  15.175  85.010  1.00 17.23           O
ATOM    108  H3' G   A   4      23.235  16.548  84.542  1.00 20.00           H
ATOM    109  C3' G   A   4      22.148  16.503  84.645  1.00 16.15           C
ATOM    110  C4  G   A   4      18.752  19.979  84.332  1.00 13.04           C
ATOM    111  C4' G   A   4      21.670  17.320  85.833  1.00 16.04           C
ATOM    112  H4' G   A   4      21.672  16.684  86.720  1.00 20.00           H
ATOM    113  O4' G   A   4      20.325  17.655  85.555  1.00 15.67           O
ATOM    114  C5  G   A   4      18.845  21.314  83.996  1.00 12.69           C
ATOM    115  C5' G   A   4      22.466  18.569  86.201  1.00 15.57           C
ATOM    116  O5' G   A   4      23.370  19.115  85.255  1.00 15.80           O
ATOM    117 1H5' G   A   4      22.997  18.357  87.125  1.00 20.00           H
ATOM    118 2H5' G   A   4      21.701  19.309  86.398  1.00 20.00           H
ATOM    119  C6  G   A   4      17.662  22.129  84.164  1.00 12.84           C
ATOM    120  O6  G   A   4      17.489  23.333  83.958  1.00 13.13           O
ATOM    121  N7  G   A   4      20.145  21.595  83.537  1.00 12.45           N
ATOM    122  H8  G   A   4      21.776  20.288  83.253  1.00 20.00           H
ATOM    123  C8  G   A   4      20.745  20.427  83.556  1.00 12.95           C
ATOM    124  N9  G   A   4      19.967  19.396  84.033  1.00 13.66           N
ATOM    125  P   A   A   5      20.931  14.149  84.083  1.00 22.28           P
ATOM    126  N1  A   A   5      15.419  21.093  81.236  1.00 16.10           N
ATOM    127  C1' A   A   5      16.672  16.120  81.784  1.00 18.18           C
ATOM    128  H1' A   A   5      15.656  16.085  81.369  1.00 20.00           H
ATOM    129  O1P A   A   5      20.611  12.979  84.938  1.00 20.00           O
ATOM    130  C2  A   A   5      14.693  20.017  81.512  1.00 16.81           C
ATOM    131  H2  A   A   5      13.632  20.180  81.635  1.00 20.00           H
ATOM    132  C2' A   A   5      17.493  14.974  81.159  1.00 19.00           C
ATOM    133 1H2' A   A   5      17.010  14.617  80.252  1.00 20.00           H
ATOM    134 2H2' A   A   5      18.519  15.280  80.951  1.00 20.00           H
ATOM    135  O2P A   A   5      21.717  13.947  82.852  1.00 20.00           O
ATOM    136  N3  A   A   5      15.119  18.768  81.665  1.00 17.06           N
ATOM    137  H3' A   A   5      18.558  13.499  82.269  1.00 20.00           H
ATOM    138  C3' A   A   5      17.530  13.851  82.196  1.00 19.15           C
ATOM    139  O3' A   A   5      16.805  12.698  81.755  1.00 19.50           O
ATOM    140  C4  A   A   5      16.467  18.655  81.500  1.00 17.00           C
ATOM    141  H4' A   A   5      16.416  14.036  84.075  1.00 20.00           H
ATOM    142  O4' A   A   5      16.588  15.866  83.174  1.00 19.04           O
ATOM    143  C4' A   A   5      17.154  14.600  83.505  1.00 19.68           C
ATOM    144  C5  A   A   5      17.345  19.667  81.204  1.00 16.74           C
ATOM    145  O5' A   A   5      19.577  14.954  83.723  1.00 20.74           O
ATOM    146  C5' A   A   5      18.354  14.845  84.446  1.00 20.41           C
ATOM    147 1H5' A   A   5      18.400  14.045  85.181  1.00 20.00           H
ATOM    148 2H5' A   A   5      18.169  15.779  84.982  1.00 20.00           H
ATOM    149  N6  A   A   5      17.355  22.072  80.816  1.00 16.14           N
ATOM    150  C6  A   A   5      16.729  20.938  81.069  1.00 16.66           C
ATOM    151  H61 A   A   5      18.353  22.068  80.722  1.00 20.00           H
ATOM    152  H62 A   A   5      16.803  22.916  80.712  1.00 20.00           H
ATOM    153  N7  A   A   5      18.660  19.179  81.115  1.00 16.98           N
ATOM    154  C8  A   A   5      18.510  17.899  81.335  1.00 17.13           C
ATOM    155  H8  A   A   5      19.345  17.215  81.359  1.00 20.00           H
ATOM    156  N9  A   A   5      17.214  17.495  81.567  1.00 17.58           N
ATOM    157  P   T   A   6      15.251  12.392  82.030  1.00 21.74           P
ATOM    158  N1  T   A   6      14.014  16.499  78.752  1.00 11.56           N
ATOM    159  H1' T   A   6      11.911  16.210  78.794  1.00 20.00           H
ATOM    160  C1' T   A   6      12.805  15.754  79.237  1.00 13.19           C
ATOM    161  O1P T   A   6      15.052  12.223  83.482  1.00 20.00           O
ATOM    162  O2  T   A   6      12.777  18.465  78.622  1.00 10.96           O
ATOM    163  C2  T   A   6      13.859  17.887  78.607  1.00 10.00           C
ATOM    164  C2' T   A   6      12.718  14.236  78.997  1.00 15.80           C
ATOM    165 1H2' T   A   6      12.256  14.007  78.039  1.00 20.00           H
ATOM    166 2H2' T   A   6      13.694  13.759  79.047  1.00 20.00           H
ATOM    167  O2P T   A   6      14.866  11.295  81.122  1.00 20.00           O
ATOM    168  H3  T   A   6      14.848  19.613  78.213  1.00 20.00           H
ATOM    169  N3  T   A   6      14.981  18.616  78.306  1.00  9.57           N
ATOM    170  C3' T   A   6      11.899  13.722  80.189  1.00 16.65           C
ATOM    171  O3' T   A   6      10.469  13.757  80.092  1.00 18.55           O
ATOM    172  H3' T   A   6      12.240  12.715  80.454  1.00 20.00           H
ATOM    173  C4  T   A   6      16.243  18.117  78.117  1.00  9.89           C
ATOM    174  O4  T   A   6      17.164  18.900  77.906  1.00  8.77           O
ATOM    175  H4' T   A   6      11.427  14.965  81.881  1.00 20.00           H
ATOM    176  O4' T   A   6      12.726  15.940  80.636  1.00 15.64           O
ATOM    177  C4' T   A   6      12.305  14.744  81.273  1.00 16.93           C
ATOM    178  C5  T   A   6      16.340  16.661  78.188  1.00  9.73           C
ATOM    179  O5' T   A   6      14.522  13.721  81.518  1.00 18.93           O
ATOM    180  C5' T   A   6      13.431  14.296  82.218  1.00 17.68           C
ATOM    181 1H5' T   A   6      13.024  13.588  82.938  1.00 20.00           H
ATOM    182 2H5' T   A   6      13.782  15.173  82.766  1.00 20.00           H
ATOM    183  C5M T   A   6      17.681  15.990  77.915  0.00 99.00           C
ATOM    184  H6  T   A   6      15.353  14.837  78.578  1.00 20.00           H
ATOM    185  C6  T   A   6      15.245  15.906  78.501  1.00 10.45           C
ATOM    186 1H5M T   A   6      18.022  16.270  76.918  0.00  0.00           H
ATOM    187 2H5M T   A   6      17.605  14.905  77.981  0.00  0.00           H
ATOM    188 3H5M T   A   6      18.418  16.353  78.632  0.00  0.00           H
ATOM    189  P   A   A   7       9.564  13.412  78.793  1.00 23.49           P
ATOM    190  N1  A   A   7      14.241  20.060  74.429  1.00 11.85           N
ATOM    191  C1' A   A   7       9.947  17.880  76.078  1.00 15.44           C
ATOM    192  H1' A   A   7       9.699  18.918  75.816  1.00 20.00           H
ATOM    193  O1P A   A   7       8.214  13.062  79.269  1.00 20.00           O
ATOM    194  C2  A   A   7      13.011  20.522  74.606  1.00 12.25           C
ATOM    195  H2  A   A   7      12.856  21.574  74.408  1.00 20.00           H
ATOM    196  C2' A   A   7       8.874  16.940  75.503  1.00 16.83           C
ATOM    197 1H2' A   A   7       8.520  17.288  74.527  1.00 20.00           H
ATOM    198 2H2' A   A   7       9.248  15.918  75.459  1.00 20.00           H
ATOM    199  O2P A   A   7      10.279  12.450  77.923  1.00 20.00           O
ATOM    200  N3  A   A   7      11.938  19.838  74.971  1.00 13.15           N
ATOM    201  H3' A   A   7       7.231  16.071  76.622  1.00 20.00           H
ATOM    202  C3' A   A   7       7.780  17.012  76.566  1.00 17.75           C
ATOM    203  O3' A   A   7       6.879  18.102  76.328  1.00 17.97           O
ATOM    204  C4  A   A   7      12.232  18.536  75.240  1.00 12.71           C
ATOM    205  H4' A   A   7       8.129  17.971  78.455  1.00 20.00           H
ATOM    206  O4' A   A   7       9.891  17.721  77.474  1.00 18.15           O
ATOM    207  C4' A   A   7       8.621  17.217  77.841  1.00 17.96           C
ATOM    208  C5  A   A   7      13.445  17.909  75.123  1.00 12.64           C
ATOM    209  O5' A   A   7       9.479  14.849  78.038  1.00 19.22           O
ATOM    210  C5' A   A   7       8.843  15.950  78.691  1.00 18.89           C
ATOM    211 1H5' A   A   7       7.868  15.620  79.041  1.00 20.00           H
ATOM    212 2H5' A   A   7       9.435  16.232  79.560  1.00 20.00           H
ATOM    213  N6  A   A   7      15.736  18.446  74.478  1.00 12.56           N
ATOM    214  C6  A   A   7      14.477  18.776  74.683  1.00 12.39           C
ATOM    215  H61 A   A   7      16.032  17.509  74.660  1.00 20.00           H
ATOM    216  H62 A   A   7      16.383  19.194  74.248  1.00 20.00           H
ATOM    217  N7  A   A   7      13.346  16.554  75.499  1.00 12.97           N
ATOM    218  C8  A   A   7      12.090  16.442  75.852  1.00 13.78           C
ATOM    219  H8  A   A   7      11.657  15.540  76.270  1.00 20.00           H
ATOM    220  N9  A   A   7      11.344  17.592  75.682  1.00 13.80           N
ATOM    221  P   T   A   8       5.781  18.091  75.126  1.00 21.39           P
ATOM    222  N1  T   A   8      10.366  19.467  71.727  1.00 10.85           N
ATOM    223  H1' T   A   8       9.197  21.039  70.939  1.00 20.00           H
ATOM    224  C1' T   A   8       9.068  20.196  71.620  1.00 11.87           C
ATOM    225  O1P T   A   8       4.554  18.811  75.581  1.00 20.00           O
ATOM    226  O2  T   A   8      11.520  21.262  70.807  1.00 11.08           O
ATOM    227  C2  T   A   8      11.532  20.166  71.369  1.00 10.10           C
ATOM    228  C2' T   A   8       7.843  19.388  71.168  1.00 12.94           C
ATOM    229 1H2' T   A   8       7.878  19.154  70.105  1.00 20.00           H
ATOM    230 2H2' T   A   8       7.704  18.488  71.762  1.00 20.00           H
ATOM    231  O2P T   A   8       5.633  16.739  74.613  1.00 20.00           O
ATOM    232  H3  T   A   8      13.557  19.978  71.198  1.00 20.00           H
ATOM    233  N3  T   A   8      12.711  19.455  71.386  1.00  9.87           N
ATOM    234  C3' T   A   8       6.722  20.373  71.493  1.00 13.70           C
ATOM    235  O3' T   A   8       6.621  21.170  70.310  1.00 14.99           O
ATOM    236  H3' T   A   8       5.778  19.859  71.693  1.00 20.00           H
ATOM    237  C4  T   A   8      12.831  18.112  71.654  1.00  9.80           C
ATOM    238  O4  T   A   8      13.929  17.578  71.547  1.00  8.84           O
ATOM    239  H4' T   A   8       7.137  22.086  72.788  1.00 20.00           H
ATOM    240  O4' T   A   8       8.677  20.716  72.862  1.00 14.22           O
ATOM    241  C4' T   A   8       7.285  21.005  72.797  1.00 14.75           C
ATOM    242  C5  T   A   8      11.585  17.435  72.006  1.00  9.43           C
ATOM    243  O5' T   A   8       6.473  18.984  73.984  1.00 17.44           O
ATOM    244  C5' T   A   8       6.646  20.398  74.070  1.00 15.49           C
ATOM    245 1H5' T   A   8       5.686  20.890  74.253  1.00 20.00           H
ATOM    246 2H5' T   A   8       7.301  20.621  74.918  1.00 20.00           H
ATOM    247  C5M T   A   8      11.587  15.949  72.315  0.00 99.00           C
ATOM    248  H6  T   A   8       9.518  17.632  72.401  1.00 20.00           H
ATOM    249  C6  T   A   8      10.417  18.129  72.070  1.00 10.00           C
ATOM    250 1H5M T   A   8      11.689  15.393  71.383  0.00  0.00           H
ATOM    251 2H5M T   A   8      12.447  15.712  72.944  0.00  0.00           H
ATOM    252 3H5M T   A   8      10.675  15.652  72.835  0.00  0.00           H
ATOM    253  P   C   A   9       5.644  22.443  70.123  1.00 18.90           P
ATOM    254  N1  C   A   9      10.680  21.773  67.830  1.00 12.94           N
ATOM    255  C1' C   A   9      10.259  23.194  67.656  1.00 13.67           C
ATOM    256  H1' C   A   9      11.020  23.662  67.045  1.00 20.00           H
ATOM    257  O1P C   A   9       5.234  22.952  71.445  1.00 20.00           O
ATOM    258  O2  C   A   9      12.864  22.382  67.396  1.00 12.86           O
ATOM    259  C2  C   A   9      12.051  21.490  67.691  1.00 12.95           C
ATOM    260  C2' C   A   9       8.962  23.512  66.910  1.00 14.18           C
ATOM    261 1H2' C   A   9       9.147  23.656  65.848  1.00 20.00           H
ATOM    262 2H2' C   A   9       8.182  22.771  67.084  1.00 20.00           H
ATOM    263  O2P C   A   9       4.615  22.088  69.119  1.00 20.00           O
ATOM    264  N3  C   A   9      12.494  20.209  67.725  1.00 12.88           N
ATOM    265  H3' C   A   9       7.538  25.084  67.453  1.00 20.00           H
ATOM    266  O3' C   A   9       9.475  25.882  67.074  1.00 16.18           O
ATOM    267  C3' C   A   9       8.597  24.842  67.569  1.00 15.13           C
ATOM    268  C4  C   A   9      11.628  19.253  67.988  1.00 13.10           C
ATOM    269  N4  C   A   9      12.119  18.053  68.129  1.00 13.79           N
ATOM    270  C4' C   A   9       8.946  24.532  69.034  1.00 14.61           C
ATOM    271  O4' C   A   9      10.216  23.888  68.897  1.00 14.04           O
ATOM    272  H4' C   A   9       9.033  25.464  69.584  1.00 20.00           H
ATOM    273  H41 C   A   9      11.564  17.355  68.570  1.00 20.00           H
ATOM    274  H42 C   A   9      13.137  17.999  68.148  1.00 20.00           H
ATOM    275  H5  C   A   9       9.544  18.677  68.388  1.00 20.00           H
ATOM    276  C5  C   A   9      10.235  19.474  68.173  1.00 13.02           C
ATOM    277  C5' C   A   9       8.036  23.578  69.853  1.00 14.08           C
ATOM    278  O5' C   A   9       6.677  23.493  69.434  1.00 13.73           O
ATOM    279 1H5' C   A   9       8.078  23.866  70.905  1.00 20.00           H
ATOM    280 2H5' C   A   9       8.472  22.586  69.791  1.00 20.00           H
ATOM    281  C6  C   A   9       9.791  20.755  68.089  1.00 12.96           C
ATOM    282  H6  C   A   9       8.742  20.987  68.255  1.00 20.00           H
ATOM    283  P   G   A  10       8.976  27.141  66.177  1.00 21.01           P
ATOM    284  N1  G   A  10      13.251  19.921  64.294  1.00  9.37           N
ATOM    285  H1  G   A  10      13.709  19.055  64.529  1.00 20.00           H
ATOM    286  H1' G   A  10      12.970  24.605  62.639  1.00 20.00           H
ATOM    287  C1' G   A  10      11.991  24.735  63.109  1.00 12.66           C
ATOM    288  O1P G   A  10       9.406  28.377  66.857  1.00 20.00           O
ATOM    289  N2  G   A  10      15.315  20.786  63.977  1.00  9.57           N
ATOM    290  C2  G   A  10      14.029  20.991  64.016  1.00  9.64           C
ATOM    291  C2' G   A  10      11.097  25.554  62.165  1.00 15.13           C
ATOM    292 1H2' G   A  10      11.140  25.223  61.129  1.00 20.00           H
ATOM    293 2H2' G   A  10      10.068  25.613  62.526  1.00 20.00           H
ATOM    294  H21 G   A  10      15.904  21.594  63.966  1.00 20.00           H
ATOM    295  H22 G   A  10      15.711  19.866  64.164  1.00 20.00           H
ATOM    296  O2P G   A  10       7.567  26.960  65.780  1.00 20.00           O
ATOM    297  N3  G   A  10      13.575  22.206  63.710  1.00 10.00           N
ATOM    298  O3' G   A  10      12.835  27.019  61.432  1.00 16.88           O
ATOM    299  H3' G   A  10      11.019  27.732  62.096  1.00 20.00           H
ATOM    300  C3' G   A  10      11.725  26.932  62.310  1.00 15.64           C
ATOM    301  C4  G   A  10      12.209  22.279  63.716  1.00 10.02           C
ATOM    302  C4' G   A  10      12.113  26.920  63.804  1.00 15.94           C
ATOM    303  H4' G   A  10      13.089  27.376  63.933  1.00 20.00           H
ATOM    304  O4' G   A  10      12.164  25.558  64.254  1.00 15.25           O
ATOM    305  C5  G   A  10      11.325  21.247  63.972  1.00  9.89           C
ATOM    306  C5' G   A  10      11.098  27.699  64.660  1.00 17.19           C
ATOM    307  O5' G   A  10       9.870  26.995  64.837  1.00 18.51           O
ATOM    308 1H5' G   A  10      10.910  28.659  64.172  1.00 20.00           H
ATOM    309 2H5' G   A  10      11.557  27.913  65.627  1.00 20.00           H
ATOM    310  C6  G   A  10      11.872  19.957  64.321  1.00  9.97           C
ATOM    311  O6  G   A  10      11.291  18.908  64.598  1.00 10.67           O
ATOM    312  N7  G   A  10      10.005  21.698  63.806  1.00  9.56           N
ATOM    313  H8  G   A  10       9.299  23.626  63.365  1.00 20.00           H
ATOM    314  C8  G   A  10      10.145  22.965  63.512  1.00 10.42           C
ATOM    315  N9  G   A  10      11.449  23.397  63.454  1.00 11.15           N
ATOM    316  P   C   A  11      13.489  28.433  61.020  1.00 21.21           P
ATOM    317  N1  C   A  11      14.582  23.229  60.416  1.00 11.74           N
ATOM    318  C1' C   A  11      15.667  24.145  60.919  1.00 12.51           C
ATOM    319  H1' C   A  11      15.913  23.834  61.939  1.00 20.00           H
ATOM    320  O1P C   A  11      14.190  28.993  62.169  1.00 20.00           O
ATOM    321  O2  C   A  11      15.898  21.325  60.582  1.00  9.72           O
ATOM    322  C2  C   A  11      14.785  21.835  60.454  1.00 10.14           C
ATOM    323  C2' C   A  11      16.962  24.128  60.085  1.00 14.41           C
ATOM    324 1H2' C   A  11      17.785  23.794  60.720  1.00 20.00           H
ATOM    325 2H2' C   A  11      16.874  23.470  59.228  1.00 20.00           H
ATOM    326  O2P C   A  11      12.433  29.200  60.365  1.00 20.00           O
ATOM    327  N3  C   A  11      13.743  20.980  60.308  1.00  9.82           N
ATOM    328  H3' C   A  11      16.782  25.721  58.629  1.00 20.00           H
ATOM    329  O3' C   A  11      18.586  25.892  59.698  1.00 18.51           O
ATOM    330  C3' C   A  11      17.193  25.574  59.631  1.00 16.13           C
ATOM    331  C4  C   A  11      12.542  21.471  60.149  1.00  9.96           C
ATOM    332  N4  C   A  11      11.586  20.594  60.270  1.00 10.39           N
ATOM    333  C4' C   A  11      16.349  26.358  60.651  1.00 15.78           C
ATOM    334  O4' C   A  11      15.243  25.500  60.913  1.00 14.08           O
ATOM    335  H4' C   A  11      16.954  26.459  61.562  1.00 20.00           H
ATOM    336  H41 C   A  11      10.751  20.928  60.697  1.00 20.00           H
ATOM    337  H42 C   A  11      11.966  19.701  60.583  1.00 20.00           H
ATOM    338  H5  C   A  11      11.271  23.233  59.826  1.00 20.00           H
ATOM    339  C5  C   A  11      12.263  22.852  60.009  1.00 10.93           C
ATOM    340  C5' C   A  11      15.964  27.775  60.143  1.00 16.89           C
ATOM    341  O5' C   A  11      14.581  28.045  59.890  1.00 18.65           O
ATOM    342 1H5' C   A  11      16.491  27.911  59.187  1.00 20.00           H
ATOM    343 2H5' C   A  11      16.388  28.515  60.830  1.00 20.00           H
ATOM    344  C6  C   A  11      13.315  23.708  60.141  1.00 10.75           C
ATOM    345  H6  C   A  11      13.170  24.792  60.085  1.00 20.00           H
ATOM    346  P   G   A  12      19.445  26.329  58.402  1.00 22.45           P
ATOM    347  N1  G   A  12      14.603  19.359  57.269  1.00 13.69           N
ATOM    348  H1  G   A  12      13.847  18.713  57.413  1.00 20.00           H
ATOM    349  H1' G   A  12      19.157  20.770  57.555  1.00 20.00           H
ATOM    350  C1' G   A  12      19.053  21.689  56.967  1.00 15.12           C
ATOM    351  O1P G   A  12      20.892  26.144  58.641  1.00 20.00           O
ATOM    352  N2  G   A  12      16.048  17.643  57.647  1.00 14.58           N
ATOM    353  C2  G   A  12      15.862  18.926  57.508  1.00 13.96           C
ATOM    354  C2' G   A  12      19.653  21.456  55.577  1.00 16.21           C
ATOM    355 1H2' G   A  12      20.163  20.483  55.564  1.00 20.00           H
ATOM    356 2H2' G   A  12      18.883  21.490  54.813  1.00 20.00           H
ATOM    357  H21 G   A  12      16.946  17.387  58.013  1.00 20.00           H
ATOM    358  H22 G   A  12      15.253  17.013  57.723  1.00 20.00           H
ATOM    359  O2P G   A  12      18.955  27.613  57.860  1.00 20.00           O
ATOM    360  N3  G   A  12      16.951  19.671  57.388  1.00 13.67           N
ATOM    361  O3' G   A  12      21.970  22.130  55.110  1.00 16.29           O
ATOM    362  H3' G   A  12      20.320  23.185  54.506  1.00 20.00           H
ATOM    363  C3' G   A  12      20.648  22.603  55.363  1.00 16.85           C
ATOM    364  C4  G   A  12      16.659  20.976  57.118  1.00 14.00           C
ATOM    365  C4' G   A  12      20.538  23.442  56.658  1.00 17.11           C
ATOM    366  H4' G   A  12      21.523  23.645  57.092  1.00 20.00           H
ATOM    367  O4' G   A  12      19.822  22.678  57.606  1.00 15.71           O
ATOM    368  C5  G   A  12      15.422  21.533  56.879  1.00 13.76           C
ATOM    369  C5' G   A  12      19.887  24.786  56.325  1.00 17.94           C
ATOM    370  O5' G   A  12      19.014  25.226  57.339  1.00 18.79           O
ATOM    371 1H5' G   A  12      19.292  24.701  55.415  1.00 20.00           H
ATOM    372 2H5' G   A  12      20.668  25.529  56.163  1.00 20.00           H
ATOM    373  C6  G   A  12      14.279  20.665  56.951  1.00 14.26           C
ATOM    374  O6  G   A  12      13.101  20.887  56.653  1.00 14.55           O
ATOM    375  N7  G   A  12      15.566  22.882  56.514  1.00 14.64           N
ATOM    376  H8  G   A  12      17.295  24.054  56.409  1.00 20.00           H
ATOM    377  C8  G   A  12      16.856  23.084  56.590  1.00 14.42           C
ATOM    378  N9  G   A  12      17.588  21.969  56.940  1.00 14.49           N
ATOM    379 HO3' G   A  12      22.540  22.467  55.794  1.00  0.00           H
TER     380      G   A  12
ATOM    381  N1  C   B  13      11.699  15.261  58.096  1.00 18.95           N
ATOM    382  C1' C   B  13      11.945  13.790  58.101  1.00 19.78           C
ATOM    383  H1' C   B  13      12.908  13.566  57.629  1.00 20.00           H
ATOM    384  O2  C   B  13      13.870  15.761  57.524  1.00 17.75           O
ATOM    385  C2  C   B  13      12.730  16.148  57.764  1.00 18.76           C
ATOM    386  C2' C   B  13      11.971  13.189  59.507  1.00 20.28           C
ATOM    387 1H2' C   B  13      13.002  13.053  59.834  1.00 20.00           H
ATOM    388 2H2' C   B  13      11.434  13.824  60.212  1.00 20.00           H
ATOM    389  N3  C   B  13      12.453  17.449  57.504  1.00 18.35           N
ATOM    390  H3' C   B  13      10.676  11.597  60.241  1.00 20.00           H
ATOM    391  O3' C   B  13      12.120  10.778  58.982  1.00 20.23           O
ATOM    392  C3' C   B  13      11.246  11.843  59.357  1.00 20.69           C
ATOM    393  C4  C   B  13      11.226  17.886  57.663  1.00 18.28           C
ATOM    394  N4  C   B  13      11.015  19.135  57.389  1.00 18.07           N
ATOM    395  C4' C   B  13      10.398  12.021  58.088  1.00 21.16           C
ATOM    396  O4' C   B  13      10.847  13.175  57.398  1.00 20.70           O
ATOM    397  H4' C   B  13      10.585  11.189  57.464  1.00 20.00           H
ATOM    398  H41 C   B  13      10.212  19.563  57.794  1.00 20.00           H
ATOM    399  H42 C   B  13      11.845  19.702  57.245  1.00 20.00           H
ATOM    400  H5  C   B  13       9.118  17.392  58.036  1.00 20.00           H
ATOM    401  C5  C   B  13      10.131  17.041  57.976  1.00 17.96           C
ATOM    402  C5' C   B  13       8.850  11.959  58.294  1.00 21.72           C
ATOM    403  O5' C   B  13       8.428  12.976  59.198  1.00 23.50           O
ATOM    404 1H5' C   B  13       8.607  10.939  58.624  1.00 20.00           H
ATOM    405 2H5' C   B  13       8.372  12.161  57.346  1.00 20.00           H
ATOM    406  C6  C   B  13      10.419  15.737  58.206  1.00 18.08           C
ATOM    407  H6  C   B  13       9.628  15.040  58.431  1.00 20.00           H
ATOM    408 HO5' C   B  13       8.775  12.895  60.091  1.00  0.00           H
ATOM    409  P   G   B  14      12.860   9.855  60.060  1.00 20.51           P
ATOM    410  N1  G   B  14      14.884  18.342  61.050  1.00 12.75           N
ATOM    411  H1  G   B  14      14.748  19.334  60.943  1.00 20.00           H
ATOM    412  H1' G   B  14      17.419  14.044  61.487  1.00 20.00           H
ATOM    413  C1' G   B  14      16.508  13.486  61.724  1.00 16.08           C
ATOM    414  O1P G   B  14      13.439   8.714  59.320  1.00 20.00           O
ATOM    415  N2  G   B  14      17.098  18.699  60.792  1.00 12.38           N
ATOM    416  C2  G   B  14      16.146  17.848  61.048  1.00 13.62           C
ATOM    417  C2' G   B  14      16.763  12.667  62.996  1.00 16.90           C
ATOM    418 1H2' G   B  14      17.542  13.123  63.596  1.00 20.00           H
ATOM    419 2H2' G   B  14      15.857  12.572  63.594  1.00 20.00           H
ATOM    420  H21 G   B  14      18.010  18.391  61.077  1.00 20.00           H
ATOM    421  H22 G   B  14      16.857  19.688  60.793  1.00 20.00           H
ATOM    422  O2P G   B  14      11.913   9.609  61.164  1.00 20.00           O
ATOM    423  N3  G   B  14      16.464  16.565  61.218  1.00 13.63           N
ATOM    424  O3' G   B  14      18.557  11.165  62.151  1.00 18.55           O
ATOM    425  H3' G   B  14      16.895  10.507  63.189  1.00 20.00           H
ATOM    426  C3' G   B  14      17.180  11.288  62.479  1.00 17.61           C
ATOM    427  C4  G   B  14      15.378  15.786  61.526  1.00 14.11           C
ATOM    428  C4' G   B  14      16.357  11.208  61.194  1.00 17.93           C
ATOM    429  H4' G   B  14      16.913  10.627  60.461  1.00 20.00           H
ATOM    430  O4' G   B  14      16.217  12.542  60.697  1.00 17.27           O
ATOM    431  C5  G   B  14      14.060  16.202  61.598  1.00 13.49           C
ATOM    432  C5' G   B  14      15.020  10.479  61.456  1.00 17.74           C
ATOM    433  O5' G   B  14      14.029  10.843  60.513  1.00 18.46           O
ATOM    434 1H5' G   B  14      14.660  10.686  62.466  1.00 20.00           H
ATOM    435 2H5' G   B  14      15.212   9.409  61.374  1.00 20.00           H
ATOM    436  C6  G   B  14      13.764  17.584  61.321  1.00 13.69           C
ATOM    437  O6  G   B  14      12.669  18.139  61.200  1.00 13.82           O
ATOM    438  N7  G   B  14      13.220  15.118  61.897  1.00 14.88           N
ATOM    439  H8  G   B  14      13.731  13.112  62.259  1.00 20.00           H
ATOM    440  C8  G   B  14      14.051  14.122  62.045  1.00 15.06           C
ATOM    441  N9  G   B  14      15.367  14.432  61.812  1.00 15.38           N
ATOM    442  P   C   B  15      19.673  10.875  63.274  1.00 21.86           P
ATOM    443  N1  C   B  15      16.847  16.113  64.780  1.00 12.50           N
ATOM    444  C1' C   B  15      18.349  16.014  64.720  1.00 13.86           C
ATOM    445  H1' C   B  15      18.782  17.022  64.669  1.00 20.00           H
ATOM    446  O1P C   B  15      20.936  10.567  62.569  1.00 20.00           O
ATOM    447  O2  C   B  15      16.810  18.316  64.073  1.00 11.49           O
ATOM    448  C2  C   B  15      16.201  17.332  64.484  1.00 12.06           C
ATOM    449  C2' C   B  15      18.982  15.295  65.923  1.00 15.26           C
ATOM    450 1H2' C   B  15      19.077  15.948  66.776  1.00 20.00           H
ATOM    451 2H2' C   B  15      18.442  14.400  66.215  1.00 20.00           H
ATOM    452  O2P C   B  15      19.099   9.885  64.210  1.00 20.00           O
ATOM    453  N3  C   B  15      14.851  17.462  64.615  1.00 11.52           N
ATOM    454  H3' C   B  15      20.622  13.890  65.864  1.00 20.00           H
ATOM    455  O3' C   B  15      21.306  15.853  65.758  1.00 16.62           O
ATOM    456  C3' C   B  15      20.354  14.859  65.436  1.00 15.56           C
ATOM    457  C4  C   B  15      14.167  16.442  65.092  1.00 11.13           C
ATOM    458  N4  C   B  15      12.883  16.596  65.247  1.00 11.35           N
ATOM    459  C4' C   B  15      20.149  14.790  63.923  1.00 15.81           C
ATOM    460  O4' C   B  15      18.814  15.231  63.624  1.00 15.39           O
ATOM    461  H4' C   B  15      20.851  15.498  63.479  1.00 20.00           H
ATOM    462  H41 C   B  15      12.393  15.927  65.798  1.00 20.00           H
ATOM    463  H42 C   B  15      12.466  17.498  65.048  1.00 20.00           H
ATOM    464  H5  C   B  15      14.174  14.357  65.771  1.00 20.00           H
ATOM    465  C5  C   B  15      14.749  15.186  65.398  1.00 11.21           C
ATOM    466  C5' C   B  15      20.478  13.391  63.366  1.00 16.74           C
ATOM    467  O5' C   B  15      19.775  12.317  63.982  1.00 18.30           O
ATOM    468 1H5' C   B  15      21.543  13.209  63.516  1.00 20.00           H
ATOM    469 2H5' C   B  15      20.272  13.396  62.297  1.00 20.00           H
ATOM    470  C6  C   B  15      16.088  15.059  65.225  1.00 11.68           C
ATOM    471  H6  C   B  15      16.570  14.118  65.450  1.00 20.00           H
ATOM    472  P   G   B  16      22.689  15.502  66.494  1.00 19.62           P
ATOM    473  N1  G   B  16      15.398  19.933  67.539  1.00 12.64           N
ATOM    474  H1  G   B  16      14.419  20.137  67.656  1.00 20.00           H
ATOM    475  H1' G   B  16      20.106  20.692  66.316  1.00 20.00           H
ATOM    476  C1' G   B  16      20.475  19.858  66.919  1.00 14.39           C
ATOM    477  O1P G   B  16      23.697  15.165  65.459  1.00 20.00           O
ATOM    478  N2  G   B  16      15.735  22.083  66.895  1.00 11.55           N
ATOM    479  C2  G   B  16      16.241  20.907  67.125  1.00 12.53           C
ATOM    480  C2' G   B  16      21.398  20.405  68.002  1.00 14.91           C
ATOM    481 1H2' G   B  16      21.216  21.473  68.107  1.00 20.00           H
ATOM    482 2H2' G   B  16      21.230  19.885  68.946  1.00 20.00           H
ATOM    483  H21 G   B  16      16.422  22.814  66.880  1.00 20.00           H
ATOM    484  H22 G   B  16      14.765  22.242  67.138  1.00 20.00           H
ATOM    485  O2P G   B  16      22.427  14.551  67.591  1.00 20.00           O
ATOM    486  N3  G   B  16      17.556  20.787  67.009  1.00 12.95           N
ATOM    487  O3' G   B  16      23.511  21.334  67.158  1.00 15.93           O
ATOM    488  H3' G   B  16      23.371  19.592  68.319  1.00 20.00           H
ATOM    489  C3' G   B  16      22.825  20.138  67.544  1.00 15.54           C
ATOM    490  C4  G   B  16      18.008  19.583  67.481  1.00 13.07           C
ATOM    491  C4' G   B  16      22.637  19.271  66.292  1.00 15.50           C
ATOM    492  H4' G   B  16      22.961  19.881  65.449  1.00 20.00           H
ATOM    493  O4' G   B  16      21.252  18.982  66.116  1.00 14.91           O
ATOM    494  C5  G   B  16      17.252  18.556  68.002  1.00 13.09           C
ATOM    495  C5' G   B  16      23.498  17.997  66.279  1.00 16.32           C
ATOM    496  O5' G   B  16      23.049  16.944  67.120  1.00 17.01           O
ATOM    497 1H5' G   B  16      24.511  18.256  66.584  1.00 20.00           H
ATOM    498 2H5' G   B  16      23.537  17.644  65.249  1.00 20.00           H
ATOM    499  C6  G   B  16      15.816  18.691  67.970  1.00 13.07           C
ATOM    500  O6  G   B  16      14.936  17.866  68.214  1.00 13.12           O
ATOM    501  N7  G   B  16      18.086  17.538  68.485  1.00 13.47           N
ATOM    502  H8  G   B  16      20.195  17.432  68.464  1.00 20.00           H
ATOM    503  C8  G   B  16      19.289  17.979  68.223  1.00 13.64           C
ATOM    504  N9  G   B  16      19.315  19.153  67.512  1.00 13.79           N
ATOM    505  P   A   B  17      24.156  22.380  68.211  1.00 17.20           P
ATOM    506  N1  A   B  17      15.247  21.016  70.794  1.00 12.21           N
ATOM    507  C1' A   B  17      19.281  23.940  69.331  1.00 13.86           C
ATOM    508  H1' A   B  17      18.425  24.581  69.110  1.00 20.00           H
ATOM    509  O1P A   B  17      25.140  23.193  67.454  1.00 20.00           O
ATOM    510  C2  A   B  17      15.303  22.266  70.355  1.00 12.78           C
ATOM    511  H2  A   B  17      14.351  22.772  70.272  1.00 20.00           H
ATOM    512  C2' A   B  17      20.209  24.645  70.318  1.00 14.46           C
ATOM    513 1H2' A   B  17      19.659  25.125  71.125  1.00 20.00           H
ATOM    514 2H2' A   B  17      20.947  23.950  70.724  1.00 20.00           H
ATOM    515  O2P A   B  17      24.609  21.625  69.394  1.00 20.00           O
ATOM    516  N3  A   B  17      16.374  22.960  69.964  1.00 12.52           N
ATOM    517  H3' A   B  17      21.882  25.943  69.794  1.00 20.00           H
ATOM    518  C3' A   B  17      20.910  25.640  69.395  1.00 14.17           C
ATOM    519  O3' A   B  17      20.100  26.768  69.077  1.00 14.03           O
ATOM    520  C4  A   B  17      17.526  22.244  70.137  1.00 12.99           C
ATOM    521  H4' A   B  17      20.729  25.519  67.283  1.00 20.00           H
ATOM    522  O4' A   B  17      20.072  23.782  68.158  1.00 14.49           O
ATOM    523  C4' A   B  17      21.024  24.843  68.086  1.00 14.48           C
ATOM    524  C5  A   B  17      17.632  20.969  70.627  1.00 12.85           C
ATOM    525  O5' A   B  17      22.919  23.327  68.628  1.00 14.73           O
ATOM    526  C5' A   B  17      22.437  24.331  67.753  1.00 15.01           C
ATOM    527 1H5' A   B  17      23.125  25.175  67.771  1.00 20.00           H
ATOM    528 2H5' A   B  17      22.414  23.939  66.742  1.00 20.00           H
ATOM    529  N6  A   B  17      16.292  19.124  71.372  1.00 12.18           N
ATOM    530  C6  A   B  17      16.399  20.362  70.943  1.00 12.34           C
ATOM    531  H61 A   B  17      17.135  18.590  71.488  1.00 20.00           H
ATOM    532  H62 A   B  17      15.381  18.720  71.557  1.00 20.00           H
ATOM    533  N7  A   B  17      18.970  20.560  70.714  1.00 13.16           N
ATOM    534  C8  A   B  17      19.616  21.609  70.293  1.00 13.34           C
ATOM    535  H8  A   B  17      20.696  21.661  70.251  1.00 20.00           H
ATOM    536  N9  A   B  17      18.822  22.638  69.864  1.00 13.39           N
ATOM    537  P   T   B  18      19.917  28.040  70.028  1.00 13.92           P
ATOM    538  N1  T   B  18      16.699  24.384  73.523  1.00  9.61           N
ATOM    539  H1' T   B  18      15.174  25.827  73.812  1.00 20.00           H
ATOM    540  C1' T   B  18      16.148  25.768  73.309  1.00 11.19           C
ATOM    541  O1P T   B  18      19.330  29.113  69.192  1.00 20.00           O
ATOM    542  O2  T   B  18      14.535  23.527  73.542  1.00  9.75           O
ATOM    543  C2  T   B  18      15.747  23.357  73.650  1.00  9.00           C
ATOM    544  C2' T   B  18      16.980  26.982  73.781  1.00 12.71           C
ATOM    545 1H2' T   B  18      16.739  27.296  74.793  1.00 20.00           H
ATOM    546 2H2' T   B  18      18.047  26.791  73.707  1.00 20.00           H
ATOM    547  O2P T   B  18      21.190  28.281  70.719  1.00 20.00           O
ATOM    548  H3  T   B  18      15.518  21.365  73.995  1.00 20.00           H
ATOM    549  N3  T   B  18      16.217  22.088  73.879  1.00  9.74           N
ATOM    550  C3' T   B  18      16.620  28.085  72.782  1.00 14.01           C
ATOM    551  O3' T   B  18      15.455  28.850  73.079  1.00 16.57           O
ATOM    552  H3' T   B  18      17.458  28.766  72.637  1.00 20.00           H
ATOM    553  C4  T   B  18      17.528  21.711  73.966  1.00  9.67           C
ATOM    554  O4  T   B  18      17.790  20.519  74.127  1.00  9.74           O
ATOM    555  H4' T   B  18      15.564  27.727  70.963  1.00 20.00           H
ATOM    556  O4' T   B  18      15.900  25.954  71.927  1.00 12.92           O
ATOM    557  C4' T   B  18      16.355  27.241  71.531  1.00 13.66           C
ATOM    558  C5  T   B  18      18.487  22.801  73.794  1.00  9.85           C
ATOM    559  O5' T   B  18      18.800  27.521  71.064  1.00 13.63           O
ATOM    560  C5' T   B  18      17.550  27.034  70.594  1.00 13.57           C
ATOM    561 1H5' T   B  18      17.308  27.489  69.634  1.00 20.00           H
ATOM    562 2H5' T   B  18      17.655  25.965  70.433  1.00 20.00           H
ATOM    563  C5M T   B  18      19.976  22.491  73.844  0.00 99.00           C
ATOM    564  H6  T   B  18      18.783  24.866  73.450  1.00 20.00           H
ATOM    565  C6  T   B  18      18.053  24.083  73.585  1.00  9.39           C
ATOM    566 1H5M T   B  18      20.580  23.381  73.671  0.00  0.00           H
ATOM    567 2H5M T   B  18      20.217  22.063  74.819  0.00  0.00           H
ATOM    568 3H5M T   B  18      20.209  21.736  73.091  0.00  0.00           H
ATOM    569  P   A   B  19      15.403  29.946  74.262  1.00 20.78           P
ATOM    570  N1  A   B  19      14.614  21.458  77.793  1.00 11.36           N
ATOM    571  C1' A   B  19      12.650  25.770  75.824  1.00 13.91           C
ATOM    572  H1' A   B  19      11.997  25.008  75.382  1.00 20.00           H
ATOM    573  O1P A   B  19      14.747  31.174  73.746  1.00 20.00           O
ATOM    574  C2  A   B  19      13.361  21.870  77.657  1.00 11.98           C
ATOM    575  H2  A   B  19      12.591  21.164  77.938  1.00 20.00           H
ATOM    576  C2' A   B  19      11.904  26.456  76.962  1.00 15.34           C
ATOM    577 1H2' A   B  19      11.047  25.851  77.252  1.00 20.00           H
ATOM    578 2H2' A   B  19      12.578  26.624  77.799  1.00 20.00           H
ATOM    579  O2P A   B  19      16.733  30.054  74.899  1.00 20.00           O
ATOM    580  N3  A   B  19      12.944  23.042  77.192  1.00 12.52           N
ATOM    581  H3' A   B  19      11.814  28.591  77.113  1.00 20.00           H
ATOM    582  C3' A   B  19      11.481  27.815  76.421  1.00 16.75           C
ATOM    583  O3' A   B  19      10.084  27.932  76.180  1.00 18.62           O
ATOM    584  C4  A   B  19      13.975  23.871  76.892  1.00 11.65           C
ATOM    585  H4' A   B  19      11.437  27.970  74.309  1.00 20.00           H
ATOM    586  O4' A   B  19      13.007  26.773  74.876  1.00 15.99           O
ATOM    587  C4' A   B  19      12.208  27.937  75.081  1.00 17.15           C
ATOM    588  C5  A   B  19      15.315  23.622  77.037  1.00 11.69           C
ATOM    589  O5' A   B  19      14.387  29.193  75.260  1.00 19.49           O
ATOM    590  C5' A   B  19      12.989  29.263  75.011  1.00 18.05           C
ATOM    591 1H5' A   B  19      12.564  29.976  75.720  1.00 20.00           H
ATOM    592 2H5' A   B  19      12.817  29.674  74.018  1.00 20.00           H
ATOM    593  N6  A   B  19      16.789  21.760  77.579  1.00 11.71           N
ATOM    594  C6  A   B  19      15.592  22.303  77.477  1.00 11.89           C
ATOM    595  H61 A   B  19      17.595  22.301  77.341  1.00 20.00           H
ATOM    596  H62 A   B  19      16.838  20.770  77.793  1.00 20.00           H
ATOM    597  N7  A   B  19      16.075  24.761  76.710  1.00 11.46           N
ATOM    598  C8  A   B  19      15.148  25.629  76.381  1.00 12.34           C
ATOM    599  H8  A   B  19      15.339  26.654  76.093  1.00 20.00           H
ATOM    600  N9  A   B  19      13.876  25.127  76.349  1.00 12.41           N
ATOM    601  P   T   B  20       9.086  28.563  77.265  1.00 24.40           P
ATOM    602  N1  T   B  20      11.889  24.719  80.565  1.00 15.65           N
ATOM    603  H1' T   B  20      10.076  23.621  80.832  1.00 20.00           H
ATOM    604  C1' T   B  20      10.399  24.604  80.464  1.00 16.92           C
ATOM    605  O1P T   B  20       7.780  28.825  76.619  1.00 20.00           O
ATOM    606  O2  T   B  20      12.101  22.484  81.137  1.00 16.00           O
ATOM    607  C2  T   B  20      12.607  23.530  80.751  1.00 15.35           C
ATOM    608  C2' T   B  20       9.572  25.688  81.176  1.00 18.10           C
ATOM    609 1H2' T   B  20       9.498  25.501  82.251  1.00 20.00           H
ATOM    610 2H2' T   B  20       9.984  26.678  80.977  1.00 20.00           H
ATOM    611  O2P T   B  20       9.783  29.680  77.935  1.00 20.00           O
ATOM    612  H3  T   B  20      14.476  22.719  80.732  1.00 20.00           H
ATOM    613  N3  T   B  20      13.978  23.598  80.637  1.00 15.01           N
ATOM    614  C3' T   B  20       8.211  25.618  80.458  1.00 19.71           C
ATOM    615  O3' T   B  20       7.237  24.765  81.046  1.00 20.48           O
ATOM    616  H3' T   B  20       7.787  26.623  80.373  1.00 20.00           H
ATOM    617  C4  T   B  20      14.707  24.726  80.366  1.00 14.47           C
ATOM    618  O4  T   B  20      15.934  24.640  80.338  1.00 14.79           O
ATOM    619  H4' T   B  20       8.073  24.164  78.867  1.00 20.00           H
ATOM    620  O4' T   B  20      10.013  24.754  79.113  1.00 18.36           O
ATOM    621  C4' T   B  20       8.627  25.079  79.072  1.00 19.34           C
ATOM    622  C5  T   B  20      13.914  25.944  80.189  1.00 14.82           C
ATOM    623  O5' T   B  20       8.943  27.358  78.313  1.00 20.93           O
ATOM    624  C5' T   B  20       8.348  26.109  77.972  1.00 20.12           C
ATOM    625 1H5' T   B  20       7.271  26.230  77.851  1.00 20.00           H
ATOM    626 2H5' T   B  20       8.767  25.737  77.034  1.00 20.00           H
ATOM    627  C5M T   B  20      14.608  27.250  79.819  0.00 99.00           C
ATOM    628  H6  T   B  20      11.971  26.796  80.103  1.00 20.00           H
ATOM    629  C6  T   B  20      12.550  25.906  80.303  1.00 15.16           C
ATOM    630 1H5M T   B  20      13.891  28.058  79.677  0.00  0.00           H
ATOM    631 2H5M T   B  20      15.163  27.098  78.892  0.00  0.00           H
ATOM    632 3H5M T   B  20      15.325  27.514  80.597  0.00  0.00           H
ATOM    633  P   C   B  21       6.758  24.888  82.580  1.00 24.81           P
ATOM    634  N1  C   B  21      11.386  22.277  84.572  1.00 18.44           N
ATOM    635  C1' C   B  21      10.151  21.443  84.764  1.00 19.10           C
ATOM    636  H1' C   B  21      10.417  20.454  85.158  1.00 20.00           H
ATOM    637  O1P C   B  21       5.324  24.502  82.667  1.00 20.00           O
ATOM    638  O2  C   B  21      12.811  20.622  85.332  1.00 17.27           O
ATOM    639  C2  C   B  21      12.657  21.752  84.874  1.00 17.98           C
ATOM    640  C2' C   B  21       9.091  22.080  85.683  1.00 19.72           C
ATOM    641 1H2' C   B  21       9.241  21.772  86.715  1.00 20.00           H
ATOM    642 2H2' C   B  21       9.113  23.167  85.606  1.00 20.00           H
ATOM    643  O2P C   B  21       7.193  26.177  83.139  1.00 20.00           O
ATOM    644  N3  C   B  21      13.783  22.513  84.748  1.00 17.04           N
ATOM    645  H3' C   B  21       7.001  22.404  85.202  1.00 20.00           H
ATOM    646  O3' C   B  21       7.216  20.447  85.817  1.00 19.80           O
ATOM    647  C3' C   B  21       7.739  21.599  85.144  1.00 20.33           C
ATOM    648  C4  C   B  21      13.649  23.737  84.294  1.00 17.50           C
ATOM    649  N4  C   B  21      14.759  24.414  84.146  1.00 16.81           N
ATOM    650  C4' C   B  21       8.096  21.321  83.670  1.00 20.24           C
ATOM    651  O4' C   B  21       9.509  21.276  83.516  1.00 20.34           O
ATOM    652  H4' C   B  21       7.688  20.348  83.397  1.00 20.00           H
ATOM    653  H41 C   B  21      14.721  25.305  83.708  1.00 20.00           H
ATOM    654  H42 C   B  21      15.633  23.906  84.213  1.00 20.00           H
ATOM    655  H5  C   B  21      12.317  25.323  83.542  1.00 20.00           H
ATOM    656  C5  C   B  21      12.400  24.328  83.945  1.00 17.56           C
ATOM    657  C5' C   B  21       7.539  22.371  82.694  1.00 21.02           C
ATOM    658  O5' C   B  21       7.662  23.706  83.183  1.00 21.64           O
ATOM    659 1H5' C   B  21       6.488  22.144  82.502  1.00 20.00           H
ATOM    660 2H5' C   B  21       8.070  22.278  81.742  1.00 20.00           H
ATOM    661  C6  C   B  21      11.287  23.557  84.076  1.00 17.79           C
ATOM    662  H6  C   B  21      10.306  23.914  83.768  1.00 20.00           H
ATOM    663  P   G   B  22       6.672  20.483  87.347  1.00 21.01           P
ATOM    664  N1  G   B  22      15.361  23.119  87.868  1.00 13.32           N
ATOM    665  H1  G   B  22      16.258  23.436  87.542  1.00 20.00           H
ATOM    666  H1' G   B  22      12.177  19.985  89.900  1.00 20.00           H
ATOM    667  C1' G   B  22      11.311  20.465  89.436  1.00 15.10           C
ATOM    668  O1P G   B  22       5.673  19.405  87.535  1.00 20.00           O
ATOM    669  N2  G   B  22      16.298  21.078  88.250  1.00 12.71           N
ATOM    670  C2  G   B  22      15.229  21.819  88.214  1.00 12.86           C
ATOM    671  C2' G   B  22      10.167  20.519  90.457  1.00 15.90           C
ATOM    672 1H2' G   B  22      10.518  20.771  91.457  1.00 20.00           H
ATOM    673 2H2' G   B  22       9.395  21.216  90.131  1.00 20.00           H
ATOM    674  H21 G   B  22      16.112  20.093  88.248  1.00 20.00           H
ATOM    675  H22 G   B  22      17.200  21.457  87.976  1.00 20.00           H
ATOM    676  O2P G   B  22       6.306  21.868  87.724  1.00 20.00           O
ATOM    677  N3  G   B  22      14.109  21.255  88.633  1.00 13.28           N
ATOM    678  O3' G   B  22      10.271  18.177  91.256  1.00 17.39           O
ATOM    679  H3' G   B  22       8.532  19.095  90.597  1.00 20.00           H
ATOM    680  C3' G   B  22       9.604  19.097  90.391  1.00 16.79           C
ATOM    681  C4  G   B  22      13.033  22.091  88.545  1.00 13.68           C
ATOM    682  C4' G   B  22       9.878  18.741  88.913  1.00 16.42           C
ATOM    683  H4' G   B  22      10.269  17.725  88.862  1.00 20.00           H
ATOM    684  O4' G   B  22      10.859  19.628  88.399  1.00 15.78           O
ATOM    685  C5  G   B  22      13.034  23.415  88.158  1.00 13.99           C
ATOM    686  C5' G   B  22       8.645  18.858  88.007  1.00 16.97           C
ATOM    687  O5' G   B  22       7.973  20.094  88.202  1.00 18.94           O
ATOM    688 1H5' G   B  22       7.967  18.031  88.208  1.00 20.00           H
ATOM    689 2H5' G   B  22       8.979  18.792  86.969  1.00 20.00           H
ATOM    690  C6  G   B  22      14.303  24.003  87.793  1.00 13.70           C
ATOM    691  O6  G   B  22      14.575  25.164  87.485  1.00 12.88           O
ATOM    692  N7  G   B  22      11.729  23.936  88.227  1.00 14.54           N
ATOM    693  H8  G   B  22       9.927  22.936  88.674  1.00 20.00           H
ATOM    694  C8  G   B  22      11.007  22.905  88.591  1.00 14.19           C
ATOM    695  N9  G   B  22      11.735  21.770  88.865  1.00 14.07           N
ATOM    696  P   C   B  23      10.014  18.076  92.854  1.00 21.93           P
ATOM    697  N1  C   B  23      14.676  21.294  91.877  1.00 16.47           N
ATOM    698  C1' C   B  23      14.944  19.818  91.975  1.00 17.52           C
ATOM    699  H1' C   B  23      15.647  19.548  91.179  1.00 20.00           H
ATOM    700  O1P C   B  23       9.538  16.707  93.180  1.00 20.00           O
ATOM    701  O2  C   B  23      16.932  21.803  91.658  1.00 16.88           O
ATOM    702  C2  C   B  23      15.757  22.176  91.649  1.00 16.43           C
ATOM    703  C2' C   B  23      15.544  19.479  93.345  1.00 18.45           C
ATOM    704 1H2' C   B  23      16.519  19.012  93.176  1.00 20.00           H
ATOM    705 2H2' C   B  23      15.646  20.374  93.950  1.00 20.00           H
ATOM    706  O2P C   B  23       9.232  19.237  93.317  1.00 20.00           O
ATOM    707  N3  C   B  23      15.549  23.515  91.545  1.00 16.31           N
ATOM    708  H3' C   B  23      13.887  18.999  94.699  1.00 20.00           H
ATOM    709  O3' C   B  23      15.407  17.504  94.721  1.00 21.02           O
ATOM    710  C3' C   B  23      14.602  18.488  94.048  1.00 19.43           C
ATOM    711  C4  C   B  23      14.312  23.961  91.636  1.00 16.38           C
ATOM    712  N4  C   B  23      14.157  25.213  91.340  1.00 16.61           N
ATOM    713  C4' C   B  23      13.889  17.920  92.810  1.00 19.29           C
ATOM    714  O4' C   B  23      13.775  19.012  91.890  1.00 17.68           O
ATOM    715  H4' C   B  23      14.543  17.157  92.380  1.00 20.00           H
ATOM    716  H41 C   B  23      13.260  25.441  90.955  1.00 20.00           H
ATOM    717  H42 C   B  23      14.996  25.630  90.938  1.00 20.00           H
ATOM    718  H5  C   B  23      12.202  23.536  92.106  1.00 20.00           H
ATOM    719  C5  C   B  23      13.198  23.144  91.965  1.00 15.98           C
ATOM    720  C5' C   B  23      12.521  17.276  93.087  1.00 19.75           C
ATOM    721  O5' C   B  23      11.519  18.235  93.411  1.00 20.41           O
ATOM    722 1H5' C   B  23      12.619  16.556  93.900  1.00 20.00           H
ATOM    723 2H5' C   B  23      12.230  16.729  92.188  1.00 20.00           H
ATOM    724  C6  C   B  23      13.417  21.804  92.078  1.00 16.54           C
ATOM    725  H6  C   B  23      12.604  21.110  92.307  1.00 20.00           H
ATOM    726  P   G   B  24      15.248  17.033  96.272  1.00 25.73           P
ATOM    727  N1  G   B  24      16.895  25.386  94.275  1.00 18.11           N
ATOM    728  H1  G   B  24      16.799  26.266  93.799  1.00 20.00           H
ATOM    729  H1' G   B  24      18.922  21.025  94.970  1.00 20.00           H
ATOM    730  C1' G   B  24      18.222  20.713  95.753  1.00 19.19           C
ATOM    731  O1P G   B  24      15.262  15.553  96.327  1.00 20.00           O
ATOM    732  N2  G   B  24      19.112  25.439  93.815  1.00 18.34           N
ATOM    733  C2  G   B  24      18.083  24.743  94.218  1.00 17.82           C
ATOM    734  C2' G   B  24      18.947  20.632  97.099  1.00 19.66           C
ATOM    735 1H2' G   B  24      19.937  21.087  97.003  1.00 20.00           H
ATOM    736 2H2' G   B  24      18.373  21.122  97.884  1.00 20.00           H
ATOM    737  H21 G   B  24      19.945  24.912  93.630  1.00 20.00           H
ATOM    738  H22 G   B  24      18.978  26.378  93.456  1.00 20.00           H
ATOM    739  O2P G   B  24      14.201  17.798  96.972  1.00 20.00           O
ATOM    740  N3  G   B  24      18.322  23.537  94.726  1.00 17.93           N
ATOM    741  O3' G   B  24      20.374  18.764  97.776  1.00 20.29           O
ATOM    742  H3' G   B  24      18.324  18.881  98.175  1.00 20.00           H
ATOM    743  C3' G   B  24      19.049  19.137  97.399  1.00 20.03           C
ATOM    744  C4  G   B  24      17.198  22.958  95.247  1.00 18.02           C
ATOM    745  C4' G   B  24      18.622  18.472  96.085  1.00 20.49           C
ATOM    746  H4' G   B  24      19.488  18.283  95.448  1.00 20.00           H
ATOM    747  O4' G   B  24      17.774  19.411  95.460  1.00 19.95           O
ATOM    748  C5  G   B  24      15.945  23.526  95.379  1.00 17.87           C
ATOM    749  C5' G   B  24      17.876  17.167  96.370  1.00 21.51           C
ATOM    750  O5' G   B  24      16.630  17.485  96.962  1.00 22.50           O
ATOM    751 1H5' G   B  24      18.448  16.553  97.064  1.00 20.00           H
ATOM    752 2H5' G   B  24      17.733  16.610  95.439  1.00 20.00           H
ATOM    753  C6  G   B  24      15.757  24.852  94.853  1.00 17.89           C
ATOM    754  O6  G   B  24      14.777  25.601  94.916  1.00 18.50           O
ATOM    755  N7  G   B  24      15.096  22.649  96.076  1.00 18.01           N
ATOM    756  H8  G   B  24      15.438  20.657  96.692  1.00 20.00           H
ATOM    757  C8  G   B  24      15.820  21.569  96.239  1.00 18.07           C
ATOM    758  N9  G   B  24      17.105  21.691  95.765  1.00 18.18           N
ATOM    759 HO3' G   B  24      20.535  17.898  97.414  1.00  0.00           H
TER     760      G   B  24
HETATM  761  H1  RES    25      14.464  25.823  68.434  1.00  0.00           H
HETATM  762  O1  RES    25      15.095  16.222  88.206  1.00  0.00           O
HETATM  763  C1  RES    25      13.410  26.030  68.631  1.00  0.00           C
HETATM  764  N1  RES    25      11.857  26.263  70.391  1.00  0.00           N
HETATM  765  C10 RES    25       9.044  26.505  72.778  1.00  0.00           C
HETATM  766  H10 RES    25      12.874  25.915  66.585  1.00  0.00           H
HETATM  767  C11 RES    25       9.110  23.667  74.750  1.00  0.00           C
HETATM  768  H11 RES    25      11.962  24.043  71.944  1.00  0.00           H
HETATM  769  C12 RES    25       8.692  22.867  75.871  1.00  0.00           C
HETATM  770  H12 RES    25       9.801  27.749  71.222  1.00  0.00           H
HETATM  771  C13 RES    25       9.640  22.128  76.590  1.00  0.00           C
HETATM  772  H13 RES    25       8.232  27.179  73.036  1.00  0.00           H
HETATM  773  H14 RES    25      10.843  22.611  74.007  1.00  0.00           H
HETATM  774  C14 RES    25       9.203  21.447  77.714  1.00  0.00           C
HETATM  775  C15 RES    25       7.344  22.871  76.276  1.00  0.00           C
HETATM  776  H15 RES    25      10.687  22.115  76.304  1.00  0.00           H
HETATM  777  H16 RES    25       6.607  23.435  75.706  1.00  0.00           H
HETATM  778  C16 RES    25       7.883  21.452  78.116  1.00  0.00           C
HETATM  779  C17 RES    25       8.948  20.319  79.528  1.00  0.00           C
HETATM  780  H17 RES    25      10.761  20.210  78.465  1.00  0.00           H
HETATM  781  C18 RES    25       6.922  22.147  77.394  1.00  0.00           C
HETATM  782  H18 RES    25       5.881  22.144  77.704  1.00  0.00           H
HETATM  783  H19 RES    25      11.404  19.792  80.649  1.00  0.00           H
HETATM  784  C19 RES    25       9.261  19.389  80.647  1.00  0.00           C
HETATM  785  C2  RES    25      13.156  27.530  68.862  1.00  0.00           C
HETATM  786  N2  RES    25      12.614  25.472  67.482  1.00  0.00           N
HETATM  787  H2  RES    25      13.033  28.094  67.934  1.00  0.00           H
HETATM  788  C20 RES    25      10.792  18.424  82.199  1.00  0.00           C
HETATM  789  H20 RES    25       7.199  18.790  80.921  1.00  0.00           H
HETATM  790  C21 RES    25      10.580  19.246  81.103  1.00  0.00           C
HETATM  791  H21 RES    25      12.884  18.347  82.626  1.00  0.00           H
HETATM  792  H22 RES    25       7.653  17.333  82.878  1.00  0.00           H
HETATM  793  C22 RES    25       9.771  17.753  82.841  1.00  0.00           C
HETATM  794  H23 RES    25      14.221  17.118  83.804  1.00  0.00           H
HETATM  795  C23 RES    25       8.221  18.679  81.277  1.00  0.00           C
HETATM  796  C24 RES    25       8.465  17.852  82.378  1.00  0.00           C
HETATM  797  H24 RES    25      10.916  16.836  86.540  1.00  0.00           H
HETATM  798  H25 RES    25      15.777  16.576  85.610  1.00  0.00           H
HETATM  799  C25 RES    25      11.528  17.354  83.928  1.00  0.00           C
HETATM  800  H26 RES    25      12.492  16.368  88.385  1.00  0.00           H
HETATM  801  C26 RES    25      12.457  17.003  85.039  1.00  0.00           C
HETATM  802  C27 RES    25      13.830  16.929  84.801  1.00  0.00           C
HETATM  803  H27 RES    25      16.948  16.404  89.123  1.00  0.00           H
HETATM  804  H28 RES    25      16.995  15.842  87.429  1.00  0.00           H
HETATM  805  C28 RES    25      11.981  16.772  86.333  1.00  0.00           C
HETATM  806  C29 RES    25      14.715  16.626  85.833  1.00  0.00           C
HETATM  807  H29 RES    25      16.644  17.558  87.795  1.00  0.00           H
HETATM  808  N3  RES    25      10.210  23.400  73.960  1.00  0.00           N
HETATM  809  H3  RES    25      13.989  27.962  69.420  1.00  0.00           H
HETATM  810  C3  RES    25      12.960  25.405  69.957  1.00  0.00           C
HETATM  811  C30 RES    25      12.869  16.506  87.376  1.00  0.00           C
HETATM  812  C31 RES    25      14.241  16.442  87.135  1.00  0.00           C
HETATM  813  C32 RES    25      16.509  16.526  88.131  1.00  0.00           C
HETATM  814  H4  RES    25      13.764  25.442  70.697  1.00  0.00           H
HETATM  815  N4  RES    25       8.448  24.855  74.450  1.00  0.00           N
HETATM  816  C4  RES    25      11.896  27.573  69.735  1.00  0.00           C
HETATM  817  H5  RES    25      12.640  24.366  69.817  1.00  0.00           H
HETATM  818  N5  RES    25       9.901  20.730  78.606  1.00  0.00           N
HETATM  819  C5  RES    25      11.006  25.948  71.430  1.00  0.00           C
HETATM  820  N6  RES    25       7.729  20.739  79.237  1.00  0.00           N
HETATM  821  C6  RES    25      11.160  24.748  72.149  1.00  0.00           C
HETATM  822  H6  RES    25      11.004  27.705  69.113  1.00  0.00           H
HETATM  823  C7  RES    25       9.948  26.818  71.762  1.00  0.00           C
HETATM  824  N7  RES    25      11.919  18.184  82.886  1.00  0.00           N
HETATM  825  H7  RES    25      11.965  28.380  70.471  1.00  0.00           H
HETATM  826  C8  RES    25      10.244  24.466  73.152  1.00  0.00           C
HETATM  827  N8  RES    25      10.230  17.103  83.922  1.00  0.00           N
HETATM  828  H8  RES    25      12.775  24.451  67.403  1.00  0.00           H
HETATM  829  H9  RES    25      11.599  25.628  67.639  1.00  0.00           H
HETATM  830  C9  RES    25       9.210  25.310  73.458  1.00  0.00           C
CONECT   38   37
CONECT   54   52
CONECT   39   37
CONECT   55   52
CONECT   33   32   37   50   61
CONECT   36   30   35   43
CONECT   37   33   38   39   46
CONECT   46   37   44   45   48
CONECT   47   43   51   61
CONECT   48   46   49   50   52
CONECT   51   47   56   58
CONECT   52   48   53   54   55
CONECT   56   30   51   57
CONECT   60   58   59   61
CONECT   31   30
CONECT   32   33
CONECT   40   35
CONECT   41   35
CONECT   45   46
CONECT   49   48
CONECT   59   60
CONECT   30   31   36   56
CONECT   35   36   40   41
CONECT   43   36   47
CONECT   58   51   60
CONECT   61   33   47   60
CONECT   34   29
CONECT   42   29
CONECT   44   46   62
CONECT   50   33   48
CONECT   53   29   52
CONECT   57   56
CONECT   29   11   34   42   53
CONECT   70   69
CONECT   88   86
CONECT   71   69
CONECT   89   86
CONECT   64   63   65   69   80
CONECT   68   63   67   73
CONECT   69   64   70   71   76
CONECT   76   69   74   75   79
CONECT   77   73   78   85
CONECT   79   76   80   81   86
CONECT   85   77   84   90
CONECT   86   79   87   88   89
CONECT   90   63   85   91
CONECT   65   64
CONECT   74   76
CONECT   81   79
CONECT   82   78
CONECT   83   78
CONECT   84   85
CONECT   91   90
CONECT   63   64   68   90
CONECT   73   68   77
CONECT   78   77   82   83
CONECT   66   62
CONECT   67   68
CONECT   72   62
CONECT   75   76   92
CONECT   80   64   79
CONECT   87   62   86
CONECT   62   44   66   72   87
CONECT  101  100
CONECT  117  115
CONECT  102  100
CONECT  118  115
CONECT   96   95  100  113  124
CONECT   99   93   98  106
CONECT  100   96  101  102  109
CONECT  109  100  107  108  111
CONECT  110  106  114  124
CONECT  111  109  112  113  115
CONECT  114  110  119  121
CONECT  115  111  116  117  118
CONECT  119   93  114  120
CONECT  123  121  122  124
CONECT   94   93
CONECT   95   96
CONECT  103   98
CONECT  104   98
CONECT  108  109
CONECT  112  111
CONECT  122  123
CONECT   93   94   99  119
CONECT   98   99  103  104
CONECT  106   99  110
CONECT  121  114  123
CONECT  124   96  110  123
CONECT   97   92
CONECT  105   92
CONECT  107  109  125
CONECT  113   96  111
CONECT  116   92  115
CONECT  120  119
CONECT   92   75   97  105  116
CONECT  133  132
CONECT  147  146
CONECT  134  132
CONECT  148  146
CONECT  127  128  132  142  156
CONECT  130  126  131  136
CONECT  132  127  133  134  138
CONECT  138  132  137  139  143
CONECT  140  136  144  156
CONECT  143  138  141  142  146
CONECT  144  140  150  153
CONECT  146  143  145  147  148
CONECT  150  126  144  149
CONECT  154  153  155  156
CONECT  128  127
CONECT  131  130
CONECT  137  138
CONECT  141  143
CONECT  151  149
CONECT  152  149
CONECT  155  154
CONECT  126  130  150
CONECT  136  130  140
CONECT  149  150  151  152
CONECT  153  144  154
CONECT  156  127  140  154
CONECT  129  125
CONECT  135  125
CONECT  139  138  157
CONECT  142  127  143
CONECT  145  125  146
CONECT  125  107  129  135  145
CONECT  165  164
CONECT  181  180
CONECT  186  183
CONECT  166  164
CONECT  182  180
CONECT  187  183
CONECT  188  183
CONECT  160  176  158  159  164
CONECT  163  158  162  169
CONECT  164  160  165  166  170
CONECT  170  177  164  171  172
CONECT  173  178  169  174
CONECT  177  180  176  175  170
CONECT  178  185  183  173
CONECT  180  181  182  179  177
CONECT  183  186  187  188  178
CONECT  185  184  178  158
CONECT  159  160
CONECT  168  169
CONECT  172  170
CONECT  175  177
CONECT  184  185
CONECT  158  185  160  163
CONECT  169  163  168  173
CONECT  161  157
CONECT  162  163
CONECT  167  157
CONECT  171  189  170
CONECT  174  173
CONECT  176  177  160
CONECT  179  180  157
CONECT  157  179  139  161  167
CONECT  197  196
CONECT  211  210
CONECT  198  196
CONECT  212  210
CONECT  191  220  206  196  192
CONECT  194  200  195  190
CONECT  196  202  198  197  191
CONECT  202  207  203  201  196
CONECT  204  220  208  200
CONECT  207  210  206  205  202
CONECT  208  217  214  204
CONECT  210  212  211  209  207
CONECT  214  213  208  190
CONECT  218  220  219  217
CONECT  192  191
CONECT  195  194
CONECT  201  202
CONECT  205  207
CONECT  215  213
CONECT  216  213
CONECT  219  218
CONECT  190  214  194
CONECT  200  204  194
CONECT  213  216  215  214
CONECT  217  218  208
CONECT  220  218  204  191
CONECT  193  189
CONECT  199  189
CONECT  203  221  202
CONECT  206  207  191
CONECT  209  210  189
CONECT  189  209  199  193  171
CONECT  229  228
CONECT  245  244
CONECT  250  247
CONECT  230  228
CONECT  246  244
CONECT  251  247
CONECT  252  247
CONECT  224  240  228  223  222
CONECT  227  233  226  222
CONECT  228  234  230  229  224
CONECT  234  241  236  235  228
CONECT  237  242  238  233
CONECT  241  244  240  239  234
CONECT  242  249  247  237
CONECT  244  246  245  243  241
CONECT  247  250  251  252  242
CONECT  249  248  242  222
CONECT  223  224
CONECT  232  233
CONECT  236  234
CONECT  239  241
CONECT  248  249
CONECT  222  249  227  224
CONECT  233  237  232  227
CONECT  225  221
CONECT  226  227
CONECT  231  221
CONECT  235  253  234
CONECT  238  237
CONECT  240  241  224
CONECT  243  244  221
CONECT  221  243  231  225  203
CONECT  261  260
CONECT  279  277
CONECT  262  260
CONECT  280  277
CONECT  255  271  260  256  254
CONECT  259  264  258  254
CONECT  260  267  262  261  255
CONECT  267  270  266  265  260
CONECT  268  276  269  264
CONECT  270  277  272  271  267
CONECT  276  281  275  268
CONECT  277  280  279  278  270
CONECT  281  282  276  254
CONECT  256  255
CONECT  265  267
CONECT  272  270
CONECT  273  269
CONECT  274  269
CONECT  275  276
CONECT  282  281
CONECT  254  281  259  255
CONECT  264  268  259
CONECT  269  274  273  268
CONECT  257  253
CONECT  258  259
CONECT  263  253
CONECT  266  283  267
CONECT  271  270  255
CONECT  278  277  253
CONECT  253  278  263  257  235
CONECT  292  291
CONECT  308  306
CONECT  293  291
CONECT  309  306
CONECT  287  286  291  304  315
CONECT  290  284  297  289
CONECT  291  287  292  293  300
CONECT  300  291  298  299  302
CONECT  301  297  305  315
CONECT  302  300  303  304  306
CONECT  305  301  310  312
CONECT  306  302  307  308  309
CONECT  310  284  305  311
CONECT  314  312  313  315
CONECT  285  284
CONECT  286  287
CONECT  294  289
CONECT  295  289
CONECT  299  300
CONECT  303  302
CONECT  313  314
CONECT  284  285  310  290
CONECT  289  294  295  290
CONECT  297  301  290
CONECT  312  305  314
CONECT  315  287  301  314
CONECT  288  283
CONECT  296  283
CONECT  298  300  316
CONECT  304  287  302
CONECT  307  283  306
CONECT  311  310
CONECT  283  288  266  296  307
CONECT  324  323
CONECT  342  340
CONECT  325  323
CONECT  343  340
CONECT  318  317  319  323  334
CONECT  322  317  321  327
CONECT  323  318  324  325  330
CONECT  330  323  328  329  333
CONECT  331  327  332  339
CONECT  333  330  334  335  340
CONECT  339  331  338  344
CONECT  340  333  341  342  343
CONECT  344  317  339  345
CONECT  319  318
CONECT  328  330
CONECT  335  333
CONECT  336  332
CONECT  337  332
CONECT  338  339
CONECT  345  344
CONECT  317  318  322  344
CONECT  327  322  331
CONECT  332  331  336  337
CONECT  320  316
CONECT  321  322
CONECT  326  316
CONECT  329  330  346
CONECT  334  318  333
CONECT  341  316  340
CONECT  316  298  320  326  341
CONECT  355  354
CONECT  371  369
CONECT  356  354
CONECT  372  369
CONECT  350  349  354  367  378
CONECT  353  347  352  360
CONECT  354  350  355  356  363
CONECT  363  354  361  362  365
CONECT  364  360  368  378
CONECT  365  363  366  367  369
CONECT  368  364  373  375
CONECT  369  365  370  371  372
CONECT  373  347  368  374
CONECT  377  375  376  378
CONECT  348  347
CONECT  349  350
CONECT  357  352
CONECT  358  352
CONECT  362  363
CONECT  366  365
CONECT  376  377
CONECT  379  361
CONECT  347  348  353  373
CONECT  352  353  357  358
CONECT  360  353  364
CONECT  375  368  377
CONECT  378  350  364  377
CONECT  351  346
CONECT  359  346
CONECT  361  379  363
CONECT  367  350  365
CONECT  370  346  369
CONECT  374  373
CONECT  346  329  351  359  370
CONECT  418  417
CONECT  434  432
CONECT  419  417
CONECT  435  432
CONECT  413  441  430  417  412
CONECT  416  423  415  410
CONECT  417  426  419  418  413
CONECT  426  428  425  424  417
CONECT  427  441  431  423
CONECT  428  432  430  429  426
CONECT  431  438  436  427
CONECT  432  435  434  433  428
CONECT  436  437  431  410
CONECT  440  441  439  438
CONECT  411  410
CONECT  412  413
CONECT  420  415
CONECT  421  415
CONECT  425  426
CONECT  429  428
CONECT  439  440
CONECT  410  436  416  411
CONECT  415  421  420  416
CONECT  423  427  416
CONECT  438  440  431
CONECT  441  440  427  413
CONECT  414  409
CONECT  422  409
CONECT  424  442  426
CONECT  430  428  413
CONECT  433  432  409
CONECT  437  436
CONECT  409  433  422  414  391
CONECT  450  449
CONECT  468  466
CONECT  451  449
CONECT  469  466
CONECT  444  460  449  445  443
CONECT  448  453  447  443
CONECT  449  456  451  450  444
CONECT  456  459  455  454  449
CONECT  457  465  458  453
CONECT  459  466  461  460  456
CONECT  465  470  464  457
CONECT  466  469  468  467  459
CONECT  470  471  465  443
CONECT  445  444
CONECT  454  456
CONECT  461  459
CONECT  462  458
CONECT  463  458
CONECT  464  465
CONECT  471  470
CONECT  443  470  448  444
CONECT  453  457  448
CONECT  458  463  462  457
CONECT  446  442
CONECT  447  448
CONECT  452  442
CONECT  455  472  456
CONECT  460  459  444
CONECT  467  466  442
CONECT  442  467  452  446  424
CONECT  481  480
CONECT  497  495
CONECT  482  480
CONECT  498  495
CONECT  476  504  493  480  475
CONECT  479  486  478  473
CONECT  480  489  482  481  476
CONECT  489  491  488  487  480
CONECT  490  504  494  486
CONECT  491  495  493  492  489
CONECT  494  501  499  490
CONECT  495  498  497  496  491
CONECT  499  500  494  473
CONECT  503  501  502  504
CONECT  474  473
CONECT  475  476
CONECT  483  478
CONECT  484  478
CONECT  488  489
CONECT  492  491
CONECT  502  503
CONECT  473  499  479  474
CONECT  478  484  483  479
CONECT  486  490  479
CONECT  501  503  494
CONECT  504  503  490  476
CONECT  477  472
CONECT  485  472
CONECT  487  505  489
CONECT  493  491  476
CONECT  496  495  472
CONECT  500  499
CONECT  472  496  485  477  455
CONECT  513  512
CONECT  527  526
CONECT  514  512
CONECT  528  526
CONECT  507  508  512  522  536
CONECT  510  506  511  516
CONECT  512  507  513  514  518
CONECT  518  512  517  519  523
CONECT  520  516  524  536
CONECT  523  518  521  522  526
CONECT  524  520  530  533
CONECT  526  523  525  527  528
CONECT  530  506  524  529
CONECT  534  533  535  536
CONECT  508  507
CONECT  511  510
CONECT  517  518
CONECT  521  523
CONECT  531  529
CONECT  532  529
CONECT  535  534
CONECT  506  510  530
CONECT  516  510  520
CONECT  529  530  531  532
CONECT  533  524  534
CONECT  536  507  520  534
CONECT  509  505
CONECT  515  505
CONECT  519  518  537
CONECT  522  507  523
CONECT  525  505  526
CONECT  505  509  515  525  487
CONECT  545  544
CONECT  561  560
CONECT  566  563
CONECT  546  544
CONECT  562  560
CONECT  567  563
CONECT  568  563
CONECT  540  538  539  544  556
CONECT  543  538  542  549
CONECT  544  540  545  546  550
CONECT  550  544  551  552  557
CONECT  553  549  554  558
CONECT  557  550  555  556  560
CONECT  558  553  563  565
CONECT  560  557  559  561  562
CONECT  563  558  567  566  568
CONECT  565  538  558  564
CONECT  539  540
CONECT  548  549
CONECT  552  550
CONECT  555  557
CONECT  564  565
CONECT  538  540  543  565
CONECT  549  543  548  553
CONECT  541  537
CONECT  542  543
CONECT  547  537
CONECT  551  550  569
CONECT  554  553
CONECT  556  540  557
CONECT  559  537  560
CONECT  537  519  541  547  559
CONECT  577  576
CONECT  591  590
CONECT  578  576
CONECT  592  590
CONECT  571  572  576  600  586
CONECT  574  570  575  580
CONECT  576  571  577  578  582
CONECT  582  576  581  583  587
CONECT  584  580  600  588
CONECT  587  582  590  586  585
CONECT  588  584  597  594
CONECT  590  592  591  589  587
CONECT  594  570  593  588
CONECT  598  600  599  597
CONECT  572  571
CONECT  575  574
CONECT  581  582
CONECT  585  587
CONECT  595  593
CONECT  596  593
CONECT  599  598
CONECT  570  574  594
CONECT  580  574  584
CONECT  593  595  596  594
CONECT  597  598  588
CONECT  600  571  584  598
CONECT  573  569
CONECT  579  569
CONECT  583  582  601
CONECT  586  571  587
CONECT  589  569  590
CONECT  569  551  573  579  589
CONECT  609  608
CONECT  625  624
CONECT  630  627
CONECT  610  608
CONECT  626  624
CONECT  631  627
CONECT  632  627
CONECT  604  620  608  603  602
CONECT  607  613  606  602
CONECT  608  614  610  609  604
CONECT  614  621  616  615  608
CONECT  617  622  618  613
CONECT  621  624  620  619  614
CONECT  622  629  627  617
CONECT  624  626  625  623  621
CONECT  627  630  631  632  622
CONECT  629  628  622  602
CONECT  603  604
CONECT  612  613
CONECT  616  614
CONECT  619  621
CONECT  628  629
CONECT  602  629  607  604
CONECT  613  617  612  607
CONECT  605  601
CONECT  606  607
CONECT  611  601
CONECT  615  633  614
CONECT  618  617
CONECT  620  621  604
CONECT  623  624  601
CONECT  601  583  623  611  605
CONECT  641  640
CONECT  659  657
CONECT  642  640
CONECT  660  657
CONECT  635  651  640  636  634
CONECT  639  644  638  634
CONECT  640  647  642  641  635
CONECT  647  650  646  645  640
CONECT  648  656  649  644
CONECT  650  657  652  651  647
CONECT  656  661  655  648
CONECT  657  660  659  658  650
CONECT  661  656  634  662
CONECT  636  635
CONECT  645  647
CONECT  652  650
CONECT  653  649
CONECT  654  649
CONECT  655  656
CONECT  662  661
CONECT  634  661  639  635
CONECT  644  648  639
CONECT  649  654  653  648
CONECT  637  633
CONECT  638  639
CONECT  643  633
CONECT  646  647  663
CONECT  651  650  635
CONECT  658  657  633
CONECT  633  658  643  637  615
CONECT  672  671
CONECT  688  686
CONECT  673  671
CONECT  689  686
CONECT  667  695  684  671  666
CONECT  670  677  669  664
CONECT  671  680  673  672  667
CONECT  680  682  679  678  671
CONECT  681  695  685  677
CONECT  682  686  684  683  680
CONECT  685  692  690  681
CONECT  686  689  688  687  682
CONECT  690  691  685  664
CONECT  694  695  693  692
CONECT  665  664
CONECT  666  667
CONECT  674  669
CONECT  675  669
CONECT  679  680
CONECT  683  682
CONECT  693  694
CONECT  664  690  670  665
CONECT  669  675  674  670
CONECT  677  681  670
CONECT  692  694  685
CONECT  695  694  681  667
CONECT  668  663
CONECT  676  663
CONECT  678  696  680
CONECT  684  682  667
CONECT  687  686  663
CONECT  691  690
CONECT  663  646  687  676  668
CONECT  704  703
CONECT  722  720
CONECT  705  703
CONECT  723  720
CONECT  698  714  703  699  697
CONECT  702  707  701  697
CONECT  703  710  705  704  698
CONECT  710  713  709  708  703
CONECT  711  719  712  707
CONECT  713  720  715  714  710
CONECT  719  724  718  711
CONECT  720  723  722  721  713
CONECT  724  725  719  697
CONECT  699  698
CONECT  708  710
CONECT  715  713
CONECT  716  712
CONECT  717  712
CONECT  718  719
CONECT  725  724
CONECT  697  724  702  698
CONECT  707  711  702
CONECT  712  717  716  711
CONECT  700  696
CONECT  701  702
CONECT  706  696
CONECT  709  726  710
CONECT  714  713  698
CONECT  721  720  696
CONECT  696  721  706  700  678
CONECT  735  734
CONECT  751  749
CONECT  736  734
CONECT  752  749
CONECT  730  747  758  734  729
CONECT  733  740  732  727
CONECT  734  743  735  736  730
CONECT  743  741  742  745  734
CONECT  744  740  748  758
CONECT  745  743  746  747  749
CONECT  748  744  753  755
CONECT  749  745  750  751  752
CONECT  753  748  754  727
CONECT  757  755  756  758
CONECT  728  727
CONECT  729  730
CONECT  737  732
CONECT  738  732
CONECT  742  743
CONECT  746  745
CONECT  756  757
CONECT  759  741
CONECT  727  753  733  728
CONECT  732  738  737  733
CONECT  740  744  733
CONECT  755  748  757
CONECT  758  744  757  730
CONECT  731  726
CONECT  739  726
CONECT  741  759  743
CONECT  747  745  730
CONECT  750  749  726
CONECT  754  753
CONECT  726  739  750  731  709
CONECT  763  810  761  785  786
CONECT  765  823  830  772
CONECT  767  808  815  769
CONECT  769  767  771  775
CONECT  771  769  774  776
CONECT  774  818  771  778
CONECT  775  769  777  781
CONECT  778  820  774  781
CONECT  779  818  820  784
CONECT  781  775  778  782
CONECT  784  779  790  795
CONECT  785  809  816  763  787
CONECT  788  824  790  793
CONECT  790  783  784  788
CONECT  793  827  788  796
CONECT  795  784  789  796
CONECT  796  792  793  795
CONECT  799  824  827  801
CONECT  801  805  799  802
CONECT  802  806  794  801
CONECT  805  811  797  801
CONECT  806  812  798  802
CONECT  810  814  817  763  764
CONECT  811  812  805  800
CONECT  812  806  811  762
CONECT  813  807  762  804  803
CONECT  816  822  825  764  785
CONECT  819  821  823  764
CONECT  821  819  826  768
CONECT  823  819  765  770
CONECT  826  808  821  830
CONECT  830  815  826  765
CONECT  761  763
CONECT  766  786
CONECT  768  821
CONECT  770  823
CONECT  772  765
CONECT  773  808
CONECT  776  771
CONECT  777  775
CONECT  780  818
CONECT  782  781
CONECT  783  790
CONECT  787  785
CONECT  789  795
CONECT  791  824
CONECT  792  796
CONECT  794  802
CONECT  797  805
CONECT  798  806
CONECT  800  811
CONECT  803  813
CONECT  804  813
CONECT  807  813
CONECT  809  785
CONECT  814  810
CONECT  817  810
CONECT  822  816
CONECT  825  816
CONECT  828  786
CONECT  829  786
CONECT  764  810  816  819
CONECT  786  828  829  763  766
CONECT  808  826  767  773
CONECT  815  830  767
CONECT  818  774  779  780
CONECT  820  778  779
CONECT  824  788  791  799
CONECT  827  793  799
CONECT  762  812  813
END
