# Supplementary material for: Comparative in silico study of congocidine congeners as potential inhibitors of African swine fever virus
Source: PLoS One. 2019 Aug 28;14(8):e0221175. doi: 10.1371/journal.pone.0221175 (PMC6713398; doi:10.1371/journal.pone.0221175)
Supplement: S4 Data — (ZIP) [file pone.0221175.s004.zip › S4 Data Minimized PDB for predictta/tribzcgcgatatcgcg3me.pdb]

HEADER                                            01-JAN-01   MOVO              
EXPDTA    THEORETICAL MODEL                                                     
REMARK   3                                                                      
REMARK   3 REFINEMENT.                                                          
REMARK   3   PROGRAM 1                  ICM 3.8                                 
REMARK   3   AUTHORS 1      R.ABAGYAN, M.TOTROV                                 
REMARK  76                                                                      
REMARK  76 DNA (5'-D(CPGPCPGPAPTPAPTPCPGPCPG)-3'); CHAIN: A, B; ENGINEER        
CRYST1   25.480   41.260   66.880  90.00  90.00  90.00 P 21 21 21               
ATOM      1  N1  C   A   1      17.572  29.992  92.121  1.00 19.97           N
ATOM      2  C1' C   A   1      18.770  30.842  91.842  1.00 20.35           C
ATOM      3  H1' C   A   1      19.575  30.613  92.543  1.00 20.00           H
ATOM      4  O2  C   A   1      18.781  28.460  93.351  1.00 20.16           O
ATOM      5  C2  C   A   1      17.700  28.817  92.887  1.00 20.17           C
ATOM      6  C2' C   A   1      19.310  30.605  90.440  1.00 21.25           C
ATOM      7 1H2' C   A   1      20.046  29.795  90.433  1.00 20.00           H
ATOM      8 2H2' C   A   1      18.505  30.403  89.731  1.00 20.00           H
ATOM      9  N3  C   A   1      16.591  28.141  93.280  1.00 20.11           N
ATOM     10  H3' C   A   1      19.616  32.195  89.094  1.00 20.00           H
ATOM     11  O3' C   A   1      21.333  31.993  90.223  1.00 22.90           O
ATOM     12  C3' C   A   1      19.927  31.956  90.102  1.00 21.77           C
ATOM     13  C4  C   A   1      15.417  28.528  92.815  1.00 20.38           C
ATOM     14  N4  C   A   1      14.382  27.851  93.199  1.00 20.17           N
ATOM     15  C4' C   A   1      19.307  32.964  91.045  1.00 20.95           C
ATOM     16  O4' C   A   1      18.429  32.236  91.901  1.00 20.29           O
ATOM     17  H4' C   A   1      20.108  33.420  91.628  1.00 20.00           H
ATOM     18  H41 C   A   1      13.567  27.912  92.623  1.00 20.00           H
ATOM     19  H42 C   A   1      14.581  26.968  93.669  1.00 20.00           H
ATOM     20  H5  C   A   1      14.259  30.023  91.703  1.00 20.00           H
ATOM     21  C5  C   A   1      15.228  29.700  92.037  1.00 19.97           C
ATOM     22  C5' C   A   1      18.607  34.041  90.187  1.00 21.16           C
ATOM     23  O5' C   A   1      17.960  35.053  90.953  1.00 20.35           O
ATOM     24 1H5' C   A   1      17.867  33.542  89.557  1.00 20.00           H
ATOM     25 2H5' C   A   1      19.347  34.487  89.527  1.00 20.00           H
ATOM     26  C6  C   A   1      16.337  30.397  91.687  1.00 19.90           C
ATOM     27  H6  C   A   1      16.270  31.288  91.072  1.00 20.00           H
ATOM     28 HO5' C   A   1      17.049  35.064  90.698  1.00  0.00           H
ATOM     29  P   G   A   2      22.288  31.646  88.991  1.00 25.51           P
ATOM     30  N1  G   A   2      18.061  24.868  90.571  1.00 18.37           N
ATOM     31  H1  G   A   2      17.312  24.277  90.903  1.00 20.00           H
ATOM     32  H1' G   A   2      22.424  25.821  88.128  1.00 20.00           H
ATOM     33  C1' G   A   2      22.319  26.851  88.409  1.00 20.11           C
ATOM     34  O1P G   A   2      23.580  32.261  89.269  1.00 20.00           O
ATOM     35  N2  G   A   2      19.491  23.155  90.945  1.00 18.80           N
ATOM     36  C2  G   A   2      19.307  24.356  90.472  1.00 18.55           C
ATOM     37  C2' G   A   2      23.016  27.664  87.281  1.00 21.06           C
ATOM     38 1H2' G   A   2      23.285  26.995  86.452  1.00 20.00           H
ATOM     39 2H2' G   A   2      22.373  28.482  86.935  1.00 20.00           H
ATOM     40  H21 G   A   2      20.331  22.722  90.622  1.00 20.00           H
ATOM     41  H22 G   A   2      18.656  22.593  91.108  1.00 20.00           H
ATOM     42  O2P G   A   2      21.569  31.984  87.740  1.00 20.00           O
ATOM     43  N3  G   A   2      20.352  24.979  89.935  1.00 18.46           N
ATOM     44  O3' G   A   2      25.574  27.722  87.822  1.00 21.47           O
ATOM     45  H3' G   A   2      24.320  29.331  87.689  1.00 20.00           H
ATOM     46  C3' G   A   2      24.264  28.280  87.966  1.00 21.14           C
ATOM     47  C4  G   A   2      20.018  26.185  89.360  1.00 18.93           C
ATOM     48  C4' G   A   2      23.883  28.145  89.444  1.00 21.85           C
ATOM     49  H4' G   A   2      24.798  27.965  90.015  1.00 20.00           H
ATOM     50  O4' G   A   2      23.036  27.025  89.615  1.00 21.01           O
ATOM     51  C5  G   A   2      18.770  26.773  89.368  1.00 18.69           C
ATOM     52  C5' G   A   2      23.236  29.416  90.016  1.00 22.18           C
ATOM     53  O5' G   A   2      22.365  30.061  89.106  1.00 22.51           O
ATOM     54 1H5' G   A   2      24.041  30.089  90.299  1.00 20.00           H
ATOM     55 2H5' G   A   2      22.663  29.150  90.903  1.00 20.00           H
ATOM     56  C6  G   A   2      17.704  26.102  90.074  1.00 18.70           C
ATOM     57  O6  G   A   2      16.578  26.515  90.367  1.00 18.20           O
ATOM     58  N7  G   A   2      18.802  27.995  88.680  1.00 19.45           N
ATOM     59  H8  G   A   2      20.406  28.925  87.685  1.00 20.00           H
ATOM     60  C8  G   A   2      20.040  28.082  88.257  1.00 19.54           C
ATOM     61  N9  G   A   2      20.860  27.054  88.665  1.00 19.25           N
ATOM     62  P   C   A   3      25.958  26.488  86.865  1.00 22.45           P
ATOM     63  N1  C   A   3      20.415  23.659  87.038  1.00 12.50           N
ATOM     64  C1' C   A   3      21.588  22.950  87.646  1.00 13.44           C
ATOM     65  H1' C   A   3      21.257  22.534  88.600  1.00 20.00           H
ATOM     66  O1P C   A   3      27.361  26.140  87.185  1.00 20.00           O
ATOM     67  O2  C   A   3      18.947  22.221  88.070  1.00 12.06           O
ATOM     68  C2  C   A   3      19.125  23.231  87.391  1.00 12.40           C
ATOM     69  C2' C   A   3      22.095  21.787  86.813  1.00 13.95           C
ATOM     70 1H2' C   A   3      21.983  20.920  87.457  1.00 20.00           H
ATOM     71 2H2' C   A   3      21.535  21.672  85.884  1.00 20.00           H
ATOM     72  O2P C   A   3      25.584  26.845  85.483  1.00 20.00           O
ATOM     73  N3  C   A   3      18.037  23.988  87.110  1.00 12.41           N
ATOM     74  H3' C   A   3      23.747  22.410  85.527  1.00 20.00           H
ATOM     75  O3' C   A   3      24.353  20.869  86.839  1.00 14.87           O
ATOM     76  C3' C   A   3      23.585  22.026  86.541  1.00 14.37           C
ATOM     77  C4  C   A   3      18.197  25.067  86.375  1.00 12.15           C
ATOM     78  N4  C   A   3      17.119  25.768  86.175  1.00 12.61           N
ATOM     79  C4' C   A   3      23.934  23.085  87.586  1.00 14.86           C
ATOM     80  O4' C   A   3      22.720  23.775  87.859  1.00 15.08           O
ATOM     81  H4' C   A   3      24.224  22.542  88.488  1.00 20.00           H
ATOM     82  H41 C   A   3      17.147  26.551  85.559  1.00 20.00           H
ATOM     83  H42 C   A   3      16.242  25.387  86.516  1.00 20.00           H
ATOM     84  H5  C   A   3      19.587  26.424  85.346  1.00 20.00           H
ATOM     85  C5  C   A   3      19.473  25.529  85.932  1.00 11.97           C
ATOM     86  C5' C   A   3      25.137  23.967  87.161  1.00 15.62           C
ATOM     87  O5' C   A   3      24.967  25.347  87.441  1.00 17.12           O
ATOM     88 1H5' C   A   3      25.326  23.836  86.095  1.00 20.00           H
ATOM     89 2H5' C   A   3      26.017  23.617  87.701  1.00 20.00           H
ATOM     90  C6  C   A   3      20.565  24.791  86.275  1.00 11.95           C
ATOM     91  H6  C   A   3      21.567  25.092  85.982  1.00 20.00           H
ATOM     92  P   G   A   4      24.774  19.753  85.755  1.00 19.16           P
ATOM     93  N1  G   A   4      16.517  21.318  84.656  1.00 12.92           N
ATOM     94  H1  G   A   4      15.614  21.763  84.658  1.00 20.00           H
ATOM     95  H1' G   A   4      19.341  17.397  83.795  1.00 20.00           H
ATOM     96  C1' G   A   4      20.233  17.912  84.164  1.00 14.58           C
ATOM     97  O1P G   A   4      25.504  18.715  86.502  1.00 20.00           O
ATOM     98  N2  G   A   4      15.488  19.384  85.301  1.00 11.92           N
ATOM     99  C2  G   A   4      16.573  19.991  84.916  1.00 12.24           C
ATOM    100  C2' G   A   4      21.476  17.278  83.497  1.00 15.54           C
ATOM    101 1H2' G   A   4      21.192  16.618  82.675  1.00 20.00           H
ATOM    102 2H2' G   A   4      22.154  18.048  83.124  1.00 20.00           H
ATOM    103  H21 G   A   4      15.553  18.385  85.266  1.00 20.00           H
ATOM    104  H22 G   A   4      14.584  19.853  85.266  1.00 20.00           H
ATOM    105  O2P G   A   4      25.436  20.445  84.636  1.00 20.00           O
ATOM    106  N3  G   A   4      17.652  19.238  84.790  1.00 12.39           N
ATOM    107  O3' G   A   4      21.756  15.169  85.002  1.00 17.23           O
ATOM    108  H3' G   A   4      23.253  16.543  84.539  1.00 20.00           H
ATOM    109  C3' G   A   4      22.166  16.497  84.640  1.00 16.15           C
ATOM    110  C4  G   A   4      18.736  19.925  84.325  1.00 13.04           C
ATOM    111  C4' G   A   4      21.686  17.313  85.829  1.00 16.04           C
ATOM    112  H4' G   A   4      21.688  16.676  86.716  1.00 20.00           H
ATOM    113  O4' G   A   4      20.342  17.642  85.548  1.00 15.67           O
ATOM    114  C5  G   A   4      18.805  21.269  84.025  1.00 12.69           C
ATOM    115  C5' G   A   4      22.473  18.567  86.198  1.00 15.57           C
ATOM    116  O5' G   A   4      23.376  19.117  85.254  1.00 15.80           O
ATOM    117 1H5' G   A   4      23.004  18.358  87.123  1.00 20.00           H
ATOM    118 2H5' G   A   4      21.705  19.304  86.394  1.00 20.00           H
ATOM    119  C6  G   A   4      17.602  22.051  84.207  1.00 12.84           C
ATOM    120  O6  G   A   4      17.407  23.257  84.027  1.00 13.13           O
ATOM    121  N7  G   A   4      20.101  21.584  83.575  1.00 12.45           N
ATOM    122  H8  G   A   4      21.757  20.312  83.267  1.00 20.00           H
ATOM    123  C8  G   A   4      20.724  20.426  83.571  1.00 12.95           C
ATOM    124  N9  G   A   4      19.964  19.374  84.029  1.00 13.66           N
ATOM    125  P   A   A   5      20.936  14.148  84.077  1.00 22.28           P
ATOM    126  N1  A   A   5      15.473  21.129  81.224  1.00 16.10           N
ATOM    127  C1' A   A   5      16.671  16.137  81.788  1.00 18.18           C
ATOM    128  H1' A   A   5      15.655  16.110  81.375  1.00 20.00           H
ATOM    129  O1P A   A   5      20.614  12.979  84.932  1.00 20.00           O
ATOM    130  C2  A   A   5      14.738  20.062  81.502  1.00 16.81           C
ATOM    131  H2  A   A   5      13.683  20.246  81.638  1.00 20.00           H
ATOM    132  C2' A   A   5      17.482  14.984  81.162  1.00 19.00           C
ATOM    133 1H2' A   A   5      16.992  14.626  80.259  1.00 20.00           H
ATOM    134 2H2' A   A   5      18.508  15.284  80.947  1.00 20.00           H
ATOM    135  O2P A   A   5      21.718  13.942  82.844  1.00 20.00           O
ATOM    136  N3  A   A   5      15.147  18.807  81.649  1.00 17.06           N
ATOM    137  H3' A   A   5      18.550  13.511  82.270  1.00 20.00           H
ATOM    138  C3' A   A   5      17.523  13.862  82.200  1.00 19.15           C
ATOM    139  O3' A   A   5      16.799  12.706  81.764  1.00 19.50           O
ATOM    140  C4  A   A   5      16.493  18.676  81.485  1.00 17.00           C
ATOM    141  H4' A   A   5      16.414  14.049  84.079  1.00 20.00           H
ATOM    142  O4' A   A   5      16.584  15.881  83.180  1.00 19.04           O
ATOM    143  C4' A   A   5      17.152  14.614  83.508  1.00 19.68           C
ATOM    144  C5  A   A   5      17.382  19.679  81.188  1.00 16.74           C
ATOM    145  O5' A   A   5      19.582  14.955  83.717  1.00 20.74           O
ATOM    146  C5' A   A   5      18.359  14.854  84.444  1.00 20.41           C
ATOM    147 1H5' A   A   5      18.403  14.054  85.179  1.00 20.00           H
ATOM    148 2H5' A   A   5      18.180  15.789  84.980  1.00 20.00           H
ATOM    149  N6  A   A   5      17.411  22.089  80.804  1.00 16.14           N
ATOM    150  C6  A   A   5      16.780  20.957  81.052  1.00 16.66           C
ATOM    151  H61 A   A   5      18.409  22.085  80.726  1.00 20.00           H
ATOM    152  H62 A   A   5      16.857  22.932  80.711  1.00 20.00           H
ATOM    153  N7  A   A   5      18.692  19.174  81.101  1.00 16.98           N
ATOM    154  C8  A   A   5      18.526  17.898  81.332  1.00 17.13           C
ATOM    155  H8  A   A   5      19.354  17.205  81.365  1.00 20.00           H
ATOM    156  N9  A   A   5      17.226  17.507  81.562  1.00 17.58           N
ATOM    157  P   T   A   6      15.245  12.404  82.039  1.00 21.74           P
ATOM    158  N1  T   A   6      14.022  16.493  78.751  1.00 11.56           N
ATOM    159  H1' T   A   6      11.918  16.199  78.792  1.00 20.00           H
ATOM    160  C1' T   A   6      12.813  15.746  79.237  1.00 13.19           C
ATOM    161  O1P T   A   6      15.049  12.220  83.491  1.00 20.00           O
ATOM    162  O2  T   A   6      12.790  18.465  78.655  1.00 10.96           O
ATOM    163  C2  T   A   6      13.867  17.883  78.614  1.00 10.00           C
ATOM    164  C2' T   A   6      12.731  14.227  79.003  1.00 15.80           C
ATOM    165 1H2' T   A   6      12.273  13.994  78.044  1.00 20.00           H
ATOM    166 2H2' T   A   6      13.708  13.753  79.058  1.00 20.00           H
ATOM    167  O2P T   A   6      14.850  11.320  81.120  1.00 20.00           O
ATOM    168  H3  T   A   6      14.857  19.609  78.216  1.00 20.00           H
ATOM    169  N3  T   A   6      14.988  18.612  78.303  1.00  9.57           N
ATOM    170  C3' T   A   6      11.910  13.715  80.194  1.00 16.65           C
ATOM    171  O3' T   A   6      10.480  13.748  80.094  1.00 18.55           O
ATOM    172  H3' T   A   6      12.253  12.711  80.465  1.00 20.00           H
ATOM    173  C4  T   A   6      16.248  18.113  78.110  1.00  9.89           C
ATOM    174  O4  T   A   6      17.168  18.898  77.896  1.00  8.77           O
ATOM    175  H4' T   A   6      11.423  14.964  81.876  1.00 20.00           H
ATOM    176  O4' T   A   6      12.731  15.935  80.635  1.00 15.64           O
ATOM    177  C4' T   A   6      12.307  14.743  81.277  1.00 16.93           C
ATOM    178  C5  T   A   6      16.347  16.658  78.182  1.00  9.73           C
ATOM    179  O5' T   A   6      14.526  13.744  81.545  1.00 18.93           O
ATOM    180  C5' T   A   6      13.426  14.309  82.238  1.00 17.68           C
ATOM    181 1H5' T   A   6      13.018  13.594  82.950  1.00 20.00           H
ATOM    182 2H5' T   A   6      13.760  15.190  82.796  1.00 20.00           H
ATOM    183  C5M T   A   6      17.688  15.988  77.913  0.00 99.00           C
ATOM    184  H6  T   A   6      15.362  14.833  78.574  1.00 20.00           H
ATOM    185  C6  T   A   6      15.252  15.902  78.497  1.00 10.45           C
ATOM    186 1H5M T   A   6      18.031  16.267  76.917  0.00  0.00           H
ATOM    187 2H5M T   A   6      18.422  16.354  78.632  0.00  0.00           H
ATOM    188 3H5M T   A   6      17.614  14.903  77.982  0.00  0.00           H
ATOM    189  P   A   A   7       9.577  13.408  78.792  1.00 23.49           P
ATOM    190  N1  A   A   7      14.230  20.076  74.433  1.00 11.85           N
ATOM    191  C1' A   A   7       9.937  17.872  76.058  1.00 15.44           C
ATOM    192  H1' A   A   7       9.681  18.907  75.793  1.00 20.00           H
ATOM    193  O1P A   A   7       8.225  13.060  79.264  1.00 20.00           O
ATOM    194  C2  A   A   7      12.999  20.534  74.611  1.00 12.25           C
ATOM    195  H2  A   A   7      12.843  21.587  74.415  1.00 20.00           H
ATOM    196  C2' A   A   7       8.871  16.922  75.491  1.00 16.83           C
ATOM    197 1H2' A   A   7       8.513  17.257  74.512  1.00 20.00           H
ATOM    198 2H2' A   A   7       9.250  15.900  75.457  1.00 20.00           H
ATOM    199  O2P A   A   7      10.291  12.446  77.922  1.00 20.00           O
ATOM    200  N3  A   A   7      11.928  19.848  74.977  1.00 13.15           N
ATOM    201  H3' A   A   7       7.222  16.068  76.616  1.00 20.00           H
ATOM    202  C3' A   A   7       7.779  17.003  76.556  1.00 17.75           C
ATOM    203  O3' A   A   7       6.889  18.102  76.329  1.00 17.97           O
ATOM    204  C4  A   A   7      12.224  18.546  75.239  1.00 12.71           C
ATOM    205  H4' A   A   7       8.134  17.956  78.447  1.00 20.00           H
ATOM    206  O4' A   A   7       9.889  17.715  77.454  1.00 18.15           O
ATOM    207  C4' A   A   7       8.624  17.205  77.828  1.00 17.96           C
ATOM    208  C5  A   A   7      13.439  17.922  75.121  1.00 12.64           C
ATOM    209  O5' A   A   7       9.495  14.844  78.037  1.00 19.22           O
ATOM    210  C5' A   A   7       8.851  15.944  78.684  1.00 18.89           C
ATOM    211 1H5' A   A   7       7.876  15.611  79.033  1.00 20.00           H
ATOM    212 2H5' A   A   7       9.438  16.234  79.554  1.00 20.00           H
ATOM    213  N6  A   A   7      15.729  18.461  74.479  1.00 12.56           N
ATOM    214  C6  A   A   7      14.469  18.792  74.684  1.00 12.39           C
ATOM    215  H61 A   A   7      16.022  17.523  74.658  1.00 20.00           H
ATOM    216  H62 A   A   7      16.378  19.207  74.249  1.00 20.00           H
ATOM    217  N7  A   A   7      13.345  16.567  75.494  1.00 12.97           N
ATOM    218  C8  A   A   7      12.088  16.448  75.843  1.00 13.78           C
ATOM    219  H8  A   A   7      11.658  15.543  76.259  1.00 20.00           H
ATOM    220  N9  A   A   7      11.338  17.594  75.669  1.00 13.80           N
ATOM    221  P   T   A   8       5.782  18.114  75.139  1.00 21.39           P
ATOM    222  N1  T   A   8      10.360  19.471  71.721  1.00 10.85           N
ATOM    223  H1' T   A   8       9.187  21.031  70.921  1.00 20.00           H
ATOM    224  C1' T   A   8       9.061  20.197  71.612  1.00 11.87           C
ATOM    225  O1P T   A   8       4.568  18.838  75.608  1.00 20.00           O
ATOM    226  O2  T   A   8      11.517  21.293  70.856  1.00 11.08           O
ATOM    227  C2  T   A   8      11.527  20.178  71.376  1.00 10.10           C
ATOM    228  C2' T   A   8       7.831  19.387  71.175  1.00 12.94           C
ATOM    229 1H2' T   A   8       7.858  19.148  70.113  1.00 20.00           H
ATOM    230 2H2' T   A   8       7.698  18.490  71.775  1.00 20.00           H
ATOM    231  O2P T   A   8       5.620  16.763  74.616  1.00 20.00           O
ATOM    232  H3  T   A   8      13.554  19.984  71.194  1.00 20.00           H
ATOM    233  N3  T   A   8      12.706  19.464  71.385  1.00  9.87           N
ATOM    234  C3' T   A   8       6.711  20.372  71.506  1.00 13.70           C
ATOM    235  O3' T   A   8       6.590  21.159  70.318  1.00 14.99           O
ATOM    236  H3' T   A   8       5.771  19.856  71.718  1.00 20.00           H
ATOM    237  C4  T   A   8      12.827  18.121  71.648  1.00  9.80           C
ATOM    238  O4  T   A   8      13.927  17.588  71.546  1.00  8.84           O
ATOM    239  H4' T   A   8       7.134  22.096  72.786  1.00 20.00           H
ATOM    240  O4' T   A   8       8.678  20.732  72.850  1.00 14.22           O
ATOM    241  C4' T   A   8       7.284  21.015  72.800  1.00 14.75           C
ATOM    242  C5  T   A   8      11.583  17.441  71.999  1.00  9.43           C
ATOM    243  O5' T   A   8       6.478  19.005  73.998  1.00 17.44           O
ATOM    244  C5' T   A   8       6.654  20.421  74.082  1.00 15.49           C
ATOM    245 1H5' T   A   8       5.695  20.914  74.266  1.00 20.00           H
ATOM    246 2H5' T   A   8       7.311  20.651  74.925  1.00 20.00           H
ATOM    247  C5M T   A   8      11.586  15.955  72.312  0.00 99.00           C
ATOM    248  H6  T   A   8       9.516  17.633  72.390  1.00 20.00           H
ATOM    249  C6  T   A   8      10.413  18.133  72.061  1.00 10.00           C
ATOM    250 1H5M T   A   8      11.689  15.397  71.381  0.00  0.00           H
ATOM    251 2H5M T   A   8      10.675  15.659  72.833  0.00  0.00           H
ATOM    252 3H5M T   A   8      12.447  15.722  72.941  0.00  0.00           H
ATOM    253  P   C   A   9       5.622  22.440  70.142  1.00 18.90           P
ATOM    254  N1  C   A   9      10.689  21.781  67.853  1.00 12.94           N
ATOM    255  C1' C   A   9      10.288  23.213  67.685  1.00 13.67           C
ATOM    256  H1' C   A   9      11.079  23.702  67.112  1.00 20.00           H
ATOM    257  O1P C   A   9       5.237  22.962  71.466  1.00 20.00           O
ATOM    258  O2  C   A   9      12.906  22.388  67.643  1.00 12.86           O
ATOM    259  C2  C   A   9      12.064  21.490  67.801  1.00 12.95           C
ATOM    260  C2' C   A   9       9.005  23.544  66.914  1.00 14.18           C
ATOM    261 1H2' C   A   9       9.213  23.723  65.862  1.00 20.00           H
ATOM    262 2H2' C   A   9       8.229  22.789  67.043  1.00 20.00           H
ATOM    263  O2P C   A   9       4.576  22.096  69.151  1.00 20.00           O
ATOM    264  N3  C   A   9      12.497  20.207  67.822  1.00 12.88           N
ATOM    265  H3' C   A   9       7.533  25.067  67.476  1.00 20.00           H
ATOM    266  O3' C   A   9       9.451  25.928  67.176  1.00 16.18           O
ATOM    267  C3' C   A   9       8.595  24.845  67.605  1.00 15.13           C
ATOM    268  C4  C   A   9      11.616  19.248  68.010  1.00 13.10           C
ATOM    269  N4  C   A   9      12.102  18.046  68.144  1.00 13.79           N
ATOM    270  C4' C   A   9       8.925  24.507  69.069  1.00 14.61           C
ATOM    271  O4' C   A   9      10.195  23.862  68.951  1.00 14.04           O
ATOM    272  H4' C   A   9       9.004  25.428  69.642  1.00 20.00           H
ATOM    273  H41 C   A   9      11.533  17.331  68.539  1.00 20.00           H
ATOM    274  H42 C   A   9      13.119  17.992  68.182  1.00 20.00           H
ATOM    275  H5  C   A   9       9.515  18.680  68.321  1.00 20.00           H
ATOM    276  C5  C   A   9      10.218  19.476  68.148  1.00 13.02           C
ATOM    277  C5' C   A   9       8.019  23.536  69.860  1.00 14.08           C
ATOM    278  O5' C   A   9       6.661  23.472  69.443  1.00 13.73           O
ATOM    279 1H5' C   A   9       8.067  23.796  70.919  1.00 20.00           H
ATOM    280 2H5' C   A   9       8.449  22.544  69.766  1.00 20.00           H
ATOM    281  C6  C   A   9       9.785  20.763  68.060  1.00 12.96           C
ATOM    282  H6  C   A   9       8.730  20.993  68.183  1.00 20.00           H
ATOM    283  P   G   A  10       8.968  27.164  66.231  1.00 21.01           P
ATOM    284  N1  G   A  10      13.249  19.918  64.296  1.00  9.37           N
ATOM    285  H1  G   A  10      13.708  19.055  64.538  1.00 20.00           H
ATOM    286  H1' G   A  10      12.960  24.614  62.623  1.00 20.00           H
ATOM    287  C1' G   A  10      11.970  24.725  63.075  1.00 12.66           C
ATOM    288  O1P G   A  10       9.394  28.412  66.894  1.00 20.00           O
ATOM    289  N2  G   A  10      15.311  20.782  63.964  1.00  9.57           N
ATOM    290  C2  G   A  10      14.025  20.982  63.992  1.00  9.64           C
ATOM    291  C2' G   A  10      11.078  25.557  62.140  1.00 15.13           C
ATOM    292 1H2' G   A  10      11.123  25.241  61.099  1.00 20.00           H
ATOM    293 2H2' G   A  10      10.048  25.610  62.503  1.00 20.00           H
ATOM    294  H21 G   A  10      15.895  21.593  63.945  1.00 20.00           H
ATOM    295  H22 G   A  10      15.711  19.867  64.168  1.00 20.00           H
ATOM    296  O2P G   A  10       7.550  26.983  65.858  1.00 20.00           O
ATOM    297  N3  G   A  10      13.569  22.190  63.665  1.00 10.00           N
ATOM    298  O3' G   A  10      12.815  27.028  61.428  1.00 16.88           O
ATOM    299  H3' G   A  10      10.998  27.740  62.102  1.00 20.00           H
ATOM    300  C3' G   A  10      11.702  26.938  62.307  1.00 15.64           C
ATOM    301  C4  G   A  10      12.202  22.268  63.683  1.00 10.02           C
ATOM    302  C4' G   A  10      12.082  26.901  63.805  1.00 15.94           C
ATOM    303  H4' G   A  10      13.069  27.329  63.944  1.00 20.00           H
ATOM    304  O4' G   A  10      12.106  25.532  64.229  1.00 15.25           O
ATOM    305  C5  G   A  10      11.320  21.240  63.966  1.00  9.89           C
ATOM    306  C5' G   A  10      11.089  27.681  64.689  1.00 17.19           C
ATOM    307  O5' G   A  10       9.837  27.017  64.870  1.00 18.51           O
ATOM    308 1H5' G   A  10      10.933  28.662  64.233  1.00 20.00           H
ATOM    309 2H5' G   A  10      11.564  27.846  65.658  1.00 20.00           H
ATOM    310  C6  G   A  10      11.870  19.956  64.330  1.00  9.97           C
ATOM    311  O6  G   A  10      11.291  18.911  64.630  1.00 10.67           O
ATOM    312  N7  G   A  10       9.998  21.690  63.814  1.00  9.56           N
ATOM    313  H8  G   A  10       9.292  23.620  63.373  1.00 20.00           H
ATOM    314  C8  G   A  10      10.136  22.955  63.507  1.00 10.42           C
ATOM    315  N9  G   A  10      11.439  23.383  63.415  1.00 11.15           N
ATOM    316  P   C   A  11      13.465  28.441  60.995  1.00 21.21           P
ATOM    317  N1  C   A  11      14.580  23.230  60.411  1.00 11.74           N
ATOM    318  C1' C   A  11      15.661  24.149  60.915  1.00 12.51           C
ATOM    319  H1' C   A  11      15.899  23.847  61.939  1.00 20.00           H
ATOM    320  O1P C   A  11      14.155  29.029  62.133  1.00 20.00           O
ATOM    321  O2  C   A  11      15.899  21.326  60.569  1.00  9.72           O
ATOM    322  C2  C   A  11      14.785  21.836  60.447  1.00 10.14           C
ATOM    323  C2' C   A  11      16.962  24.132  60.090  1.00 14.41           C
ATOM    324 1H2' C   A  11      17.781  23.802  60.731  1.00 20.00           H
ATOM    325 2H2' C   A  11      16.882  23.471  59.234  1.00 20.00           H
ATOM    326  O2P C   A  11      12.412  29.189  60.317  1.00 20.00           O
ATOM    327  N3  C   A  11      13.744  20.979  60.299  1.00  9.82           N
ATOM    328  H3' C   A  11      16.784  25.722  58.630  1.00 20.00           H
ATOM    329  O3' C   A  11      18.585  25.899  59.700  1.00 18.51           O
ATOM    330  C3' C   A  11      17.192  25.578  59.633  1.00 16.13           C
ATOM    331  C4  C   A  11      12.542  21.469  60.145  1.00  9.96           C
ATOM    332  N4  C   A  11      11.586  20.592  60.268  1.00 10.39           N
ATOM    333  C4' C   A  11      16.341  26.362  60.648  1.00 15.78           C
ATOM    334  O4' C   A  11      15.235  25.503  60.897  1.00 14.08           O
ATOM    335  H4' C   A  11      16.938  26.459  61.566  1.00 20.00           H
ATOM    336  H41 C   A  11      10.754  20.928  60.701  1.00 20.00           H
ATOM    337  H42 C   A  11      11.968  19.700  60.582  1.00 20.00           H
ATOM    338  H5  C   A  11      11.268  23.230  59.830  1.00 20.00           H
ATOM    339  C5  C   A  11      12.260  22.849  60.007  1.00 10.93           C
ATOM    340  C5' C   A  11      15.953  27.780  60.144  1.00 16.89           C
ATOM    341  O5' C   A  11      14.570  28.045  59.878  1.00 18.65           O
ATOM    342 1H5' C   A  11      16.489  27.921  59.193  1.00 20.00           H
ATOM    343 2H5' C   A  11      16.369  28.518  60.838  1.00 20.00           H
ATOM    344  C6  C   A  11      13.311  23.706  60.139  1.00 10.75           C
ATOM    345  H6  C   A  11      13.162  24.790  60.089  1.00 20.00           H
ATOM    346  P   G   A  12      19.447  26.329  58.403  1.00 22.45           P
ATOM    347  N1  G   A  12      14.603  19.359  57.266  1.00 13.69           N
ATOM    348  H1  G   A  12      13.847  18.713  57.412  1.00 20.00           H
ATOM    349  H1' G   A  12      19.156  20.769  57.556  1.00 20.00           H
ATOM    350  C1' G   A  12      19.053  21.689  56.968  1.00 15.12           C
ATOM    351  O1P G   A  12      20.894  26.141  58.641  1.00 20.00           O
ATOM    352  N2  G   A  12      16.048  17.643  57.648  1.00 14.58           N
ATOM    353  C2  G   A  12      15.862  18.926  57.508  1.00 13.96           C
ATOM    354  C2' G   A  12      19.652  21.456  55.577  1.00 16.21           C
ATOM    355 1H2' G   A  12      20.163  20.482  55.564  1.00 20.00           H
ATOM    356 2H2' G   A  12      18.881  21.488  54.814  1.00 20.00           H
ATOM    357  H21 G   A  12      16.945  17.387  58.015  1.00 20.00           H
ATOM    358  H22 G   A  12      15.252  17.013  57.723  1.00 20.00           H
ATOM    359  O2P G   A  12      18.961  27.612  57.854  1.00 20.00           O
ATOM    360  N3  G   A  12      16.951  19.671  57.388  1.00 13.67           N
ATOM    361  O3' G   A  12      21.970  22.130  55.109  1.00 16.29           O
ATOM    362  H3' G   A  12      20.318  23.184  54.506  1.00 20.00           H
ATOM    363  C3' G   A  12      20.647  22.603  55.362  1.00 16.85           C
ATOM    364  C4  G   A  12      16.659  20.976  57.118  1.00 14.00           C
ATOM    365  C4' G   A  12      20.538  23.441  56.657  1.00 17.11           C
ATOM    366  H4' G   A  12      21.523  23.645  57.089  1.00 20.00           H
ATOM    367  O4' G   A  12      19.824  22.677  57.606  1.00 15.71           O
ATOM    368  C5  G   A  12      15.422  21.533  56.877  1.00 13.76           C
ATOM    369  C5' G   A  12      19.885  24.785  56.325  1.00 17.94           C
ATOM    370  O5' G   A  12      19.015  25.223  57.342  1.00 18.79           O
ATOM    371 1H5' G   A  12      19.288  24.699  55.417  1.00 20.00           H
ATOM    372 2H5' G   A  12      20.665  25.528  56.161  1.00 20.00           H
ATOM    373  C6  G   A  12      14.280  20.664  56.947  1.00 14.26           C
ATOM    374  O6  G   A  12      13.102  20.885  56.645  1.00 14.55           O
ATOM    375  N7  G   A  12      15.567  22.881  56.512  1.00 14.64           N
ATOM    376  H8  G   A  12      17.295  24.055  56.413  1.00 20.00           H
ATOM    377  C8  G   A  12      16.857  23.085  56.592  1.00 14.42           C
ATOM    378  N9  G   A  12      17.588  21.969  56.942  1.00 14.49           N
ATOM    379 HO3' G   A  12      22.538  22.464  55.795  1.00  0.00           H
TER     380      G   A  12
ATOM    381  N1  C   B  13      11.700  15.261  58.096  1.00 18.95           N
ATOM    382  C1' C   B  13      11.945  13.790  58.101  1.00 19.78           C
ATOM    383  H1' C   B  13      12.909  13.566  57.629  1.00 20.00           H
ATOM    384  O2  C   B  13      13.871  15.759  57.522  1.00 17.75           O
ATOM    385  C2  C   B  13      12.730  16.147  57.763  1.00 18.76           C
ATOM    386  C2' C   B  13      11.971  13.188  59.508  1.00 20.28           C
ATOM    387 1H2' C   B  13      13.002  13.053  59.834  1.00 20.00           H
ATOM    388 2H2' C   B  13      11.434  13.824  60.212  1.00 20.00           H
ATOM    389  N3  C   B  13      12.454  17.448  57.503  1.00 18.35           N
ATOM    390  H3' C   B  13      10.676  11.597  60.241  1.00 20.00           H
ATOM    391  O3' C   B  13      12.120  10.777  58.983  1.00 20.23           O
ATOM    392  C3' C   B  13      11.247  11.842  59.356  1.00 20.69           C
ATOM    393  C4  C   B  13      11.228  17.886  57.663  1.00 18.28           C
ATOM    394  N4  C   B  13      11.017  19.136  57.390  1.00 18.07           N
ATOM    395  C4' C   B  13      10.399  12.021  58.087  1.00 21.16           C
ATOM    396  O4' C   B  13      10.849  13.175  57.398  1.00 20.70           O
ATOM    397  H4' C   B  13      10.586  11.189  57.464  1.00 20.00           H
ATOM    398  H41 C   B  13      10.217  19.564  57.800  1.00 20.00           H
ATOM    399  H42 C   B  13      11.848  19.702  57.244  1.00 20.00           H
ATOM    400  H5  C   B  13       9.120  17.394  58.038  1.00 20.00           H
ATOM    401  C5  C   B  13      10.133  17.042  57.977  1.00 17.96           C
ATOM    402  C5' C   B  13       8.851  11.962  58.293  1.00 21.72           C
ATOM    403  O5' C   B  13       8.425  12.976  59.200  1.00 23.50           O
ATOM    404 1H5' C   B  13       8.607  10.943  58.626  1.00 20.00           H
ATOM    405 2H5' C   B  13       8.375  12.160  57.345  1.00 20.00           H
ATOM    406  C6  C   B  13      10.420  15.738  58.207  1.00 18.08           C
ATOM    407  H6  C   B  13       9.629  15.041  58.432  1.00 20.00           H
ATOM    408 HO5' C   B  13       8.772  12.894  60.090  1.00  0.00           H
ATOM    409  P   G   B  14      12.860   9.854  60.062  1.00 20.51           P
ATOM    410  N1  G   B  14      14.881  18.343  61.052  1.00 12.75           N
ATOM    411  H1  G   B  14      14.746  19.334  60.944  1.00 20.00           H
ATOM    412  H1' G   B  14      17.419  14.045  61.486  1.00 20.00           H
ATOM    413  C1' G   B  14      16.508  13.486  61.724  1.00 16.08           C
ATOM    414  O1P G   B  14      13.439   8.713  59.324  1.00 20.00           O
ATOM    415  N2  G   B  14      17.096  18.701  60.793  1.00 12.38           N
ATOM    416  C2  G   B  14      16.144  17.849  61.050  1.00 13.62           C
ATOM    417  C2' G   B  14      16.764  12.668  62.995  1.00 16.90           C
ATOM    418 1H2' G   B  14      17.542  13.123  63.595  1.00 20.00           H
ATOM    419 2H2' G   B  14      15.858  12.573  63.594  1.00 20.00           H
ATOM    420  H21 G   B  14      18.008  18.396  61.079  1.00 20.00           H
ATOM    421  H22 G   B  14      16.854  19.690  60.792  1.00 20.00           H
ATOM    422  O2P G   B  14      11.913   9.610  61.166  1.00 20.00           O
ATOM    423  N3  G   B  14      16.463  16.566  61.219  1.00 13.63           N
ATOM    424  O3' G   B  14      18.557  11.164  62.152  1.00 18.55           O
ATOM    425  H3' G   B  14      16.895  10.507  63.189  1.00 20.00           H
ATOM    426  C3' G   B  14      17.180  11.288  62.479  1.00 17.61           C
ATOM    427  C4  G   B  14      15.378  15.787  61.527  1.00 14.11           C
ATOM    428  C4' G   B  14      16.357  11.208  61.194  1.00 17.93           C
ATOM    429  H4' G   B  14      16.913  10.627  60.461  1.00 20.00           H
ATOM    430  O4' G   B  14      16.217  12.542  60.697  1.00 17.27           O
ATOM    431  C5  G   B  14      14.058  16.203  61.599  1.00 13.49           C
ATOM    432  C5' G   B  14      15.020  10.479  61.457  1.00 17.74           C
ATOM    433  O5' G   B  14      14.029  10.843  60.515  1.00 18.46           O
ATOM    434 1H5' G   B  14      14.662  10.685  62.467  1.00 20.00           H
ATOM    435 2H5' G   B  14      15.213   9.409  61.374  1.00 20.00           H
ATOM    436  C6  G   B  14      13.764  17.584  61.322  1.00 13.69           C
ATOM    437  O6  G   B  14      12.667  18.138  61.203  1.00 13.82           O
ATOM    438  N7  G   B  14      13.220  15.118  61.898  1.00 14.88           N
ATOM    439  H8  G   B  14      13.731  13.112  62.259  1.00 20.00           H
ATOM    440  C8  G   B  14      14.052  14.122  62.045  1.00 15.06           C
ATOM    441  N9  G   B  14      15.367  14.433  61.812  1.00 15.38           N
ATOM    442  P   C   B  15      19.672  10.874  63.276  1.00 21.86           P
ATOM    443  N1  C   B  15      16.847  16.111  64.780  1.00 12.50           N
ATOM    444  C1' C   B  15      18.349  16.012  64.720  1.00 13.86           C
ATOM    445  H1' C   B  15      18.782  17.021  64.667  1.00 20.00           H
ATOM    446  O1P C   B  15      20.936  10.564  62.572  1.00 20.00           O
ATOM    447  O2  C   B  15      16.811  18.314  64.077  1.00 11.49           O
ATOM    448  C2  C   B  15      16.201  17.330  64.487  1.00 12.06           C
ATOM    449  C2' C   B  15      18.983  15.296  65.924  1.00 15.26           C
ATOM    450 1H2' C   B  15      19.077  15.950  66.776  1.00 20.00           H
ATOM    451 2H2' C   B  15      18.443  14.402  66.218  1.00 20.00           H
ATOM    452  O2P C   B  15      19.097   9.885  64.212  1.00 20.00           O
ATOM    453  N3  C   B  15      14.851  17.461  64.618  1.00 11.52           N
ATOM    454  H3' C   B  15      20.622  13.890  65.865  1.00 20.00           H
ATOM    455  O3' C   B  15      21.307  15.852  65.758  1.00 16.62           O
ATOM    456  C3' C   B  15      20.354  14.859  65.437  1.00 15.56           C
ATOM    457  C4  C   B  15      14.167  16.440  65.093  1.00 11.13           C
ATOM    458  N4  C   B  15      12.883  16.594  65.247  1.00 11.35           N
ATOM    459  C4' C   B  15      20.150  14.789  63.924  1.00 15.81           C
ATOM    460  O4' C   B  15      18.814  15.229  63.625  1.00 15.39           O
ATOM    461  H4' C   B  15      20.851  15.497  63.479  1.00 20.00           H
ATOM    462  H41 C   B  15      12.392  15.922  65.793  1.00 20.00           H
ATOM    463  H42 C   B  15      12.467  17.497  65.050  1.00 20.00           H
ATOM    464  H5  C   B  15      14.174  14.354  65.771  1.00 20.00           H
ATOM    465  C5  C   B  15      14.750  15.183  65.398  1.00 11.21           C
ATOM    466  C5' C   B  15      20.479  13.389  63.367  1.00 16.74           C
ATOM    467  O5' C   B  15      19.775  12.316  63.983  1.00 18.30           O
ATOM    468 1H5' C   B  15      21.544  13.208  63.516  1.00 20.00           H
ATOM    469 2H5' C   B  15      20.272  13.394  62.298  1.00 20.00           H
ATOM    470  C6  C   B  15      16.088  15.056  65.226  1.00 11.68           C
ATOM    471  H6  C   B  15      16.571  14.115  65.449  1.00 20.00           H
ATOM    472  P   G   B  16      22.689  15.502  66.497  1.00 19.62           P
ATOM    473  N1  G   B  16      15.394  19.948  67.546  1.00 12.64           N
ATOM    474  H1  G   B  16      14.417  20.158  67.674  1.00 20.00           H
ATOM    475  H1' G   B  16      20.106  20.693  66.312  1.00 20.00           H
ATOM    476  C1' G   B  16      20.471  19.859  66.918  1.00 14.39           C
ATOM    477  O1P G   B  16      23.698  15.163  65.463  1.00 20.00           O
ATOM    478  N2  G   B  16      15.729  22.094  66.888  1.00 11.55           N
ATOM    479  C2  G   B  16      16.235  20.919  67.126  1.00 12.53           C
ATOM    480  C2' G   B  16      21.394  20.407  68.001  1.00 14.91           C
ATOM    481 1H2' G   B  16      21.214  21.474  68.105  1.00 20.00           H
ATOM    482 2H2' G   B  16      21.225  19.888  68.946  1.00 20.00           H
ATOM    483  H21 G   B  16      16.410  22.827  66.826  1.00 20.00           H
ATOM    484  H22 G   B  16      14.763  22.266  67.144  1.00 20.00           H
ATOM    485  O2P G   B  16      22.425  14.552  67.594  1.00 20.00           O
ATOM    486  N3  G   B  16      17.551  20.794  67.004  1.00 12.95           N
ATOM    487  O3' G   B  16      23.511  21.333  67.161  1.00 15.93           O
ATOM    488  H3' G   B  16      23.367  19.592  68.321  1.00 20.00           H
ATOM    489  C3' G   B  16      22.822  20.138  67.546  1.00 15.54           C
ATOM    490  C4  G   B  16      18.002  19.590  67.478  1.00 13.07           C
ATOM    491  C4' G   B  16      22.634  19.271  66.294  1.00 15.50           C
ATOM    492  H4' G   B  16      22.956  19.881  65.450  1.00 20.00           H
ATOM    493  O4' G   B  16      21.249  18.979  66.120  1.00 14.91           O
ATOM    494  C5  G   B  16      17.245  18.565  68.001  1.00 13.09           C
ATOM    495  C5' G   B  16      23.497  17.998  66.280  1.00 16.32           C
ATOM    496  O5' G   B  16      23.050  16.944  67.122  1.00 17.01           O
ATOM    497 1H5' G   B  16      24.510  18.257  66.584  1.00 20.00           H
ATOM    498 2H5' G   B  16      23.535  17.644  65.250  1.00 20.00           H
ATOM    499  C6  G   B  16      15.808  18.703  67.973  1.00 13.07           C
ATOM    500  O6  G   B  16      14.927  17.881  68.222  1.00 13.12           O
ATOM    501  N7  G   B  16      18.076  17.546  68.484  1.00 13.47           N
ATOM    502  H8  G   B  16      20.185  17.435  68.462  1.00 20.00           H
ATOM    503  C8  G   B  16      19.280  17.984  68.221  1.00 13.64           C
ATOM    504  N9  G   B  16      19.308  19.158  67.510  1.00 13.79           N
ATOM    505  P   A   B  17      24.154  22.379  68.215  1.00 17.20           P
ATOM    506  N1  A   B  17      15.250  21.006  70.799  1.00 12.21           N
ATOM    507  C1' A   B  17      19.279  23.941  69.334  1.00 13.86           C
ATOM    508  H1' A   B  17      18.425  24.582  69.107  1.00 20.00           H
ATOM    509  O1P A   B  17      25.140  23.192  67.462  1.00 20.00           O
ATOM    510  C2  A   B  17      15.302  22.255  70.359  1.00 12.78           C
ATOM    511  H2  A   B  17      14.348  22.756  70.273  1.00 20.00           H
ATOM    512  C2' A   B  17      20.209  24.646  70.320  1.00 14.46           C
ATOM    513 1H2' A   B  17      19.663  25.124  71.129  1.00 20.00           H
ATOM    514 2H2' A   B  17      20.947  23.950  70.724  1.00 20.00           H
ATOM    515  O2P A   B  17      24.604  21.625  69.400  1.00 20.00           O
ATOM    516  N3  A   B  17      16.370  22.959  69.981  1.00 12.52           N
ATOM    517  H3' A   B  17      21.884  25.940  69.797  1.00 20.00           H
ATOM    518  C3' A   B  17      20.912  25.641  69.398  1.00 14.17           C
ATOM    519  O3' A   B  17      20.106  26.773  69.085  1.00 14.03           O
ATOM    520  C4  A   B  17      17.525  22.245  70.147  1.00 12.99           C
ATOM    521  H4' A   B  17      20.724  25.518  67.286  1.00 20.00           H
ATOM    522  O4' A   B  17      20.073  23.780  68.163  1.00 14.49           O
ATOM    523  C4' A   B  17      21.022  24.844  68.089  1.00 14.48           C
ATOM    524  C5  A   B  17      17.635  20.968  70.632  1.00 12.85           C
ATOM    525  O5' A   B  17      22.917  23.328  68.631  1.00 14.73           O
ATOM    526  C5' A   B  17      22.435  24.332  67.754  1.00 15.01           C
ATOM    527 1H5' A   B  17      23.123  25.176  67.772  1.00 20.00           H
ATOM    528 2H5' A   B  17      22.412  23.939  66.744  1.00 20.00           H
ATOM    529  N6  A   B  17      16.301  19.117  71.375  1.00 12.18           N
ATOM    530  C6  A   B  17      16.404  20.356  70.948  1.00 12.34           C
ATOM    531  H61 A   B  17      17.144  18.583  71.481  1.00 20.00           H
ATOM    532  H62 A   B  17      15.390  18.709  71.551  1.00 20.00           H
ATOM    533  N7  A   B  17      18.973  20.562  70.717  1.00 13.16           N
ATOM    534  C8  A   B  17      19.616  21.611  70.295  1.00 13.34           C
ATOM    535  H8  A   B  17      20.697  21.665  70.249  1.00 20.00           H
ATOM    536  N9  A   B  17      18.820  22.641  69.870  1.00 13.39           N
ATOM    537  P   T   B  18      19.913  28.033  70.051  1.00 13.92           P
ATOM    538  N1  T   B  18      16.684  24.382  73.468  1.00  9.61           N
ATOM    539  H1' T   B  18      15.163  25.813  73.800  1.00 20.00           H
ATOM    540  C1' T   B  18      16.120  25.766  73.264  1.00 11.19           C
ATOM    541  O1P T   B  18      19.327  29.116  69.229  1.00 20.00           O
ATOM    542  O2  T   B  18      14.525  23.516  73.527  1.00  9.75           O
ATOM    543  C2  T   B  18      15.738  23.354  73.625  1.00  9.00           C
ATOM    544  C2' T   B  18      16.952  26.978  73.738  1.00 12.71           C
ATOM    545 1H2' T   B  18      16.706  27.288  74.751  1.00 20.00           H
ATOM    546 2H2' T   B  18      18.020  26.788  73.669  1.00 20.00           H
ATOM    547  O2P T   B  18      21.180  28.266  70.756  1.00 20.00           O
ATOM    548  H3  T   B  18      15.519  21.366  74.006  1.00 20.00           H
ATOM    549  N3  T   B  18      16.214  22.089  73.872  1.00  9.74           N
ATOM    550  C3' T   B  18      16.595  28.084  72.743  1.00 14.01           C
ATOM    551  O3' T   B  18      15.430  28.845  73.042  1.00 16.57           O
ATOM    552  H3' T   B  18      17.434  28.767  72.604  1.00 20.00           H
ATOM    553  C4  T   B  18      17.526  21.720  73.959  1.00  9.67           C
ATOM    554  O4  T   B  18      17.792  20.530  74.136  1.00  9.74           O
ATOM    555  H4' T   B  18      15.589  27.764  70.888  1.00 20.00           H
ATOM    556  O4' T   B  18      15.820  25.981  71.891  1.00 12.92           O
ATOM    557  C4' T   B  18      16.337  27.246  71.488  1.00 13.66           C
ATOM    558  C5  T   B  18      18.480  22.811  73.773  1.00  9.85           C
ATOM    559  O5' T   B  18      18.792  27.493  71.072  1.00 13.63           O
ATOM    560  C5' T   B  18      17.551  26.996  70.588  1.00 13.57           C
ATOM    561 1H5' T   B  18      17.335  27.425  69.609  1.00 20.00           H
ATOM    562 2H5' T   B  18      17.650  25.922  70.463  1.00 20.00           H
ATOM    563  C5M T   B  18      19.969  22.508  73.838  0.00 99.00           C
ATOM    564  H6  T   B  18      18.768  24.872  73.400  1.00 20.00           H
ATOM    565  C6  T   B  18      18.040  24.089  73.540  1.00  9.39           C
ATOM    566 1H5M T   B  18      20.573  23.398  73.667  0.00  0.00           H
ATOM    567 2H5M T   B  18      20.202  22.085  74.818  0.00  0.00           H
ATOM    568 3H5M T   B  18      20.212  21.748  73.093  0.00  0.00           H
ATOM    569  P   A   B  19      15.385  29.931  74.235  1.00 20.78           P
ATOM    570  N1  A   B  19      14.648  21.453  77.787  1.00 11.36           N
ATOM    571  C1' A   B  19      12.642  25.762  75.842  1.00 13.91           C
ATOM    572  H1' A   B  19      11.974  24.994  75.435  1.00 20.00           H
ATOM    573  O1P A   B  19      14.714  31.158  73.738  1.00 20.00           O
ATOM    574  C2  A   B  19      13.392  21.851  77.650  1.00 11.98           C
ATOM    575  H2  A   B  19      12.639  21.133  77.942  1.00 20.00           H
ATOM    576  C2' A   B  19      11.927  26.466  76.988  1.00 15.34           C
ATOM    577 1H2' A   B  19      11.081  25.864  77.315  1.00 20.00           H
ATOM    578 2H2' A   B  19      12.625  26.655  77.800  1.00 20.00           H
ATOM    579  O2P A   B  19      16.719  30.040  74.862  1.00 20.00           O
ATOM    580  N3  A   B  19      12.959  23.015  77.177  1.00 12.52           N
ATOM    581  H3' A   B  19      11.805  28.599  77.116  1.00 20.00           H
ATOM    582  C3' A   B  19      11.481  27.810  76.434  1.00 16.75           C
ATOM    583  O3' A   B  19      10.083  27.909  76.193  1.00 18.62           O
ATOM    584  C4  A   B  19      13.983  23.857  76.879  1.00 11.65           C
ATOM    585  H4' A   B  19      11.414  27.971  74.327  1.00 20.00           H
ATOM    586  O4' A   B  19      12.974  26.749  74.866  1.00 15.99           O
ATOM    587  C4' A   B  19      12.194  27.924  75.088  1.00 17.15           C
ATOM    588  C5  A   B  19      15.326  23.619  77.023  1.00 11.69           C
ATOM    589  O5' A   B  19      14.385  29.156  75.231  1.00 19.49           O
ATOM    590  C5' A   B  19      12.984  29.244  75.012  1.00 18.05           C
ATOM    591 1H5' A   B  19      12.582  29.957  75.734  1.00 20.00           H
ATOM    592 2H5' A   B  19      12.796  29.663  74.025  1.00 20.00           H
ATOM    593  N6  A   B  19      16.815  21.767  77.573  1.00 11.71           N
ATOM    594  C6  A   B  19      15.617  22.305  77.467  1.00 11.89           C
ATOM    595  H61 A   B  19      17.622  22.311  77.344  1.00 20.00           H
ATOM    596  H62 A   B  19      16.864  20.778  77.793  1.00 20.00           H
ATOM    597  N7  A   B  19      16.077  24.764  76.694  1.00 11.46           N
ATOM    598  C8  A   B  19      15.145  25.628  76.373  1.00 12.34           C
ATOM    599  H8  A   B  19      15.329  26.656  76.091  1.00 20.00           H
ATOM    600  N9  A   B  19      13.875  25.117  76.345  1.00 12.41           N
ATOM    601  P   T   B  20       9.085  28.574  77.257  1.00 24.40           P
ATOM    602  N1  T   B  20      11.894  24.722  80.569  1.00 15.65           N
ATOM    603  H1' T   B  20      10.083  23.623  80.851  1.00 20.00           H
ATOM    604  C1' T   B  20      10.402  24.605  80.475  1.00 16.92           C
ATOM    605  O1P T   B  20       7.783  28.817  76.598  1.00 20.00           O
ATOM    606  O2  T   B  20      12.113  22.485  81.129  1.00 16.00           O
ATOM    607  C2  T   B  20      12.614  23.533  80.751  1.00 15.35           C
ATOM    608  C2' T   B  20       9.576  25.691  81.185  1.00 18.10           C
ATOM    609 1H2' T   B  20       9.501  25.505  82.260  1.00 20.00           H
ATOM    610 2H2' T   B  20       9.987  26.680  80.985  1.00 20.00           H
ATOM    611  O2P T   B  20       9.782  29.708  77.898  1.00 20.00           O
ATOM    612  H3  T   B  20      14.488  22.728  80.728  1.00 20.00           H
ATOM    613  N3  T   B  20      13.986  23.605  80.631  1.00 15.01           N
ATOM    614  C3' T   B  20       8.214  25.620  80.468  1.00 19.71           C
ATOM    615  O3' T   B  20       7.246  24.758  81.053  1.00 20.48           O
ATOM    616  H3' T   B  20       7.784  26.622  80.389  1.00 20.00           H
ATOM    617  C4  T   B  20      14.711  24.734  80.363  1.00 14.47           C
ATOM    618  O4  T   B  20      15.940  24.650  80.330  1.00 14.79           O
ATOM    619  H4' T   B  20       8.064  24.185  78.856  1.00 20.00           H
ATOM    620  O4' T   B  20      10.011  24.745  79.124  1.00 18.36           O
ATOM    621  C4' T   B  20       8.629  25.090  79.080  1.00 19.34           C
ATOM    622  C5  T   B  20      13.918  25.950  80.190  1.00 14.82           C
ATOM    623  O5' T   B  20       8.942  27.390  78.329  1.00 20.93           O
ATOM    624  C5' T   B  20       8.366  26.134  77.988  1.00 20.12           C
ATOM    625 1H5' T   B  20       7.290  26.246  77.845  1.00 20.00           H
ATOM    626 2H5' T   B  20       8.807  25.773  77.059  1.00 20.00           H
ATOM    627  C5M T   B  20      14.609  27.257  79.822  0.00 99.00           C
ATOM    628  H6  T   B  20      11.973  26.800  80.111  1.00 20.00           H
ATOM    629  C6  T   B  20      12.552  25.910  80.307  1.00 15.16           C
ATOM    630 1H5M T   B  20      13.892  28.065  79.681  0.00  0.00           H
ATOM    631 2H5M T   B  20      15.164  27.107  78.893  0.00  0.00           H
ATOM    632 3H5M T   B  20      15.326  27.521  80.599  0.00  0.00           H
ATOM    633  P   C   B  21       6.753  24.886  82.582  1.00 24.81           P
ATOM    634  N1  C   B  21      11.384  22.277  84.578  1.00 18.44           N
ATOM    635  C1' C   B  21      10.153  21.440  84.770  1.00 19.10           C
ATOM    636  H1' C   B  21      10.419  20.454  85.168  1.00 20.00           H
ATOM    637  O1P C   B  21       5.321  24.500  82.659  1.00 20.00           O
ATOM    638  O2  C   B  21      12.819  20.601  85.279  1.00 17.27           O
ATOM    639  C2  C   B  21      12.658  21.747  84.862  1.00 17.98           C
ATOM    640  C2' C   B  21       9.085  22.074  85.681  1.00 19.72           C
ATOM    641 1H2' C   B  21       9.232  21.773  86.715  1.00 20.00           H
ATOM    642 2H2' C   B  21       9.097  23.161  85.600  1.00 20.00           H
ATOM    643  O2P C   B  21       7.183  26.181  83.138  1.00 20.00           O
ATOM    644  N3  C   B  21      13.779  22.515  84.744  1.00 17.04           N
ATOM    645  H3' C   B  21       6.991  22.372  85.196  1.00 20.00           H
ATOM    646  O3' C   B  21       7.232  20.418  85.806  1.00 19.80           O
ATOM    647  C3' C   B  21       7.740  21.578  85.136  1.00 20.33           C
ATOM    648  C4  C   B  21      13.641  23.743  84.304  1.00 17.50           C
ATOM    649  N4  C   B  21      14.750  24.419  84.161  1.00 16.81           N
ATOM    650  C4' C   B  21       8.105  21.315  83.661  1.00 20.24           C
ATOM    651  O4' C   B  21       9.520  21.271  83.518  1.00 20.34           O
ATOM    652  H4' C   B  21       7.700  20.346  83.368  1.00 20.00           H
ATOM    653  H41 C   B  21      14.719  25.310  83.721  1.00 20.00           H
ATOM    654  H42 C   B  21      15.620  23.901  84.232  1.00 20.00           H
ATOM    655  H5  C   B  21      12.305  25.329  83.558  1.00 20.00           H
ATOM    656  C5  C   B  21      12.391  24.332  83.956  1.00 17.56           C
ATOM    657  C5' C   B  21       7.553  22.378  82.696  1.00 21.02           C
ATOM    658  O5' C   B  21       7.655  23.710  83.200  1.00 21.64           O
ATOM    659 1H5' C   B  21       6.508  22.145  82.487  1.00 20.00           H
ATOM    660 2H5' C   B  21       8.098  22.304  81.751  1.00 20.00           H
ATOM    661  C6  C   B  21      11.281  23.559  84.088  1.00 17.79           C
ATOM    662  H6  C   B  21      10.299  23.914  83.783  1.00 20.00           H
ATOM    663  P   G   B  22       6.674  20.452  87.331  1.00 21.01           P
ATOM    664  N1  G   B  22      15.359  23.123  87.865  1.00 13.32           N
ATOM    665  H1  G   B  22      16.255  23.439  87.534  1.00 20.00           H
ATOM    666  H1' G   B  22      12.178  19.997  89.924  1.00 20.00           H
ATOM    667  C1' G   B  22      11.312  20.474  89.456  1.00 15.10           C
ATOM    668  O1P G   B  22       5.696  19.353  87.513  1.00 20.00           O
ATOM    669  N2  G   B  22      16.299  21.081  88.226  1.00 12.71           N
ATOM    670  C2  G   B  22      15.228  21.821  88.205  1.00 12.86           C
ATOM    671  C2' G   B  22      10.164  20.530  90.473  1.00 15.90           C
ATOM    672 1H2' G   B  22      10.514  20.790  91.471  1.00 20.00           H
ATOM    673 2H2' G   B  22       9.394  21.225  90.141  1.00 20.00           H
ATOM    674  H21 G   B  22      16.125  20.094  88.227  1.00 20.00           H
ATOM    675  H22 G   B  22      17.201  21.467  87.963  1.00 20.00           H
ATOM    676  O2P G   B  22       6.277  21.831  87.697  1.00 20.00           O
ATOM    677  N3  G   B  22      14.109  21.257  88.630  1.00 13.28           N
ATOM    678  O3' G   B  22      10.238  18.190  91.301  1.00 17.39           O
ATOM    679  H3' G   B  22       8.520  19.119  90.606  1.00 20.00           H
ATOM    680  C3' G   B  22       9.594  19.110  90.414  1.00 16.79           C
ATOM    681  C4  G   B  22      13.033  22.095  88.550  1.00 13.68           C
ATOM    682  C4' G   B  22       9.881  18.747  88.939  1.00 16.42           C
ATOM    683  H4' G   B  22      10.275  17.734  88.897  1.00 20.00           H
ATOM    684  O4' G   B  22      10.863  19.632  88.423  1.00 15.78           O
ATOM    685  C5  G   B  22      13.033  23.419  88.163  1.00 13.99           C
ATOM    686  C5' G   B  22       8.655  18.858  88.024  1.00 16.97           C
ATOM    687  O5' G   B  22       7.974  20.092  88.199  1.00 18.94           O
ATOM    688 1H5' G   B  22       7.975  18.034  88.229  1.00 20.00           H
ATOM    689 2H5' G   B  22       8.997  18.782  86.990  1.00 20.00           H
ATOM    690  C6  G   B  22      14.301  24.007  87.795  1.00 13.70           C
ATOM    691  O6  G   B  22      14.572  25.169  87.487  1.00 12.88           O
ATOM    692  N7  G   B  22      11.729  23.940  88.233  1.00 14.54           N
ATOM    693  H8  G   B  22       9.928  22.941  88.683  1.00 20.00           H
ATOM    694  C8  G   B  22      11.007  22.910  88.600  1.00 14.19           C
ATOM    695  N9  G   B  22      11.736  21.776  88.877  1.00 14.07           N
ATOM    696  P   C   B  23      10.024  18.168  92.910  1.00 21.93           P
ATOM    697  N1  C   B  23      14.683  21.299  91.875  1.00 16.47           N
ATOM    698  C1' C   B  23      14.962  19.826  91.974  1.00 17.52           C
ATOM    699  H1' C   B  23      15.677  19.565  91.185  1.00 20.00           H
ATOM    700  O1P C   B  23       9.539  16.827  93.324  1.00 20.00           O
ATOM    701  O2  C   B  23      16.936  21.814  91.655  1.00 16.88           O
ATOM    702  C2  C   B  23      15.761  22.185  91.647  1.00 16.43           C
ATOM    703  C2' C   B  23      15.554  19.491  93.348  1.00 18.45           C
ATOM    704 1H2' C   B  23      16.531  19.026  93.185  1.00 20.00           H
ATOM    705 2H2' C   B  23      15.651  20.388  93.951  1.00 20.00           H
ATOM    706  O2P C   B  23       9.285  19.366  93.343  1.00 20.00           O
ATOM    707  N3  C   B  23      15.547  23.522  91.545  1.00 16.31           N
ATOM    708  H3' C   B  23      13.897  19.011  94.702  1.00 20.00           H
ATOM    709  O3' C   B  23      15.416  17.513  94.716  1.00 21.02           O
ATOM    710  C3' C   B  23      14.612  18.501  94.050  1.00 19.43           C
ATOM    711  C4  C   B  23      14.310  23.963  91.637  1.00 16.38           C
ATOM    712  N4  C   B  23      14.153  25.216  91.341  1.00 16.61           N
ATOM    713  C4' C   B  23      13.900  17.933  92.813  1.00 19.29           C
ATOM    714  O4' C   B  23      13.804  19.009  91.873  1.00 17.68           O
ATOM    715  H4' C   B  23      14.542  17.151  92.399  1.00 20.00           H
ATOM    716  H41 C   B  23      13.256  25.444  90.956  1.00 20.00           H
ATOM    717  H42 C   B  23      14.992  25.633  90.939  1.00 20.00           H
ATOM    718  H5  C   B  23      12.203  23.533  92.110  1.00 20.00           H
ATOM    719  C5  C   B  23      13.199  23.143  91.966  1.00 15.98           C
ATOM    720  C5' C   B  23      12.518  17.325  93.090  1.00 19.75           C
ATOM    721  O5' C   B  23      11.548  18.317  93.407  1.00 20.41           O
ATOM    722 1H5' C   B  23      12.592  16.601  93.901  1.00 20.00           H
ATOM    723 2H5' C   B  23      12.216  16.795  92.185  1.00 20.00           H
ATOM    724  C6  C   B  23      13.422  21.803  92.080  1.00 16.54           C
ATOM    725  H6  C   B  23      12.611  21.106  92.311  1.00 20.00           H
ATOM    726  P   G   B  24      15.249  17.024  96.261  1.00 25.73           P
ATOM    727  N1  G   B  24      16.894  25.386  94.275  1.00 18.11           N
ATOM    728  H1  G   B  24      16.800  26.265  93.798  1.00 20.00           H
ATOM    729  H1' G   B  24      18.920  21.021  94.971  1.00 20.00           H
ATOM    730  C1' G   B  24      18.221  20.712  95.755  1.00 19.19           C
ATOM    731  O1P G   B  24      15.263  15.544  96.297  1.00 20.00           O
ATOM    732  N2  G   B  24      19.112  25.439  93.816  1.00 18.34           N
ATOM    733  C2  G   B  24      18.084  24.742  94.218  1.00 17.82           C
ATOM    734  C2' G   B  24      18.946  20.631  97.101  1.00 19.66           C
ATOM    735 1H2' G   B  24      19.936  21.085  97.004  1.00 20.00           H
ATOM    736 2H2' G   B  24      18.373  21.121  97.886  1.00 20.00           H
ATOM    737  H21 G   B  24      19.946  24.912  93.631  1.00 20.00           H
ATOM    738  H22 G   B  24      18.978  26.377  93.457  1.00 20.00           H
ATOM    739  O2P G   B  24      14.195  17.780  96.961  1.00 20.00           O
ATOM    740  N3  G   B  24      18.322  23.537  94.727  1.00 17.93           N
ATOM    741  O3' G   B  24      20.372  18.762  97.777  1.00 20.29           O
ATOM    742  H3' G   B  24      18.323  18.879  98.177  1.00 20.00           H
ATOM    743  C3' G   B  24      19.047  19.136  97.401  1.00 20.03           C
ATOM    744  C4  G   B  24      17.199  22.958  95.248  1.00 18.02           C
ATOM    745  C4' G   B  24      18.619  18.471  96.087  1.00 20.49           C
ATOM    746  H4' G   B  24      19.485  18.285  95.448  1.00 20.00           H
ATOM    747  O4' G   B  24      17.769  19.410  95.466  1.00 19.95           O
ATOM    748  C5  G   B  24      15.945  23.527  95.379  1.00 17.87           C
ATOM    749  C5' G   B  24      17.876  17.163  96.370  1.00 21.51           C
ATOM    750  O5' G   B  24      16.628  17.473  96.961  1.00 22.50           O
ATOM    751 1H5' G   B  24      18.450  16.550  97.063  1.00 20.00           H
ATOM    752 2H5' G   B  24      17.737  16.606  95.438  1.00 20.00           H
ATOM    753  C6  G   B  24      15.758  24.850  94.851  1.00 17.89           C
ATOM    754  O6  G   B  24      14.776  25.600  94.914  1.00 18.50           O
ATOM    755  N7  G   B  24      15.096  22.649  96.076  1.00 18.01           N
ATOM    756  H8  G   B  24      15.437  20.658  96.695  1.00 20.00           H
ATOM    757  C8  G   B  24      15.820  21.570  96.242  1.00 18.07           C
ATOM    758  N9  G   B  24      17.105  21.692  95.767  1.00 18.18           N
ATOM    759 HO3' G   B  24      20.535  17.897  97.413  1.00  0.00           H
TER     760      G   B  24
HETATM  761  H1  RES    25      14.153  25.697  70.062  1.00  0.00           H
HETATM  762  O1  RES    25       9.541  13.967  90.763  1.00  0.00           O
HETATM  763  C1  RES    25      13.069  25.810  70.131  1.00  0.00           C
HETATM  764  N1  RES    25      11.237  25.656  71.616  1.00  0.00           N
HETATM  765  C10 RES    25       8.353  25.478  73.929  1.00  0.00           C
HETATM  766  H10 RES    25      12.806  24.436  68.550  1.00  0.00           H
HETATM  767  C11 RES    25       8.780  22.712  75.967  1.00  0.00           C
HETATM  768  H11 RES    25      11.592  23.443  73.145  1.00  0.00           H
HETATM  769  C12 RES    25       8.532  21.897  77.128  1.00  0.00           C
HETATM  770  H12 RES    25       8.979  26.840  72.410  1.00  0.00           H
HETATM  771  C13 RES    25       9.610  21.308  77.790  1.00  0.00           C
HETATM  772  H13 RES    25       7.463  26.045  74.188  1.00  0.00           H
HETATM  773  H14 RES    25      10.669  21.943  75.257  1.00  0.00           H
HETATM  774  C14 RES    25       9.351  20.588  78.944  1.00  0.00           C
HETATM  775  C15 RES    25       7.229  21.733  77.631  1.00  0.00           C
HETATM  776  H15 RES    25      10.625  21.422  77.427  1.00  0.00           H
HETATM  777  H16 RES    25       6.386  22.181  77.111  1.00  0.00           H
HETATM  778  C16 RES    25       8.086  20.425  79.446  1.00  0.00           C
HETATM  779  C17 RES    25       9.432  19.388  80.690  1.00  0.00           C
HETATM  780  H17 RES    25      11.225  19.818  79.565  1.00  0.00           H
HETATM  781  C18 RES    25       6.997  20.992  78.796  1.00  0.00           C
HETATM  782  H18 RES    25       5.990  20.861  79.180  1.00  0.00           H
HETATM  783  H19 RES    25       8.015  18.001  82.578  1.00  0.00           H
HETATM  784  C19 RES    25       9.955  18.597  81.779  1.00  0.00           C
HETATM  785  C2  RES    25      12.669  27.232  70.558  1.00  0.00           C
HETATM  786  N2  RES    25      12.487  25.388  68.809  1.00  0.00           N
HETATM  787  H2  RES    25      12.661  27.947  69.732  1.00  0.00           H
HETATM  788  C20 RES    25       9.670  17.285  83.759  1.00  0.00           C
HETATM  789  H20 RES    25      12.021  19.001  81.266  1.00  0.00           H
HETATM  790  C21 RES    25       9.095  17.956  82.688  1.00  0.00           C
HETATM  791  H21 RES    25       8.188  16.890  85.210  1.00  0.00           H
HETATM  792  H22 RES    25      12.980  17.807  83.207  1.00  0.00           H
HETATM  793  C22 RES    25      11.036  17.221  83.945  1.00  0.00           C
HETATM  794  H23 RES    25      12.121  15.549  87.324  1.00  0.00           H
HETATM  795  C23 RES    25      11.346  18.514  81.969  1.00  0.00           C
HETATM  796  C24 RES    25      11.904  17.835  83.053  1.00  0.00           C
HETATM  797  H24 RES    25       7.833  15.694  86.940  1.00  0.00           H
HETATM  798  H25 RES    25      11.897  14.589  89.561  1.00  0.00           H
HETATM  799  C25 RES    25      10.155  16.237  85.581  1.00  0.00           C
HETATM  800  H26 RES    25       7.611  14.727  89.197  1.00  0.00           H
HETATM  801  C26 RES    25       9.995  15.667  86.953  1.00  0.00           C
HETATM  802  C27 RES    25      11.124  15.361  87.720  1.00  0.00           C
HETATM  803  H27 RES    25      10.950  15.007  91.892  1.00  0.00           H
HETATM  804  H28 RES    25      10.120  13.678  92.735  1.00  0.00           H
HETATM  805  C28 RES    25       8.731  15.440  87.499  1.00  0.00           C
HETATM  806  C29 RES    25      10.995  14.816  88.997  1.00  0.00           C
HETATM  807  H29 RES    25      11.371  13.307  91.513  1.00  0.00           H
HETATM  808  N3  RES    25       9.908  22.606  75.165  1.00  0.00           N
HETATM  809  H3  RES    25      13.364  27.589  71.323  1.00  0.00           H
HETATM  810  C3  RES    25      12.491  24.977  71.278  1.00  0.00           C
HETATM  811  C30 RES    25       8.599  14.893  88.778  1.00  0.00           C
HETATM  812  C31 RES    25       9.728  14.560  89.526  1.00  0.00           C
HETATM  813  C32 RES    25      10.563  13.991  91.787  1.00  0.00           C
HETATM  814  H4  RES    25      13.166  25.019  72.137  1.00  0.00           H
HETATM  815  N4  RES    25       7.987  23.754  75.608  1.00  0.00           N
HETATM  816  C4  RES    25      11.286  27.064  71.201  1.00  0.00           C
HETATM  817  H5  RES    25      12.325  23.935  70.983  1.00  0.00           H
HETATM  818  N5  RES    25      10.231  19.949  79.712  1.00  0.00           N
HETATM  819  C5  RES    25      10.398  25.204  72.614  1.00  0.00           C
HETATM  820  N6  RES    25       8.070  19.672  80.553  1.00  0.00           N
HETATM  821  C6  RES    25      10.693  24.027  73.326  1.00  0.00           C
HETATM  822  H6  RES    25      10.495  27.268  70.474  1.00  0.00           H
HETATM  823  C7  RES    25       9.227  25.921  72.933  1.00  0.00           C
HETATM  824  N7  RES    25       9.087  16.662  84.798  1.00  0.00           N
HETATM  825  H7  RES    25      11.185  27.735  72.059  1.00  0.00           H
HETATM  826  C8  RES    25       9.808  23.629  74.318  1.00  0.00           C
HETATM  827  N8  RES    25      11.329  16.568  85.072  1.00  0.00           N
HETATM  828  H8  RES    25      11.452  25.347  68.878  1.00  0.00           H
HETATM  829  H9  RES    25      12.730  26.044  68.052  1.00  0.00           H
HETATM  830  C9  RES    25       8.669  24.311  74.608  1.00  0.00           C
CONECT   38   37
CONECT   54   52
CONECT   39   37
CONECT   55   52
CONECT   33   37   32   61   50
CONECT   36   35   30   43
CONECT   37   38   33   39   46
CONECT   46   37   48   45   44
CONECT   47   43   61   51
CONECT   48   52   50   49   46
CONECT   51   58   56   47
CONECT   52   55   54   53   48
CONECT   56   30   57   51
CONECT   60   61   59   58
CONECT   31   30
CONECT   32   33
CONECT   40   35
CONECT   41   35
CONECT   45   46
CONECT   49   48
CONECT   59   60
CONECT   30   36   31   56
CONECT   35   36   41   40
CONECT   43   36   47
CONECT   58   60   51
CONECT   61   33   60   47
CONECT   34   29
CONECT   42   29
CONECT   44   62   46
CONECT   50   33   48
CONECT   53   29   52
CONECT   57   56
CONECT   29   34   11   42   53
CONECT   70   69
CONECT   88   86
CONECT   71   69
CONECT   89   86
CONECT   64   80   69   65   63
CONECT   68   73   67   63
CONECT   69   76   71   70   64
CONECT   76   79   75   74   69
CONECT   77   85   78   73
CONECT   79   86   81   80   76
CONECT   85   90   84   77
CONECT   86   89   88   87   79
CONECT   90   91   85   63
CONECT   65   64
CONECT   74   76
CONECT   81   79
CONECT   82   78
CONECT   83   78
CONECT   84   85
CONECT   91   90
CONECT   63   90   68   64
CONECT   73   77   68
CONECT   78   83   82   77
CONECT   66   62
CONECT   67   68
CONECT   72   62
CONECT   75   92   76
CONECT   80   79   64
CONECT   87   86   62
CONECT   62   87   72   66   44
CONECT  101  100
CONECT  117  115
CONECT  102  100
CONECT  118  115
CONECT   96  124  113  100   95
CONECT   99  106   98   93
CONECT  100  109  102  101   96
CONECT  109  111  108  107  100
CONECT  110  124  114  106
CONECT  111  115  113  112  109
CONECT  114  121  119  110
CONECT  115  118  117  116  111
CONECT  119  120  114   93
CONECT  123  124  122  121
CONECT   94   93
CONECT   95   96
CONECT  103   98
CONECT  104   98
CONECT  108  109
CONECT  112  111
CONECT  122  123
CONECT   93  119   99   94
CONECT   98  104  103   99
CONECT  106  110   99
CONECT  121  123  114
CONECT  124  123  110   96
CONECT   97   92
CONECT  105   92
CONECT  107  125  109
CONECT  113  111   96
CONECT  116  115   92
CONECT  120  119
CONECT   92  116  105   97   75
CONECT  133  132
CONECT  147  146
CONECT  134  132
CONECT  148  146
CONECT  127  156  142  132  128
CONECT  130  136  131  126
CONECT  132  138  134  133  127
CONECT  138  143  139  137  132
CONECT  140  156  144  136
CONECT  143  146  142  141  138
CONECT  144  153  150  140
CONECT  146  148  147  145  143
CONECT  150  149  144  126
CONECT  154  156  155  153
CONECT  128  127
CONECT  131  130
CONECT  137  138
CONECT  141  143
CONECT  151  149
CONECT  152  149
CONECT  155  154
CONECT  126  150  130
CONECT  136  140  130
CONECT  149  152  151  150
CONECT  153  154  144
CONECT  156  154  140  127
CONECT  129  125
CONECT  135  125
CONECT  139  157  138
CONECT  142  143  127
CONECT  145  146  125
CONECT  125  145  135  129  107
CONECT  165  164
CONECT  181  180
CONECT  186  183
CONECT  166  164
CONECT  182  180
CONECT  187  183
CONECT  188  183
CONECT  160  176  164  159  158
CONECT  163  169  162  158
CONECT  164  170  166  165  160
CONECT  170  177  172  171  164
CONECT  173  178  174  169
CONECT  177  180  176  175  170
CONECT  178  185  183  173
CONECT  180  182  181  179  177
CONECT  183  186  187  188  178
CONECT  185  184  178  158
CONECT  159  160
CONECT  168  169
CONECT  172  170
CONECT  175  177
CONECT  184  185
CONECT  158  185  163  160
CONECT  169  173  168  163
CONECT  161  157
CONECT  162  163
CONECT  167  157
CONECT  171  189  170
CONECT  174  173
CONECT  176  177  160
CONECT  179  180  157
CONECT  157  179  167  161  139
CONECT  197  196
CONECT  211  210
CONECT  198  196
CONECT  212  210
CONECT  191  206  220  196  192
CONECT  194  200  195  190
CONECT  196  202  197  198  191
CONECT  202  201  203  207  196
CONECT  204  200  208  220
CONECT  207  202  205  206  210
CONECT  208  204  214  217
CONECT  210  207  209  211  212
CONECT  214  208  213  190
CONECT  218  217  219  220
CONECT  192  191
CONECT  195  194
CONECT  201  202
CONECT  205  207
CONECT  215  213
CONECT  216  213
CONECT  219  218
CONECT  190  214  194
CONECT  200  204  194
CONECT  213  214  215  216
CONECT  217  208  218
CONECT  220  204  218  191
CONECT  193  189
CONECT  199  189
CONECT  203  202  221
CONECT  206  207  191
CONECT  209  210  189
CONECT  189  199  209  193  171
CONECT  229  228
CONECT  245  244
CONECT  250  247
CONECT  230  228
CONECT  246  244
CONECT  251  247
CONECT  252  247
CONECT  224  222  223  228  240
CONECT  227  222  226  233
CONECT  228  224  229  230  234
CONECT  234  228  235  236  241
CONECT  237  233  238  242
CONECT  241  234  239  240  244
CONECT  242  237  247  249
CONECT  244  241  243  245  246
CONECT  247  250  251  252  242
CONECT  249  222  242  248
CONECT  223  224
CONECT  232  233
CONECT  236  234
CONECT  239  241
CONECT  248  249
CONECT  222  224  227  249
CONECT  233  227  232  237
CONECT  225  221
CONECT  226  227
CONECT  231  221
CONECT  235  234  253
CONECT  238  237
CONECT  240  224  241
CONECT  243  221  244
CONECT  221  203  225  231  243
CONECT  261  260
CONECT  279  277
CONECT  262  260
CONECT  280  277
CONECT  255  254  256  260  271
CONECT  259  254  258  264
CONECT  260  255  261  262  267
CONECT  267  260  265  266  270
CONECT  268  264  269  276
CONECT  270  267  271  272  277
CONECT  276  268  275  281
CONECT  277  270  278  279  280
CONECT  281  254  276  282
CONECT  256  255
CONECT  265  267
CONECT  272  270
CONECT  273  269
CONECT  274  269
CONECT  275  276
CONECT  282  281
CONECT  254  255  259  281
CONECT  264  259  268
CONECT  269  268  273  274
CONECT  257  253
CONECT  258  259
CONECT  263  253
CONECT  266  267  283
CONECT  271  255  270
CONECT  278  253  277
CONECT  253  235  257  263  278
CONECT  292  291
CONECT  308  306
CONECT  293  291
CONECT  309  306
CONECT  287  286  291  304  315
CONECT  290  284  289  297
CONECT  291  287  292  293  300
CONECT  300  291  298  299  302
CONECT  301  297  305  315
CONECT  302  300  303  304  306
CONECT  305  301  310  312
CONECT  306  302  307  308  309
CONECT  310  284  305  311
CONECT  314  315  313  312
CONECT  285  284
CONECT  286  287
CONECT  294  289
CONECT  295  289
CONECT  299  300
CONECT  303  302
CONECT  313  314
CONECT  284  285  290  310
CONECT  289  290  294  295
CONECT  297  290  301
CONECT  312  305  314
CONECT  315  287  301  314
CONECT  288  283
CONECT  296  283
CONECT  298  300  316
CONECT  304  287  302
CONECT  307  283  306
CONECT  311  310
CONECT  283  266  288  296  307
CONECT  324  323
CONECT  342  340
CONECT  325  323
CONECT  343  340
CONECT  318  334  323  319  317
CONECT  322  327  321  317
CONECT  323  330  325  324  318
CONECT  330  333  329  328  323
CONECT  331  339  332  327
CONECT  333  340  335  334  330
CONECT  339  344  338  331
CONECT  340  343  342  341  333
CONECT  344  345  339  317
CONECT  319  318
CONECT  328  330
CONECT  335  333
CONECT  336  332
CONECT  337  332
CONECT  338  339
CONECT  345  344
CONECT  317  344  322  318
CONECT  327  331  322
CONECT  332  337  336  331
CONECT  320  316
CONECT  321  322
CONECT  326  316
CONECT  329  346  330
CONECT  334  333  318
CONECT  341  340  316
CONECT  316  298  341  326  320
CONECT  355  354
CONECT  371  369
CONECT  356  354
CONECT  372  369
CONECT  350  378  367  354  349
CONECT  353  360  352  347
CONECT  354  363  356  355  350
CONECT  363  365  362  361  354
CONECT  364  378  368  360
CONECT  365  369  367  366  363
CONECT  368  375  373  364
CONECT  369  372  371  370  365
CONECT  373  374  368  347
CONECT  377  378  376  375
CONECT  348  347
CONECT  349  350
CONECT  357  352
CONECT  358  352
CONECT  362  363
CONECT  366  365
CONECT  376  377
CONECT  379  361
CONECT  347  373  353  348
CONECT  352  358  357  353
CONECT  360  364  353
CONECT  375  377  368
CONECT  378  377  364  350
CONECT  351  346
CONECT  359  346
CONECT  361  379  363
CONECT  367  365  350
CONECT  370  369  346
CONECT  374  373
CONECT  346  370  359  351  329
CONECT  418  417
CONECT  434  432
CONECT  419  417
CONECT  435  432
CONECT  413  417  430  441  412
CONECT  416  423  410  415
CONECT  417  418  419  426  413
CONECT  426  417  424  425  428
CONECT  427  423  431  441
CONECT  428  426  429  430  432
CONECT  431  427  436  438
CONECT  432  428  433  434  435
CONECT  436  431  437  410
CONECT  440  438  439  441
CONECT  411  410
CONECT  412  413
CONECT  420  415
CONECT  421  415
CONECT  425  426
CONECT  429  428
CONECT  439  440
CONECT  410  436  411  416
CONECT  415  420  421  416
CONECT  423  427  416
CONECT  438  431  440
CONECT  441  427  440  413
CONECT  414  409
CONECT  422  409
CONECT  424  426  442
CONECT  430  428  413
CONECT  433  432  409
CONECT  437  436
CONECT  409  422  433  391  414
CONECT  450  449
CONECT  468  466
CONECT  451  449
CONECT  469  466
CONECT  444  443  445  449  460
CONECT  448  443  447  453
CONECT  449  444  450  451  456
CONECT  456  449  454  455  459
CONECT  457  453  458  465
CONECT  459  456  460  461  466
CONECT  465  457  464  470
CONECT  466  459  467  468  469
CONECT  470  443  465  471
CONECT  445  444
CONECT  454  456
CONECT  461  459
CONECT  462  458
CONECT  463  458
CONECT  464  465
CONECT  471  470
CONECT  443  444  448  470
CONECT  453  448  457
CONECT  458  457  462  463
CONECT  446  442
CONECT  447  448
CONECT  452  442
CONECT  455  456  472
CONECT  460  444  459
CONECT  467  442  466
CONECT  442  424  446  452  467
CONECT  481  480
CONECT  497  495
CONECT  482  480
CONECT  498  495
CONECT  476  475  480  493  504
CONECT  479  473  478  486
CONECT  480  476  481  482  489
CONECT  489  480  487  488  491
CONECT  490  486  494  504
CONECT  491  489  492  493  495
CONECT  494  490  499  501
CONECT  495  491  496  497  498
CONECT  499  473  494  500
CONECT  503  501  502  504
CONECT  474  473
CONECT  475  476
CONECT  483  478
CONECT  484  478
CONECT  488  489
CONECT  492  491
CONECT  502  503
CONECT  473  474  479  499
CONECT  478  479  483  484
CONECT  486  479  490
CONECT  501  494  503
CONECT  504  476  490  503
CONECT  477  472
CONECT  485  472
CONECT  487  489  505
CONECT  493  476  491
CONECT  496  472  495
CONECT  500  499
CONECT  472  455  477  485  496
CONECT  513  512
CONECT  527  526
CONECT  514  512
CONECT  528  526
CONECT  507  536  522  508  512
CONECT  510  506  511  516
CONECT  512  507  513  514  518
CONECT  518  523  512  517  519
CONECT  520  536  524  516
CONECT  523  526  522  521  518
CONECT  524  533  530  520
CONECT  526  528  527  525  523
CONECT  530  529  524  506
CONECT  534  536  535  533
CONECT  508  507
CONECT  511  510
CONECT  517  518
CONECT  521  523
CONECT  531  529
CONECT  532  529
CONECT  535  534
CONECT  506  530  510
CONECT  516  520  510
CONECT  529  532  531  530
CONECT  533  534  524
CONECT  536  534  520  507
CONECT  509  505
CONECT  515  505
CONECT  519  537  518
CONECT  522  523  507
CONECT  525  526  505
CONECT  505  525  487  509  515
CONECT  545  544
CONECT  561  560
CONECT  566  563
CONECT  546  544
CONECT  562  560
CONECT  567  563
CONECT  568  563
CONECT  540  556  544  539  538
CONECT  543  549  542  538
CONECT  544  550  546  545  540
CONECT  550  557  552  551  544
CONECT  553  558  554  549
CONECT  557  560  556  555  550
CONECT  558  565  563  553
CONECT  560  562  561  559  557
CONECT  563  558  566  568  567
CONECT  565  564  558  538
CONECT  539  540
CONECT  548  549
CONECT  552  550
CONECT  555  557
CONECT  564  565
CONECT  538  565  543  540
CONECT  549  553  548  543
CONECT  541  537
CONECT  542  543
CONECT  547  537
CONECT  551  569  550
CONECT  554  553
CONECT  556  557  540
CONECT  559  560  537
CONECT  537  559  547  541  519
CONECT  577  576
CONECT  591  590
CONECT  578  576
CONECT  592  590
CONECT  571  600  586  576  572
CONECT  574  580  575  570
CONECT  576  582  578  577  571
CONECT  582  587  583  581  576
CONECT  584  600  588  580
CONECT  587  590  586  585  582
CONECT  588  597  594  584
CONECT  590  592  591  589  587
CONECT  594  593  588  570
CONECT  598  600  599  597
CONECT  572  571
CONECT  575  574
CONECT  581  582
CONECT  585  587
CONECT  595  593
CONECT  596  593
CONECT  599  598
CONECT  570  594  574
CONECT  580  584  574
CONECT  593  596  595  594
CONECT  597  598  588
CONECT  600  598  584  571
CONECT  573  569
CONECT  579  569
CONECT  583  601  582
CONECT  586  587  571
CONECT  589  590  569
CONECT  569  589  579  573  551
CONECT  609  608
CONECT  625  624
CONECT  630  627
CONECT  610  608
CONECT  626  624
CONECT  631  627
CONECT  632  627
CONECT  604  603  602  608  620
CONECT  607  602  613  606
CONECT  608  604  609  610  614
CONECT  614  608  615  616  621
CONECT  617  613  618  622
CONECT  621  614  619  620  624
CONECT  622  617  627  629
CONECT  624  621  623  625  626
CONECT  627  631  630  632  622
CONECT  629  602  622  628
CONECT  603  604
CONECT  612  613
CONECT  616  614
CONECT  619  621
CONECT  628  629
CONECT  602  604  607  629
CONECT  613  607  612  617
CONECT  605  601
CONECT  606  607
CONECT  611  601
CONECT  615  614  633
CONECT  618  617
CONECT  620  604  621
CONECT  623  601  624
CONECT  601  605  583  611  623
CONECT  641  640
CONECT  659  657
CONECT  642  640
CONECT  660  657
CONECT  635  634  636  640  651
CONECT  639  634  638  644
CONECT  640  635  641  642  647
CONECT  647  640  645  646  650
CONECT  648  644  649  656
CONECT  650  647  651  652  657
CONECT  656  648  655  661
CONECT  657  650  658  659  660
CONECT  661  634  656  662
CONECT  636  635
CONECT  645  647
CONECT  652  650
CONECT  653  649
CONECT  654  649
CONECT  655  656
CONECT  662  661
CONECT  634  635  639  661
CONECT  644  639  648
CONECT  649  648  653  654
CONECT  637  633
CONECT  638  639
CONECT  643  633
CONECT  646  647  663
CONECT  651  635  650
CONECT  658  633  657
CONECT  633  615  637  643  658
CONECT  672  671
CONECT  688  686
CONECT  673  671
CONECT  689  686
CONECT  667  666  671  684  695
CONECT  670  664  669  677
CONECT  671  667  673  672  680
CONECT  680  671  678  679  682
CONECT  681  677  685  695
CONECT  682  680  683  684  686
CONECT  685  681  690  692
CONECT  686  682  687  688  689
CONECT  690  664  685  691
CONECT  694  692  693  695
CONECT  665  664
CONECT  666  667
CONECT  674  669
CONECT  675  669
CONECT  679  680
CONECT  683  682
CONECT  693  694
CONECT  664  665  670  690
CONECT  669  670  674  675
CONECT  677  670  681
CONECT  692  685  694
CONECT  695  667  681  694
CONECT  668  663
CONECT  676  663
CONECT  678  680  696
CONECT  684  667  682
CONECT  687  663  686
CONECT  691  690
CONECT  663  646  668  676  687
CONECT  704  703
CONECT  722  720
CONECT  705  703
CONECT  723  720
CONECT  698  697  699  703  714
CONECT  702  697  701  707
CONECT  703  698  704  705  710
CONECT  710  703  708  709  713
CONECT  711  707  712  719
CONECT  713  710  714  715  720
CONECT  719  711  718  724
CONECT  720  713  721  722  723
CONECT  724  697  719  725
CONECT  699  698
CONECT  708  710
CONECT  715  713
CONECT  716  712
CONECT  717  712
CONECT  718  719
CONECT  725  724
CONECT  697  698  702  724
CONECT  707  702  711
CONECT  712  711  716  717
CONECT  700  696
CONECT  701  702
CONECT  706  696
CONECT  709  710  726
CONECT  714  698  713
CONECT  721  696  720
CONECT  696  678  700  706  721
CONECT  735  734
CONECT  751  749
CONECT  736  734
CONECT  752  749
CONECT  730  758  729  734  747
CONECT  733  727  732  740
CONECT  734  730  735  736  743
CONECT  743  734  741  742  745
CONECT  744  758  740  748
CONECT  745  743  746  747  749
CONECT  748  744  753  755
CONECT  749  745  750  751  752
CONECT  753  727  748  754
CONECT  757  758  755  756
CONECT  728  727
CONECT  729  730
CONECT  737  732
CONECT  738  732
CONECT  742  743
CONECT  746  745
CONECT  756  757
CONECT  759  741
CONECT  727  728  733  753
CONECT  732  733  737  738
CONECT  740  733  744
CONECT  755  748  757
CONECT  758  730  744  757
CONECT  731  726
CONECT  739  726
CONECT  741  759  743
CONECT  747  730  745
CONECT  750  726  749
CONECT  754  753
CONECT  726  709  731  739  750
CONECT  763  810  786  785  761
CONECT  765  830  823  772
CONECT  767  815  808  769
CONECT  769  775  771  767
CONECT  771  776  774  769
CONECT  774  818  778  771
CONECT  775  781  777  769
CONECT  778  820  781  774
CONECT  779  820  818  784
CONECT  781  782  778  775
CONECT  784  795  790  779
CONECT  785  816  809  787  763
CONECT  788  824  793  790
CONECT  790  788  784  783
CONECT  793  827  796  788
CONECT  795  796  789  784
CONECT  796  795  793  792
CONECT  799  827  824  801
CONECT  801  805  802  799
CONECT  802  806  801  794
CONECT  805  811  801  797
CONECT  806  812  802  798
CONECT  810  817  814  764  763
CONECT  811  812  805  800
CONECT  812  811  806  762
CONECT  813  807  804  803  762
CONECT  816  825  822  785  764
CONECT  819  823  821  764
CONECT  821  819  826  768
CONECT  823  819  770  765
CONECT  826  830  821  808
CONECT  830  815  826  765
CONECT  761  763
CONECT  766  786
CONECT  768  821
CONECT  770  823
CONECT  772  765
CONECT  773  808
CONECT  776  771
CONECT  777  775
CONECT  780  818
CONECT  782  781
CONECT  783  790
CONECT  787  785
CONECT  789  795
CONECT  791  824
CONECT  792  796
CONECT  794  802
CONECT  797  805
CONECT  798  806
CONECT  800  811
CONECT  803  813
CONECT  804  813
CONECT  807  813
CONECT  809  785
CONECT  814  810
CONECT  817  810
CONECT  822  816
CONECT  825  816
CONECT  828  786
CONECT  829  786
CONECT  764  819  816  810
CONECT  786  829  828  766  763
CONECT  808  826  773  767
CONECT  815  830  767
CONECT  818  780  779  774
CONECT  820  779  778
CONECT  824  799  791  788
CONECT  827  799  793
CONECT  762  813  812
END
