# Supplementary material for: Comparative in silico study of congocidine congeners as potential inhibitors of African swine fever virus
Source: PLoS One. 2019 Aug 28;14(8):e0221175. doi: 10.1371/journal.pone.0221175 (PMC6713398; doi:10.1371/journal.pone.0221175)
Supplement: S4 Data — (ZIP) [file pone.0221175.s004.zip › S4 Data Minimized PDB for predictta/tribzconf1ME.pdb]

HEADER                                            01-JAN-01   CITR              
EXPDTA    THEORETICAL MODEL                                                     
REMARK   3                                                                      
REMARK   3 REFINEMENT.                                                          
REMARK   3   PROGRAM 1                  ICM 3.8                                 
REMARK   3   AUTHORS 1      R.ABAGYAN, M.TOTROV                                 
REMARK  76                                                                      
REMARK  76 DNA (5'-D(CPGPTPAPTPAPTPAPCPG)-3'); CHAIN: A, B; ENGINEERED:         
CRYST1   25.180   39.110   53.470  90.00  90.00  90.00 P 21 21 21               
ATOM      1  N1  G   A   2       9.388  19.742  -2.646  1.00 15.68           N
ATOM      2  H1  G   A   2       8.399  19.852  -2.481  1.00 20.00           H
ATOM      3  H1' G   A   2      14.105  20.890  -4.218  1.00 20.00           H
ATOM      4  C1' G   A   2      14.420  20.159  -3.468  1.00 24.61           C
ATOM      5  N2  G   A   2       9.620  21.996  -2.473  1.00 14.57           N
ATOM      6  C2  G   A   2      10.188  20.835  -2.626  1.00 16.05           C
ATOM      7  C2' G   A   2      14.838  20.917  -2.204  1.00 27.40           C
ATOM      8 1H2' G   A   2      14.741  21.990  -2.385  1.00 20.00           H
ATOM      9 2H2' G   A   2      14.216  20.657  -1.353  1.00 20.00           H
ATOM     10  H21 G   A   2      10.215  22.756  -2.189  1.00 20.00           H
ATOM     11  H22 G   A   2       8.614  22.049  -2.350  1.00 20.00           H
ATOM     12  N3  G   A   2      11.505  20.818  -2.821  1.00 13.29           N
ATOM     13  O3' G   A   2      17.093  21.716  -1.934  1.00 24.39           O
ATOM     14  H3' G   A   2      16.411  19.926  -1.046  1.00 20.00           H
ATOM     15  C3' G   A   2      16.302  20.532  -1.953  1.00 27.62           C
ATOM     16  C4  G   A   2      11.989  19.554  -2.998  1.00 15.70           C
ATOM     17  C4' G   A   2      16.715  19.797  -3.240  1.00 29.19           C
ATOM     18  H4' G   A   2      17.183  20.554  -3.857  1.00 20.00           H
ATOM     19  O4' G   A   2      15.533  19.388  -3.920  1.00 19.51           O
ATOM     20  C5  G   A   2      11.272  18.375  -3.024  1.00 14.91           C
ATOM     21  C5' G   A   2      17.722  18.622  -3.157  1.00 32.74           C
ATOM     22  O5' G   A   2      17.224  17.487  -2.449  1.00 27.54           O
ATOM     23 1H5' G   A   2      18.630  18.997  -2.696  1.00 20.00           H
ATOM     24 2H5' G   A   2      17.934  18.336  -4.186  1.00 20.00           H
ATOM     25  C6  G   A   2       9.843  18.451  -2.831  1.00 14.69           C
ATOM     26  O6  G   A   2       8.995  17.560  -2.906  1.00 16.78           O
ATOM     27  N7  G   A   2      12.128  17.295  -3.307  1.00 17.99           N
ATOM     28  H8  G   A   2      14.202  17.301  -3.614  1.00 20.00           H
ATOM     29  C8  G   A   2      13.302  17.854  -3.393  1.00 21.53           C
ATOM     30  N9  G   A   2      13.301  19.218  -3.235  1.00 18.23           N
ATOM     31 HO5' G   A   2      16.243  17.564  -2.423  1.00  0.00           H
ATOM     32  P   T   A   3      17.404  22.558  -0.602  1.00 25.04           P
ATOM     33  N1  T   A   3      11.972  22.368   0.845  1.00 11.60           N
ATOM     34  H1' T   A   3      11.533  24.444   0.657  1.00 20.00           H
ATOM     35  C1' T   A   3      12.409  23.784   0.656  1.00 12.33           C
ATOM     36  O1P T   A   3      18.331  23.626  -1.030  1.00 20.00           O
ATOM     37  O2  T   A   3       9.750  22.936   0.476  1.00 11.64           O
ATOM     38  C2  T   A   3      10.593  22.100   0.782  1.00  9.66           C
ATOM     39  C2' T   A   3      13.377  24.316   1.717  1.00 10.78           C
ATOM     40 1H2' T   A   3      12.859  24.695   2.591  1.00 20.00           H
ATOM     41 2H2' T   A   3      14.108  23.562   2.004  1.00 20.00           H
ATOM     42  O2P T   A   3      17.819  21.580   0.420  1.00 20.00           O
ATOM     43  H3  T   A   3       9.232  20.581   0.817  1.00 20.00           H
ATOM     44  N3  T   A   3      10.225  20.774   0.802  1.00 14.43           N
ATOM     45  C3' T   A   3      14.093  25.437   0.977  1.00 15.33           C
ATOM     46  O3' T   A   3      13.396  26.682   0.995  1.00 14.56           O
ATOM     47  H3' T   A   3      15.107  25.568   1.361  1.00 20.00           H
ATOM     48  C4  T   A   3      11.072  19.697   0.764  1.00 11.05           C
ATOM     49  O4  T   A   3      10.598  18.577   0.575  1.00 14.49           O
ATOM     50  H4' T   A   3      13.856  25.728  -1.115  1.00 20.00           H
ATOM     51  O4' T   A   3      13.106  23.896  -0.582  1.00 14.25           O
ATOM     52  C4' T   A   3      14.114  24.899  -0.457  1.00 16.73           C
ATOM     53  C5  T   A   3      12.493  20.034   0.835  1.00 14.98           C
ATOM     54  O5' T   A   3      15.981  23.219  -0.203  1.00 22.11           O
ATOM     55  C5' T   A   3      15.502  24.377  -0.885  1.00 19.43           C
ATOM     56 1H5' T   A   3      16.217  25.188  -0.733  1.00 20.00           H
ATOM     57 2H5' T   A   3      15.468  24.162  -1.950  1.00 20.00           H
ATOM     58  C5M T   A   3      13.522  18.915   0.785  0.00 99.00           C
ATOM     59  H6  T   A   3      13.951  21.587   0.926  1.00 20.00           H
ATOM     60  C6  T   A   3      12.895  21.337   0.901  1.00 15.93           C
ATOM     61 1H5M T   A   3      13.353  18.243   1.628  0.00  0.00           H
ATOM     62 2H5M T   A   3      13.373  18.343  -0.132  0.00  0.00           H
ATOM     63 3H5M T   A   3      14.539  19.307   0.822  0.00  0.00           H
ATOM     64  P   A   A   4      13.549  27.743   2.204  1.00 15.21           P
ATOM     65  N1  A   A   4       7.630  21.467   4.235  1.00  9.98           N
ATOM     66  C1' A   A   4       8.924  26.416   4.392  1.00 10.44           C
ATOM     67  H1' A   A   4       7.865  26.388   4.679  1.00 20.00           H
ATOM     68  O1P A   A   4      13.646  29.087   1.585  1.00 20.00           O
ATOM     69  C2  A   A   4       6.915  22.571   4.419  1.00  9.81           C
ATOM     70  H2  A   A   4       5.848  22.440   4.529  1.00 20.00           H
ATOM     71  C2' A   A   4       9.673  27.379   5.320  1.00 10.67           C
ATOM     72 1H2' A   A   4       9.153  27.467   6.270  1.00 20.00           H
ATOM     73 2H2' A   A   4      10.697  27.050   5.490  1.00 20.00           H
ATOM     74  O2P A   A   4      14.622  27.277   3.101  1.00 20.00           O
ATOM     75  N3  A   A   4       7.359  23.819   4.489  1.00 12.06           N
ATOM     76  H3' A   A   4      10.636  29.235   4.737  1.00 20.00           H
ATOM     77  C3' A   A   4       9.704  28.697   4.546  1.00 14.69           C
ATOM     78  O3' A   A   4       8.587  29.553   4.781  1.00 13.22           O
ATOM     79  C4  A   A   4       8.709  23.895   4.358  1.00  9.56           C
ATOM     80  H4' A   A   4       8.987  28.863   2.549  1.00 20.00           H
ATOM     81  O4' A   A   4       9.055  26.908   3.072  1.00 14.14           O
ATOM     82  C4' A   A   4       9.648  28.193   3.098  1.00  9.99           C
ATOM     83  C5  A   A   4       9.586  22.858   4.187  1.00 11.02           C
ATOM     84  O5' A   A   4      12.125  27.625   2.956  1.00 14.21           O
ATOM     85  C5' A   A   4      10.979  28.188   2.332  1.00 10.82           C
ATOM     86 1H5' A   A   4      11.206  29.227   2.101  1.00 20.00           H
ATOM     87 2H5' A   A   4      10.822  27.654   1.394  1.00 20.00           H
ATOM     88  N6  A   A   4       9.571  20.434   4.010  1.00 17.88           N
ATOM     89  C6  A   A   4       8.951  21.591   4.133  1.00 11.60           C
ATOM     90  H61 A   A   4      10.561  20.413   4.156  1.00 20.00           H
ATOM     91  H62 A   A   4       8.997  19.597   4.039  1.00 20.00           H
ATOM     92  N7  A   A   4      10.911  23.327   4.100  1.00 10.64           N
ATOM     93  C8  A   A   4      10.766  24.624   4.227  1.00 14.27           C
ATOM     94  H8  A   A   4      11.588  25.330   4.186  1.00 20.00           H
ATOM     95  N9  A   A   4       9.465  25.040   4.378  1.00 11.95           N
ATOM     96  P   T   A   5       8.331  30.290   6.195  1.00 12.53           P
ATOM     97  N1  T   A   5       7.860  24.585   7.990  1.00 10.05           N
ATOM     98  H1' T   A   5       5.868  25.073   8.550  1.00 20.00           H
ATOM     99  C1' T   A   5       6.774  25.595   8.216  1.00  8.03           C
ATOM    100  O1P T   A   5       7.407  31.423   5.959  1.00 20.00           O
ATOM    101  O2  T   A   5       6.308  22.851   7.925  1.00 12.29           O
ATOM    102  C2  T   A   5       7.463  23.247   7.827  1.00 11.70           C
ATOM    103  C2' T   A   5       7.065  26.707   9.229  1.00  9.39           C
ATOM    104 1H2' T   A   5       7.069  26.341  10.253  1.00 20.00           H
ATOM    105 2H2' T   A   5       7.989  27.230   8.992  1.00 20.00           H
ATOM    106  O2P T   A   5       9.646  30.550   6.822  1.00 20.00           O
ATOM    107  H3  T   A   5       8.158  21.358   7.539  1.00 20.00           H
ATOM    108  N3  T   A   5       8.461  22.316   7.650  1.00 11.76           N
ATOM    109  C3' T   A   5       5.889  27.645   8.969  1.00  9.23           C
ATOM    110  O3' T   A   5       4.779  27.156   9.714  1.00 13.16           O
ATOM    111  H3' T   A   5       6.128  28.672   9.252  1.00 20.00           H
ATOM    112  C4  T   A   5       9.809  22.566   7.630  1.00 13.02           C
ATOM    113  O4  T   A   5      10.582  21.627   7.439  1.00 13.01           O
ATOM    114  H4' T   A   5       4.682  27.354   7.209  1.00 20.00           H
ATOM    115  O4' T   A   5       6.471  26.331   7.044  1.00 11.26           O
ATOM    116  C4' T   A   5       5.738  27.495   7.443  1.00 13.99           C
ATOM    117  C5  T   A   5      10.170  23.971   7.826  1.00 13.21           C
ATOM    118  O5' T   A   5       7.563  29.148   7.036  1.00 12.98           O
ATOM    119  C5' T   A   5       6.250  28.727   6.671  1.00 16.99           C
ATOM    120 1H5' T   A   5       5.561  29.554   6.846  1.00 20.00           H
ATOM    121 2H5' T   A   5       6.237  28.488   5.606  1.00 20.00           H
ATOM    122  C5M T   A   5      11.638  24.369   7.854  0.00 99.00           C
ATOM    123  H6  T   A   5       9.487  25.957   8.109  1.00 20.00           H
ATOM    124  C6  T   A   5       9.203  24.922   7.992  1.00 12.78           C
ATOM    125 1H5M T   A   5      11.763  25.435   8.041  0.00  0.00           H
ATOM    126 2H5M T   A   5      12.141  23.799   8.637  0.00  0.00           H
ATOM    127 3H5M T   A   5      12.099  24.106   6.901  0.00  0.00           H
ATOM    128  P   A   A   6       3.426  27.992   9.963  1.00 16.24           P
ATOM    129  N1  A   A   6       7.187  20.703  10.886  1.00 18.42           N
ATOM    130  C1' A   A   6       2.655  23.130  10.416  1.00 15.79           C
ATOM    131  H1' A   A   6       2.415  22.078  10.225  1.00 20.00           H
ATOM    132  O1P A   A   6       3.066  28.722   8.727  1.00 20.00           O
ATOM    133  C2  A   A   6       5.963  20.240  10.672  1.00 19.73           C
ATOM    134  H2  A   A   6       5.886  19.181  10.467  1.00 20.00           H
ATOM    135  C2' A   A   6       1.629  23.719  11.386  1.00 14.39           C
ATOM    136 1H2' A   A   6       1.227  22.927  12.004  1.00 20.00           H
ATOM    137 2H2' A   A   6       2.076  24.482  12.021  1.00 20.00           H
ATOM    138  O2P A   A   6       3.539  28.721  11.244  1.00 20.00           O
ATOM    139  N3  A   A   6       4.820  20.914  10.681  1.00 14.97           N
ATOM    140  H3' A   A   6       0.231  25.317  10.966  1.00 20.00           H
ATOM    141  C3' A   A   6       0.565  24.384  10.507  1.00 16.70           C
ATOM    142  O3' A   A   6      -0.566  23.551  10.231  1.00 16.35           O
ATOM    143  C4  A   A   6       5.005  22.244  10.921  1.00 13.03           C
ATOM    144  H4' A   A   6       0.759  24.394   8.365  1.00 20.00           H
ATOM    145  O4' A   A   6       2.536  23.862   9.211  1.00 13.18           O
ATOM    146  C4' A   A   6       1.369  24.675   9.225  1.00 16.72           C
ATOM    147  C5  A   A   6       6.195  22.861  11.205  1.00 14.69           C
ATOM    148  O5' A   A   6       2.400  26.765  10.155  1.00 12.44           O
ATOM    149  C5' A   A   6       1.802  26.142   9.024  1.00 11.40           C
ATOM    150 1H5' A   A   6       0.945  26.740   8.716  1.00 20.00           H
ATOM    151 2H5' A   A   6       2.524  26.151   8.207  1.00 20.00           H
ATOM    152  N6  A   A   6       8.572  22.387  11.275  1.00 17.36           N
ATOM    153  C6  A   A   6       7.317  22.003  11.138  1.00 13.35           C
ATOM    154  H61 A   A   6       8.752  23.363  11.409  1.00 20.00           H
ATOM    155  H62 A   A   6       9.299  21.707  11.084  1.00 20.00           H
ATOM    156  N7  A   A   6       6.011  24.225  11.472  1.00 15.67           N
ATOM    157  C8  A   A   6       4.728  24.389  11.265  1.00 18.09           C
ATOM    158  H8  A   A   6       4.229  25.349  11.344  1.00 20.00           H
ATOM    159  N9  A   A   6       4.055  23.246  10.899  1.00 13.74           N
ATOM    160  P   T   A   7      -1.629  23.085  11.368  1.00 18.04           P
ATOM    161  N1  T   A   7       3.470  20.369  13.716  1.00 14.99           N
ATOM    162  H1' T   A   7       2.603  18.604  12.905  1.00 20.00           H
ATOM    163  C1' T   A   7       2.291  19.602  13.228  1.00 20.51           C
ATOM    164  O1P T   A   7      -2.852  22.590  10.701  1.00 20.00           O
ATOM    165  O2  T   A   7       4.742  18.452  14.097  1.00 14.98           O
ATOM    166  C2  T   A   7       4.670  19.669  13.921  1.00 18.41           C
ATOM    167  C2' T   A   7       1.207  19.472  14.285  1.00 19.59           C
ATOM    168 1H2' T   A   7       1.437  18.614  14.899  1.00 20.00           H
ATOM    169 2H2' T   A   7       1.136  20.370  14.898  1.00 20.00           H
ATOM    170  O2P T   A   7      -1.749  24.167  12.372  1.00 20.00           O
ATOM    171  H3  T   A   7       6.674  19.976  14.150  1.00 20.00           H
ATOM    172  N3  T   A   7       5.781  20.444  14.163  1.00 12.46           N
ATOM    173  C3' T   A   7      -0.104  19.306  13.508  1.00 21.54           C
ATOM    174  O3' T   A   7      -0.631  17.983  13.633  1.00 24.17           O
ATOM    175  H3' T   A   7      -0.839  20.027  13.870  1.00 20.00           H
ATOM    176  C4  T   A   7       5.801  21.801  14.365  1.00 12.53           C
ATOM    177  O4  T   A   7       6.881  22.332  14.613  1.00 18.59           O
ATOM    178  H4' T   A   7       0.394  18.757  11.488  1.00 20.00           H
ATOM    179  O4' T   A   7       1.628  20.246  12.164  1.00 22.36           O
ATOM    180  C4' T   A   7       0.324  19.676  12.070  1.00 19.87           C
ATOM    181  C5  T   A   7       4.482  22.442  14.329  1.00 14.71           C
ATOM    182  O5' T   A   7      -0.884  21.834  12.062  1.00 14.57           O
ATOM    183  C5' T   A   7      -0.633  20.634  11.338  1.00 20.65           C
ATOM    184 1H5' T   A   7      -1.580  20.126  11.160  1.00 20.00           H
ATOM    185 2H5' T   A   7      -0.192  20.880  10.371  1.00 20.00           H
ATOM    186  C5M T   A   7       4.339  23.915  14.671  0.00 99.00           C
ATOM    187  H6  T   A   7       2.406  22.198  13.889  1.00 20.00           H
ATOM    188  C6  T   A   7       3.377  21.721  13.983  1.00 14.67           C
ATOM    189 1H5M T   A   7       3.301  24.242  14.586  0.00  0.00           H
ATOM    190 2H5M T   A   7       4.699  24.077  15.686  0.00  0.00           H
ATOM    191 3H5M T   A   7       4.962  24.508  14.002  0.00  0.00           H
ATOM    192  P   A   A   8      -1.053  17.333  15.060  1.00 24.10           P
ATOM    193  N1  A   A   8       6.523  19.337  17.387  1.00 11.26           N
ATOM    194  C1' A   A   8       2.947  15.708  16.990  1.00 19.66           C
ATOM    195  H1' A   A   8       3.790  15.257  17.516  1.00 20.00           H
ATOM    196  O1P A   A   8      -2.126  16.336  14.872  1.00 20.00           O
ATOM    197  C2  A   A   8       6.583  18.035  17.165  1.00  9.27           C
ATOM    198  H2  A   A   8       7.578  17.621  17.079  1.00 20.00           H
ATOM    199  C2' A   A   8       1.686  15.080  17.604  1.00 18.35           C
ATOM    200 1H2' A   A   8       1.903  14.670  18.585  1.00 20.00           H
ATOM    201 2H2' A   A   8       0.875  15.800  17.691  1.00 20.00           H
ATOM    202  O2P A   A   8      -1.199  18.388  16.088  1.00 20.00           O
ATOM    203  N3  A   A   8       5.577  17.170  17.043  1.00 15.55           N
ATOM    204  H3' A   A   8       0.200  13.875  16.557  1.00 20.00           H
ATOM    205  C3' A   A   8       1.287  13.991  16.597  1.00 16.65           C
ATOM    206  O3' A   A   8       1.913  12.722  16.828  1.00 16.56           O
ATOM    207  C4  A   A   8       4.363  17.799  17.155  1.00 16.52           C
ATOM    208  H4' A   A   8       2.038  13.798  14.590  1.00 20.00           H
ATOM    209  O4' A   A   8       3.019  15.284  15.634  1.00 19.92           O
ATOM    210  C4' A   A   8       1.814  14.603  15.288  1.00 14.35           C
ATOM    211  C5  A   A   8       4.139  19.133  17.386  1.00 10.10           C
ATOM    212  O5' A   A   8       0.279  16.529  15.444  1.00 18.30           O
ATOM    213  C5' A   A   8       0.819  15.543  14.583  1.00 14.09           C
ATOM    214 1H5' A   A   8       0.003  14.944  14.177  1.00 20.00           H
ATOM    215 2H5' A   A   8       1.321  16.038  13.750  1.00 20.00           H
ATOM    216  N6  A   A   8       5.407  21.213  17.656  1.00 13.41           N
ATOM    217  C6  A   A   8       5.326  19.908  17.475  1.00 12.41           C
ATOM    218  H61 A   A   8       4.585  21.775  17.541  1.00 20.00           H
ATOM    219  H62 A   A   8       6.331  21.636  17.607  1.00 20.00           H
ATOM    220  N7  A   A   8       2.763  19.392  17.497  1.00 10.79           N
ATOM    221  C8  A   A   8       2.216  18.214  17.290  1.00 15.03           C
ATOM    222  H8  A   A   8       1.139  18.065  17.247  1.00 20.00           H
ATOM    223  N9  A   A   8       3.126  17.188  17.104  1.00 18.87           N
ATOM    224  P   C   A   9       1.531  11.758  18.072  1.00 18.42           P
ATOM    225  N1  C   A   9       4.361  16.464  20.910  1.00 12.82           N
ATOM    226  C1' C   A   9       4.704  15.026  21.127  1.00 10.00           C
ATOM    227  H1' C   A   9       5.770  14.944  21.368  1.00 20.00           H
ATOM    228  O1P C   A   9       2.013  10.384  17.812  1.00 20.00           O
ATOM    229  O2  C   A   9       6.572  17.068  21.157  1.00 11.01           O
ATOM    230  C2  C   A   9       5.397  17.408  20.992  1.00 10.62           C
ATOM    231  C2' C   A   9       3.903  14.318  22.228  1.00 11.26           C
ATOM    232 1H2' C   A   9       4.434  14.379  23.180  1.00 20.00           H
ATOM    233 2H2' C   A   9       2.900  14.732  22.327  1.00 20.00           H
ATOM    234  O2P C   A   9       0.133  11.981  18.489  1.00 20.00           O
ATOM    235  N3  C   A   9       5.122  18.734  20.958  1.00 13.31           N
ATOM    236  H3' C   A   9       2.730  12.644  21.573  1.00 20.00           H
ATOM    237  O3' C   A   9       4.379  11.979  22.657  1.00 15.08           O
ATOM    238  C3' C   A   9       3.786  12.878  21.726  1.00 13.67           C
ATOM    239  C4  C   A   9       3.887  19.118  20.746  1.00 14.72           C
ATOM    240  N4  C   A   9       3.724  20.401  20.624  1.00 15.12           N
ATOM    241  C4' C   A   9       4.500  12.918  20.362  1.00 14.99           C
ATOM    242  O4' C   A   9       4.479  14.277  19.961  1.00 13.22           O
ATOM    243  H4' C   A   9       5.535  12.596  20.494  1.00 20.00           H
ATOM    244  H41 C   A   9       3.016  20.674  19.965  1.00 20.00           H
ATOM    245  H42 C   A   9       4.588  20.934  20.704  1.00 20.00           H
ATOM    246  H5  C   A   9       1.797  18.545  20.349  1.00 20.00           H
ATOM    247  C5  C   A   9       2.798  18.214  20.577  1.00 11.31           C
ATOM    248  C5' C   A   9       3.833  12.042  19.305  1.00 12.18           C
ATOM    249  O5' C   A   9       2.457  12.358  19.227  1.00 13.52           O
ATOM    250 1H5' C   A   9       3.944  10.990  19.570  1.00 20.00           H
ATOM    251 2H5' C   A   9       4.313  12.218  18.339  1.00 20.00           H
ATOM    252  C6  C   A   9       3.068  16.881  20.661  1.00 11.65           C
ATOM    253  H6  C   A   9       2.283  16.139  20.494  1.00 20.00           H
ATOM    254 HO3' C   A   9       3.668  11.473  23.064  1.00  0.00           H
TER     255      C   A   9
ATOM    256  N1  G   B  12       7.582  20.407  20.699  1.00  9.51           N
ATOM    257  H1  G   B  12       6.787  19.796  20.614  1.00 20.00           H
ATOM    258  H1' G   B  12      12.315  21.532  21.252  1.00 20.00           H
ATOM    259  C1' G   B  12      12.102  22.595  21.421  1.00 13.00           C
ATOM    260  N2  G   B  12       8.941  18.600  20.435  1.00  9.89           N
ATOM    261  C2  G   B  12       8.825  19.891  20.566  1.00  8.96           C
ATOM    262  C2' G   B  12      13.131  23.421  20.649  1.00 14.37           C
ATOM    263 1H2' G   B  12      13.503  22.863  19.792  1.00 20.00           H
ATOM    264 2H2' G   B  12      12.711  24.370  20.316  1.00 20.00           H
ATOM    265  H21 G   B  12       9.828  18.294  20.069  1.00 20.00           H
ATOM    266  H22 G   B  12       8.116  18.013  20.442  1.00 20.00           H
ATOM    267  N3  G   B  12       9.948  20.590  20.665  1.00  9.79           N
ATOM    268  O3' G   B  12      15.189  22.640  21.780  1.00 19.96           O
ATOM    269  H3' G   B  12      14.701  24.641  21.530  1.00 20.00           H
ATOM    270  C3' G   B  12      14.216  23.676  21.697  1.00 18.28           C
ATOM    271  C4  G   B  12       9.728  21.926  20.838  1.00 13.12           C
ATOM    272  C4' G   B  12      13.430  23.654  23.015  1.00 18.75           C
ATOM    273  H4' G   B  12      14.036  23.117  23.745  1.00 20.00           H
ATOM    274  O4' G   B  12      12.242  22.906  22.806  1.00 17.07           O
ATOM    275  C5  G   B  12       8.510  22.571  20.931  1.00 15.44           C
ATOM    276  C5' G   B  12      13.063  25.022  23.630  1.00 19.77           C
ATOM    277  O5' G   B  12      12.425  25.924  22.732  1.00 29.23           O
ATOM    278 1H5' G   B  12      13.972  25.490  24.006  1.00 20.00           H
ATOM    279 2H5' G   B  12      12.405  24.830  24.480  1.00 20.00           H
ATOM    280  C6  G   B  12       7.317  21.754  20.866  1.00 13.46           C
ATOM    281  O6  G   B  12       6.134  22.058  21.046  1.00 13.21           O
ATOM    282  N7  G   B  12       8.716  23.950  21.135  1.00 15.64           N
ATOM    283  H8  G   B  12      10.529  25.004  21.285  1.00 20.00           H
ATOM    284  C8  G   B  12      10.017  24.065  21.144  1.00 11.92           C
ATOM    285  N9  G   B  12      10.696  22.877  21.049  1.00 13.76           N
ATOM    286 HO5' G   B  12      11.633  26.288  23.136  1.00  0.00           H
ATOM    287  P   T   B  13      16.322  22.421  20.656  1.00 21.40           P
ATOM    288  N1  T   B  13      11.427  20.802  17.456  1.00 14.94           N
ATOM    289  H1' T   B  13      12.477  19.027  16.975  1.00 20.00           H
ATOM    290  C1' T   B  13      12.676  19.980  17.483  1.00 17.69           C
ATOM    291  O1P T   B  13      17.405  21.639  21.292  1.00 20.00           O
ATOM    292  O2  T   B  13      10.084  18.895  17.458  1.00 11.01           O
ATOM    293  C2  T   B  13      10.201  20.117  17.395  1.00 11.40           C
ATOM    294  C2' T   B  13      13.915  20.602  16.829  1.00 16.24           C
ATOM    295 1H2' T   B  13      13.849  20.627  15.742  1.00 20.00           H
ATOM    296 2H2' T   B  13      14.140  21.585  17.238  1.00 20.00           H
ATOM    297  O2P T   B  13      16.619  23.750  20.081  1.00 20.00           O
ATOM    298  H3  T   B  13       8.186  20.390  17.259  1.00 20.00           H
ATOM    299  N3  T   B  13       9.059  20.886  17.367  1.00 10.91           N
ATOM    300  C3' T   B  13      14.986  19.636  17.307  1.00 16.83           C
ATOM    301  O3' T   B  13      14.931  18.475  16.496  1.00 18.31           O
ATOM    302  H3' T   B  13      15.978  20.091  17.278  1.00 20.00           H
ATOM    303  C4  T   B  13       9.004  22.255  17.467  1.00 11.70           C
ATOM    304  O4  T   B  13       7.906  22.775  17.651  1.00 15.73           O
ATOM    305  H4' T   B  13      14.598  18.296  18.933  1.00 20.00           H
ATOM    306  O4' T   B  13      13.121  19.737  18.812  1.00 17.77           O
ATOM    307  C4' T   B  13      14.504  19.367  18.743  1.00 21.13           C
ATOM    308  C5  T   B  13      10.310  22.918  17.520  1.00 14.30           C
ATOM    309  O5' T   B  13      15.553  21.505  19.569  1.00 17.17           O
ATOM    310  C5' T   B  13      15.335  20.116  19.807  1.00 15.92           C
ATOM    311 1H5' T   B  13      16.308  19.628  19.863  1.00 20.00           H
ATOM    312 2H5' T   B  13      14.836  20.002  20.769  1.00 20.00           H
ATOM    313  C5M T   B  13      10.412  24.427  17.679  0.00 99.00           C
ATOM    314  H6  T   B  13      12.407  22.688  17.555  1.00 20.00           H
ATOM    315  C6  T   B  13      11.457  22.184  17.500  1.00 13.11           C
ATOM    316 1H5M T   B  13      10.221  24.904  16.715  0.00  0.00           H
ATOM    317 2H5M T   B  13      11.399  24.712  18.051  0.00  0.00           H
ATOM    318 3H5M T   B  13       9.649  24.759  18.386  0.00  0.00           H
ATOM    319  P   A   B  14      16.192  17.508  16.300  1.00 20.40           P
ATOM    320  N1  A   B  14       8.412  19.200  14.094  1.00 11.95           N
ATOM    321  C1' A   B  14      12.188  15.694  14.101  1.00 17.85           C
ATOM    322  H1' A   B  14      11.309  15.129  13.776  1.00 20.00           H
ATOM    323  O1P A   B  14      16.603  16.990  17.625  1.00 20.00           O
ATOM    324  C2  A   B  14       8.398  17.880  14.043  1.00 17.18           C
ATOM    325  H2  A   B  14       7.416  17.431  14.031  1.00 20.00           H
ATOM    326  C2' A   B  14      13.379  15.254  13.239  1.00 22.14           C
ATOM    327 1H2' A   B  14      13.060  14.928  12.249  1.00 20.00           H
ATOM    328 2H2' A   B  14      14.118  16.049  13.149  1.00 20.00           H
ATOM    329  O2P A   B  14      17.173  18.178  15.427  1.00 20.00           O
ATOM    330  N3  A   B  14       9.422  17.038  14.047  1.00 14.03           N
ATOM    331  H3' A   B  14      15.069  14.043  13.877  1.00 20.00           H
ATOM    332  C3' A   B  14      13.993  14.113  14.047  1.00 19.80           C
ATOM    333  O3' A   B  14      13.381  12.847  13.844  1.00 19.32           O
ATOM    334  C4  A   B  14      10.617  17.704  14.050  1.00 12.01           C
ATOM    335  H4' A   B  14      13.467  13.656  16.060  1.00 20.00           H
ATOM    336  O4' A   B  14      12.499  15.346  15.443  1.00 17.82           O
ATOM    337  C4' A   B  14      13.681  14.552  15.477  1.00 15.05           C
ATOM    338  C5  A   B  14      10.800  19.065  14.051  1.00 12.95           C
ATOM    339  O5' A   B  14      15.462  16.329  15.489  1.00 15.14           O
ATOM    340  C5' A   B  14      14.819  15.287  16.205  1.00 17.46           C
ATOM    341 1H5' A   B  14      15.582  14.565  16.496  1.00 20.00           H
ATOM    342 2H5' A   B  14      14.392  15.710  17.114  1.00 20.00           H
ATOM    343  N6  A   B  14       9.498  21.126  14.118  1.00 16.83           N
ATOM    344  C6  A   B  14       9.594  19.809  14.082  1.00 14.10           C
ATOM    345  H61 A   B  14      10.305  21.662  13.861  1.00 20.00           H
ATOM    346  H62 A   B  14       8.565  21.529  14.125  1.00 20.00           H
ATOM    347  N7  A   B  14      12.164  19.389  14.070  1.00 13.26           N
ATOM    348  C8  A   B  14      12.748  18.217  14.084  1.00 16.90           C
ATOM    349  H8  A   B  14      13.825  18.093  14.140  1.00 20.00           H
ATOM    350  N9  A   B  14      11.881  17.148  14.054  1.00 14.64           N
ATOM    351  P   T   B  15      13.573  11.994  12.497  1.00 28.80           P
ATOM    352  N1  T   B  15      10.239  16.616  10.489  1.00 27.42           N
ATOM    353  H1' T   B  15       8.864  15.115   9.906  1.00 20.00           H
ATOM    354  C1' T   B  15       9.884  15.166  10.312  1.00 22.17           C
ATOM    355  O1P T   B  15      13.407  10.568  12.851  1.00 20.00           O
ATOM    356  O2  T   B  15       8.005  17.164  10.836  1.00 18.40           O
ATOM    357  C2  T   B  15       9.170  17.511  10.668  1.00 21.32           C
ATOM    358  C2' T   B  15      10.780  14.348   9.376  1.00 26.62           C
ATOM    359 1H2' T   B  15      10.660  14.641   8.334  1.00 20.00           H
ATOM    360 2H2' T   B  15      11.822  14.386   9.691  1.00 20.00           H
ATOM    361  O2P T   B  15      14.821  12.442  11.842  1.00 20.00           O
ATOM    362  H3  T   B  15       8.684  19.490  10.761  1.00 20.00           H
ATOM    363  N3  T   B  15       9.470  18.855  10.699  1.00 17.57           N
ATOM    364  C3' T   B  15      10.248  12.939   9.629  1.00 28.50           C
ATOM    365  O3' T   B  15       9.081  12.756   8.838  1.00 39.73           O
ATOM    366  H3' T   B  15      10.998  12.175   9.399  1.00 20.00           H
ATOM    367  C4  T   B  15      10.724  19.406  10.630  1.00 12.10           C
ATOM    368  O4  T   B  15      10.839  20.624  10.777  1.00 13.72           O
ATOM    369  H4' T   B  15       8.963  12.601  11.330  1.00 20.00           H
ATOM    370  O4' T   B  15       9.937  14.411  11.516  1.00 23.77           O
ATOM    371  C4' T   B  15       9.952  13.024  11.142  1.00 26.40           C
ATOM    372  C5  T   B  15      11.806  18.435  10.454  1.00 18.42           C
ATOM    373  O5' T   B  15      12.323  12.496  11.615  1.00 32.26           O
ATOM    374  C5' T   B  15      10.973  12.250  12.002  1.00 25.68           C
ATOM    375 1H5' T   B  15      10.763  11.180  11.929  1.00 20.00           H
ATOM    376 2H5' T   B  15      10.840  12.558  13.041  1.00 20.00           H
ATOM    377  C5M T   B  15      13.247  18.918  10.361  0.00 99.00           C
ATOM    378  H6  T   B  15      12.349  16.401  10.245  1.00 20.00           H
ATOM    379  C6  T   B  15      11.535  17.096  10.376  1.00 17.04           C
ATOM    380 1H5M T   B  15      13.941  18.086  10.238  0.00  0.00           H
ATOM    381 2H5M T   B  15      13.498  19.467  11.270  0.00  0.00           H
ATOM    382 3H5M T   B  15      13.343  19.604   9.518  0.00  0.00           H
ATOM    383  P   A   B  16       8.277  11.370   8.741  1.00 34.80           P
ATOM    384  N1  A   B  16       7.650  19.516   7.321  1.00  9.81           N
ATOM    385  C1' A   B  16       5.089  15.075   7.575  1.00 21.52           C
ATOM    386  H1' A   B  16       4.305  15.841   7.515  1.00 20.00           H
ATOM    387  O1P A   B  16       8.142  10.798  10.100  1.00 20.00           O
ATOM    388  C2  A   B  16       6.357  19.245   7.442  1.00 14.96           C
ATOM    389  H2  A   B  16       5.702  20.095   7.575  1.00 20.00           H
ATOM    390  C2' A   B  16       4.712  13.900   6.662  1.00 22.34           C
ATOM    391 1H2' A   B  16       4.022  14.239   5.896  1.00 20.00           H
ATOM    392 2H2' A   B  16       5.591  13.463   6.189  1.00 20.00           H
ATOM    393  O2P A   B  16       8.813  10.553   7.643  1.00 20.00           O
ATOM    394  N3  A   B  16       5.774  18.053   7.429  1.00 13.91           N
ATOM    395  H3' A   B  16       4.428  11.843   7.284  1.00 20.00           H
ATOM    396  C3' A   B  16       4.101  12.841   7.585  1.00 24.53           C
ATOM    397  O3' A   B  16       2.677  12.855   7.682  1.00 30.04           O
ATOM    398  C4  A   B  16       6.672  17.041   7.270  1.00 14.86           C
ATOM    399  H4' A   B  16       3.990  13.118   9.697  1.00 20.00           H
ATOM    400  O4' A   B  16       5.154  14.579   8.896  1.00 21.13           O
ATOM    401  C4' A   B  16       4.746  13.219   8.920  1.00 20.73           C
ATOM    402  C5  A   B  16       8.026  17.161   7.101  1.00 14.23           C
ATOM    403  O5' A   B  16       6.858  11.979   8.315  1.00 36.25           O
ATOM    404  C5' A   B  16       5.916  12.307   9.318  1.00 27.91           C
ATOM    405 1H5' A   B  16       5.502  11.367   9.680  1.00 20.00           H
ATOM    406 2H5' A   B  16       6.452  12.794  10.133  1.00 20.00           H
ATOM    407  N6  A   B  16       9.749  18.880   7.053  1.00 12.27           N
ATOM    408  C6  A   B  16       8.487  18.499   7.144  1.00 10.10           C
ATOM    409  H61 A   B  16      10.449  18.190   6.866  1.00 20.00           H
ATOM    410  H62 A   B  16       9.951  19.870   7.147  1.00 20.00           H
ATOM    411  N7  A   B  16       8.634  15.903   6.960  1.00 18.45           N
ATOM    412  C8  A   B  16       7.622  15.078   7.078  1.00 15.57           C
ATOM    413  H8  A   B  16       7.730  13.999   7.056  1.00 20.00           H
ATOM    414  N9  A   B  16       6.404  15.691   7.269  1.00 20.33           N
ATOM    415  P   T   B  17       1.725  12.518   6.420  1.00 31.28           P
ATOM    416  N1  T   B  17       4.087  17.685   4.214  1.00 17.05           N
ATOM    417  H1' T   B  17       2.273  18.678   4.758  1.00 20.00           H
ATOM    418  C1' T   B  17       2.633  17.659   4.567  1.00 22.07           C
ATOM    419  O1P T   B  17       0.392  12.119   6.928  1.00 20.00           O
ATOM    420  O2  T   B  17       4.164  20.003   4.188  1.00 13.38           O
ATOM    421  C2  T   B  17       4.743  18.926   4.206  1.00 12.53           C
ATOM    422  C2' T   B  17       1.730  17.003   3.518  1.00 21.24           C
ATOM    423 1H2' T   B  17       1.433  17.740   2.781  1.00 20.00           H
ATOM    424 2H2' T   B  17       2.237  16.175   3.027  1.00 20.00           H
ATOM    425  O2P T   B  17       2.461  11.608   5.515  1.00 20.00           O
ATOM    426  H3  T   B  17       6.584  19.796   4.118  1.00 20.00           H
ATOM    427  N3  T   B  17       6.112  18.905   4.045  1.00 12.08           N
ATOM    428  C3' T   B  17       0.539  16.424   4.296  1.00 30.05           C
ATOM    429  O3' T   B  17      -0.669  17.183   4.159  1.00 27.65           O
ATOM    430  H3' T   B  17       0.348  15.400   3.970  1.00 20.00           H
ATOM    431  C4  T   B  17       6.882  17.786   3.859  1.00 10.59           C
ATOM    432  O4  T   B  17       8.099  17.923   3.726  1.00 14.74           O
ATOM    433  H4' T   B  17       0.503  17.121   6.328  1.00 20.00           H
ATOM    434  O4' T   B  17       2.441  16.861   5.716  1.00 22.80           O
ATOM    435  C4' T   B  17       1.088  16.413   5.739  1.00 24.73           C
ATOM    436  C5  T   B  17       6.135  16.530   3.781  1.00 12.84           C
ATOM    437  O5' T   B  17       1.607  13.967   5.726  1.00 22.08           O
ATOM    438  C5' T   B  17       1.009  15.045   6.436  1.00 17.52           C
ATOM    439 1H5' T   B  17      -0.039  14.806   6.609  1.00 20.00           H
ATOM    440 2H5' T   B  17       1.504  15.141   7.403  1.00 20.00           H
ATOM    441  C5M T   B  17       6.866  15.227   3.500  0.00 99.00           C
ATOM    442  H6  T   B  17       4.238  15.581   3.968  1.00 20.00           H
ATOM    443  C6  T   B  17       4.783  16.516   3.973  1.00 13.70           C
ATOM    444 1H5M T   B  17       6.183  14.376   3.520  0.00  0.00           H
ATOM    445 2H5M T   B  17       7.646  15.084   4.249  0.00  0.00           H
ATOM    446 3H5M T   B  17       7.347  15.291   2.524  0.00  0.00           H
ATOM    447  P   A   B  18      -1.493  17.289   2.759  1.00 26.44           P
ATOM    448  N1  A   B  18       7.388  20.107   0.699  1.00 11.96           N
ATOM    449  C1' A   B  18       2.282  20.563   0.929  1.00 15.24           C
ATOM    450  H1' A   B  18       2.689  21.577   1.006  1.00 20.00           H
ATOM    451  O1P A   B  18      -2.879  17.729   3.027  1.00 20.00           O
ATOM    452  C2  A   B  18       6.589  21.151   0.870  1.00 13.27           C
ATOM    453  H2  A   B  18       7.074  22.108   1.011  1.00 20.00           H
ATOM    454  C2' A   B  18       1.256  20.510  -0.198  1.00 14.36           C
ATOM    455 1H2' A   B  18       1.568  21.189  -0.976  1.00 20.00           H
ATOM    456 2H2' A   B  18       1.151  19.499  -0.588  1.00 20.00           H
ATOM    457  O2P A   B  18      -1.261  16.062   1.960  1.00 20.00           O
ATOM    458  N3  A   B  18       5.264  21.165   0.857  1.00 12.00           N
ATOM    459  H3' A   B  18      -0.858  20.218   0.115  1.00 20.00           H
ATOM    460  C3' A   B  18      -0.084  20.927   0.416  1.00 17.61           C
ATOM    461  O3' A   B  18      -0.503  22.249   0.051  1.00 17.99           O
ATOM    462  C4  A   B  18       4.734  19.918   0.744  1.00 11.85           C
ATOM    463  H4' A   B  18       0.144  21.748   2.407  1.00 20.00           H
ATOM    464  O4' A   B  18       1.540  20.276   2.084  1.00 16.57           O
ATOM    465  C4' A   B  18       0.215  20.772   1.923  1.00 18.64           C
ATOM    466  C5  A   B  18       5.418  18.741   0.579  1.00 12.43           C
ATOM    467  O5' A   B  18      -0.732  18.503   2.033  1.00 19.68           O
ATOM    468  C5' A   B  18      -0.730  19.795   2.628  1.00 18.89           C
ATOM    469 1H5' A   B  18      -1.742  20.196   2.615  1.00 20.00           H
ATOM    470 2H5' A   B  18      -0.400  19.711   3.664  1.00 20.00           H
ATOM    471  N6  A   B  18       7.726  17.948   0.453  1.00 13.01           N
ATOM    472  C6  A   B  18       6.829  18.908   0.570  1.00 12.08           C
ATOM    473  H61 A   B  18       7.434  17.005   0.609  1.00 20.00           H
ATOM    474  H62 A   B  18       8.694  18.224   0.599  1.00 20.00           H
ATOM    475  N7  A   B  18       4.528  17.657   0.446  1.00 13.59           N
ATOM    476  C8  A   B  18       3.355  18.227   0.608  1.00 11.10           C
ATOM    477  H8  A   B  18       2.418  17.681   0.614  1.00 20.00           H
ATOM    478  N9  A   B  18       3.398  19.594   0.767  1.00 13.50           N
ATOM    479  P   C   B  19      -0.792  22.707  -1.482  1.00 16.01           P
ATOM    480  N1  C   B  19       4.622  21.345  -2.768  1.00 11.50           N
ATOM    481  C1' C   B  19       4.191  22.776  -2.753  1.00 13.12           C
ATOM    482  H1' C   B  19       5.070  23.422  -2.823  1.00 20.00           H
ATOM    483  O1P C   B  19      -1.649  23.910  -1.522  1.00 20.00           O
ATOM    484  O2  C   B  19       6.808  21.950  -3.168  1.00 14.86           O
ATOM    485  C2  C   B  19       5.985  21.062  -2.930  1.00 11.83           C
ATOM    486  C2' C   B  19       3.225  23.142  -3.874  1.00 10.26           C
ATOM    487 1H2' C   B  19       3.746  23.238  -4.826  1.00 20.00           H
ATOM    488 2H2' C   B  19       2.411  22.418  -3.941  1.00 20.00           H
ATOM    489  O2P C   B  19      -1.138  21.535  -2.318  1.00 20.00           O
ATOM    490  N3  C   B  19       6.431  19.780  -2.930  1.00 10.91           N
ATOM    491  H3' C   B  19       1.634  24.594  -3.680  1.00 20.00           H
ATOM    492  O3' C   B  19       3.473  25.524  -3.886  1.00 11.97           O
ATOM    493  C3' C   B  19       2.675  24.471  -3.368  1.00 10.49           C
ATOM    494  C4  C   B  19       5.567  18.814  -2.742  1.00  7.99           C
ATOM    495  N4  C   B  19       6.077  17.626  -2.592  1.00 15.71           N
ATOM    496  C4' C   B  19       2.766  24.318  -1.834  1.00 11.52           C
ATOM    497  O4' C   B  19       3.503  23.125  -1.575  1.00 11.57           O
ATOM    498  H4' C   B  19       3.273  25.180  -1.396  1.00 20.00           H
ATOM    499  H41 C   B  19       5.568  17.042  -1.951  1.00 20.00           H
ATOM    500  H42 C   B  19       7.096  17.625  -2.599  1.00 20.00           H
ATOM    501  H5  C   B  19       3.458  18.214  -2.507  1.00 20.00           H
ATOM    502  C5  C   B  19       4.162  19.020  -2.639  1.00  8.79           C
ATOM    503  C5' C   B  19       1.361  24.194  -1.241  1.00 16.46           C
ATOM    504  O5' C   B  19       0.666  23.167  -1.932  1.00 14.28           O
ATOM    505 1H5' C   B  19       0.823  25.136  -1.357  1.00 20.00           H
ATOM    506 2H5' C   B  19       1.438  23.963  -0.176  1.00 20.00           H
ATOM    507  C6  C   B  19       3.717  20.308  -2.664  1.00 13.94           C
ATOM    508  H6  C   B  19       2.655  20.539  -2.569  1.00 20.00           H
ATOM    509 HO3' C   B  19       3.518  25.408  -4.835  1.00  0.00           H
TER     510      C   B  19
HETATM  511  H1  RES    20       7.470  14.542  13.841  1.00  0.00           H
HETATM  512  O1  RES    20       9.766  26.130  -2.591  1.00  0.00           O
HETATM  513  C1  RES    20       6.381  14.500  13.755  1.00  0.00           C
HETATM  514  N1  RES    20       4.541  14.773  12.355  1.00  0.00           N
HETATM  515  C10 RES    20       1.463  15.432  10.383  1.00  0.00           C
HETATM  516  H10 RES    20       6.129  16.004  15.233  1.00  0.00           H
HETATM  517  C11 RES    20       1.896  18.570   8.984  1.00  0.00           C
HETATM  518  H11 RES    20       4.805  17.224  11.291  1.00  0.00           H
HETATM  519  C12 RES    20       1.654  19.644   8.064  1.00  0.00           C
HETATM  520  H12 RES    20       2.152  13.786  11.561  1.00  0.00           H
HETATM  521  C13 RES    20       2.683  20.561   7.822  1.00  0.00           C
HETATM  522  H13 RES    20       0.537  14.948  10.086  1.00  0.00           H
HETATM  523  H14 RES    20       3.838  19.133   9.725  1.00  0.00           H
HETATM  524  C14 RES    20       2.459  21.534   6.874  1.00  0.00           C
HETATM  525  C15 RES    20       0.437  19.743   7.365  1.00  0.00           C
HETATM  526  H15 RES    20       3.645  20.511   8.320  1.00  0.00           H
HETATM  527  H16 RES    20      -0.362  19.032   7.553  1.00  0.00           H
HETATM  528  C16 RES    20       1.293  21.617   6.167  1.00  0.00           C
HETATM  529  C17 RES    20       2.596  23.034   5.433  1.00  0.00           C
HETATM  530  H17 RES    20       4.296  22.599   6.701  1.00  0.00           H
HETATM  531  C18 RES    20       0.248  20.730   6.392  1.00  0.00           C
HETATM  532  H18 RES    20      -0.673  20.785   5.821  1.00  0.00           H
HETATM  533  H19 RES    20       3.439  22.501   2.965  1.00  0.00           H
HETATM  534  C19 RES    20       3.168  23.975   4.533  1.00  0.00           C
HETATM  535  C2  RES    20       5.881  13.096  13.353  1.00  0.00           C
HETATM  536  N2  RES    20       5.786  15.048  15.026  1.00  0.00           N
HETATM  537  H2  RES    20       5.798  12.402  14.193  1.00  0.00           H
HETATM  538  C20 RES    20       4.277  24.441   2.490  1.00  0.00           C
HETATM  539  H20 RES    20       3.209  25.549   6.010  1.00  0.00           H
HETATM  540  C21 RES    20       3.581  23.534   3.275  1.00  0.00           C
HETATM  541  H21 RES    20       5.099  23.303   0.906  1.00  0.00           H
HETATM  542  H22 RES    20       4.471  27.133   4.546  1.00  0.00           H
HETATM  543  C22 RES    20       4.551  25.710   2.918  1.00  0.00           C
HETATM  544  H23 RES    20       7.421  27.407   1.126  1.00  0.00           H
HETATM  545  C23 RES    20       3.472  25.263   4.994  1.00  0.00           C
HETATM  546  C24 RES    20       4.175  26.155   4.180  1.00  0.00           C
HETATM  547  H24 RES    20       6.235  23.819  -0.941  1.00  0.00           H
HETATM  548  H25 RES    20       9.247  27.734  -0.469  1.00  0.00           H
HETATM  549  C25 RES    20       5.636  25.385   1.176  1.00  0.00           C
HETATM  550  H26 RES    20       8.025  24.208  -2.602  1.00  0.00           H
HETATM  551  C26 RES    20       6.682  25.599   0.201  1.00  0.00           C
HETATM  552  C27 RES    20       7.543  26.696   0.310  1.00  0.00           C
HETATM  553  H27 RES    20      11.054  27.713  -2.136  1.00  0.00           H
HETATM  554  H28 RES    20      11.779  26.336  -3.012  1.00  0.00           H
HETATM  555  C28 RES    20       6.873  24.693  -0.847  1.00  0.00           C
HETATM  556  C29 RES    20       8.586  26.880  -0.595  1.00  0.00           C
HETATM  557  H29 RES    20      11.386  26.174  -1.274  1.00  0.00           H
HETATM  558  N3  RES    20       3.053  18.493   9.720  1.00  0.00           N
HETATM  559  H3  RES    20       6.569  12.668  12.616  1.00  0.00           H
HETATM  560  C3  RES    20       5.873  15.337  12.593  1.00  0.00           C
HETATM  561  C30 RES    20       7.891  24.900  -1.778  1.00  0.00           C
HETATM  562  C31 RES    20       8.758  25.982  -1.652  1.00  0.00           C
HETATM  563  C32 RES    20      11.077  26.622  -2.224  1.00  0.00           C
HETATM  564  H4  RES    20       5.837  16.393  12.875  1.00  0.00           H
HETATM  565  N4  RES    20       1.045  17.471   9.104  1.00  0.00           N
HETATM  566  C4  RES    20       4.524  13.341  12.668  1.00  0.00           C
HETATM  567  H5  RES    20       6.501  15.204  11.704  1.00  0.00           H
HETATM  568  N5  RES    20       3.324  22.456   6.440  1.00  0.00           N
HETATM  569  C5  RES    20       3.609  15.404  11.562  1.00  0.00           C
HETATM  570  N6  RES    20       1.394  22.553   5.272  1.00  0.00           N
HETATM  571  C6  RES    20       3.884  16.691  11.082  1.00  0.00           C
HETATM  572  H6  RES    20       3.696  13.103  13.340  1.00  0.00           H
HETATM  573  C7  RES    20       2.390  14.786  11.211  1.00  0.00           C
HETATM  574  N7  RES    20       4.936  24.204   1.342  1.00  0.00           N
HETATM  575  H7  RES    20       4.445  12.739  11.760  1.00  0.00           H
HETATM  576  C8  RES    20       2.947  17.297  10.280  1.00  0.00           C
HETATM  577  N8  RES    20       5.349  26.285   2.073  1.00  0.00           N
HETATM  578  H8  RES    20       4.756  15.129  14.929  1.00  0.00           H
HETATM  579  H9  RES    20       5.991  14.446  15.837  1.00  0.00           H
HETATM  580  C9  RES    20       1.769  16.705   9.924  1.00  0.00           C
CONECT   40   39
CONECT   56   55
CONECT   61   58
CONECT   41   39
CONECT   57   55
CONECT   62   58
CONECT   63   58
CONECT   35   51   33   34   39
CONECT   38   33   37   44
CONECT   39   35   40   41   45
CONECT   45   52   39   46   47
CONECT   48   49   53   44
CONECT   52   50   51   55   45
CONECT   53   48   58   60
CONECT   55   52   54   56   57
CONECT   58   53   61   62   63
CONECT   60   53   59   33
CONECT   34   35
CONECT   43   44
CONECT   47   45
CONECT   50   52
CONECT   59   60
CONECT   33   60   35   38
CONECT   44   48   38   43
CONECT   36   32
CONECT   37   38
CONECT   42   32
CONECT   46   64   45
CONECT   49   48
CONECT   51   52   35
CONECT   54   55   32
CONECT   32   13   54   36   42
CONECT   72   71
CONECT   86   85
CONECT   73   71
CONECT   87   85
CONECT   66   81   95   67   71
CONECT   69   65   70   75
CONECT   71   66   72   73   77
CONECT   77   78   82   71   76
CONECT   79   83   95   75
CONECT   82   80   81   85   77
CONECT   83   79   89   92
CONECT   85   82   84   86   87
CONECT   89   83   88   65
CONECT   93   92   94   95
CONECT   67   66
CONECT   70   69
CONECT   76   77
CONECT   80   82
CONECT   90   88
CONECT   91   88
CONECT   94   93
CONECT   65   89   69
CONECT   75   79   69
CONECT   88   89   90   91
CONECT   92   83   93
CONECT   95   79   93   66
CONECT   68   64
CONECT   74   64
CONECT   78   96   77
CONECT   81   82   66
CONECT   84   85   64
CONECT   64   84   68   74   46
CONECT  104  103
CONECT  120  119
CONECT  125  122
CONECT  105  103
CONECT  121  119
CONECT  126  122
CONECT  127  122
CONECT   99  115   97   98  103
CONECT  102  108   97  101
CONECT  103  105  109   99  104
CONECT  109  110  111  116  103
CONECT  112  108  113  117
CONECT  116  109  114  115  119
CONECT  117  112  122  124
CONECT  119  116  118  120  121
CONECT  122  117  125  126  127
CONECT  124  117  123   97
CONECT   98   99
CONECT  107  108
CONECT  111  109
CONECT  114  116
CONECT  123  124
CONECT   97  124   99  102
CONECT  108  107  112  102
CONECT  100   96
CONECT  101  102
CONECT  106   96
CONECT  110  109  128
CONECT  113  112
CONECT  115  116   99
CONECT  118  119   96
CONECT   96  106  118   78  100
CONECT  136  135
CONECT  150  149
CONECT  137  135
CONECT  151  149
CONECT  130  135  145  159  131
CONECT  133  139  129  134
CONECT  135  136  137  141  130
CONECT  141  135  140  142  146
CONECT  143  139  147  159
CONECT  146  141  144  145  149
CONECT  147  143  153  156
CONECT  149  146  148  150  151
CONECT  153  147  152  129
CONECT  157  156  158  159
CONECT  131  130
CONECT  134  133
CONECT  140  141
CONECT  144  146
CONECT  154  152
CONECT  155  152
CONECT  158  157
CONECT  129  153  133
CONECT  139  143  133
CONECT  152  153  154  155
CONECT  156  147  157
CONECT  159  143  157  130
CONECT  132  128
CONECT  138  128
CONECT  142  141  160
CONECT  145  146  130
CONECT  148  149  128
CONECT  128  138  148  110  132
CONECT  168  167
CONECT  184  183
CONECT  189  186
CONECT  169  167
CONECT  185  183
CONECT  190  186
CONECT  191  186
CONECT  163  161  179  162  167
CONECT  166  161  165  172
CONECT  167  163  168  169  173
CONECT  173  175  180  167  174
CONECT  176  177  181  172
CONECT  180  178  179  183  173
CONECT  181  188  176  186
CONECT  183  180  182  184  185
CONECT  186  181  189  190  191
CONECT  188  161  181  187
CONECT  162  163
CONECT  171  172
CONECT  175  173
CONECT  178  180
CONECT  187  188
CONECT  161  188  163  166
CONECT  172  176  166  171
CONECT  164  160
CONECT  165  166
CONECT  170  160
CONECT  174  192  173
CONECT  177  176
CONECT  179  180  163
CONECT  182  160  183
CONECT  160  142  182  164  170
CONECT  200  199
CONECT  214  213
CONECT  201  199
CONECT  215  213
CONECT  194  209  195  199  223
CONECT  197  193  198  203
CONECT  199  205  194  200  201
CONECT  205  204  206  210  199
CONECT  207  211  203  223
CONECT  210  205  208  209  213
CONECT  211  207  217  220
CONECT  213  210  212  214  215
CONECT  217  211  216  193
CONECT  221  220  222  223
CONECT  195  194
CONECT  198  197
CONECT  204  205
CONECT  208  210
CONECT  218  216
CONECT  219  216
CONECT  222  221
CONECT  193  197  217
CONECT  203  207  197
CONECT  216  217  218  219
CONECT  220  211  221
CONECT  223  207  194  221
CONECT  196  192
CONECT  202  192
CONECT  206  205  224
CONECT  209  210  194
CONECT  212  213  192
CONECT  192  212  196  202  174
CONECT  232  231
CONECT  250  248
CONECT  233  231
CONECT  251  248
CONECT  226  225  227  231  242
CONECT  230  225  229  235
CONECT  231  226  232  233  238
CONECT  238  231  236  237  241
CONECT  239  247  235  240
CONECT  241  248  238  242  243
CONECT  247  246  252  239
CONECT  248  249  250  251  241
CONECT  252  247  253  225
CONECT  227  226
CONECT  236  238
CONECT  243  241
CONECT  244  240
CONECT  245  240
CONECT  246  247
CONECT  253  252
CONECT  254  237
CONECT  225  252  226  230
CONECT  235  230  239
CONECT  240  244  245  239
CONECT  228  224
CONECT  229  230
CONECT  234  224
CONECT  237  238  254
CONECT  242  226  241
CONECT  249  248  224
CONECT  224  206  249  228  234
CONECT  295  294
CONECT  311  310
CONECT  316  313
CONECT  296  294
CONECT  312  310
CONECT  317  313
CONECT  318  313
CONECT  290  288  289  294  306
CONECT  293  288  292  299
CONECT  294  290  295  296  300
CONECT  300  294  301  302  307
CONECT  303  299  304  308
CONECT  307  300  305  306  310
CONECT  308  303  313  315
CONECT  310  307  309  311  312
CONECT  313  308  316  317  318
CONECT  315  288  308  314
CONECT  289  290
CONECT  298  299
CONECT  302  300
CONECT  305  307
CONECT  314  315
CONECT  288  290  293  315
CONECT  299  293  298  303
CONECT  291  287
CONECT  292  293
CONECT  297  287
CONECT  301  300  319
CONECT  304  303
CONECT  306  290  307
CONECT  309  287  310
CONECT  287  268  291  297  309
CONECT  327  326
CONECT  341  340
CONECT  328  326
CONECT  342  340
CONECT  321  322  326  336  350
CONECT  324  320  325  330
CONECT  326  321  327  328  332
CONECT  332  326  331  333  337
CONECT  334  330  338  350
CONECT  337  332  335  336  340
CONECT  338  334  344  347
CONECT  340  337  339  341  342
CONECT  344  320  338  343
CONECT  348  347  349  350
CONECT  322  321
CONECT  325  324
CONECT  331  332
CONECT  335  337
CONECT  345  343
CONECT  346  343
CONECT  349  348
CONECT  320  324  344
CONECT  330  324  334
CONECT  343  344  345  346
CONECT  347  338  348
CONECT  350  321  334  348
CONECT  323  319
CONECT  329  319
CONECT  333  332  351
CONECT  336  321  337
CONECT  339  319  340
CONECT  319  301  323  329  339
CONECT  359  358
CONECT  375  374
CONECT  380  377
CONECT  360  358
CONECT  376  374
CONECT  381  377
CONECT  382  377
CONECT  354  352  353  358  370
CONECT  357  352  356  363
CONECT  358  354  359  360  364
CONECT  364  358  365  366  371
CONECT  367  363  368  372
CONECT  371  364  369  370  374
CONECT  372  367  377  379
CONECT  374  371  373  375  376
CONECT  377  372  380  381  382
CONECT  379  352  372  378
CONECT  353  354
CONECT  362  363
CONECT  366  364
CONECT  369  371
CONECT  378  379
CONECT  352  354  357  379
CONECT  363  357  362  367
CONECT  355  351
CONECT  356  357
CONECT  361  351
CONECT  365  364  383
CONECT  368  367
CONECT  370  354  371
CONECT  373  351  374
CONECT  351  333  355  361  373
CONECT  391  390
CONECT  405  404
CONECT  392  390
CONECT  406  404
CONECT  385  386  390  400  414
CONECT  388  384  389  394
CONECT  390  385  391  392  396
CONECT  396  390  395  397  401
CONECT  398  394  402  414
CONECT  401  396  399  400  404
CONECT  402  398  408  411
CONECT  404  401  403  405  406
CONECT  408  384  402  407
CONECT  412  411  413  414
CONECT  386  385
CONECT  389  388
CONECT  395  396
CONECT  399  401
CONECT  409  407
CONECT  410  407
CONECT  413  412
CONECT  384  388  408
CONECT  394  388  398
CONECT  407  408  409  410
CONECT  411  402  412
CONECT  414  385  398  412
CONECT  387  383
CONECT  393  383
CONECT  397  396  415
CONECT  400  385  401
CONECT  403  383  404
CONECT  383  365  387  393  403
CONECT  423  422
CONECT  439  438
CONECT  444  441
CONECT  424  422
CONECT  440  438
CONECT  445  441
CONECT  446  441
CONECT  418  416  417  422  434
CONECT  421  416  420  427
CONECT  422  418  423  424  428
CONECT  428  422  429  430  435
CONECT  431  427  432  436
CONECT  435  428  433  434  438
CONECT  436  431  441  443
CONECT  438  435  437  439  440
CONECT  441  436  445  444  446
CONECT  443  416  436  442
CONECT  417  418
CONECT  426  427
CONECT  430  428
CONECT  433  435
CONECT  442  443
CONECT  416  418  421  443
CONECT  427  421  426  431
CONECT  419  415
CONECT  420  421
CONECT  425  415
CONECT  429  428  447
CONECT  432  431
CONECT  434  418  435
CONECT  437  415  438
CONECT  415  397  419  425  437
CONECT  455  454
CONECT  469  468
CONECT  456  454
CONECT  470  468
CONECT  449  450  454  464  478
CONECT  452  448  453  458
CONECT  454  449  455  456  460
CONECT  460  454  459  461  465
CONECT  462  458  466  478
CONECT  465  460  463  464  468
CONECT  466  462  472  475
CONECT  468  465  467  469  470
CONECT  472  448  466  471
CONECT  476  475  477  478
CONECT  450  449
CONECT  453  452
CONECT  459  460
CONECT  463  465
CONECT  473  471
CONECT  474  471
CONECT  477  476
CONECT  448  452  472
CONECT  458  452  462
CONECT  471  472  473  474
CONECT  475  466  476
CONECT  478  449  462  476
CONECT  451  447
CONECT  457  447
CONECT  461  460  479
CONECT  464  449  465
CONECT  467  447  468
CONECT  447  429  451  457  467
CONECT  487  486
CONECT  505  503
CONECT  488  486
CONECT  506  503
CONECT  481  480  482  486  497
CONECT  485  480  484  490
CONECT  486  481  487  488  493
CONECT  493  486  491  492  496
CONECT  494  490  495  502
CONECT  496  493  497  498  503
CONECT  502  494  501  507
CONECT  503  496  504  505  506
CONECT  507  480  502  508
CONECT  482  481
CONECT  491  493
CONECT  498  496
CONECT  499  495
CONECT  500  495
CONECT  501  502
CONECT  508  507
CONECT  509  492
CONECT  480  481  485  507
CONECT  490  485  494
CONECT  495  494  499  500
CONECT  483  479
CONECT  484  485
CONECT  489  479
CONECT  492  493  509
CONECT  497  481  496
CONECT  504  479  503
CONECT  479  461  483  489  504
CONECT  513  511  535  536  560
CONECT  515  522  573  580
CONECT  517  519  558  565
CONECT  519  517  521  525
CONECT  521  519  524  526
CONECT  524  521  528  568
CONECT  525  519  527  531
CONECT  528  524  531  570
CONECT  529  534  568  570
CONECT  531  525  528  532
CONECT  534  529  540  545
CONECT  535  513  537  559  566
CONECT  538  540  543  574
CONECT  540  533  534  538
CONECT  543  538  546  577
CONECT  545  534  539  546
CONECT  546  542  543  545
CONECT  549  551  574  577
CONECT  551  549  552  555
CONECT  552  544  551  556
CONECT  555  547  551  561
CONECT  556  548  552  562
CONECT  560  513  514  564  567
CONECT  561  550  555  562
CONECT  562  512  556  561
CONECT  563  512  553  554  557
CONECT  566  514  535  572  575
CONECT  569  514  571  573
CONECT  571  518  569  576
CONECT  573  515  520  569
CONECT  576  558  571  580
CONECT  580  515  565  576
CONECT  511  513
CONECT  516  536
CONECT  518  571
CONECT  520  573
CONECT  522  515
CONECT  523  558
CONECT  526  521
CONECT  527  525
CONECT  530  568
CONECT  532  531
CONECT  533  540
CONECT  537  535
CONECT  539  545
CONECT  541  574
CONECT  542  546
CONECT  544  552
CONECT  547  555
CONECT  548  556
CONECT  550  561
CONECT  553  563
CONECT  554  563
CONECT  557  563
CONECT  559  535
CONECT  564  560
CONECT  567  560
CONECT  572  566
CONECT  575  566
CONECT  578  536
CONECT  579  536
CONECT  514  560  566  569
CONECT  536  513  516  578  579
CONECT  558  517  523  576
CONECT  565  517  580
CONECT  568  524  529  530
CONECT  570  528  529
CONECT  574  538  541  549
CONECT  577  543  549
CONECT  512  562  563
END
