# Supplementary material for: Comparative in silico study of congocidine congeners as potential inhibitors of African swine fever virus
Source: PLoS One. 2019 Aug 28;14(8):e0221175. doi: 10.1371/journal.pone.0221175 (PMC6713398; doi:10.1371/journal.pone.0221175)
Supplement: S4 Data — (ZIP) [file pone.0221175.s004.zip › S4 Data Minimized PDB for predictta/tribzconf2ME.pdb]

HEADER                                            01-JAN-01   CITR              
EXPDTA    THEORETICAL MODEL                                                     
REMARK   3                                                                      
REMARK   3 REFINEMENT.                                                          
REMARK   3   PROGRAM 1                  ICM 3.8                                 
REMARK   3   AUTHORS 1      R.ABAGYAN, M.TOTROV                                 
REMARK  76                                                                      
REMARK  76 DNA (5'-D(CPGPTPAPTPAPTPAPCPG)-3'); CHAIN: A, B; ENGINEERED:         
CRYST1   25.180   39.110   53.470  90.00  90.00  90.00 P 21 21 21               
ATOM      1  N1  G   A   2       9.410  19.622  -2.698  1.00 15.68           N
ATOM      2  H1  G   A   2       8.427  19.703  -2.484  1.00 20.00           H
ATOM      3  H1' G   A   2      14.007  20.931  -4.207  1.00 20.00           H
ATOM      4  C1' G   A   2      14.402  20.201  -3.500  1.00 24.61           C
ATOM      5  N2  G   A   2       9.588  21.876  -2.539  1.00 14.57           N
ATOM      6  C2  G   A   2      10.177  20.729  -2.698  1.00 16.05           C
ATOM      7  C2' G   A   2      14.815  20.938  -2.217  1.00 27.40           C
ATOM      8 1H2' G   A   2      14.674  22.012  -2.355  1.00 20.00           H
ATOM      9 2H2' G   A   2      14.228  20.614  -1.358  1.00 20.00           H
ATOM     10  H21 G   A   2      10.173  22.596  -2.163  1.00 20.00           H
ATOM     11  H22 G   A   2       8.576  21.895  -2.431  1.00 20.00           H
ATOM     12  N3  G   A   2      11.495  20.754  -2.863  1.00 13.29           N
ATOM     13  O3' G   A   2      17.077  21.763  -1.961  1.00 24.39           O
ATOM     14  H3' G   A   2      16.410  19.964  -1.112  1.00 20.00           H
ATOM     15  C3' G   A   2      16.287  20.589  -2.000  1.00 27.62           C
ATOM     16  C4  G   A   2      12.013  19.501  -3.024  1.00 15.70           C
ATOM     17  C4' G   A   2      16.691  19.856  -3.280  1.00 29.19           C
ATOM     18  H4' G   A   2      17.279  20.563  -3.862  1.00 20.00           H
ATOM     19  O4' G   A   2      15.536  19.548  -4.050  1.00 19.51           O
ATOM     20  C5  G   A   2      11.329  18.301  -3.050  1.00 14.91           C
ATOM     21  C5' G   A   2      17.553  18.600  -3.067  1.00 32.74           C
ATOM     22  O5' G   A   2      16.901  17.623  -2.269  1.00 27.54           O
ATOM     23 1H5' G   A   2      18.483  18.905  -2.582  1.00 20.00           H
ATOM     24 2H5' G   A   2      17.783  18.191  -4.050  1.00 20.00           H
ATOM     25  C6  G   A   2       9.899  18.342  -2.862  1.00 14.69           C
ATOM     26  O6  G   A   2       9.068  17.438  -2.932  1.00 16.78           O
ATOM     27  N7  G   A   2      12.226  17.247  -3.327  1.00 17.99           N
ATOM     28  H8  G   A   2      14.309  17.319  -3.594  1.00 20.00           H
ATOM     29  C8  G   A   2      13.386  17.843  -3.396  1.00 21.53           C
ATOM     30  N9  G   A   2      13.336  19.207  -3.250  1.00 18.23           N
ATOM     31 HO5' G   A   2      16.852  16.780  -2.725  1.00  0.00           H
ATOM     32  P   T   A   3      17.373  22.577  -0.613  1.00 25.04           P
ATOM     33  N1  T   A   3      12.148  22.310   0.922  1.00 11.60           N
ATOM     34  H1' T   A   3      11.781  24.318   1.182  1.00 20.00           H
ATOM     35  C1' T   A   3      12.629  23.709   0.870  1.00 12.33           C
ATOM     36  O1P T   A   3      18.274  23.680  -0.996  1.00 20.00           O
ATOM     37  O2  T   A   3      10.086  23.071   0.162  1.00 11.64           O
ATOM     38  C2  T   A   3      10.778  22.153   0.631  1.00  9.66           C
ATOM     39  C2' T   A   3      13.730  24.205   1.797  1.00 10.78           C
ATOM     40 1H2' T   A   3      13.351  24.479   2.785  1.00 20.00           H
ATOM     41 2H2' T   A   3      14.561  23.504   1.878  1.00 20.00           H
ATOM     42  O2P T   A   3      17.779  21.603   0.407  1.00 20.00           O
ATOM     43  H3  T   A   3       9.300  20.735   0.592  1.00 20.00           H
ATOM     44  N3  T   A   3      10.303  20.862   0.616  1.00 14.43           N
ATOM     45  C3' T   A   3      14.136  25.436   0.994  1.00 15.33           C
ATOM     46  O3' T   A   3      13.153  26.461   1.024  1.00 14.56           O
ATOM     47  H3' T   A   3      15.129  25.795   1.273  1.00 20.00           H
ATOM     48  C4  T   A   3      11.070  19.727   0.702  1.00 11.05           C
ATOM     49  O4  T   A   3      10.531  18.647   0.482  1.00 14.49           O
ATOM     50  H4' T   A   3      13.879  25.769  -1.092  1.00 20.00           H
ATOM     51  O4' T   A   3      13.003  24.016  -0.477  1.00 14.25           O
ATOM     52  C4' T   A   3      14.105  24.923  -0.441  1.00 16.73           C
ATOM     53  C5  T   A   3      12.509  19.968   0.873  1.00 14.98           C
ATOM     54  O5' T   A   3      15.925  23.189  -0.252  1.00 22.11           O
ATOM     55  C5' T   A   3      15.454  24.351  -0.917  1.00 19.43           C
ATOM     56 1H5' T   A   3      16.198  25.135  -0.774  1.00 20.00           H
ATOM     57 2H5' T   A   3      15.394  24.150  -1.982  1.00 20.00           H
ATOM     58  C5M T   A   3      13.461  18.792   0.815  0.00 99.00           C
ATOM     59  H6  T   A   3      14.070  21.403   1.136  1.00 20.00           H
ATOM     60  C6  T   A   3      13.000  21.230   1.017  1.00 15.93           C
ATOM     61 1H5M T   A   3      13.254  18.120   1.653  0.00  0.00           H
ATOM     62 2H5M T   A   3      13.278  18.244  -0.114  0.00  0.00           H
ATOM     63 3H5M T   A   3      14.505  19.126   0.845  0.00  0.00           H
ATOM     64  P   A   A   4      13.316  27.755   1.940  1.00 15.21           P
ATOM     65  N1  A   A   4       7.667  21.447   4.141  1.00  9.98           N
ATOM     66  C1' A   A   4       8.911  26.385   4.286  1.00 10.44           C
ATOM     67  H1' A   A   4       7.859  26.333   4.598  1.00 20.00           H
ATOM     68  O1P A   A   4      13.297  28.899   1.015  1.00 20.00           O
ATOM     69  C2  A   A   4       6.945  22.552   4.316  1.00  9.81           C
ATOM     70  H2  A   A   4       5.876  22.423   4.415  1.00 20.00           H
ATOM     71  C2' A   A   4       9.634  27.359   5.221  1.00 10.67           C
ATOM     72 1H2' A   A   4       9.114  27.429   6.176  1.00 20.00           H
ATOM     73 2H2' A   A   4      10.670  27.060   5.384  1.00 20.00           H
ATOM     74  O2P A   A   4      14.424  27.544   2.871  1.00 20.00           O
ATOM     75  N3  A   A   4       7.391  23.802   4.356  1.00 12.06           N
ATOM     76  H3' A   A   4      10.547  29.222   4.619  1.00 20.00           H
ATOM     77  C3' A   A   4       9.617  28.677   4.451  1.00 14.69           C
ATOM     78  O3' A   A   4       8.506  29.523   4.702  1.00 13.22           O
ATOM     79  C4  A   A   4       8.741  23.870   4.258  1.00  9.56           C
ATOM     80  H4' A   A   4       8.748  28.848   2.514  1.00 20.00           H
ATOM     81  O4' A   A   4       9.023  26.873   2.955  1.00 14.14           O
ATOM     82  C4' A   A   4       9.494  28.212   2.998  1.00  9.99           C
ATOM     83  C5  A   A   4       9.623  22.838   4.094  1.00 11.02           C
ATOM     84  O5' A   A   4      11.913  27.659   2.705  1.00 14.21           O
ATOM     85  C5' A   A   4      10.794  28.365   2.208  1.00 10.82           C
ATOM     86 1H5' A   A   4      11.043  29.424   2.212  1.00 20.00           H
ATOM     87 2H5' A   A   4      10.620  28.053   1.186  1.00 20.00           H
ATOM     88  N6  A   A   4       9.600  20.405   3.962  1.00 17.88           N
ATOM     89  C6  A   A   4       8.989  21.567   4.061  1.00 11.60           C
ATOM     90  H61 A   A   4      10.549  20.362   4.286  1.00 20.00           H
ATOM     91  H62 A   A   4       9.009  19.581   4.009  1.00 20.00           H
ATOM     92  N7  A   A   4      10.940  23.328   3.975  1.00 10.64           N
ATOM     93  C8  A   A   4      10.794  24.620   4.140  1.00 14.27           C
ATOM     94  H8  A   A   4      11.616  25.329   4.117  1.00 20.00           H
ATOM     95  N9  A   A   4       9.485  25.022   4.282  1.00 11.95           N
ATOM     96  P   T   A   5       8.306  30.305   6.093  1.00 12.53           P
ATOM     97  N1  T   A   5       7.896  24.591   8.018  1.00 10.05           N
ATOM     98  H1' T   A   5       5.894  25.088   8.532  1.00 20.00           H
ATOM     99  C1' T   A   5       6.812  25.606   8.220  1.00  8.03           C
ATOM    100  O1P T   A   5       7.386  31.436   5.839  1.00 20.00           O
ATOM    101  O2  T   A   5       6.334  22.881   7.835  1.00 12.29           O
ATOM    102  C2  T   A   5       7.497  23.258   7.824  1.00 11.70           C
ATOM    103  C2' T   A   5       7.086  26.715   9.240  1.00  9.39           C
ATOM    104 1H2' T   A   5       7.066  26.347  10.266  1.00 20.00           H
ATOM    105 2H2' T   A   5       8.019  27.232   9.024  1.00 20.00           H
ATOM    106  O2P T   A   5       9.650  30.570   6.650  1.00 20.00           O
ATOM    107  H3  T   A   5       8.180  21.368   7.525  1.00 20.00           H
ATOM    108  N3  T   A   5       8.489  22.326   7.628  1.00 11.76           N
ATOM    109  C3' T   A   5       5.919  27.657   8.954  1.00  9.23           C
ATOM    110  O3' T   A   5       4.797  27.179   9.683  1.00 13.16           O
ATOM    111  H3' T   A   5       6.162  28.682   9.236  1.00 20.00           H
ATOM    112  C4  T   A   5       9.837  22.576   7.602  1.00 13.02           C
ATOM    113  O4  T   A   5      10.607  21.655   7.327  1.00 13.01           O
ATOM    114  H4' T   A   5       4.729  27.313   7.193  1.00 20.00           H
ATOM    115  O4' T   A   5       6.554  26.354   7.043  1.00 11.26           O
ATOM    116  C4' T   A   5       5.779  27.496   7.429  1.00 13.99           C
ATOM    117  C5  T   A   5      10.202  23.974   7.839  1.00 13.21           C
ATOM    118  O5' T   A   5       7.565  29.178   6.972  1.00 12.98           O
ATOM    119  C5' T   A   5       6.242  28.746   6.654  1.00 16.99           C
ATOM    120 1H5' T   A   5       5.550  29.560   6.869  1.00 20.00           H
ATOM    121 2H5' T   A   5       6.184  28.523   5.588  1.00 20.00           H
ATOM    122  C5M T   A   5      11.669  24.371   7.866  0.00 99.00           C
ATOM    123  H6  T   A   5       9.526  25.951   8.199  1.00 20.00           H
ATOM    124  C6  T   A   5       9.241  24.923   8.039  1.00 12.78           C
ATOM    125 1H5M T   A   5      11.797  25.436   8.057  0.00  0.00           H
ATOM    126 2H5M T   A   5      12.128  24.109   6.911  0.00  0.00           H
ATOM    127 3H5M T   A   5      12.170  23.797   8.647  0.00  0.00           H
ATOM    128  P   A   A   6       3.433  28.006   9.890  1.00 16.24           P
ATOM    129  N1  A   A   6       7.195  20.746  10.782  1.00 18.42           N
ATOM    130  C1' A   A   6       2.642  23.120  10.355  1.00 15.79           C
ATOM    131  H1' A   A   6       2.422  22.060  10.187  1.00 20.00           H
ATOM    132  O1P A   A   6       3.090  28.699   8.631  1.00 20.00           O
ATOM    133  C2  A   A   6       5.974  20.281  10.543  1.00 19.73           C
ATOM    134  H2  A   A   6       5.905  19.231  10.298  1.00 20.00           H
ATOM    135  C2' A   A   6       1.621  23.697  11.340  1.00 14.39           C
ATOM    136 1H2' A   A   6       1.217  22.892  11.942  1.00 20.00           H
ATOM    137 2H2' A   A   6       2.076  24.443  11.989  1.00 20.00           H
ATOM    138  O2P A   A   6       3.525  28.775  11.147  1.00 20.00           O
ATOM    139  N3  A   A   6       4.828  20.952  10.544  1.00 14.97           N
ATOM    140  H3' A   A   6       0.247  25.319  10.958  1.00 20.00           H
ATOM    141  C3' A   A   6       0.559  24.389  10.482  1.00 16.70           C
ATOM    142  O3' A   A   6      -0.589  23.578  10.213  1.00 16.35           O
ATOM    143  C4  A   A   6       5.005  22.270  10.834  1.00 13.03           C
ATOM    144  H4' A   A   6       0.711  24.423   8.342  1.00 20.00           H
ATOM    145  O4' A   A   6       2.490  23.828   9.138  1.00 13.18           O
ATOM    146  C4' A   A   6       1.350  24.679   9.190  1.00 16.72           C
ATOM    147  C5  A   A   6       6.186  22.886  11.154  1.00 14.69           C
ATOM    148  O5' A   A   6       2.416  26.774  10.100  1.00 12.44           O
ATOM    149  C5' A   A   6       1.814  26.137   8.979  1.00 11.40           C
ATOM    150 1H5' A   A   6       0.971  26.747   8.655  1.00 20.00           H
ATOM    151 2H5' A   A   6       2.542  26.120   8.166  1.00 20.00           H
ATOM    152  N6  A   A   6       8.567  22.411  11.261  1.00 17.36           N
ATOM    153  C6  A   A   6       7.314  22.034  11.084  1.00 13.35           C
ATOM    154  H61 A   A   6       8.745  23.359  11.525  1.00 20.00           H
ATOM    155  H62 A   A   6       9.293  21.717  11.120  1.00 20.00           H
ATOM    156  N7  A   A   6       5.987  24.244  11.446  1.00 15.67           N
ATOM    157  C8  A   A   6       4.702  24.399  11.231  1.00 18.09           C
ATOM    158  H8  A   A   6       4.193  25.352  11.331  1.00 20.00           H
ATOM    159  N9  A   A   6       4.045  23.259  10.829  1.00 13.74           N
ATOM    160  P   T   A   7      -1.671  23.148  11.344  1.00 18.04           P
ATOM    161  N1  T   A   7       3.470  20.388  13.711  1.00 14.99           N
ATOM    162  H1' T   A   7       2.608  18.632  12.873  1.00 20.00           H
ATOM    163  C1' T   A   7       2.286  19.613  13.244  1.00 20.51           C
ATOM    164  O1P T   A   7      -2.884  22.644  10.663  1.00 20.00           O
ATOM    165  O2  T   A   7       4.810  18.498  13.804  1.00 14.98           O
ATOM    166  C2  T   A   7       4.696  19.717  13.808  1.00 18.41           C
ATOM    167  C2' T   A   7       1.233  19.408  14.330  1.00 19.59           C
ATOM    168 1H2' T   A   7       1.455  18.484  14.857  1.00 20.00           H
ATOM    169 2H2' T   A   7       1.209  20.247  15.025  1.00 20.00           H
ATOM    170  O2P T   A   7      -1.808  24.268  12.303  1.00 20.00           O
ATOM    171  H3  T   A   7       6.687  20.001  14.080  1.00 20.00           H
ATOM    172  N3  T   A   7       5.800  20.484  14.088  1.00 12.46           N
ATOM    173  C3' T   A   7      -0.108  19.346  13.588  1.00 21.54           C
ATOM    174  O3' T   A   7      -0.700  18.046  13.655  1.00 24.17           O
ATOM    175  H3' T   A   7      -0.793  20.088  13.999  1.00 20.00           H
ATOM    176  C4  T   A   7       5.804  21.831  14.345  1.00 12.53           C
ATOM    177  O4  T   A   7       6.879  22.377  14.590  1.00 18.59           O
ATOM    178  H4' T   A   7       0.356  18.825  11.569  1.00 20.00           H
ATOM    179  O4' T   A   7       1.593  20.304  12.226  1.00 22.36           O
ATOM    180  C4' T   A   7       0.288  19.743  12.151  1.00 19.87           C
ATOM    181  C5  T   A   7       4.478  22.458  14.339  1.00 14.71           C
ATOM    182  O5' T   A   7      -0.950  21.912  12.095  1.00 14.57           O
ATOM    183  C5' T   A   7      -0.674  20.694  11.410  1.00 20.65           C
ATOM    184 1H5' T   A   7      -1.614  20.177  11.223  1.00 20.00           H
ATOM    185 2H5' T   A   7      -0.225  20.933  10.445  1.00 20.00           H
ATOM    186  C5M T   A   7       4.333  23.929  14.688  0.00 99.00           C
ATOM    187  H6  T   A   7       2.394  22.196  13.960  1.00 20.00           H
ATOM    188  C6  T   A   7       3.371  21.732  14.014  1.00 14.67           C
ATOM    189 1H5M T   A   7       3.295  24.256  14.607  0.00  0.00           H
ATOM    190 2H5M T   A   7       4.952  24.523  14.014  0.00  0.00           H
ATOM    191 3H5M T   A   7       4.698  24.090  15.703  0.00  0.00           H
ATOM    192  P   A   A   8      -1.186  17.356  15.043  1.00 24.10           P
ATOM    193  N1  A   A   8       6.508  19.455  17.531  1.00 11.26           N
ATOM    194  C1' A   A   8       2.999  15.755  16.955  1.00 19.66           C
ATOM    195  H1' A   A   8       3.916  15.254  17.276  1.00 20.00           H
ATOM    196  O1P A   A   8      -2.305  16.430  14.765  1.00 20.00           O
ATOM    197  C2  A   A   8       6.594  18.136  17.409  1.00  9.27           C
ATOM    198  H2  A   A   8       7.594  17.725  17.366  1.00 20.00           H
ATOM    199  C2' A   A   8       1.812  15.077  17.654  1.00 18.35           C
ATOM    200 1H2' A   A   8       2.146  14.634  18.585  1.00 20.00           H
ATOM    201 2H2' A   A   8       1.013  15.790  17.845  1.00 20.00           H
ATOM    202  O2P A   A   8      -1.353  18.400  16.080  1.00 20.00           O
ATOM    203  N3  A   A   8       5.603  17.256  17.364  1.00 15.55           N
ATOM    204  H3' A   A   8       0.193  14.012  16.701  1.00 20.00           H
ATOM    205  C3' A   A   8       1.283  14.030  16.668  1.00 16.65           C
ATOM    206  O3' A   A   8       1.771  12.699  16.906  1.00 16.56           O
ATOM    207  C4  A   A   8       4.380  17.856  17.356  1.00 16.52           C
ATOM    208  H4' A   A   8       2.053  13.857  14.645  1.00 20.00           H
ATOM    209  O4' A   A   8       2.860  15.501  15.573  1.00 19.92           O
ATOM    210  C4' A   A   8       1.744  14.651  15.327  1.00 14.35           C
ATOM    211  C5  A   A   8       4.121  19.197  17.485  1.00 10.10           C
ATOM    212  O5' A   A   8       0.082  16.474  15.490  1.00 18.30           O
ATOM    213  C5' A   A   8       0.652  15.492  14.631  1.00 14.09           C
ATOM    214 1H5' A   A   8      -0.133  14.831  14.262  1.00 20.00           H
ATOM    215 2H5' A   A   8       1.099  15.993  13.769  1.00 20.00           H
ATOM    216  N6  A   A   8       5.347  21.314  17.639  1.00 13.41           N
ATOM    217  C6  A   A   8       5.294  19.997  17.555  1.00 12.41           C
ATOM    218  H61 A   A   8       4.519  21.844  17.451  1.00 20.00           H
ATOM    219  H62 A   A   8       6.270  21.735  17.566  1.00 20.00           H
ATOM    220  N7  A   A   8       2.736  19.432  17.529  1.00 10.79           N
ATOM    221  C8  A   A   8       2.227  18.233  17.329  1.00 15.03           C
ATOM    222  H8  A   A   8       1.158  18.051  17.229  1.00 20.00           H
ATOM    223  N9  A   A   8       3.163  17.222  17.216  1.00 18.87           N
ATOM    224  P   C   A   9       1.342  11.804  18.199  1.00 18.42           P
ATOM    225  N1  C   A   9       4.381  16.478  20.949  1.00 12.82           N
ATOM    226  C1' C   A   9       4.724  15.027  21.115  1.00 10.00           C
ATOM    227  H1' C   A   9       5.803  14.926  21.289  1.00 20.00           H
ATOM    228  O1P C   A   9       1.679  10.379  17.995  1.00 20.00           O
ATOM    229  O2  C   A   9       6.545  17.109  21.444  1.00 11.01           O
ATOM    230  C2  C   A   9       5.387  17.436  21.152  1.00 10.62           C
ATOM    231  C2' C   A   9       3.943  14.331  22.234  1.00 11.26           C
ATOM    232 1H2' C   A   9       4.479  14.399  23.181  1.00 20.00           H
ATOM    233 2H2' C   A   9       2.945  14.755  22.330  1.00 20.00           H
ATOM    234  O2P C   A   9      -0.022  12.161  18.645  1.00 20.00           O
ATOM    235  N3  C   A   9       5.087  18.761  21.116  1.00 13.31           N
ATOM    236  H3' C   A   9       2.721  12.688  21.632  1.00 20.00           H
ATOM    237  O3' C   A   9       4.397  11.977  22.644  1.00 15.08           O
ATOM    238  C3' C   A   9       3.788  12.888  21.743  1.00 13.67           C
ATOM    239  C4  C   A   9       3.863  19.118  20.802  1.00 14.72           C
ATOM    240  N4  C   A   9       3.701  20.395  20.626  1.00 15.12           N
ATOM    241  C4' C   A   9       4.440  12.931  20.337  1.00 14.99           C
ATOM    242  O4' C   A   9       4.414  14.292  19.963  1.00 13.22           O
ATOM    243  H4' C   A   9       5.474  12.598  20.422  1.00 20.00           H
ATOM    244  H41 C   A   9       3.065  20.616  19.869  1.00 20.00           H
ATOM    245  H42 C   A   9       4.558  20.934  20.745  1.00 20.00           H
ATOM    246  H5  C   A   9       1.826  18.510  20.231  1.00 20.00           H
ATOM    247  C5  C   A   9       2.803  18.202  20.542  1.00 11.31           C
ATOM    248  C5' C   A   9       3.724  12.074  19.294  1.00 12.18           C
ATOM    249  O5' C   A   9       2.335  12.339  19.332  1.00 13.52           O
ATOM    250 1H5' C   A   9       3.899  11.014  19.483  1.00 20.00           H
ATOM    251 2H5' C   A   9       4.127  12.323  18.306  1.00 20.00           H
ATOM    252  C6  C   A   9       3.097  16.877  20.617  1.00 11.65           C
ATOM    253  H6  C   A   9       2.346  16.116  20.363  1.00 20.00           H
ATOM    254 HO3' C   A   9       3.699  11.405  22.995  1.00  0.00           H
TER     255      C   A   9
ATOM    256  N1  G   B  12       7.580  20.409  20.715  1.00  9.51           N
ATOM    257  H1  G   B  12       6.785  19.801  20.639  1.00 20.00           H
ATOM    258  H1' G   B  12      12.315  21.534  21.282  1.00 20.00           H
ATOM    259  C1' G   B  12      12.103  22.600  21.427  1.00 13.00           C
ATOM    260  N2  G   B  12       8.928  18.598  20.422  1.00  9.89           N
ATOM    261  C2  G   B  12       8.820  19.891  20.557  1.00  8.96           C
ATOM    262  C2' G   B  12      13.136  23.413  20.646  1.00 14.37           C
ATOM    263 1H2' G   B  12      13.509  22.840  19.798  1.00 20.00           H
ATOM    264 2H2' G   B  12      12.717  24.357  20.300  1.00 20.00           H
ATOM    265  H21 G   B  12       9.785  18.290  19.984  1.00 20.00           H
ATOM    266  H22 G   B  12       8.101  18.018  20.452  1.00 20.00           H
ATOM    267  N3  G   B  12       9.946  20.593  20.646  1.00  9.79           N
ATOM    268  O3' G   B  12      15.207  22.664  21.779  1.00 19.96           O
ATOM    269  H3' G   B  12      14.693  24.654  21.515  1.00 20.00           H
ATOM    270  C3' G   B  12      14.219  23.688  21.695  1.00 18.28           C
ATOM    271  C4  G   B  12       9.729  21.927  20.826  1.00 13.12           C
ATOM    272  C4' G   B  12      13.435  23.666  23.016  1.00 18.75           C
ATOM    273  H4' G   B  12      14.029  23.107  23.734  1.00 20.00           H
ATOM    274  O4' G   B  12      12.228  22.951  22.803  1.00 17.07           O
ATOM    275  C5  G   B  12       8.512  22.573  20.930  1.00 15.44           C
ATOM    276  C5' G   B  12      13.093  25.036  23.661  1.00 19.77           C
ATOM    277  O5' G   B  12      12.486  25.981  22.789  1.00 29.23           O
ATOM    278 1H5' G   B  12      14.012  25.470  24.054  1.00 20.00           H
ATOM    279 2H5' G   B  12      12.433  24.843  24.510  1.00 20.00           H
ATOM    280  C6  G   B  12       7.318  21.757  20.874  1.00 13.46           C
ATOM    281  O6  G   B  12       6.139  22.070  21.064  1.00 13.21           O
ATOM    282  N7  G   B  12       8.722  23.955  21.135  1.00 15.64           N
ATOM    283  H8  G   B  12      10.535  25.005  21.273  1.00 20.00           H
ATOM    284  C8  G   B  12      10.023  24.068  21.135  1.00 11.92           C
ATOM    285  N9  G   B  12      10.699  22.878  21.039  1.00 13.76           N
ATOM    286 HO5' G   B  12      11.549  26.081  23.008  1.00  0.00           H
ATOM    287  P   T   B  13      16.347  22.447  20.658  1.00 21.40           P
ATOM    288  N1  T   B  13      11.452  20.824  17.457  1.00 14.94           N
ATOM    289  H1' T   B  13      12.494  19.035  17.000  1.00 20.00           H
ATOM    290  C1' T   B  13      12.699  19.999  17.489  1.00 17.69           C
ATOM    291  O1P T   B  13      17.438  21.678  21.298  1.00 20.00           O
ATOM    292  O2  T   B  13      10.115  18.919  17.544  1.00 11.01           O
ATOM    293  C2  T   B  13      10.226  20.137  17.414  1.00 11.40           C
ATOM    294  C2' T   B  13      13.935  20.606  16.817  1.00 16.24           C
ATOM    295 1H2' T   B  13      13.861  20.617  15.729  1.00 20.00           H
ATOM    296 2H2' T   B  13      14.158  21.598  17.209  1.00 20.00           H
ATOM    297  O2P T   B  13      16.635  23.773  20.076  1.00 20.00           O
ATOM    298  H3  T   B  13       8.208  20.404  17.273  1.00 20.00           H
ATOM    299  N3  T   B  13       9.084  20.906  17.362  1.00 10.91           N
ATOM    300  C3' T   B  13      15.012  19.649  17.304  1.00 16.83           C
ATOM    301  O3' T   B  13      14.968  18.479  16.505  1.00 18.31           O
ATOM    302  H3' T   B  13      15.997  20.115  17.267  1.00 20.00           H
ATOM    303  C4  T   B  13       9.028  22.276  17.448  1.00 11.70           C
ATOM    304  O4  T   B  13       7.932  22.806  17.608  1.00 15.73           O
ATOM    305  H4' T   B  13      14.607  18.321  18.936  1.00 20.00           H
ATOM    306  O4' T   B  13      13.156  19.785  18.817  1.00 17.77           O
ATOM    307  C4' T   B  13      14.533  19.394  18.743  1.00 21.13           C
ATOM    308  C5  T   B  13      10.335  22.937  17.510  1.00 14.30           C
ATOM    309  O5' T   B  13      15.595  21.519  19.570  1.00 17.17           O
ATOM    310  C5' T   B  13      15.372  20.130  19.810  1.00 15.92           C
ATOM    311 1H5' T   B  13      16.340  19.634  19.867  1.00 20.00           H
ATOM    312 2H5' T   B  13      14.872  20.019  20.773  1.00 20.00           H
ATOM    313  C5M T   B  13      10.430  24.444  17.674  0.00 99.00           C
ATOM    314  H6  T   B  13      12.433  22.707  17.556  1.00 20.00           H
ATOM    315  C6  T   B  13      11.482  22.206  17.496  1.00 13.11           C
ATOM    316 1H5M T   B  13      10.225  24.924  16.714  0.00  0.00           H
ATOM    317 2H5M T   B  13      11.418  24.736  18.039  0.00  0.00           H
ATOM    318 3H5M T   B  13       9.670  24.766  18.389  0.00  0.00           H
ATOM    319  P   A   B  14      16.235  17.518  16.297  1.00 20.40           P
ATOM    320  N1  A   B  14       8.414  19.181  14.076  1.00 11.95           N
ATOM    321  C1' A   B  14      12.205  15.714  14.107  1.00 17.85           C
ATOM    322  H1' A   B  14      11.310  15.139  13.840  1.00 20.00           H
ATOM    323  O1P A   B  14      16.669  17.008  17.614  1.00 20.00           O
ATOM    324  C2  A   B  14       8.408  17.853  14.018  1.00 17.18           C
ATOM    325  H2  A   B  14       7.435  17.378  14.011  1.00 20.00           H
ATOM    326  C2' A   B  14      13.365  15.251  13.218  1.00 22.14           C
ATOM    327 1H2' A   B  14      13.009  14.903  12.249  1.00 20.00           H
ATOM    328 2H2' A   B  14      14.098  16.045  13.087  1.00 20.00           H
ATOM    329  O2P A   B  14      17.202  18.200  15.419  1.00 20.00           O
ATOM    330  N3  A   B  14       9.456  17.039  13.985  1.00 14.03           N
ATOM    331  H3' A   B  14      15.090  14.097  13.843  1.00 20.00           H
ATOM    332  C3' A   B  14      14.016  14.133  14.029  1.00 19.80           C
ATOM    333  O3' A   B  14      13.447  12.848  13.817  1.00 19.32           O
ATOM    334  C4  A   B  14      10.636  17.716  14.005  1.00 12.01           C
ATOM    335  H4' A   B  14      13.466  13.687  16.044  1.00 20.00           H
ATOM    336  O4' A   B  14      12.572  15.420  15.445  1.00 17.82           O
ATOM    337  C4' A   B  14      13.719  14.578  15.466  1.00 15.05           C
ATOM    338  C5  A   B  14      10.806  19.076  14.029  1.00 12.95           C
ATOM    339  O5' A   B  14      15.529  16.321  15.489  1.00 15.14           O
ATOM    340  C5' A   B  14      14.874  15.281  16.201  1.00 17.46           C
ATOM    341 1H5' A   B  14      15.620  14.542  16.490  1.00 20.00           H
ATOM    342 2H5' A   B  14      14.454  15.705  17.113  1.00 20.00           H
ATOM    343  N6  A   B  14       9.479  21.118  14.113  1.00 16.83           N
ATOM    344  C6  A   B  14       9.589  19.802  14.066  1.00 14.10           C
ATOM    345  H61 A   B  14      10.287  21.670  13.904  1.00 20.00           H
ATOM    346  H62 A   B  14       8.541  21.508  14.148  1.00 20.00           H
ATOM    347  N7  A   B  14      12.170  19.411  14.054  1.00 13.26           N
ATOM    348  C8  A   B  14      12.760  18.240  14.066  1.00 16.90           C
ATOM    349  H8  A   B  14      13.836  18.117  14.132  1.00 20.00           H
ATOM    350  N9  A   B  14      11.899  17.166  14.023  1.00 14.64           N
ATOM    351  P   T   B  15      13.643  12.019  12.452  1.00 28.80           P
ATOM    352  N1  T   B  15      10.250  16.627  10.463  1.00 27.42           N
ATOM    353  H1' T   B  15       8.860  15.092   9.979  1.00 20.00           H
ATOM    354  C1' T   B  15       9.902  15.171  10.318  1.00 22.17           C
ATOM    355  O1P T   B  15      13.551  10.583  12.785  1.00 20.00           O
ATOM    356  O2  T   B  15       8.007  17.229  10.355  1.00 18.40           O
ATOM    357  C2  T   B  15       9.179  17.537  10.520  1.00 21.32           C
ATOM    358  C2' T   B  15      10.765  14.359   9.347  1.00 26.62           C
ATOM    359 1H2' T   B  15      10.604  14.657   8.311  1.00 20.00           H
ATOM    360 2H2' T   B  15      11.819  14.410   9.622  1.00 20.00           H
ATOM    361  O2P T   B  15      14.857  12.526  11.778  1.00 20.00           O
ATOM    362  H3  T   B  15       8.698  19.507  10.649  1.00 20.00           H
ATOM    363  N3  T   B  15       9.488  18.875  10.622  1.00 17.57           N
ATOM    364  C3' T   B  15      10.247  12.948   9.617  1.00 28.50           C
ATOM    365  O3' T   B  15       9.065  12.793   8.847  1.00 39.73           O
ATOM    366  H3' T   B  15      10.991  12.191   9.355  1.00 20.00           H
ATOM    367  C4  T   B  15      10.749  19.415  10.624  1.00 12.10           C
ATOM    368  O4  T   B  15      10.868  20.638  10.730  1.00 13.72           O
ATOM    369  H4' T   B  15       9.001  12.631  11.349  1.00 20.00           H
ATOM    370  O4' T   B  15      10.045  14.418  11.509  1.00 23.77           O
ATOM    371  C4' T   B  15       9.999  13.028  11.140  1.00 26.40           C
ATOM    372  C5  T   B  15      11.829  18.433  10.485  1.00 18.42           C
ATOM    373  O5' T   B  15      12.367  12.473  11.576  1.00 32.26           O
ATOM    374  C5' T   B  15      11.022  12.237  11.988  1.00 25.68           C
ATOM    375 1H5' T   B  15      10.797  11.172  11.923  1.00 20.00           H
ATOM    376 2H5' T   B  15      10.910  12.550  13.028  1.00 20.00           H
ATOM    377  C5M T   B  15      13.273  18.908  10.395  0.00 99.00           C
ATOM    378  H6  T   B  15      12.363  16.387  10.331  1.00 20.00           H
ATOM    379  C6  T   B  15      11.554  17.096  10.418  1.00 17.04           C
ATOM    380 1H5M T   B  15      13.961  18.071  10.269  0.00  0.00           H
ATOM    381 2H5M T   B  15      13.531  19.459  11.301  0.00  0.00           H
ATOM    382 3H5M T   B  15      13.369  19.589   9.547  0.00  0.00           H
ATOM    383  P   A   B  16       8.328  11.392   8.571  1.00 34.80           P
ATOM    384  N1  A   B  16       7.649  19.529   7.249  1.00  9.81           N
ATOM    385  C1' A   B  16       5.107  15.053   7.579  1.00 21.52           C
ATOM    386  H1' A   B  16       4.306  15.802   7.554  1.00 20.00           H
ATOM    387  O1P A   B  16       8.263  10.619   9.826  1.00 20.00           O
ATOM    388  C2  A   B  16       6.356  19.253   7.385  1.00 14.96           C
ATOM    389  H2  A   B  16       5.697  20.100   7.526  1.00 20.00           H
ATOM    390  C2' A   B  16       4.739  13.878   6.665  1.00 22.34           C
ATOM    391 1H2' A   B  16       4.073  14.223   5.879  1.00 20.00           H
ATOM    392 2H2' A   B  16       5.627  13.430   6.218  1.00 20.00           H
ATOM    393  O2P A   B  16       8.889  10.778   7.356  1.00 20.00           O
ATOM    394  N3  A   B  16       5.772  18.062   7.369  1.00 13.91           N
ATOM    395  H3' A   B  16       4.432  11.828   7.269  1.00 20.00           H
ATOM    396  C3' A   B  16       4.109  12.821   7.579  1.00 24.53           C
ATOM    397  O3' A   B  16       2.678  12.837   7.619  1.00 30.04           O
ATOM    398  C4  A   B  16       6.668  17.045   7.226  1.00 14.86           C
ATOM    399  H4' A   B  16       4.039  13.087   9.723  1.00 20.00           H
ATOM    400  O4' A   B  16       5.214  14.529   8.884  1.00 21.13           O
ATOM    401  C4' A   B  16       4.776  13.176   8.922  1.00 20.73           C
ATOM    402  C5  A   B  16       8.021  17.168   7.049  1.00 14.23           C
ATOM    403  O5' A   B  16       6.868  11.968   8.240  1.00 36.25           O
ATOM    404  C5' A   B  16       5.957  12.258   9.291  1.00 27.91           C
ATOM    405 1H5' A   B  16       5.560  11.312   9.651  1.00 20.00           H
ATOM    406 2H5' A   B  16       6.509  12.731  10.105  1.00 20.00           H
ATOM    407  N6  A   B  16       9.748  18.875   7.004  1.00 12.27           N
ATOM    408  C6  A   B  16       8.482  18.504   7.088  1.00 10.10           C
ATOM    409  H61 A   B  16      10.442  18.155   6.973  1.00 20.00           H
ATOM    410  H62 A   B  16       9.959  19.855   7.158  1.00 20.00           H
ATOM    411  N7  A   B  16       8.633  15.915   6.896  1.00 18.45           N
ATOM    412  C8  A   B  16       7.628  15.087   7.047  1.00 15.57           C
ATOM    413  H8  A   B  16       7.738  14.008   7.040  1.00 20.00           H
ATOM    414  N9  A   B  16       6.407  15.692   7.245  1.00 20.33           N
ATOM    415  P   T   B  17       1.762  12.562   6.307  1.00 31.28           P
ATOM    416  N1  T   B  17       4.166  17.613   4.176  1.00 17.05           N
ATOM    417  H1' T   B  17       2.372  18.670   4.668  1.00 20.00           H
ATOM    418  C1' T   B  17       2.705  17.637   4.517  1.00 22.07           C
ATOM    419  O1P T   B  17       0.415  12.122   6.728  1.00 20.00           O
ATOM    420  O2  T   B  17       4.295  19.920   3.969  1.00 13.38           O
ATOM    421  C2  T   B  17       4.847  18.840   4.129  1.00 12.53           C
ATOM    422  C2' T   B  17       1.780  16.983   3.489  1.00 21.24           C
ATOM    423 1H2' T   B  17       1.492  17.711   2.737  1.00 20.00           H
ATOM    424 2H2' T   B  17       2.268  16.131   3.019  1.00 20.00           H
ATOM    425  O2P T   B  17       2.531  11.722   5.363  1.00 20.00           O
ATOM    426  H3  T   B  17       6.690  19.686   4.064  1.00 20.00           H
ATOM    427  N3  T   B  17       6.214  18.798   3.998  1.00 12.08           N
ATOM    428  C3' T   B  17       0.580  16.443   4.280  1.00 30.05           C
ATOM    429  O3' T   B  17      -0.631  17.195   4.121  1.00 27.65           O
ATOM    430  H3' T   B  17       0.387  15.413   3.977  1.00 20.00           H
ATOM    431  C4  T   B  17       6.968  17.670   3.816  1.00 10.59           C
ATOM    432  O4  T   B  17       8.177  17.808   3.624  1.00 14.74           O
ATOM    433  H4' T   B  17       0.540  17.178   6.304  1.00 20.00           H
ATOM    434  O4' T   B  17       2.482  16.900   5.697  1.00 22.80           O
ATOM    435  C4' T   B  17       1.124  16.462   5.724  1.00 24.73           C
ATOM    436  C5  T   B  17       6.198  16.422   3.764  1.00 12.84           C
ATOM    437  O5' T   B  17       1.647  14.042   5.687  1.00 22.08           O
ATOM    438  C5' T   B  17       1.037  15.095   6.422  1.00 17.52           C
ATOM    439 1H5' T   B  17      -0.011  14.853   6.580  1.00 20.00           H
ATOM    440 2H5' T   B  17       1.524  15.177   7.395  1.00 20.00           H
ATOM    441  C5M T   B  17       6.909  15.108   3.487  0.00 99.00           C
ATOM    442  H6  T   B  17       4.288  15.499   3.988  1.00 20.00           H
ATOM    443  C6  T   B  17       4.848  16.428   3.968  1.00 13.70           C
ATOM    444 1H5M T   B  17       6.212  14.267   3.513  0.00  0.00           H
ATOM    445 2H5M T   B  17       7.387  15.158   2.507  0.00  0.00           H
ATOM    446 3H5M T   B  17       7.691  14.952   4.234  0.00  0.00           H
ATOM    447  P   A   B  18      -1.443  17.291   2.715  1.00 26.44           P
ATOM    448  N1  A   B  18       7.390  20.177   0.692  1.00 11.96           N
ATOM    449  C1' A   B  18       2.271  20.593   0.935  1.00 15.24           C
ATOM    450  H1' A   B  18       2.669  21.610   1.002  1.00 20.00           H
ATOM    451  O1P A   B  18      -2.843  17.697   2.961  1.00 20.00           O
ATOM    452  C2  A   B  18       6.574  21.207   0.881  1.00 13.27           C
ATOM    453  H2  A   B  18       7.048  22.167   1.027  1.00 20.00           H
ATOM    454  C2' A   B  18       1.246  20.513  -0.191  1.00 14.36           C
ATOM    455 1H2' A   B  18       1.560  21.160  -0.995  1.00 20.00           H
ATOM    456 2H2' A   B  18       1.132  19.487  -0.541  1.00 20.00           H
ATOM    457  O2P A   B  18      -1.170  16.086   1.897  1.00 20.00           O
ATOM    458  N3  A   B  18       5.251  21.219   0.873  1.00 12.00           N
ATOM    459  H3' A   B  18      -0.871  20.260   0.110  1.00 20.00           H
ATOM    460  C3' A   B  18      -0.088  20.957   0.412  1.00 17.61           C
ATOM    461  O3' A   B  18      -0.478  22.283   0.032  1.00 17.99           O
ATOM    462  C4  A   B  18       4.729  19.966   0.758  1.00 11.85           C
ATOM    463  H4' A   B  18       0.110  21.782   2.405  1.00 20.00           H
ATOM    464  O4' A   B  18       1.531  20.322   2.092  1.00 16.57           O
ATOM    465  C4' A   B  18       0.201  20.806   1.923  1.00 18.64           C
ATOM    466  C5  A   B  18       5.422  18.798   0.585  1.00 12.43           C
ATOM    467  O5' A   B  18      -0.697  18.531   2.022  1.00 19.68           O
ATOM    468  C5' A   B  18      -0.729  19.817   2.628  1.00 18.89           C
ATOM    469 1H5' A   B  18      -1.747  20.199   2.614  1.00 20.00           H
ATOM    470 2H5' A   B  18      -0.400  19.741   3.666  1.00 20.00           H
ATOM    471  N6  A   B  18       7.716  18.002   0.435  1.00 13.01           N
ATOM    472  C6  A   B  18       6.831  18.971   0.570  1.00 12.08           C
ATOM    473  H61 A   B  18       7.406  17.067   0.624  1.00 20.00           H
ATOM    474  H62 A   B  18       8.687  18.253   0.595  1.00 20.00           H
ATOM    475  N7  A   B  18       4.543  17.709   0.442  1.00 13.59           N
ATOM    476  C8  A   B  18       3.364  18.263   0.614  1.00 11.10           C
ATOM    477  H8  A   B  18       2.432  17.705   0.618  1.00 20.00           H
ATOM    478  N9  A   B  18       3.396  19.631   0.782  1.00 13.50           N
ATOM    479  P   C   B  19      -0.746  22.736  -1.504  1.00 16.01           P
ATOM    480  N1  C   B  19       4.658  21.455  -2.689  1.00 11.50           N
ATOM    481  C1' C   B  19       4.198  22.876  -2.727  1.00 13.12           C
ATOM    482  H1' C   B  19       5.060  23.534  -2.860  1.00 20.00           H
ATOM    483  O1P C   B  19      -1.601  23.935  -1.567  1.00 20.00           O
ATOM    484  O2  C   B  19       6.845  22.128  -2.909  1.00 14.86           O
ATOM    485  C2  C   B  19       6.032  21.208  -2.768  1.00 11.83           C
ATOM    486  C2' C   B  19       3.194  23.184  -3.833  1.00 10.26           C
ATOM    487 1H2' C   B  19       3.678  23.234  -4.806  1.00 20.00           H
ATOM    488 2H2' C   B  19       2.375  22.463  -3.837  1.00 20.00           H
ATOM    489  O2P C   B  19      -1.063  21.565  -2.352  1.00 20.00           O
ATOM    490  N3  C   B  19       6.511  19.940  -2.807  1.00 10.91           N
ATOM    491  H3' C   B  19       1.639  24.677  -3.667  1.00 20.00           H
ATOM    492  O3' C   B  19       3.498  25.558  -3.914  1.00 11.97           O
ATOM    493  C3' C   B  19       2.680  24.538  -3.361  1.00 10.49           C
ATOM    494  C4  C   B  19       5.657  18.947  -2.696  1.00  7.99           C
ATOM    495  N4  C   B  19       6.181  17.763  -2.591  1.00 15.71           N
ATOM    496  C4' C   B  19       2.776  24.421  -1.823  1.00 11.52           C
ATOM    497  O4' C   B  19       3.562  23.270  -1.537  1.00 11.57           O
ATOM    498  H4' C   B  19       3.236  25.316  -1.402  1.00 20.00           H
ATOM    499  H41 C   B  19       5.655  17.122  -2.018  1.00 20.00           H
ATOM    500  H42 C   B  19       7.198  17.729  -2.578  1.00 20.00           H
ATOM    501  H5  C   B  19       3.563  18.298  -2.551  1.00 20.00           H
ATOM    502  C5  C   B  19       4.247  19.121  -2.635  1.00  8.79           C
ATOM    503  C5' C   B  19       1.380  24.247  -1.226  1.00 16.46           C
ATOM    504  O5' C   B  19       0.717  23.202  -1.916  1.00 14.28           O
ATOM    505 1H5' C   B  19       0.811  25.169  -1.337  1.00 20.00           H
ATOM    506 2H5' C   B  19       1.464  24.011  -0.163  1.00 20.00           H
ATOM    507  C6  C   B  19       3.776  20.395  -2.641  1.00 13.94           C
ATOM    508  H6  C   B  19       2.707  20.592  -2.579  1.00 20.00           H
ATOM    509 HO3' C   B  19       3.282  25.610  -4.846  1.00  0.00           H
TER     510      C   B  19
HETATM  511  H1  RES    20      10.631  27.018  -2.021  1.00  0.00           H
HETATM  512  O1  RES    20       5.469  13.590  13.332  1.00  0.00           O
HETATM  513  C1  RES    20       9.867  26.381  -1.572  1.00  0.00           C
HETATM  514  N1  RES    20       7.541  26.205  -1.189  1.00  0.00           N
HETATM  515  C10 RES    20       5.068  27.492   1.228  1.00  0.00           C
HETATM  516  H10 RES    20      10.885  26.369   0.307  1.00  0.00           H
HETATM  517  C11 RES    20       3.235  24.804   2.360  1.00  0.00           C
HETATM  518  H11 RES    20       6.156  24.049  -0.272  1.00  0.00           H
HETATM  519  C12 RES    20       2.359  24.155   3.286  1.00  0.00           C
HETATM  520  H12 RES    20       6.606  28.365   0.044  1.00  0.00           H
HETATM  521  C13 RES    20       2.706  22.883   3.736  1.00  0.00           C
HETATM  522  H13 RES    20       4.752  28.433   1.671  1.00  0.00           H
HETATM  523  H14 RES    20       4.286  23.125   1.495  1.00  0.00           H
HETATM  524  C14 RES    20       1.900  22.318   4.698  1.00  0.00           C
HETATM  525  C15 RES    20       1.233  24.815   3.819  1.00  0.00           C
HETATM  526  H15 RES    20       3.598  22.366   3.392  1.00  0.00           H
HETATM  527  H16 RES    20       0.992  25.825   3.496  1.00  0.00           H
HETATM  528  C16 RES    20       0.791  22.928   5.210  1.00  0.00           C
HETATM  529  C17 RES    20       1.091  21.174   6.258  1.00  0.00           C
HETATM  530  H17 RES    20       2.943  20.588   5.310  1.00  0.00           H
HETATM  531  C18 RES    20       0.433  24.205   4.794  1.00  0.00           C
HETATM  532  H18 RES    20      -0.410  24.721   5.241  1.00  0.00           H
HETATM  533  H19 RES    20       3.186  20.071   7.446  1.00  0.00           H
HETATM  534  C19 RES    20       1.013  20.171   7.274  1.00  0.00           C
HETATM  535  C2  RES    20       9.252  25.415  -2.604  1.00  0.00           C
HETATM  536  N2  RES    20      10.503  25.698  -0.382  1.00  0.00           N
HETATM  537  H2  RES    20       9.886  24.555  -2.830  1.00  0.00           H
HETATM  538  C20 RES    20       2.170  18.599   8.617  1.00  0.00           C
HETATM  539  H20 RES    20      -1.143  20.035   7.326  1.00  0.00           H
HETATM  540  C21 RES    20       2.225  19.667   7.750  1.00  0.00           C
HETATM  541  H21 RES    20       4.193  18.143   9.058  1.00  0.00           H
HETATM  542  H22 RES    20      -1.169  18.118   8.935  1.00  0.00           H
HETATM  543  C22 RES    20       0.998  18.034   9.027  1.00  0.00           C
HETATM  544  H23 RES    20       1.713  14.711  11.073  1.00  0.00           H
HETATM  545  C23 RES    20      -0.207  19.631   7.709  1.00  0.00           C
HETATM  546  C24 RES    20      -0.229  18.548   8.602  1.00  0.00           C
HETATM  547  H24 RES    20       5.097  17.362  10.787  1.00  0.00           H
HETATM  548  H25 RES    20       3.029  13.236  12.556  1.00  0.00           H
HETATM  549  C25 RES    20       2.570  17.025   9.949  1.00  0.00           C
HETATM  550  H26 RES    20       6.382  15.923  12.247  1.00  0.00           H
HETATM  551  C26 RES    20       3.298  16.155  10.839  1.00  0.00           C
HETATM  552  C27 RES    20       2.728  14.989  11.346  1.00  0.00           C
HETATM  553  H27 RES    20       7.479  14.027  13.028  1.00  0.00           H
HETATM  554  H28 RES    20       7.105  13.065  14.485  1.00  0.00           H
HETATM  555  C28 RES    20       4.618  16.472  11.181  1.00  0.00           C
HETATM  556  C29 RES    20       3.471  14.154  12.178  1.00  0.00           C
HETATM  557  H29 RES    20       6.719  14.810  14.453  1.00  0.00           H
HETATM  558  N3  RES    20       4.108  24.124   1.532  1.00  0.00           N
HETATM  559  H3  RES    20       9.054  25.953  -3.537  1.00  0.00           H
HETATM  560  C3  RES    20       8.631  27.183  -1.151  1.00  0.00           C
HETATM  561  C30 RES    20       5.359  15.642  12.016  1.00  0.00           C
HETATM  562  C31 RES    20       4.782  14.471  12.517  1.00  0.00           C
HETATM  563  C32 RES    20       6.778  13.895  13.857  1.00  0.00           C
HETATM  564  H4  RES    20       8.758  27.617  -0.154  1.00  0.00           H
HETATM  565  N4  RES    20       3.393  26.184   2.384  1.00  0.00           N
HETATM  566  C4  RES    20       7.909  25.022  -1.975  1.00  0.00           C
HETATM  567  H5  RES    20       8.423  27.975  -1.879  1.00  0.00           H
HETATM  568  N5  RES    20       2.118  21.178   5.347  1.00  0.00           N
HETATM  569  C5  RES    20       6.529  26.212  -0.256  1.00  0.00           C
HETATM  570  N6  RES    20       0.285  22.195   6.155  1.00  0.00           N
HETATM  571  C6  RES    20       5.884  25.023   0.125  1.00  0.00           C
HETATM  572  H6  RES    20       8.043  24.152  -1.321  1.00  0.00           H
HETATM  573  C7  RES    20       6.121  27.434   0.316  1.00  0.00           C
HETATM  574  N7  RES    20       3.200  17.966   9.172  1.00  0.00           N
HETATM  575  H7  RES    20       7.154  24.799  -2.739  1.00  0.00           H
HETATM  576  C8  RES    20       4.850  25.116   1.042  1.00  0.00           C
HETATM  577  N8  RES    20       1.266  17.056   9.845  1.00  0.00           N
HETATM  578  H8  RES    20       9.814  25.088   0.105  1.00  0.00           H
HETATM  579  H9  RES    20      11.283  25.077  -0.670  1.00  0.00           H
HETATM  580  C9  RES    20       4.428  26.312   1.560  1.00  0.00           C
CONECT   40   39
CONECT   56   55
CONECT   61   58
CONECT   41   39
CONECT   57   55
CONECT   62   58
CONECT   63   58
CONECT   35   33   34   39   51
CONECT   38   33   37   44
CONECT   39   35   40   41   45
CONECT   45   39   46   47   52
CONECT   48   44   49   53
CONECT   52   45   50   51   55
CONECT   53   48   58   60
CONECT   55   52   54   56   57
CONECT   58   53   61   62   63
CONECT   60   33   53   59
CONECT   34   35
CONECT   43   44
CONECT   47   45
CONECT   50   52
CONECT   59   60
CONECT   33   35   38   60
CONECT   44   38   43   48
CONECT   36   32
CONECT   37   38
CONECT   42   32
CONECT   46   45   64
CONECT   49   48
CONECT   51   35   52
CONECT   54   32   55
CONECT   32   13   36   42   54
CONECT   72   71
CONECT   86   85
CONECT   73   71
CONECT   87   85
CONECT   66   81   95   67   71
CONECT   69   65   70   75
CONECT   71   66   72   73   77
CONECT   77   78   82   71   76
CONECT   79   83   95   75
CONECT   82   80   81   85   77
CONECT   83   79   89   92
CONECT   85   82   84   86   87
CONECT   89   83   88   65
CONECT   93   92   94   95
CONECT   67   66
CONECT   70   69
CONECT   76   77
CONECT   80   82
CONECT   90   88
CONECT   91   88
CONECT   94   93
CONECT   65   89   69
CONECT   75   79   69
CONECT   88   89   90   91
CONECT   92   83   93
CONECT   95   79   93   66
CONECT   68   64
CONECT   74   64
CONECT   78   96   77
CONECT   81   82   66
CONECT   84   85   64
CONECT   64   84   46   68   74
CONECT  104  103
CONECT  120  119
CONECT  125  122
CONECT  105  103
CONECT  121  119
CONECT  126  122
CONECT  127  122
CONECT   99  115   97   98  103
CONECT  102  108   97  101
CONECT  103  105  109   99  104
CONECT  109  110  111  116  103
CONECT  112  108  113  117
CONECT  116  109  114  115  119
CONECT  117  112  122  124
CONECT  119  116  118  120  121
CONECT  122  117  125  126  127
CONECT  124  117  123   97
CONECT   98   99
CONECT  107  108
CONECT  111  109
CONECT  114  116
CONECT  123  124
CONECT   97  124   99  102
CONECT  108  107  112  102
CONECT  100   96
CONECT  101  102
CONECT  106   96
CONECT  110  109  128
CONECT  113  112
CONECT  115  116   99
CONECT  118  119   96
CONECT   96  106  118   78  100
CONECT  136  135
CONECT  150  149
CONECT  137  135
CONECT  151  149
CONECT  130  131  159  135  145
CONECT  133  129  134  139
CONECT  135  130  136  137  141
CONECT  141  135  140  142  146
CONECT  143  159  139  147
CONECT  146  149  141  144  145
CONECT  147  153  156  143
CONECT  149  148  150  151  146
CONECT  153  129  152  147
CONECT  157  156  158  159
CONECT  131  130
CONECT  134  133
CONECT  140  141
CONECT  144  146
CONECT  154  152
CONECT  155  152
CONECT  158  157
CONECT  129  133  153
CONECT  139  133  143
CONECT  152  153  154  155
CONECT  156  157  147
CONECT  159  130  157  143
CONECT  132  128
CONECT  138  128
CONECT  142  160  141
CONECT  145  130  146
CONECT  148  128  149
CONECT  128  110  132  148  138
CONECT  168  167
CONECT  184  183
CONECT  189  186
CONECT  169  167
CONECT  185  183
CONECT  190  186
CONECT  191  186
CONECT  163  179  161  162  167
CONECT  166  161  165  172
CONECT  167  163  168  169  173
CONECT  173  174  175  180  167
CONECT  176  177  181  172
CONECT  180  178  179  183  173
CONECT  181  176  186  188
CONECT  183  180  182  184  185
CONECT  186  181  189  190  191
CONECT  188  181  161  187
CONECT  162  163
CONECT  171  172
CONECT  175  173
CONECT  178  180
CONECT  187  188
CONECT  161  163  166  188
CONECT  172  176  166  171
CONECT  164  160
CONECT  165  166
CONECT  170  160
CONECT  174  173  192
CONECT  177  176
CONECT  179  180  163
CONECT  182  183  160
CONECT  160  182  164  170  142
CONECT  200  199
CONECT  214  213
CONECT  201  199
CONECT  215  213
CONECT  194  195  199  209  223
CONECT  197  193  198  203
CONECT  199  194  200  201  205
CONECT  205  199  204  206  210
CONECT  207  203  211  223
CONECT  210  205  208  209  213
CONECT  211  207  217  220
CONECT  213  210  212  214  215
CONECT  217  193  211  216
CONECT  221  220  222  223
CONECT  195  194
CONECT  198  197
CONECT  204  205
CONECT  208  210
CONECT  218  216
CONECT  219  216
CONECT  222  221
CONECT  193  197  217
CONECT  203  197  207
CONECT  216  217  218  219
CONECT  220  211  221
CONECT  223  194  207  221
CONECT  196  192
CONECT  202  192
CONECT  206  205  224
CONECT  209  194  210
CONECT  212  192  213
CONECT  192  174  196  202  212
CONECT  232  231
CONECT  250  248
CONECT  233  231
CONECT  251  248
CONECT  226  225  227  231  242
CONECT  230  225  229  235
CONECT  231  226  232  233  238
CONECT  238  231  236  237  241
CONECT  239  235  240  247
CONECT  241  238  242  243  248
CONECT  247  239  246  252
CONECT  248  241  249  250  251
CONECT  252  225  247  253
CONECT  227  226
CONECT  236  238
CONECT  243  241
CONECT  244  240
CONECT  245  240
CONECT  246  247
CONECT  253  252
CONECT  254  237
CONECT  225  226  230  252
CONECT  235  230  239
CONECT  240  239  244  245
CONECT  228  224
CONECT  229  230
CONECT  234  224
CONECT  237  238  254
CONECT  242  226  241
CONECT  249  224  248
CONECT  224  206  228  234  249
CONECT  295  294
CONECT  311  310
CONECT  316  313
CONECT  296  294
CONECT  312  310
CONECT  317  313
CONECT  318  313
CONECT  290  288  289  294  306
CONECT  293  288  292  299
CONECT  294  290  295  296  300
CONECT  300  294  301  302  307
CONECT  303  299  304  308
CONECT  307  300  305  306  310
CONECT  308  303  313  315
CONECT  310  307  309  311  312
CONECT  313  308  316  317  318
CONECT  315  288  308  314
CONECT  289  290
CONECT  298  299
CONECT  302  300
CONECT  305  307
CONECT  314  315
CONECT  288  290  293  315
CONECT  299  293  298  303
CONECT  291  287
CONECT  292  293
CONECT  297  287
CONECT  301  300  319
CONECT  304  303
CONECT  306  290  307
CONECT  309  287  310
CONECT  287  268  291  297  309
CONECT  327  326
CONECT  341  340
CONECT  328  326
CONECT  342  340
CONECT  321  322  326  336  350
CONECT  324  320  325  330
CONECT  326  321  327  328  332
CONECT  332  326  331  333  337
CONECT  334  330  338  350
CONECT  337  332  335  336  340
CONECT  338  334  344  347
CONECT  340  337  339  341  342
CONECT  344  320  338  343
CONECT  348  347  349  350
CONECT  322  321
CONECT  325  324
CONECT  331  332
CONECT  335  337
CONECT  345  343
CONECT  346  343
CONECT  349  348
CONECT  320  324  344
CONECT  330  324  334
CONECT  343  344  345  346
CONECT  347  338  348
CONECT  350  321  334  348
CONECT  323  319
CONECT  329  319
CONECT  333  332  351
CONECT  336  321  337
CONECT  339  319  340
CONECT  319  301  323  329  339
CONECT  359  358
CONECT  375  374
CONECT  380  377
CONECT  360  358
CONECT  376  374
CONECT  381  377
CONECT  382  377
CONECT  354  352  353  358  370
CONECT  357  352  356  363
CONECT  358  354  359  360  364
CONECT  364  358  365  366  371
CONECT  367  363  368  372
CONECT  371  364  369  370  374
CONECT  372  367  377  379
CONECT  374  371  373  375  376
CONECT  377  372  380  381  382
CONECT  379  352  372  378
CONECT  353  354
CONECT  362  363
CONECT  366  364
CONECT  369  371
CONECT  378  379
CONECT  352  354  357  379
CONECT  363  357  362  367
CONECT  355  351
CONECT  356  357
CONECT  361  351
CONECT  365  364  383
CONECT  368  367
CONECT  370  354  371
CONECT  373  351  374
CONECT  351  333  355  361  373
CONECT  391  390
CONECT  405  404
CONECT  392  390
CONECT  406  404
CONECT  385  386  390  400  414
CONECT  388  384  389  394
CONECT  390  385  391  392  396
CONECT  396  390  395  397  401
CONECT  398  394  402  414
CONECT  401  396  399  400  404
CONECT  402  398  408  411
CONECT  404  401  403  405  406
CONECT  408  384  402  407
CONECT  412  411  413  414
CONECT  386  385
CONECT  389  388
CONECT  395  396
CONECT  399  401
CONECT  409  407
CONECT  410  407
CONECT  413  412
CONECT  384  388  408
CONECT  394  388  398
CONECT  407  408  409  410
CONECT  411  402  412
CONECT  414  385  398  412
CONECT  387  383
CONECT  393  383
CONECT  397  396  415
CONECT  400  385  401
CONECT  403  383  404
CONECT  383  365  387  393  403
CONECT  423  422
CONECT  439  438
CONECT  444  441
CONECT  424  422
CONECT  440  438
CONECT  445  441
CONECT  446  441
CONECT  418  416  417  422  434
CONECT  421  416  420  427
CONECT  422  418  423  424  428
CONECT  428  422  429  430  435
CONECT  431  427  432  436
CONECT  435  428  433  434  438
CONECT  436  431  441  443
CONECT  438  435  437  439  440
CONECT  441  436  444  445  446
CONECT  443  416  436  442
CONECT  417  418
CONECT  426  427
CONECT  430  428
CONECT  433  435
CONECT  442  443
CONECT  416  418  421  443
CONECT  427  421  426  431
CONECT  419  415
CONECT  420  421
CONECT  425  415
CONECT  429  428  447
CONECT  432  431
CONECT  434  418  435
CONECT  437  415  438
CONECT  415  397  419  425  437
CONECT  455  454
CONECT  469  468
CONECT  456  454
CONECT  470  468
CONECT  449  450  454  464  478
CONECT  452  448  453  458
CONECT  454  449  455  456  460
CONECT  460  454  459  461  465
CONECT  462  458  466  478
CONECT  465  460  463  464  468
CONECT  466  462  472  475
CONECT  468  465  467  469  470
CONECT  472  448  466  471
CONECT  476  475  477  478
CONECT  450  449
CONECT  453  452
CONECT  459  460
CONECT  463  465
CONECT  473  471
CONECT  474  471
CONECT  477  476
CONECT  448  452  472
CONECT  458  452  462
CONECT  471  472  473  474
CONECT  475  466  476
CONECT  478  449  462  476
CONECT  451  447
CONECT  457  447
CONECT  461  460  479
CONECT  464  449  465
CONECT  467  447  468
CONECT  447  429  451  457  467
CONECT  487  486
CONECT  505  503
CONECT  488  486
CONECT  506  503
CONECT  481  480  482  486  497
CONECT  485  480  484  490
CONECT  486  481  487  488  493
CONECT  493  486  491  492  496
CONECT  494  490  495  502
CONECT  496  493  497  498  503
CONECT  502  494  501  507
CONECT  503  496  504  505  506
CONECT  507  480  502  508
CONECT  482  481
CONECT  491  493
CONECT  498  496
CONECT  499  495
CONECT  500  495
CONECT  501  502
CONECT  508  507
CONECT  509  492
CONECT  480  481  485  507
CONECT  490  485  494
CONECT  495  494  499  500
CONECT  483  479
CONECT  484  485
CONECT  489  479
CONECT  492  493  509
CONECT  497  481  496
CONECT  504  479  503
CONECT  479  461  483  489  504
CONECT  513  511  535  536  560
CONECT  515  522  573  580
CONECT  517  519  558  565
CONECT  519  517  521  525
CONECT  521  519  524  526
CONECT  524  521  528  568
CONECT  525  519  527  531
CONECT  528  524  531  570
CONECT  529  534  568  570
CONECT  531  525  528  532
CONECT  534  529  540  545
CONECT  535  513  537  559  566
CONECT  538  540  543  574
CONECT  540  533  534  538
CONECT  543  538  546  577
CONECT  545  534  539  546
CONECT  546  542  543  545
CONECT  549  551  574  577
CONECT  551  549  552  555
CONECT  552  544  551  556
CONECT  555  547  551  561
CONECT  556  548  552  562
CONECT  560  513  514  564  567
CONECT  561  550  555  562
CONECT  562  512  556  561
CONECT  563  512  553  554  557
CONECT  566  514  535  572  575
CONECT  569  514  571  573
CONECT  571  518  569  576
CONECT  573  515  520  569
CONECT  576  558  571  580
CONECT  580  515  565  576
CONECT  511  513
CONECT  516  536
CONECT  518  571
CONECT  520  573
CONECT  522  515
CONECT  523  558
CONECT  526  521
CONECT  527  525
CONECT  530  568
CONECT  532  531
CONECT  533  540
CONECT  537  535
CONECT  539  545
CONECT  541  574
CONECT  542  546
CONECT  544  552
CONECT  547  555
CONECT  548  556
CONECT  550  561
CONECT  553  563
CONECT  554  563
CONECT  557  563
CONECT  559  535
CONECT  564  560
CONECT  567  560
CONECT  572  566
CONECT  575  566
CONECT  578  536
CONECT  579  536
CONECT  514  560  566  569
CONECT  536  513  516  578  579
CONECT  558  517  523  576
CONECT  565  517  580
CONECT  568  524  529  530
CONECT  570  528  529
CONECT  574  538  541  549
CONECT  577  543  549
CONECT  512  562  563
END
