# Supplementary material for: Comparative in silico study of congocidine congeners as potential inhibitors of African swine fever virus
Source: PLoS One. 2019 Aug 28;14(8):e0221175. doi: 10.1371/journal.pone.0221175 (PMC6713398; doi:10.1371/journal.pone.0221175)
Supplement: S4 Data — (ZIP) [file pone.0221175.s004.zip › S4 Data Minimized PDB for predictta/tribzconf3ME.pdb]

HEADER                                            01-JAN-01   CITR              
EXPDTA    THEORETICAL MODEL                                                     
REMARK   3                                                                      
REMARK   3 REFINEMENT.                                                          
REMARK   3   PROGRAM 1                  ICM 3.8                                 
REMARK   3   AUTHORS 1      R.ABAGYAN, M.TOTROV                                 
REMARK  76                                                                      
REMARK  76 DNA (5'-D(CPGPTPAPTPAPTPAPCPG)-3'); CHAIN: A, B; ENGINEERED:         
CRYST1   25.180   39.110   53.470  90.00  90.00  90.00 P 21 21 21               
ATOM      1  N1  G   A   2       9.405  19.756  -2.655  1.00 15.68           N
ATOM      2  H1  G   A   2       8.420  19.869  -2.468  1.00 20.00           H
ATOM      3  H1' G   A   2      14.120  20.882  -4.219  1.00 20.00           H
ATOM      4  C1' G   A   2      14.433  20.156  -3.463  1.00 24.61           C
ATOM      5  N2  G   A   2       9.649  22.009  -2.455  1.00 14.57           N
ATOM      6  C2  G   A   2      10.207  20.846  -2.633  1.00 16.05           C
ATOM      7  C2' G   A   2      14.851  20.922  -2.204  1.00 27.40           C
ATOM      8 1H2' G   A   2      14.771  21.994  -2.400  1.00 20.00           H
ATOM      9 2H2' G   A   2      14.220  20.683  -1.351  1.00 20.00           H
ATOM     10  H21 G   A   2      10.251  22.732  -2.101  1.00 20.00           H
ATOM     11  H22 G   A   2       8.644  22.066  -2.313  1.00 20.00           H
ATOM     12  N3  G   A   2      11.524  20.823  -2.825  1.00 13.29           N
ATOM     13  O3' G   A   2      17.110  21.703  -1.942  1.00 24.39           O
ATOM     14  H3' G   A   2      16.417  19.920  -1.037  1.00 20.00           H
ATOM     15  C3' G   A   2      16.312  20.522  -1.948  1.00 27.62           C
ATOM     16  C4  G   A   2      12.003  19.557  -3.003  1.00 15.70           C
ATOM     17  C4' G   A   2      16.725  19.787  -3.239  1.00 29.19           C
ATOM     18  H4' G   A   2      17.185  20.548  -3.857  1.00 20.00           H
ATOM     19  O4' G   A   2      15.540  19.376  -3.913  1.00 19.51           O
ATOM     20  C5  G   A   2      11.283  18.381  -3.033  1.00 14.91           C
ATOM     21  C5' G   A   2      17.734  18.611  -3.173  1.00 32.74           C
ATOM     22  O5' G   A   2      17.200  17.462  -2.517  1.00 27.54           O
ATOM     23 1H5' G   A   2      18.630  18.975  -2.678  1.00 20.00           H
ATOM     24 2H5' G   A   2      17.969  18.366  -4.208  1.00 20.00           H
ATOM     25  C6  G   A   2       9.856  18.462  -2.842  1.00 14.69           C
ATOM     26  O6  G   A   2       9.008  17.574  -2.919  1.00 16.78           O
ATOM     27  N7  G   A   2      12.136  17.298  -3.317  1.00 17.99           N
ATOM     28  H8  G   A   2      14.209  17.296  -3.618  1.00 20.00           H
ATOM     29  C8  G   A   2      13.311  17.852  -3.397  1.00 21.53           C
ATOM     30  N9  G   A   2      13.314  19.216  -3.233  1.00 18.23           N
ATOM     31 HO5' G   A   2      16.226  17.615  -2.430  1.00  0.00           H
ATOM     32  P   T   A   3      17.435  22.566  -0.627  1.00 25.04           P
ATOM     33  N1  T   A   3      11.986  22.358   0.872  1.00 11.60           N
ATOM     34  H1' T   A   3      11.556  24.436   0.656  1.00 20.00           H
ATOM     35  C1' T   A   3      12.429  23.773   0.669  1.00 12.33           C
ATOM     36  O1P T   A   3      18.347  23.633  -1.089  1.00 20.00           O
ATOM     37  O2  T   A   3       9.784  22.924   0.400  1.00 11.64           O
ATOM     38  C2  T   A   3      10.607  22.095   0.773  1.00  9.66           C
ATOM     39  C2' T   A   3      13.395  24.323   1.723  1.00 10.78           C
ATOM     40 1H2' T   A   3      12.877  24.711   2.593  1.00 20.00           H
ATOM     41 2H2' T   A   3      14.132  23.576   2.018  1.00 20.00           H
ATOM     42  O2P T   A   3      17.878  21.604   0.399  1.00 20.00           O
ATOM     43  H3  T   A   3       9.239  20.580   0.809  1.00 20.00           H
ATOM     44  N3  T   A   3      10.233  20.769   0.807  1.00 14.43           N
ATOM     45  C3' T   A   3      14.104  25.441   0.972  1.00 15.33           C
ATOM     46  O3' T   A   3      13.408  26.687   0.991  1.00 14.56           O
ATOM     47  H3' T   A   3      15.118  25.579   1.352  1.00 20.00           H
ATOM     48  C4  T   A   3      11.076  19.690   0.781  1.00 11.05           C
ATOM     49  O4  T   A   3      10.601  18.573   0.581  1.00 14.49           O
ATOM     50  H4' T   A   3      13.842  25.703  -1.124  1.00 20.00           H
ATOM     51  O4' T   A   3      13.135  23.863  -0.565  1.00 14.25           O
ATOM     52  C4' T   A   3      14.123  24.887  -0.458  1.00 16.73           C
ATOM     53  C5  T   A   3      12.500  20.022   0.865  1.00 14.98           C
ATOM     54  O5' T   A   3      16.015  23.225  -0.209  1.00 22.11           O
ATOM     55  C5' T   A   3      15.520  24.383  -0.883  1.00 19.43           C
ATOM     56 1H5' T   A   3      16.224  25.203  -0.723  1.00 20.00           H
ATOM     57 2H5' T   A   3      15.494  24.175  -1.949  1.00 20.00           H
ATOM     58  C5M T   A   3      13.525  18.901   0.806  0.00 99.00           C
ATOM     59  H6  T   A   3      13.962  21.573   0.974  1.00 20.00           H
ATOM     60  C6  T   A   3      12.905  21.326   0.940  1.00 15.93           C
ATOM     61 1H5M T   A   3      13.365  18.232   1.652  0.00  0.00           H
ATOM     62 2H5M T   A   3      13.362  18.328  -0.109  0.00  0.00           H
ATOM     63 3H5M T   A   3      14.544  19.292   0.826  0.00  0.00           H
ATOM     64  P   A   A   4      13.526  27.729   2.222  1.00 15.21           P
ATOM     65  N1  A   A   4       7.689  21.443   4.231  1.00  9.98           N
ATOM     66  C1' A   A   4       8.925  26.400   4.379  1.00 10.44           C
ATOM     67  H1' A   A   4       7.875  26.345   4.693  1.00 20.00           H
ATOM     68  O1P A   A   4      13.624  29.087   1.633  1.00 20.00           O
ATOM     69  C2  A   A   4       6.968  22.541   4.424  1.00  9.81           C
ATOM     70  H2  A   A   4       5.901  22.405   4.532  1.00 20.00           H
ATOM     71  C2' A   A   4       9.660  27.387   5.292  1.00 10.67           C
ATOM     72 1H2' A   A   4       9.135  27.479   6.238  1.00 20.00           H
ATOM     73 2H2' A   A   4      10.689  27.078   5.468  1.00 20.00           H
ATOM     74  O2P A   A   4      14.586  27.253   3.131  1.00 20.00           O
ATOM     75  N3  A   A   4       7.406  23.789   4.500  1.00 12.06           N
ATOM     76  H3' A   A   4      10.606  29.240   4.675  1.00 20.00           H
ATOM     77  C3' A   A   4       9.673  28.697   4.503  1.00 14.69           C
ATOM     78  O3' A   A   4       8.561  29.558   4.754  1.00 13.22           O
ATOM     79  C4  A   A   4       8.754  23.876   4.361  1.00  9.56           C
ATOM     80  H4' A   A   4       8.956  28.843   2.498  1.00 20.00           H
ATOM     81  O4' A   A   4       8.999  26.893   3.054  1.00 14.14           O
ATOM     82  C4' A   A   4       9.607  28.174   3.061  1.00  9.99           C
ATOM     83  C5  A   A   4       9.638  22.847   4.184  1.00 11.02           C
ATOM     84  O5' A   A   4      12.087  27.584   2.944  1.00 14.21           O
ATOM     85  C5' A   A   4      10.948  28.151   2.308  1.00 10.82           C
ATOM     86 1H5' A   A   4      11.184  29.190   2.084  1.00 20.00           H
ATOM     87 2H5' A   A   4      10.796  27.625   1.366  1.00 20.00           H
ATOM     88  N6  A   A   4       9.623  20.415   3.999  1.00 17.88           N
ATOM     89  C6  A   A   4       9.009  21.575   4.129  1.00 11.60           C
ATOM     90  H61 A   A   4      10.610  20.380   4.158  1.00 20.00           H
ATOM     91  H62 A   A   4       9.035  19.587   4.023  1.00 20.00           H
ATOM     92  N7  A   A   4      10.957  23.333   4.092  1.00 10.64           N
ATOM     93  C8  A   A   4      10.799  24.630   4.218  1.00 14.27           C
ATOM     94  H8  A   A   4      11.612  25.347   4.174  1.00 20.00           H
ATOM     95  N9  A   A   4       9.494  25.032   4.367  1.00 11.95           N
ATOM     96  P   T   A   5       8.332  30.294   6.175  1.00 12.53           P
ATOM     97  N1  T   A   5       7.864  24.598   7.984  1.00 10.05           N
ATOM     98  H1' T   A   5       5.871  25.091   8.541  1.00 20.00           H
ATOM     99  C1' T   A   5       6.780  25.612   8.211  1.00  8.03           C
ATOM    100  O1P T   A   5       7.418  31.439   5.961  1.00 20.00           O
ATOM    101  O2  T   A   5       6.306  22.872   7.900  1.00 12.29           O
ATOM    102  C2  T   A   5       7.464  23.260   7.820  1.00 11.70           C
ATOM    103  C2' T   A   5       7.071  26.723   9.224  1.00  9.39           C
ATOM    104 1H2' T   A   5       7.076  26.356  10.248  1.00 20.00           H
ATOM    105 2H2' T   A   5       7.995  27.246   8.987  1.00 20.00           H
ATOM    106  O2P T   A   5       9.658  30.534   6.787  1.00 20.00           O
ATOM    107  H3  T   A   5       8.152  21.366   7.548  1.00 20.00           H
ATOM    108  N3  T   A   5       8.459  22.323   7.659  1.00 11.76           N
ATOM    109  C3' T   A   5       5.895  27.663   8.968  1.00  9.23           C
ATOM    110  O3' T   A   5       4.791  27.181   9.727  1.00 13.16           O
ATOM    111  H3' T   A   5       6.138  28.691   9.245  1.00 20.00           H
ATOM    112  C4  T   A   5       9.807  22.570   7.644  1.00 13.02           C
ATOM    113  O4  T   A   5      10.581  21.626   7.472  1.00 13.01           O
ATOM    114  H4' T   A   5       4.682  27.360   7.209  1.00 20.00           H
ATOM    115  O4' T   A   5       6.484  26.353   7.042  1.00 11.26           O
ATOM    116  C4' T   A   5       5.738  27.509   7.442  1.00 13.99           C
ATOM    117  C5  T   A   5      10.173  23.975   7.827  1.00 13.21           C
ATOM    118  O5' T   A   5       7.563  29.155   7.021  1.00 12.98           O
ATOM    119  C5' T   A   5       6.242  28.745   6.671  1.00 16.99           C
ATOM    120 1H5' T   A   5       5.561  29.574   6.865  1.00 20.00           H
ATOM    121 2H5' T   A   5       6.210  28.515   5.605  1.00 20.00           H
ATOM    122  C5M T   A   5      11.641  24.369   7.850  0.00 99.00           C
ATOM    123  H6  T   A   5       9.493  25.967   8.091  1.00 20.00           H
ATOM    124  C6  T   A   5       9.208  24.932   7.984  1.00 12.78           C
ATOM    125 1H5M T   A   5      11.771  25.436   8.033  0.00  0.00           H
ATOM    126 2H5M T   A   5      12.099  24.101   6.897  0.00  0.00           H
ATOM    127 3H5M T   A   5      12.145  23.800   8.634  0.00  0.00           H
ATOM    128  P   A   A   6       3.433  28.014   9.972  1.00 16.24           P
ATOM    129  N1  A   A   6       7.234  20.773  10.888  1.00 18.42           N
ATOM    130  C1' A   A   6       2.677  23.150  10.405  1.00 15.79           C
ATOM    131  H1' A   A   6       2.458  22.093  10.215  1.00 20.00           H
ATOM    132  O1P A   A   6       3.078  28.749   8.738  1.00 20.00           O
ATOM    133  C2  A   A   6       6.015  20.303  10.657  1.00 19.73           C
ATOM    134  H2  A   A   6       5.946  19.246  10.437  1.00 20.00           H
ATOM    135  C2' A   A   6       1.634  23.716  11.371  1.00 14.39           C
ATOM    136 1H2' A   A   6       1.228  22.903  11.959  1.00 20.00           H
ATOM    137 2H2' A   A   6       2.068  24.462  12.033  1.00 20.00           H
ATOM    138  O2P A   A   6       3.534  28.737  11.257  1.00 20.00           O
ATOM    139  N3  A   A   6       4.870  20.973  10.655  1.00 14.97           N
ATOM    140  H3' A   A   6       0.254  25.333  10.960  1.00 20.00           H
ATOM    141  C3' A   A   6       0.577  24.398  10.496  1.00 16.70           C
ATOM    142  O3' A   A   6      -0.567  23.577  10.223  1.00 16.35           O
ATOM    143  C4  A   A   6       5.038  22.298  10.919  1.00 13.03           C
ATOM    144  H4' A   A   6       0.772  24.419   8.353  1.00 20.00           H
ATOM    145  O4' A   A   6       2.549  23.874   9.196  1.00 13.18           O
ATOM    146  C4' A   A   6       1.385  24.692   9.214  1.00 16.72           C
ATOM    147  C5  A   A   6       6.218  22.921  11.226  1.00 14.69           C
ATOM    148  O5' A   A   6       2.412  26.780  10.151  1.00 12.44           O
ATOM    149  C5' A   A   6       1.831  26.155   9.013  1.00 11.40           C
ATOM    150 1H5' A   A   6       0.984  26.758   8.685  1.00 20.00           H
ATOM    151 2H5' A   A   6       2.568  26.153   8.208  1.00 20.00           H
ATOM    152  N6  A   A   6       8.604  22.449  11.293  1.00 17.36           N
ATOM    153  C6  A   A   6       7.348  22.070  11.156  1.00 13.35           C
ATOM    154  H61 A   A   6       8.790  23.427  11.397  1.00 20.00           H
ATOM    155  H62 A   A   6       9.317  21.760  11.081  1.00 20.00           H
ATOM    156  N7  A   A   6       6.015  24.279  11.509  1.00 15.67           N
ATOM    157  C8  A   A   6       4.730  24.431  11.290  1.00 18.09           C
ATOM    158  H8  A   A   6       4.217  25.383  11.378  1.00 20.00           H
ATOM    159  N9  A   A   6       4.075  23.286  10.899  1.00 13.74           N
ATOM    160  P   T   A   7      -1.625  23.111  11.366  1.00 18.04           P
ATOM    161  N1  T   A   7       3.472  20.367  13.679  1.00 14.99           N
ATOM    162  H1' T   A   7       2.616  18.599  12.859  1.00 20.00           H
ATOM    163  C1' T   A   7       2.292  19.587  13.206  1.00 20.51           C
ATOM    164  O1P T   A   7      -2.855  22.625  10.704  1.00 20.00           O
ATOM    165  O2  T   A   7       4.806  18.475  13.883  1.00 14.98           O
ATOM    166  C2  T   A   7       4.695  19.692  13.810  1.00 18.41           C
ATOM    167  C2' T   A   7       1.219  19.411  14.275  1.00 19.59           C
ATOM    168 1H2' T   A   7       1.442  18.512  14.839  1.00 20.00           H
ATOM    169 2H2' T   A   7       1.169  20.275  14.937  1.00 20.00           H
ATOM    170  O2P T   A   7      -1.737  24.196  12.369  1.00 20.00           O
ATOM    171  H3  T   A   7       6.690  20.004  14.050  1.00 20.00           H
ATOM    172  N3  T   A   7       5.795  20.466  14.091  1.00 12.46           N
ATOM    173  C3' T   A   7      -0.109  19.303  13.516  1.00 21.54           C
ATOM    174  O3' T   A   7      -0.685  17.998  13.648  1.00 24.17           O
ATOM    175  H3' T   A   7      -0.813  20.047  13.893  1.00 20.00           H
ATOM    176  C4  T   A   7       5.794  21.808  14.365  1.00 12.53           C
ATOM    177  O4  T   A   7       6.865  22.340  14.657  1.00 18.59           O
ATOM    178  H4' T   A   7       0.370  18.760  11.487  1.00 20.00           H
ATOM    179  O4' T   A   7       1.610  20.246  12.159  1.00 22.36           O
ATOM    180  C4' T   A   7       0.304  19.678  12.074  1.00 19.87           C
ATOM    181  C5  T   A   7       4.470  22.437  14.336  1.00 14.71           C
ATOM    182  O5' T   A   7      -0.886  21.854  12.064  1.00 14.57           O
ATOM    183  C5' T   A   7      -0.651  20.646  11.347  1.00 20.65           C
ATOM    184 1H5' T   A   7      -1.604  20.146  11.176  1.00 20.00           H
ATOM    185 2H5' T   A   7      -0.213  20.883  10.375  1.00 20.00           H
ATOM    186  C5M T   A   7       4.319  23.907  14.691  0.00 99.00           C
ATOM    187  H6  T   A   7       2.395  22.180  13.899  1.00 20.00           H
ATOM    188  C6  T   A   7       3.369  21.712  13.980  1.00 14.67           C
ATOM    189 1H5M T   A   7       3.283  24.232  14.598  0.00  0.00           H
ATOM    190 2H5M T   A   7       4.674  24.067  15.708  0.00  0.00           H
ATOM    191 3H5M T   A   7       4.945  24.504  14.027  0.00  0.00           H
ATOM    192  P   A   A   8      -1.167  17.382  15.077  1.00 24.10           P
ATOM    193  N1  A   A   8       6.496  19.434  17.512  1.00 11.26           N
ATOM    194  C1' A   A   8       2.985  15.713  16.992  1.00 19.66           C
ATOM    195  H1' A   A   8       3.891  15.218  17.350  1.00 20.00           H
ATOM    196  O1P A   A   8      -2.294  16.449  14.865  1.00 20.00           O
ATOM    197  C2  A   A   8       6.580  18.124  17.383  1.00  9.27           C
ATOM    198  H2  A   A   8       7.584  17.733  17.334  1.00 20.00           H
ATOM    199  C2' A   A   8       1.782  15.070  17.696  1.00 18.35           C
ATOM    200 1H2' A   A   8       2.095  14.640  18.640  1.00 20.00           H
ATOM    201 2H2' A   A   8       0.992  15.797  17.868  1.00 20.00           H
ATOM    202  O2P A   A   8      -1.299  18.467  16.076  1.00 20.00           O
ATOM    203  N3  A   A   8       5.611  17.225  17.334  1.00 15.55           N
ATOM    204  H3' A   A   8       0.160  13.969  16.760  1.00 20.00           H
ATOM    205  C3' A   A   8       1.252  14.008  16.723  1.00 16.65           C
ATOM    206  O3' A   A   8       1.785  12.689  16.940  1.00 16.56           O
ATOM    207  C4  A   A   8       4.378  17.821  17.327  1.00 16.52           C
ATOM    208  H4' A   A   8       1.944  13.811  14.689  1.00 20.00           H
ATOM    209  O4' A   A   8       2.874  15.397  15.619  1.00 19.92           O
ATOM    210  C4' A   A   8       1.703  14.619  15.379  1.00 14.35           C
ATOM    211  C5  A   A   8       4.115  19.163  17.462  1.00 10.10           C
ATOM    212  O5' A   A   8       0.100  16.506  15.540  1.00 18.30           O
ATOM    213  C5' A   A   8       0.644  15.504  14.693  1.00 14.09           C
ATOM    214 1H5' A   A   8      -0.163  14.869  14.325  1.00 20.00           H
ATOM    215 2H5' A   A   8       1.108  15.987  13.830  1.00 20.00           H
ATOM    216  N6  A   A   8       5.333  21.287  17.629  1.00 13.41           N
ATOM    217  C6  A   A   8       5.281  19.972  17.538  1.00 12.41           C
ATOM    218  H61 A   A   8       4.507  21.820  17.434  1.00 20.00           H
ATOM    219  H62 A   A   8       6.256  21.710  17.544  1.00 20.00           H
ATOM    220  N7  A   A   8       2.731  19.395  17.506  1.00 10.79           N
ATOM    221  C8  A   A   8       2.222  18.199  17.300  1.00 15.03           C
ATOM    222  H8  A   A   8       1.154  18.022  17.196  1.00 20.00           H
ATOM    223  N9  A   A   8       3.159  17.186  17.197  1.00 18.87           N
ATOM    224  P   C   A   9       1.425  11.777  18.238  1.00 18.42           P
ATOM    225  N1  C   A   9       4.412  16.432  20.883  1.00 12.82           N
ATOM    226  C1' C   A   9       4.743  15.000  21.150  1.00 10.00           C
ATOM    227  H1' C   A   9       5.794  14.926  21.448  1.00 20.00           H
ATOM    228  O1P C   A   9       1.838  10.374  18.023  1.00 20.00           O
ATOM    229  O2  C   A   9       6.634  17.027  21.094  1.00 11.01           O
ATOM    230  C2  C   A   9       5.452  17.372  20.949  1.00 10.62           C
ATOM    231  C2' C   A   9       3.888  14.312  22.223  1.00 11.26           C
ATOM    232 1H2' C   A   9       4.359  14.403  23.205  1.00 20.00           H
ATOM    233 2H2' C   A   9       2.877  14.717  22.251  1.00 20.00           H
ATOM    234  O2P C   A   9       0.060  12.065  18.726  1.00 20.00           O
ATOM    235  N3  C   A   9       5.181  18.700  20.948  1.00 13.31           N
ATOM    236  H3' C   A   9       2.758  12.605  21.621  1.00 20.00           H
ATOM    237  O3' C   A   9       4.405  11.990  22.714  1.00 15.08           O
ATOM    238  C3' C   A   9       3.810  12.859  21.757  1.00 13.67           C
ATOM    239  C4  C   A   9       3.941  19.087  20.748  1.00 14.72           C
ATOM    240  N4  C   A   9       3.774  20.372  20.631  1.00 15.12           N
ATOM    241  C4' C   A   9       4.521  12.882  20.385  1.00 14.99           C
ATOM    242  O4' C   A   9       4.578  14.238  19.986  1.00 13.22           O
ATOM    243  H4' C   A   9       5.538  12.502  20.503  1.00 20.00           H
ATOM    244  H41 C   A   9       3.079  20.631  19.950  1.00 20.00           H
ATOM    245  H42 C   A   9       4.625  20.919  20.731  1.00 20.00           H
ATOM    246  H5  C   A   9       1.858  18.519  20.304  1.00 20.00           H
ATOM    247  C5  C   A   9       2.855  18.188  20.551  1.00 11.31           C
ATOM    248  C5' C   A   9       3.805  12.064  19.312  1.00 12.18           C
ATOM    249  O5' C   A   9       2.425  12.366  19.335  1.00 13.52           O
ATOM    250 1H5' C   A   9       3.944  10.999  19.497  1.00 20.00           H
ATOM    251 2H5' C   A   9       4.224  12.315  18.332  1.00 20.00           H
ATOM    252  C6  C   A   9       3.122  16.852  20.616  1.00 11.65           C
ATOM    253  H6  C   A   9       2.340  16.112  20.417  1.00 20.00           H
ATOM    254 HO3' C   A   9       3.741  11.323  22.935  1.00  0.00           H
TER     255      C   A   9
ATOM    256  N1  G   B  12       7.551  20.471  20.658  1.00  9.51           N
ATOM    257  H1  G   B  12       6.746  19.875  20.554  1.00 20.00           H
ATOM    258  H1' G   B  12      12.307  21.529  21.245  1.00 20.00           H
ATOM    259  C1' G   B  12      12.105  22.590  21.426  1.00 13.00           C
ATOM    260  N2  G   B  12       8.898  18.645  20.472  1.00  9.89           N
ATOM    261  C2  G   B  12       8.788  19.941  20.537  1.00  8.96           C
ATOM    262  C2' G   B  12      13.137  23.417  20.658  1.00 14.37           C
ATOM    263 1H2' G   B  12      13.509  22.859  19.800  1.00 20.00           H
ATOM    264 2H2' G   B  12      12.721  24.366  20.323  1.00 20.00           H
ATOM    265  H21 G   B  12       9.837  18.312  20.373  1.00 20.00           H
ATOM    266  H22 G   B  12       8.073  18.060  20.583  1.00 20.00           H
ATOM    267  N3  G   B  12       9.923  20.614  20.658  1.00  9.79           N
ATOM    268  O3' G   B  12      15.192  22.633  21.793  1.00 19.96           O
ATOM    269  H3' G   B  12      14.707  24.636  21.544  1.00 20.00           H
ATOM    270  C3' G   B  12      14.220  23.671  21.709  1.00 18.28           C
ATOM    271  C4  G   B  12       9.721  21.954  20.832  1.00 13.12           C
ATOM    272  C4' G   B  12      13.429  23.650  23.025  1.00 18.75           C
ATOM    273  H4' G   B  12      14.042  23.129  23.762  1.00 20.00           H
ATOM    274  O4' G   B  12      12.256  22.878  22.815  1.00 17.07           O
ATOM    275  C5  G   B  12       8.510  22.614  20.927  1.00 15.44           C
ATOM    276  C5' G   B  12      13.041  25.018  23.628  1.00 19.77           C
ATOM    277  O5' G   B  12      12.375  25.892  22.725  1.00 29.23           O
ATOM    278 1H5' G   B  12      13.944  25.511  23.988  1.00 20.00           H
ATOM    279 2H5' G   B  12      12.397  24.821  24.488  1.00 20.00           H
ATOM    280  C6  G   B  12       7.305  21.815  20.859  1.00 13.46           C
ATOM    281  O6  G   B  12       6.132  22.123  21.077  1.00 13.21           O
ATOM    282  N7  G   B  12       8.733  23.986  21.149  1.00 15.64           N
ATOM    283  H8  G   B  12      10.558  25.017  21.316  1.00 20.00           H
ATOM    284  C8  G   B  12      10.036  24.086  21.162  1.00 11.92           C
ATOM    285  N9  G   B  12      10.700  22.891  21.058  1.00 13.76           N
ATOM    286 HO5' G   B  12      11.670  26.363  23.177  1.00  0.00           H
ATOM    287  P   T   B  13      16.316  22.405  20.663  1.00 21.40           P
ATOM    288  N1  T   B  13      11.463  20.717  17.476  1.00 14.94           N
ATOM    289  H1' T   B  13      12.563  19.023  16.879  1.00 20.00           H
ATOM    290  C1' T   B  13      12.729  19.928  17.475  1.00 17.69           C
ATOM    291  O1P T   B  13      17.394  21.608  21.289  1.00 20.00           O
ATOM    292  O2  T   B  13      10.157  18.767  17.445  1.00 11.01           O
ATOM    293  C2  T   B  13      10.248  20.005  17.414  1.00 11.40           C
ATOM    294  C2' T   B  13      13.965  20.622  16.889  1.00 16.24           C
ATOM    295 1H2' T   B  13      13.921  20.719  15.805  1.00 20.00           H
ATOM    296 2H2' T   B  13      14.171  21.575  17.372  1.00 20.00           H
ATOM    297  O2P T   B  13      16.621  23.730  20.084  1.00 20.00           O
ATOM    298  H3  T   B  13       8.217  20.288  17.249  1.00 20.00           H
ATOM    299  N3  T   B  13       9.099  20.768  17.376  1.00 10.91           N
ATOM    300  C3' T   B  13      15.031  19.633  17.322  1.00 16.83           C
ATOM    301  O3' T   B  13      14.964  18.498  16.481  1.00 18.31           O
ATOM    302  H3' T   B  13      16.030  20.077  17.303  1.00 20.00           H
ATOM    303  C4  T   B  13       9.027  22.140  17.469  1.00 11.70           C
ATOM    304  O4  T   B  13       7.926  22.649  17.657  1.00 15.73           O
ATOM    305  H4' T   B  13      14.725  18.252  18.933  1.00 20.00           H
ATOM    306  O4' T   B  13      13.141  19.578  18.794  1.00 17.77           O
ATOM    307  C4' T   B  13      14.552  19.314  18.747  1.00 21.13           C
ATOM    308  C5  T   B  13      10.321  22.822  17.513  1.00 14.30           C
ATOM    309  O5' T   B  13      15.528  21.494  19.586  1.00 17.17           O
ATOM    310  C5' T   B  13      15.330  20.102  19.823  1.00 15.92           C
ATOM    311 1H5' T   B  13      16.315  19.643  19.898  1.00 20.00           H
ATOM    312 2H5' T   B  13      14.817  19.981  20.776  1.00 20.00           H
ATOM    313  C5M T   B  13      10.404  24.335  17.654  0.00 99.00           C
ATOM    314  H6  T   B  13      12.413  22.629  17.533  1.00 20.00           H
ATOM    315  C6  T   B  13      11.474  22.101  17.499  1.00 13.11           C
ATOM    316 1H5M T   B  13      10.183  24.800  16.689  0.00  0.00           H
ATOM    317 2H5M T   B  13      11.394  24.641  18.002  0.00  0.00           H
ATOM    318 3H5M T   B  13       9.650  24.660  18.374  0.00  0.00           H
ATOM    319  P   A   B  14      16.185  17.482  16.347  1.00 20.40           P
ATOM    320  N1  A   B  14       8.479  19.286  14.130  1.00 11.95           N
ATOM    321  C1' A   B  14      12.229  15.791  14.053  1.00 17.85           C
ATOM    322  H1' A   B  14      11.347  15.251  13.688  1.00 20.00           H
ATOM    323  O1P A   B  14      16.495  16.947  17.693  1.00 20.00           O
ATOM    324  C2  A   B  14       8.463  17.964  14.086  1.00 17.18           C
ATOM    325  H2  A   B  14       7.485  17.497  14.084  1.00 20.00           H
ATOM    326  C2' A   B  14      13.419  15.302  13.219  1.00 22.14           C
ATOM    327 1H2' A   B  14      13.106  14.963  12.230  1.00 20.00           H
ATOM    328 2H2' A   B  14      14.188  16.069  13.132  1.00 20.00           H
ATOM    329  O2P A   B  14      17.235  18.104  15.525  1.00 20.00           O
ATOM    330  N3  A   B  14       9.513  17.148  14.120  1.00 14.03           N
ATOM    331  H3' A   B  14      15.045  14.027  13.914  1.00 20.00           H
ATOM    332  C3' A   B  14      13.968  14.149  14.056  1.00 19.80           C
ATOM    333  O3' A   B  14      13.300  12.912  13.873  1.00 19.32           O
ATOM    334  C4  A   B  14      10.695  17.820  14.055  1.00 12.01           C
ATOM    335  H4' A   B  14      13.394  13.710  16.053  1.00 20.00           H
ATOM    336  O4' A   B  14      12.490  15.441  15.407  1.00 17.82           O
ATOM    337  C4' A   B  14      13.639  14.599  15.472  1.00 15.05           C
ATOM    338  C5  A   B  14      10.870  19.178  14.047  1.00 12.95           C
ATOM    339  O5' A   B  14      15.424  16.350  15.511  1.00 15.14           O
ATOM    340  C5' A   B  14      14.796  15.288  16.202  1.00 17.46           C
ATOM    341 1H5' A   B  14      15.564  14.550  16.434  1.00 20.00           H
ATOM    342 2H5' A   B  14      14.396  15.674  17.138  1.00 20.00           H
ATOM    343  N6  A   B  14       9.525  21.221  14.144  1.00 16.83           N
ATOM    344  C6  A   B  14       9.653  19.910  14.094  1.00 14.10           C
ATOM    345  H61 A   B  14      10.281  21.777  13.793  1.00 20.00           H
ATOM    346  H62 A   B  14       8.572  21.579  14.159  1.00 20.00           H
ATOM    347  N7  A   B  14      12.239  19.490  14.067  1.00 13.26           N
ATOM    348  C8  A   B  14      12.825  18.316  14.046  1.00 16.90           C
ATOM    349  H8  A   B  14      13.902  18.188  14.084  1.00 20.00           H
ATOM    350  N9  A   B  14      11.951  17.252  14.018  1.00 14.64           N
ATOM    351  P   T   B  15      13.543  11.982  12.590  1.00 28.80           P
ATOM    352  N1  T   B  15      10.257  16.615  10.488  1.00 27.42           N
ATOM    353  H1' T   B  15       8.876  15.085   9.983  1.00 20.00           H
ATOM    354  C1' T   B  15       9.914  15.157  10.343  1.00 22.17           C
ATOM    355  O1P T   B  15      13.387  10.582  13.037  1.00 20.00           O
ATOM    356  O2  T   B  15       8.016  17.165  10.772  1.00 18.40           O
ATOM    357  C2  T   B  15       9.181  17.510  10.638  1.00 21.32           C
ATOM    358  C2' T   B  15      10.789  14.342   9.385  1.00 26.62           C
ATOM    359 1H2' T   B  15      10.649  14.643   8.348  1.00 20.00           H
ATOM    360 2H2' T   B  15      11.836  14.375   9.680  1.00 20.00           H
ATOM    361  O2P T   B  15      14.807  12.409  11.950  1.00 20.00           O
ATOM    362  H3  T   B  15       8.690  19.487  10.745  1.00 20.00           H
ATOM    363  N3  T   B  15       9.480  18.855  10.692  1.00 17.57           N
ATOM    364  C3' T   B  15      10.256  12.933   9.641  1.00 28.50           C
ATOM    365  O3' T   B  15       9.095  12.762   8.839  1.00 39.73           O
ATOM    366  H3' T   B  15      11.004  12.169   9.407  1.00 20.00           H
ATOM    367  C4  T   B  15      10.734  19.406  10.648  1.00 12.10           C
ATOM    368  O4  T   B  15      10.851  20.619  10.837  1.00 13.72           O
ATOM    369  H4' T   B  15       8.952  12.643  11.340  1.00 20.00           H
ATOM    370  O4' T   B  15      10.035  14.402  11.543  1.00 23.77           O
ATOM    371  C4' T   B  15       9.965  13.016  11.158  1.00 26.40           C
ATOM    372  C5  T   B  15      11.818  18.440  10.459  1.00 18.42           C
ATOM    373  O5' T   B  15      12.313  12.430  11.653  1.00 32.26           O
ATOM    374  C5' T   B  15      10.951  12.181  12.004  1.00 25.68           C
ATOM    375 1H5' T   B  15      10.724  11.120  11.874  1.00 20.00           H
ATOM    376 2H5' T   B  15      10.798  12.437  13.052  1.00 20.00           H
ATOM    377  C5M T   B  15      13.258  18.926  10.364  0.00 99.00           C
ATOM    378  H6  T   B  15      12.364  16.407  10.227  1.00 20.00           H
ATOM    379  C6  T   B  15      11.550  17.099  10.373  1.00 17.04           C
ATOM    380 1H5M T   B  15      13.954  18.097  10.239  0.00  0.00           H
ATOM    381 2H5M T   B  15      13.349  19.611   9.518  0.00  0.00           H
ATOM    382 3H5M T   B  15      13.511  19.480  11.270  0.00  0.00           H
ATOM    383  P   A   B  16       8.304  11.371   8.690  1.00 34.80           P
ATOM    384  N1  A   B  16       7.656  19.508   7.315  1.00  9.81           N
ATOM    385  C1' A   B  16       5.101  15.056   7.592  1.00 21.52           C
ATOM    386  H1' A   B  16       4.310  15.817   7.555  1.00 20.00           H
ATOM    387  O1P A   B  16       8.211  10.732  10.023  1.00 20.00           O
ATOM    388  C2  A   B  16       6.362  19.236   7.425  1.00 14.96           C
ATOM    389  H2  A   B  16       5.707  20.084   7.561  1.00 20.00           H
ATOM    390  C2' A   B  16       4.710  13.880   6.688  1.00 22.34           C
ATOM    391 1H2' A   B  16       4.022  14.229   5.924  1.00 20.00           H
ATOM    392 2H2' A   B  16       5.580  13.430   6.213  1.00 20.00           H
ATOM    393  O2P A   B  16       8.846  10.614   7.548  1.00 20.00           O
ATOM    394  N3  A   B  16       5.778  18.045   7.400  1.00 13.91           N
ATOM    395  H3' A   B  16       4.411  11.831   7.324  1.00 20.00           H
ATOM    396  C3' A   B  16       4.091  12.832   7.622  1.00 24.53           C
ATOM    397  O3' A   B  16       2.661  12.852   7.676  1.00 30.04           O
ATOM    398  C4  A   B  16       6.674  17.031   7.250  1.00 14.86           C
ATOM    399  H4' A   B  16       4.024  13.121   9.760  1.00 20.00           H
ATOM    400  O4' A   B  16       5.201  14.553   8.908  1.00 21.13           O
ATOM    401  C4' A   B  16       4.760  13.202   8.958  1.00 20.73           C
ATOM    402  C5  A   B  16       8.030  17.151   7.087  1.00 14.23           C
ATOM    403  O5' A   B  16       6.866  11.971   8.306  1.00 36.25           O
ATOM    404  C5' A   B  16       5.934  12.279   9.332  1.00 27.91           C
ATOM    405 1H5' A   B  16       5.524  11.334   9.685  1.00 20.00           H
ATOM    406 2H5' A   B  16       6.476  12.749  10.153  1.00 20.00           H
ATOM    407  N6  A   B  16       9.753  18.873   7.054  1.00 12.27           N
ATOM    408  C6  A   B  16       8.491  18.490   7.136  1.00 10.10           C
ATOM    409  H61 A   B  16      10.453  18.186   6.859  1.00 20.00           H
ATOM    410  H62 A   B  16       9.949  19.863   7.157  1.00 20.00           H
ATOM    411  N7  A   B  16       8.639  15.893   6.948  1.00 18.45           N
ATOM    412  C8  A   B  16       7.626  15.068   7.072  1.00 15.57           C
ATOM    413  H8  A   B  16       7.732  13.989   7.061  1.00 20.00           H
ATOM    414  N9  A   B  16       6.407  15.679   7.258  1.00 20.33           N
ATOM    415  P   T   B  17       1.747  12.529   6.374  1.00 31.28           P
ATOM    416  N1  T   B  17       4.080  17.681   4.210  1.00 17.05           N
ATOM    417  H1' T   B  17       2.269  18.684   4.749  1.00 20.00           H
ATOM    418  C1' T   B  17       2.621  17.663   4.558  1.00 22.07           C
ATOM    419  O1P T   B  17       0.401  12.103   6.824  1.00 20.00           O
ATOM    420  O2  T   B  17       4.164  19.999   4.188  1.00 13.38           O
ATOM    421  C2  T   B  17       4.739  18.921   4.202  1.00 12.53           C
ATOM    422  C2' T   B  17       1.715  17.013   3.508  1.00 21.24           C
ATOM    423 1H2' T   B  17       1.422  17.755   2.775  1.00 20.00           H
ATOM    424 2H2' T   B  17       2.218  16.184   3.015  1.00 20.00           H
ATOM    425  O2P T   B  17       2.521  11.650   5.468  1.00 20.00           O
ATOM    426  H3  T   B  17       6.583  19.787   4.110  1.00 20.00           H
ATOM    427  N3  T   B  17       6.108  18.899   4.035  1.00 12.08           N
ATOM    428  C3' T   B  17       0.519  16.434   4.281  1.00 30.05           C
ATOM    429  O3' T   B  17      -0.696  17.182   4.124  1.00 27.65           O
ATOM    430  H3' T   B  17       0.334  15.408   3.956  1.00 20.00           H
ATOM    431  C4  T   B  17       6.875  17.778   3.847  1.00 10.59           C
ATOM    432  O4  T   B  17       8.092  17.916   3.701  1.00 14.74           O
ATOM    433  H4' T   B  17       0.477  17.127   6.321  1.00 20.00           H
ATOM    434  O4' T   B  17       2.418  16.871   5.708  1.00 22.80           O
ATOM    435  C4' T   B  17       1.064  16.425   5.727  1.00 24.73           C
ATOM    436  C5  T   B  17       6.127  16.522   3.778  1.00 12.84           C
ATOM    437  O5' T   B  17       1.625  13.987   5.698  1.00 22.08           O
ATOM    438  C5' T   B  17       1.001  15.049   6.412  1.00 17.52           C
ATOM    439 1H5' T   B  17      -0.044  14.791   6.575  1.00 20.00           H
ATOM    440 2H5' T   B  17       1.490  15.145   7.383  1.00 20.00           H
ATOM    441  C5M T   B  17       6.858  15.217   3.502  0.00 99.00           C
ATOM    442  H6  T   B  17       4.229  15.575   3.979  1.00 20.00           H
ATOM    443  C6  T   B  17       4.774  16.510   3.975  1.00 13.70           C
ATOM    444 1H5M T   B  17       6.177  14.366   3.529  0.00  0.00           H
ATOM    445 2H5M T   B  17       7.641  15.079   4.249  0.00  0.00           H
ATOM    446 3H5M T   B  17       7.337  15.275   2.524  0.00  0.00           H
ATOM    447  P   A   B  18      -1.500  17.283   2.710  1.00 26.44           P
ATOM    448  N1  A   B  18       7.374  20.114   0.689  1.00 11.96           N
ATOM    449  C1' A   B  18       2.271  20.540   0.914  1.00 15.24           C
ATOM    450  H1' A   B  18       2.694  21.546   0.983  1.00 20.00           H
ATOM    451  O1P A   B  18      -2.892  17.723   2.949  1.00 20.00           O
ATOM    452  C2  A   B  18       6.563  21.151   0.859  1.00 13.27           C
ATOM    453  H2  A   B  18       7.039  22.111   1.001  1.00 20.00           H
ATOM    454  C2' A   B  18       1.244  20.504  -0.212  1.00 14.36           C
ATOM    455 1H2' A   B  18       1.558  21.193  -0.981  1.00 20.00           H
ATOM    456 2H2' A   B  18       1.134  19.497  -0.612  1.00 20.00           H
ATOM    457  O2P A   B  18      -1.253  16.057   1.913  1.00 20.00           O
ATOM    458  N3  A   B  18       5.239  21.154   0.847  1.00 12.00           N
ATOM    459  H3' A   B  18      -0.869  20.217   0.104  1.00 20.00           H
ATOM    460  C3' A   B  18      -0.094  20.926   0.402  1.00 17.61           C
ATOM    461  O3' A   B  18      -0.515  22.245   0.025  1.00 17.99           O
ATOM    462  C4  A   B  18       4.720  19.901   0.735  1.00 11.85           C
ATOM    463  H4' A   B  18       0.128  21.745   2.398  1.00 20.00           H
ATOM    464  O4' A   B  18       1.530  20.275   2.075  1.00 16.57           O
ATOM    465  C4' A   B  18       0.206  20.771   1.910  1.00 18.64           C
ATOM    466  C5  A   B  18       5.414  18.730   0.570  1.00 12.43           C
ATOM    467  O5' A   B  18      -0.730  18.498   1.998  1.00 19.68           O
ATOM    468  C5' A   B  18      -0.734  19.785   2.605  1.00 18.89           C
ATOM    469 1H5' A   B  18      -1.748  20.180   2.596  1.00 20.00           H
ATOM    470 2H5' A   B  18      -0.404  19.690   3.640  1.00 20.00           H
ATOM    471  N6  A   B  18       7.730  17.957   0.446  1.00 13.01           N
ATOM    472  C6  A   B  18       6.824  18.909   0.561  1.00 12.08           C
ATOM    473  H61 A   B  18       7.446  17.014   0.625  1.00 20.00           H
ATOM    474  H62 A   B  18       8.693  18.242   0.596  1.00 20.00           H
ATOM    475  N7  A   B  18       4.530  17.641   0.432  1.00 13.59           N
ATOM    476  C8  A   B  18       3.352  18.201   0.597  1.00 11.10           C
ATOM    477  H8  A   B  18       2.419  17.647   0.607  1.00 20.00           H
ATOM    478  N9  A   B  18       3.387  19.568   0.757  1.00 13.50           N
ATOM    479  P   C   B  19      -0.809  22.687  -1.514  1.00 16.01           P
ATOM    480  N1  C   B  19       4.644  21.461  -2.702  1.00 11.50           N
ATOM    481  C1' C   B  19       4.182  22.881  -2.731  1.00 13.12           C
ATOM    482  H1' C   B  19       5.049  23.544  -2.794  1.00 20.00           H
ATOM    483  O1P C   B  19      -1.684  23.876  -1.569  1.00 20.00           O
ATOM    484  O2  C   B  19       6.832  22.113  -3.015  1.00 14.86           O
ATOM    485  C2  C   B  19       6.017  21.206  -2.819  1.00 11.83           C
ATOM    486  C2' C   B  19       3.221  23.198  -3.873  1.00 10.26           C
ATOM    487 1H2' C   B  19       3.752  23.287  -4.820  1.00 20.00           H
ATOM    488 2H2' C   B  19       2.427  22.453  -3.936  1.00 20.00           H
ATOM    489  O2P C   B  19      -1.129  21.505  -2.346  1.00 20.00           O
ATOM    490  N3  C   B  19       6.484  19.931  -2.852  1.00 10.91           N
ATOM    491  H3' C   B  19       1.587  24.611  -3.735  1.00 20.00           H
ATOM    492  O3' C   B  19       3.407  25.583  -3.936  1.00 11.97           O
ATOM    493  C3' C   B  19       2.626  24.522  -3.406  1.00 10.49           C
ATOM    494  C4  C   B  19       5.633  18.945  -2.711  1.00  7.99           C
ATOM    495  N4  C   B  19       6.156  17.761  -2.588  1.00 15.71           N
ATOM    496  C4' C   B  19       2.696  24.401  -1.870  1.00 11.52           C
ATOM    497  O4' C   B  19       3.465  23.237  -1.577  1.00 11.57           O
ATOM    498  H4' C   B  19       3.165  25.289  -1.442  1.00 20.00           H
ATOM    499  H41 C   B  19       5.659  17.157  -1.956  1.00 20.00           H
ATOM    500  H42 C   B  19       7.174  17.764  -2.597  1.00 20.00           H
ATOM    501  H5  C   B  19       3.532  18.304  -2.530  1.00 20.00           H
ATOM    502  C5  C   B  19       4.224  19.125  -2.628  1.00  8.79           C
ATOM    503  C5' C   B  19       1.297  24.230  -1.280  1.00 16.46           C
ATOM    504  O5' C   B  19       0.643  23.170  -1.959  1.00 14.28           O
ATOM    505 1H5' C   B  19       0.724  25.150  -1.405  1.00 20.00           H
ATOM    506 2H5' C   B  19       1.380  24.011  -0.213  1.00 20.00           H
ATOM    507  C6  C   B  19       3.758  20.405  -2.633  1.00 13.94           C
ATOM    508  H6  C   B  19       2.691  20.611  -2.556  1.00 20.00           H
ATOM    509 HO3' C   B  19       3.466  25.448  -4.882  1.00  0.00           H
TER     510      C   B  19
HETATM  511  H1  RES    20      11.165  14.482  16.833  1.00  0.00           H
HETATM  512  O1  RES    20       5.689  26.116   1.038  1.00  0.00           O
HETATM  513  C1  RES    20      10.077  14.447  16.869  1.00  0.00           C
HETATM  514  N1  RES    20       8.239  13.360  15.844  1.00  0.00           N
HETATM  515  C10 RES    20       4.783  12.772  14.649  1.00  0.00           C
HETATM  516  H10 RES    20       9.980  16.537  16.518  1.00  0.00           H
HETATM  517  C11 RES    20       4.259  14.925  12.009  1.00  0.00           C
HETATM  518  H11 RES    20       7.870  14.924  13.631  1.00  0.00           H
HETATM  519  C12 RES    20       3.412  15.700  11.151  1.00  0.00           C
HETATM  520  H12 RES    20       5.948  12.029  16.269  1.00  0.00           H
HETATM  521  C13 RES    20       3.853  16.944  10.688  1.00  0.00           C
HETATM  522  H13 RES    20       3.894  12.204  14.914  1.00  0.00           H
HETATM  523  H14 RES    20       6.137  15.990  11.888  1.00  0.00           H
HETATM  524  C14 RES    20       2.965  17.669   9.914  1.00  0.00           C
HETATM  525  C15 RES    20       2.131  15.224  10.813  1.00  0.00           C
HETATM  526  H15 RES    20       4.838  17.338  10.919  1.00  0.00           H
HETATM  527  H16 RES    20       1.797  14.249  11.155  1.00  0.00           H
HETATM  528  C16 RES    20       1.720  17.219   9.597  1.00  0.00           C
HETATM  529  C17 RES    20       1.982  19.043   8.664  1.00  0.00           C
HETATM  530  H17 RES    20       3.989  19.443   9.346  1.00  0.00           H
HETATM  531  C18 RES    20       1.262  15.984  10.029  1.00  0.00           C
HETATM  532  H18 RES    20       0.277  15.619   9.760  1.00  0.00           H
HETATM  533  H19 RES    20       3.756  20.974   8.063  1.00  0.00           H
HETATM  534  C19 RES    20       1.766  20.125   7.743  1.00  0.00           C
HETATM  535  C2  RES    20       9.624  13.269  17.763  1.00  0.00           C
HETATM  536  N2  RES    20       9.624  15.855  17.218  1.00  0.00           N
HETATM  537  H2  RES    20       9.604  13.495  18.833  1.00  0.00           H
HETATM  538  C20 RES    20       2.617  22.024   6.589  1.00  0.00           C
HETATM  539  H20 RES    20      -0.215  19.490   7.129  1.00  0.00           H
HETATM  540  C21 RES    20       2.810  21.039   7.539  1.00  0.00           C
HETATM  541  H21 RES    20       4.518  22.931   6.349  1.00  0.00           H
HETATM  542  H22 RES    20      -0.467  21.263   5.412  1.00  0.00           H
HETATM  543  C22 RES    20       1.471  22.117   5.858  1.00  0.00           C
HETATM  544  H23 RES    20       2.624  23.024   2.457  1.00  0.00           H
HETATM  545  C23 RES    20       0.582  20.221   6.996  1.00  0.00           C
HETATM  546  C24 RES    20       0.423  21.220   6.030  1.00  0.00           C
HETATM  547  H24 RES    20       4.602  25.457   5.392  1.00  0.00           H
HETATM  548  H25 RES    20       3.904  24.124   0.673  1.00  0.00           H
HETATM  549  C25 RES    20       2.851  23.442   5.067  1.00  0.00           C
HETATM  550  H26 RES    20       5.842  26.620   3.590  1.00  0.00           H
HETATM  551  C26 RES    20       3.510  24.186   4.033  1.00  0.00           C
HETATM  552  C27 RES    20       3.318  23.825   2.702  1.00  0.00           C
HETATM  553  H27 RES    20       7.057  26.024  -0.505  1.00  0.00           H
HETATM  554  H28 RES    20       5.484  25.247  -0.846  1.00  0.00           H
HETATM  555  C28 RES    20       4.423  25.191   4.354  1.00  0.00           C
HETATM  556  C29 RES    20       4.048  24.447   1.695  1.00  0.00           C
HETATM  557  H29 RES    20       6.670  24.449   0.246  1.00  0.00           H
HETATM  558  N3  RES    20       5.586  15.219  12.250  1.00  0.00           N
HETATM  559  H3  RES    20      10.322  12.437  17.600  1.00  0.00           H
HETATM  560  C3  RES    20       9.502  14.032  15.516  1.00  0.00           C
HETATM  561  C30 RES    20       5.127  25.840   3.342  1.00  0.00           C
HETATM  562  C31 RES    20       4.954  25.464   2.011  1.00  0.00           C
HETATM  563  C32 RES    20       6.256  25.407  -0.088  1.00  0.00           C
HETATM  564  H4  RES    20       9.366  14.917  14.907  1.00  0.00           H
HETATM  565  N4  RES    20       3.725  13.904  12.788  1.00  0.00           N
HETATM  566  C4  RES    20       8.255  12.835  17.210  1.00  0.00           C
HETATM  567  H5  RES    20      10.171  13.339  14.997  1.00  0.00           H
HETATM  568  N5  RES    20       3.161  18.859   9.344  1.00  0.00           N
HETATM  569  C5  RES    20       7.094  13.454  15.079  1.00  0.00           C
HETATM  570  N6  RES    20       1.120  18.079   8.833  1.00  0.00           N
HETATM  571  C6  RES    20       7.042  14.309  13.963  1.00  0.00           C
HETATM  572  H6  RES    20       7.439  13.271  17.797  1.00  0.00           H
HETATM  573  C7  RES    20       5.950  12.695  15.411  1.00  0.00           C
HETATM  574  N7  RES    20       3.527  22.897   6.136  1.00  0.00           N
HETATM  575  H7  RES    20       8.168  11.742  17.198  1.00  0.00           H
HETATM  576  C8  RES    20       5.861  14.390  13.256  1.00  0.00           C
HETATM  577  N8  RES    20       1.628  23.011   4.928  1.00  0.00           N
HETATM  578  H8  RES    20       8.591  15.922  17.208  1.00  0.00           H
HETATM  579  H9  RES    20       9.974  16.160  18.141  1.00  0.00           H
HETATM  580  C9  RES    20       4.764  13.637  13.569  1.00  0.00           C
CONECT   40   39
CONECT   56   55
CONECT   61   58
CONECT   41   39
CONECT   57   55
CONECT   62   58
CONECT   63   58
CONECT   35   51   33   34   39
CONECT   38   33   37   44
CONECT   39   35   40   41   45
CONECT   45   52   39   46   47
CONECT   48   49   53   44
CONECT   52   50   51   55   45
CONECT   53   48   58   60
CONECT   55   52   54   56   57
CONECT   58   53   61   62   63
CONECT   60   53   59   33
CONECT   34   35
CONECT   43   44
CONECT   47   45
CONECT   50   52
CONECT   59   60
CONECT   33   60   35   38
CONECT   44   48   38   43
CONECT   36   32
CONECT   37   38
CONECT   42   32
CONECT   46   64   45
CONECT   49   48
CONECT   51   52   35
CONECT   54   55   32
CONECT   32   13   54   36   42
CONECT   72   71
CONECT   86   85
CONECT   73   71
CONECT   87   85
CONECT   66   81   95   67   71
CONECT   69   65   70   75
CONECT   71   66   72   73   77
CONECT   77   78   82   71   76
CONECT   79   83   95   75
CONECT   82   80   81   85   77
CONECT   83   79   89   92
CONECT   85   82   84   86   87
CONECT   89   83   88   65
CONECT   93   92   94   95
CONECT   67   66
CONECT   70   69
CONECT   76   77
CONECT   80   82
CONECT   90   88
CONECT   91   88
CONECT   94   93
CONECT   65   89   69
CONECT   75   79   69
CONECT   88   89   90   91
CONECT   92   83   93
CONECT   95   79   93   66
CONECT   68   64
CONECT   74   64
CONECT   78   96   77
CONECT   81   82   66
CONECT   84   85   64
CONECT   64   84   68   74   46
CONECT  104  103
CONECT  120  119
CONECT  125  122
CONECT  105  103
CONECT  121  119
CONECT  126  122
CONECT  127  122
CONECT   99  115   97   98  103
CONECT  102  108   97  101
CONECT  103  105  109   99  104
CONECT  109  110  111  116  103
CONECT  112  108  113  117
CONECT  116  109  114  115  119
CONECT  117  112  122  124
CONECT  119  116  118  120  121
CONECT  122  117  125  126  127
CONECT  124  117  123   97
CONECT   98   99
CONECT  107  108
CONECT  111  109
CONECT  114  116
CONECT  123  124
CONECT   97  124   99  102
CONECT  108  107  112  102
CONECT  100   96
CONECT  101  102
CONECT  106   96
CONECT  110  109  128
CONECT  113  112
CONECT  115  116   99
CONECT  118  119   96
CONECT   96  106  118   78  100
CONECT  136  135
CONECT  150  149
CONECT  137  135
CONECT  151  149
CONECT  130  131  159  135  145
CONECT  133  129  134  139
CONECT  135  130  136  137  141
CONECT  141  135  140  142  146
CONECT  143  159  139  147
CONECT  146  149  141  144  145
CONECT  147  153  156  143
CONECT  149  148  150  151  146
CONECT  153  129  152  147
CONECT  157  156  158  159
CONECT  131  130
CONECT  134  133
CONECT  140  141
CONECT  144  146
CONECT  154  152
CONECT  155  152
CONECT  158  157
CONECT  129  133  153
CONECT  139  133  143
CONECT  152  153  154  155
CONECT  156  157  147
CONECT  159  130  157  143
CONECT  132  128
CONECT  138  128
CONECT  142  160  141
CONECT  145  130  146
CONECT  148  128  149
CONECT  128  110  132  148  138
CONECT  168  167
CONECT  184  183
CONECT  189  186
CONECT  169  167
CONECT  185  183
CONECT  190  186
CONECT  191  186
CONECT  163  161  162  167  179
CONECT  166  161  165  172
CONECT  167  163  168  169  173
CONECT  173  167  174  175  180
CONECT  176  172  177  181
CONECT  180  173  178  179  183
CONECT  181  176  186  188
CONECT  183  180  182  184  185
CONECT  186  181  189  190  191
CONECT  188  161  181  187
CONECT  162  163
CONECT  171  172
CONECT  175  173
CONECT  178  180
CONECT  187  188
CONECT  161  163  166  188
CONECT  172  166  171  176
CONECT  164  160
CONECT  165  166
CONECT  170  160
CONECT  174  173  192
CONECT  177  176
CONECT  179  163  180
CONECT  182  183  160
CONECT  160  164  170  182  142
CONECT  200  199
CONECT  214  213
CONECT  201  199
CONECT  215  213
CONECT  194  195  199  209  223
CONECT  197  193  198  203
CONECT  199  194  200  201  205
CONECT  205  199  204  206  210
CONECT  207  203  211  223
CONECT  210  205  208  209  213
CONECT  211  207  217  220
CONECT  213  210  212  214  215
CONECT  217  193  211  216
CONECT  221  220  222  223
CONECT  195  194
CONECT  198  197
CONECT  204  205
CONECT  208  210
CONECT  218  216
CONECT  219  216
CONECT  222  221
CONECT  193  197  217
CONECT  203  197  207
CONECT  216  217  218  219
CONECT  220  211  221
CONECT  223  194  207  221
CONECT  196  192
CONECT  202  192
CONECT  206  205  224
CONECT  209  194  210
CONECT  212  192  213
CONECT  192  174  196  202  212
CONECT  232  231
CONECT  250  248
CONECT  233  231
CONECT  251  248
CONECT  226  225  227  231  242
CONECT  230  225  229  235
CONECT  231  226  232  233  238
CONECT  238  231  236  237  241
CONECT  239  235  240  247
CONECT  241  238  242  243  248
CONECT  247  239  246  252
CONECT  248  241  249  250  251
CONECT  252  225  247  253
CONECT  227  226
CONECT  236  238
CONECT  243  241
CONECT  244  240
CONECT  245  240
CONECT  246  247
CONECT  253  252
CONECT  254  237
CONECT  225  226  230  252
CONECT  235  230  239
CONECT  240  239  244  245
CONECT  228  224
CONECT  229  230
CONECT  234  224
CONECT  237  238  254
CONECT  242  226  241
CONECT  249  224  248
CONECT  224  206  228  234  249
CONECT  295  294
CONECT  311  310
CONECT  316  313
CONECT  296  294
CONECT  312  310
CONECT  317  313
CONECT  318  313
CONECT  290  288  289  294  306
CONECT  293  288  292  299
CONECT  294  290  295  296  300
CONECT  300  294  301  302  307
CONECT  303  299  304  308
CONECT  307  300  305  306  310
CONECT  308  303  313  315
CONECT  310  307  309  311  312
CONECT  313  308  316  317  318
CONECT  315  288  308  314
CONECT  289  290
CONECT  298  299
CONECT  302  300
CONECT  305  307
CONECT  314  315
CONECT  288  290  293  315
CONECT  299  293  298  303
CONECT  291  287
CONECT  292  293
CONECT  297  287
CONECT  301  300  319
CONECT  304  303
CONECT  306  290  307
CONECT  309  287  310
CONECT  287  268  291  297  309
CONECT  327  326
CONECT  341  340
CONECT  328  326
CONECT  342  340
CONECT  321  322  326  336  350
CONECT  324  320  325  330
CONECT  326  321  327  328  332
CONECT  332  326  331  333  337
CONECT  334  330  338  350
CONECT  337  332  335  336  340
CONECT  338  334  344  347
CONECT  340  337  339  341  342
CONECT  344  320  338  343
CONECT  348  347  349  350
CONECT  322  321
CONECT  325  324
CONECT  331  332
CONECT  335  337
CONECT  345  343
CONECT  346  343
CONECT  349  348
CONECT  320  324  344
CONECT  330  324  334
CONECT  343  344  345  346
CONECT  347  338  348
CONECT  350  321  334  348
CONECT  323  319
CONECT  329  319
CONECT  333  332  351
CONECT  336  321  337
CONECT  339  319  340
CONECT  319  301  323  329  339
CONECT  359  358
CONECT  375  374
CONECT  380  377
CONECT  360  358
CONECT  376  374
CONECT  381  377
CONECT  382  377
CONECT  354  352  353  358  370
CONECT  357  352  356  363
CONECT  358  354  359  360  364
CONECT  364  358  365  366  371
CONECT  367  363  368  372
CONECT  371  364  369  370  374
CONECT  372  367  377  379
CONECT  374  371  373  375  376
CONECT  377  372  380  381  382
CONECT  379  352  372  378
CONECT  353  354
CONECT  362  363
CONECT  366  364
CONECT  369  371
CONECT  378  379
CONECT  352  354  357  379
CONECT  363  357  362  367
CONECT  355  351
CONECT  356  357
CONECT  361  351
CONECT  365  364  383
CONECT  368  367
CONECT  370  354  371
CONECT  373  351  374
CONECT  351  333  355  361  373
CONECT  391  390
CONECT  405  404
CONECT  392  390
CONECT  406  404
CONECT  385  386  390  400  414
CONECT  388  384  389  394
CONECT  390  385  391  392  396
CONECT  396  390  395  397  401
CONECT  398  394  402  414
CONECT  401  396  399  400  404
CONECT  402  398  408  411
CONECT  404  401  403  405  406
CONECT  408  384  402  407
CONECT  412  411  413  414
CONECT  386  385
CONECT  389  388
CONECT  395  396
CONECT  399  401
CONECT  409  407
CONECT  410  407
CONECT  413  412
CONECT  384  388  408
CONECT  394  388  398
CONECT  407  408  409  410
CONECT  411  402  412
CONECT  414  385  398  412
CONECT  387  383
CONECT  393  383
CONECT  397  396  415
CONECT  400  385  401
CONECT  403  383  404
CONECT  383  365  387  393  403
CONECT  423  422
CONECT  439  438
CONECT  444  441
CONECT  424  422
CONECT  440  438
CONECT  445  441
CONECT  446  441
CONECT  418  416  417  422  434
CONECT  421  416  420  427
CONECT  422  418  423  424  428
CONECT  428  422  429  430  435
CONECT  431  427  432  436
CONECT  435  428  433  434  438
CONECT  436  431  441  443
CONECT  438  435  437  439  440
CONECT  441  436  444  445  446
CONECT  443  416  436  442
CONECT  417  418
CONECT  426  427
CONECT  430  428
CONECT  433  435
CONECT  442  443
CONECT  416  418  421  443
CONECT  427  421  426  431
CONECT  419  415
CONECT  420  421
CONECT  425  415
CONECT  429  428  447
CONECT  432  431
CONECT  434  418  435
CONECT  437  415  438
CONECT  415  397  419  425  437
CONECT  455  454
CONECT  469  468
CONECT  456  454
CONECT  470  468
CONECT  449  478  450  454  464
CONECT  452  448  453  458
CONECT  454  449  455  456  460
CONECT  460  454  459  461  465
CONECT  462  478  458  466
CONECT  465  460  463  464  468
CONECT  466  472  475  462
CONECT  468  469  470  465  467
CONECT  472  471  448  466
CONECT  476  475  477  478
CONECT  450  449
CONECT  453  452
CONECT  459  460
CONECT  463  465
CONECT  473  471
CONECT  474  471
CONECT  477  476
CONECT  448  472  452
CONECT  458  452  462
CONECT  471  472  473  474
CONECT  475  476  466
CONECT  478  476  449  462
CONECT  451  447
CONECT  457  447
CONECT  461  479  460
CONECT  464  449  465
CONECT  467  447  468
CONECT  447  429  451  457  467
CONECT  487  486
CONECT  505  503
CONECT  488  486
CONECT  506  503
CONECT  481  480  482  486  497
CONECT  485  480  484  490
CONECT  486  481  487  488  493
CONECT  493  486  491  492  496
CONECT  494  490  495  502
CONECT  496  493  497  498  503
CONECT  502  494  501  507
CONECT  503  496  504  505  506
CONECT  507  480  502  508
CONECT  482  481
CONECT  491  493
CONECT  498  496
CONECT  499  495
CONECT  500  495
CONECT  501  502
CONECT  508  507
CONECT  509  492
CONECT  480  481  485  507
CONECT  490  485  494
CONECT  495  494  499  500
CONECT  483  479
CONECT  484  485
CONECT  489  479
CONECT  492  493  509
CONECT  497  481  496
CONECT  504  479  503
CONECT  479  483  489  504  461
CONECT  513  511  535  536  560
CONECT  515  522  573  580
CONECT  517  519  558  565
CONECT  519  517  521  525
CONECT  521  519  524  526
CONECT  524  521  528  568
CONECT  525  519  527  531
CONECT  528  524  531  570
CONECT  529  534  568  570
CONECT  531  525  528  532
CONECT  534  529  540  545
CONECT  535  513  537  559  566
CONECT  538  540  543  574
CONECT  540  533  534  538
CONECT  543  538  546  577
CONECT  545  534  539  546
CONECT  546  542  543  545
CONECT  549  551  574  577
CONECT  551  549  552  555
CONECT  552  544  551  556
CONECT  555  547  551  561
CONECT  556  548  552  562
CONECT  560  513  514  564  567
CONECT  561  550  555  562
CONECT  562  512  556  561
CONECT  563  512  553  554  557
CONECT  566  514  535  572  575
CONECT  569  514  571  573
CONECT  571  518  569  576
CONECT  573  515  520  569
CONECT  576  558  571  580
CONECT  580  515  565  576
CONECT  511  513
CONECT  516  536
CONECT  518  571
CONECT  520  573
CONECT  522  515
CONECT  523  558
CONECT  526  521
CONECT  527  525
CONECT  530  568
CONECT  532  531
CONECT  533  540
CONECT  537  535
CONECT  539  545
CONECT  541  574
CONECT  542  546
CONECT  544  552
CONECT  547  555
CONECT  548  556
CONECT  550  561
CONECT  553  563
CONECT  554  563
CONECT  557  563
CONECT  559  535
CONECT  564  560
CONECT  567  560
CONECT  572  566
CONECT  575  566
CONECT  578  536
CONECT  579  536
CONECT  514  560  566  569
CONECT  536  513  516  578  579
CONECT  558  517  523  576
CONECT  565  517  580
CONECT  568  524  529  530
CONECT  570  528  529
CONECT  574  538  541  549
CONECT  577  543  549
CONECT  512  562  563
END
