# Supplementary material for: Comparative in silico study of congocidine congeners as potential inhibitors of African swine fever virus
Source: PLoS One. 2019 Aug 28;14(8):e0221175. doi: 10.1371/journal.pone.0221175 (PMC6713398; doi:10.1371/journal.pone.0221175)
Supplement: S4 Data — (ZIP) [file pone.0221175.s004.zip › S4 Data Minimized PDB for predictta/tribzconf4ME.pdb]

HEADER                                            01-JAN-01   CITR              
EXPDTA    THEORETICAL MODEL                                                     
REMARK   3                                                                      
REMARK   3 REFINEMENT.                                                          
REMARK   3   PROGRAM 1                  ICM 3.8                                 
REMARK   3   AUTHORS 1      R.ABAGYAN, M.TOTROV                                 
REMARK  76                                                                      
REMARK  76 DNA (5'-D(CPGPTPAPTPAPTPAPCPG)-3'); CHAIN: A, B; ENGINEERED:         
CRYST1   25.180   39.110   53.470  90.00  90.00  90.00 P 21 21 21               
ATOM      1  N1  G   A   2       9.415  19.686  -2.680  1.00 15.68           N
ATOM      2  H1  G   A   2       8.443  19.769  -2.433  1.00 20.00           H
ATOM      3  H1' G   A   2      14.053  20.956  -4.226  1.00 20.00           H
ATOM      4  C1' G   A   2      14.417  20.223  -3.509  1.00 24.61           C
ATOM      5  N2  G   A   2       9.600  21.927  -2.426  1.00 14.57           N
ATOM      6  C2  G   A   2      10.187  20.794  -2.687  1.00 16.05           C
ATOM      7  C2' G   A   2      14.821  20.952  -2.219  1.00 27.40           C
ATOM      8 1H2' G   A   2      14.677  22.030  -2.351  1.00 20.00           H
ATOM      9 2H2' G   A   2      14.229  20.619  -1.363  1.00 20.00           H
ATOM     10  H21 G   A   2      10.222  22.623  -2.045  1.00 20.00           H
ATOM     11  H22 G   A   2       8.635  21.885  -2.125  1.00 20.00           H
ATOM     12  N3  G   A   2      11.497  20.815  -2.896  1.00 13.29           N
ATOM     13  O3' G   A   2      17.075  21.776  -1.966  1.00 24.39           O
ATOM     14  H3' G   A   2      16.412  19.988  -1.101  1.00 20.00           H
ATOM     15  C3' G   A   2      16.290  20.600  -1.996  1.00 27.62           C
ATOM     16  C4  G   A   2      12.011  19.560  -3.056  1.00 15.70           C
ATOM     17  C4' G   A   2      16.693  19.852  -3.268  1.00 29.19           C
ATOM     18  H4' G   A   2      17.255  20.565  -3.865  1.00 20.00           H
ATOM     19  O4' G   A   2      15.539  19.520  -4.022  1.00 19.51           O
ATOM     20  C5  G   A   2      11.326  18.360  -3.062  1.00 14.91           C
ATOM     21  C5' G   A   2      17.597  18.621  -3.066  1.00 32.74           C
ATOM     22  O5' G   A   2      17.055  17.602  -2.235  1.00 27.54           O
ATOM     23 1H5' G   A   2      18.535  18.970  -2.622  1.00 20.00           H
ATOM     24 2H5' G   A   2      17.810  18.204  -4.051  1.00 20.00           H
ATOM     25  C6  G   A   2       9.901  18.410  -2.859  1.00 14.69           C
ATOM     26  O6  G   A   2       9.074  17.503  -2.913  1.00 16.78           O
ATOM     27  N7  G   A   2      12.211  17.297  -3.320  1.00 17.99           N
ATOM     28  H8  G   A   2      14.293  17.347  -3.564  1.00 20.00           H
ATOM     29  C8  G   A   2      13.374  17.884  -3.387  1.00 21.53           C
ATOM     30  N9  G   A   2      13.329  19.251  -3.272  1.00 18.23           N
ATOM     31 HO5' G   A   2      16.620  16.922  -2.755  1.00  0.00           H
ATOM     32  P   T   A   3      17.375  22.601  -0.624  1.00 25.04           P
ATOM     33  N1  T   A   3      11.957  22.389   0.828  1.00 11.60           N
ATOM     34  H1' T   A   3      11.548  24.471   0.728  1.00 20.00           H
ATOM     35  C1' T   A   3      12.412  23.800   0.672  1.00 12.33           C
ATOM     36  O1P T   A   3      18.289  23.693  -1.015  1.00 20.00           O
ATOM     37  O2  T   A   3       9.764  22.976   0.281  1.00 11.64           O
ATOM     38  C2  T   A   3      10.584  22.135   0.690  1.00  9.66           C
ATOM     39  C2' T   A   3      13.419  24.299   1.709  1.00 10.78           C
ATOM     40 1H2' T   A   3      12.945  24.646   2.622  1.00 20.00           H
ATOM     41 2H2' T   A   3      14.170  23.544   1.938  1.00 20.00           H
ATOM     42  O2P T   A   3      17.789  21.625   0.396  1.00 20.00           O
ATOM     43  H3  T   A   3       9.222  20.604   0.743  1.00 20.00           H
ATOM     44  N3  T   A   3      10.205  20.812   0.712  1.00 14.43           N
ATOM     45  C3' T   A   3      14.082  25.444   0.962  1.00 15.33           C
ATOM     46  O3' T   A   3      13.335  26.656   0.974  1.00 14.56           O
ATOM     47  H3' T   A   3      15.096  25.610   1.329  1.00 20.00           H
ATOM     48  C4  T   A   3      11.052  19.721   0.737  1.00 11.05           C
ATOM     49  O4  T   A   3      10.563  18.612   0.538  1.00 14.49           O
ATOM     50  H4' T   A   3      13.832  25.753  -1.129  1.00 20.00           H
ATOM     51  O4' T   A   3      13.052  23.934  -0.591  1.00 14.25           O
ATOM     52  C4' T   A   3      14.086  24.916  -0.476  1.00 16.73           C
ATOM     53  C5  T   A   3      12.464  20.055   0.838  1.00 14.98           C
ATOM     54  O5' T   A   3      15.937  23.225  -0.253  1.00 22.11           O
ATOM     55  C5' T   A   3      15.462  24.387  -0.924  1.00 19.43           C
ATOM     56 1H5' T   A   3      16.185  25.185  -0.766  1.00 20.00           H
ATOM     57 2H5' T   A   3      15.424  24.183  -1.989  1.00 20.00           H
ATOM     58  C5M T   A   3      13.493  18.934   0.804  0.00 99.00           C
ATOM     59  H6  T   A   3      13.934  21.590   0.969  1.00 20.00           H
ATOM     60  C6  T   A   3      12.881  21.351   0.913  1.00 15.93           C
ATOM     61 1H5M T   A   3      13.317  18.267   1.652  0.00  0.00           H
ATOM     62 2H5M T   A   3      14.513  19.326   0.842  0.00  0.00           H
ATOM     63 3H5M T   A   3      13.350  18.357  -0.115  0.00  0.00           H
ATOM     64  P   A   A   4      13.451  27.732   2.160  1.00 15.21           P
ATOM     65  N1  A   A   4       7.654  21.442   4.172  1.00  9.98           N
ATOM     66  C1' A   A   4       8.883  26.398   4.317  1.00 10.44           C
ATOM     67  H1' A   A   4       7.849  26.340   4.679  1.00 20.00           H
ATOM     68  O1P A   A   4      13.549  29.064   1.523  1.00 20.00           O
ATOM     69  C2  A   A   4       6.930  22.541   4.330  1.00  9.81           C
ATOM     70  H2  A   A   4       5.863  22.406   4.434  1.00 20.00           H
ATOM     71  C2' A   A   4       9.648  27.368   5.226  1.00 10.67           C
ATOM     72 1H2' A   A   4       9.158  27.453   6.195  1.00 20.00           H
ATOM     73 2H2' A   A   4      10.685  27.054   5.358  1.00 20.00           H
ATOM     74  O2P A   A   4      14.497  27.284   3.093  1.00 20.00           O
ATOM     75  N3  A   A   4       7.359  23.798   4.331  1.00 12.06           N
ATOM     76  H3' A   A   4      10.559  29.241   4.628  1.00 20.00           H
ATOM     77  C3' A   A   4       9.638  28.685   4.453  1.00 14.69           C
ATOM     78  O3' A   A   4       8.508  29.519   4.684  1.00 13.22           O
ATOM     79  C4  A   A   4       8.713  23.878   4.247  1.00  9.56           C
ATOM     80  H4' A   A   4       8.899  28.879   2.473  1.00 20.00           H
ATOM     81  O4' A   A   4       8.910  26.913   2.993  1.00 14.14           O
ATOM     82  C4' A   A   4       9.547  28.185   3.008  1.00  9.99           C
ATOM     83  C5  A   A   4       9.599  22.844   4.122  1.00 11.02           C
ATOM     84  O5' A   A   4      12.005  27.595   2.862  1.00 14.21           O
ATOM     85  C5' A   A   4      10.873  28.181   2.235  1.00 10.82           C
ATOM     86 1H5' A   A   4      11.109  29.226   2.042  1.00 20.00           H
ATOM     87 2H5' A   A   4      10.716  27.679   1.283  1.00 20.00           H
ATOM     88  N6  A   A   4       9.603  20.410   4.002  1.00 17.88           N
ATOM     89  C6  A   A   4       8.978  21.569   4.095  1.00 11.60           C
ATOM     90  H61 A   A   4      10.570  20.388   4.260  1.00 20.00           H
ATOM     91  H62 A   A   4       9.026  19.577   4.067  1.00 20.00           H
ATOM     92  N7  A   A   4      10.917  23.331   4.033  1.00 10.64           N
ATOM     93  C8  A   A   4      10.762  24.628   4.160  1.00 14.27           C
ATOM     94  H8  A   A   4      11.585  25.337   4.143  1.00 20.00           H
ATOM     95  N9  A   A   4       9.453  25.031   4.270  1.00 11.95           N
ATOM     96  P   T   A   5       8.267  30.302   6.069  1.00 12.53           P
ATOM     97  N1  T   A   5       7.888  24.589   8.005  1.00 10.05           N
ATOM     98  H1' T   A   5       5.894  25.080   8.549  1.00 20.00           H
ATOM     99  C1' T   A   5       6.805  25.600   8.220  1.00  8.03           C
ATOM    100  O1P T   A   5       7.320  31.408   5.800  1.00 20.00           O
ATOM    101  O2  T   A   5       6.322  22.887   7.773  1.00 12.29           O
ATOM    102  C2  T   A   5       7.488  23.258   7.802  1.00 11.70           C
ATOM    103  C2' T   A   5       7.090  26.711   9.235  1.00  9.39           C
ATOM    104 1H2' T   A   5       7.080  26.347  10.262  1.00 20.00           H
ATOM    105 2H2' T   A   5       8.024  27.227   9.010  1.00 20.00           H
ATOM    106  O2P T   A   5       9.590  30.605   6.654  1.00 20.00           O
ATOM    107  H3  T   A   5       8.173  21.365   7.522  1.00 20.00           H
ATOM    108  N3  T   A   5       8.480  22.324   7.627  1.00 11.76           N
ATOM    109  C3' T   A   5       5.923  27.655   8.958  1.00  9.23           C
ATOM    110  O3' T   A   5       4.804  27.183   9.694  1.00 13.16           O
ATOM    111  H3' T   A   5       6.172  28.680   9.234  1.00 20.00           H
ATOM    112  C4  T   A   5       9.830  22.568   7.620  1.00 13.02           C
ATOM    113  O4  T   A   5      10.598  21.641   7.372  1.00 13.01           O
ATOM    114  H4' T   A   5       4.710  27.308   7.217  1.00 20.00           H
ATOM    115  O4' T   A   5       6.526  26.342   7.044  1.00 11.26           O
ATOM    116  C4' T   A   5       5.763  27.488   7.436  1.00 13.99           C
ATOM    117  C5  T   A   5      10.193  23.971   7.843  1.00 13.21           C
ATOM    118  O5' T   A   5       7.538  29.168   6.951  1.00 12.98           O
ATOM    119  C5' T   A   5       6.215  28.732   6.646  1.00 16.99           C
ATOM    120 1H5' T   A   5       5.522  29.546   6.860  1.00 20.00           H
ATOM    121 2H5' T   A   5       6.152  28.501   5.582  1.00 20.00           H
ATOM    122  C5M T   A   5      11.661  24.367   7.866  0.00 99.00           C
ATOM    123  H6  T   A   5       9.520  25.949   8.178  1.00 20.00           H
ATOM    124  C6  T   A   5       9.233  24.920   8.029  1.00 12.78           C
ATOM    125 1H5M T   A   5      11.789  25.434   8.054  0.00  0.00           H
ATOM    126 2H5M T   A   5      12.165  23.795   8.647  0.00  0.00           H
ATOM    127 3H5M T   A   5      12.117  24.106   6.910  0.00  0.00           H
ATOM    128  P   A   A   6       3.432  28.002   9.883  1.00 16.24           P
ATOM    129  N1  A   A   6       7.212  20.735  10.830  1.00 18.42           N
ATOM    130  C1' A   A   6       2.650  23.094  10.340  1.00 15.79           C
ATOM    131  H1' A   A   6       2.431  22.034  10.172  1.00 20.00           H
ATOM    132  O1P A   A   6       3.094  28.684   8.617  1.00 20.00           O
ATOM    133  C2  A   A   6       5.994  20.255  10.606  1.00 19.73           C
ATOM    134  H2  A   A   6       5.934  19.193  10.412  1.00 20.00           H
ATOM    135  C2' A   A   6       1.634  23.674  11.330  1.00 14.39           C
ATOM    136 1H2' A   A   6       1.227  22.872  11.938  1.00 20.00           H
ATOM    137 2H2' A   A   6       2.096  24.424  11.971  1.00 20.00           H
ATOM    138  O2P A   A   6       3.509  28.782  11.135  1.00 20.00           O
ATOM    139  N3  A   A   6       4.846  20.923  10.582  1.00 14.97           N
ATOM    140  H3' A   A   6       0.254  25.292  10.956  1.00 20.00           H
ATOM    141  C3' A   A   6       0.571  24.368  10.475  1.00 16.70           C
ATOM    142  O3' A   A   6      -0.572  23.557  10.191  1.00 16.35           O
ATOM    143  C4  A   A   6       5.014  22.250  10.835  1.00 13.03           C
ATOM    144  H4' A   A   6       0.717  24.413   8.338  1.00 20.00           H
ATOM    145  O4' A   A   6       2.494  23.806   9.124  1.00 13.18           O
ATOM    146  C4' A   A   6       1.360  24.665   9.185  1.00 16.72           C
ATOM    147  C5  A   A   6       6.193  22.879  11.140  1.00 14.69           C
ATOM    148  O5' A   A   6       2.421  26.766  10.093  1.00 12.44           O
ATOM    149  C5' A   A   6       1.819  26.124   8.973  1.00 11.40           C
ATOM    150 1H5' A   A   6       0.971  26.729   8.652  1.00 20.00           H
ATOM    151 2H5' A   A   6       2.545  26.109   8.159  1.00 20.00           H
ATOM    152  N6  A   A   6       8.574  22.424  11.265  1.00 17.36           N
ATOM    153  C6  A   A   6       7.324  22.032  11.092  1.00 13.35           C
ATOM    154  H61 A   A   6       8.739  23.383  11.495  1.00 20.00           H
ATOM    155  H62 A   A   6       9.306  21.733  11.145  1.00 20.00           H
ATOM    156  N7  A   A   6       5.991  24.241  11.407  1.00 15.67           N
ATOM    157  C8  A   A   6       4.705  24.387  11.195  1.00 18.09           C
ATOM    158  H8  A   A   6       4.193  25.339  11.282  1.00 20.00           H
ATOM    159  N9  A   A   6       4.053  23.238  10.808  1.00 13.74           N
ATOM    160  P   T   A   7      -1.663  23.122  11.307  1.00 18.04           P
ATOM    161  N1  T   A   7       3.470  20.373  13.686  1.00 14.99           N
ATOM    162  H1' T   A   7       2.617  18.608  12.859  1.00 20.00           H
ATOM    163  C1' T   A   7       2.290  19.595  13.212  1.00 20.51           C
ATOM    164  O1P T   A   7      -2.873  22.634  10.608  1.00 20.00           O
ATOM    165  O2  T   A   7       4.819  18.489  13.750  1.00 14.98           O
ATOM    166  C2  T   A   7       4.697  19.707  13.785  1.00 18.41           C
ATOM    167  C2' T   A   7       1.222  19.404  14.286  1.00 19.59           C
ATOM    168 1H2' T   A   7       1.434  18.490  14.832  1.00 20.00           H
ATOM    169 2H2' T   A   7       1.189  20.255  14.966  1.00 20.00           H
ATOM    170  O2P T   A   7      -1.802  24.233  12.276  1.00 20.00           O
ATOM    171  H3  T   A   7       6.686  19.996  14.079  1.00 20.00           H
ATOM    172  N3  T   A   7       5.797  20.473  14.086  1.00 12.46           N
ATOM    173  C3' T   A   7      -0.109  19.333  13.527  1.00 21.54           C
ATOM    174  O3' T   A   7      -0.704  18.036  13.607  1.00 24.17           O
ATOM    175  H3' T   A   7      -0.797  20.079  13.923  1.00 20.00           H
ATOM    176  C4  T   A   7       5.795  21.821  14.345  1.00 12.53           C
ATOM    177  O4  T   A   7       6.868  22.369  14.593  1.00 18.59           O
ATOM    178  H4' T   A   7       0.367  18.798  11.504  1.00 20.00           H
ATOM    179  O4' T   A   7       1.610  20.270  12.174  1.00 22.36           O
ATOM    180  C4' T   A   7       0.302  19.715  12.089  1.00 19.87           C
ATOM    181  C5  T   A   7       4.469  22.442  14.332  1.00 14.71           C
ATOM    182  O5' T   A   7      -0.949  21.876  12.046  1.00 14.57           O
ATOM    183  C5' T   A   7      -0.656  20.669  11.346  1.00 20.65           C
ATOM    184 1H5' T   A   7      -1.588  20.148  11.135  1.00 20.00           H
ATOM    185 2H5' T   A   7      -0.193  20.928  10.394  1.00 20.00           H
ATOM    186  C5M T   A   7       4.322  23.914  14.683  0.00 99.00           C
ATOM    187  H6  T   A   7       2.388  22.177  13.942  1.00 20.00           H
ATOM    188  C6  T   A   7       3.364  21.716  13.998  1.00 14.67           C
ATOM    189 1H5M T   A   7       3.285  24.242  14.604  0.00  0.00           H
ATOM    190 2H5M T   A   7       4.942  24.507  14.009  0.00  0.00           H
ATOM    191 3H5M T   A   7       4.689  24.074  15.698  0.00  0.00           H
ATOM    192  P   A   A   8      -1.230  17.386  15.000  1.00 24.10           P
ATOM    193  N1  A   A   8       6.511  19.438  17.524  1.00 11.26           N
ATOM    194  C1' A   A   8       2.988  15.755  16.949  1.00 19.66           C
ATOM    195  H1' A   A   8       3.907  15.249  17.258  1.00 20.00           H
ATOM    196  O1P A   A   8      -2.351  16.463  14.714  1.00 20.00           O
ATOM    197  C2  A   A   8       6.594  18.120  17.399  1.00  9.27           C
ATOM    198  H2  A   A   8       7.593  17.704  17.364  1.00 20.00           H
ATOM    199  C2' A   A   8       1.803  15.091  17.662  1.00 18.35           C
ATOM    200 1H2' A   A   8       2.138  14.644  18.592  1.00 20.00           H
ATOM    201 2H2' A   A   8       1.011  15.814  17.851  1.00 20.00           H
ATOM    202  O2P A   A   8      -1.413  18.455  16.008  1.00 20.00           O
ATOM    203  N3  A   A   8       5.599  17.246  17.351  1.00 15.55           N
ATOM    204  H3' A   A   8       0.172  14.017  16.734  1.00 20.00           H
ATOM    205  C3' A   A   8       1.260  14.046  16.681  1.00 16.65           C
ATOM    206  O3' A   A   8       1.771  12.720  16.898  1.00 16.56           O
ATOM    207  C4  A   A   8       4.379  17.847  17.338  1.00 16.52           C
ATOM    208  H4' A   A   8       1.983  13.876  14.644  1.00 20.00           H
ATOM    209  O4' A   A   8       2.827  15.505  15.568  1.00 19.92           O
ATOM    210  C4' A   A   8       1.697  14.670  15.336  1.00 14.35           C
ATOM    211  C5  A   A   8       4.124  19.189  17.465  1.00 10.10           C
ATOM    212  O5' A   A   8       0.019  16.500  15.495  1.00 18.30           O
ATOM    213  C5' A   A   8       0.610  15.521  14.647  1.00 14.09           C
ATOM    214 1H5' A   A   8      -0.168  14.863  14.259  1.00 20.00           H
ATOM    215 2H5' A   A   8       1.071  16.031  13.799  1.00 20.00           H
ATOM    216  N6  A   A   8       5.343  21.302  17.639  1.00 13.41           N
ATOM    217  C6  A   A   8       5.298  19.984  17.543  1.00 12.41           C
ATOM    218  H61 A   A   8       4.510  21.823  17.456  1.00 20.00           H
ATOM    219  H62 A   A   8       6.263  21.731  17.571  1.00 20.00           H
ATOM    220  N7  A   A   8       2.740  19.431  17.507  1.00 10.79           N
ATOM    221  C8  A   A   8       2.227  18.234  17.310  1.00 15.03           C
ATOM    222  H8  A   A   8       1.157  18.056  17.212  1.00 20.00           H
ATOM    223  N9  A   A   8       3.161  17.221  17.201  1.00 18.87           N
ATOM    224  P   C   A   9       1.355  11.799  18.174  1.00 18.42           P
ATOM    225  N1  C   A   9       4.388  16.477  20.948  1.00 12.82           N
ATOM    226  C1' C   A   9       4.732  15.035  21.106  1.00 10.00           C
ATOM    227  H1' C   A   9       5.812  14.923  21.273  1.00 20.00           H
ATOM    228  O1P C   A   9       1.709  10.380  17.940  1.00 20.00           O
ATOM    229  O2  C   A   9       6.548  17.112  21.455  1.00 11.01           O
ATOM    230  C2  C   A   9       5.399  17.444  21.154  1.00 10.62           C
ATOM    231  C2' C   A   9       3.951  14.332  22.228  1.00 11.26           C
ATOM    232 1H2' C   A   9       4.487  14.396  23.173  1.00 20.00           H
ATOM    233 2H2' C   A   9       2.956  14.763  22.322  1.00 20.00           H
ATOM    234  O2P C   A   9      -0.013  12.129  18.624  1.00 20.00           O
ATOM    235  N3  C   A   9       5.094  18.761  21.112  1.00 13.31           N
ATOM    236  H3' C   A   9       2.721  12.697  21.624  1.00 20.00           H
ATOM    237  O3' C   A   9       4.399  11.977  22.631  1.00 15.08           O
ATOM    238  C3' C   A   9       3.790  12.893  21.731  1.00 13.67           C
ATOM    239  C4  C   A   9       3.872  19.118  20.796  1.00 14.72           C
ATOM    240  N4  C   A   9       3.701  20.398  20.619  1.00 15.12           N
ATOM    241  C4' C   A   9       4.442  12.934  20.329  1.00 14.99           C
ATOM    242  O4' C   A   9       4.411  14.295  19.955  1.00 13.22           O
ATOM    243  H4' C   A   9       5.475  12.604  20.415  1.00 20.00           H
ATOM    244  H41 C   A   9       3.053  20.621  19.880  1.00 20.00           H
ATOM    245  H42 C   A   9       4.560  20.940  20.731  1.00 20.00           H
ATOM    246  H5  C   A   9       1.836  18.511  20.228  1.00 20.00           H
ATOM    247  C5  C   A   9       2.808  18.195  20.537  1.00 11.31           C
ATOM    248  C5' C   A   9       3.734  12.071  19.282  1.00 12.18           C
ATOM    249  O5' C   A   9       2.341  12.325  19.319  1.00 13.52           O
ATOM    250 1H5' C   A   9       3.918  11.013  19.473  1.00 20.00           H
ATOM    251 2H5' C   A   9       4.134  12.324  18.299  1.00 20.00           H
ATOM    252  C6  C   A   9       3.103  16.880  20.617  1.00 11.65           C
ATOM    253  H6  C   A   9       2.354  16.116  20.374  1.00 20.00           H
ATOM    254 HO3' C   A   9       3.703  11.416  22.993  1.00  0.00           H
TER     255      C   A   9
ATOM    256  N1  G   B  12       7.578  20.407  20.715  1.00  9.51           N
ATOM    257  H1  G   B  12       6.784  19.795  20.644  1.00 20.00           H
ATOM    258  H1' G   B  12      12.315  21.535  21.276  1.00 20.00           H
ATOM    259  C1' G   B  12      12.100  22.599  21.424  1.00 13.00           C
ATOM    260  N2  G   B  12       8.924  18.593  20.421  1.00  9.89           N
ATOM    261  C2  G   B  12       8.818  19.887  20.560  1.00  8.96           C
ATOM    262  C2' G   B  12      13.129  23.420  20.645  1.00 14.37           C
ATOM    263 1H2' G   B  12      13.503  22.852  19.791  1.00 20.00           H
ATOM    264 2H2' G   B  12      12.705  24.366  20.309  1.00 20.00           H
ATOM    265  H21 G   B  12       9.784  18.281  19.994  1.00 20.00           H
ATOM    266  H22 G   B  12       8.092  18.017  20.443  1.00 20.00           H
ATOM    267  N3  G   B  12       9.944  20.587  20.650  1.00  9.79           N
ATOM    268  O3' G   B  12      15.200  22.665  21.778  1.00 19.96           O
ATOM    269  H3' G   B  12      14.689  24.654  21.516  1.00 20.00           H
ATOM    270  C3' G   B  12      14.214  23.688  21.692  1.00 18.28           C
ATOM    271  C4  G   B  12       9.727  21.922  20.828  1.00 13.12           C
ATOM    272  C4' G   B  12      13.432  23.663  23.014  1.00 18.75           C
ATOM    273  H4' G   B  12      14.027  23.100  23.732  1.00 20.00           H
ATOM    274  O4' G   B  12      12.226  22.948  22.801  1.00 17.07           O
ATOM    275  C5  G   B  12       8.510  22.569  20.931  1.00 15.44           C
ATOM    276  C5' G   B  12      13.095  25.031  23.657  1.00 19.77           C
ATOM    277  O5' G   B  12      12.489  25.978  22.785  1.00 29.23           O
ATOM    278 1H5' G   B  12      14.017  25.465  24.048  1.00 20.00           H
ATOM    279 2H5' G   B  12      12.436  24.845  24.510  1.00 20.00           H
ATOM    280  C6  G   B  12       7.315  21.752  20.872  1.00 13.46           C
ATOM    281  O6  G   B  12       6.137  22.068  21.055  1.00 13.21           O
ATOM    282  N7  G   B  12       8.719  23.950  21.136  1.00 15.64           N
ATOM    283  H8  G   B  12      10.530  25.002  21.273  1.00 20.00           H
ATOM    284  C8  G   B  12      10.018  24.064  21.136  1.00 11.92           C
ATOM    285  N9  G   B  12      10.695  22.874  21.040  1.00 13.76           N
ATOM    286 HO5' G   B  12      11.553  26.074  22.997  1.00  0.00           H
ATOM    287  P   T   B  13      16.343  22.443  20.663  1.00 21.40           P
ATOM    288  N1  T   B  13      11.450  20.819  17.457  1.00 14.94           N
ATOM    289  H1' T   B  13      12.499  19.034  16.999  1.00 20.00           H
ATOM    290  C1' T   B  13      12.699  20.000  17.488  1.00 17.69           C
ATOM    291  O1P T   B  13      17.434  21.682  21.309  1.00 20.00           O
ATOM    292  O2  T   B  13      10.122  18.909  17.529  1.00 11.01           O
ATOM    293  C2  T   B  13      10.227  20.131  17.414  1.00 11.40           C
ATOM    294  C2' T   B  13      13.935  20.611  16.817  1.00 16.24           C
ATOM    295 1H2' T   B  13      13.864  20.621  15.729  1.00 20.00           H
ATOM    296 2H2' T   B  13      14.153  21.605  17.208  1.00 20.00           H
ATOM    297  O2P T   B  13      16.631  23.769  20.074  1.00 20.00           O
ATOM    298  H3  T   B  13       8.208  20.394  17.281  1.00 20.00           H
ATOM    299  N3  T   B  13       9.082  20.895  17.371  1.00 10.91           N
ATOM    300  C3' T   B  13      15.013  19.656  17.307  1.00 16.83           C
ATOM    301  O3' T   B  13      14.963  18.484  16.511  1.00 18.31           O
ATOM    302  H3' T   B  13      15.997  20.122  17.268  1.00 20.00           H
ATOM    303  C4  T   B  13       9.026  22.269  17.452  1.00 11.70           C
ATOM    304  O4  T   B  13       7.928  22.797  17.607  1.00 15.73           O
ATOM    305  H4' T   B  13      14.603  18.323  18.930  1.00 20.00           H
ATOM    306  O4' T   B  13      13.157  19.789  18.817  1.00 17.77           O
ATOM    307  C4' T   B  13      14.533  19.396  18.744  1.00 21.13           C
ATOM    308  C5  T   B  13      10.331  22.930  17.513  1.00 14.30           C
ATOM    309  O5' T   B  13      15.595  21.511  19.578  1.00 17.17           O
ATOM    310  C5' T   B  13      15.371  20.122  19.818  1.00 15.92           C
ATOM    311 1H5' T   B  13      16.337  19.622  19.879  1.00 20.00           H
ATOM    312 2H5' T   B  13      14.866  20.012  20.779  1.00 20.00           H
ATOM    313  C5M T   B  13      10.425  24.439  17.673  0.00 99.00           C
ATOM    314  H6  T   B  13      12.429  22.704  17.561  1.00 20.00           H
ATOM    315  C6  T   B  13      11.480  22.204  17.500  1.00 13.11           C
ATOM    316 1H5M T   B  13      10.221  24.914  16.712  0.00  0.00           H
ATOM    317 2H5M T   B  13      11.411  24.733  18.039  0.00  0.00           H
ATOM    318 3H5M T   B  13       9.662  24.761  18.385  0.00  0.00           H
ATOM    319  P   A   B  14      16.220  17.514  16.298  1.00 20.40           P
ATOM    320  N1  A   B  14       8.433  19.202  14.090  1.00 11.95           N
ATOM    321  C1' A   B  14      12.204  15.727  14.105  1.00 17.85           C
ATOM    322  H1' A   B  14      11.306  15.169  13.816  1.00 20.00           H
ATOM    323  O1P A   B  14      16.660  16.999  17.613  1.00 20.00           O
ATOM    324  C2  A   B  14       8.427  17.876  14.039  1.00 17.18           C
ATOM    325  H2  A   B  14       7.456  17.397  14.034  1.00 20.00           H
ATOM    326  C2' A   B  14      13.368  15.257  13.224  1.00 22.14           C
ATOM    327 1H2' A   B  14      13.016  14.915  12.251  1.00 20.00           H
ATOM    328 2H2' A   B  14      14.107  16.048  13.102  1.00 20.00           H
ATOM    329  O2P A   B  14      17.187  18.188  15.413  1.00 20.00           O
ATOM    330  N3  A   B  14       9.478  17.065  14.009  1.00 14.03           N
ATOM    331  H3' A   B  14      15.080  14.091  13.859  1.00 20.00           H
ATOM    332  C3' A   B  14      14.006  14.133  14.036  1.00 19.80           C
ATOM    333  O3' A   B  14      13.430  12.849  13.824  1.00 19.32           O
ATOM    334  C4  A   B  14      10.656  17.740  14.024  1.00 12.01           C
ATOM    335  H4' A   B  14      13.447  13.683  16.049  1.00 20.00           H
ATOM    336  O4' A   B  14      12.541  15.406  15.445  1.00 17.82           O
ATOM    337  C4' A   B  14      13.697  14.575  15.471  1.00 15.05           C
ATOM    338  C5  A   B  14      10.827  19.097  14.042  1.00 12.95           C
ATOM    339  O5' A   B  14      15.499  16.325  15.495  1.00 15.14           O
ATOM    340  C5' A   B  14      14.844  15.286  16.211  1.00 17.46           C
ATOM    341 1H5' A   B  14      15.591  14.550  16.503  1.00 20.00           H
ATOM    342 2H5' A   B  14      14.418  15.712  17.118  1.00 20.00           H
ATOM    343  N6  A   B  14       9.499  21.140  14.113  1.00 16.83           N
ATOM    344  C6  A   B  14       9.609  19.823  14.076  1.00 14.10           C
ATOM    345  H61 A   B  14      10.308  21.688  13.901  1.00 20.00           H
ATOM    346  H62 A   B  14       8.559  21.526  14.135  1.00 20.00           H
ATOM    347  N7  A   B  14      12.192  19.427  14.061  1.00 13.26           N
ATOM    348  C8  A   B  14      12.780  18.254  14.072  1.00 16.90           C
ATOM    349  H8  A   B  14      13.856  18.128  14.131  1.00 20.00           H
ATOM    350  N9  A   B  14      11.914  17.184  14.035  1.00 14.64           N
ATOM    351  P   T   B  15      13.627  12.014  12.465  1.00 28.80           P
ATOM    352  N1  T   B  15      10.246  16.617  10.460  1.00 27.42           N
ATOM    353  H1' T   B  15       8.860  15.079   9.986  1.00 20.00           H
ATOM    354  C1' T   B  15       9.905  15.163  10.312  1.00 22.17           C
ATOM    355  O1P T   B  15      13.512  10.578  12.801  1.00 20.00           O
ATOM    356  O2  T   B  15       7.994  17.194  10.466  1.00 18.40           O
ATOM    357  C2  T   B  15       9.171  17.516  10.557  1.00 21.32           C
ATOM    358  C2' T   B  15      10.761  14.354   9.334  1.00 26.62           C
ATOM    359 1H2' T   B  15      10.586  14.646   8.298  1.00 20.00           H
ATOM    360 2H2' T   B  15      11.820  14.407   9.597  1.00 20.00           H
ATOM    361  O2P T   B  15      14.851  12.499  11.794  1.00 20.00           O
ATOM    362  H3  T   B  15       8.684  19.485  10.699  1.00 20.00           H
ATOM    363  N3  T   B  15       9.474  18.854  10.646  1.00 17.57           N
ATOM    364  C3' T   B  15      10.242  12.945   9.619  1.00 28.50           C
ATOM    365  O3' T   B  15       9.047  12.801   8.866  1.00 39.73           O
ATOM    366  H3' T   B  15      10.978  12.186   9.351  1.00 20.00           H
ATOM    367  C4  T   B  15      10.733  19.404  10.628  1.00 12.10           C
ATOM    368  O4  T   B  15      10.846  20.624  10.745  1.00 13.72           O
ATOM    369  H4' T   B  15       9.002  12.645  11.356  1.00 20.00           H
ATOM    370  O4' T   B  15      10.068  14.417  11.503  1.00 23.77           O
ATOM    371  C4' T   B  15      10.002  13.029  11.142  1.00 26.40           C
ATOM    372  C5  T   B  15      11.816  18.427  10.475  1.00 18.42           C
ATOM    373  O5' T   B  15      12.360  12.479  11.588  1.00 32.26           O
ATOM    374  C5' T   B  15      11.015  12.232  11.990  1.00 25.68           C
ATOM    375 1H5' T   B  15      10.795  11.167  11.906  1.00 20.00           H
ATOM    376 2H5' T   B  15      10.895  12.533  13.032  1.00 20.00           H
ATOM    377  C5M T   B  15      13.258  18.910  10.388  0.00 99.00           C
ATOM    378  H6  T   B  15      12.359  16.387  10.306  1.00 20.00           H
ATOM    379  C6  T   B  15      11.548  17.090  10.402  1.00 17.04           C
ATOM    380 1H5M T   B  15      13.951  18.077  10.263  0.00  0.00           H
ATOM    381 2H5M T   B  15      13.352  19.593   9.542  0.00  0.00           H
ATOM    382 3H5M T   B  15      13.509  19.460  11.296  0.00  0.00           H
ATOM    383  P   A   B  16       8.306  11.408   8.586  1.00 34.80           P
ATOM    384  N1  A   B  16       7.627  19.533   7.259  1.00  9.81           N
ATOM    385  C1' A   B  16       5.097  15.058   7.562  1.00 21.52           C
ATOM    386  H1' A   B  16       4.295  15.803   7.529  1.00 20.00           H
ATOM    387  O1P A   B  16       8.247  10.622   9.832  1.00 20.00           O
ATOM    388  C2  A   B  16       6.334  19.256   7.386  1.00 14.96           C
ATOM    389  H2  A   B  16       5.673  20.102   7.521  1.00 20.00           H
ATOM    390  C2' A   B  16       4.740  13.870   6.661  1.00 22.34           C
ATOM    391 1H2' A   B  16       4.083  14.197   5.858  1.00 20.00           H
ATOM    392 2H2' A   B  16       5.639  13.413   6.245  1.00 20.00           H
ATOM    393  O2P A   B  16       8.866  10.803   7.360  1.00 20.00           O
ATOM    394  N3  A   B  16       5.750  18.063   7.361  1.00 13.91           N
ATOM    395  H3' A   B  16       4.410  11.836   7.292  1.00 20.00           H
ATOM    396  C3' A   B  16       4.095  12.834   7.588  1.00 24.53           C
ATOM    397  O3' A   B  16       2.664  12.862   7.623  1.00 30.04           O
ATOM    398  C4  A   B  16       6.653  17.049   7.224  1.00 14.86           C
ATOM    399  H4' A   B  16       4.019  13.136   9.734  1.00 20.00           H
ATOM    400  O4' A   B  16       5.203  14.551   8.872  1.00 21.13           O
ATOM    401  C4' A   B  16       4.756  13.203   8.931  1.00 20.73           C
ATOM    402  C5  A   B  16       8.006  17.174   7.058  1.00 14.23           C
ATOM    403  O5' A   B  16       6.844  11.983   8.261  1.00 36.25           O
ATOM    404  C5' A   B  16       5.935  12.285   9.313  1.00 27.91           C
ATOM    405 1H5' A   B  16       5.531  11.345   9.680  1.00 20.00           H
ATOM    406 2H5' A   B  16       6.489  12.766  10.121  1.00 20.00           H
ATOM    407  N6  A   B  16       9.733  18.877   7.016  1.00 12.27           N
ATOM    408  C6  A   B  16       8.465  18.511   7.101  1.00 10.10           C
ATOM    409  H61 A   B  16      10.423  18.153   6.971  1.00 20.00           H
ATOM    410  H62 A   B  16       9.955  19.856   7.156  1.00 20.00           H
ATOM    411  N7  A   B  16       8.624  15.924   6.905  1.00 18.45           N
ATOM    412  C8  A   B  16       7.620  15.093   7.048  1.00 15.57           C
ATOM    413  H8  A   B  16       7.734  14.015   7.039  1.00 20.00           H
ATOM    414  N9  A   B  16       6.396  15.696   7.236  1.00 20.33           N
ATOM    415  P   T   B  17       1.742  12.578   6.321  1.00 31.28           P
ATOM    416  N1  T   B  17       4.125  17.645   4.206  1.00 17.05           N
ATOM    417  H1' T   B  17       2.327  18.684   4.709  1.00 20.00           H
ATOM    418  C1' T   B  17       2.667  17.654   4.549  1.00 22.07           C
ATOM    419  O1P T   B  17       0.400  12.130   6.754  1.00 20.00           O
ATOM    420  O2  T   B  17       4.226  19.954   4.010  1.00 13.38           O
ATOM    421  C2  T   B  17       4.793  18.875   4.149  1.00 12.53           C
ATOM    422  C2' T   B  17       1.758  16.993   3.510  1.00 21.24           C
ATOM    423 1H2' T   B  17       1.475  17.717   2.752  1.00 20.00           H
ATOM    424 2H2' T   B  17       2.256  16.142   3.049  1.00 20.00           H
ATOM    425  O2P T   B  17       2.505  11.744   5.366  1.00 20.00           O
ATOM    426  H3  T   B  17       6.636  19.729   4.055  1.00 20.00           H
ATOM    427  N3  T   B  17       6.156  18.845   3.987  1.00 12.08           N
ATOM    428  C3' T   B  17       0.555  16.451   4.291  1.00 30.05           C
ATOM    429  O3' T   B  17      -0.650  17.209   4.120  1.00 27.65           O
ATOM    430  H3' T   B  17       0.365  15.422   3.985  1.00 20.00           H
ATOM    431  C4  T   B  17       6.922  17.715   3.817  1.00 10.59           C
ATOM    432  O4  T   B  17       8.126  17.860   3.627  1.00 14.74           O
ATOM    433  H4' T   B  17       0.501  17.192   6.320  1.00 20.00           H
ATOM    434  O4' T   B  17       2.445  16.904   5.721  1.00 22.80           O
ATOM    435  C4' T   B  17       1.085  16.473   5.742  1.00 24.73           C
ATOM    436  C5  T   B  17       6.160  16.466   3.779  1.00 12.84           C
ATOM    437  O5' T   B  17       1.611  14.056   5.705  1.00 22.08           O
ATOM    438  C5' T   B  17       0.995  15.107   6.440  1.00 17.52           C
ATOM    439 1H5' T   B  17      -0.053  14.865   6.599  1.00 20.00           H
ATOM    440 2H5' T   B  17       1.484  15.185   7.411  1.00 20.00           H
ATOM    441  C5M T   B  17       6.884  15.156   3.504  0.00 99.00           C
ATOM    442  H6  T   B  17       4.262  15.528   4.021  1.00 20.00           H
ATOM    443  C6  T   B  17       4.813  16.458   3.992  1.00 13.70           C
ATOM    444 1H5M T   B  17       6.195  14.308   3.532  0.00  0.00           H
ATOM    445 2H5M T   B  17       7.666  15.012   4.253  0.00  0.00           H
ATOM    446 3H5M T   B  17       7.363  15.210   2.526  0.00  0.00           H
ATOM    447  P   A   B  18      -1.443  17.317   2.704  1.00 26.44           P
ATOM    448  N1  A   B  18       7.403  20.076   0.696  1.00 11.96           N
ATOM    449  C1' A   B  18       2.301  20.588   0.957  1.00 15.24           C
ATOM    450  H1' A   B  18       2.712  21.599   1.033  1.00 20.00           H
ATOM    451  O1P A   B  18      -2.850  17.718   2.941  1.00 20.00           O
ATOM    452  C2  A   B  18       6.617  21.119   0.871  1.00 13.27           C
ATOM    453  H2  A   B  18       7.125  22.060   1.012  1.00 20.00           H
ATOM    454  C2' A   B  18       1.285  20.512  -0.178  1.00 14.36           C
ATOM    455 1H2' A   B  18       1.619  21.141  -0.988  1.00 20.00           H
ATOM    456 2H2' A   B  18       1.160  19.484  -0.517  1.00 20.00           H
ATOM    457  O2P A   B  18      -1.162  16.124   1.879  1.00 20.00           O
ATOM    458  N3  A   B  18       5.294  21.168   0.836  1.00 12.00           N
ATOM    459  H3' A   B  18      -0.836  20.288   0.107  1.00 20.00           H
ATOM    460  C3' A   B  18      -0.048  20.975   0.412  1.00 17.61           C
ATOM    461  O3' A   B  18      -0.421  22.303   0.020  1.00 17.99           O
ATOM    462  C4  A   B  18       4.747  19.922   0.751  1.00 11.85           C
ATOM    463  H4' A   B  18       0.143  21.809   2.407  1.00 20.00           H
ATOM    464  O4' A   B  18       1.549  20.329   2.112  1.00 16.57           O
ATOM    465  C4' A   B  18       0.225  20.829   1.929  1.00 18.64           C
ATOM    466  C5  A   B  18       5.418  18.737   0.594  1.00 12.43           C
ATOM    467  O5' A   B  18      -0.697  18.565   2.023  1.00 19.68           O
ATOM    468  C5' A   B  18      -0.724  19.851   2.630  1.00 18.89           C
ATOM    469 1H5' A   B  18      -1.738  20.243   2.608  1.00 20.00           H
ATOM    470 2H5' A   B  18      -0.405  19.769   3.670  1.00 20.00           H
ATOM    471  N6  A   B  18       7.709  17.907   0.437  1.00 13.01           N
ATOM    472  C6  A   B  18       6.830  18.880   0.576  1.00 12.08           C
ATOM    473  H61 A   B  18       7.396  16.975   0.630  1.00 20.00           H
ATOM    474  H62 A   B  18       8.682  18.157   0.600  1.00 20.00           H
ATOM    475  N7  A   B  18       4.519  17.666   0.452  1.00 13.59           N
ATOM    476  C8  A   B  18       3.351  18.242   0.627  1.00 11.10           C
ATOM    477  H8  A   B  18       2.410  17.700   0.632  1.00 20.00           H
ATOM    478  N9  A   B  18       3.410  19.609   0.796  1.00 13.50           N
ATOM    479  P   C   B  19      -0.671  22.737  -1.516  1.00 16.01           P
ATOM    480  N1  C   B  19       4.599  21.514  -2.635  1.00 11.50           N
ATOM    481  C1' C   B  19       4.133  22.921  -2.831  1.00 13.12           C
ATOM    482  H1' C   B  19       4.967  23.459  -3.287  1.00 20.00           H
ATOM    483  O1P C   B  19      -1.516  23.947  -1.617  1.00 20.00           O
ATOM    484  O2  C   B  19       6.760  22.284  -2.541  1.00 14.86           O
ATOM    485  C2  C   B  19       5.987  21.320  -2.551  1.00 11.83           C
ATOM    486  C2' C   B  19       2.979  23.188  -3.798  1.00 10.26           C
ATOM    487 1H2' C   B  19       3.278  23.120  -4.837  1.00 20.00           H
ATOM    488 2H2' C   B  19       2.139  22.524  -3.617  1.00 20.00           H
ATOM    489  O2P C   B  19      -0.956  21.572  -2.375  1.00 20.00           O
ATOM    490  N3  C   B  19       6.525  20.086  -2.623  1.00 10.91           N
ATOM    491  H3' C   B  19       1.660  24.922  -3.653  1.00 20.00           H
ATOM    492  O3' C   B  19       3.653  25.524  -3.911  1.00 11.97           O
ATOM    493  C3' C   B  19       2.678  24.631  -3.375  1.00 10.49           C
ATOM    494  C4  C   B  19       5.712  19.053  -2.630  1.00  7.99           C
ATOM    495  N4  C   B  19       6.278  17.883  -2.586  1.00 15.71           N
ATOM    496  C4' C   B  19       2.823  24.559  -1.842  1.00 11.52           C
ATOM    497  O4' C   B  19       3.827  23.574  -1.605  1.00 11.57           O
ATOM    498  H4' C   B  19       3.136  25.523  -1.452  1.00 20.00           H
ATOM    499  H41 C   B  19       5.757  17.170  -2.108  1.00 20.00           H
ATOM    500  H42 C   B  19       7.295  17.874  -2.532  1.00 20.00           H
ATOM    501  H5  C   B  19       3.651  18.305  -2.630  1.00 20.00           H
ATOM    502  C5  C   B  19       4.292  19.169  -2.648  1.00  8.79           C
ATOM    503  C5' C   B  19       1.464  24.245  -1.198  1.00 16.46           C
ATOM    504  O5' C   B  19       0.803  23.203  -1.878  1.00 14.28           O
ATOM    505 1H5' C   B  19       0.839  25.132  -1.254  1.00 20.00           H
ATOM    506 2H5' C   B  19       1.597  23.975  -0.151  1.00 20.00           H
ATOM    507  C6  C   B  19       3.761  20.419  -2.664  1.00 13.94           C
ATOM    508  H6  C   B  19       2.683  20.554  -2.675  1.00 20.00           H
ATOM    509 HO3' C   B  19       3.302  25.888  -4.729  1.00  0.00           H
TER     510      C   B  19
HETATM  511  H1  RES    20       8.165  25.234  -0.106  1.00  0.00           H
HETATM  512  O1  RES    20       8.476  13.039  16.232  1.00  0.00           O
HETATM  513  C1  RES    20       7.101  25.421  -0.266  1.00  0.00           C
HETATM  514  N1  RES    20       4.996  25.511   0.775  1.00  0.00           N
HETATM  515  C10 RES    20       1.827  25.594   2.719  1.00  0.00           C
HETATM  516  H10 RES    20       7.192  25.283  -2.371  1.00  0.00           H
HETATM  517  C11 RES    20       1.976  22.844   4.841  1.00  0.00           C
HETATM  518  H11 RES    20       4.998  23.362   2.387  1.00  0.00           H
HETATM  519  C12 RES    20       1.555  21.903   5.841  1.00  0.00           C
HETATM  520  H12 RES    20       2.673  26.833   1.183  1.00  0.00           H
HETATM  521  C13 RES    20       2.529  21.163   6.528  1.00  0.00           C
HETATM  522  H13 RES    20       0.934  26.201   2.841  1.00  0.00           H
HETATM  523  H14 RES    20       3.794  21.887   4.204  1.00  0.00           H
HETATM  524  C14 RES    20       2.086  20.202   7.415  1.00  0.00           C
HETATM  525  C15 RES    20       0.189  21.670   6.073  1.00  0.00           C
HETATM  526  H15 RES    20       3.595  21.314   6.369  1.00  0.00           H
HETATM  527  H16 RES    20      -0.557  22.232   5.518  1.00  0.00           H
HETATM  528  C16 RES    20       0.749  19.956   7.644  1.00  0.00           C
HETATM  529  C17 RES    20       1.838  18.578   8.802  1.00  0.00           C
HETATM  530  H17 RES    20       3.756  19.036   8.042  1.00  0.00           H
HETATM  531  C18 RES    20      -0.228  20.690   6.981  1.00  0.00           C
HETATM  532  H18 RES    20      -1.283  20.491   7.143  1.00  0.00           H
HETATM  533  H19 RES    20       4.305  18.007   9.825  1.00  0.00           H
HETATM  534  C19 RES    20       2.207  17.450   9.699  1.00  0.00           C
HETATM  535  C2  RES    20       6.723  26.903  -0.084  1.00  0.00           C
HETATM  536  N2  RES    20       6.726  24.817  -1.581  1.00  0.00           N
HETATM  537  H2  RES    20       6.877  27.501  -0.985  1.00  0.00           H
HETATM  538  C20 RES    20       3.822  16.287  11.011  1.00  0.00           C
HETATM  539  H20 RES    20       0.212  16.619   9.772  1.00  0.00           H
HETATM  540  C21 RES    20       3.529  17.320  10.140  1.00  0.00           C
HETATM  541  H21 RES    20       5.843  16.506  11.652  1.00  0.00           H
HETATM  542  H22 RES    20       0.806  14.767  11.317  1.00  0.00           H
HETATM  543  C22 RES    20       2.879  15.378  11.440  1.00  0.00           C
HETATM  544  H23 RES    20       7.408  15.210  12.337  1.00  0.00           H
HETATM  545  C23 RES    20       1.237  16.521  10.122  1.00  0.00           C
HETATM  546  C24 RES    20       1.565  15.473  10.993  1.00  0.00           C
HETATM  547  H24 RES    20       4.263  13.330  14.599  1.00  0.00           H
HETATM  548  H25 RES    20       9.047  14.450  13.979  1.00  0.00           H
HETATM  549  C25 RES    20       4.704  14.865  12.375  1.00  0.00           C
HETATM  550  H26 RES    20       5.917  12.584  16.262  1.00  0.00           H
HETATM  551  C26 RES    20       5.706  14.338  13.351  1.00  0.00           C
HETATM  552  C27 RES    20       7.066  14.630  13.192  1.00  0.00           C
HETATM  553  H27 RES    20      10.379  13.124  15.384  1.00  0.00           H
HETATM  554  H28 RES    20      10.328  13.064  17.167  1.00  0.00           H
HETATM  555  C28 RES    20       5.310  13.577  14.453  1.00  0.00           C
HETATM  556  C29 RES    20       8.002  14.197  14.130  1.00  0.00           C
HETATM  557  H29 RES    20       9.888  14.572  16.318  1.00  0.00           H
HETATM  558  N3  RES    20       3.152  22.673   4.159  1.00  0.00           N
HETATM  559  H3  RES    20       7.331  27.322   0.723  1.00  0.00           H
HETATM  560  C3  RES    20       6.253  24.762   0.799  1.00  0.00           C
HETATM  561  C30 RES    20       6.245  13.153  15.398  1.00  0.00           C
HETATM  562  C31 RES    20       7.593  13.468  15.250  1.00  0.00           C
HETATM  563  C32 RES    20       9.854  13.479  16.275  1.00  0.00           C
HETATM  564  H4  RES    20       6.071  23.715   0.551  1.00  0.00           H
HETATM  565  N4  RES    20       1.219  23.953   4.445  1.00  0.00           N
HETATM  566  C4  RES    20       5.249  26.894   0.371  1.00  0.00           C
HETATM  567  H5  RES    20       6.734  24.850   1.779  1.00  0.00           H
HETATM  568  N5  RES    20       2.796  19.341   8.152  1.00  0.00           N
HETATM  569  C5  RES    20       3.989  25.168   1.650  1.00  0.00           C
HETATM  570  N6  RES    20       0.601  18.941   8.508  1.00  0.00           N
HETATM  571  C6  RES    20       4.134  24.015   2.431  1.00  0.00           C
HETATM  572  H6  RES    20       4.579  27.176  -0.447  1.00  0.00           H
HETATM  573  C7  RES    20       2.820  25.945   1.790  1.00  0.00           C
HETATM  574  N7  RES    20       4.986  15.972  11.588  1.00  0.00           N
HETATM  575  H7  RES    20       5.112  27.572   1.223  1.00  0.00           H
HETATM  576  C8  RES    20       3.147  23.704   3.330  1.00  0.00           C
HETATM  577  N8  RES    20       3.432  14.504  12.302  1.00  0.00           N
HETATM  578  H8  RES    20       6.988  23.812  -1.595  1.00  0.00           H
HETATM  579  H9  RES    20       5.699  24.854  -1.708  1.00  0.00           H
HETATM  580  C9  RES    20       2.020  24.457   3.497  1.00  0.00           C
CONECT   40   39
CONECT   56   55
CONECT   61   58
CONECT   41   39
CONECT   57   55
CONECT   62   58
CONECT   63   58
CONECT   35   51   39   34   33
CONECT   38   44   37   33
CONECT   39   45   41   40   35
CONECT   45   52   47   46   39
CONECT   48   53   49   44
CONECT   52   45   55   51   50
CONECT   53   60   58   48
CONECT   55   57   56   54   52
CONECT   58   53   61   62   63
CONECT   60   59   53   33
CONECT   34   35
CONECT   43   44
CONECT   47   45
CONECT   50   52
CONECT   59   60
CONECT   33   60   38   35
CONECT   44   48   43   38
CONECT   36   32
CONECT   37   38
CONECT   42   32
CONECT   46   45   64
CONECT   49   48
CONECT   51   52   35
CONECT   54   55   32
CONECT   32   54   42   36   13
CONECT   72   71
CONECT   86   85
CONECT   73   71
CONECT   87   85
CONECT   66   67   71   81   95
CONECT   69   65   70   75
CONECT   71   66   72   73   77
CONECT   77   71   76   78   82
CONECT   79   75   83   95
CONECT   82   77   80   81   85
CONECT   83   79   89   92
CONECT   85   82   84   86   87
CONECT   89   65   83   88
CONECT   93   92   94   95
CONECT   67   66
CONECT   70   69
CONECT   76   77
CONECT   80   82
CONECT   90   88
CONECT   91   88
CONECT   94   93
CONECT   65   89   69
CONECT   75   79   69
CONECT   88   89   90   91
CONECT   92   83   93
CONECT   95   66   79   93
CONECT   68   64
CONECT   74   64
CONECT   78   77   96
CONECT   81   66   82
CONECT   84   64   85
CONECT   64   46   74   84   68
CONECT  104  103
CONECT  120  119
CONECT  125  122
CONECT  105  103
CONECT  121  119
CONECT  126  122
CONECT  127  122
CONECT   99   97   98  103  115
CONECT  102   97  101  108
CONECT  103   99  104  105  109
CONECT  109  103  110  111  116
CONECT  112  108  113  117
CONECT  116  109  114  115  119
CONECT  117  124  112  122
CONECT  119  116  118  120  121
CONECT  122  125  126  127  117
CONECT  124   97  117  123
CONECT   98   99
CONECT  107  108
CONECT  111  109
CONECT  114  116
CONECT  123  124
CONECT   97  124   99  102
CONECT  108  102  107  112
CONECT  100   96
CONECT  101  102
CONECT  106   96
CONECT  110  128  109
CONECT  113  112
CONECT  115   99  116
CONECT  118  119   96
CONECT   96  100  106  118   78
CONECT  136  135
CONECT  150  149
CONECT  137  135
CONECT  151  149
CONECT  130  159  131  135  145
CONECT  133  129  134  139
CONECT  135  130  136  137  141
CONECT  141  135  140  142  146
CONECT  143  159  139  147
CONECT  146  141  144  145  149
CONECT  147  156  143  153
CONECT  149  146  148  150  151
CONECT  153  129  147  152
CONECT  157  156  158  159
CONECT  131  130
CONECT  134  133
CONECT  140  141
CONECT  144  146
CONECT  154  152
CONECT  155  152
CONECT  158  157
CONECT  129  133  153
CONECT  139  133  143
CONECT  152  154  155  153
CONECT  156  157  147
CONECT  159  157  130  143
CONECT  132  128
CONECT  138  128
CONECT  142  160  141
CONECT  145  130  146
CONECT  148  128  149
CONECT  128  132  138  148  110
CONECT  168  167
CONECT  184  183
CONECT  189  186
CONECT  169  167
CONECT  185  183
CONECT  190  186
CONECT  191  186
CONECT  163  161  162  167  179
CONECT  166  161  165  172
CONECT  167  163  168  169  173
CONECT  173  167  174  175  180
CONECT  176  181  172  177
CONECT  180  183  173  178  179
CONECT  181  186  188  176
CONECT  183  182  184  185  180
CONECT  186  189  190  191  181
CONECT  188  181  187  161
CONECT  162  163
CONECT  171  172
CONECT  175  173
CONECT  178  180
CONECT  187  188
CONECT  161  188  163  166
CONECT  172  166  171  176
CONECT  164  160
CONECT  165  166
CONECT  170  160
CONECT  174  192  173
CONECT  177  176
CONECT  179  163  180
CONECT  182  183  160
CONECT  160  182  164  170  142
CONECT  200  199
CONECT  214  213
CONECT  201  199
CONECT  215  213
CONECT  194  223  195  199  209
CONECT  197  193  198  203
CONECT  199  194  200  201  205
CONECT  205  199  204  206  210
CONECT  207  211  223  203
CONECT  210  213  205  208  209
CONECT  211  217  220  207
CONECT  213  212  214  215  210
CONECT  217  211  216  193
CONECT  221  220  222  223
CONECT  195  194
CONECT  198  197
CONECT  204  205
CONECT  208  210
CONECT  218  216
CONECT  219  216
CONECT  222  221
CONECT  193  217  197
CONECT  203  197  207
CONECT  216  217  218  219
CONECT  220  211  221
CONECT  223  221  194  207
CONECT  196  192
CONECT  202  192
CONECT  206  224  205
CONECT  209  194  210
CONECT  212  213  192
CONECT  192  212  196  202  174
CONECT  232  231
CONECT  250  248
CONECT  233  231
CONECT  251  248
CONECT  226  242  225  227  231
CONECT  230  225  229  235
CONECT  231  238  226  232  233
CONECT  238  241  231  236  237
CONECT  239  240  247  235
CONECT  241  238  242  243  248
CONECT  247  239  246  252
CONECT  248  241  249  250  251
CONECT  252  247  253  225
CONECT  227  226
CONECT  236  238
CONECT  243  241
CONECT  244  240
CONECT  245  240
CONECT  246  247
CONECT  253  252
CONECT  254  237
CONECT  225  252  226  230
CONECT  235  239  230
CONECT  240  239  244  245
CONECT  228  224
CONECT  229  230
CONECT  234  224
CONECT  237  254  238
CONECT  242  241  226
CONECT  249  248  224
CONECT  224  249  228  234  206
CONECT  295  294
CONECT  311  310
CONECT  316  313
CONECT  296  294
CONECT  312  310
CONECT  317  313
CONECT  318  313
CONECT  290  294  306  288  289
CONECT  293  292  299  288
CONECT  294  295  296  300  290
CONECT  300  294  301  302  307
CONECT  303  299  304  308
CONECT  307  300  305  306  310
CONECT  308  303  313  315
CONECT  310  307  309  311  312
CONECT  313  316  317  318  308
CONECT  315  308  314  288
CONECT  289  290
CONECT  298  299
CONECT  302  300
CONECT  305  307
CONECT  314  315
CONECT  288  293  315  290
CONECT  299  293  298  303
CONECT  291  287
CONECT  292  293
CONECT  297  287
CONECT  301  300  319
CONECT  304  303
CONECT  306  307  290
CONECT  309  310  287
CONECT  287  297  309  268  291
CONECT  327  326
CONECT  341  340
CONECT  328  326
CONECT  342  340
CONECT  321  322  326  336  350
CONECT  324  320  325  330
CONECT  326  321  327  328  332
CONECT  332  326  331  333  337
CONECT  334  330  338  350
CONECT  337  332  335  336  340
CONECT  338  334  344  347
CONECT  340  337  339  341  342
CONECT  344  320  338  343
CONECT  348  347  349  350
CONECT  322  321
CONECT  325  324
CONECT  331  332
CONECT  335  337
CONECT  345  343
CONECT  346  343
CONECT  349  348
CONECT  320  324  344
CONECT  330  324  334
CONECT  343  344  345  346
CONECT  347  338  348
CONECT  350  321  334  348
CONECT  323  319
CONECT  329  319
CONECT  333  332  351
CONECT  336  321  337
CONECT  339  319  340
CONECT  319  301  323  329  339
CONECT  359  358
CONECT  375  374
CONECT  380  377
CONECT  360  358
CONECT  376  374
CONECT  381  377
CONECT  382  377
CONECT  354  352  353  358  370
CONECT  357  352  356  363
CONECT  358  354  359  360  364
CONECT  364  358  365  366  371
CONECT  367  363  368  372
CONECT  371  364  369  370  374
CONECT  372  377  379  367
CONECT  374  371  373  375  376
CONECT  377  380  381  372  382
CONECT  379  378  352  372
CONECT  353  354
CONECT  362  363
CONECT  366  364
CONECT  369  371
CONECT  378  379
CONECT  352  379  354  357
CONECT  363  357  362  367
CONECT  355  351
CONECT  356  357
CONECT  361  351
CONECT  365  383  364
CONECT  368  367
CONECT  370  354  371
CONECT  373  351  374
CONECT  351  333  355  361  373
CONECT  391  390
CONECT  405  404
CONECT  392  390
CONECT  406  404
CONECT  385  386  390  400  414
CONECT  388  384  389  394
CONECT  390  385  391  392  396
CONECT  396  390  395  397  401
CONECT  398  394  402  414
CONECT  401  396  399  400  404
CONECT  402  398  408  411
CONECT  404  401  403  405  406
CONECT  408  384  402  407
CONECT  412  411  413  414
CONECT  386  385
CONECT  389  388
CONECT  395  396
CONECT  399  401
CONECT  409  407
CONECT  410  407
CONECT  413  412
CONECT  384  388  408
CONECT  394  388  398
CONECT  407  408  409  410
CONECT  411  402  412
CONECT  414  385  398  412
CONECT  387  383
CONECT  393  383
CONECT  397  396  415
CONECT  400  385  401
CONECT  403  383  404
CONECT  383  387  393  403  365
CONECT  423  422
CONECT  439  438
CONECT  444  441
CONECT  424  422
CONECT  440  438
CONECT  445  441
CONECT  446  441
CONECT  418  416  417  422  434
CONECT  421  416  420  427
CONECT  422  418  423  424  428
CONECT  428  422  429  430  435
CONECT  431  427  432  436
CONECT  435  428  433  434  438
CONECT  436  431  441  443
CONECT  438  435  437  439  440
CONECT  441  444  445  446  436
CONECT  443  416  436  442
CONECT  417  418
CONECT  426  427
CONECT  430  428
CONECT  433  435
CONECT  442  443
CONECT  416  418  421  443
CONECT  427  421  426  431
CONECT  419  415
CONECT  420  421
CONECT  425  415
CONECT  429  428  447
CONECT  432  431
CONECT  434  418  435
CONECT  437  415  438
CONECT  415  397  419  425  437
CONECT  455  454
CONECT  469  468
CONECT  456  454
CONECT  470  468
CONECT  449  450  454  464  478
CONECT  452  448  453  458
CONECT  454  449  455  456  460
CONECT  460  454  459  461  465
CONECT  462  458  466  478
CONECT  465  460  463  464  468
CONECT  466  462  472  475
CONECT  468  465  467  469  470
CONECT  472  448  466  471
CONECT  476  475  477  478
CONECT  450  449
CONECT  453  452
CONECT  459  460
CONECT  463  465
CONECT  473  471
CONECT  474  471
CONECT  477  476
CONECT  448  452  472
CONECT  458  452  462
CONECT  471  472  473  474
CONECT  475  466  476
CONECT  478  449  462  476
CONECT  451  447
CONECT  457  447
CONECT  461  460  479
CONECT  464  449  465
CONECT  467  447  468
CONECT  447  429  451  457  467
CONECT  487  486
CONECT  505  503
CONECT  488  486
CONECT  506  503
CONECT  481  497  480  482  486
CONECT  485  480  484  490
CONECT  486  493  481  487  488
CONECT  493  496  486  491  492
CONECT  494  495  502  490
CONECT  496  493  497  498  503
CONECT  502  494  501  507
CONECT  503  496  504  505  506
CONECT  507  502  508  480
CONECT  482  481
CONECT  491  493
CONECT  498  496
CONECT  499  495
CONECT  500  495
CONECT  501  502
CONECT  508  507
CONECT  509  492
CONECT  480  507  481  485
CONECT  490  494  485
CONECT  495  494  499  500
CONECT  483  479
CONECT  484  485
CONECT  489  479
CONECT  492  509  493
CONECT  497  496  481
CONECT  504  503  479
CONECT  479  504  461  483  489
CONECT  513  560  511  535  536
CONECT  515  573  580  522
CONECT  517  558  565  519
CONECT  519  517  521  525
CONECT  521  519  524  526
CONECT  524  568  521  528
CONECT  525  519  527  531
CONECT  528  570  524  531
CONECT  529  568  570  534
CONECT  531  525  528  532
CONECT  534  529  540  545
CONECT  535  559  566  513  537
CONECT  538  574  540  543
CONECT  540  533  534  538
CONECT  543  577  538  546
CONECT  545  534  539  546
CONECT  546  542  543  545
CONECT  549  551  574  577
CONECT  551  552  555  549
CONECT  552  551  556  544
CONECT  555  551  561  547
CONECT  556  552  562  548
CONECT  560  564  567  513  514
CONECT  561  550  555  562
CONECT  562  556  561  512
CONECT  563  553  554  557  512
CONECT  566  572  575  514  535
CONECT  569  571  573  514
CONECT  571  569  576  518
CONECT  573  569  515  520
CONECT  576  558  571  580
CONECT  580  565  576  515
CONECT  511  513
CONECT  516  536
CONECT  518  571
CONECT  520  573
CONECT  522  515
CONECT  523  558
CONECT  526  521
CONECT  527  525
CONECT  530  568
CONECT  532  531
CONECT  533  540
CONECT  537  535
CONECT  539  545
CONECT  541  574
CONECT  542  546
CONECT  544  552
CONECT  547  555
CONECT  548  556
CONECT  550  561
CONECT  553  563
CONECT  554  563
CONECT  557  563
CONECT  559  535
CONECT  564  560
CONECT  567  560
CONECT  572  566
CONECT  575  566
CONECT  578  536
CONECT  579  536
CONECT  514  560  566  569
CONECT  536  578  579  513  516
CONECT  558  576  517  523
CONECT  565  580  517
CONECT  568  524  529  530
CONECT  570  528  529
CONECT  574  538  541  549
CONECT  577  543  549
CONECT  512  562  563
END
