# Supplementary material for: Comparative in silico study of congocidine congeners as potential inhibitors of African swine fever virus
Source: PLoS One. 2019 Aug 28;14(8):e0221175. doi: 10.1371/journal.pone.0221175 (PMC6713398; doi:10.1371/journal.pone.0221175)
Supplement: S4 Data — (ZIP) [file pone.0221175.s004.zip › S4 Data Minimized PDB for predictta/tribzconf5ME.pdb]

HEADER                                            01-JAN-01   CITR              
EXPDTA    THEORETICAL MODEL                                                     
REMARK   3                                                                      
REMARK   3 REFINEMENT.                                                          
REMARK   3   PROGRAM 1                  ICM 3.8                                 
REMARK   3   AUTHORS 1      R.ABAGYAN, M.TOTROV                                 
REMARK  76                                                                      
REMARK  76 DNA (5'-D(CPGPTPAPTPAPTPAPCPG)-3'); CHAIN: A, B; ENGINEERED:         
CRYST1   25.180   39.110   53.470  90.00  90.00  90.00 P 21 21 21               
ATOM      1  N1  G   A   2       9.405  19.756  -2.644  1.00 15.68           N
ATOM      2  H1  G   A   2       8.420  19.872  -2.466  1.00 20.00           H
ATOM      3  H1' G   A   2      14.117  20.892  -4.218  1.00 20.00           H
ATOM      4  C1' G   A   2      14.430  20.160  -3.468  1.00 24.61           C
ATOM      5  N2  G   A   2       9.648  22.011  -2.455  1.00 14.57           N
ATOM      6  C2  G   A   2      10.208  20.848  -2.625  1.00 16.05           C
ATOM      7  C2' G   A   2      14.846  20.917  -2.204  1.00 27.40           C
ATOM      8 1H2' G   A   2      14.753  21.990  -2.386  1.00 20.00           H
ATOM      9 2H2' G   A   2      14.221  20.661  -1.353  1.00 20.00           H
ATOM     10  H21 G   A   2      10.251  22.746  -2.128  1.00 20.00           H
ATOM     11  H22 G   A   2       8.642  22.073  -2.325  1.00 20.00           H
ATOM     12  N3  G   A   2      11.523  20.825  -2.824  1.00 13.29           N
ATOM     13  O3' G   A   2      17.100  21.713  -1.940  1.00 24.39           O
ATOM     14  H3' G   A   2      16.419  19.925  -1.045  1.00 20.00           H
ATOM     15  C3' G   A   2      16.309  20.530  -1.953  1.00 27.62           C
ATOM     16  C4  G   A   2      12.003  19.561  -3.002  1.00 15.70           C
ATOM     17  C4' G   A   2      16.721  19.796  -3.243  1.00 29.19           C
ATOM     18  H4' G   A   2      17.188  20.555  -3.861  1.00 20.00           H
ATOM     19  O4' G   A   2      15.539  19.387  -3.921  1.00 19.51           O
ATOM     20  C5  G   A   2      11.283  18.382  -3.024  1.00 14.91           C
ATOM     21  C5' G   A   2      17.725  18.618  -3.163  1.00 32.74           C
ATOM     22  O5' G   A   2      17.214  17.482  -2.470  1.00 27.54           O
ATOM     23 1H5' G   A   2      18.629  18.987  -2.684  1.00 20.00           H
ATOM     24 2H5' G   A   2      17.949  18.348  -4.196  1.00 20.00           H
ATOM     25  C6  G   A   2       9.859  18.465  -2.828  1.00 14.69           C
ATOM     26  O6  G   A   2       9.009  17.573  -2.900  1.00 16.78           O
ATOM     27  N7  G   A   2      12.137  17.300  -3.307  1.00 17.99           N
ATOM     28  H8  G   A   2      14.209  17.300  -3.615  1.00 20.00           H
ATOM     29  C8  G   A   2      13.311  17.856  -3.395  1.00 21.53           C
ATOM     30  N9  G   A   2      13.312  19.219  -3.239  1.00 18.23           N
ATOM     31 HO5' G   A   2      16.236  17.583  -2.427  1.00  0.00           H
ATOM     32  P   T   A   3      17.418  22.560  -0.613  1.00 25.04           P
ATOM     33  N1  T   A   3      11.989  22.356   0.872  1.00 11.60           N
ATOM     34  H1' T   A   3      11.559  24.434   0.671  1.00 20.00           H
ATOM     35  C1' T   A   3      12.431  23.769   0.675  1.00 12.33           C
ATOM     36  O1P T   A   3      18.343  23.626  -1.051  1.00 20.00           O
ATOM     37  O2  T   A   3       9.778  22.928   0.461  1.00 11.64           O
ATOM     38  C2  T   A   3      10.611  22.089   0.794  1.00  9.66           C
ATOM     39  C2' T   A   3      13.403  24.311   1.728  1.00 10.78           C
ATOM     40 1H2' T   A   3      12.889  24.693   2.604  1.00 20.00           H
ATOM     41 2H2' T   A   3      14.141  23.562   2.014  1.00 20.00           H
ATOM     42  O2P T   A   3      17.839  21.584   0.409  1.00 20.00           O
ATOM     43  H3  T   A   3       9.242  20.576   0.813  1.00 20.00           H
ATOM     44  N3  T   A   3      10.236  20.768   0.811  1.00 14.43           N
ATOM     45  C3' T   A   3      14.106  25.434   0.978  1.00 15.33           C
ATOM     46  O3' T   A   3      13.402  26.675   1.000  1.00 14.56           O
ATOM     47  H3' T   A   3      15.121  25.575   1.354  1.00 20.00           H
ATOM     48  C4  T   A   3      11.079  19.684   0.774  1.00 11.05           C
ATOM     49  O4  T   A   3      10.604  18.572   0.573  1.00 14.49           O
ATOM     50  H4' T   A   3      13.842  25.710  -1.116  1.00 20.00           H
ATOM     51  O4' T   A   3      13.128  23.869  -0.563  1.00 14.25           O
ATOM     52  C4' T   A   3      14.120  24.889  -0.454  1.00 16.73           C
ATOM     53  C5  T   A   3      12.504  20.022   0.852  1.00 14.98           C
ATOM     54  O5' T   A   3      15.997  23.223  -0.207  1.00 22.11           O
ATOM     55  C5' T   A   3      15.511  24.380  -0.886  1.00 19.43           C
ATOM     56 1H5' T   A   3      16.221  25.196  -0.731  1.00 20.00           H
ATOM     57 2H5' T   A   3      15.480  24.168  -1.952  1.00 20.00           H
ATOM     58  C5M T   A   3      13.530  18.899   0.791  0.00 99.00           C
ATOM     59  H6  T   A   3      13.965  21.570   0.955  1.00 20.00           H
ATOM     60  C6  T   A   3      12.908  21.319   0.927  1.00 15.93           C
ATOM     61 1H5M T   A   3      13.366  18.225   1.632  0.00  0.00           H
ATOM     62 2H5M T   A   3      14.548  19.292   0.822  0.00  0.00           H
ATOM     63 3H5M T   A   3      13.374  18.333  -0.128  0.00  0.00           H
ATOM     64  P   A   A   4      13.515  27.715   2.232  1.00 15.21           P
ATOM     65  N1  A   A   4       7.673  21.447   4.237  1.00  9.98           N
ATOM     66  C1' A   A   4       8.923  26.408   4.371  1.00 10.44           C
ATOM     67  H1' A   A   4       7.880  26.361   4.703  1.00 20.00           H
ATOM     68  O1P A   A   4      13.629  29.072   1.643  1.00 20.00           O
ATOM     69  C2  A   A   4       6.951  22.547   4.411  1.00  9.81           C
ATOM     70  H2  A   A   4       5.883  22.410   4.514  1.00 20.00           H
ATOM     71  C2' A   A   4       9.676  27.388   5.278  1.00 10.67           C
ATOM     72 1H2' A   A   4       9.171  27.476   6.236  1.00 20.00           H
ATOM     73 2H2' A   A   4      10.707  27.075   5.434  1.00 20.00           H
ATOM     74  O2P A   A   4      14.561  27.232   3.153  1.00 20.00           O
ATOM     75  N3  A   A   4       7.387  23.798   4.471  1.00 12.06           N
ATOM     76  H3' A   A   4      10.607  29.249   4.664  1.00 20.00           H
ATOM     77  C3' A   A   4       9.676  28.702   4.496  1.00 14.69           C
ATOM     78  O3' A   A   4       8.559  29.552   4.755  1.00 13.22           O
ATOM     79  C4  A   A   4       8.737  23.883   4.344  1.00  9.56           C
ATOM     80  H4' A   A   4       8.953  28.865   2.498  1.00 20.00           H
ATOM     81  O4' A   A   4       8.977  26.912   3.048  1.00 14.14           O
ATOM     82  C4' A   A   4       9.599  28.186   3.054  1.00  9.99           C
ATOM     83  C5  A   A   4       9.622  22.851   4.185  1.00 11.02           C
ATOM     84  O5' A   A   4      12.069  27.579   2.939  1.00 14.21           O
ATOM     85  C5' A   A   4      10.937  28.153   2.296  1.00 10.82           C
ATOM     86 1H5' A   A   4      11.180  29.189   2.068  1.00 20.00           H
ATOM     87 2H5' A   A   4      10.781  27.624   1.356  1.00 20.00           H
ATOM     88  N6  A   A   4       9.613  20.420   4.020  1.00 17.88           N
ATOM     89  C6  A   A   4       8.994  21.578   4.139  1.00 11.60           C
ATOM     90  H61 A   A   4      10.603  20.394   4.167  1.00 20.00           H
ATOM     91  H62 A   A   4       9.033  19.588   4.047  1.00 20.00           H
ATOM     92  N7  A   A   4      10.943  23.331   4.100  1.00 10.64           N
ATOM     93  C8  A   A   4      10.787  24.629   4.214  1.00 14.27           C
ATOM     94  H8  A   A   4      11.605  25.341   4.175  1.00 20.00           H
ATOM     95  N9  A   A   4       9.482  25.037   4.350  1.00 11.95           N
ATOM     96  P   T   A   5       8.328  30.281   6.178  1.00 12.53           P
ATOM     97  N1  T   A   5       7.861  24.594   7.992  1.00 10.05           N
ATOM     98  H1' T   A   5       5.872  25.085   8.550  1.00 20.00           H
ATOM     99  C1' T   A   5       6.779  25.606   8.217  1.00  8.03           C
ATOM    100  O1P T   A   5       7.412  31.425   5.965  1.00 20.00           O
ATOM    101  O2  T   A   5       6.299  22.872   7.893  1.00 12.29           O
ATOM    102  C2  T   A   5       7.462  23.258   7.821  1.00 11.70           C
ATOM    103  C2' T   A   5       7.065  26.720   9.228  1.00  9.39           C
ATOM    104 1H2' T   A   5       7.067  26.355  10.253  1.00 20.00           H
ATOM    105 2H2' T   A   5       7.988  27.246   8.992  1.00 20.00           H
ATOM    106  O2P T   A   5       9.652  30.520   6.793  1.00 20.00           O
ATOM    107  H3  T   A   5       8.151  21.365   7.533  1.00 20.00           H
ATOM    108  N3  T   A   5       8.454  22.323   7.651  1.00 11.76           N
ATOM    109  C3' T   A   5       5.884  27.650   8.964  1.00  9.23           C
ATOM    110  O3' T   A   5       4.779  27.155   9.712  1.00 13.16           O
ATOM    111  H3' T   A   5       6.116  28.680   9.243  1.00 20.00           H
ATOM    112  C4  T   A   5       9.806  22.567   7.636  1.00 13.02           C
ATOM    113  O4  T   A   5      10.574  21.627   7.446  1.00 13.01           O
ATOM    114  H4' T   A   5       4.677  27.344   7.202  1.00 20.00           H
ATOM    115  O4' T   A   5       6.479  26.339   7.043  1.00 11.26           O
ATOM    116  C4' T   A   5       5.732  27.495   7.437  1.00 13.99           C
ATOM    117  C5  T   A   5      10.169  23.973   7.831  1.00 13.21           C
ATOM    118  O5' T   A   5       7.559  29.137   7.016  1.00 12.98           O
ATOM    119  C5' T   A   5       6.237  28.731   6.667  1.00 16.99           C
ATOM    120 1H5' T   A   5       5.558  29.561   6.863  1.00 20.00           H
ATOM    121 2H5' T   A   5       6.202  28.504   5.600  1.00 20.00           H
ATOM    122  C5M T   A   5      11.639  24.366   7.855  0.00 99.00           C
ATOM    123  H6  T   A   5       9.492  25.961   8.112  1.00 20.00           H
ATOM    124  C6  T   A   5       9.208  24.925   7.996  1.00 12.78           C
ATOM    125 1H5M T   A   5      11.767  25.433   8.039  0.00  0.00           H
ATOM    126 2H5M T   A   5      12.144  23.797   8.637  0.00  0.00           H
ATOM    127 3H5M T   A   5      12.097  24.101   6.901  0.00  0.00           H
ATOM    128  P   A   A   6       3.425  27.988   9.972  1.00 16.24           P
ATOM    129  N1  A   A   6       7.185  20.701  10.883  1.00 18.42           N
ATOM    130  C1' A   A   6       2.653  23.125  10.400  1.00 15.79           C
ATOM    131  H1' A   A   6       2.414  22.073  10.211  1.00 20.00           H
ATOM    132  O1P A   A   6       3.064  28.733   8.746  1.00 20.00           O
ATOM    133  C2  A   A   6       5.963  20.237  10.665  1.00 19.73           C
ATOM    134  H2  A   A   6       5.887  19.177  10.463  1.00 20.00           H
ATOM    135  C2' A   A   6       1.628  23.716  11.371  1.00 14.39           C
ATOM    136 1H2' A   A   6       1.225  22.922  11.987  1.00 20.00           H
ATOM    137 2H2' A   A   6       2.076  24.476  12.008  1.00 20.00           H
ATOM    138  O2P A   A   6       3.537  28.700  11.262  1.00 20.00           O
ATOM    139  N3  A   A   6       4.819  20.911  10.666  1.00 14.97           N
ATOM    140  H3' A   A   6       0.233  25.318  10.950  1.00 20.00           H
ATOM    141  C3' A   A   6       0.565  24.382  10.493  1.00 16.70           C
ATOM    142  O3' A   A   6      -0.569  23.550  10.222  1.00 16.35           O
ATOM    143  C4  A   A   6       5.003  22.241  10.908  1.00 13.03           C
ATOM    144  H4' A   A   6       0.757  24.396   8.350  1.00 20.00           H
ATOM    145  O4' A   A   6       2.533  23.853   9.192  1.00 13.18           O
ATOM    146  C4' A   A   6       1.370  24.672   9.209  1.00 16.72           C
ATOM    147  C5  A   A   6       6.190  22.859  11.197  1.00 14.69           C
ATOM    148  O5' A   A   6       2.402  26.754  10.148  1.00 12.44           O
ATOM    149  C5' A   A   6       1.813  26.136   9.010  1.00 11.40           C
ATOM    150 1H5' A   A   6       0.961  26.739   8.696  1.00 20.00           H
ATOM    151 2H5' A   A   6       2.542  26.142   8.198  1.00 20.00           H
ATOM    152  N6  A   A   6       8.568  22.385  11.273  1.00 17.36           N
ATOM    153  C6  A   A   6       7.314  22.001  11.134  1.00 13.35           C
ATOM    154  H61 A   A   6       8.748  23.362  11.406  1.00 20.00           H
ATOM    155  H62 A   A   6       9.295  21.705  11.081  1.00 20.00           H
ATOM    156  N7  A   A   6       6.006  24.223  11.463  1.00 15.67           N
ATOM    157  C8  A   A   6       4.723  24.386  11.254  1.00 18.09           C
ATOM    158  H8  A   A   6       4.223  25.345  11.335  1.00 20.00           H
ATOM    159  N9  A   A   6       4.053  23.243  10.884  1.00 13.74           N
ATOM    160  P   T   A   7      -1.627  23.085  11.364  1.00 18.04           P
ATOM    161  N1  T   A   7       3.471  20.364  13.707  1.00 14.99           N
ATOM    162  H1' T   A   7       2.604  18.599  12.896  1.00 20.00           H
ATOM    163  C1' T   A   7       2.293  19.597  13.220  1.00 20.51           C
ATOM    164  O1P T   A   7      -2.853  22.589  10.702  1.00 20.00           O
ATOM    165  O2  T   A   7       4.740  18.448  14.102  1.00 14.98           O
ATOM    166  C2  T   A   7       4.671  19.665  13.919  1.00 18.41           C
ATOM    167  C2' T   A   7       1.210  19.469  14.278  1.00 19.59           C
ATOM    168 1H2' T   A   7       1.442  18.610  14.891  1.00 20.00           H
ATOM    169 2H2' T   A   7       1.141  20.366  14.891  1.00 20.00           H
ATOM    170  O2P T   A   7      -1.744  24.168  12.368  1.00 20.00           O
ATOM    171  H3  T   A   7       6.674  19.971  14.155  1.00 20.00           H
ATOM    172  N3  T   A   7       5.781  20.439  14.163  1.00 12.46           N
ATOM    173  C3' T   A   7      -0.102  19.303  13.504  1.00 21.54           C
ATOM    174  O3' T   A   7      -0.630  17.980  13.634  1.00 24.17           O
ATOM    175  H3' T   A   7      -0.837  20.025  13.866  1.00 20.00           H
ATOM    176  C4  T   A   7       5.802  21.797  14.364  1.00 12.53           C
ATOM    177  O4  T   A   7       6.881  22.327  14.614  1.00 18.59           O
ATOM    178  H4' T   A   7       0.391  18.752  11.482  1.00 20.00           H
ATOM    179  O4' T   A   7       1.628  20.241  12.155  1.00 22.36           O
ATOM    180  C4' T   A   7       0.322  19.672  12.065  1.00 19.87           C
ATOM    181  C5  T   A   7       4.481  22.436  14.323  1.00 14.71           C
ATOM    182  O5' T   A   7      -0.882  21.833  12.059  1.00 14.57           O
ATOM    183  C5' T   A   7      -0.635  20.632  11.335  1.00 20.65           C
ATOM    184 1H5' T   A   7      -1.583  20.126  11.159  1.00 20.00           H
ATOM    185 2H5' T   A   7      -0.194  20.878  10.367  1.00 20.00           H
ATOM    186  C5M T   A   7       4.338  23.910  14.666  0.00 99.00           C
ATOM    187  H6  T   A   7       2.408  22.194  13.878  1.00 20.00           H
ATOM    188  C6  T   A   7       3.380  21.717  13.975  1.00 14.67           C
ATOM    189 1H5M T   A   7       3.300  24.236  14.580  0.00  0.00           H
ATOM    190 2H5M T   A   7       4.696  24.072  15.682  0.00  0.00           H
ATOM    191 3H5M T   A   7       4.962  24.503  13.998  0.00  0.00           H
ATOM    192  P   A   A   8      -1.046  17.332  15.064  1.00 24.10           P
ATOM    193  N1  A   A   8       6.522  19.332  17.391  1.00 11.26           N
ATOM    194  C1' A   A   8       2.941  15.704  16.998  1.00 19.66           C
ATOM    195  H1' A   A   8       3.780  15.254  17.531  1.00 20.00           H
ATOM    196  O1P A   A   8      -2.120  16.335  14.885  1.00 20.00           O
ATOM    197  C2  A   A   8       6.580  18.029  17.174  1.00  9.27           C
ATOM    198  H2  A   A   8       7.575  17.614  17.090  1.00 20.00           H
ATOM    199  C2' A   A   8       1.678  15.075  17.605  1.00 18.35           C
ATOM    200 1H2' A   A   8       1.889  14.663  18.586  1.00 20.00           H
ATOM    201 2H2' A   A   8       0.865  15.794  17.690  1.00 20.00           H
ATOM    202  O2P A   A   8      -1.186  18.389  16.092  1.00 20.00           O
ATOM    203  N3  A   A   8       5.574  17.164  17.055  1.00 15.55           N
ATOM    204  H3' A   A   8       0.200  13.865  16.548  1.00 20.00           H
ATOM    205  C3' A   A   8       1.287  13.986  16.595  1.00 16.65           C
ATOM    206  O3' A   A   8       1.916  12.719  16.830  1.00 16.56           O
ATOM    207  C4  A   A   8       4.360  17.795  17.162  1.00 16.52           C
ATOM    208  H4' A   A   8       2.045  13.797  14.589  1.00 20.00           H
ATOM    209  O4' A   A   8       3.023  15.278  15.643  1.00 19.92           O
ATOM    210  C4' A   A   8       1.819  14.599  15.289  1.00 14.35           C
ATOM    211  C5  A   A   8       4.137  19.130  17.387  1.00 10.10           C
ATOM    212  O5' A   A   8       0.288  16.529  15.445  1.00 18.30           O
ATOM    213  C5' A   A   8       0.826  15.543  14.583  1.00 14.09           C
ATOM    214 1H5' A   A   8       0.010  14.946  14.175  1.00 20.00           H
ATOM    215 2H5' A   A   8       1.331  16.038  13.751  1.00 20.00           H
ATOM    216  N6  A   A   8       5.408  21.209  17.654  1.00 13.41           N
ATOM    217  C6  A   A   8       5.326  19.904  17.476  1.00 12.41           C
ATOM    218  H61 A   A   8       4.588  21.772  17.536  1.00 20.00           H
ATOM    219  H62 A   A   8       6.333  21.630  17.603  1.00 20.00           H
ATOM    220  N7  A   A   8       2.761  19.390  17.494  1.00 10.79           N
ATOM    221  C8  A   A   8       2.213  18.213  17.289  1.00 15.03           C
ATOM    222  H8  A   A   8       1.136  18.065  17.244  1.00 20.00           H
ATOM    223  N9  A   A   8       3.122  17.185  17.109  1.00 18.87           N
ATOM    224  P   C   A   9       1.536  11.756  18.075  1.00 18.42           P
ATOM    225  N1  C   A   9       4.361  16.464  20.906  1.00 12.82           N
ATOM    226  C1' C   A   9       4.705  15.027  21.124  1.00 10.00           C
ATOM    227  H1' C   A   9       5.770  14.947  21.368  1.00 20.00           H
ATOM    228  O1P C   A   9       2.018  10.383  17.818  1.00 20.00           O
ATOM    229  O2  C   A   9       6.570  17.072  21.163  1.00 11.01           O
ATOM    230  C2  C   A   9       5.395  17.410  20.994  1.00 10.62           C
ATOM    231  C2' C   A   9       3.903  14.320  22.226  1.00 11.26           C
ATOM    232 1H2' C   A   9       4.434  14.382  23.178  1.00 20.00           H
ATOM    233 2H2' C   A   9       2.899  14.734  22.325  1.00 20.00           H
ATOM    234  O2P C   A   9       0.138  11.978  18.494  1.00 20.00           O
ATOM    235  N3  C   A   9       5.119  18.735  20.961  1.00 13.31           N
ATOM    236  H3' C   A   9       2.734  12.640  21.574  1.00 20.00           H
ATOM    237  O3' C   A   9       4.382  11.984  22.662  1.00 15.08           O
ATOM    238  C3' C   A   9       3.789  12.879  21.727  1.00 13.67           C
ATOM    239  C4  C   A   9       3.885  19.118  20.745  1.00 14.72           C
ATOM    240  N4  C   A   9       3.720  20.402  20.622  1.00 15.12           N
ATOM    241  C4' C   A   9       4.505  12.917  20.364  1.00 14.99           C
ATOM    242  O4' C   A   9       4.483  14.275  19.959  1.00 13.22           O
ATOM    243  H4' C   A   9       5.540  12.596  20.496  1.00 20.00           H
ATOM    244  H41 C   A   9       3.017  20.672  19.957  1.00 20.00           H
ATOM    245  H42 C   A   9       4.584  20.934  20.707  1.00 20.00           H
ATOM    246  H5  C   A   9       1.797  18.543  20.336  1.00 20.00           H
ATOM    247  C5  C   A   9       2.797  18.213  20.569  1.00 11.31           C
ATOM    248  C5' C   A   9       3.836  12.038  19.309  1.00 12.18           C
ATOM    249  O5' C   A   9       2.462  12.359  19.229  1.00 13.52           O
ATOM    250 1H5' C   A   9       3.943  10.987  19.581  1.00 20.00           H
ATOM    251 2H5' C   A   9       4.318  12.207  18.343  1.00 20.00           H
ATOM    252  C6  C   A   9       3.069  16.879  20.650  1.00 11.65           C
ATOM    253  H6  C   A   9       2.287  16.136  20.479  1.00 20.00           H
ATOM    254 HO3' C   A   9       3.672  11.464  23.052  1.00  0.00           H
TER     255      C   A   9
ATOM    256  N1  G   B  12       7.581  20.409  20.702  1.00  9.51           N
ATOM    257  H1  G   B  12       6.786  19.797  20.618  1.00 20.00           H
ATOM    258  H1' G   B  12      12.315  21.531  21.258  1.00 20.00           H
ATOM    259  C1' G   B  12      12.103  22.595  21.425  1.00 13.00           C
ATOM    260  N2  G   B  12       8.940  18.602  20.432  1.00  9.89           N
ATOM    261  C2  G   B  12       8.824  19.893  20.566  1.00  8.96           C
ATOM    262  C2' G   B  12      13.134  23.418  20.653  1.00 14.37           C
ATOM    263 1H2' G   B  12      13.507  22.857  19.798  1.00 20.00           H
ATOM    264 2H2' G   B  12      12.715  24.366  20.316  1.00 20.00           H
ATOM    265  H21 G   B  12       9.826  18.299  20.060  1.00 20.00           H
ATOM    266  H22 G   B  12       8.115  18.015  20.441  1.00 20.00           H
ATOM    267  N3  G   B  12       9.947  20.592  20.664  1.00  9.79           N
ATOM    268  O3' G   B  12      15.190  22.640  21.785  1.00 19.96           O
ATOM    269  H3' G   B  12      14.703  24.641  21.534  1.00 20.00           H
ATOM    270  C3' G   B  12      14.218  23.676  21.701  1.00 18.28           C
ATOM    271  C4  G   B  12       9.728  21.927  20.838  1.00 13.12           C
ATOM    272  C4' G   B  12      13.429  23.656  23.018  1.00 18.75           C
ATOM    273  H4' G   B  12      14.036  23.120  23.748  1.00 20.00           H
ATOM    274  O4' G   B  12      12.242  22.908  22.809  1.00 17.07           O
ATOM    275  C5  G   B  12       8.510  22.572  20.932  1.00 15.44           C
ATOM    276  C5' G   B  12      13.064  25.025  23.630  1.00 19.77           C
ATOM    277  O5' G   B  12      12.423  25.927  22.735  1.00 29.23           O
ATOM    278 1H5' G   B  12      13.975  25.493  24.003  1.00 20.00           H
ATOM    279 2H5' G   B  12      12.408  24.834  24.482  1.00 20.00           H
ATOM    280  C6  G   B  12       7.316  21.756  20.870  1.00 13.46           C
ATOM    281  O6  G   B  12       6.135  22.060  21.053  1.00 13.21           O
ATOM    282  N7  G   B  12       8.717  23.951  21.136  1.00 15.64           N
ATOM    283  H8  G   B  12      10.531  25.004  21.285  1.00 20.00           H
ATOM    284  C8  G   B  12      10.019  24.066  21.144  1.00 11.92           C
ATOM    285  N9  G   B  12      10.697  22.878  21.050  1.00 13.76           N
ATOM    286 HO5' G   B  12      11.626  26.281  23.139  1.00  0.00           H
ATOM    287  P   T   B  13      16.325  22.423  20.663  1.00 21.40           P
ATOM    288  N1  T   B  13      11.430  20.800  17.459  1.00 14.94           N
ATOM    289  H1' T   B  13      12.483  19.029  16.978  1.00 20.00           H
ATOM    290  C1' T   B  13      12.680  19.983  17.486  1.00 17.69           C
ATOM    291  O1P T   B  13      17.407  21.639  21.299  1.00 20.00           O
ATOM    292  O2  T   B  13      10.088  18.893  17.462  1.00 11.01           O
ATOM    293  C2  T   B  13      10.203  20.117  17.396  1.00 11.40           C
ATOM    294  C2' T   B  13      13.918  20.606  16.831  1.00 16.24           C
ATOM    295 1H2' T   B  13      13.850  20.633  15.745  1.00 20.00           H
ATOM    296 2H2' T   B  13      14.143  21.588  17.242  1.00 20.00           H
ATOM    297  O2P T   B  13      16.624  23.753  20.092  1.00 20.00           O
ATOM    298  H3  T   B  13       8.188  20.386  17.257  1.00 20.00           H
ATOM    299  N3  T   B  13       9.062  20.882  17.365  1.00 10.91           N
ATOM    300  C3' T   B  13      14.990  19.640  17.306  1.00 16.83           C
ATOM    301  O3' T   B  13      14.935  18.481  16.492  1.00 18.31           O
ATOM    302  H3' T   B  13      15.983  20.095  17.277  1.00 20.00           H
ATOM    303  C4  T   B  13       9.002  22.253  17.465  1.00 11.70           C
ATOM    304  O4  T   B  13       7.907  22.770  17.650  1.00 15.73           O
ATOM    305  H4' T   B  13      14.606  18.298  18.931  1.00 20.00           H
ATOM    306  O4' T   B  13      13.127  19.738  18.814  1.00 17.77           O
ATOM    307  C4' T   B  13      14.511  19.370  18.742  1.00 21.13           C
ATOM    308  C5  T   B  13      10.311  22.915  17.519  1.00 14.30           C
ATOM    309  O5' T   B  13      15.559  21.509  19.571  1.00 17.17           O
ATOM    310  C5' T   B  13      15.342  20.118  19.806  1.00 15.92           C
ATOM    311 1H5' T   B  13      16.316  19.632  19.860  1.00 20.00           H
ATOM    312 2H5' T   B  13      14.845  20.001  20.769  1.00 20.00           H
ATOM    313  C5M T   B  13      10.410  24.427  17.676  0.00 99.00           C
ATOM    314  H6  T   B  13      12.406  22.690  17.556  1.00 20.00           H
ATOM    315  C6  T   B  13      11.455  22.185  17.501  1.00 13.11           C
ATOM    316 1H5M T   B  13      10.210  24.903  16.713  0.00  0.00           H
ATOM    317 2H5M T   B  13       9.653  24.758  18.390  0.00  0.00           H
ATOM    318 3H5M T   B  13      11.401  24.713  18.039  0.00  0.00           H
ATOM    319  P   A   B  14      16.192  17.507  16.306  1.00 20.40           P
ATOM    320  N1  A   B  14       8.415  19.201  14.098  1.00 11.95           N
ATOM    321  C1' A   B  14      12.190  15.692  14.102  1.00 17.85           C
ATOM    322  H1' A   B  14      11.309  15.129  13.775  1.00 20.00           H
ATOM    323  O1P A   B  14      16.590  16.989  17.636  1.00 20.00           O
ATOM    324  C2  A   B  14       8.400  17.881  14.049  1.00 17.18           C
ATOM    325  H2  A   B  14       7.418  17.433  14.039  1.00 20.00           H
ATOM    326  C2' A   B  14      13.379  15.251  13.239  1.00 22.14           C
ATOM    327 1H2' A   B  14      13.059  14.923  12.251  1.00 20.00           H
ATOM    328 2H2' A   B  14      14.118  16.045  13.147  1.00 20.00           H
ATOM    329  O2P A   B  14      17.183  18.170  15.439  1.00 20.00           O
ATOM    330  N3  A   B  14       9.424  17.038  14.053  1.00 14.03           N
ATOM    331  H3' A   B  14      15.070  14.039  13.878  1.00 20.00           H
ATOM    332  C3' A   B  14      13.993  14.110  14.048  1.00 19.80           C
ATOM    333  O3' A   B  14      13.379  12.845  13.845  1.00 19.32           O
ATOM    334  C4  A   B  14      10.619  17.704  14.053  1.00 12.01           C
ATOM    335  H4' A   B  14      13.470  13.653  16.060  1.00 20.00           H
ATOM    336  O4' A   B  14      12.499  15.341  15.444  1.00 17.82           O
ATOM    337  C4' A   B  14      13.681  14.549  15.478  1.00 15.05           C
ATOM    338  C5  A   B  14      10.803  19.064  14.053  1.00 12.95           C
ATOM    339  O5' A   B  14      15.461  16.330  15.492  1.00 15.14           O
ATOM    340  C5' A   B  14      14.818  15.285  16.205  1.00 17.46           C
ATOM    341 1H5' A   B  14      15.582  14.564  16.495  1.00 20.00           H
ATOM    342 2H5' A   B  14      14.390  15.707  17.114  1.00 20.00           H
ATOM    343  N6  A   B  14       9.501  21.125  14.118  1.00 16.83           N
ATOM    344  C6  A   B  14       9.597  19.809  14.084  1.00 14.10           C
ATOM    345  H61 A   B  14      10.307  21.662  13.858  1.00 20.00           H
ATOM    346  H62 A   B  14       8.567  21.526  14.124  1.00 20.00           H
ATOM    347  N7  A   B  14      12.168  19.387  14.071  1.00 13.26           N
ATOM    348  C8  A   B  14      12.751  18.215  14.086  1.00 16.90           C
ATOM    349  H8  A   B  14      13.827  18.090  14.142  1.00 20.00           H
ATOM    350  N9  A   B  14      11.883  17.146  14.057  1.00 14.64           N
ATOM    351  P   T   B  15      13.573  11.989  12.500  1.00 28.80           P
ATOM    352  N1  T   B  15      10.241  16.611  10.493  1.00 27.42           N
ATOM    353  H1' T   B  15       8.869  15.111   9.904  1.00 20.00           H
ATOM    354  C1' T   B  15       9.888  15.162  10.313  1.00 22.17           C
ATOM    355  O1P T   B  15      13.408  10.563  12.856  1.00 20.00           O
ATOM    356  O2  T   B  15       8.007  17.157  10.842  1.00 18.40           O
ATOM    357  C2  T   B  15       9.173  17.507  10.673  1.00 21.32           C
ATOM    358  C2' T   B  15      10.787  14.345   9.379  1.00 26.62           C
ATOM    359 1H2' T   B  15      10.670  14.640   8.338  1.00 20.00           H
ATOM    360 2H2' T   B  15      11.828  14.382   9.697  1.00 20.00           H
ATOM    361  O2P T   B  15      14.822  12.436  11.846  1.00 20.00           O
ATOM    362  H3  T   B  15       8.682  19.485  10.765  1.00 20.00           H
ATOM    363  N3  T   B  15       9.468  18.848  10.704  1.00 17.57           N
ATOM    364  C3' T   B  15      10.255  12.934   9.627  1.00 28.50           C
ATOM    365  O3' T   B  15       9.092  12.748   8.831  1.00 39.73           O
ATOM    366  H3' T   B  15      11.008  12.171   9.401  1.00 20.00           H
ATOM    367  C4  T   B  15      10.724  19.406  10.634  1.00 12.10           C
ATOM    368  O4  T   B  15      10.836  20.620  10.781  1.00 13.72           O
ATOM    369  H4' T   B  15       8.964  12.598  11.326  1.00 20.00           H
ATOM    370  O4' T   B  15       9.939  14.405  11.516  1.00 23.77           O
ATOM    371  C4' T   B  15       9.954  13.019  11.141  1.00 26.40           C
ATOM    372  C5  T   B  15      11.806  18.431  10.457  1.00 18.42           C
ATOM    373  O5' T   B  15      12.324  12.489  11.615  1.00 32.26           O
ATOM    374  C5' T   B  15      10.973  12.242  12.001  1.00 25.68           C
ATOM    375 1H5' T   B  15      10.761  11.172  11.927  1.00 20.00           H
ATOM    376 2H5' T   B  15      10.838  12.549  13.039  1.00 20.00           H
ATOM    377  C5M T   B  15      13.247  18.919  10.363  0.00 99.00           C
ATOM    378  H6  T   B  15      12.352  16.400  10.249  1.00 20.00           H
ATOM    379  C6  T   B  15      11.538  17.097  10.380  1.00 17.04           C
ATOM    380 1H5M T   B  15      13.942  18.088  10.240  0.00  0.00           H
ATOM    381 2H5M T   B  15      13.498  19.469  11.272  0.00  0.00           H
ATOM    382 3H5M T   B  15      13.342  19.604   9.519  0.00  0.00           H
ATOM    383  P   A   B  16       8.281  11.364   8.746  1.00 34.80           P
ATOM    384  N1  A   B  16       7.665  19.512   7.316  1.00  9.81           N
ATOM    385  C1' A   B  16       5.089  15.074   7.583  1.00 21.52           C
ATOM    386  H1' A   B  16       4.306  15.842   7.526  1.00 20.00           H
ATOM    387  O1P A   B  16       8.145  10.803  10.111  1.00 20.00           O
ATOM    388  C2  A   B  16       6.372  19.246   7.435  1.00 14.96           C
ATOM    389  H2  A   B  16       5.724  20.101   7.562  1.00 20.00           H
ATOM    390  C2' A   B  16       4.709  13.902   6.668  1.00 22.34           C
ATOM    391 1H2' A   B  16       4.015  14.244   5.907  1.00 20.00           H
ATOM    392 2H2' A   B  16       5.585  13.469   6.187  1.00 20.00           H
ATOM    393  O2P A   B  16       8.811  10.535   7.654  1.00 20.00           O
ATOM    394  N3  A   B  16       5.783  18.056   7.427  1.00 13.91           N
ATOM    395  H3' A   B  16       4.430  11.841   7.284  1.00 20.00           H
ATOM    396  C3' A   B  16       4.101  12.839   7.589  1.00 24.53           C
ATOM    397  O3' A   B  16       2.677  12.850   7.683  1.00 30.04           O
ATOM    398  C4  A   B  16       6.677  17.039   7.272  1.00 14.86           C
ATOM    399  H4' A   B  16       3.995  13.107   9.707  1.00 20.00           H
ATOM    400  O4' A   B  16       5.153  14.573   8.904  1.00 21.13           O
ATOM    401  C4' A   B  16       4.747  13.213   8.926  1.00 20.73           C
ATOM    402  C5  A   B  16       8.032  17.155   7.103  1.00 14.23           C
ATOM    403  O5' A   B  16       6.863  11.976   8.317  1.00 36.25           O
ATOM    404  C5' A   B  16       5.918  12.301   9.320  1.00 27.91           C
ATOM    405 1H5' A   B  16       5.505  11.360   9.678  1.00 20.00           H
ATOM    406 2H5' A   B  16       6.451  12.786  10.138  1.00 20.00           H
ATOM    407  N6  A   B  16       9.759  18.870   7.055  1.00 12.27           N
ATOM    408  C6  A   B  16       8.498  18.492   7.143  1.00 10.10           C
ATOM    409  H61 A   B  16      10.460  18.180   6.871  1.00 20.00           H
ATOM    410  H62 A   B  16       9.960  19.862   7.148  1.00 20.00           H
ATOM    411  N7  A   B  16       8.636  15.895   6.964  1.00 18.45           N
ATOM    412  C8  A   B  16       7.622  15.073   7.085  1.00 15.57           C
ATOM    413  H8  A   B  16       7.727  13.994   7.064  1.00 20.00           H
ATOM    414  N9  A   B  16       6.405  15.689   7.276  1.00 20.33           N
ATOM    415  P   T   B  17       1.729  12.513   6.417  1.00 31.28           P
ATOM    416  N1  T   B  17       4.087  17.678   4.220  1.00 17.05           N
ATOM    417  H1' T   B  17       2.274  18.670   4.766  1.00 20.00           H
ATOM    418  C1' T   B  17       2.632  17.651   4.571  1.00 22.07           C
ATOM    419  O1P T   B  17       0.396  12.109   6.921  1.00 20.00           O
ATOM    420  O2  T   B  17       4.171  19.995   4.239  1.00 13.38           O
ATOM    421  C2  T   B  17       4.749  18.915   4.224  1.00 12.53           C
ATOM    422  C2' T   B  17       1.727  17.000   3.521  1.00 21.24           C
ATOM    423 1H2' T   B  17       1.428  17.739   2.788  1.00 20.00           H
ATOM    424 2H2' T   B  17       2.231  16.173   3.027  1.00 20.00           H
ATOM    425  O2P T   B  17       2.469  11.607   5.512  1.00 20.00           O
ATOM    426  H3  T   B  17       6.589  19.787   4.126  1.00 20.00           H
ATOM    427  N3  T   B  17       6.113  18.897   4.051  1.00 12.08           N
ATOM    428  C3' T   B  17       0.534  16.422   4.299  1.00 30.05           C
ATOM    429  O3' T   B  17      -0.672  17.184   4.161  1.00 27.65           O
ATOM    430  H3' T   B  17       0.340  15.399   3.972  1.00 20.00           H
ATOM    431  C4  T   B  17       6.886  17.778   3.855  1.00 10.59           C
ATOM    432  O4  T   B  17       8.099  17.915   3.717  1.00 14.74           O
ATOM    433  H4' T   B  17       0.501  17.117   6.334  1.00 20.00           H
ATOM    434  O4' T   B  17       2.438  16.852   5.719  1.00 22.80           O
ATOM    435  C4' T   B  17       1.083  16.409   5.742  1.00 24.73           C
ATOM    436  C5  T   B  17       6.133  16.523   3.778  1.00 12.84           C
ATOM    437  O5' T   B  17       1.607  13.963   5.724  1.00 22.08           O
ATOM    438  C5' T   B  17       1.004  15.039   6.436  1.00 17.52           C
ATOM    439 1H5' T   B  17      -0.044  14.796   6.605  1.00 20.00           H
ATOM    440 2H5' T   B  17       1.496  15.133   7.405  1.00 20.00           H
ATOM    441  C5M T   B  17       6.866  15.219   3.497  0.00 99.00           C
ATOM    442  H6  T   B  17       4.238  15.574   3.966  1.00 20.00           H
ATOM    443  C6  T   B  17       4.785  16.509   3.972  1.00 13.70           C
ATOM    444 1H5M T   B  17       6.183  14.369   3.519  0.00  0.00           H
ATOM    445 2H5M T   B  17       7.646  15.077   4.246  0.00  0.00           H
ATOM    446 3H5M T   B  17       7.346  15.281   2.521  0.00  0.00           H
ATOM    447  P   A   B  18      -1.497  17.291   2.762  1.00 26.44           P
ATOM    448  N1  A   B  18       7.386  20.092   0.700  1.00 11.96           N
ATOM    449  C1' A   B  18       2.283  20.556   0.955  1.00 15.24           C
ATOM    450  H1' A   B  18       2.700  21.563   1.060  1.00 20.00           H
ATOM    451  O1P A   B  18      -2.885  17.727   3.032  1.00 20.00           O
ATOM    452  C2  A   B  18       6.586  21.135   0.882  1.00 13.27           C
ATOM    453  H2  A   B  18       7.071  22.092   1.024  1.00 20.00           H
ATOM    454  C2' A   B  18       1.264  20.534  -0.184  1.00 14.36           C
ATOM    455 1H2' A   B  18       1.584  21.229  -0.945  1.00 20.00           H
ATOM    456 2H2' A   B  18       1.162  19.532  -0.597  1.00 20.00           H
ATOM    457  O2P A   B  18      -1.263  16.068   1.958  1.00 20.00           O
ATOM    458  N3  A   B  18       5.261  21.149   0.883  1.00 12.00           N
ATOM    459  H3' A   B  18      -0.850  20.227   0.119  1.00 20.00           H
ATOM    460  C3' A   B  18      -0.081  20.938   0.427  1.00 17.61           C
ATOM    461  O3' A   B  18      -0.509  22.262   0.072  1.00 17.99           O
ATOM    462  C4  A   B  18       4.731  19.902   0.760  1.00 11.85           C
ATOM    463  H4' A   B  18       0.150  21.744   2.424  1.00 20.00           H
ATOM    464  O4' A   B  18       1.527  20.254   2.097  1.00 16.57           O
ATOM    465  C4' A   B  18       0.210  20.771   1.935  1.00 18.64           C
ATOM    466  C5  A   B  18       5.414  18.727   0.581  1.00 12.43           C
ATOM    467  O5' A   B  18      -0.743  18.509   2.037  1.00 19.68           O
ATOM    468  C5' A   B  18      -0.745  19.800   2.634  1.00 18.89           C
ATOM    469 1H5' A   B  18      -1.756  20.204   2.613  1.00 20.00           H
ATOM    470 2H5' A   B  18      -0.424  19.716   3.674  1.00 20.00           H
ATOM    471  N6  A   B  18       7.723  17.936   0.442  1.00 13.01           N
ATOM    472  C6  A   B  18       6.825  18.894   0.568  1.00 12.08           C
ATOM    473  H61 A   B  18       7.434  16.992   0.604  1.00 20.00           H
ATOM    474  H62 A   B  18       8.689  18.214   0.589  1.00 20.00           H
ATOM    475  N7  A   B  18       4.521  17.646   0.438  1.00 13.59           N
ATOM    476  C8  A   B  18       3.349  18.216   0.608  1.00 11.10           C
ATOM    477  H8  A   B  18       2.411  17.671   0.610  1.00 20.00           H
ATOM    478  N9  A   B  18       3.394  19.581   0.783  1.00 13.50           N
ATOM    479  P   C   B  19      -0.825  22.725  -1.455  1.00 16.01           P
ATOM    480  N1  C   B  19       4.656  21.446  -2.734  1.00 11.50           N
ATOM    481  C1' C   B  19       4.198  22.866  -2.733  1.00 13.12           C
ATOM    482  H1' C   B  19       5.066  23.532  -2.754  1.00 20.00           H
ATOM    483  O1P C   B  19      -1.670  23.937  -1.472  1.00 20.00           O
ATOM    484  O2  C   B  19       6.838  22.089  -3.090  1.00 14.86           O
ATOM    485  C2  C   B  19       6.026  21.187  -2.865  1.00 11.83           C
ATOM    486  C2' C   B  19       3.255  23.209  -3.885  1.00 10.26           C
ATOM    487 1H2' C   B  19       3.803  23.338  -4.818  1.00 20.00           H
ATOM    488 2H2' C   B  19       2.477  22.452  -3.990  1.00 20.00           H
ATOM    489  O2P C   B  19      -1.196  21.560  -2.291  1.00 20.00           O
ATOM    490  N3  C   B  19       6.489  19.911  -2.881  1.00 10.91           N
ATOM    491  H3' C   B  19       1.577  24.562  -3.712  1.00 20.00           H
ATOM    492  O3' C   B  19       3.357  25.606  -3.901  1.00 11.97           O
ATOM    493  C3' C   B  19       2.621  24.505  -3.391  1.00 10.49           C
ATOM    494  C4  C   B  19       5.635  18.931  -2.721  1.00  7.99           C
ATOM    495  N4  C   B  19       6.154  17.745  -2.592  1.00 15.71           N
ATOM    496  C4' C   B  19       2.710  24.357  -1.857  1.00 11.52           C
ATOM    497  O4' C   B  19       3.453  23.176  -1.583  1.00 11.57           O
ATOM    498  H4' C   B  19       3.219  25.220  -1.426  1.00 20.00           H
ATOM    499  H41 C   B  19       5.647  17.137  -1.973  1.00 20.00           H
ATOM    500  H42 C   B  19       7.172  17.744  -2.592  1.00 20.00           H
ATOM    501  H5  C   B  19       3.533  18.297  -2.526  1.00 20.00           H
ATOM    502  C5  C   B  19       4.226  19.115  -2.636  1.00  8.79           C
ATOM    503  C5' C   B  19       1.314  24.218  -1.254  1.00 16.46           C
ATOM    504  O5' C   B  19       0.625  23.181  -1.930  1.00 14.28           O
ATOM    505 1H5' C   B  19       0.763  25.152  -1.367  1.00 20.00           H
ATOM    506 2H5' C   B  19       1.406  23.985  -0.190  1.00 20.00           H
ATOM    507  C6  C   B  19       3.765  20.396  -2.650  1.00 13.94           C
ATOM    508  H6  C   B  19       2.701  20.612  -2.563  1.00 20.00           H
ATOM    509 HO3' C   B  19       3.616  25.391  -4.797  1.00  0.00           H
TER     510      C   B  19
HETATM  511  H1  RES    20       7.511  14.515  13.960  1.00  0.00           H
HETATM  512  O1  RES    20       3.393  29.516  -3.811  1.00  0.00           O
HETATM  513  C1  RES    20       6.425  14.461  13.854  1.00  0.00           C
HETATM  514  N1  RES    20       4.606  14.706  12.425  1.00  0.00           N
HETATM  515  C10 RES    20       1.527  15.354  10.455  1.00  0.00           C
HETATM  516  H10 RES    20       6.127  15.980  15.305  1.00  0.00           H
HETATM  517  C11 RES    20       1.961  18.478   9.024  1.00  0.00           C
HETATM  518  H11 RES    20       4.870  17.151  11.346  1.00  0.00           H
HETATM  519  C12 RES    20       1.684  19.561   8.123  1.00  0.00           C
HETATM  520  H12 RES    20       2.217  13.714  11.643  1.00  0.00           H
HETATM  521  C13 RES    20       2.709  20.462   7.803  1.00  0.00           C
HETATM  522  H13 RES    20       0.600  14.867  10.162  1.00  0.00           H
HETATM  523  H14 RES    20       3.899  19.057   9.768  1.00  0.00           H
HETATM  524  C14 RES    20       2.417  21.461   6.902  1.00  0.00           C
HETATM  525  C15 RES    20       0.410  19.704   7.543  1.00  0.00           C
HETATM  526  H15 RES    20       3.705  20.387   8.227  1.00  0.00           H
HETATM  527  H16 RES    20      -0.386  19.010   7.800  1.00  0.00           H
HETATM  528  C16 RES    20       1.176  21.602   6.318  1.00  0.00           C
HETATM  529  C17 RES    20       2.393  23.136   5.564  1.00  0.00           C
HETATM  530  H17 RES    20       4.119  22.737   6.743  1.00  0.00           H
HETATM  531  C18 RES    20       0.145  20.726   6.628  1.00  0.00           C
HETATM  532  H18 RES    20      -0.836  20.827   6.174  1.00  0.00           H
HETATM  533  H19 RES    20       1.266  24.100   3.279  1.00  0.00           H
HETATM  534  C19 RES    20       2.931  24.195   4.679  1.00  0.00           C
HETATM  535  C2  RES    20       5.944  13.048  13.453  1.00  0.00           C
HETATM  536  N2  RES    20       5.799  15.017  15.106  1.00  0.00           N
HETATM  537  H2  RES    20       5.854  12.361  14.298  1.00  0.00           H
HETATM  538  C20 RES    20       2.773  25.528   2.713  1.00  0.00           C
HETATM  539  H20 RES    20       4.731  24.502   5.848  1.00  0.00           H
HETATM  540  C21 RES    20       2.216  24.567   3.533  1.00  0.00           C
HETATM  541  H21 RES    20       1.493  25.689   1.028  1.00  0.00           H
HETATM  542  H22 RES    20       5.677  26.218   4.325  1.00  0.00           H
HETATM  543  C22 RES    20       3.980  26.120   2.983  1.00  0.00           C
HETATM  544  H23 RES    20       1.206  27.303  -0.450  1.00  0.00           H
HETATM  545  C23 RES    20       4.170  24.801   4.964  1.00  0.00           C
HETATM  546  C24 RES    20       4.709  25.770   4.117  1.00  0.00           C
HETATM  547  H24 RES    20       5.434  28.037  -0.047  1.00  0.00           H
HETATM  548  H25 RES    20       1.213  28.409  -2.623  1.00  0.00           H
HETATM  549  C25 RES    20       3.304  26.872   1.165  1.00  0.00           C
HETATM  550  H26 RES    20       5.434  29.177  -2.228  1.00  0.00           H
HETATM  551  C26 RES    20       3.318  27.589  -0.087  1.00  0.00           C
HETATM  552  C27 RES    20       2.139  27.713  -0.830  1.00  0.00           C
HETATM  553  H27 RES    20       2.643  29.914  -5.698  1.00  0.00           H
HETATM  554  H28 RES    20       1.433  29.897  -4.384  1.00  0.00           H
HETATM  555  C28 RES    20       4.501  28.129  -0.601  1.00  0.00           C
HETATM  556  C29 RES    20       2.145  28.346  -2.069  1.00  0.00           C
HETATM  557  H29 RES    20       2.130  28.356  -4.984  1.00  0.00           H
HETATM  558  N3  RES    20       3.121  18.408   9.756  1.00  0.00           N
HETATM  559  H3  RES    20       6.651  12.621  12.732  1.00  0.00           H
HETATM  560  C3  RES    20       5.929  15.284  12.678  1.00  0.00           C
HETATM  561  C30 RES    20       4.506  28.772  -1.837  1.00  0.00           C
HETATM  562  C31 RES    20       3.333  28.879  -2.582  1.00  0.00           C
HETATM  563  C32 RES    20       2.330  29.413  -4.780  1.00  0.00           C
HETATM  564  H4  RES    20       5.876  16.341  12.954  1.00  0.00           H
HETATM  565  N4  RES    20       1.111  17.381   9.158  1.00  0.00           N
HETATM  566  C4  RES    20       4.598  13.275  12.742  1.00  0.00           C
HETATM  567  H5  RES    20       6.573  15.152  11.800  1.00  0.00           H
HETATM  568  N5  RES    20       3.213  22.420   6.420  1.00  0.00           N
HETATM  569  C5  RES    20       3.672  15.334  11.632  1.00  0.00           C
HETATM  570  N6  RES    20       1.172  22.639   5.472  1.00  0.00           N
HETATM  571  C6  RES    20       3.947  16.618  11.143  1.00  0.00           C
HETATM  572  H6  RES    20       3.761  13.031  13.401  1.00  0.00           H
HETATM  573  C7  RES    20       2.453  14.713  11.287  1.00  0.00           C
HETATM  574  N7  RES    20       2.301  26.003   1.547  1.00  0.00           N
HETATM  575  H7  RES    20       4.540  12.671  11.832  1.00  0.00           H
HETATM  576  C8  RES    20       3.012  17.218  10.334  1.00  0.00           C
HETATM  577  N8  RES    20       4.281  26.942   2.028  1.00  0.00           N
HETATM  578  H8  RES    20       4.770  15.085  14.986  1.00  0.00           H
HETATM  579  H9  RES    20       5.995  14.430  15.930  1.00  0.00           H
HETATM  580  C9  RES    20       1.835  16.622   9.984  1.00  0.00           C
CONECT   40   39
CONECT   56   55
CONECT   61   58
CONECT   41   39
CONECT   57   55
CONECT   62   58
CONECT   63   58
CONECT   35   51   33   34   39
CONECT   38   33   37   44
CONECT   39   35   40   41   45
CONECT   45   52   39   46   47
CONECT   48   49   53   44
CONECT   52   50   51   55   45
CONECT   53   48   58   60
CONECT   55   52   54   56   57
CONECT   58   53   61   62   63
CONECT   60   53   59   33
CONECT   34   35
CONECT   43   44
CONECT   47   45
CONECT   50   52
CONECT   59   60
CONECT   33   60   35   38
CONECT   44   48   38   43
CONECT   36   32
CONECT   37   38
CONECT   42   32
CONECT   46   64   45
CONECT   49   48
CONECT   51   52   35
CONECT   54   55   32
CONECT   32   13   54   36   42
CONECT   72   71
CONECT   86   85
CONECT   73   71
CONECT   87   85
CONECT   66   81   95   67   71
CONECT   69   65   70   75
CONECT   71   66   72   73   77
CONECT   77   78   82   71   76
CONECT   79   83   95   75
CONECT   82   80   81   85   77
CONECT   83   79   89   92
CONECT   85   82   84   86   87
CONECT   89   83   88   65
CONECT   93   92   94   95
CONECT   67   66
CONECT   70   69
CONECT   76   77
CONECT   80   82
CONECT   90   88
CONECT   91   88
CONECT   94   93
CONECT   65   89   69
CONECT   75   79   69
CONECT   88   89   90   91
CONECT   92   83   93
CONECT   95   79   93   66
CONECT   68   64
CONECT   74   64
CONECT   78   96   77
CONECT   81   82   66
CONECT   84   85   64
CONECT   64   84   68   74   46
CONECT  104  103
CONECT  120  119
CONECT  125  122
CONECT  105  103
CONECT  121  119
CONECT  126  122
CONECT  127  122
CONECT   99   97   98  103  115
CONECT  102   97  101  108
CONECT  103   99  104  105  109
CONECT  109  103  110  111  116
CONECT  112  108  113  117
CONECT  116  109  114  115  119
CONECT  117  112  122  124
CONECT  119  116  118  120  121
CONECT  122  125  126  127  117
CONECT  124   97  117  123
CONECT   98   99
CONECT  107  108
CONECT  111  109
CONECT  114  116
CONECT  123  124
CONECT   97   99  102  124
CONECT  108  102  107  112
CONECT  100   96
CONECT  101  102
CONECT  106   96
CONECT  110  109  128
CONECT  113  112
CONECT  115   99  116
CONECT  118   96  119
CONECT   96   78  100  106  118
CONECT  136  135
CONECT  150  149
CONECT  137  135
CONECT  151  149
CONECT  130  131  159  135  145
CONECT  133  129  134  139
CONECT  135  130  136  137  141
CONECT  141  135  140  142  146
CONECT  143  159  139  147
CONECT  146  149  141  144  145
CONECT  147  153  156  143
CONECT  149  148  150  151  146
CONECT  153  129  152  147
CONECT  157  156  158  159
CONECT  131  130
CONECT  134  133
CONECT  140  141
CONECT  144  146
CONECT  154  152
CONECT  155  152
CONECT  158  157
CONECT  129  133  153
CONECT  139  133  143
CONECT  152  153  154  155
CONECT  156  157  147
CONECT  159  130  157  143
CONECT  132  128
CONECT  138  128
CONECT  142  160  141
CONECT  145  130  146
CONECT  148  128  149
CONECT  128  110  132  148  138
CONECT  168  167
CONECT  184  183
CONECT  189  186
CONECT  169  167
CONECT  185  183
CONECT  190  186
CONECT  191  186
CONECT  163  161  162  167  179
CONECT  166  161  165  172
CONECT  167  163  168  169  173
CONECT  173  167  174  175  180
CONECT  176  172  177  181
CONECT  180  173  178  179  183
CONECT  181  176  186  188
CONECT  183  180  182  184  185
CONECT  186  181  189  190  191
CONECT  188  161  181  187
CONECT  162  163
CONECT  171  172
CONECT  175  173
CONECT  178  180
CONECT  187  188
CONECT  161  163  166  188
CONECT  172  166  171  176
CONECT  164  160
CONECT  165  166
CONECT  170  160
CONECT  174  173  192
CONECT  177  176
CONECT  179  163  180
CONECT  182  160  183
CONECT  160  164  170  142  182
CONECT  200  199
CONECT  214  213
CONECT  201  199
CONECT  215  213
CONECT  194  195  199  209  223
CONECT  197  193  198  203
CONECT  199  194  200  201  205
CONECT  205  199  204  206  210
CONECT  207  203  211  223
CONECT  210  205  208  209  213
CONECT  211  207  217  220
CONECT  213  210  212  214  215
CONECT  217  193  211  216
CONECT  221  220  222  223
CONECT  195  194
CONECT  198  197
CONECT  204  205
CONECT  208  210
CONECT  218  216
CONECT  219  216
CONECT  222  221
CONECT  193  197  217
CONECT  203  197  207
CONECT  216  217  218  219
CONECT  220  211  221
CONECT  223  194  207  221
CONECT  196  192
CONECT  202  192
CONECT  206  205  224
CONECT  209  194  210
CONECT  212  192  213
CONECT  192  174  196  202  212
CONECT  232  231
CONECT  250  248
CONECT  233  231
CONECT  251  248
CONECT  226  231  242  225  227
CONECT  230  235  225  229
CONECT  231  232  233  238  226
CONECT  238  231  236  237  241
CONECT  239  235  240  247
CONECT  241  238  242  243  248
CONECT  247  239  246  252
CONECT  248  241  249  250  251
CONECT  252  247  253  225
CONECT  227  226
CONECT  236  238
CONECT  243  241
CONECT  244  240
CONECT  245  240
CONECT  246  247
CONECT  253  252
CONECT  254  237
CONECT  225  252  226  230
CONECT  235  239  230
CONECT  240  239  244  245
CONECT  228  224
CONECT  229  230
CONECT  234  224
CONECT  237  238  254
CONECT  242  241  226
CONECT  249  248  224
CONECT  224  234  249  206  228
CONECT  295  294
CONECT  311  310
CONECT  316  313
CONECT  296  294
CONECT  312  310
CONECT  317  313
CONECT  318  313
CONECT  290  288  289  294  306
CONECT  293  288  292  299
CONECT  294  290  295  296  300
CONECT  300  294  301  302  307
CONECT  303  299  304  308
CONECT  307  300  305  306  310
CONECT  308  303  313  315
CONECT  310  307  309  311  312
CONECT  313  316  308  317  318
CONECT  315  288  308  314
CONECT  289  290
CONECT  298  299
CONECT  302  300
CONECT  305  307
CONECT  314  315
CONECT  288  290  293  315
CONECT  299  293  298  303
CONECT  291  287
CONECT  292  293
CONECT  297  287
CONECT  301  300  319
CONECT  304  303
CONECT  306  290  307
CONECT  309  287  310
CONECT  287  268  291  297  309
CONECT  327  326
CONECT  341  340
CONECT  328  326
CONECT  342  340
CONECT  321  322  326  336  350
CONECT  324  320  325  330
CONECT  326  321  327  328  332
CONECT  332  326  331  333  337
CONECT  334  330  338  350
CONECT  337  332  335  336  340
CONECT  338  334  344  347
CONECT  340  337  339  341  342
CONECT  344  320  338  343
CONECT  348  347  349  350
CONECT  322  321
CONECT  325  324
CONECT  331  332
CONECT  335  337
CONECT  345  343
CONECT  346  343
CONECT  349  348
CONECT  320  324  344
CONECT  330  324  334
CONECT  343  344  345  346
CONECT  347  338  348
CONECT  350  321  334  348
CONECT  323  319
CONECT  329  319
CONECT  333  332  351
CONECT  336  321  337
CONECT  339  319  340
CONECT  319  301  323  329  339
CONECT  359  358
CONECT  375  374
CONECT  380  377
CONECT  360  358
CONECT  376  374
CONECT  381  377
CONECT  382  377
CONECT  354  352  353  358  370
CONECT  357  352  356  363
CONECT  358  354  359  360  364
CONECT  364  358  365  366  371
CONECT  367  363  368  372
CONECT  371  364  369  370  374
CONECT  372  367  377  379
CONECT  374  371  373  375  376
CONECT  377  380  381  382  372
CONECT  379  352  372  378
CONECT  353  354
CONECT  362  363
CONECT  366  364
CONECT  369  371
CONECT  378  379
CONECT  352  354  357  379
CONECT  363  357  362  367
CONECT  355  351
CONECT  356  357
CONECT  361  351
CONECT  365  364  383
CONECT  368  367
CONECT  370  354  371
CONECT  373  351  374
CONECT  351  333  355  361  373
CONECT  391  390
CONECT  405  404
CONECT  392  390
CONECT  406  404
CONECT  385  386  390  400  414
CONECT  388  384  389  394
CONECT  390  385  391  392  396
CONECT  396  390  395  397  401
CONECT  398  394  402  414
CONECT  401  396  399  400  404
CONECT  402  398  408  411
CONECT  404  401  403  405  406
CONECT  408  384  402  407
CONECT  412  411  413  414
CONECT  386  385
CONECT  389  388
CONECT  395  396
CONECT  399  401
CONECT  409  407
CONECT  410  407
CONECT  413  412
CONECT  384  388  408
CONECT  394  388  398
CONECT  407  408  409  410
CONECT  411  402  412
CONECT  414  385  398  412
CONECT  387  383
CONECT  393  383
CONECT  397  396  415
CONECT  400  385  401
CONECT  403  383  404
CONECT  383  365  387  393  403
CONECT  423  422
CONECT  439  438
CONECT  444  441
CONECT  424  422
CONECT  440  438
CONECT  445  441
CONECT  446  441
CONECT  418  416  417  422  434
CONECT  421  416  420  427
CONECT  422  418  423  424  428
CONECT  428  422  429  430  435
CONECT  431  427  432  436
CONECT  435  428  433  434  438
CONECT  436  431  441  443
CONECT  438  435  437  439  440
CONECT  441  445  444  446  436
CONECT  443  416  436  442
CONECT  417  418
CONECT  426  427
CONECT  430  428
CONECT  433  435
CONECT  442  443
CONECT  416  418  421  443
CONECT  427  421  426  431
CONECT  419  415
CONECT  420  421
CONECT  425  415
CONECT  429  428  447
CONECT  432  431
CONECT  434  418  435
CONECT  437  415  438
CONECT  415  397  419  425  437
CONECT  455  454
CONECT  469  468
CONECT  456  454
CONECT  470  468
CONECT  449  450  454  464  478
CONECT  452  448  453  458
CONECT  454  449  455  456  460
CONECT  460  454  459  461  465
CONECT  462  458  466  478
CONECT  465  460  463  464  468
CONECT  466  462  472  475
CONECT  468  465  467  469  470
CONECT  472  448  466  471
CONECT  476  475  477  478
CONECT  450  449
CONECT  453  452
CONECT  459  460
CONECT  463  465
CONECT  473  471
CONECT  474  471
CONECT  477  476
CONECT  448  452  472
CONECT  458  452  462
CONECT  471  472  473  474
CONECT  475  466  476
CONECT  478  449  462  476
CONECT  451  447
CONECT  457  447
CONECT  461  460  479
CONECT  464  449  465
CONECT  467  447  468
CONECT  447  429  451  457  467
CONECT  487  486
CONECT  505  503
CONECT  488  486
CONECT  506  503
CONECT  481  486  497  480  482
CONECT  485  484  490  480
CONECT  486  487  488  493  481
CONECT  493  486  491  492  496
CONECT  494  490  495  502
CONECT  496  493  497  498  503
CONECT  502  494  501  507
CONECT  503  496  504  505  506
CONECT  507  502  508  480
CONECT  482  481
CONECT  491  493
CONECT  498  496
CONECT  499  495
CONECT  500  495
CONECT  501  502
CONECT  508  507
CONECT  509  492
CONECT  480  485  507  481
CONECT  490  485  494
CONECT  495  494  499  500
CONECT  483  479
CONECT  484  485
CONECT  489  479
CONECT  492  493  509
CONECT  497  496  481
CONECT  504  503  479
CONECT  479  483  489  504  461
CONECT  513  560  511  535  536
CONECT  515  573  580  522
CONECT  517  558  565  519
CONECT  519  517  521  525
CONECT  521  519  524  526
CONECT  524  568  521  528
CONECT  525  519  527  531
CONECT  528  570  524  531
CONECT  529  568  570  534
CONECT  531  525  528  532
CONECT  534  540  545  529
CONECT  535  559  566  513  537
CONECT  538  540  543  574
CONECT  540  533  534  538
CONECT  543  546  577  538
CONECT  545  546  534  539
CONECT  546  542  543  545
CONECT  549  551  574  577
CONECT  551  549  552  555
CONECT  552  544  551  556
CONECT  555  547  551  561
CONECT  556  548  552  562
CONECT  560  564  567  513  514
CONECT  561  550  555  562
CONECT  562  556  561  512
CONECT  563  553  554  557  512
CONECT  566  572  575  514  535
CONECT  569  571  573  514
CONECT  571  569  576  518
CONECT  573  569  515  520
CONECT  576  558  571  580
CONECT  580  565  576  515
CONECT  511  513
CONECT  516  536
CONECT  518  571
CONECT  520  573
CONECT  522  515
CONECT  523  558
CONECT  526  521
CONECT  527  525
CONECT  530  568
CONECT  532  531
CONECT  533  540
CONECT  537  535
CONECT  539  545
CONECT  541  574
CONECT  542  546
CONECT  544  552
CONECT  547  555
CONECT  548  556
CONECT  550  561
CONECT  553  563
CONECT  554  563
CONECT  557  563
CONECT  559  535
CONECT  564  560
CONECT  567  560
CONECT  572  566
CONECT  575  566
CONECT  578  536
CONECT  579  536
CONECT  514  560  566  569
CONECT  536  578  579  513  516
CONECT  558  576  517  523
CONECT  565  580  517
CONECT  568  524  529  530
CONECT  570  528  529
CONECT  574  541  549  538
CONECT  577  543  549
CONECT  512  562  563
END
