# Supplementary material for: Comparative in silico study of congocidine congeners as potential inhibitors of African swine fever virus
Source: PLoS One. 2019 Aug 28;14(8):e0221175. doi: 10.1371/journal.pone.0221175 (PMC6713398; doi:10.1371/journal.pone.0221175)
Supplement: S5 Data — (ZIP) [file pone.0221175.s005.zip]

Archive with 42 entries (39 files):
- congocidine 2/
- congocidine 2/con2f0.png
- congocidine 2/con2f100.png
- congocidine 2/con2f1000.png
- congocidine 2/con2f200.png
- congocidine 2/con2f300.png
- congocidine 2/con2f400.png
- congocidine 2/con2f500.png
- congocidine 2/con2f600.png
- congocidine 2/con2f700.png
- congocidine 2/con2f800.png
- congocidine 2/con2f900.png
- congocidine 2/desmond_md_job_16-out.cms
- congocidine 2/desmond_md_job_16-out_pl_1.pdf
- congocidine 3/
- congocidine 3/congo3f0.png
- congocidine 3/congo3f100.png
- congocidine 3/congo3f1000.png
- congocidine 3/congo3f200.png
- congocidine 3/congo3f300.png
- congocidine 3/congo3f400.png
- congocidine 3/congo3f500.png
- congocidine 3/congo3f600.png
- congocidine 3/congo3f700.png
- congocidine 3/congo3f800.png
- congocidine 3/congo3f900.png
- congocidine 3/desmond_md_job_18-out.cms
- congocidine 3/desmond_md_job_18-out_pl_1.pdf
- trisbenzimidazole/
- trisbenzimidazole/desmond_md_job_17-out.cms
- trisbenzimidazole/desmond_md_job_17-out_pl_1.pdf
- trisbenzimidazole/tribz000.png
- trisbenzimidazole/tribz100.png
- trisbenzimidazole/tribz1000.png
- trisbenzimidazole/tribz200.png
- trisbenzimidazole/tribz300.png
- trisbenzimidazole/tribz400.png
- trisbenzimidazole/tribz500.png
- trisbenzimidazole/tribz600.png
- trisbenzimidazole/tribz700.png
- trisbenzimidazole/tribz800.png
- trisbenzimidazole/tribz900.png
