# Supplementary material for: Comparative in silico study of congocidine congeners as potential inhibitors of African swine fever virus
Source: PLoS One. 2019 Aug 28;14(8):e0221175. doi: 10.1371/journal.pone.0221175 (PMC6713398; doi:10.1371/journal.pone.0221175)
Supplement: S5 Data — (ZIP) [file pone.0221175.s005.zip › congocidine 2/desmond_md_job_16-out.cms]

{
  s_m_m2io_version
  :::
  2.0.0
}
f_m_ct {
  s_m_title
  s_m_entry_id
  s_m_entry_name
  s_pdb_PDB_ID
  r_pdb_PDB_CRYST1_a
  r_pdb_PDB_CRYST1_b
  r_pdb_PDB_CRYST1_c
  r_pdb_PDB_CRYST1_alpha
  r_pdb_PDB_CRYST1_beta
  r_pdb_PDB_CRYST1_gamma
  s_pdb_PDB_CRYST1_Space_Group
  i_pdb_PDB_CRYST1_z
  s_pdb_PDB_format_version
  s_pdb_PDB_EXPDTA
  s_m_Source_Path
  s_m_Source_File
  i_m_Source_File_Index
  s_ppw_entry_id_backup
  b_ppw_prepared
  s_ppw_prepared_with_version
  b_ppw_assigned_bond_orders
  b_ppw_added_hydrogens
  b_ppw_treated_metals
  b_ppw_created_disulfur
  b_ppw_deleted_far_waters
  r_chorus_box_ax
  r_chorus_box_ay
  r_chorus_box_az
  r_chorus_box_bx
  r_chorus_box_by
  r_chorus_box_bz
  r_chorus_box_cx
  r_chorus_box_cy
  r_chorus_box_cz
  s_ffio_ct_type
  s_m_original_cms_file
  s_chorus_trajectory_file
  i_m_ct_format
  :::
  "desmond_setup_25_3-out (full system)"
  2
  congo2conf1.1
  CONGO
  25.18
  39.11
  53.47
  90
  90
  90
  "P 21 21 21"
  8
  3.0
  "THEORETICAL MODEL"
  "/home/kinyanyi/dickson data"
  congo2conf1.pdb
  1
  1
  1
  2018-1
  1
  1
  1
  1
  1
  40.013515
  0
  0
  0
  40.659737
  0
  0
  0
  48.430759
  full_system
  desmond_md_job_16-out.cms
  desmond_md_job_16_trj
  2
  m_atom[7846] {
    i_m_mmod_type
    r_m_x_coord
    r_m_y_coord
    r_m_z_coord
    i_m_residue_number
    s_m_chain_name
    i_m_color
    r_m_charge1
    r_m_charge2
    s_m_pdb_residue_name
    s_m_pdb_atom_name
    i_m_atomic_number
    i_m_formal_charge
    s_m_color_rgb
    s_m_atom_name
    s_m_label_format
    i_m_label_color
    s_m_label_user_text
    r_ffio_x_vel
    r_ffio_y_vel
    r_ffio_z_vel
    r_m_pdb_occupancy
    r_m_pdb_tfactor
    i_des_fullsystem_id
    i_des_scratch_atom_num
    i_des_scratch_entry_num
    i_m_Hcount
    i_m_pdb_convert_problem
    i_pdb_PDB_serial
    i_ppw_anum
    s_ppw_CCD_assignment_status
    i_ppw_het
    :::
    1 107 19.917669 -12.541906 2.6154814 2 A 101 1.03850 1.03850 "DG  " " P  " 15 0 CC0066 "" "" 101 "" 0.052695621 -2.448931 1.7987273 1 32.83 1 1 1 1 4 1 1 "CCD mismatch" <>
    2 25 14.38269 -13.368202 0.10793365 2 A 38 -0.41140 -0.41140 "DG  " " N1 " 7 0 2E2EFF "" "" 38 "" 6.2130561 2.0097895 -1.9191458 1 15.68 2 2 1 1 4 2 2 "CCD mismatch" <>
    3 43 13.859418 -14.084068 -0.37561142 2 A 21 0.33120 0.33120 "DG  " " H1 " 1 0 FFFFFF "" "" 21 "" -16.911263 5.4232163 18.051598 1 20 3 3 1 0 4 3 3 "CCD mismatch" <>
    4 41 16.578012 -8.8946657 0.49934685 2 A 21 0.03740 0.03740 "DG  " " H1'" 1 0 FFFFFF "" "" 21 "" 5.8736815 0.43738776 -3.7946885 1 20 4 4 1 0 4 4 4 "CCD mismatch" <>
    5 3 17.320004 -9.4259233 1.0954269 2 A 24 0.37910 0.37910 "DG  " " C1'" 6 0 808080 "" "" 24 "" 1.4916553 -0.039297961 1.2351384 1 24.61 5 5 1 1 4 5 5 "CCD mismatch" <>
    6 15 19.337534 -12.764511 4.0144043 2 A 70 -0.84600 -0.84600 "DG  " " O1P" 8 0 FF2E2E "" "" 70 "" 1.5645829 -2.9483736 -1.5780436 1 20 6 6 1 0 4 6 6 "CCD mismatch" <>
    7 25 14.397158 -12.392061 -1.909268 2 A 38 -0.84900 -0.84900 "DG  " " N2 " 7 0 2E2EFF "" "" 38 "" 3.8028316 0.60735506 4.8339491 1 14.57 7 7 1 2 4 7 7 "CCD mismatch" <>
    8 2 14.787991 -12.317529 -0.64795983 2 A 24 0.56660 0.56660 "DG  " " C2 " 6 0 808080 "" "" 24 "" 7.5773292 2.2150598 -1.5545237 1 16.05 8 8 1 0 4 8 8 "CCD mismatch" <>
    9 3 17.9739 -8.357132 2.0150366 2 A 24 -0.08810 -0.08810 "DG  " " C2'" 6 0 808080 "" "" 24 "" -4.3190589 0.61816376 1.2121454 1 27.4 9 9 1 2 4 9 9 "CCD mismatch" <>
    10 41 17.286503 -7.5160241 2.1051478 2 A 21 0.06000 0.06000 "DG  " 1H2' 1 0 FFFFFF "" "" 21 "" -5.3114886 0.89172608 -8.9116564 1 20 10 10 1 0 4 10 10 "CCD mismatch" <>
    11 41 18.118645 -8.7322187 3.0281754 2 A 21 0.06000 0.06000 "DG  " 2H2' 1 0 FFFFFF "" "" 21 "" -48.461552 9.6738377 10.871311 1 20 11 11 1 0 4 11 11 "CCD mismatch" <>
    12 43 14.711094 -11.58924 -2.4355941 2 A 21 0.38890 0.38890 "DG  " " H21" 1 0 FFFFFF "" "" 21 "" 23.592602 -16.63249 -9.6585732 1 20 12 12 1 0 4 12 12 "CCD mismatch" <>
    13 43 14.117475 -13.326561 -2.171155 2 A 21 0.38890 0.38890 "DG  " " H22" 1 0 FFFFFF "" "" 21 "" -18.358166 3.7767811 17.191402 1 20 13 13 1 0 4 13 13 "CCD mismatch" <>
    14 18 19.456997 -13.323804 1.4210753 2 A 70 -0.84600 -0.84600 "DG  " " O2P" 8 -1 FF2E2E "" "" 70 "" 7.0145407 7.8641553 -8.3160057 1 20 14 14 1 0 4 14 14 "CCD mismatch" <>
    15 25 15.484966 -11.391802 -0.22168688 2 A 38 -0.54050 -0.54050 "DG  " " N3 " 7 0 2E2EFF "" "" 38 "" -4.9047117 10.568941 1.2734386 1 13.29 15 15 1 0 4 15 15 "CCD mismatch" <>
    16 16 19.332777 -6.9330244 0.50491816 2 A 70 -0.48840 -0.48840 "DG  " " O3'" 8 0 FF2E2E "" "" 70 "" 1.4195678 -2.2626402 6.895442 1 24.39 16 16 1 0 4 16 16 "CCD mismatch" <>
    17 41 20.139956 -7.8619409 1.9107345 2 A 21 0.06000 0.06000 "DG  " " H3'" 1 0 FFFFFF "" "" 21 "" 12.18548 -26.168947 4.5452514 1 20 17 17 1 0 4 17 17 "CCD mismatch" <>
    18 3 19.267754 -8.0883207 1.2974497 2 A 24 0.05490 0.05490 "DG  " " C3'" 6 0 808080 "" "" 24 "" 5.4742556 -4.0761933 5.9347496 1 27.62 18 18 1 1 4 18 18 "CCD mismatch" <>
    19 2 15.800949 -11.518497 1.0865821 2 A 24 0.28330 0.28330 "DG  " " C4 " 6 0 808080 "" "" 24 "" -3.1034646 2.7867482 -9.2461834 1 15.7 19 19 1 0 4 19 19 "CCD mismatch" <>
    20 3 19.528385 -9.3082476 0.35983273 2 A 24 0.23200 0.23200 "DG  " " C4'" 6 0 808080 "" "" 24 "" 2.5936196 -1.6427137 -2.1360319 1 29.19 20 20 1 1 4 20 20 "CCD mismatch" <>
    21 41 19.90188 -9.051506 -0.63147682 2 A 21 0.03000 0.03000 "DG  " " H4'" 1 0 FFFFFF "" "" 21 "" -12.593569 -36.197472 -16.80751 1 20 21 21 1 0 4 21 21 "CCD mismatch" <>
    22 16 18.21303 -9.8615055 0.15028152 2 A 70 -0.38710 -0.38710 "DG  " " O4'" 8 0 FF2E2E "" "" 70 "" 5.9938993 9.1727371 2.4523318 1 19.51 22 22 1 0 4 22 22 "CCD mismatch" <>
    23 2 15.402584 -12.484828 1.9876823 2 A 24 0.22920 0.22920 "DG  " " C5 " 6 0 808080 "" "" 24 "" 3.2357783 6.6021991 -2.3500655 1 14.91 23 23 1 0 4 23 23 "CCD mismatch" <>
    24 3 20.438862 -10.466064 0.93830973 2 A 24 -0.00510 -0.00510 "DG  " " C5'" 6 0 808080 "" "" 24 "" -2.4796031 -7.4050026 2.6431923 1 32.74 24 24 1 2 4 24 24 "CCD mismatch" <>
    25 16 19.887613 -10.823144 2.1864777 2 A 70 -0.48990 -0.48990 "DG  " " O5'" 8 0 FF2E2E "" "" 70 "" -1.402137 -2.7800801 -1.0649443 1 27.54 25 25 1 0 4 25 25 "CCD mismatch" <>
    26 41 21.47567 -10.22748 1.1754 2 A 21 0.06000 0.06000 "DG  " 1H5' 1 0 FFFFFF "" "" 21 "" -2.6236432 -23.886501 19.858425 1 20 26 26 1 0 4 26 26 "CCD mismatch" <>
    27 41 20.398512 -11.25262 0.18478334 2 A 21 0.06000 0.06000 "DG  " 2H5' 1 0 FFFFFF "" "" 21 "" -11.644521 1.4087632 -6.0661521 1 20 27 27 1 0 4 27 27 "CCD mismatch" <>
    28 2 14.679646 -13.621963 1.4387535 2 A 24 0.39790 0.39790 "DG  " " C6 " 6 0 808080 "" "" 24 "" -1.8252273 -0.80013055 -6.441956 1 14.69 28 28 1 0 4 28 28 "CCD mismatch" <>
    29 15 14.471159 -14.729201 1.9621292 2 A 70 -0.51080 -0.51080 "DG  " " O6 " 8 0 FF2E2E "" "" 70 "" 2.9406486 -3.876174 3.7025037 1 16.78 29 29 1 0 4 29 29 "CCD mismatch" <>
    30 25 15.748164 -12.1475 3.2682505 2 A 38 -0.56300 -0.56300 "DG  " " N7 " 7 0 2E2EFF "" "" 38 "" 2.7938542 6.5704956 5.8100271 1 17.99 30 30 1 0 4 30 30 "CCD mismatch" <>
    31 41 17.119358 -10.694189 3.8511615 2 A 21 0.16840 0.16840 "DG  " " H8 " 1 0 FFFFFF "" "" 21 "" 9.7374477 3.1326149 -3.3348367 1 20 31 31 1 0 4 31 31 "CCD mismatch" <>
    32 2 16.521751 -11.099473 3.0480359 2 A 24 0.17490 0.17490 "DG  " " C8 " 6 0 808080 "" "" 24 "" 2.6118329 0.62145996 3.234566 1 21.53 32 32 1 1 4 32 32 "CCD mismatch" <>
    33 25 16.607267 -10.633461 1.7714916 2 A 38 -0.31590 -0.31590 "DG  " " N9 " 7 0 2E2EFF "" "" 38 "" -3.1213233 -0.56506801 -2.2741623 1 18.23 33 33 1 0 4 33 33 "CCD mismatch" <>
    34 107 18.783485 -5.4084725 1.0016035 3 A 101 1.33020 1.33020 "DT  " " P  " 15 0 CC0066 "" "" 101 "" -0.46162385 6.0034261 1.2241111 1 25.04 34 34 1 0 4 34 34 "CCD mismatch" <>
    35 41 14.81756 -9.1403952 4.346571 3 A 21 0.08430 0.08430 "DT  " "1HM " 1 0 FFFFFF "" "" 21 "" -2.5953922 -10.804603 -21.206493 0 99 35 35 1 0 4 35 35 "CCD mismatch" <>
    36 41 13.519156 -7.9290867 4.4126358 3 A 21 0.08430 0.08430 "DT  " "2HM " 1 0 FFFFFF "" "" 21 "" -21.878456 -27.242754 0.34657478 0 99 36 36 1 0 4 36 36 "CCD mismatch" <>
    37 41 15.148406 -7.5234494 3.8438063 3 A 21 0.08430 0.08430 "DT  " "3HM " 1 0 FFFFFF "" "" 21 "" -3.8239875 1.3277012 5.370132 0 99 37 37 1 0 4 37 37 "CCD mismatch" <>
    38 25 13.770096 -7.9394593 0.16530967 3 A 38 -0.39930 -0.39930 "DT  " " N1 " 7 0 2E2EFF "" "" 38 "" -0.5177148 -2.0627663 -0.23131965 1 11.6 38 38 1 0 4 38 38 "CCD mismatch" <>
    39 41 13.615362 -7.2667222 -1.8184063 3 A 21 0.03740 0.03740 "DT  " " H1'" 1 0 FFFFFF "" "" 21 "" 6.2424469 -21.078089 0.14918299 1 20 39 39 1 0 4 39 39 "CCD mismatch" <>
    40 3 14.159184 -7.0203872 -0.90644062 3 A 24 0.40970 0.40970 "DT  " " C1'" 6 0 808080 "" "" 24 "" 1.2938807 -2.0073967 -2.0511763 1 12.33 40 40 1 1 4 40 40 "CCD mismatch" <>
    41 15 19.748085 -4.3639545 0.4328835 3 A 70 -0.82260 -0.82260 "DT  " " O1P" 8 0 FF2E2E "" "" 70 "" -0.6124593 5.3094492 -4.4024467 1 20 41 41 1 0 4 41 41 "CCD mismatch" <>
    42 15 12.846808 -9.3919802 -1.3826535 3 A 70 -0.56750 -0.56750 "DT  " " O2 " 8 0 FF2E2E "" "" 70 "" 1.7423038 -8.9685278 -3.9163203 1 11.64 42 42 1 0 4 42 42 "CCD mismatch" <>
    43 2 13.048874 -9.0488405 -0.24852163 3 A 24 0.72550 0.72550 "DT  " " C2 " 6 0 808080 "" "" 24 "" -2.1533768 -2.9577405 -1.2668345 1 9.66 43 43 1 0 4 43 43 "CCD mismatch" <>
    44 3 14.065081 -5.5440874 -0.6665675 3 A 24 -0.08810 -0.08810 "DT  " " C2'" 6 0 808080 "" "" 24 "" 3.7343543 2.124151 3.0200238 1 10.78 44 44 1 2 4 44 44 "CCD mismatch" <>
    45 41 13.074255 -5.0904207 -0.69024998 3 A 21 0.06000 0.06000 "DT  " 1H2' 1 0 FFFFFF "" "" 21 "" -3.1312935 -12.791142 4.5443854 1 20 45 45 1 0 4 45 45 "CCD mismatch" <>
    46 41 14.586183 -5.2243342 0.23582593 3 A 21 0.06000 0.06000 "DT  " 2H2' 1 0 FFFFFF "" "" 21 "" 6.1081185 9.5297585 -0.97483838 1 20 46 46 1 0 4 46 46 "CCD mismatch" <>
    47 18 18.424587 -5.364646 2.5112832 3 A 70 -0.82260 -0.82260 "DT  " " O2P" 8 -1 FF2E2E "" "" 70 "" 3.5340838 -1.4648557 0.11960395 1 20 47 47 1 0 4 47 47 "CCD mismatch" <>
    48 43 11.952346 -10.493232 0.65195507 3 A 21 0.31660 0.31660 "DT  " " H3 " 1 0 FFFFFF "" "" 21 "" 0.72244847 -5.169414 13.463195 1 20 48 48 1 0 4 48 48 "CCD mismatch" <>
    49 25 12.639787 -9.7732468 0.82267439 3 A 38 -0.49600 -0.49600 "DT  " " N3 " 7 0 2E2EFF "" "" 38 "" -2.8073118 2.6422951 -5.2682996 1 14.43 49 49 1 1 4 49 49 "CCD mismatch" <>
    50 3 15.013849 -5.089088 -1.8035167 3 A 24 0.05490 0.05490 "DT  " " C3'" 6 0 808080 "" "" 24 "" 2.9329693 -2.9846261 1.9002364 1 15.33 50 50 1 1 4 50 50 "CCD mismatch" <>
    51 16 14.131703 -5.1884375 -2.9849672 3 A 70 -0.48840 -0.48840 "DT  " " O3'" 8 0 FF2E2E "" "" 70 "" -4.6769443 -3.3052304 4.5937347 1 14.56 51 51 1 0 4 51 51 "CCD mismatch" <>
    52 41 15.375557 -4.071825 -1.653726 3 A 21 0.06000 0.06000 "DT  " " H3'" 1 0 FFFFFF "" "" 21 "" 6.8172159 -6.2809501 14.906816 1 20 52 52 1 0 4 52 52 "CCD mismatch" <>
    53 2 13.127455 -9.7546625 2.1077228 3 A 24 0.64830 0.64830 "DT  " " C4 " 6 0 808080 "" "" 24 "" -3.4428868 1.1733483 1.3610241 1 11.05 53 53 1 0 4 53 53 "CCD mismatch" <>
    54 15 12.77626 -10.72189 2.8214993 3 A 70 -0.55680 -0.55680 "DT  " " O4 " 8 0 FF2E2E "" "" 70 "" -2.0471499 -3.1398392 -1.5762495 1 14.49 54 54 1 0 4 54 54 "CCD mismatch" <>
    55 41 16.25766 -6.4694753 -2.9456158 3 A 21 0.03000 0.03000 "DT  " " H4'" 1 0 FFFFFF "" "" 21 "" 6.0640559 16.48741 -7.3819151 1 20 55 55 1 0 4 55 55 "CCD mismatch" <>
    56 16 15.518156 -7.2572513 -1.2670873 3 A 70 -0.38710 -0.38710 "DT  " " O4'" 8 0 FF2E2E "" "" 70 "" -7.9430242 -11.135638 0.6921522 1 14.25 56 56 1 0 4 56 56 "CCD mismatch" <>
    57 3 16.090778 -6.1378808 -1.9207802 3 A 24 0.23200 0.23200 "DT  " " C4'" 6 0 808080 "" "" 24 "" -7.4710178 2.2732172 -4.9868412 1 16.73 57 57 1 1 4 57 57 "CCD mismatch" <>
    58 2 14.027303 -8.6409054 2.3559673 3 A 24 -0.14940 -0.14940 "DT  " " C5 " 6 0 808080 "" "" 24 "" -3.5580773 1.9554149 -0.89159381 1 14.98 58 58 1 0 4 58 58 "CCD mismatch" <>
    59 16 17.287914 -5.3550973 0.063299522 3 A 70 -0.48840 -0.48840 "DT  " " O5'" 8 0 FF2E2E "" "" 70 "" 2.5507042 3.1452417 -0.45528677 1 22.11 59 59 1 0 4 59 59 "CCD mismatch" <>
    60 3 17.462019 -5.7353892 -1.320959 3 A 24 -0.00510 -0.00510 "DT  " " C5'" 6 0 808080 "" "" 24 "" 6.3890142 0.39203513 7.2006545 1 19.43 60 60 1 2 4 60 60 "CCD mismatch" <>
    61 41 17.867792 -4.8645401 -1.8358073 3 A 21 0.06000 0.06000 "DT  " 1H5' 1 0 FFFFFF "" "" 21 "" -4.4915743 -6.5371222 -13.095204 1 20 61 61 1 0 4 61 61 "CCD mismatch" <>
    62 41 18.02586 -6.6590276 -1.4516339 3 A 21 0.06000 0.06000 "DT  " 2H5' 1 0 FFFFFF "" "" 21 "" -7.4320831 -8.6587648 11.537988 1 20 62 62 1 0 4 62 62 "CCD mismatch" <>
    63 3 14.37119 -8.2876205 3.8350654 3 A 24 -0.20150 -0.20150 "DT  " " C5M" 6 0 808080 "" "" 24 "" -5.7804599 3.3204005 5.121943 0 99 63 63 1 3 4 63 63 "CCD mismatch" <>
    64 41 14.709414 -6.8115339 1.7160267 3 A 21 0.17980 0.17980 "DT  " " H6 " 1 0 FFFFFF "" "" 21 "" 20.580736 -0.15487874 -7.0980392 1 20 64 64 1 0 4 64 64 "CCD mismatch" <>
    65 2 14.259996 -7.7485986 1.422207 3 A 24 -0.04450 -0.04450 "DT  " " C6 " 6 0 808080 "" "" 24 "" 4.3095875 3.023771 7.6523385 1 15.93 65 65 1 1 4 65 65 "CCD mismatch" <>
    66 107 13.473579 -3.7394066 -3.6167328 4 A 101 1.33020 1.33020 "DA  " " P  " 15 0 CC0066 "" "" 101 "" -5.6393852 2.1976078 -2.3805411 1 15.21 66 66 1 0 4 66 66 "CCD mismatch" <>
    67 25 8.4648638 -10.071091 -0.75656897 4 A 38 -0.65540 -0.65540 "DA  " " N1 " 7 0 2E2EFF "" "" 38 "" -8.8426247 0.053927802 -2.0601006 1 9.98 67 67 1 0 4 67 67 "CCD mismatch" <>
    68 3 10.249181 -7.0795693 -4.5540495 4 A 24 0.37910 0.37910 "DA  " " C1'" 6 0 808080 "" "" 24 "" 2.7613616 -8.5747337 -2.4120889 1 10.44 68 68 1 1 4 68 68 "CCD mismatch" <>
    69 41 9.8664846 -7.9845705 -5.0258746 4 A 21 0.03740 0.03740 "DA  " " H1'" 1 0 FFFFFF "" "" 21 "" 1.4548759 -7.6043224 -3.2138135 1 20 69 69 1 0 4 69 69 "CCD mismatch" <>
    70 15 14.552235 -3.1643758 -4.5494771 4 A 70 -0.82260 -0.82260 "DA  " " O1P" 8 0 FF2E2E "" "" 70 "" -4.6853666 3.8554103 0.84749323 1 20 70 70 1 0 4 70 70 "CCD mismatch" <>
    71 2 8.283762 -10.113168 -2.0771239 4 A 24 0.46390 0.46390 "DA  " " C2 " 6 0 808080 "" "" 24 "" -0.3115311 -1.7914624 -0.49772704 1 9.81 71 71 1 1 4 71 71 "CCD mismatch" <>
    72 41 7.6885109 -10.879108 -2.551899 4 A 21 0.06910 0.06910 "DA  " " H2 " 1 0 FFFFFF "" "" 21 "" -8.3088179 8.1474686 -6.5052714 1 20 72 72 1 0 4 72 72 "CCD mismatch" <>
    73 3 9.618556 -5.7980127 -5.1215053 4 A 24 -0.08810 -0.08810 "DA  " " C2'" 6 0 808080 "" "" 24 "" 2.8801503 -2.9870083 -3.2497354 1 10.67 73 73 1 2 4 73 73 "CCD mismatch" <>
    74 41 8.5456676 -5.9424877 -5.2485428 4 A 21 0.06000 0.06000 "DA  " 1H2' 1 0 FFFFFF "" "" 21 "" -1.4337789 8.6238155 19.978855 1 20 74 74 1 0 4 74 74 "CCD mismatch" <>
    75 41 9.8412704 -4.9135776 -4.5246167 4 A 21 0.06000 0.06000 "DA  " 2H2' 1 0 FFFFFF "" "" 21 "" -23.728706 4.1716104 -3.9285157 1 20 75 75 1 0 4 75 75 "CCD mismatch" <>
    76 18 12.795751 -2.9093161 -2.574167 4 A 70 -0.82260 -0.82260 "DA  " " O2P" 8 -1 FF2E2E "" "" 70 "" -5.3646293 -5.1819797 -4.5127182 1 20 76 76 1 0 4 76 76 "CCD mismatch" <>
    77 25 8.6764126 -9.2518234 -2.9789052 4 A 38 -0.65440 -0.65440 "DA  " " N3 " 7 0 2E2EFF "" "" 38 "" 1.0831238 -6.1781697 -3.9240363 1 12.06 77 77 1 0 4 77 77 "CCD mismatch" <>
    78 41 10.476041 -4.7313247 -6.8528142 4 A 21 0.06000 0.06000 "DA  " " H3'" 1 0 FFFFFF "" "" 21 "" 4.6871438 0.98472619 12.135175 1 20 78 78 1 0 4 78 78 "CCD mismatch" <>
    79 3 10.379349 -5.7419815 -6.4561644 4 A 24 0.05490 0.05490 "DA  " " C3'" 6 0 808080 "" "" 24 "" -4.4622631 -0.60590065 5.8519015 1 14.69 79 79 1 1 4 79 79 "CCD mismatch" <>
    80 16 9.9656763 -6.6478553 -7.5041571 4 A 70 -0.48840 -0.48840 "DA  " " O3'" 8 0 FF2E2E "" "" 70 "" 3.5457618 -5.6098342 -4.9173403 1 13.22 80 80 1 0 4 80 80 "CCD mismatch" <>
    81 2 9.4662361 -8.2805443 -2.4071138 4 A 24 0.44530 0.44530 "DA  " " C4 " 6 0 808080 "" "" 24 "" 4.5037904 -5.6641259 -5.7453299 1 9.56 81 81 1 0 4 81 81 "CCD mismatch" <>
    82 41 12.222089 -6.6433473 -7.0456109 4 A 21 0.03000 0.03000 "DA  " " H4'" 1 0 FFFFFF "" "" 21 "" 14.766336 0.48021978 -3.6927574 1 20 82 82 1 0 4 82 82 "CCD mismatch" <>
    83 16 11.553781 -7.1422558 -4.9685678 4 A 70 -0.38710 -0.38710 "DA  " " O4'" 8 0 FF2E2E "" "" 70 "" -0.074827112 -0.21005329 -2.4423704 1 14.14 83 83 1 0 4 83 83 "CCD mismatch" <>
    84 3 11.765978 -6.2827778 -6.1236281 4 A 24 0.23200 0.23200 "DA  " " C4'" 6 0 808080 "" "" 24 "" 4.4857073 -7.7691846 -5.5524688 1 9.99 84 84 1 1 4 84 84 "CCD mismatch" <>
    85 2 9.7771864 -8.096983 -1.1035905 4 A 24 0.12850 0.12850 "DA  " " C5 " 6 0 808080 "" "" 24 "" 1.0083787 -1.8651217 2.896138 1 11.02 85 85 1 0 4 85 85 "CCD mismatch" <>
    86 16 12.306269 -4.4949889 -4.5165339 4 A 70 -0.48840 -0.48840 "DA  " " O5'" 8 0 FF2E2E "" "" 70 "" 0.81480765 -1.1241692 5.5530982 1 14.21 86 86 1 0 4 86 86 "CCD mismatch" <>
    87 3 12.703351 -5.2009182 -5.6670275 4 A 24 -0.00510 -0.00510 "DA  " " C5'" 6 0 808080 "" "" 24 "" -0.15882847 -0.77401727 1.3219479 1 10.82 87 87 1 2 4 87 87 "CCD mismatch" <>
    88 41 12.967418 -4.5689106 -6.514926 4 A 21 0.06000 0.06000 "DA  " 1H5' 1 0 FFFFFF "" "" 21 "" 24.548531 3.2065685 11.983759 1 20 88 88 1 0 4 88 88 "CCD mismatch" <>
    89 41 13.692326 -5.634232 -5.5178199 4 A 21 0.06000 0.06000 "DA  " 2H5' 1 0 FFFFFF "" "" 21 "" -2.2915583 -8.8156939 -7.8957171 1 20 89 89 1 0 4 89 89 "CCD mismatch" <>
    90 25 9.3296566 -8.963542 1.0913798 4 A 38 -0.80170 -0.80170 "DA  " " N6 " 7 0 2E2EFF "" "" 38 "" 3.8475549 -2.0353599 -2.3940752 1 17.88 90 90 1 2 4 90 90 "CCD mismatch" <>
    91 2 9.2367468 -9.087616 -0.25889644 4 A 24 0.52190 0.52190 "DA  " " C6 " 6 0 808080 "" "" 24 "" -2.3770049 -3.9447782 2.5588453 1 11.6 91 91 1 0 4 91 91 "CCD mismatch" <>
    92 43 10.038204 -8.329504 1.4320449 4 A 21 0.38190 0.38190 "DA  " " H61" 1 0 FFFFFF "" "" 21 "" 21.401745 -13.553643 -17.467396 1 20 92 92 1 0 4 92 92 "CCD mismatch" <>
    93 43 8.8565416 -9.7287121 1.5504918 4 A 21 0.38190 0.38190 "DA  " " H62" 1 0 FFFFFF "" "" 21 "" -3.6190772 -5.951098 -16.614538 1 20 93 93 1 0 4 93 93 "CCD mismatch" <>
    94 25 10.540669 -7.020906 -0.82831502 4 A 38 -0.57500 -0.57500 "DA  " " N7 " 7 0 2E2EFF "" "" 38 "" -3.841928 0.93641764 1.1006309 1 10.64 94 94 1 0 4 94 94 "CCD mismatch" <>
    95 2 10.728779 -6.5585389 -2.0345104 4 A 24 0.17490 0.17490 "DA  " " C8 " 6 0 808080 "" "" 24 "" 1.9016397 -1.3906592 -8.4336138 1 14.27 95 95 1 1 4 95 95 "CCD mismatch" <>
    96 41 11.382366 -5.7436972 -2.3088391 4 A 21 0.16840 0.16840 "DA  " " H8 " 1 0 FFFFFF "" "" 21 "" -9.7427788 12.726256 5.7551646 1 20 96 96 1 0 4 96 96 "CCD mismatch" <>
    97 25 10.134291 -7.2662182 -3.0212646 4 A 38 -0.31060 -0.31060 "DA  " " N9 " 7 0 2E2EFF "" "" 38 "" 2.8772907 -3.000417 -5.1354804 1 11.95 97 97 1 0 4 97 97 "CCD mismatch" <>
    98 107 8.4981441 -6.134294 -8.4124393 5 A 101 1.33020 1.33020 "DT  " " P  " 15 0 CC0066 "" "" 101 "" 0.26590997 -2.2056031 2.7530656 1 12.53 98 98 1 0 4 98 98 "CCD mismatch" <>
    99 41 7.2031984 -4.4629354 -2.9573069 5 A 21 0.08430 0.08430 "DT  " "1HM " 1 0 FFFFFF "" "" 21 "" -26.023729 -7.5899239 -12.071793 0 99 99 99 1 0 4 99 99 "CCD mismatch" <>
    100 41 8.2869339 -5.2848735 -1.9272637 5 A 21 0.08430 0.08430 "DT  " "2HM " 1 0 FFFFFF "" "" 21 "" 6.8558106 20.842512 -15.125487 0 99 100 100 1 0 4 100 100 "CCD mismatch" <>
    101 41 6.8778143 -4.5095592 -1.2122748 5 A 21 0.08430 0.08430 "DT  " "3HM " 1 0 FFFFFF "" "" 21 "" -13.811775 -10.206732 -0.27047959 0 99 101 101 1 0 4 101 101 "CCD mismatch" <>
    102 25 5.405664 -7.994628 -3.6841257 5 A 38 -0.39930 -0.39930 "DT  " " N1 " 7 0 2E2EFF "" "" 38 "" -0.47714597 2.6403997 -3.275496 1 10.05 102 102 1 0 4 102 102 "CCD mismatch" <>
    103 41 4.6124921 -9.5504818 -4.9665298 5 A 21 0.03740 0.03740 "DT  " " H1'" 1 0 FFFFFF "" "" 21 "" 13.840572 -13.611832 -20.341925 1 20 103 103 1 0 4 103 103 "CCD mismatch" <>
    104 3 5.1524973 -8.6042814 -5.0012164 5 A 24 0.40970 0.40970 "DT  " " C1'" 6 0 808080 "" "" 24 "" -0.23738998 -4.9210825 -2.4389553 1 8.03 104 104 1 1 4 104 104 "CCD mismatch" <>
    105 15 8.4949865 -6.6586494 -9.8225164 5 A 70 -0.82260 -0.82260 "DT  " " O1P" 8 0 FF2E2E "" "" 70 "" 8.6812191 3.7002044 1.9424934 1 20 105 105 1 0 4 105 105 "CCD mismatch" <>
    106 15 3.9645233 -9.5580292 -2.6048815 5 A 70 -0.56750 -0.56750 "DT  " " O2 " 8 0 FF2E2E "" "" 70 "" -3.032697 -2.451436 -7.3175378 1 12.29 106 106 1 0 4 106 106 "CCD mismatch" <>
    107 2 4.8722415 -8.7183409 -2.6387541 5 A 24 0.72550 0.72550 "DT  " " C2 " 6 0 808080 "" "" 24 "" 1.789627 -0.9743883 -4.7401595 1 11.7 107 107 1 0 4 107 107 "CCD mismatch" <>
    108 3 4.4007955 -7.7096624 -6.0446191 5 A 24 -0.08810 -0.08810 "DT  " " C2'" 6 0 808080 "" "" 24 "" 3.2283025 -0.99385947 -3.4293811 1 9.39 108 108 1 2 4 108 108 "CCD mismatch" <>
    109 41 3.3163114 -7.7406931 -5.9396129 5 A 21 0.06000 0.06000 "DT  " 1H2' 1 0 FFFFFF "" "" 21 "" 4.1668258 -0.63692117 6.36871 1 20 109 109 1 0 4 109 109 "CCD mismatch" <>
    110 41 4.7398887 -6.6752357 -5.9891024 5 A 21 0.06000 0.06000 "DT  " 2H2' 1 0 FFFFFF "" "" 21 "" -6.3075604 1.2099133 13.752539 1 20 110 110 1 0 4 110 110 "CCD mismatch" <>
    111 18 8.1389351 -4.6763449 -8.1670818 5 A 70 -0.82260 -0.82260 "DT  " " O2P" 8 -1 FF2E2E "" "" 70 "" -0.97012001 -2.621742 4.6233716 1 20 111 111 1 0 4 111 111 "CCD mismatch" <>
    112 43 4.8709726 -8.700882 -0.65644675 5 A 21 0.31660 0.31660 "DT  " " H3 " 1 0 FFFFFF "" "" 21 "" 12.693996 2.7786129 1.4355559 1 20 112 112 1 0 4 112 112 "CCD mismatch" <>
    113 25 5.298573 -8.2453642 -1.4500232 5 A 38 -0.49600 -0.49600 "DT  " " N3 " 7 0 2E2EFF "" "" 38 "" 3.9699402 3.8973742 -2.6230469 1 11.76 113 113 1 1 4 113 113 "CCD mismatch" <>
    114 3 4.8652105 -8.4088936 -7.3585114 5 A 24 0.05490 0.05490 "DT  " " C3'" 6 0 808080 "" "" 24 "" 0.23189507 5.9050341 6.7084455 1 9.23 114 114 1 1 4 114 114 "CCD mismatch" <>
    115 16 3.9023752 -9.3831291 -7.6905398 5 A 70 -0.48840 -0.48840 "DT  " " O3'" 8 0 FF2E2E "" "" 70 "" 0.74285698 -3.2566757 -2.3440125 1 13.16 115 115 1 0 4 115 115 "CCD mismatch" <>
    116 41 5.0090637 -7.6758204 -8.1522379 5 A 21 0.06000 0.06000 "DT  " " H3'" 1 0 FFFFFF "" "" 21 "" -3.0845885 15.08908 14.589632 1 20 116 116 1 0 4 116 116 "CCD mismatch" <>
    117 2 6.0036144 -7.113678 -1.1810002 5 A 24 0.64830 0.64830 "DT  " " C4 " 6 0 808080 "" "" 24 "" 2.3955276 -5.3233576 -3.2865593 1 13.02 117 117 1 0 4 117 117 "CCD mismatch" <>
    118 15 6.054286 -6.7184763 -0.035390921 5 A 70 -0.55680 -0.55680 "DT  " " O4 " 8 0 FF2E2E "" "" 70 "" 0.21000449 2.3916485 -0.94992191 1 13.01 118 118 1 0 4 118 118 "CCD mismatch" <>
    119 41 6.2005243 -10.243945 -7.0903487 5 A 21 0.03000 0.03000 "DT  " " H4'" 1 0 FFFFFF "" "" 21 "" -7.8579884 -8.3642721 24.330452 1 20 119 119 1 0 4 119 119 "CCD mismatch" <>
    120 16 6.3935323 -8.8930521 -5.634737 5 A 70 -0.38710 -0.38710 "DT  " " O4'" 8 0 FF2E2E "" "" 70 "" 6.1321139 4.1289287 -5.2352681 1 11.26 120 120 1 0 4 120 120 "CCD mismatch" <>
    121 3 6.2098117 -9.1552324 -7.0381455 5 A 24 0.23200 0.23200 "DT  " " C4'" 6 0 808080 "" "" 24 "" -9.6133862 -7.2025323 0.41468394 1 13.99 121 121 1 1 4 121 121 "CCD mismatch" <>
    122 2 6.5046725 -6.4348092 -2.337019 5 A 24 -0.14940 -0.14940 "DT  " " C5 " 6 0 808080 "" "" 24 "" -3.2962298 1.3851949 -5.4763546 1 13.21 122 122 1 0 4 122 122 "CCD mismatch" <>
    123 16 7.4214063 -7.0787454 -7.5394211 5 A 70 -0.48840 -0.48840 "DT  " " O5'" 8 0 FF2E2E "" "" 70 "" -7.7139812 -6.5287242 -5.4278102 1 12.98 123 123 1 0 4 123 123 "CCD mismatch" <>
    124 3 7.3673477 -8.5175877 -7.7425523 5 A 24 -0.00510 -0.00510 "DT  " " C5'" 6 0 808080 "" "" 24 "" 1.493659 2.512886 2.7139301 1 16.99 124 124 1 2 4 124 124 "CCD mismatch" <>
    125 41 7.358881 -8.7864904 -8.7988243 5 A 21 0.06000 0.06000 "DT  " 1H5' 1 0 FFFFFF "" "" 21 "" -10.656013 -11.863921 6.4713249 1 20 125 125 1 0 4 125 125 "CCD mismatch" <>
    126 41 8.2777758 -8.9610605 -7.3393726 5 A 21 0.06000 0.06000 "DT  " 2H5' 1 0 FFFFFF "" "" 21 "" -12.498062 -2.3327498 28.979 1 20 126 126 1 0 4 126 126 "CCD mismatch" <>
    127 3 7.2233896 -5.0912547 -2.0668528 5 A 24 -0.20150 -0.20150 "DT  " " C5M" 6 0 808080 "" "" 24 "" 2.4767811 4.855545 -3.9363198 0 99 127 127 1 3 4 127 127 "CCD mismatch" <>
    128 41 6.4130125 -6.3836927 -4.4378023 5 A 21 0.17980 0.17980 "DT  " " H6 " 1 0 FFFFFF "" "" 21 "" -26.09194 14.917524 2.0371635 1 20 128 128 1 0 4 128 128 "CCD mismatch" <>
    129 2 6.1664858 -6.9127445 -3.52911 5 A 24 -0.04450 -0.04450 "DT  " " C6 " 6 0 808080 "" "" 24 "" 2.0274107 -0.96677119 0.41787687 1 12.78 129 129 1 1 4 129 129 "CCD mismatch" <>
    130 107 2.5736585 -8.7588329 -8.700284 6 A 101 1.33020 1.33020 "DA  " " P  " 15 0 CC0066 "" "" 101 "" 0.81792766 -1.8399116 0.12241126 1 16.24 130 130 1 0 4 130 130 "CCD mismatch" <>
    131 25 2.1093388 -6.21348 0.95445794 6 A 38 -0.65540 -0.65540 "DA  " " N1 " 7 0 2E2EFF "" "" 38 "" 6.9309816 -1.3143517 3.501523 1 18.42 131 131 1 0 4 131 131 "CCD mismatch" <>
    132 3 0.95838016 -8.6347351 -3.3769233 6 A 24 0.37910 0.37910 "DA  " " C1'" 6 0 808080 "" "" 24 "" -0.85000151 -5.635149 4.3676147 1 15.79 132 132 1 1 4 132 132 "CCD mismatch" <>
    133 41 1.273924 -9.482008 -2.7681127 6 A 21 0.03740 0.03740 "DA  " " H1'" 1 0 FFFFFF "" "" 21 "" -13.376847 -7.8764424 7.7410207 1 20 133 133 1 0 4 133 133 "CCD mismatch" <>
    134 15 2.2050486 -9.8900938 -9.6338825 6 A 70 -0.82260 -0.82260 "DA  " " O1P" 8 0 FF2E2E "" "" 70 "" 1.2604173 0.91839612 3.518585 1 20 134 134 1 0 4 134 134 "CCD mismatch" <>
    135 2 1.4429436 -7.3259382 0.72371256 6 A 24 0.46390 0.46390 "DA  " " C2 " 6 0 808080 "" "" 24 "" -2.152746 2.2162223 4.1479101 1 19.73 135 135 1 1 4 135 135 "CCD mismatch" <>
    136 41 1.1242563 -7.7613702 1.6592511 6 A 21 0.06910 0.06910 "DA  " " H2 " 1 0 FFFFFF "" "" 21 "" -16.112127 4.0817542 0.26100188 1 20 136 136 1 0 4 136 136 "CCD mismatch" <>
    137 3 -0.56671208 -8.6710396 -3.4140115 6 A 24 -0.08810 -0.08810 "DA  " " C2'" 6 0 808080 "" "" 24 "" 7.9448075 0.52483064 0.78633016 1 14.39 137 137 1 2 4 137 137 "CCD mismatch" <>
    138 41 -0.96403259 -9.305974 -2.6221209 6 A 21 0.06000 0.06000 "DA  " 1H2' 1 0 FFFFFF "" "" 21 "" -9.4193068 24.368225 11.191686 1 20 138 138 1 0 4 138 138 "CCD mismatch" <>
    139 41 -0.9708966 -7.6638145 -3.31285 6 A 21 0.06000 0.06000 "DA  " 2H2' 1 0 FFFFFF "" "" 21 "" -9.1332884 -7.3738956 11.19647 1 20 139 139 1 0 4 139 139 "CCD mismatch" <>
    140 18 2.8290148 -7.3207035 -9.1169786 6 A 70 -0.82260 -0.82260 "DA  " " O2P" 8 -1 FF2E2E "" "" 70 "" 3.1348987 3.7977357 -7.3549228 1 20 140 140 1 0 4 140 140 "CCD mismatch" <>
    141 25 1.0629764 -7.8923464 -0.39546612 6 A 38 -0.65440 -0.65440 "DA  " " N3 " 7 0 2E2EFF "" "" 38 "" -10.98907 5.1905165 -6.2787986 1 14.97 141 141 1 0 4 141 141 "CCD mismatch" <>
    142 41 -0.89574552 -8.2870684 -5.5320687 6 A 21 0.06000 0.06000 "DA  " " H3'" 1 0 FFFFFF "" "" 21 "" -1.8454674 -5.9925175 -5.0138516 1 20 142 142 1 0 4 142 142 "CCD mismatch" <>
    143 3 -0.71854067 -9.1402645 -4.8772731 6 A 24 0.05490 0.05490 "DA  " " C3'" 6 0 808080 "" "" 24 "" 2.6220043 -0.14789984 1.3926476 1 16.7 143 143 1 1 4 143 143 "CCD mismatch" <>
    144 16 -1.8230444 -10.023813 -5.019062 6 A 70 -0.48840 -0.48840 "DA  " " O3'" 8 0 FF2E2E "" "" 70 "" -6.6672916 0.47717282 -0.6621536 1 16.35 144 144 1 0 4 144 144 "CCD mismatch" <>
    145 2 1.6175727 -7.209547 -1.4640121 6 A 24 0.44530 0.44530 "DA  " " C4 " 6 0 808080 "" "" 24 "" -0.35175824 -0.46526232 -1.7824228 1 13.03 145 145 1 0 4 145 145 "CCD mismatch" <>
    146 41 0.58617365 -10.809413 -4.9234719 6 A 21 0.03000 0.03000 "DA  " " H4'" 1 0 FFFFFF "" "" 21 "" 7.527863 -1.236387 -5.8081574 1 20 146 146 1 0 4 146 146 "CCD mismatch" <>
    147 16 1.4603398 -8.8463993 -4.6651587 6 A 70 -0.38710 -0.38710 "DA  " " O4'" 8 0 FF2E2E "" "" 70 "" 6.997282 2.7026176 1.1046515 1 13.18 147 147 1 0 4 147 147 "CCD mismatch" <>
    148 3 0.60054082 -9.7806578 -5.2833967 6 A 24 0.23200 0.23200 "DA  " " C4'" 6 0 808080 "" "" 24 "" 0.71248347 2.1439013 3.5814488 1 16.72 148 148 1 1 4 148 148 "CCD mismatch" <>
    149 2 2.3065348 -5.9906816 -1.3909556 6 A 24 0.12850 0.12850 "DA  " " C5 " 6 0 808080 "" "" 24 "" -4.8363566 9.831171 -1.3934697 1 14.69 149 149 1 0 4 149 149 "CCD mismatch" <>
    150 16 1.3173594 -8.6225595 -7.4829974 6 A 70 -0.48840 -0.48840 "DA  " " O5'" 8 0 FF2E2E "" "" 70 "" 0.56461942 2.7827125 -4.3498936 1 12.44 150 150 1 0 4 150 150 "CCD mismatch" <>
    151 3 0.84948623 -9.8236313 -6.8529525 6 A 24 -0.00510 -0.00510 "DA  " " C5'" 6 0 808080 "" "" 24 "" 0.34655014 -2.6010113 1.8167038 1 11.4 151 151 1 2 4 151 151 "CCD mismatch" <>
    152 41 -0.085759521 -10.023604 -7.375855 6 A 21 0.06000 0.06000 "DA  " 1H5' 1 0 FFFFFF "" "" 21 "" -7.9512162 4.6402106 13.888554 1 20 152 152 1 0 4 152 152 "CCD mismatch" <>
    153 41 1.5652269 -10.631052 -7.0075235 6 A 21 0.06000 0.06000 "DA  " 2H5' 1 0 FFFFFF "" "" 21 "" 1.8718501 6.4941535 -38.6301 1 20 153 153 1 0 4 153 153 "CCD mismatch" <>
    154 25 3.2721891 -4.4801331 0.22886321 6 A 38 -0.80170 -0.80170 "DA  " " N6 " 7 0 2E2EFF "" "" 38 "" 2.7252429 -1.9381874 7.635273 1 17.36 154 154 1 2 4 154 154 "CCD mismatch" <>
    155 2 2.4892154 -5.5456672 -0.14049561 6 A 24 0.52190 0.52190 "DA  " " C6 " 6 0 808080 "" "" 24 "" 3.3364379 0.2211844 0.8600927 1 13.35 155 155 1 0 4 155 155 "CCD mismatch" <>
    156 43 3.2803409 -3.6386614 -0.32966673 6 A 21 0.38190 0.38190 "DA  " " H61" 1 0 FFFFFF "" "" 21 "" -0.63924503 -12.010507 -7.5886478 1 20 156 156 1 0 4 156 156 "CCD mismatch" <>
    157 43 3.4185512 -4.369936 1.2221068 6 A 21 0.38190 0.38190 "DA  " " H62" 1 0 FFFFFF "" "" 21 "" 4.9274588 -2.3838294 7.3601804 1 20 157 157 1 0 4 157 157 "CCD mismatch" <>
    158 25 2.581238 -5.4677711 -2.5714767 6 A 38 -0.57500 -0.57500 "DA  " " N7 " 7 0 2E2EFF "" "" 38 "" 0.57142287 -2.4036403 -6.7888761 1 15.67 158 158 1 0 4 158 158 "CCD mismatch" <>
    159 2 2.0416431 -6.3022919 -3.4326365 6 A 24 0.17490 0.17490 "DA  " " C8 " 6 0 808080 "" "" 24 "" -2.6291473 -4.8475299 2.5062249 1 18.09 159 159 1 1 4 159 159 "CCD mismatch" <>
    160 41 1.9702365 -6.2174253 -4.506927 6 A 21 0.16840 0.16840 "DA  " " H8 " 1 0 FFFFFF "" "" 21 "" -9.8110828 33.42223 6.0068254 1 20 160 160 1 0 4 160 160 "CCD mismatch" <>
    161 25 1.5227979 -7.4175615 -2.8313546 6 A 38 -0.31060 -0.31060 "DA  " " N9 " 7 0 2E2EFF "" "" 38 "" 6.503809 2.5444996 -7.3966017 1 13.74 161 161 1 0 4 161 161 "CCD mismatch" <>
    162 107 -3.4409797 -9.3683605 -4.7627807 7 A 101 1.33020 1.33020 "DT  " " P  " 15 0 CC0066 "" "" 101 "" -3.2017028 -0.13521706 4.3650279 1 18.04 162 162 1 0 4 162 162 "CCD mismatch" <>
    163 41 -0.54299098 -5.6743846 -2.9364824 7 A 21 0.08430 0.08430 "DT  " "1HM " 1 0 FFFFFF "" "" 21 "" -11.755474 -29.553131 8.5050707 0 99 163 163 1 0 4 163 163 "CCD mismatch" <>
    164 41 -0.8479932 -4.0504689 -2.3483059 7 A 21 0.08430 0.08430 "DT  " "2HM " 1 0 FFFFFF "" "" 21 "" -9.3995304 3.7972403 -7.6725349 0 99 164 164 1 0 4 164 164 "CCD mismatch" <>
    165 41 -2.216835 -4.9687171 -2.9347503 7 A 21 0.08430 0.08430 "DT  " "3HM " 1 0 FFFFFF "" "" 21 "" 3.5818043 25.821142 3.5808017 0 99 165 165 1 0 4 165 165 "CCD mismatch" <>
    166 25 -2.42608 -7.3884115 0.38536268 7 A 38 -0.39930 -0.39930 "DT  " " N1 " 7 0 2E2EFF "" "" 38 "" 3.9319947 -5.7528172 -3.778363 1 14.99 166 166 1 0 4 166 166 "CCD mismatch" <>
    167 41 -3.2143292 -9.0375805 1.4506468 7 A 21 0.03740 0.03740 "DT  " " H1'" 1 0 FFFFFF "" "" 21 "" -17.60906 -3.8034372 -3.9728515 1 20 167 167 1 0 4 167 167 "CCD mismatch" <>
    168 3 -3.1908464 -8.6544333 0.43047601 7 A 24 0.40970 0.40970 "DT  " " C1'" 6 0 808080 "" "" 24 "" 2.8512263 -1.6560514 -2.695369 1 20.51 168 168 1 1 4 168 168 "CCD mismatch" <>
    169 15 -4.4203954 -10.359668 -5.2370191 7 A 70 -0.82260 -0.82260 "DT  " " O1P" 8 0 FF2E2E "" "" 70 "" -2.3826404 1.1387092 0.31803674 1 20 169 169 1 0 4 169 169 "CCD mismatch" <>
    170 15 -2.0561726 -7.2755537 2.6710966 7 A 70 -0.56750 -0.56750 "DT  " " O2 " 8 0 FF2E2E "" "" 70 "" 3.7226357 -11.06251 -0.25690565 1 14.98 170 170 1 0 4 170 170 "CCD mismatch" <>
    171 2 -1.9757841 -6.7679834 1.5265957 7 A 24 0.72550 0.72550 "DT  " " C2 " 6 0 808080 "" "" 24 "" -1.7962691 6.4604177 -0.57656771 1 18.41 171 171 1 0 4 171 171 "CCD mismatch" <>
    172 3 -4.5848598 -8.5517979 -0.099822029 7 A 24 -0.08810 -0.08810 "DT  " " C2'" 6 0 808080 "" "" 24 "" -0.50691962 -3.0245512 -0.035168178 1 19.59 172 172 1 2 4 172 172 "CCD mismatch" <>
    173 41 -5.2108483 -8.0333805 0.62645972 7 A 21 0.06000 0.06000 "DT  " 1H2' 1 0 FFFFFF "" "" 21 "" -5.2258244 -19.782785 7.8595376 1 20 173 173 1 0 4 173 173 "CCD mismatch" <>
    174 41 -4.6792097 -7.8909698 -0.96150726 7 A 21 0.06000 0.06000 "DT  " 2H2' 1 0 FFFFFF "" "" 21 "" 9.210022 1.65286 2.4879932 1 20 174 174 1 0 4 174 174 "CCD mismatch" <>
    175 18 -3.4256251 -7.9319806 -5.1777091 7 A 70 -0.82260 -0.82260 "DT  " " O2P" 8 -1 FF2E2E "" "" 70 "" -0.72970927 1.4324514 -7.1475277 1 20 175 175 1 0 4 175 175 "CCD mismatch" <>
    176 43 -1.0158298 -5.2354774 2.2170017 7 A 21 0.31660 0.31660 "DT  " " H3 " 1 0 FFFFFF "" "" 21 "" 27.636854 -13.823075 -6.6603322 1 20 176 176 1 0 4 176 176 "CCD mismatch" <>
    177 25 -1.5006175 -5.5436463 1.3862675 7 A 38 -0.49600 -0.49600 "DT  " " N3 " 7 0 2E2EFF "" "" 38 "" -3.0848336 6.3792238 3.7735591 1 12.46 177 177 1 1 4 177 177 "CCD mismatch" <>
    178 3 -4.9831247 -9.9397802 -0.47200406 7 A 24 0.05490 0.05490 "DT  " " C3'" 6 0 808080 "" "" 24 "" -3.6940467 11.856161 -4.7673664 1 21.54 178 178 1 1 4 178 178 "CCD mismatch" <>
    179 16 -5.4310451 -10.678776 0.68839675 7 A 70 -0.48840 -0.48840 "DT  " " O3'" 8 0 FF2E2E "" "" 70 "" 7.6924458 -7.8209858 -7.0292382 1 24.17 179 179 1 0 4 179 179 "CCD mismatch" <>
    180 41 -5.7682638 -10.039779 -1.2214429 7 A 21 0.06000 0.06000 "DT  " " H3'" 1 0 FFFFFF "" "" 21 "" -7.6625104 -4.7679319 1.6082965 1 20 180 180 1 0 4 180 180 "CCD mismatch" <>
    181 2 -1.1604795 -4.885334 0.27693251 7 A 24 0.64830 0.64830 "DT  " " C4 " 6 0 808080 "" "" 24 "" 1.4651023 -4.9316859 3.7207105 1 12.53 181 181 1 0 4 181 181 "CCD mismatch" <>
    182 15 -0.67635494 -3.7456157 0.34247211 7 A 70 -0.55680 -0.55680 "DT  " " O4 " 8 0 FF2E2E "" "" 70 "" -3.1300013 -0.95826125 1.4226997 1 18.59 182 182 1 0 4 182 182 "CCD mismatch" <>
    183 41 -3.6077335 -11.56516 -0.5712083 7 A 21 0.03000 0.03000 "DT  " " H4'" 1 0 FFFFFF "" "" 21 "" 47.846184 -0.36730731 -7.8887911 1 20 183 183 1 0 4 183 183 "CCD mismatch" <>
    184 16 -2.5717361 -9.6538105 -0.35596454 7 A 70 -0.38710 -0.38710 "DT  " " O4'" 8 0 FF2E2E "" "" 70 "" 3.336518 5.5337873 2.4912581 1 22.36 184 184 1 0 4 184 184 "CCD mismatch" <>
    185 3 -3.6029015 -10.532043 -0.91868019 7 A 24 0.23200 0.23200 "DT  " " C4'" 6 0 808080 "" "" 24 "" -7.4099889 1.0653545 -4.3975248 1 19.87 185 185 1 1 4 185 185 "CCD mismatch" <>
    186 2 -1.4869705 -5.6369996 -0.95746589 7 A 24 -0.14940 -0.14940 "DT  " " C5 " 6 0 808080 "" "" 24 "" 3.385613 2.1142702 18.714045 1 14.71 186 186 1 0 4 186 186 "CCD mismatch" <>
    187 16 -3.4794495 -9.3972483 -3.0470371 7 A 70 -0.48840 -0.48840 "DT  " " O5'" 8 0 FF2E2E "" "" 70 "" 0.90881956 2.0428181 4.6395535 1 14.57 187 187 1 0 4 187 187 "CCD mismatch" <>
    188 3 -3.3632433 -10.648516 -2.4403744 7 A 24 -0.00510 -0.00510 "DT  " " C5'" 6 0 808080 "" "" 24 "" -8.5663633 4.7748575 3.0144753 1 20.65 188 188 1 2 4 188 188 "CCD mismatch" <>
    189 41 -4.0382624 -11.331228 -2.9564698 7 A 21 0.06000 0.06000 "DT  " 1H5' 1 0 FFFFFF "" "" 21 "" 9.5753241 -5.3852143 -7.2735591 1 20 189 189 1 0 4 189 189 "CCD mismatch" <>
    190 41 -2.3443797 -11.016754 -2.560461 7 A 21 0.06000 0.06000 "DT  " 2H5' 1 0 FFFFFF "" "" 21 "" -4.7893934 11.169814 15.449963 1 20 190 190 1 0 4 190 190 "CCD mismatch" <>
    191 3 -1.2669933 -5.0550036 -2.4070618 7 A 24 -0.20150 -0.20150 "DT  " " C5M" 6 0 808080 "" "" 24 "" 4.0775852 -2.162581 -1.8874378 0 99 191 191 1 3 4 191 191 "CCD mismatch" <>
    192 41 -2.5601356 -7.3555489 -1.6863745 7 A 21 0.17980 0.17980 "DT  " " H6 " 1 0 FFFFFF "" "" 21 "" 7.1039629 -12.743025 4.111372 1 20 192 192 1 0 4 192 192 "CCD mismatch" <>
    193 2 -2.1122484 -6.8061733 -0.87152308 7 A 24 -0.04450 -0.04450 "DT  " " C6 " 6 0 808080 "" "" 24 "" -2.8259583 -2.1860902 2.45188 1 14.67 193 193 1 1 4 193 193 "CCD mismatch" <>
    194 107 -6.8729677 -10.245777 1.5861425 8 A 101 1.33020 1.33020 "DA  " " P  " 15 0 CC0066 "" "" 101 "" -2.253155 -2.093477 1.2254175 1 24.1 194 194 1 0 4 194 194 "CCD mismatch" <>
    195 25 -3.1978869 -2.4859629 4.9129295 8 A 38 -0.65540 -0.65540 "DA  " " N1 " 7 0 2E2EFF "" "" 38 "" 2.6313233 -1.777391 1.3603178 1 11.26 195 195 1 0 4 195 195 "CCD mismatch" <>
    196 3 -5.4181423 -7.2283778 5.3314719 8 A 24 0.37910 0.37910 "DA  " " C1'" 6 0 808080 "" "" 24 "" -1.0797093 -2.9893296 -4.8199601 1 19.66 196 196 1 1 4 196 196 "CCD mismatch" <>
    197 41 -5.2492418 -6.8434854 6.3371687 8 A 21 0.03740 0.03740 "DA  " " H1'" 1 0 FFFFFF "" "" 21 "" 8.2179594 -15.235803 -1.6945529 1 20 197 197 1 0 4 197 197 "CCD mismatch" <>
    198 15 -7.4118042 -11.602322 2.0718181 8 A 70 -0.82260 -0.82260 "DA  " " O1P" 8 0 FF2E2E "" "" 70 "" -1.3685013 -0.79793096 -2.6712785 1 20 198 198 1 0 4 198 198 "CCD mismatch" <>
    199 2 -3.2658546 -3.3845129 5.923193 8 A 24 0.46390 0.46390 "DA  " " C2 " 6 0 808080 "" "" 24 "" 0.72289211 -3.2093477 -5.5169988 1 9.27 199 199 1 1 4 199 199 "CCD mismatch" <>
    200 41 -2.8416886 -2.9979534 6.8380976 8 A 21 0.06910 0.06910 "DA  " " H2 " 1 0 FFFFFF "" "" 21 "" -1.9683132 7.1662512 -8.6531601 1 20 200 200 1 0 4 200 200 "CCD mismatch" <>
    201 3 -6.8185043 -7.6954021 5.1658969 8 A 24 -0.08810 -0.08810 "DA  " " C2'" 6 0 808080 "" "" 24 "" 9.3743591 -0.079544246 -4.8360467 1 18.35 201 201 1 2 4 201 201 "CCD mismatch" <>
    202 41 -7.4144278 -6.9736423 5.7244902 8 A 21 0.06000 0.06000 "DA  " 1H2' 1 0 FFFFFF "" "" 21 "" 5.5914912 -0.44212663 -8.4032307 1 20 202 202 1 0 4 202 202 "CCD mismatch" <>
    203 41 -7.1202483 -7.6058874 4.1223264 8 A 21 0.06000 0.06000 "DA  " 2H2' 1 0 FFFFFF "" "" 21 "" -25.743589 -9.7620993 4.4876103 1 20 203 203 1 0 4 203 203 "CCD mismatch" <>
    204 18 -7.6675563 -9.208787 0.76983625 8 A 70 -0.82260 -0.82260 "DA  " " O2P" 8 -1 FF2E2E "" "" 70 "" 1.7694346 -0.48119175 -6.3938684 1 20 204 204 1 0 4 204 204 "CCD mismatch" <>
    205 25 -3.7909293 -4.6457214 5.9971561 8 A 38 -0.65440 -0.65440 "DA  " " N3 " 7 0 2E2EFF "" "" 38 "" -1.81452 -2.0644059 -11.748657 1 15.55 205 205 1 0 4 205 205 "CCD mismatch" <>
    206 41 -7.5038266 -9.8896818 5.3823528 8 A 21 0.06000 0.06000 "DA  " " H3'" 1 0 FFFFFF "" "" 21 "" 3.7113938 -4.6857767 -9.8497229 1 20 206 206 1 0 4 206 206 "CCD mismatch" <>
    207 3 -6.7583642 -9.1688185 5.7181396 8 A 24 0.05490 0.05490 "DA  " " C3'" 6 0 808080 "" "" 24 "" -6.9639263 -0.87464637 5.6684089 1 16.65 207 207 1 1 4 207 207 "CCD mismatch" <>
    208 16 -6.7944064 -9.0839663 7.1164446 8 A 70 -0.48840 -0.48840 "DA  " " O3'" 8 0 FF2E2E "" "" 70 "" -4.6720009 3.9441717 -0.76663482 1 16.56 208 208 1 0 4 208 208 "CCD mismatch" <>
    209 2 -4.2281365 -5.011075 4.7581449 8 A 24 0.44530 0.44530 "DA  " " C4 " 6 0 808080 "" "" 24 "" -3.4379885 -0.92058259 7.9671617 1 16.52 209 209 1 0 4 209 209 "CCD mismatch" <>
    210 41 -4.9178996 -10.263008 6.0521708 8 A 21 0.03000 0.03000 "DA  " " H4'" 1 0 FFFFFF "" "" 21 "" 19.120939 20.448868 -2.0231292 1 20 210 210 1 0 4 210 210 "CCD mismatch" <>
    211 16 -4.5768938 -8.3660164 5.3002553 8 A 70 -0.38710 -0.38710 "DA  " " O4'" 8 0 FF2E2E "" "" 70 "" 4.1454349 -3.9667497 -6.9849296 1 19.92 211 211 1 0 4 211 211 "CCD mismatch" <>
    212 3 -5.310102 -9.5905523 5.2892337 8 A 24 0.23200 0.23200 "DA  " " C4'" 6 0 808080 "" "" 24 "" -9.4807472 4.3517227 -1.5079565 1 14.35 212 212 1 1 4 212 212 "CCD mismatch" <>
    213 2 -4.2035184 -4.2810612 3.5968781 8 A 24 0.12850 0.12850 "DA  " " C5 " 6 0 808080 "" "" 24 "" 7.5468836 -7.7153635 -8.4658604 1 10.1 213 213 1 0 4 213 213 "CCD mismatch" <>
    214 16 -6.0446844 -9.4948292 2.8976793 8 A 70 -0.48840 -0.48840 "DA  " " O5'" 8 0 FF2E2E "" "" 70 "" 3.9730594 -10.221123 -1.1061127 1 18.3 214 214 1 0 4 214 214 "CCD mismatch" <>
    215 3 -5.2668433 -10.260042 3.8553991 8 A 24 -0.00510 -0.00510 "DA  " " C5'" 6 0 808080 "" "" 24 "" -1.5351328 -2.1166716 -2.2196944 1 14.09 215 215 1 2 4 215 215 "CCD mismatch" <>
    216 41 -5.6068091 -11.288783 3.9746084 8 A 21 0.06000 0.06000 "DA  " 1H5' 1 0 FFFFFF "" "" 21 "" 9.8575144 -7.9998808 -20.500084 1 20 216 216 1 0 4 216 216 "CCD mismatch" <>
    217 41 -4.2532744 -10.279759 3.4549103 8 A 21 0.06000 0.06000 "DA  " 2H5' 1 0 FFFFFF "" "" 21 "" -10.302831 -1.837311 -24.422951 1 20 217 217 1 0 4 217 217 "CCD mismatch" <>
    218 25 -3.4778898 -2.042233 2.7098188 8 A 38 -0.80170 -0.80170 "DA  " " N6 " 7 0 2E2EFF "" "" 38 "" 4.1481614 0.28456211 3.2757616 1 13.41 218 218 1 2 4 218 218 "CCD mismatch" <>
    219 2 -3.6646488 -2.9599481 3.7233038 8 A 24 0.52190 0.52190 "DA  " " C6 " 6 0 808080 "" "" 24 "" 1.2207071 1.2111856 6.4290657 1 12.41 219 219 1 0 4 219 219 "CCD mismatch" <>
    220 43 -2.7694089 -1.347442 2.8980026 8 A 21 0.38190 0.38190 "DA  " " H61" 1 0 FFFFFF "" "" 21 "" 2.2810326 1.3861169 6.2381182 1 20 220 220 1 0 4 220 220 "CCD mismatch" <>
    221 43 -3.6645772 -2.4073393 1.7868085 8 A 21 0.38190 0.38190 "DA  " " H62" 1 0 FFFFFF "" "" 21 "" -15.715703 31.057219 -4.8790221 1 20 221 221 1 0 4 221 221 "CCD mismatch" <>
    222 25 -4.6464925 -4.9304643 2.4950945 8 A 38 -0.57500 -0.57500 "DA  " " N7 " 7 0 2E2EFF "" "" 38 "" 2.8725951 -4.6055741 -6.8697286 1 10.79 222 222 1 0 4 222 222 "CCD mismatch" <>
    223 2 -5.1206622 -6.0683942 3.0432613 8 A 24 0.17490 0.17490 "DA  " " C8 " 6 0 808080 "" "" 24 "" 2.1117578 -1.5121284 0.37712583 1 15.03 223 223 1 1 4 223 223 "CCD mismatch" <>
    224 41 -5.5628681 -6.870183 2.4705577 8 A 21 0.16840 0.16840 "DA  " " H8 " 1 0 FFFFFF "" "" 21 "" -2.6613262 7.9929094 -9.2444696 1 20 224 224 1 0 4 224 224 "CCD mismatch" <>
    225 25 -4.9176183 -6.1309495 4.423409 8 A 38 -0.31060 -0.31060 "DA  " " N9 " 7 0 2E2EFF "" "" 38 "" -4.5302372 2.8146436 -4.2167602 1 18.87 225 225 1 0 4 225 225 "CCD mismatch" <>
    226 107 -8.2271566 -9.3772306 7.9899535 9 A 101 1.33020 1.33020 "DC  " " P  " 15 0 CC0066 "" "" 101 "" -2.4931626 0.3470479 0.9198609 1 18.42 226 226 1 0 4 226 226 "CCD mismatch" <>
    227 25 -8.0015125 -4.1605978 6.0621357 9 A 38 -0.27260 -0.27260 "DC  " " N1 " 7 0 2E2EFF "" "" 38 "" -4.5545087 1.0817499 -1.385698 1 12.82 227 227 1 0 4 227 227 "CCD mismatch" <>
    228 3 -8.3930559 -4.4679089 7.4539399 9 A 24 0.33590 0.33590 "DC  " " C1'" 6 0 808080 "" "" 24 "" 6.0900025 3.677237 5.4658122 1 10 228 228 1 1 4 228 228 "CCD mismatch" <>
    229 41 -8.5602016 -3.5125468 7.951376 9 A 21 0.03740 0.03740 "DC  " " H1'" 1 0 FFFFFF "" "" 21 "" -24.302702 -4.8141813 11.561818 1 20 229 229 1 0 4 229 229 "CCD mismatch" <>
    230 15 -7.8887405 -10.20025 9.2106113 9 A 70 -0.82260 -0.82260 "DC  " " O1P" 8 0 FF2E2E "" "" 70 "" -1.6245055 1.9299716 8.594574 1 20 230 230 1 0 4 230 230 "CCD mismatch" <>
    231 15 -6.5597467 -2.5400023 6.8279305 9 A 70 -0.59850 -0.59850 "DC  " " O2 " 8 0 FF2E2E "" "" 70 "" -3.3759468 0.36300018 2.835062 1 11.01 231 231 1 0 4 231 231 "CCD mismatch" <>
    232 2 -7.1764436 -3.0931053 5.8656845 9 A 24 0.82110 0.82110 "DC  " " C2 " 6 0 808080 "" "" 24 "" -5.5620441 0.36125293 4.3101225 1 10.62 232 232 1 0 4 232 232 "CCD mismatch" <>
    233 3 -9.6732483 -5.1195707 7.8366122 9 A 24 -0.08810 -0.08810 "DC  " " C2'" 6 0 808080 "" "" 24 "" 6.179944 -0.67964023 -3.3818693 1 11.26 233 233 1 2 4 233 233 "CCD mismatch" <>
    234 41 -10.459074 -4.3908896 7.6376033 9 A 21 0.06000 0.06000 "DC  " 1H2' 1 0 FFFFFF "" "" 21 "" -13.246346 -15.693787 18.351604 1 20 234 234 1 0 4 234 234 "CCD mismatch" <>
    235 41 -9.8366299 -6.055666 7.3026309 9 A 21 0.06000 0.06000 "DC  " 2H2' 1 0 FFFFFF "" "" 21 "" -27.827457 0.99803144 4.0823011 1 20 235 235 1 0 4 235 235 "CCD mismatch" <>
    236 18 -9.2917881 -9.8319874 7.0784497 9 A 70 -0.82260 -0.82260 "DC  " " O2P" 8 -1 FF2E2E "" "" 70 "" -1.0098014 5.456356 4.1436753 1 20 236 236 1 0 4 236 236 "CCD mismatch" <>
    237 25 -6.9775019 -2.6643186 4.5877142 9 A 38 -0.74470 -0.74470 "DC  " " N3 " 7 0 2E2EFF "" "" 38 "" -3.3860667 -10.871135 -7.3284068 1 13.31 237 237 1 0 4 237 237 "CCD mismatch" <>
    238 41 -10.015366 -6.1796474 9.5386038 9 A 21 0.06000 0.06000 "DC  " " H3'" 1 0 FFFFFF "" "" 21 "" 11.563322 -3.4434204 6.7470899 1 20 238 238 1 0 4 238 238 "CCD mismatch" <>
    239 16 -9.8009119 -4.2511597 10.058504 9 A 70 -0.66900 -0.66900 "DC  " " O3'" 8 0 FF2E2E "" "" 70 "" -1.5554227 1.5375756 -5.0858121 1 15.08 239 239 1 1 4 239 239 "CCD mismatch" <>
    240 3 -9.3723526 -5.3270574 9.3201447 9 A 24 0.20500 0.20500 "DC  " " C3'" 6 0 808080 "" "" 24 "" 8.2275524 -2.1128018 2.1216235 1 13.67 240 240 1 1 4 240 240 "CCD mismatch" <>
    241 2 -7.6812034 -3.1388369 3.6502936 9 A 24 0.77240 0.77240 "DC  " " C4 " 6 0 808080 "" "" 24 "" 5.3864517 -1.6660393 -2.0470464 1 14.72 241 241 1 0 4 241 241 "CCD mismatch" <>
    242 25 -7.5125031 -2.7111263 2.3502574 9 A 38 -0.94520 -0.94520 "DC  " " N4 " 7 0 2E2EFF "" "" 38 "" -1.5104311 0.70254356 -1.5432874 1 15.12 242 242 1 2 4 242 242 "CCD mismatch" <>
    243 3 -7.8816857 -5.6779475 9.3106928 9 A 24 0.20100 0.20100 "DC  " " C4'" 6 0 808080 "" "" 24 "" -4.9366951 2.6530082 -0.075242385 1 14.99 243 243 1 1 4 243 243 "CCD mismatch" <>
    244 16 -7.4527831 -5.2858429 7.9972167 9 A 70 -0.38710 -0.38710 "DC  " " O4'" 8 0 FF2E2E "" "" 70 "" -6.8042145 2.3633494 -0.17936862 1 13.22 244 244 1 0 4 244 244 "CCD mismatch" <>
    245 41 -7.2611299 -5.2316632 10.087764 9 A 21 0.03000 0.03000 "DC  " " H4'" 1 0 FFFFFF "" "" 21 "" -0.63564527 -7.3643723 2.2431672 1 20 245 245 1 0 4 245 245 "CCD mismatch" <>
    246 43 -7.8378687 -3.1885576 1.5218327 9 A 21 0.41610 0.41610 "DC  " " H41" 1 0 FFFFFF "" "" 21 "" -2.5471377 7.171628 -4.8643498 1 20 246 246 1 0 4 246 246 "CCD mismatch" <>
    247 43 -6.772984 -2.0331497 2.2338312 9 A 21 0.41610 0.41610 "DC  " " H42" 1 0 FFFFFF "" "" 21 "" 14.155206 -19.001465 -16.778849 1 20 247 247 1 0 4 247 247 "CCD mismatch" <>
    248 41 -8.9874249 -4.6929364 2.9795692 9 A 21 0.15980 0.15980 "DC  " " H5 " 1 0 FFFFFF "" "" 21 "" -32.594887 -14.471342 27.31566 1 20 248 248 1 0 4 248 248 "CCD mismatch" <>
    249 2 -8.518178 -4.1856279 3.8095412 9 A 24 -0.37830 -0.37830 "DC  " " C5 " 6 0 808080 "" "" 24 "" -0.94455063 -4.1543956 3.1151962 1 11.31 249 249 1 1 4 249 249 "CCD mismatch" <>
    250 3 -7.6848521 -7.2201424 9.3481798 9 A 24 -0.00510 -0.00510 "DC  " " C5'" 6 0 808080 "" "" 24 "" 6.6433363 -2.9507504 2.7230005 1 12.18 250 250 1 2 4 250 250 "CCD mismatch" <>
    251 16 -8.6064034 -7.8215652 8.4644346 9 A 70 -0.48840 -0.48840 "DC  " " O5'" 8 0 FF2E2E "" "" 70 "" -1.818773 5.0770621 0.12009197 1 13.52 251 251 1 0 4 251 251 "CCD mismatch" <>
    252 41 -7.9362636 -7.6369038 10.32348 9 A 21 0.06000 0.06000 "DC  " 1H5' 1 0 FFFFFF "" "" 21 "" 15.89095 -2.6329386 5.2426386 1 20 252 252 1 0 4 252 252 "CCD mismatch" <>
    253 41 -6.7058849 -7.5587893 9.0089989 9 A 21 0.06000 0.06000 "DC  " 2H5' 1 0 FFFFFF "" "" 21 "" 15.76136 25.862835 0.27184659 1 20 253 253 1 0 4 253 253 "CCD mismatch" <>
    254 2 -8.728734 -4.6632628 5.0149398 9 A 24 -0.05680 -0.05680 "DC  " " C6 " 6 0 808080 "" "" 24 "" -3.2240083 6.2124815 6.8016028 1 11.65 254 254 1 1 4 254 254 "CCD mismatch" <>
    255 41 -9.4271555 -5.4729671 5.1665897 9 A 21 0.19250 0.19250 "DC  " " H6 " 1 0 FFFFFF "" "" 21 "" 9.5812025 -7.7637582 -8.8475904 1 20 255 255 1 0 4 255 255 "CCD mismatch" <>
    256 107 -5.9420533 7.6511054 5.1003284 12 B 101 1.03850 1.03850 "DG  " " P  " 15 0 CC0066 "" "" 101 "" 3.1619494 -1.2277663 3.4700699 1 28.78 256 256 1 1 4 256 256 "CCD mismatch" <>
    257 25 -5.5867896 -0.091967322 4.6686745 12 B 38 -0.41140 -0.41140 "DG  " " N1 " 7 0 2E2EFF "" "" 38 "" 1.5635587 0.86835045 1.6944597 1 9.51 257 257 1 1 4 257 257 "CCD mismatch" <>
    258 43 -5.5924611 -1.0994879 4.739162 12 B 21 0.33120 0.33120 "DG  " " H1 " 1 0 FFFFFF "" "" 21 "" 7.6055074 -0.58584172 -18.604815 1 20 258 258 1 0 4 258 258 "CCD mismatch" <>
    259 41 -2.6813886 3.6745486 5.8283653 12 B 21 0.03740 0.03740 "DG  " " H1'" 1 0 FFFFFF "" "" 21 "" 8.8875971 5.514667 -3.0009749 1 20 259 259 1 0 4 259 259 "CCD mismatch" <>
    260 3 -3.2715738 4.3781276 5.2412047 12 B 24 0.37910 0.37910 "DG  " " C1'" 6 0 808080 "" "" 24 "" -3.6163609 -6.3837872 -4.6902313 1 13 260 260 1 1 4 260 260 "CCD mismatch" <>
    261 15 -6.9562421 8.5174417 5.8125806 12 B 70 -0.84600 -0.84600 "DG  " " O1P" 8 0 FF2E2E "" "" 70 "" 1.8633431 -10.233323 -2.2531152 1 20 261 261 1 0 4 261 261 "CCD mismatch" <>
    262 25 -5.0738688 -0.23952509 6.8104835 12 B 38 -0.84900 -0.84900 "DG  " " N2 " 7 0 2E2EFF "" "" 38 "" -2.246959 0.42821547 1.1632351 1 9.89 262 262 1 2 4 262 262 "CCD mismatch" <>
    263 2 -5.0909357 0.51034737 5.7835059 12 B 24 0.56660 0.56660 "DG  " " C2 " 6 0 808080 "" "" 24 "" 0.31098428 9.6953583 -1.5754747 1 8.96 263 263 1 0 4 263 263 "CCD mismatch" <>
    264 3 -2.267664 5.2805114 4.6356449 12 B 24 -0.08810 -0.08810 "DG  " " C2'" 6 0 808080 "" "" 24 "" 7.6177173 7.1060061 -2.8350322 1 14.37 264 264 1 2 4 264 264 "CCD mismatch" <>
    265 41 -1.336053 4.7615848 4.4100032 12 B 21 0.06000 0.06000 "DG  " 1H2' 1 0 FFFFFF "" "" 21 "" 1.5801368 0.14977534 -11.764632 1 20 265 265 1 0 4 265 265 "CCD mismatch" <>
    266 41 -2.7332048 5.7714801 3.7810552 12 B 21 0.06000 0.06000 "DG  " 2H2' 1 0 FFFFFF "" "" 21 "" 11.725628 0.094594955 -9.1009369 1 20 266 266 1 0 4 266 266 "CCD mismatch" <>
    267 43 -4.5903211 0.084008522 7.6360793 12 B 21 0.38890 0.38890 "DG  " " H21" 1 0 FFFFFF "" "" 21 "" 3.5646715 -3.3522429 -0.75912911 1 20 267 267 1 0 4 267 267 "CCD mismatch" <>
    268 43 -5.3554883 -1.2007325 6.6806107 12 B 21 0.38890 0.38890 "DG  " " H22" 1 0 FFFFFF "" "" 21 "" 15.579963 -4.3222971 -2.3339801 1 20 268 268 1 0 4 268 268 "CCD mismatch" <>
    269 18 -5.8076687 7.8081975 3.5939164 12 B 70 -0.84600 -0.84600 "DG  " " O2P" 8 -1 FF2E2E "" "" 70 "" 2.0328481 0.99060518 -2.4804759 1 20 269 269 1 0 4 269 269 "CCD mismatch" <>
    270 25 -4.6286101 1.7230277 5.8505812 12 B 38 -0.54050 -0.54050 "DG  " " N3 " 7 0 2E2EFF "" "" 38 "" 2.7027318 2.2728834 -6.5652885 1 9.79 270 270 1 0 4 270 270 "CCD mismatch" <>
    271 16 -0.9840045 5.700583 6.633575 12 B 70 -0.48840 -0.48840 "DG  " " O3'" 8 0 FF2E2E "" "" 70 "" -2.3930206 -0.80196136 5.7918525 1 19.96 271 271 1 0 4 271 271 "CCD mismatch" <>
    272 41 -1.8182125 7.1974487 5.5657449 12 B 21 0.06000 0.06000 "DG  " " H3'" 1 0 FFFFFF "" "" 21 "" -2.1940014 0.82629329 7.9939117 1 20 272 272 1 0 4 272 272 "CCD mismatch" <>
    273 3 -2.0282776 6.1697793 5.8621626 12 B 24 0.05490 0.05490 "DG  " " C3'" 6 0 808080 "" "" 24 "" 0.0053763683 -1.6507248 0.96475983 1 18.28 273 273 1 1 4 273 273 "CCD mismatch" <>
    274 2 -4.7166638 2.3389916 4.6665959 12 B 24 0.28330 0.28330 "DG  " " C4 " 6 0 808080 "" "" 24 "" -0.64607424 1.7272596 2.7926753 1 13.12 274 274 1 0 4 274 274 "CCD mismatch" <>
    275 3 -3.2806988 6.1719651 6.8115458 12 B 24 0.23200 0.23200 "DG  " " C4'" 6 0 808080 "" "" 24 "" -3.0800395 -9.2640638 8.5679312 1 18.75 275 275 1 1 4 275 275 "CCD mismatch" <>
    276 41 -2.9956636 5.8001018 7.7957077 12 B 21 0.03000 0.03000 "DG  " " H4'" 1 0 FFFFFF "" "" 21 "" -0.55781859 -3.4708512 10.026381 1 20 276 276 1 0 4 276 276 "CCD mismatch" <>
    277 16 -4.0788169 5.1896396 6.0769734 12 B 70 -0.38710 -0.38710 "DG  " " O4'" 8 0 FF2E2E "" "" 70 "" 1.1510273 7.3200555 -0.1473749 1 17.07 277 277 1 0 4 277 277 "CCD mismatch" <>
    278 2 -5.1315236 1.8365836 3.455528 12 B 24 0.22920 0.22920 "DG  " " C5 " 6 0 808080 "" "" 24 "" -1.3359969 -9.4735279 1.4685018 1 15.44 278 278 1 0 4 278 278 "CCD mismatch" <>
    279 3 -3.9999979 7.5738683 6.9076324 12 B 24 -0.00510 -0.00510 "DG  " " C5'" 6 0 808080 "" "" 24 "" 3.4909644 -4.1143403 3.1620119 1 19.77 279 279 1 2 4 279 279 "CCD mismatch" <>
    280 16 -4.3937931 8.1196566 5.6871481 12 B 70 -0.48990 -0.48990 "DG  " " O5'" 8 0 FF2E2E "" "" 70 "" -3.367682 -2.8645642 -3.5562427 1 29.23 280 280 1 0 4 280 280 "CCD mismatch" <>
    281 41 -3.3440678 8.2316666 7.477859 12 B 21 0.06000 0.06000 "DG  " 1H5' 1 0 FFFFFF "" "" 21 "" -11.408944 15.026518 -1.7790778 1 20 281 281 1 0 4 281 281 "CCD mismatch" <>
    282 41 -4.9048634 7.4600458 7.50459 12 B 21 0.06000 0.06000 "DG  " 2H5' 1 0 FFFFFF "" "" 21 "" -2.5729282 -1.3222333 -5.497261 1 20 282 282 1 0 4 282 282 "CCD mismatch" <>
    283 2 -5.7666516 0.49751735 3.4513481 12 B 24 0.39790 0.39790 "DG  " " C6 " 6 0 808080 "" "" 24 "" -1.1617008 3.911694 -0.025658201 1 13.46 283 283 1 0 4 283 283 "CCD mismatch" <>
    284 15 -6.4360423 -0.0035189353 2.5668406 12 B 70 -0.51080 -0.51080 "DG  " " O6 " 8 0 FF2E2E "" "" 70 "" -2.809114 -5.1499 2.8078423 1 13.21 284 284 1 0 4 284 284 "CCD mismatch" <>
    285 25 -4.8796539 2.6791506 2.4781151 12 B 38 -0.56300 -0.56300 "DG  " " N7 " 7 0 2E2EFF "" "" 38 "" 3.0312436 3.904916 2.0505385 1 15.64 285 285 1 0 4 285 285 "CCD mismatch" <>
    286 41 -4.0354385 4.6103721 2.614933 12 B 21 0.16840 0.16840 "DG  " " H8 " 1 0 FFFFFF "" "" 21 "" -16.787506 7.5637236 -4.5143118 1 20 286 286 1 0 4 286 286 "CCD mismatch" <>
    287 2 -4.2367463 3.6362185 3.0355248 12 B 24 0.17490 0.17490 "DG  " " C8 " 6 0 808080 "" "" 24 "" 1.4675994 5.5428176 -0.45762989 1 11.92 287 287 1 1 4 287 287 "CCD mismatch" <>
    288 25 -4.0990939 3.5512843 4.3603115 12 B 38 -0.31590 -0.31590 "DG  " " N9 " 7 0 2E2EFF "" "" 38 "" 7.1943383 7.1267791 0.83312327 1 13.76 288 288 1 0 4 288 288 "CCD mismatch" <>
    289 107 0.068492182 6.8432918 7.3646832 13 B 101 1.33020 1.33020 "DT  " " P  " 15 0 CC0066 "" "" 101 "" 2.3087406 0.8021695 1.5004662 1 21.4 289 289 1 0 4 289 289 "CCD mismatch" <>
    290 41 1.1254488 1.9144461 2.6517787 13 B 21 0.08430 0.08430 "DT  " "1HM " 1 0 FFFFFF "" "" 21 "" 19.303614 6.1725488 25.871994 0 99 290 290 1 0 4 290 290 "CCD mismatch" <>
    291 41 0.6966846 3.4626808 3.4481208 13 B 21 0.08430 0.08430 "DT  " "2HM " 1 0 FFFFFF "" "" 21 "" 3.5752428 -7.1935453 12.64925 0 99 291 291 1 0 4 291 291 "CCD mismatch" <>
    292 41 -0.37045592 2.7572167 2.2432361 13 B 21 0.08430 0.08430 "DT  " "3HM " 1 0 FFFFFF "" "" 21 "" -9.8794775 -36.267414 -1.2631342 0 99 292 292 1 0 4 292 292 "CCD mismatch" <>
    293 25 -0.65043008 1.4893142 6.6597571 13 B 38 -0.39930 -0.39930 "DT  " " N1 " 7 0 2E2EFF "" "" 38 "" 2.2576423 0.8673175 -1.3963549 1 14.94 293 293 1 0 4 293 293 "CCD mismatch" <>
    294 41 -0.61973047 1.2321702 8.7781382 13 B 21 0.03740 0.03740 "DT  " " H1'" 1 0 FFFFFF "" "" 21 "" 10.858097 -3.9391782 5.6889114 1 20 294 294 1 0 4 294 294 "CCD mismatch" <>
    295 3 -0.22562972 1.9284201 8.0378551 13 B 24 0.40970 0.40970 "DT  " " C1'" 6 0 808080 "" "" 24 "" 2.3736129 2.5333323 7.2595997 1 17.69 295 295 1 1 4 295 295 "CCD mismatch" <>
    296 15 -0.7288152 7.9803634 8.0547943 13 B 70 -0.82260 -0.82260 "DT  " " O1P" 8 0 FF2E2E "" "" 70 "" -4.1919918 -4.4189591 -5.0627775 1 20 296 296 1 0 4 296 296 "CCD mismatch" <>
    297 15 -1.7543424 -0.39416921 7.3599954 13 B 70 -0.56750 -0.56750 "DT  " " O2 " 8 0 FF2E2E "" "" 70 "" 0.30595118 -0.25897539 5.3807912 1 11.01 297 297 1 0 4 297 297 "CCD mismatch" <>
    298 2 -1.3051198 0.28111252 6.4469209 13 B 24 0.72550 0.72550 "DT  " " C2 " 6 0 808080 "" "" 24 "" 10.055449 7.6129217 -0.47417578 1 11.4 298 298 1 0 4 298 298 "CCD mismatch" <>
    299 3 1.2049072 2.2204385 8.3601551 13 B 24 -0.08810 -0.08810 "DT  " " C2'" 6 0 808080 "" "" 24 "" -4.5314331 0.7730422 -2.4600899 1 16.24 299 299 1 2 4 299 299 "CCD mismatch" <>
    300 41 1.6029336 1.2064373 8.3986406 13 B 21 0.06000 0.06000 "DT  " 1H2' 1 0 FFFFFF "" "" 21 "" 7.1373172 5.5940433 3.880398 1 20 300 300 1 0 4 300 300 "CCD mismatch" <>
    301 41 1.6396768 2.7127452 7.4902606 13 B 21 0.06000 0.06000 "DT  " 2H2' 1 0 FFFFFF "" "" 21 "" -4.9141989 -19.166277 -13.935805 1 20 301 301 1 0 4 301 301 "CCD mismatch" <>
    302 18 1.2390889 7.0931458 6.4621053 13 B 70 -0.82260 -0.82260 "DT  " " O2P" 8 -1 FF2E2E "" "" 70 "" 3.4585047 2.311588 1.3349775 1 20 302 302 1 0 4 302 302 "CCD mismatch" <>
    303 43 -1.8305906 -0.98528248 4.9995537 13 B 21 0.31660 0.31660 "DT  " " H3 " 1 0 FFFFFF "" "" 21 "" 5.7106919 -10.540092 8.0647211 1 20 303 303 1 0 4 303 303 "CCD mismatch" <>
    304 25 -1.3532774 -0.1124896 5.1742163 13 B 38 -0.49600 -0.49600 "DT  " " N3 " 7 0 2E2EFF "" "" 38 "" -9.5948238 -0.052134145 -2.5174735 1 10.91 304 304 1 1 4 304 304 "CCD mismatch" <>
    305 3 1.1528666 3.0850253 9.6262732 13 B 24 0.05490 0.05490 "DT  " " C3'" 6 0 808080 "" "" 24 "" 2.9755216 -0.72759926 -0.75344485 1 16.83 305 305 1 1 4 305 305 "CCD mismatch" <>
    306 16 1.4247128 2.4237564 10.858992 13 B 70 -0.48840 -0.48840 "DT  " " O3'" 8 0 FF2E2E "" "" 70 "" -3.4046879 1.8186553 2.5815122 1 18.31 306 306 1 0 4 306 306 "CCD mismatch" <>
    307 41 1.9916395 3.7809069 9.6439219 13 B 21 0.06000 0.06000 "DT  " " H3'" 1 0 FFFFFF "" "" 21 "" -3.9866579 6.7521024 35.210011 1 20 307 307 1 0 4 307 307 "CCD mismatch" <>
    308 2 -0.93020386 0.48680058 4.025651 13 B 24 0.64830 0.64830 "DT  " " C4 " 6 0 808080 "" "" 24 "" -6.4909129 1.1275575 0.80407292 1 11.7 308 308 1 0 4 308 308 "CCD mismatch" <>
    309 15 -1.2440354 -0.087120302 2.9834201 13 B 70 -0.55680 -0.55680 "DT  " " O4 " 8 0 FF2E2E "" "" 70 "" 1.2945067 -2.8990409 -3.4857702 1 15.73 309 309 1 0 4 309 309 "CCD mismatch" <>
    310 41 -0.77444482 3.4230611 10.42654 13 B 21 0.03000 0.03000 "DT  " " H4'" 1 0 FFFFFF "" "" 21 "" 3.4471114 13.430297 16.858908 1 20 310 310 1 0 4 310 310 "CCD mismatch" <>
    311 16 -0.79839015 3.1119845 8.3414268 13 B 70 -0.38710 -0.38710 "DT  " " O4'" 8 0 FF2E2E "" "" 70 "" 1.7900604 -2.9212916 -3.5289683 1 17.77 311 311 1 0 4 311 311 "CCD mismatch" <>
    312 3 -0.21739674 3.6993752 9.5313005 13 B 24 0.23200 0.23200 "DT  " " C4'" 6 0 808080 "" "" 24 "" -3.9599168 11.884271 11.772816 1 21.13 312 312 1 1 4 312 312 "CCD mismatch" <>
    313 2 -0.22537214 1.7153306 4.2347345 13 B 24 -0.14940 -0.14940 "DT  " " C5 " 6 0 808080 "" "" 24 "" -3.0682847 9.1248283 5.3884859 1 14.3 313 313 1 0 4 313 313 "CCD mismatch" <>
    314 16 0.68576133 5.7898407 8.6396685 13 B 70 -0.48840 -0.48840 "DT  " " O5'" 8 0 FF2E2E "" "" 70 "" -0.61145455 -2.0655079 2.8167615 1 17.17 314 314 1 0 4 314 314 "CCD mismatch" <>
    315 3 -0.32239836 5.219439 9.4614305 13 B 24 -0.00510 -0.00510 "DT  " " C5'" 6 0 808080 "" "" 24 "" -2.945137 6.3298817 -2.6385694 1 15.92 315 315 1 2 4 315 315 "CCD mismatch" <>
    316 41 -0.099215642 5.624228 10.448566 13 B 21 0.06000 0.06000 "DT  " 1H5' 1 0 FFFFFF "" "" 21 "" -8.2379627 -13.48689 6.6842546 1 20 316 316 1 0 4 316 316 "CCD mismatch" <>
    317 41 -1.3208368 5.5287757 9.1523466 13 B 21 0.06000 0.06000 "DT  " 2H5' 1 0 FFFFFF "" "" 21 "" -5.2456913 -5.7379403 -7.2847686 1 20 317 317 1 0 4 317 317 "CCD mismatch" <>
    318 3 0.31459466 2.5196934 3.0571117 13 B 24 -0.20150 -0.20150 "DT  " " C5M" 6 0 808080 "" "" 24 "" 1.0482121 -0.87039423 -0.13075741 0 99 318 318 1 3 4 318 318 "CCD mismatch" <>
    319 41 0.35748634 3.1055768 5.7664337 13 B 21 0.17980 0.17980 "DT  " " H6 " 1 0 FFFFFF "" "" 21 "" 14.604987 -13.755091 -0.76929027 1 20 319 319 1 0 4 319 319 "CCD mismatch" <>
    320 2 -0.15481932 2.1801403 5.5484476 13 B 24 -0.04450 -0.04450 "DT  " " C6 " 6 0 808080 "" "" 24 "" -0.40762123 -5.816278 0.80965579 1 13.11 320 320 1 1 4 320 320 "CCD mismatch" <>
    321 107 2.9559295 1.6791332 11.144111 14 B 101 1.33020 1.33020 "DA  " " P  " 15 0 CC0066 "" "" 101 "" -4.7066736 1.4526314 -0.928666 1 20.4 321 321 1 0 4 321 321 "CCD mismatch" <>
    322 25 -0.28634205 -3.959631 3.7250705 14 B 38 -0.65540 -0.65540 "DA  " " N1 " 7 0 2E2EFF "" "" 38 "" -2.5525172 -0.43525568 1.2004199 1 11.95 322 322 1 0 4 322 322 "CCD mismatch" <>
    323 3 1.2310801 -2.7913349 8.3861361 14 B 24 0.37910 0.37910 "DA  " " C1'" 6 0 808080 "" "" 24 "" -3.8707058 2.7144694 2.5897765 1 17.85 323 323 1 1 4 323 323 "CCD mismatch" <>
    324 41 0.57024187 -3.655432 8.4548912 14 B 21 0.03740 0.03740 "DA  " " H1'" 1 0 FFFFFF "" "" 21 "" 1.3244661 -1.1606565 3.8211622 1 20 324 324 1 0 4 324 324 "CCD mismatch" <>
    325 15 3.2153404 1.6724248 12.649004 14 B 70 -0.82260 -0.82260 "DA  " " O1P" 8 0 FF2E2E "" "" 70 "" -5.9137244 -2.0176594 -0.63830113 1 20 325 325 1 0 4 325 325 "CCD mismatch" <>
    326 2 -0.59372449 -4.507504 4.8852692 14 B 24 0.46390 0.46390 "DA  " " C2 " 6 0 808080 "" "" 24 "" -1.0270545 9.707943 -0.15806369 1 17.18 326 326 1 1 4 326 326 "CCD mismatch" <>
    327 41 -1.2284757 -5.3730745 4.7657657 14 B 21 0.06910 0.06910 "DA  " " H2 " 1 0 FFFFFF "" "" 21 "" 18.015327 -2.7335026 -11.188907 1 20 327 327 1 0 4 327 327 "CCD mismatch" <>
    328 3 2.5467701 -3.2676852 8.984375 14 B 24 -0.08810 -0.08810 "DA  " " C2'" 6 0 808080 "" "" 24 "" -11.284278 5.2197576 -5.9322715 1 22.14 328 328 1 2 4 328 328 "CCD mismatch" <>
    329 41 2.7090831 -4.3105164 8.7118711 14 B 21 0.06000 0.06000 "DA  " 1H2' 1 0 FFFFFF "" "" 21 "" -5.2460556 2.478971 8.1528912 1 20 329 329 1 0 4 329 329 "CCD mismatch" <>
    330 41 3.3263855 -2.596596 8.6239014 14 B 21 0.06000 0.06000 "DA  " 2H2' 1 0 FFFFFF "" "" 21 "" -3.2993865 -7.2474499 -11.872943 1 20 330 330 1 0 4 330 330 "CCD mismatch" <>
    331 18 3.9862554 2.2533157 10.198266 14 B 70 -0.82260 -0.82260 "DA  " " O2P" 8 -1 FF2E2E "" "" 70 "" 0.97009128 4.2926979 7.4662104 1 20 331 331 1 0 4 331 331 "CCD mismatch" <>
    332 25 -0.1633099 -4.1535115 6.1090851 14 B 38 -0.65440 -0.65440 "DA  " " N3 " 7 0 2E2EFF "" "" 38 "" 4.5940251 -0.54306537 -9.384408 1 14.03 332 332 1 0 4 332 332 "CCD mismatch" <>
    333 41 3.2365429 -2.6091499 11.029982 14 B 21 0.06000 0.06000 "DA  " " H3'" 1 0 FFFFFF "" "" 21 "" 11.90689 -23.724014 -10.899243 1 20 333 333 1 0 4 333 333 "CCD mismatch" <>
    334 3 2.3428295 -2.9889331 10.534862 14 B 24 0.05490 0.05490 "DA  " " C3'" 6 0 808080 "" "" 24 "" -0.19212677 1.4587089 -8.3764925 1 19.8 334 334 1 1 4 334 334 "CCD mismatch" <>
    335 16 1.8846345 -4.1481605 11.226173 14 B 70 -0.48840 -0.48840 "DA  " " O3'" 8 0 FF2E2E "" "" 70 "" -1.2172281 -7.3738346 -4.1823978 1 19.32 335 335 1 0 4 335 335 "CCD mismatch" <>
    336 2 0.69376057 -3.0972059 5.9756269 14 B 24 0.44530 0.44530 "DA  " " C4 " 6 0 808080 "" "" 24 "" 4.5983472 2.5101826 -0.067632876 1 12.01 336 336 1 0 4 336 336 "CCD mismatch" <>
    337 41 0.27675918 -2.2025917 10.997067 14 B 21 0.03000 0.03000 "DA  " " H4'" 1 0 FFFFFF "" "" 21 "" -19.558691 16.213648 -14.133334 1 20 337 337 1 0 4 337 337 "CCD mismatch" <>
    338 16 0.88139737 -1.7032664 9.1216145 14 B 70 -0.38710 -0.38710 "DA  " " O4'" 8 0 FF2E2E "" "" 70 "" 2.2273624 -2.8416617 2.069679 1 17.82 338 338 1 0 4 338 338 "CCD mismatch" <>
    339 3 1.2203094 -1.9242275 10.527679 14 B 24 0.23200 0.23200 "DA  " " C4'" 6 0 808080 "" "" 24 "" -7.9395766 -0.60033303 -0.74820614 1 15.05 339 339 1 1 4 339 339 "CCD mismatch" <>
    340 2 1.0654806 -2.3874521 4.9003954 14 B 24 0.12850 0.12850 "DA  " " C5 " 6 0 808080 "" "" 24 "" -4.2011194 4.2808928 -3.2475941 1 12.95 340 340 1 0 4 340 340 "CCD mismatch" <>
    341 16 2.6504219 0.11519908 10.582526 14 B 70 -0.48840 -0.48840 "DA  " " O5'" 8 0 FF2E2E "" "" 70 "" -3.9148219 2.5896449 -1.6159681 1 15.14 341 341 1 0 4 341 341 "CCD mismatch" <>
    342 3 1.5799041 -0.58527261 11.225654 14 B 24 -0.00510 -0.00510 "DA  " " C5'" 6 0 808080 "" "" 24 "" -2.487159 -3.7418795 -3.7514508 1 17.46 342 342 1 2 4 342 342 "CCD mismatch" <>
    343 41 1.8676343 -0.82908249 12.248336 14 B 21 0.06000 0.06000 "DA  " 1H5' 1 0 FFFFFF "" "" 21 "" 30.568159 19.294273 -7.5596223 1 20 343 343 1 0 4 343 343 "CCD mismatch" <>
    344 41 0.6035459 -0.10080829 11.2148 14 B 21 0.06000 0.06000 "DA  " 2H5' 1 0 FFFFFF "" "" 21 "" -7.9715843 -14.765926 -2.463433 1 20 344 344 1 0 4 344 344 "CCD mismatch" <>
    345 25 0.66455877 -2.3846457 2.4663315 14 B 38 -0.80170 -0.80170 "DA  " " N6 " 7 0 2E2EFF "" "" 38 "" -0.81725574 -2.4043813 -2.0963933 1 16.83 345 345 1 2 4 345 345 "CCD mismatch" <>
    346 2 0.52315742 -2.8944356 3.6974044 14 B 24 0.52190 0.52190 "DA  " " C6 " 6 0 808080 "" "" 24 "" 3.0402062 -0.94873011 -3.1323769 1 14.1 346 346 1 0 4 346 346 "CCD mismatch" <>
    347 43 0.24605955 -3.0908272 1.8778896 14 B 21 0.38190 0.38190 "DA  " " H61" 1 0 FFFFFF "" "" 21 "" 17.985846 -3.5415239 -14.10449 1 20 347 347 1 0 4 347 347 "CCD mismatch" <>
    348 43 0.29047763 -1.4465393 2.4776647 14 B 21 0.38190 0.38190 "DA  " " H62" 1 0 FFFFFF "" "" 21 "" 2.9046938 -0.99019414 3.6955369 1 20 348 348 1 0 4 348 348 "CCD mismatch" <>
    349 25 1.8347738 -1.2742763 5.1522946 14 B 38 -0.57500 -0.57500 "DA  " " N7 " 7 0 2E2EFF "" "" 38 "" -0.32650489 -4.5943041 -0.37953421 1 13.26 349 349 1 0 4 349 349 "CCD mismatch" <>
    350 2 2.0224059 -1.3758116 6.4411535 14 B 24 0.17490 0.17490 "DA  " " C8 " 6 0 808080 "" "" 24 "" 0.36467147 -0.16638061 -2.6285737 1 16.9 350 350 1 1 4 350 350 "CCD mismatch" <>
    351 41 2.4886956 -0.61177123 7.0454836 14 B 21 0.16840 0.16840 "DA  " " H8 " 1 0 FFFFFF "" "" 21 "" -14.093965 2.2215688 5.5084248 1 20 351 351 1 0 4 351 351 "CCD mismatch" <>
    352 25 1.3043804 -2.4314775 6.9922242 14 B 38 -0.31060 -0.31060 "DA  " " N9 " 7 0 2E2EFF "" "" 38 "" -0.54513776 1.5693266 5.1129007 1 14.64 352 352 1 0 4 352 352 "CCD mismatch" <>
    353 107 3.0457008 -5.4158645 11.48294 15 B 101 1.33020 1.33020 "DT  " " P  " 15 0 CC0066 "" "" 101 "" 5.5121293 -3.5326173 -2.7358203 1 28.8 353 353 1 0 4 353 353 "CCD mismatch" <>
    354 41 4.4715629 -2.580344 5.4580193 15 B 21 0.08430 0.08430 "DT  " "1HM " 1 0 FFFFFF "" "" 21 "" -0.044563521 10.434106 7.892755 0 99 354 354 1 0 4 354 354 "CCD mismatch" <>
    355 41 5.9330907 -3.5556853 5.31354 15 B 21 0.08430 0.08430 "DT  " "2HM " 1 0 FFFFFF "" "" 21 "" -10.848392 27.311468 -11.464763 0 99 355 355 1 0 4 355 355 "CCD mismatch" <>
    356 41 5.0120735 -3.454087 6.8439345 15 B 21 0.08430 0.08430 "DT  " "3HM " 1 0 FFFFFF "" "" 21 "" -3.4923127 7.3648734 2.3975446 0 99 356 356 1 0 4 356 356 "CCD mismatch" <>
    357 25 2.7500429 -6.7345781 5.7617574 15 B 38 -0.39930 -0.39930 "DT  " " N1 " 7 0 2E2EFF "" "" 38 "" -0.81506532 -2.8716376 8.4031134 1 27.42 357 357 1 0 4 357 357 "CCD mismatch" <>
    358 41 1.8556664 -8.5043306 6.1291304 15 B 21 0.03740 0.03740 "DT  " " H1'" 1 0 FFFFFF "" "" 21 "" -0.60867023 2.9531763 3.212811 1 20 358 358 1 0 4 358 358 "CCD mismatch" <>
    359 3 2.3713014 -7.749907 6.7233224 15 B 24 0.40970 0.40970 "DT  " " C1'" 6 0 808080 "" "" 24 "" -2.6640515 4.1208177 3.5139499 1 22.17 359 359 1 1 4 359 359 "CCD mismatch" <>
    360 15 2.5093591 -6.1412349 12.703049 15 B 70 -0.82260 -0.82260 "DT  " " O1P" 8 0 FF2E2E "" "" 70 "" 3.5930533 -1.4420825 -6.5664964 1 20 360 360 1 0 4 360 360 "CCD mismatch" <>
    361 15 1.2182059 -7.3713355 4.1657019 15 B 70 -0.56750 -0.56750 "DT  " " O2 " 8 0 FF2E2E "" "" 70 "" -6.1258931 -1.669848 -2.0533333 1 18.4 361 361 1 0 4 361 361 "CCD mismatch" <>
    362 2 2.1291342 -6.6292715 4.5686102 15 B 24 0.72550 0.72550 "DT  " " C2 " 6 0 808080 "" "" 24 "" 3.8925288 -6.5373387 -3.8886168 1 21.32 362 362 1 0 4 362 362 "CCD mismatch" <>
    363 3 3.4218664 -8.4919319 7.5356278 15 B 24 -0.08810 -0.08810 "DT  " " C2'" 6 0 808080 "" "" 24 "" 1.4095491 8.198678 -3.1993291 1 26.62 363 363 1 2 4 363 363 "CCD mismatch" <>
    364 41 3.9059527 -9.2905169 6.9734721 15 B 21 0.06000 0.06000 "DT  " 1H2' 1 0 FFFFFF "" "" 21 "" 8.1359406 -7.1342187 24.374468 1 20 364 364 1 0 4 364 364 "CCD mismatch" <>
    365 41 4.0720005 -7.7429223 7.9877424 15 B 21 0.06000 0.06000 "DT  " 2H2' 1 0 FFFFFF "" "" 21 "" 4.8527303 1.3891698 3.13061 1 20 365 365 1 0 4 365 365 "CCD mismatch" <>
    366 18 4.4365177 -4.8239851 11.478968 15 B 70 -0.82260 -0.82260 "DT  " " O2P" 8 -1 FF2E2E "" "" 70 "" -1.9208715 -6.0673227 2.7161415 1 20 366 366 1 0 4 366 366 "CCD mismatch" <>
    367 43 2.254847 -5.6133122 2.8308637 15 B 21 0.31660 0.31660 "DT  " " H3 " 1 0 FFFFFF "" "" 21 "" -18.732216 -29.957939 11.843006 1 20 367 367 1 0 4 367 367 "CCD mismatch" <>
    368 25 2.6564605 -5.706986 3.7528348 15 B 38 -0.49600 -0.49600 "DT  " " N3 " 7 0 2E2EFF "" "" 38 "" 1.4057627 3.6518855 6.4856267 1 17.57 368 368 1 1 4 368 368 "CCD mismatch" <>
    369 3 2.439846 -8.8702078 8.7260962 15 B 24 0.05490 0.05490 "DT  " " C3'" 6 0 808080 "" "" 24 "" -4.6712189 -3.1921554 -0.9949187 1 28.5 369 369 1 1 4 369 369 "CCD mismatch" <>
    370 16 1.9132448 -10.16188 8.3302898 15 B 70 -0.48840 -0.48840 "DT  " " O3'" 8 0 FF2E2E "" "" 70 "" -0.57013398 2.015317 -5.4154234 1 39.73 370 370 1 0 4 370 370 "CCD mismatch" <>
    371 41 2.9552524 -8.8369627 9.6859694 15 B 21 0.06000 0.06000 "DT  " " H3'" 1 0 FFFFFF "" "" 21 "" -0.71064687 1.467361 -3.282937 1 20 371 371 1 0 4 371 371 "CCD mismatch" <>
    372 2 3.5101159 -4.7197838 4.0446568 15 B 24 0.64830 0.64830 "DT  " " C4 " 6 0 808080 "" "" 24 "" 1.2122257 1.2554355 -3.3945532 1 12.1 372 372 1 0 4 372 372 "CCD mismatch" <>
    373 15 3.7823052 -3.940083 3.1684864 15 B 70 -0.55680 -0.55680 "DT  " " O4 " 8 0 FF2E2E "" "" 70 "" -1.4083004 -5.5251408 3.0514681 1 13.72 373 373 1 0 4 373 373 "CCD mismatch" <>
    374 41 0.31192824 -8.1864729 8.7904587 15 B 21 0.03000 0.03000 "DT  " " H4'" 1 0 FFFFFF "" "" 21 "" -5.2958593 25.336138 -5.5700755 1 20 374 374 1 0 4 374 374 "CCD mismatch" <>
    375 16 1.4921651 -7.1255479 7.5448132 15 B 70 -0.38710 -0.38710 "DT  " " O4'" 8 0 FF2E2E "" "" 70 "" 2.9462636 -3.4921145 -5.9243975 1 23.77 375 375 1 0 4 375 375 "CCD mismatch" <>
    376 3 1.342254 -7.8377738 8.7201672 15 B 24 0.23200 0.23200 "DT  " " C4'" 6 0 808080 "" "" 24 "" 4.4260054 -1.8493788 2.0709648 1 26.4 376 376 1 1 4 376 376 "CCD mismatch" <>
    377 2 3.9763625 -4.6759863 5.4139738 15 B 24 -0.14940 -0.14940 "DT  " " C5 " 6 0 808080 "" "" 24 "" -1.824753 -5.3521857 3.9346335 1 18.42 377 377 1 0 4 377 377 "CCD mismatch" <>
    378 16 2.7472477 -6.3917384 10.126019 15 B 70 -0.48840 -0.48840 "DT  " " O5'" 8 0 FF2E2E "" "" 70 "" 4.4300084 -1.6508354 -4.333519 1 32.26 378 378 1 0 4 378 378 "CCD mismatch" <>
    379 3 1.4563234 -7.0006452 9.9228354 15 B 24 -0.00510 -0.00510 "DT  " " C5'" 6 0 808080 "" "" 24 "" 5.0482683 -3.2892742 -4.0809007 1 25.68 379 379 1 2 4 379 379 "CCD mismatch" <>
    380 41 1.1697428 -7.5044007 10.845984 15 B 21 0.06000 0.06000 "DT  " 1H5' 1 0 FFFFFF "" "" 21 "" -5.2492909 5.755301 -2.3420908 1 20 380 380 1 0 4 380 380 "CCD mismatch" <>
    381 41 0.81310076 -6.1341295 9.7694998 15 B 21 0.06000 0.06000 "DT  " 2H5' 1 0 FFFFFF "" "" 21 "" -0.51216149 -5.4388909 7.096581 1 20 381 381 1 0 4 381 381 "CCD mismatch" <>
    382 3 4.9386635 -3.5182905 5.7583108 15 B 24 -0.20150 -0.20150 "DT  " " C5M" 6 0 808080 "" "" 24 "" -5.3561897 6.0939679 2.5987475 0 99 382 382 1 3 4 382 382 "CCD mismatch" <>
    383 41 3.7305033 -5.7627993 7.2932377 15 B 21 0.17980 0.17980 "DT  " " H6 " 1 0 FFFFFF "" "" 21 "" -2.0088215 -19.833729 -4.6862779 1 20 383 383 1 0 4 383 383 "CCD mismatch" <>
    384 2 3.551796 -5.6773853 6.2315559 15 B 24 -0.04450 -0.04450 "DT  " " C6 " 6 0 808080 "" "" 24 "" -6.4097819 7.9214244 -1.7125415 1 17.04 384 384 1 1 4 384 384 "CCD mismatch" <>
    385 107 2.0809717 -11.428445 9.393836 16 B 101 1.33020 1.33020 "DA  " " P  " 15 0 CC0066 "" "" 101 "" 2.027298 -5.1949816 0.51734298 1 34.8 385 385 1 0 4 385 385 "CCD mismatch" <>
    386 25 3.8916857 -9.4175386 0.96474034 16 B 38 -0.65540 -0.65540 "DA  " " N1 " 7 0 2E2EFF "" "" 38 "" 3.1834357 -6.1037612 1.1000997 1 9.81 386 386 1 0 4 386 386 "CCD mismatch" <>
    387 3 1.8966501 -12.539474 4.7467942 16 B 24 0.37910 0.37910 "DA  " " C1'" 6 0 808080 "" "" 24 "" -8.9162931 6.1610656 -6.0857849 1 21.52 387 387 1 1 4 387 387 "CCD mismatch" <>
    388 41 1.3139728 -12.720703 3.84361 16 B 21 0.03740 0.03740 "DA  " " H1'" 1 0 FFFFFF "" "" 21 "" -5.5789151 2.0844154 -7.4208741 1 20 388 388 1 0 4 388 388 "CCD mismatch" <>
    389 15 0.93223113 -11.474749 10.397165 16 B 70 -0.82260 -0.82260 "DA  " " O1P" 8 0 FF2E2E "" "" 70 "" 9.1950417 -0.1166041 4.4458113 1 20 389 389 1 0 4 389 389 "CCD mismatch" <>
    390 2 2.9367828 -10.33599 0.89655077 16 B 24 0.46390 0.46390 "DA  " " C2 " 6 0 808080 "" "" 24 "" 6.3267274 0.8427285 3.9819882 1 14.96 390 390 1 1 4 390 390 "CCD mismatch" <>
    391 41 2.4001265 -10.569423 -0.011142655 16 B 21 0.06910 0.06910 "DA  " " H2 " 1 0 FFFFFF "" "" 21 "" -16.00646 4.8572412 16.153639 1 20 391 391 1 0 4 391 391 "CCD mismatch" <>
    392 3 2.4437432 -13.785816 5.2873173 16 B 24 -0.08810 -0.08810 "DA  " " C2'" 6 0 808080 "" "" 24 "" 6.2474661 -8.8900042 -1.9463027 1 22.34 392 392 1 2 4 392 392 "CCD mismatch" <>
    393 41 2.9476061 -14.348497 4.501431 16 B 21 0.06000 0.06000 "DA  " 1H2' 1 0 FFFFFF "" "" 21 "" -12.655356 -4.6329203 -17.113623 1 20 393 393 1 0 4 393 393 "CCD mismatch" <>
    394 41 3.2284198 -13.487817 5.982717 16 B 21 0.06000 0.06000 "DA  " 2H2' 1 0 FFFFFF "" "" 21 "" 13.496914 7.4967413 -17.148663 1 20 394 394 1 0 4 394 394 "CCD mismatch" <>
    395 18 3.4851973 -11.451866 9.8625259 16 B 70 -0.82260 -0.82260 "DA  " " O2P" 8 -1 FF2E2E "" "" 70 "" 1.0573571 6.1370802 3.6708171 1 20 395 395 1 0 4 395 395 "CCD mismatch" <>
    396 25 2.4838207 -11.106695 1.9085348 16 B 38 -0.65440 -0.65440 "DA  " " N3 " 7 0 2E2EFF "" "" 38 "" -3.6050994 3.669327 -1.3432503 1 13.91 396 396 1 0 4 396 396 "CCD mismatch" <>
    397 41 1.376927 -14.954544 6.8518324 16 B 21 0.06000 0.06000 "DA  " " H3'" 1 0 FFFFFF "" "" 21 "" -3.1179428 17.41012 17.687252 1 20 397 397 1 0 4 397 397 "CCD mismatch" <>
    398 3 1.2041678 -14.387452 5.9371419 16 B 24 0.05490 0.05490 "DA  " " C3'" 6 0 808080 "" "" 24 "" 10.125151 0.23728673 4.5391612 1 24.53 398 398 1 1 4 398 398 "CCD mismatch" <>
    399 16 0.47095945 -15.323324 5.1804285 16 B 70 -0.48840 -0.48840 "DA  " " O3'" 8 0 FF2E2E "" "" 70 "" 7.7770071 -3.0750968 -0.62900013 1 30.04 399 399 1 0 4 399 399 "CCD mismatch" <>
    400 2 3.1303871 -10.983271 3.0901933 16 B 24 0.44530 0.44530 "DA  " " C4 " 6 0 808080 "" "" 24 "" -6.0112 2.9644437 5.9083762 1 14.86 400 400 1 0 4 400 400 "CCD mismatch" <>
    401 41 -0.59213132 -13.239155 6.0398965 16 B 21 0.03000 0.03000 "DA  " " H4'" 1 0 FFFFFF "" "" 21 "" -2.4938712 16.117868 -5.339375 1 20 401 401 1 0 4 401 401 "CCD mismatch" <>
    402 16 1.0493962 -12.066036 5.6889663 16 B 70 -0.38710 -0.38710 "DA  " " O4'" 8 0 FF2E2E "" "" 70 "" 2.0242188 10.867152 -3.0298665 1 21.13 402 402 1 0 4 402 402 "CCD mismatch" <>
    403 3 0.43715936 -13.166905 6.3912482 16 B 24 0.23200 0.23200 "DA  " " C4'" 6 0 808080 "" "" 24 "" -2.4370587 0.15994121 -2.2243214 1 20.73 403 403 1 1 4 403 403 "CCD mismatch" <>
    404 2 4.2149286 -10.118388 3.2650809 16 B 24 0.12850 0.12850 "DA  " " C5 " 6 0 808080 "" "" 24 "" -4.8616743 -2.5764198 -3.9893034 1 14.23 404 404 1 0 4 404 404 "CCD mismatch" <>
    405 16 1.8242322 -12.738929 8.3639774 16 B 70 -0.48840 -0.48840 "DA  " " O5'" 8 0 FF2E2E "" "" 70 "" 3.1662896 -1.3872354 6.2650065 1 36.25 405 405 1 0 4 405 405 "CCD mismatch" <>
    406 3 0.47199932 -12.833736 7.9244947 16 B 24 -0.00510 -0.00510 "DA  " " C5'" 6 0 808080 "" "" 24 "" -1.8626133 1.2931848 -2.4149454 1 27.91 406 406 1 2 4 406 406 "CCD mismatch" <>
    407 41 -0.14918597 -13.44479 8.5793543 16 B 21 0.06000 0.06000 "DA  " 1H5' 1 0 FFFFFF "" "" 21 "" 6.0651498 -8.2695398 -3.8179271 1 20 407 407 1 0 4 407 407 "CCD mismatch" <>
    408 41 -0.020420296 -11.867085 8.0303564 16 B 21 0.06000 0.06000 "DA  " 2H5' 1 0 FFFFFF "" "" 21 "" -16.855125 -7.8179359 11.042868 1 20 408 408 1 0 4 408 408 "CCD mismatch" <>
    409 25 5.4432564 -8.2224188 2.2814155 16 B 38 -0.80170 -0.80170 "DA  " " N6 " 7 0 2E2EFF "" "" 38 "" 3.7208381 -3.9229672 -3.0663233 1 12.27 409 409 1 2 4 409 409 "CCD mismatch" <>
    410 2 4.5024724 -9.2823601 2.1469531 16 B 24 0.52190 0.52190 "DA  " " C6 " 6 0 808080 "" "" 24 "" -4.022418 -6.1688242 -3.3931956 1 10.1 410 410 1 0 4 410 410 "CCD mismatch" <>
    411 43 5.7135663 -7.7498393 1.4307112 16 B 21 0.38190 0.38190 "DA  " " H61" 1 0 FFFFFF "" "" 21 "" 1.8177177 3.9870679 0.72313195 1 20 411 411 1 0 4 411 411 "CCD mismatch" <>
    412 43 6.1462755 -8.3372688 2.997432 16 B 21 0.38190 0.38190 "DA  " " H62" 1 0 FFFFFF "" "" 21 "" 7.5172915 11.660788 -4.2941828 1 20 412 412 1 0 4 412 412 "CCD mismatch" <>
    413 25 4.808567 -10.28103 4.4906807 16 B 38 -0.57500 -0.57500 "DA  " " N7 " 7 0 2E2EFF "" "" 38 "" 2.1305516 -3.7009077 -2.5668173 1 18.45 413 413 1 0 4 413 413 "CCD mismatch" <>
    414 2 3.9350832 -11.053184 5.0756469 16 B 24 0.17490 0.17490 "DA  " " C8 " 6 0 808080 "" "" 24 "" -8.0585756 0.94991934 6.7729545 1 15.57 414 414 1 1 4 414 414 "CCD mismatch" <>
    415 41 4.0171742 -11.393827 6.0972266 16 B 21 0.16840 0.16840 "DA  " " H8 " 1 0 FFFFFF "" "" 21 "" 11.445716 -3.6059086 3.6865149 1 20 415 415 1 0 4 415 415 "CCD mismatch" <>
    416 25 2.8865931 -11.513127 4.3262601 16 B 38 -0.31060 -0.31060 "DA  " " N9 " 7 0 2E2EFF "" "" 38 "" 1.3548647 1.882161 -0.53632027 1 20.33 416 416 1 0 4 416 416 "CCD mismatch" <>
    417 107 1.2692304 -16.722988 4.5501814 17 B 101 1.33020 1.33020 "DT  " " P  " 15 0 CC0066 "" "" 101 "" 3.4364939 5.5913854 0.51173192 1 31.28 417 417 1 0 4 417 417 "CCD mismatch" <>
    418 41 6.0271544 -13.376151 4.9138651 17 B 21 0.08430 0.08430 "DT  " "1HM " 1 0 FFFFFF "" "" 21 "" 6.8410473 -9.4088259 -4.8941498 0 99 418 418 1 0 4 418 418 "CCD mismatch" <>
    419 41 7.1253953 -12.056701 4.9134259 17 B 21 0.08430 0.08430 "DT  " "2HM " 1 0 FFFFFF "" "" 21 "" -38.249397 7.8878798 5.5225043 0 99 419 419 1 0 4 419 419 "CCD mismatch" <>
    420 41 7.6411829 -13.666686 4.5226769 17 B 21 0.08430 0.08430 "DT  " "3HM " 1 0 FFFFFF "" "" 21 "" 1.626614 1.0235484 -9.0959702 0 99 420 420 1 0 4 420 420 "CCD mismatch" <>
    421 25 5.110631 -13.383398 0.96108001 17 B 38 -0.39930 -0.39930 "DT  " " N1 " 7 0 2E2EFF "" "" 38 "" 0.57256073 1.6363543 7.8900185 1 17.05 421 421 1 0 4 421 421 "CCD mismatch" <>
    422 41 3.9936872 -14.003883 -0.62485474 17 B 21 0.03740 0.03740 "DT  " " H1'" 1 0 FFFFFF "" "" 21 "" 13.773545 11.732827 5.254622 1 20 422 422 1 0 4 422 422 "CCD mismatch" <>
    423 3 4.1779466 -14.278797 0.41368696 17 B 24 0.40970 0.40970 "DT  " " C1'" 6 0 808080 "" "" 24 "" -0.45200878 -9.8360271 2.0690529 1 22.07 423 423 1 1 4 423 423 "CCD mismatch" <>
    424 15 0.16343869 -17.496756 3.8299327 17 B 70 -0.82260 -0.82260 "DT  " " O1P" 8 0 FF2E2E "" "" 70 "" 1.3880363 -7.1371503 1.7743779 1 20 424 424 1 0 4 424 424 "CCD mismatch" <>
    425 15 5.282856 -11.960706 -0.89745718 17 B 70 -0.56750 -0.56750 "DT  " " O2 " 8 0 FF2E2E "" "" 70 "" 7.0739264 -3.0639155 3.8332803 1 13.38 425 425 1 0 4 425 425 "CCD mismatch" <>
    426 2 5.609199 -12.329632 0.22583218 17 B 24 0.72550 0.72550 "DT  " " C2 " 6 0 808080 "" "" 24 "" -11.222843 -6.8580089 1.2359987 1 12.53 426 426 1 0 4 426 426 "CCD mismatch" <>
    427 3 4.5153513 -15.759973 0.51020086 17 B 24 -0.08810 -0.08810 "DT  " " C2'" 6 0 808080 "" "" 24 "" 3.5901787 5.8929925 -3.0681624 1 21.24 427 427 1 2 4 427 427 "CCD mismatch" <>
    428 41 5.2271423 -16.05666 -0.26014349 17 B 21 0.06000 0.06000 "DT  " 1H2' 1 0 FFFFFF "" "" 21 "" -7.8152475 13.550773 -16.555941 1 20 428 428 1 0 4 428 428 "CCD mismatch" <>
    429 41 4.9600902 -15.943292 1.4883124 17 B 21 0.06000 0.06000 "DT  " 2H2' 1 0 FFFFFF "" "" 21 "" 12.49943 12.88952 -5.8078384 1 20 429 429 1 0 4 429 429 "CCD mismatch" <>
    430 18 2.3040209 -17.331139 5.4644332 17 B 70 -0.82260 -0.82260 "DT  " " O2P" 8 -1 FF2E2E "" "" 70 "" 0.53016841 7.3918567 -5.3155122 1 20 430 430 1 0 4 430 430 "CCD mismatch" <>
    431 43 6.9583745 -10.828902 0.31290078 17 B 21 0.31660 0.31660 "DT  " " H3 " 1 0 FFFFFF "" "" 21 "" 0.70280951 -19.661943 -22.553514 1 20 431 431 1 0 4 431 431 "CCD mismatch" <>
    432 25 6.6141105 -11.637918 0.80996716 17 B 38 -0.49600 -0.49600 "DT  " " N3 " 7 0 2E2EFF "" "" 38 "" -1.08275 -5.5024428 -0.74446011 1 12.08 432 432 1 1 4 432 432 "CCD mismatch" <>
    433 3 3.2008252 -16.450039 0.53615224 17 B 24 0.05490 0.05490 "DT  " " C3'" 6 0 808080 "" "" 24 "" 2.4225624 0.6829173 7.1919322 1 30.05 433 433 1 1 4 433 433 "CCD mismatch" <>
    434 16 2.9937937 -17.014429 -0.77969724 17 B 70 -0.48840 -0.48840 "DT  " " O3'" 8 0 FF2E2E "" "" 70 "" 1.8569473 6.1667862 3.0971034 1 27.65 434 434 1 0 4 434 434 "CCD mismatch" <>
    435 41 3.0847239 -17.259655 1.2566664 17 B 21 0.06000 0.06000 "DT  " " H3'" 1 0 FFFFFF "" "" 21 "" 12.139048 -9.7049141 -2.9148097 1 20 435 435 1 0 4 435 435 "CCD mismatch" <>
    436 2 7.1858501 -11.842879 2.0104065 17 B 24 0.64830 0.64830 "DT  " " C4 " 6 0 808080 "" "" 24 "" 1.4571831 1.12659 8.0757332 1 10.59 436 436 1 0 4 436 436 "CCD mismatch" <>
    437 15 8.1108503 -11.149771 2.4137244 17 B 70 -0.55680 -0.55680 "DT  " " O4 " 8 0 FF2E2E "" "" 70 "" 1.1986289 -6.2710261 -4.5773401 1 14.74 437 437 1 0 4 437 437 "CCD mismatch" <>
    438 41 1.5796227 -15.077484 -0.0041048848 17 B 21 0.03000 0.03000 "DT  " " H4'" 1 0 FFFFFF "" "" 21 "" 9.4350271 -7.133307 -10.817498 1 20 438 438 1 0 4 438 438 "CCD mismatch" <>
    439 16 2.9929209 -14.118981 1.0873038 17 B 70 -0.38710 -0.38710 "DT  " " O4'" 8 0 FF2E2E "" "" 70 "" -0.66541183 4.3379626 -2.4633121 1 22.8 439 439 1 0 4 439 439 "CCD mismatch" <>
    440 3 2.18293 -15.293685 0.87758517 17 B 24 0.23200 0.23200 "DT  " " C4'" 6 0 808080 "" "" 24 "" -0.73654711 3.5347211 -1.2415318 1 24.73 440 440 1 1 4 440 440 "CCD mismatch" <>
    441 2 6.6151409 -12.894101 2.8418736 17 B 24 -0.14940 -0.14940 "DT  " " C5 " 6 0 808080 "" "" 24 "" -7.7977719 -1.7530478 -2.2469509 1 12.84 441 441 1 0 4 441 441 "CCD mismatch" <>
    442 16 2.1573629 -15.893223 3.2666802 17 B 70 -0.48840 -0.48840 "DT  " " O5'" 8 0 FF2E2E "" "" 70 "" -5.663269 -4.1806812 4.8843131 1 22.08 442 442 1 0 4 442 442 "CCD mismatch" <>
    443 3 1.3573987 -15.4391 2.1958826 17 B 24 -0.00510 -0.00510 "DT  " " C5'" 6 0 808080 "" "" 24 "" 2.4506259 4.8556976 5.7027054 1 17.52 443 443 1 2 4 443 443 "CCD mismatch" <>
    444 41 0.57202107 -16.135151 1.9012834 17 B 21 0.06000 0.06000 "DT  " 1H5' 1 0 FFFFFF "" "" 21 "" -1.58 7.2449894 10.802917 1 20 444 444 1 0 4 444 444 "CCD mismatch" <>
    445 41 0.911143 -14.515394 2.5642889 17 B 21 0.06000 0.06000 "DT  " 2H5' 1 0 FFFFFF "" "" 21 "" -19.152563 -3.0916512 -0.53909099 1 20 445 445 1 0 4 445 445 "CCD mismatch" <>
    446 3 6.8472052 -12.942125 4.3418193 17 B 24 -0.20150 -0.20150 "DT  " " C5M" 6 0 808080 "" "" 24 "" 1.2806119 1.832504 -4.3361783 0 99 446 446 1 3 4 446 446 "CCD mismatch" <>
    447 41 5.0667424 -14.399226 2.6978042 17 B 21 0.17980 0.17980 "DT  " " H6 " 1 0 FFFFFF "" "" 21 "" 11.891944 -0.46135545 -6.4927406 1 20 447 447 1 0 4 447 447 "CCD mismatch" <>
    448 2 5.5863366 -13.572698 2.2359846 17 B 24 -0.04450 -0.04450 "DT  " " C6 " 6 0 808080 "" "" 24 "" 8.6573219 5.0275736 -0.30831903 1 13.7 448 448 1 1 4 448 448 "CCD mismatch" <>
    449 107 3.7606113 -18.514799 -1.0934352 18 B 101 1.33020 1.33020 "DA  " " P  " 15 0 CC0066 "" "" 101 "" 1.8746693 -1.8982747 1.9519311 1 26.44 449 449 1 0 4 449 449 "CCD mismatch" <>
    450 25 11.482937 -12.34696 -0.092397436 18 B 38 -0.65540 -0.65540 "DA  " " N1 " 7 0 2E2EFF "" "" 38 "" -0.89131057 9.2261171 5.4033813 1 11.96 450 450 1 0 4 450 450 "CCD mismatch" <>
    451 3 7.7941709 -15.127224 -2.3294501 18 B 24 0.37910 0.37910 "DA  " " C1'" 6 0 808080 "" "" 24 "" 0.54548723 3.5276928 1.1928846 1 15.24 451 451 1 1 4 451 451 "CCD mismatch" <>
    452 41 7.7709122 -14.165658 -2.8422315 18 B 21 0.03740 0.03740 "DA  " " H1'" 1 0 FFFFFF "" "" 21 "" -9.8836241 6.5339322 7.3032227 1 20 452 452 1 0 4 452 452 "CCD mismatch" <>
    453 15 2.9411714 -19.313894 -2.0905354 18 B 70 -0.82260 -0.82260 "DA  " " O1P" 8 0 FF2E2E "" "" 70 "" -7.3805175 1.8461421 -0.62103975 1 20 453 453 1 0 4 453 453 "CCD mismatch" <>
    454 2 11.07237 -12.477737 -1.4043556 18 B 24 0.46390 0.46390 "DA  " " C2 " 6 0 808080 "" "" 24 "" 3.2868919 5.2475648 -6.5092945 1 13.27 454 454 1 1 4 454 454 "CCD mismatch" <>
    455 41 11.69334 -11.914432 -2.0851545 18 B 21 0.06910 0.06910 "DA  " " H2 " 1 0 FFFFFF "" "" 21 "" -5.902935 -13.253819 -30.199942 1 20 455 455 1 0 4 455 455 "CCD mismatch" <>
    456 3 8.5146627 -16.27684 -3.0187416 18 B 24 -0.08810 -0.08810 "DA  " " C2'" 6 0 808080 "" "" 24 "" 2.8677111 7.9048214 2.7729325 1 14.36 456 456 1 2 4 456 456 "CCD mismatch" <>
    457 41 9.2758942 -15.8019 -3.6376615 18 B 21 0.06000 0.06000 "DA  " 1H2' 1 0 FFFFFF "" "" 21 "" 3.7178187 -3.925554 -5.2597256 1 20 457 457 1 0 4 457 457 "CCD mismatch" <>
    458 41 8.9249048 -16.825096 -2.17067 18 B 21 0.06000 0.06000 "DA  " 2H2' 1 0 FFFFFF "" "" 21 "" 8.2517691 20.188414 8.1095123 1 20 458 458 1 0 4 458 458 "CCD mismatch" <>
    459 18 4.1936636 -19.182539 0.1736349 18 B 70 -0.82260 -0.82260 "DA  " " O2P" 8 -1 FF2E2E "" "" 70 "" -4.0910673 1.1490896 3.1130757 1 20 459 459 1 0 4 459 459 "CCD mismatch" <>
    460 25 10.060723 -13.160997 -1.9193772 18 B 38 -0.65440 -0.65440 "DA  " " N3 " 7 0 2E2EFF "" "" 38 "" -0.87049824 -1.9862227 2.4285448 1 12 460 460 1 0 4 460 460 "CCD mismatch" <>
    461 41 7.35113 -17.937695 -3.2253599 18 B 21 0.06000 0.06000 "DA  " " H3'" 1 0 FFFFFF "" "" 21 "" 8.5314083 11.285598 22.856119 1 20 461 461 1 0 4 461 461 "CCD mismatch" <>
    462 3 7.3229489 -16.96401 -3.714488 18 B 24 0.05490 0.05490 "DA  " " C3'" 6 0 808080 "" "" 24 "" 0.26291817 -1.1688247 -1.4599096 1 17.61 462 462 1 1 4 462 462 "CCD mismatch" <>
    463 16 7.3010211 -17.085321 -5.0979209 18 B 70 -0.48840 -0.48840 "DA  " " O3'" 8 0 FF2E2E "" "" 70 "" -0.35968742 2.6031027 -5.3703766 1 17.99 463 463 1 0 4 463 463 "CCD mismatch" <>
    464 2 9.4321108 -13.923404 -0.93343699 18 B 24 0.44530 0.44530 "DA  " " C4 " 6 0 808080 "" "" 24 "" -4.0813937 -0.42295879 0.14645058 1 11.85 464 464 1 0 4 464 464 "CCD mismatch" <>
    465 41 5.8430905 -15.480145 -4.0751982 18 B 21 0.03000 0.03000 "DA  " " H4'" 1 0 FFFFFF "" "" 21 "" 15.09792 10.614274 -1.7091795 1 20 465 465 1 0 4 465 465 "CCD mismatch" <>
    466 16 6.4632215 -15.544731 -2.0944786 18 B 70 -0.38710 -0.38710 "DA  " " O4'" 8 0 FF2E2E "" "" 70 "" 0.78918397 2.6403699 -4.1244965 1 16.57 466 466 1 0 4 466 466 "CCD mismatch" <>
    467 3 6.0681047 -16.195425 -3.2840927 18 B 24 0.23200 0.23200 "DA  " " C4'" 6 0 808080 "" "" 24 "" -1.9382993 -1.0815448 -7.4383659 1 18.64 467 467 1 1 4 467 467 "CCD mismatch" <>
    468 2 9.6798115 -13.834543 0.41672376 18 B 24 0.12850 0.12850 "DA  " " C5 " 6 0 808080 "" "" 24 "" -11.054222 5.010798 -8.8791027 1 12.43 468 468 1 0 4 468 468 "CCD mismatch" <>
    469 16 5.1712337 -17.956041 -1.903789 18 B 70 -0.48840 -0.48840 "DA  " " O5'" 8 0 FF2E2E "" "" 70 "" -4.0235891 -5.0735254 -1.0219644 1 19.68 469 469 1 0 4 469 469 "CCD mismatch" <>
    470 3 4.9309316 -17.082874 -2.9827793 18 B 24 -0.00510 -0.00510 "DA  " " C5'" 6 0 808080 "" "" 24 "" -0.79713261 -5.1892619 -5.2318716 1 18.89 470 470 1 2 4 470 470 "CCD mismatch" <>
    471 41 4.6717067 -17.709429 -3.8362026 18 B 21 0.06000 0.06000 "DA  " 1H5' 1 0 FFFFFF "" "" 21 "" -30.790522 -1.17182 0.9290446 1 20 471 471 1 0 4 471 471 "CCD mismatch" <>
    472 41 4.0828094 -16.420433 -2.8097043 18 B 21 0.06000 0.06000 "DA  " 2H5' 1 0 FFFFFF "" "" 21 "" 9.8882256 6.5079141 2.3588593 1 20 472 472 1 0 4 472 472 "CCD mismatch" <>
    473 25 11.063908 -12.86626 2.113548 18 B 38 -0.80170 -0.80170 "DA  " " N6 " 7 0 2E2EFF "" "" 38 "" 1.270812 9.4663334 -3.7921844 1 13.01 473 473 1 2 4 473 473 "CCD mismatch" <>
    474 2 10.7445 -12.999393 0.79468495 18 B 24 0.52190 0.52190 "DA  " " C6 " 6 0 808080 "" "" 24 "" 3.8503704 -0.039733883 0.57550466 1 12.08 474 474 1 0 4 474 474 "CCD mismatch" <>
    475 43 10.301812 -12.79543 2.7725582 18 B 21 0.38190 0.38190 "DA  " " H61" 1 0 FFFFFF "" "" 21 "" -8.8794861 11.998933 -15.802416 1 20 475 475 1 0 4 475 475 "CCD mismatch" <>
    476 43 11.811288 -12.220797 2.3254433 18 B 21 0.38190 0.38190 "DA  " " H62" 1 0 FFFFFF "" "" 21 "" -5.8908143 13.338025 9.6740656 1 20 476 476 1 0 4 476 476 "CCD mismatch" <>
    477 25 8.8742714 -14.615592 1.1409963 18 B 38 -0.57500 -0.57500 "DA  " " N7 " 7 0 2E2EFF "" "" 38 "" -5.5302691 -0.93613893 -0.9355585 1 13.59 477 477 1 0 4 477 477 "CCD mismatch" <>
    478 2 8.1602049 -15.223554 0.16565607 18 B 24 0.17490 0.17490 "DA  " " C8 " 6 0 808080 "" "" 24 "" -4.1853685 -2.0264511 2.7075863 1 11.1 478 478 1 1 4 478 478 "CCD mismatch" <>
    479 41 7.3290639 -15.905689 0.26711774 18 B 21 0.16840 0.16840 "DA  " " H8 " 1 0 FFFFFF "" "" 21 "" 0.0061058402 -8.8323708 -8.7138996 1 20 479 479 1 0 4 479 479 "CCD mismatch" <>
    480 25 8.3875427 -14.730947 -1.0393673 18 B 38 -0.31060 -0.31060 "DA  " " N9 " 7 0 2E2EFF "" "" 38 "" 11.076556 0.8198626 -2.5248842 1 13.5 480 480 1 0 4 480 480 "CCD mismatch" <>
    481 107 8.0180979 -18.483624 -5.7653832 19 B 101 1.33020 1.33020 "DC  " " P  " 15 0 CC0066 "" "" 101 "" 3.9371104 -0.90671998 2.922029 1 16.01 481 481 1 0 4 481 481 "CCD mismatch" <>
    482 25 12.437358 -16.507195 -3.3192527 19 B 38 -0.27260 -0.27260 "DC  " " N1 " 7 0 2E2EFF "" "" 38 "" -3.8701084 0.15090998 -6.7159886 1 11.5 482 482 1 0 4 482 482 "CCD mismatch" <>
    483 3 12.555534 -16.535788 -4.8070745 19 B 24 0.33590 0.33590 "DC  " " C1'" 6 0 808080 "" "" 24 "" 4.4139218 -2.5066264 -3.4669621 1 13.12 483 483 1 1 4 483 483 "CCD mismatch" <>
    484 41 13.557746 -16.153837 -5.0014472 19 B 21 0.03740 0.03740 "DC  " " H1'" 1 0 FFFFFF "" "" 21 "" 6.9264832 -10.428319 -6.0784092 1 20 484 484 1 0 4 484 484 "CCD mismatch" <>
    485 15 7.44383 -18.747694 -7.0978427 19 B 70 -0.82260 -0.82260 "DC  " " O1P" 8 0 FF2E2E "" "" 70 "" -9.9556971 -0.87042135 2.8458014 1 20 485 485 1 0 4 485 485 "CCD mismatch" <>
    486 15 13.590448 -14.582918 -3.3052983 19 B 70 -0.59850 -0.59850 "DC  " " O2 " 8 0 FF2E2E "" "" 70 "" 2.6117175 3.988297 -3.2005453 1 14.86 486 486 1 0 4 486 486 "CCD mismatch" <>
    487 2 13.079035 -15.503299 -2.6749647 19 B 24 0.82110 0.82110 "DC  " " C2 " 6 0 808080 "" "" 24 "" 1.481763 1.734892 -2.6187923 1 11.83 487 487 1 0 4 487 487 "CCD mismatch" <>
    488 3 12.598264 -17.888832 -5.4850559 19 B 24 -0.08810 -0.08810 "DC  " " C2'" 6 0 808080 "" "" 24 "" -8.2823563 -4.2626452 -2.6859202 1 10.26 488 488 1 2 4 488 488 "CCD mismatch" <>
    489 41 13.593248 -18.327381 -5.4090319 19 B 21 0.06000 0.06000 "DC  " 1H2' 1 0 FFFFFF "" "" 21 "" -6.7000203 0.81348926 5.886941 1 20 489 489 1 0 4 489 489 "CCD mismatch" <>
    490 41 11.798386 -18.599802 -5.2781372 19 B 21 0.06000 0.06000 "DC  " 2H2' 1 0 FFFFFF "" "" 21 "" -13.076021 -1.5342518 -11.841822 1 20 490 490 1 0 4 490 490 "CCD mismatch" <>
    491 18 8.0634747 -19.57003 -4.7291741 19 B 70 -0.82260 -0.82260 "DC  " " O2P" 8 -1 FF2E2E "" "" 70 "" 3.1720741 -3.0729237 0.16892222 1 20 491 491 1 0 4 491 491 "CCD mismatch" <>
    492 25 13.080385 -15.499363 -1.2443345 19 B 38 -0.74470 -0.74470 "DC  " " N3 " 7 0 2E2EFF "" "" 38 "" 2.4832597 -5.5791698 2.3786438 1 10.91 492 492 1 0 4 492 492 "CCD mismatch" <>
    493 41 11.88984 -18.060053 -7.6258893 19 B 21 0.06000 0.06000 "DC  " " H3'" 1 0 FFFFFF "" "" 21 "" 6.1259346 -10.509244 2.7462611 1 20 493 493 1 0 4 493 493 "CCD mismatch" <>
    494 16 13.508944 -16.896492 -7.5969644 19 B 70 -0.66900 -0.66900 "DC  " " O3'" 8 0 FF2E2E "" "" 70 "" -2.528178 -1.7175672 2.2931297 1 11.97 494 494 1 1 4 494 494 "CCD mismatch" <>
    495 3 12.298542 -17.310558 -6.9481616 19 B 24 0.20500 0.20500 "DC  " " C3'" 6 0 808080 "" "" 24 "" -3.7707918 -5.4660611 3.1372485 1 10.49 495 495 1 1 4 495 495 "CCD mismatch" <>
    496 2 12.3692 -16.322325 -0.61609071 19 B 24 0.77240 0.77240 "DC  " " C4 " 6 0 808080 "" "" 24 "" 0.21306631 0.71980619 3.6420267 1 7.99 496 496 1 0 4 496 496 "CCD mismatch" <>
    497 25 12.307772 -16.182192 0.69247854 19 B 38 -0.94520 -0.94520 "DC  " " N4 " 7 0 2E2EFF "" "" 38 "" 5.1970453 -6.5625439 2.5021963 1 15.71 497 497 1 2 4 497 497 "CCD mismatch" <>
    498 3 11.242301 -16.269457 -6.70367 19 B 24 0.20100 0.20100 "DC  " " C4'" 6 0 808080 "" "" 24 "" -3.9221523 4.5987411 -5.0434499 1 11.52 498 498 1 1 4 498 498 "CCD mismatch" <>
    499 16 11.518721 -15.812588 -5.3852048 19 B 70 -0.38710 -0.38710 "DC  " " O4'" 8 0 FF2E2E "" "" 70 "" 2.9444981 -2.2137296 -5.5613713 1 11.57 499 499 1 0 4 499 499 "CCD mismatch" <>
    500 41 11.423007 -15.428422 -7.3730779 19 B 21 0.03000 0.03000 "DC  " " H4'" 1 0 FFFFFF "" "" 21 "" 9.2900362 3.1254156 -3.3279107 1 20 500 500 1 0 4 500 500 "CCD mismatch" <>
    501 43 11.628631 -16.634937 1.2873693 19 B 21 0.41610 0.41610 "DC  " " H41" 1 0 FFFFFF "" "" 21 "" 9.5401926 -2.5615366 10.505417 1 20 501 501 1 0 4 501 501 "CCD mismatch" <>
    502 43 12.765561 -15.361141 1.0618142 19 B 21 0.41610 0.41610 "DC  " " H42" 1 0 FFFFFF "" "" 21 "" 25.026472 -11.287192 -11.573164 1 20 502 502 1 0 4 502 502 "CCD mismatch" <>
    503 41 11.060369 -18.117601 -0.66340369 19 B 21 0.15980 0.15980 "DC  " " H5 " 1 0 FFFFFF "" "" 21 "" 4.5948725 6.0528011 -0.95902699 1 20 503 503 1 0 4 503 503 "CCD mismatch" <>
    504 2 11.658982 -17.402933 -1.2086606 19 B 24 -0.37830 -0.37830 "DC  " " C5 " 6 0 808080 "" "" 24 "" 3.9408703 3.6274118 -4.8560038 1 8.79 504 504 1 1 4 504 504 "CCD mismatch" <>
    505 3 9.7483702 -16.670019 -6.7842951 19 B 24 -0.00510 -0.00510 "DC  " " C5'" 6 0 808080 "" "" 24 "" 3.8959703 -2.6864326 -1.1583396 1 16.46 505 505 1 2 4 505 505 "CCD mismatch" <>
    506 16 9.6423912 -17.894531 -6.000545 19 B 70 -0.48840 -0.48840 "DC  " " O5'" 8 0 FF2E2E "" "" 70 "" -8.3857288 -12.400947 -3.4145746 1 14.28 506 506 1 0 4 506 506 "CCD mismatch" <>
    507 41 9.4364042 -16.88088 -7.8071852 19 B 21 0.06000 0.06000 "DC  " 1H5' 1 0 FFFFFF "" "" 21 "" -7.3719816 5.7830052 0.53230166 1 20 507 507 1 0 4 507 507 "CCD mismatch" <>
    508 41 9.2007771 -15.838494 -6.3406677 19 B 21 0.06000 0.06000 "DC  " 2H5' 1 0 FFFFFF "" "" 21 "" 12.08847 -0.48769259 4.832818 1 20 508 508 1 0 4 508 508 "CCD mismatch" <>
    509 2 11.698659 -17.426455 -2.5532558 19 B 24 -0.05680 -0.05680 "DC  " " C6 " 6 0 808080 "" "" 24 "" 5.7574172 -6.4809899 -3.6892095 1 13.94 509 509 1 1 4 509 509 "CCD mismatch" <>
    510 41 11.23412 -18.211779 -3.1310747 19 B 21 0.19250 0.19250 "DC  " " H6 " 1 0 FFFFFF "" "" 21 "" 15.677565 -7.2975268 -10.554811 1 20 510 510 1 0 4 510 510 "CCD mismatch" <>
    511 15 -1.8171153 -10.453142 6.1312375 1 " " 70 -0.49103 -0.49103 "RES " " O1 " 8 0 FF2E2E "" %UT 70 "" -1.1924627 -6.2560353 -2.5995917 1 <> 511 511 1 0 4 515 515 "CCD mismatch" 1
    512 2 -2.2686849 -7.1348448 8.2150698 1 " " 10 0.42090 0.42090 "RES " " C1 " 6 0 1EE11E "" %UT 10 "" -4.1678667 -4.128768 -7.240809 1 <> 512 512 1 0 4 516 516 "CCD mismatch" 1
    513 31 -1.7892826 -5.9007988 8.1582251 1 " " 38 -0.62969 -0.62969 "RES " " N1 " 7 1 2E2EFF "" %UT 38 +1 2.8571243 -1.566982 4.4632225 1 <> 513 513 1 2 4 517 517 "CCD mismatch" 1
    514 2 0.53165752 -12.896253 -1.5344418 1 " " 10 -0.02092 -0.02092 "RES " " C10" 6 0 1EE11E "" %UT 10 "" -5.0874362 3.8485389 -3.1819725 1 <> 514 514 1 0 4 518 518 "CCD mismatch" 1
    515 25 8.9498901 -11.269255 -5.3034539 1 " " 38 -0.60120 -0.60120 "RES " " N10" 7 0 2E2EFF "" %UT 38 "" 6.4137559 0.52611905 -1.6396006 1 <> 515 515 1 1 4 519 519 "CCD mismatch" 1
    516 31 11.365733 -13.193986 -4.6954689 1 " " 38 -0.48933 -0.48933 "RES " " N11" 7 1 2E2EFF "" %UT 38 +1 -0.80741525 6.2956166 2.6441805 1 <> 516 516 1 2 4 521 521 "CCD mismatch" 1
    517 2 1.763453 -12.875488 -2.1625643 1 " " 10 -0.15437 -0.15437 "RES " " C11" 6 0 1EE11E "" %UT 10 "" -4.2127743 0.82348675 4.1421514 1 <> 517 517 1 1 4 522 522 "CCD mismatch" 1
    518 2 1.6318206 -13.158491 -3.5087357 1 " " 10 -0.21851 -0.21851 "RES " " C12" 6 0 1EE11E "" %UT 10 "" 6.6821413 0.26206926 1.5279402 1 <> 518 518 1 0 4 525 525 "CCD mismatch" 1
    519 25 12.152742 -12.13944 -6.5864758 1 " " 38 -0.48933 -0.48933 "RES " " N12" 7 0 2E2EFF "" %UT 38 "" 0.11074775 0.49211827 3.6511869 1 <> 519 519 1 2 4 526 526 "CCD mismatch" 1
    520 3 -0.30386221 -13.947319 -5.0033007 1 " " 10 -0.14060 -0.14060 "RES " " C13" 6 0 1EE11E "" %UT 10 "" -4.6846943 -7.0838122 -2.4534135 1 <> 520 520 1 3 4 529 529 "CCD mismatch" 1
    521 2 -0.36437899 -13.198057 -2.5181074 1 " " 10 -0.28130 -0.28130 "RES " " C14" 6 0 1EE11E "" %UT 10 "" 2.1552238 4.3085742 0.6370002 1 <> 521 521 1 1 4 533 533 "CCD mismatch" 1
    522 2 2.694921 -13.386257 -4.4522471 1 " " 10 0.45632 0.45632 "RES " " C15" 6 0 1EE11E "" %UT 10 "" -4.096827 5.6712079 -5.5481558 1 <> 522 522 1 0 4 535 535 "CCD mismatch" 1
    523 2 4.942842 -12.672311 -5.1717105 1 " " 10 0.00308 0.00308 "RES " " C16" 6 0 1EE11E "" %UT 10 "" 6.30409 6.0173874 9.8564892 1 <> 523 523 1 0 4 536 536 "CCD mismatch" 1
    524 2 6.206964 -12.046498 -5.026094 1 " " 10 -0.12995 -0.12995 "RES " " C17" 6 0 1EE11E "" %UT 10 "" 5.2179108 -6.4749293 2.2437732 1 <> 524 524 1 1 4 537 537 "CCD mismatch" 1
    525 2 7.0956879 -12.478683 -5.9895816 1 " " 10 -0.25326 -0.25326 "RES " " C18" 6 0 1EE11E "" %UT 10 "" -2.3094637 -1.6074156 -1.5972555 1 <> 525 525 1 0 4 539 539 "CCD mismatch" 1
    526 2 5.1127772 -13.308511 -6.375123 1 " " 10 -0.25834 -0.25834 "RES " " C19" 6 0 1EE11E "" %UT 10 "" 3.4058144 7.7301545 8.7573843 1 <> 526 526 1 1 4 540 540 "CCD mismatch" 1
    527 3 -1.559212 -7.948349 5.9610496 1 " " 10 -0.08549 -0.08549 "RES " " C2 " 6 0 1EE11E "" %UT 10 "" 0.20379724 4.0557051 5.9314075 1 <> 527 527 1 2 4 542 542 "CCD mismatch" 1
    528 15 -1.8050854 -13.4958 -0.0025980284 1 " " 70 -0.47408 -0.47408 "RES " " O2 " 8 0 FF2E2E "" %UT 70 "" 1.9247297 2.5138302 3.2773218 1 <> 528 528 1 0 4 543 543 "CCD mismatch" 1
    529 25 -2.9103811 -7.4315839 9.3027782 1 " " 38 -0.62969 -0.62969 "RES " " N2 " 7 0 2E2EFF "" %UT 38 "" -0.55543077 7.8768201 -0.11811258 1 <> 529 529 1 2 4 544 544 "CCD mismatch" 1
    530 3 6.8775663 -14.001179 -7.9139123 1 " " 10 -0.13677 -0.13677 "RES " " C20" 6 0 1EE11E "" %UT 10 "" 2.5650361 9.8304863 -3.8915689 1 <> 530 530 1 3 4 545 545 "CCD mismatch" 1
    531 2 8.5116282 -12.22861 -6.1185131 1 " " 10 0.49613 0.49613 "RES " " C21" 6 0 1EE11E "" %UT 10 "" 0.91513354 2.9257154 -1.6127231 1 <> 531 531 1 0 4 550 550 "CCD mismatch" 1
    532 3 10.438311 -10.988026 -5.1625252 1 " " 10 0.10641 0.10641 "RES " " C22" 6 0 1EE11E "" %UT 10 "" 2.775269 -2.0840921 -6.0172648 1 <> 532 532 1 2 4 552 552 "CCD mismatch" 1
    533 2 11.352864 -12.100062 -5.4837165 1 " " 10 0.32534 0.32534 "RES " " C23" 6 0 1EE11E "" %UT 10 "" 0.9061895 2.0226462 5.2982006 1 <> 533 533 1 0 4 555 555 "CCD mismatch" 1
    534 2 -1.5916048 -9.4381237 5.4426966 1 " " 10 0.45633 0.45633 "RES " " C3 " 6 0 1EE11E "" %UT 10 "" -1.4598981 -0.67156041 -10.197544 1 <> 534 534 1 0 4 556 556 "CCD mismatch" 1
    535 25 -2.2257931 -8.0581579 7.2475467 1 " " 38 -0.19491 -0.19491 "RES " " N3 " 7 0 2E2EFF "" %UT 38 "" 6.3052998 4.5379624 3.2126949 1 <> 535 535 1 1 4 557 557 "CCD mismatch" 1
    536 15 2.651247 -14.268724 -5.3434749 1 " " 70 -0.47673 -0.47673 "RES " " O3 " 8 0 FF2E2E "" %UT 70 "" -3.9288509 -2.2833664 -4.2421165 1 <> 536 536 1 0 4 558 558 "CCD mismatch" 1
    537 15 9.2259283 -12.819981 -6.9059062 1 " " 70 -0.49187 -0.49187 "RES " " O4 " 8 0 FF2E2E "" %UT 70 "" 4.4777331 0.70646542 1.380607 1 <> 537 537 1 0 4 560 560 "CCD mismatch" 1
    538 2 -1.2463487 -10.760535 3.4119561 1 " " 10 -0.05752 -0.05752 "RES " " C4 " 6 0 1EE11E "" %UT 10 "" -1.1633184 -1.1044689 0.87640154 1 <> 538 538 1 0 4 561 561 "CCD mismatch" 1
    539 25 -1.2028513 -9.5800495 4.1431742 1 " " 38 -0.28199 -0.28199 "RES " " N4 " 7 0 2E2EFF "" %UT 38 "" 3.7057052 -4.3519306 -0.49766317 1 <> 539 539 1 1 4 562 562 "CCD mismatch" 1
    540 2 -0.80078471 -10.910963 2.1442049 1 " " 10 -0.15454 -0.15454 "RES " " C5 " 6 0 1EE11E "" %UT 10 "" -1.4606514 -1.0772849 -0.4043327 1 <> 540 540 1 1 4 564 564 "CCD mismatch" 1
    541 25 -1.748108 -12.859721 2.7550764 1 " " 38 0.26966 0.26966 "RES " " N5 " 7 0 2E2EFF "" %UT 38 "" -2.5166078 1.3318259 2.25999 1 <> 541 541 1 0 4 565 565 "CCD mismatch" 1
    542 2 -1.0471352 -12.221029 1.7562095 1 " " 10 -0.19825 -0.19825 "RES " " C6 " 6 0 1EE11E "" %UT 10 "" 0.24324051 -0.73070425 6.4656143 1 <> 542 542 1 0 4 567 567 "CCD mismatch" 1
    543 25 0.24998048 -12.569448 -0.19657838 1 " " 38 -0.34257 -0.34257 "RES " " N6 " 7 0 2E2EFF "" %UT 38 "" 0.037738968 5.2015409 -5.1797676 1 <> 543 543 1 1 4 568 568 "CCD mismatch" 1
    544 25 0.30382881 -13.532924 -3.6862676 1 " " 38 0.25133 0.25133 "RES " " N7 " 7 0 2E2EFF "" %UT 38 "" 9.4229994 0.72232956 0.95930892 1 <> 544 544 1 0 4 570 570 "CCD mismatch" 1
    545 3 -2.040694 -14.265487 2.924566 1 " " 10 -0.14655 -0.14655 "RES " " C7 " 6 0 1EE11E "" %UT 10 "" -2.1171649 0.99876171 1.2100691 1 <> 545 545 1 3 4 571 571 "CCD mismatch" 1
    546 2 -1.86316 -11.93191 3.7685673 1 " " 10 -0.28662 -0.28662 "RES " " C8 " 6 0 1EE11E "" %UT 10 "" -3.7521734 -4.5065436 -2.5396724 1 <> 546 546 1 1 4 575 575 "CCD mismatch" 1
    547 25 3.8084161 -12.603565 -4.3571305 1 " " 38 -0.36290 -0.36290 "RES " " N8 " 7 0 2E2EFF "" %UT 38 "" -0.71225297 2.3102782 -0.63180065 1 <> 547 547 1 1 4 576 576 "CCD mismatch" 1
    548 2 -0.87795824 -12.844234 0.4919973 1 " " 10 0.44661 0.44661 "RES " " C9 " 6 0 1EE11E "" %UT 10 "" 5.5424008 1.2179959 -0.19083813 1 <> 548 548 1 0 4 578 578 "CCD mismatch" 1
    549 25 6.4388995 -13.364024 -6.7732682 1 " " 38 0.23850 0.23850 "RES " " N9 " 7 0 2E2EFF "" %UT 38 "" -6.4274163 -4.1630158 -7.0433755 1 <> 549 549 1 0 4 579 579 "CCD mismatch" 1
    550 41 21.313887 -12.770167 2.7860911 2 A 21 -0.00250 -0.00250 "DG  " " HP " 1 0 FFFFFF "" "" 21 "" 1.6020085 -1.0801413 -9.0489006 <> <> 550 550 1 0 <> <> 580 <> <>
    551 42 -9.8741026 -4.4696441 10.99044 9 A 21 0.40400 0.40400 "DC  " HO3' 1 0 FFFFFF "" "" 21 "" -21.352852 8.4134836 -5.028615 <> <> 551 551 1 0 <> <> 581 <> <>
    552 41 -6.0687823 6.2684307 5.4209075 12 B 21 -0.00250 -0.00250 "DG  " " HP " 1 0 FFFFFF "" "" 21 "" 3.1920786 8.7839346 46.662971 <> <> 552 552 1 0 <> <> 582 <> <>
    553 42 14.179217 -17.583611 -7.5825424 19 B 21 0.40400 0.40400 "DC  " HO3' 1 0 FFFFFF "" "" 21 "" 7.2191081 8.0182896 13.133116 <> <> 553 553 1 0 <> <> 583 <> <>
    554 44 -1.540318 -5.5313592 7.2517843 1 " " 21 0.38996 0.38996 "RES " "H1 1" 1 0 FFFFFF "" "" 21 "" -25.777353 -3.4120255 -4.1535659 <> <> 554 554 1 0 <> <> <> <> <>
    555 44 -1.6662837 -5.3391943 8.9886303 1 " " 21 0.38996 0.38996 "RES " "H1 2" 1 0 FFFFFF "" "" 21 "" 3.7154038 12.364873 -5.0860281 <> <> 555 555 1 0 <> <> <> <> <>
    556 43 8.2620249 -10.67326 -4.865582 1 " " 21 0.34321 0.34321 "RES " HN10 1 0 FFFFFF "" "" 21 "" 2.1647937 10.496167 -21.884789 <> <> 556 556 1 0 <> <> <> <> <>
    557 44 10.801993 -13.231632 -3.8582859 1 " " 21 0.36582 0.36582 "RES " H111 1 0 FFFFFF "" "" 21 "" -17.568279 3.4243739 -8.7713585 <> <> 557 557 1 0 <> <> <> <> <>
    558 44 11.92634 -14.004053 -4.9181948 1 " " 21 0.36582 0.36582 "RES " H112 1 0 FFFFFF "" "" 21 "" -21.151085 -0.99092317 -22.059809 <> <> 558 558 1 0 <> <> <> <> <>
    559 41 2.7212894 -12.721997 -1.6878178 1 " " 21 0.18251 0.18251 "RES " " H11" 1 0 FFFFFF "" "" 21 "" 0.80068523 -9.322752 -2.6924932 <> <> 559 559 1 0 <> <> <> <> <>
    560 43 12.197051 -11.230395 -7.024405 1 " " 21 0.36582 0.36582 "RES " H121 1 0 FFFFFF "" "" 21 "" -2.8260472 -1.3072422 -0.38102266 <> <> 560 560 1 0 <> <> <> <> <>
    561 43 12.629097 -12.945959 -6.964252 1 " " 21 0.36582 0.36582 "RES " H122 1 0 FFFFFF "" "" 21 "" 16.867748 12.330699 -0.4935706 <> <> 561 561 1 0 <> <> <> <> <>
    562 41 -0.061136868 -13.119603 -5.6696892 1 " " 21 0.09059 0.09059 "RES " H131 1 0 FFFFFF "" "" 21 "" 17.447529 -1.0954059 13.046175 <> <> 562 562 1 0 <> <> <> <> <>
    563 41 0.14221704 -14.896442 -5.3004284 1 " " 21 0.09059 0.09059 "RES " H132 1 0 FFFFFF "" "" 21 "" 7.2048459 -6.6755061 14.092188 <> <> 563 563 1 0 <> <> <> <> <>
    564 41 -1.3812726 -14.043072 -4.868711 1 " " 21 0.09059 0.09059 "RES " H133 1 0 FFFFFF "" "" 21 "" -3.4835641 -2.3358483 10.539592 <> <> 564 564 1 0 <> <> <> <> <>
    565 41 -1.4370432 -13.312418 -2.4660544 1 " " 21 0.22021 0.22021 "RES " " H14" 1 0 FFFFFF "" "" 21 "" 1.3477048 10.487782 -2.4278917 <> <> 565 565 1 0 <> <> <> <> <>
    566 41 6.367259 -11.383649 -4.1886339 1 " " 21 0.18814 0.18814 "RES " " H17" 1 0 FFFFFF "" "" 21 "" 5.34302 -9.3599339 4.5032849 <> <> 566 566 1 0 <> <> <> <> <>
    567 41 4.3590536 -13.760816 -7.0025988 1 " " 21 0.22965 0.22965 "RES " " H19" 1 0 FFFFFF "" "" 21 "" 10.887943 3.6212189 2.7316799 <> <> 567 567 1 0 <> <> <> <> <>
    568 41 -2.1091337 -7.2746229 5.303956 1 " " 21 0.08042 0.08042 "RES " " H21" 1 0 FFFFFF "" "" 21 "" 9.8019238 21.299402 15.578869 <> <> 568 568 1 0 <> <> <> <> <>
    569 41 -0.4822357 -7.7819848 5.9375978 1 " " 21 0.08042 0.08042 "RES " " H22" 1 0 FFFFFF "" "" 21 "" -0.026564961 4.4271898 -2.0131502 <> <> 569 569 1 0 <> <> <> <> <>
    570 43 -3.6368589 -8.1300201 9.2355871 1 " " 21 0.38996 0.38996 "RES " "H2 1" 1 0 FFFFFF "" "" 21 "" -31.161566 39.77153 -0.73894334 <> <> 570 570 1 0 <> <> <> <> <>
    571 43 -2.7017562 -7.0341382 10.20755 1 " " 21 0.38996 0.38996 "RES " "H2 2" 1 0 FFFFFF "" "" 21 "" -6.5868344 -2.6445122 5.8944139 <> <> 571 571 1 0 <> <> <> <> <>
    572 41 7.518127 -13.410856 -8.569129 1 " " 21 0.08768 0.08768 "RES " H201 1 0 FFFFFF "" "" 21 "" 6.8608685 4.1085014 -4.8471255 <> <> 572 572 1 0 <> <> <> <> <>
    573 41 7.3792014 -14.922418 -7.6176391 1 " " 21 0.08768 0.08768 "RES " H202 1 0 FFFFFF "" "" 21 "" -31.35153 -3.0653596 13.435628 <> <> 573 573 1 0 <> <> <> <> <>
    574 41 6.0507421 -14.289136 -8.5631714 1 " " 21 0.08768 0.08768 "RES " H203 1 0 FFFFFF "" "" 21 "" -4.3357387 -3.9295638 10.999307 <> <> 574 574 1 0 <> <> <> <> <>
    575 41 10.628957 -10.550834 -4.1824102 1 " " 21 0.12977 0.12977 "RES " H221 1 0 FFFFFF "" "" 21 "" 1.990914 1.9219271 -7.6516199 <> <> 575 575 1 0 <> <> <> <> <>
    576 41 10.629587 -10.172611 -5.8601017 1 " " 21 0.12977 0.12977 "RES " H222 1 0 FFFFFF "" "" 21 "" 9.8454847 3.6373947 2.609381 <> <> 576 576 1 0 <> <> <> <> <>
    577 43 -2.563508 -8.9613562 7.5480118 1 " " 21 0.31156 0.31156 "RES " " HN3" 1 0 FFFFFF "" "" 21 "" 4.780736 6.1094398 6.2230358 <> <> 577 577 1 0 <> <> <> <> <>
    578 43 -0.92455143 -8.7447329 3.6483076 1 " " 21 0.27552 0.27552 "RES " " HN4" 1 0 FFFFFF "" "" 21 "" -29.313911 4.0418382 -4.8986154 <> <> 578 578 1 0 <> <> <> <> <>
    579 41 -0.34307146 -10.14906 1.5306948 1 " " 21 0.18856 0.18856 "RES " " H5 " 1 0 FFFFFF "" "" 21 "" -7.6328926 -8.6476927 -14.410694 <> <> 579 579 1 0 <> <> <> <> <>
    580 43 0.82716745 -11.862016 0.23527169 1 " " 21 0.28837 0.28837 "RES " " HN6" 1 0 FFFFFF "" "" 21 "" 23.42305 -5.9804883 -18.117485 <> <> 580 580 1 0 <> <> <> <> <>
    581 41 -2.4526296 -14.532611 3.8977299 1 " " 21 0.09545 0.09545 "RES " " H71" 1 0 FFFFFF "" "" 21 "" -7.8283706 -9.9159298 -4.2034154 <> <> 581 581 1 0 <> <> <> <> <>
    582 41 -2.7361383 -14.516529 2.1236632 1 " " 21 0.09545 0.09545 "RES " " H72" 1 0 FFFFFF "" "" 21 "" 24.811081 -26.092943 -13.680591 <> <> 582 582 1 0 <> <> <> <> <>
    583 41 -1.0990469 -14.789241 2.7599838 1 " " 21 0.09545 0.09545 "RES " " H73" 1 0 FFFFFF "" "" 21 "" -5.6084876 -2.6498435 -7.1543131 <> <> 583 583 1 0 <> <> <> <> <>
    584 41 -2.2819121 -12.209838 4.7244973 1 " " 21 0.21790 0.21790 "RES " " H8 " 1 0 FFFFFF "" "" 21 "" -1.5964949 -1.5758079 -0.74327213 <> <> 584 584 1 0 <> <> <> <> <>
    585 43 3.8847215 -11.898484 -3.6380136 1 " " 21 0.29746 0.29746 "RES " " HN8" 1 0 FFFFFF "" "" 21 "" 1.4479043 20.055679 -18.260061 <> <> 585 585 1 0 <> <> <> <> <>
    586 66 19.409168 1.5308968 15.070892 1 " " 4 1.00000 1.00000 "NA  " "NA  " 11 1 1E1EE1 1 "" 1 "" 2.2736797 0.014274315 -2.1011434 <> <> 586 1 2 0 <> <> <> <> <>
    587 66 -12.701014 -5.863627 16.425117 2 " " 4 1.00000 1.00000 "NA  " "NA  " 11 1 1E1EE1 1 "" 1 "" 2.3784027 5.307642 -7.641212 <> <> 587 2 2 0 <> <> <> <> <>
    588 66 4.9590125 14.674993 13.587244 3 " " 4 1.00000 1.00000 "NA  " "NA  " 11 1 1E1EE1 1 "" 1 "" 2.627491 -3.7029791 2.768554 <> <> 588 3 2 0 <> <> <> <> <>
    589 66 18.334707 -14.192583 -3.1786647 4 " " 4 1.00000 1.00000 "NA  " "NA  " 11 1 1E1EE1 1 "" 1 "" -1.0185308 -1.0612918 0.85426331 <> <> 589 4 2 0 <> <> <> <> <>
    590 66 5.3726416 4.4900546 1.0298643 5 " " 4 1.00000 1.00000 "NA  " "NA  " 11 1 1E1EE1 1 "" 1 "" -5.7715244 -0.67449683 2.0292921 <> <> 590 5 2 0 <> <> <> <> <>
    591 66 -4.36203 -18.388588 3.5537796 6 " " 4 1.00000 1.00000 "NA  " "NA  " 11 1 1E1EE1 1 "" 1 "" -3.4452703 4.9922347 -0.43927932 <> <> 591 6 2 0 <> <> <> <> <>
    592 66 -11.273392 13.264485 -3.980428 7 " " 4 1.00000 1.00000 "NA  " "NA  " 11 1 1E1EE1 1 "" 1 "" 2.9227884 1.6517451 -2.2400167 <> <> 592 7 2 0 <> <> <> <> <>
    593 66 -8.2837477 1.9198991 13.409921 8 " " 4 1.00000 1.00000 "NA  " "NA  " 11 1 1E1EE1 1 "" 1 "" 1.5828907 -0.09598653 -2.8903041 <> <> 593 8 2 0 <> <> <> <> <>
    594 66 -12.100196 -2.4353697 10.35883 9 " " 4 1.00000 1.00000 "NA  " "NA  " 11 1 1E1EE1 1 "" 1 "" -0.43910751 -4.7824969 4.5627165 <> <> 594 9 2 0 <> <> <> <> <>
    595 66 2.5679393 -5.1763391 -13.684319 10 " " 4 1.00000 1.00000 "NA  " "NA  " 11 1 1E1EE1 1 "" 1 "" -0.20143266 2.5422666 6.0117903 <> <> 595 10 2 0 <> <> <> <> <>
    596 66 -12.773851 9.2531662 12.471397 11 " " 4 1.00000 1.00000 "NA  " "NA  " 11 1 1E1EE1 1 "" 1 "" 5.3424196 -1.4118047 2.5943654 <> <> 596 11 2 0 <> <> <> <> <>
    597 66 -17.757572 -11.763263 -19.43454 12 " " 4 1.00000 1.00000 "NA  " "NA  " 11 1 1E1EE1 1 "" 1 "" -0.053015746 2.4774058 2.1235807 <> <> 597 12 2 0 <> <> <> <> <>
    598 66 -1.810299 -2.3997102 -10.349166 13 " " 4 1.00000 1.00000 "NA  " "NA  " 11 1 1E1EE1 1 "" 1 "" -6.2693973 -3.000447 1.8328341 <> <> 598 13 2 0 <> <> <> <> <>
    599 66 8.773448 16.455811 -4.6713476 14 " " 4 1.00000 1.00000 "NA  " "NA  " 11 1 1E1EE1 1 "" 1 "" 0.6959613 -4.1631494 -0.52491122 <> <> 599 14 2 0 <> <> <> <> <>
    600 66 7.6183443 10.426852 -12.41181 1 " " 4 1.00000 1.00000 "NA  " "NA  " 11 1 1E1EE1 1 "" 1 "" -6.8546739 -2.2491786 -4.5476408 <> <> 600 1 3 0 <> <> <> <> <>
    601 66 -12.164228 -15.614766 19.410454 2 " " 4 1.00000 1.00000 "NA  " "NA  " 11 1 1E1EE1 1 "" 1 "" 0.72467375 -2.2970519 -2.751205 <> <> 601 2 3 0 <> <> <> <> <>
    602 66 -15.605342 -0.86110669 -1.6819233 3 " " 4 1.00000 1.00000 "NA  " "NA  " 11 1 1E1EE1 1 "" 1 "" 3.2313533 6.6232882 1.5408568 <> <> 602 3 3 0 <> <> <> <> <>
    603 66 0.69124204 14.957535 20.746563 4 " " 4 1.00000 1.00000 "NA  " "NA  " 11 1 1E1EE1 1 "" 1 "" 0.085368194 -1.9737233 1.1601132 <> <> 603 4 3 0 <> <> <> <> <>
    604 66 -9.5549383 -11.405421 -6.1735911 5 " " 4 1.00000 1.00000 "NA  " "NA  " 11 1 1E1EE1 1 "" 1 "" 0.22037585 -3.7201822 1.2862927 <> <> 604 5 3 0 <> <> <> <> <>
    605 66 -13.361699 14.899205 15.39124 6 " " 4 1.00000 1.00000 "NA  " "NA  " 11 1 1E1EE1 1 "" 1 "" -2.0354295 -1.2803551 3.3174407 <> <> 605 6 3 0 <> <> <> <> <>
    606 66 5.3241067 9.8280277 7.4685812 7 " " 4 1.00000 1.00000 "NA  " "NA  " 11 1 1E1EE1 1 "" 1 "" -0.069126047 2.3239625 0.22469111 <> <> 606 7 3 0 <> <> <> <> <>
    607 151 7.5159807 17.364317 -20.56955 1 " " 20 -1.00000 -1.00000 "CL  " "CL  " 17 -1 9F5F9F 1 "" 1 "" 0.66502088 2.9577491 2.907361 <> <> 607 1 4 0 <> <> <> <> <>
    608 151 -13.379033 -13.196686 -23.418341 2 " " 20 -1.00000 -1.00000 "CL  " "CL  " 17 -1 9F5F9F 1 "" 1 "" -1.9617336 -1.6944512 -2.6085567 <> <> 608 2 4 0 <> <> <> <> <>
    609 151 4.7127619 4.0530233 -12.197242 3 " " 20 -1.00000 -1.00000 "CL  " "CL  " 17 -1 9F5F9F 1 "" 1 "" 0.51398969 4.9455919 3.0321715 <> <> 609 3 4 0 <> <> <> <> <>
    610 151 -11.879894 13.249116 -17.806524 4 " " 20 -1.00000 -1.00000 "CL  " "CL  " 17 -1 9F5F9F 1 "" 1 "" -1.0301532 5.8500476 -1.6862067 <> <> 610 4 4 0 <> <> <> <> <>
    611 151 -19.449604 -12.456692 16.740541 5 " " 20 -1.00000 -1.00000 "CL  " "CL  " 17 -1 9F5F9F 1 "" 1 "" -1.1595626 0.66379929 -0.721542 <> <> 611 5 4 0 <> <> <> <> <>
    612 151 -2.9248149 -3.2456748 18.213421 6 " " 20 -1.00000 -1.00000 "CL  " "CL  " 17 -1 9F5F9F 1 "" 1 "" -5.9536691 1.8113928 -0.82045811 <> <> 612 6 4 0 <> <> <> <> <>
    613 151 -7.0801425 1.8194058 10.747369 7 " " 20 -1.00000 -1.00000 "CL  " "CL  " 17 -1 9F5F9F 1 "" 1 "" -1.2605516 -1.3540305 -6.043694 <> <> 613 7 4 0 <> <> <> <> <>
    614 16 3.8095801 -9.1763601 21.852087 1 " " 70 -0.83400 -0.83400 "T3P " " O  " 8 0 FF2F2F "" "" 1 "" -2.9376142 5.6590004 -0.18743522 <> <> 614 1 5 2 <> <> <> <> <>
    615 42 4.7190871 -9.4696388 21.906975 1 " " 21 0.41700 0.41700 "T3P " " H1 " 1 0 FFFFFF "" "" 1 "" -4.4460087 1.7670484 4.0116735 <> <> 615 2 5 0 <> <> <> <> <>
    616 42 3.6238847 -9.144598 20.91361 1 " " 21 0.41700 0.41700 "T3P " " H2 " 1 0 FFFFFF "" "" 1 "" 3.8636298 13.646234 -1.2628609 <> <> 616 3 5 0 <> <> <> <> <>
    617 16 16.308571 9.6343212 12.834745 2 " " 70 -0.83400 -0.83400 "T3P " " O  " 8 0 FF2F2F "" "" 1 "" -4.6065607 -0.080720611 2.2559688 <> <> 617 4 5 2 <> <> <> <> <>
    618 42 15.654654 10.28372 12.57608 2 " " 21 0.41700 0.41700 "T3P " " H1 " 1 0 FFFFFF "" "" 1 "" 17.807045 20.509335 -2.7135904 <> <> 618 5 5 0 <> <> <> <> <>
    619 42 15.896726 9.1512289 13.551149 2 " " 21 0.41700 0.41700 "T3P " " H2 " 1 0 FFFFFF "" "" 1 "" -24.954113 13.40806 -0.34557232 <> <> 619 6 5 0 <> <> <> <> <>
    620 16 -7.6430864 7.1230469 18.082724 3 " " 70 -0.83400 -0.83400 "T3P " " O  " 8 0 FF2F2F "" "" 1 "" 2.5430939 2.5207229 -0.26938161 <> <> 620 7 5 2 <> <> <> <> <>
    621 42 -7.558219 6.7310395 17.213614 3 " " 21 0.41700 0.41700 "T3P " " H1 " 1 0 FFFFFF "" "" 1 "" -10.925399 -18.514137 7.9030533 <> <> 621 8 5 0 <> <> <> <> <>
    622 42 -6.7419124 7.2266326 18.388315 3 " " 21 0.41700 0.41700 "T3P " " H2 " 1 0 FFFFFF "" "" 1 "" 6.2460923 -18.154667 -4.181088 <> <> 622 9 5 0 <> <> <> <> <>
    623 16 -6.8303003 5.8876147 2.0199094 4 " " 70 -0.83400 -0.83400 "T3P " " O  " 8 0 FF2F2F "" "" 1 "" 1.518767 0.88527709 -5.9069839 <> <> 623 10 5 2 <> <> <> <> <>
    624 42 -6.3835106 6.5398927 2.5594912 4 " " 21 0.41700 0.41700 "T3P " " H1 " 1 0 FFFFFF "" "" 1 "" -9.9044933 -4.409647 9.9527473 <> <> 624 11 5 0 <> <> <> <> <>
    625 42 -7.2584205 5.307703 2.6497118 4 " " 21 0.41700 0.41700 "T3P " " H2 " 1 0 FFFFFF "" "" 1 "" 2.1146712 -15.156974 -20.273394 <> <> 625 12 5 0 <> <> <> <> <>
    626 16 8.1562128 -13.705011 18.057932 5 " " 70 -0.83400 -0.83400 "T3P " " O  " 8 0 FF2F2F "" "" 1 "" -0.39801386 -4.3111734 -1.2822719 <> <> 626 13 5 2 <> <> <> <> <>
    627 42 7.8382597 -13.718622 18.960678 5 " " 21 0.41700 0.41700 "T3P " " H1 " 1 0 FFFFFF "" "" 1 "" -8.7047863 4.5774207 -4.0739169 <> <> 627 14 5 0 <> <> <> <> <>
    628 42 8.2041321 -12.775523 17.834362 5 " " 21 0.41700 0.41700 "T3P " " H2 " 1 0 FFFFFF "" "" 1 "" 8.7995634 -6.2748442 -7.4747787 <> <> 628 15 5 0 <> <> <> <> <>
    629 16 -16.195408 -17.419947 13.116597 6 " " 70 -0.83400 -0.83400 "T3P " " O  " 8 0 FF2F2F "" "" 1 "" -1.5489521 0.65321141 8.7116919 <> <> 629 16 5 2 <> <> <> <> <>
    630 42 -15.251882 -17.417051 12.95541 6 " " 21 0.41700 0.41700 "T3P " " H1 " 1 0 FFFFFF "" "" 1 "" -2.8790858 15.231292 1.1874948 <> <> 630 17 5 0 <> <> <> <> <>
    631 42 -16.407343 -16.508387 13.317534 6 " " 21 0.41700 0.41700 "T3P " " H2 " 1 0 FFFFFF "" "" 1 "" -14.996217 -1.6040133 4.7685246 <> <> 631 18 5 0 <> <> <> <> <>
    632 16 -15.220991 -12.815322 -0.21164118 7 " " 70 -0.83400 -0.83400 "T3P " " O  " 8 0 FF2F2F "" "" 1 "" 2.8914795 -4.0989561 3.8143108 <> <> 632 19 5 2 <> <> <> <> <>
    633 42 -16.041218 -12.818987 -0.70504141 7 " " 21 0.41700 0.41700 "T3P " " H1 " 1 0 FFFFFF "" "" 1 "" 0.58784658 5.7626371 7.5706038 <> <> 633 20 5 0 <> <> <> <> <>
    634 42 -14.66338 -13.445168 -0.66836303 7 " " 21 0.41700 0.41700 "T3P " " H2 " 1 0 FFFFFF "" "" 1 "" 1.4574732 6.497571 -12.549734 <> <> 634 21 5 0 <> <> <> <> <>
    635 16 11.106881 -7.2280335 16.778692 8 " " 70 -0.83400 -0.83400 "T3P " " O  " 8 0 FF2F2F "" "" 1 "" -6.1007404 -1.5264776 2.910851 <> <> 635 22 5 2 <> <> <> <> <>
    636 42 11.866982 -7.3333979 16.206524 8 " " 21 0.41700 0.41700 "T3P " " H1 " 1 0 FFFFFF "" "" 1 "" -15.375098 2.656724 -10.18003 <> <> 636 23 5 0 <> <> <> <> <>
    637 42 11.409193 -6.6440258 17.47423 8 " " 21 0.41700 0.41700 "T3P " " H2 " 1 0 FFFFFF "" "" 1 "" 1.5178937 3.2205572 -4.3863173 <> <> 637 24 5 0 <> <> <> <> <>
    638 16 -0.90277171 19.109882 -20.946281 9 " " 70 -0.83400 -0.83400 "T3P " " O  " 8 0 FF2F2F "" "" 1 "" -3.3622823 -1.3042412 9.6069555 <> <> 638 25 5 2 <> <> <> <> <>
    639 42 -0.062105175 19.052698 -20.49214 9 " " 21 0.41700 0.41700 "T3P " " H1 " 1 0 FFFFFF "" "" 1 "" -2.4977899 -12.64884 6.5782681 <> <> 639 26 5 0 <> <> <> <> <>
    640 42 -0.71863604 18.797798 -21.832243 9 " " 21 0.41700 0.41700 "T3P " " H2 " 1 0 FFFFFF "" "" 1 "" -10.346984 -1.9861295 8.3954849 <> <> 640 27 5 0 <> <> <> <> <>
    641 16 8.8782015 -1.0155618 16.778519 10 " " 70 -0.83400 -0.83400 "T3P " " O  " 8 0 FF2F2F "" "" 1 "" -5.3105917 3.6949739 1.1882371 <> <> 641 28 5 2 <> <> <> <> <>
    642 42 9.5411959 -1.1583598 17.454 10 " " 21 0.41700 0.41700 "T3P " " H1 " 1 0 FFFFFF "" "" 1 "" -10.649998 7.7895484 7.2945194 <> <> 642 29 5 0 <> <> <> <> <>
    643 42 8.0922852 -1.442458 17.119576 10 " " 21 0.41700 0.41700 "T3P " " H2 " 1 0 FFFFFF "" "" 1 "" -10.307205 13.029316 1.3580482 <> <> 643 30 5 0 <> <> <> <> <>
    644 16 -9.7563601 -11.845351 3.3908429 11 " " 70 -0.83400 -0.83400 "T3P " " O  " 8 0 FF2F2F "" "" 1 "" 1.5977422 -2.6570799 3.7166963 <> <> 644 31 5 2 <> <> <> <> <>
    645 42 -8.8599234 -11.918391 3.063272 11 " " 21 0.41700 0.41700 "T3P " " H1 " 1 0 FFFFFF "" "" 1 "" 5.7339764 17.339355 10.577138 <> <> 645 32 5 0 <> <> <> <> <>
    646 42 -9.98946 -10.927773 3.2496026 11 " " 21 0.41700 0.41700 "T3P " " H2 " 1 0 FFFFFF "" "" 1 "" -15.228876 -6.1850796 8.5671768 <> <> 646 33 5 0 <> <> <> <> <>
    647 16 13.974308 -0.36328885 6.1685224 12 " " 70 -0.83400 -0.83400 "T3P " " O  " 8 0 FF2F2F "" "" 1 "" -0.94141322 1.8131809 -7.626802 <> <> 647 34 5 2 <> <> <> <> <>
    648 42 13.349493 -1.0840114 6.0885258 12 " " 21 0.41700 0.41700 "T3P " " H1 " 1 0 FFFFFF "" "" 1 "" -2.2768404 2.3135667 -1.7044863 <> <> 648 35 5 0 <> <> <> <> <>
    649 42 14.805879 -0.78868741 6.3777094 12 " " 21 0.41700 0.41700 "T3P " " H2 " 1 0 FFFFFF "" "" 1 "" 1.007327 1.0407268 -16.944389 <> <> 649 36 5 0 <> <> <> <> <>
    650 16 10.266434 -11.570894 -9.4795361 13 " " 70 -0.83400 -0.83400 "T3P " " O  " 8 0 FF2F2F "" "" 1 "" 6.2070069 -9.2313242 -0.52136976 <> <> 650 37 5 2 <> <> <> <> <>
    651 42 10.250306 -10.617291 -9.5608606 13 " " 21 0.41700 0.41700 "T3P " " H1 " 1 0 FFFFFF "" "" 1 "" 10.25608 -11.805186 -31.50568 <> <> 651 38 5 0 <> <> <> <> <>
    652 42 9.7931461 -11.75051 -8.6671505 13 " " 21 0.41700 0.41700 "T3P " " H2 " 1 0 FFFFFF "" "" 1 "" 16.185078 19.903215 11.733329 <> <> 652 39 5 0 <> <> <> <> <>
    653 16 4.7547998 -15.894972 7.3600416 14 " " 70 -0.83400 -0.83400 "T3P " " O  " 8 0 FF2F2F "" "" 1 "" -6.4279203 8.9200277 3.9538774 <> <> 653 40 5 2 <> <> <> <> <>
    654 42 4.7358103 -16.829714 7.5652971 14 " " 21 0.41700 0.41700 "T3P " " H1 " 1 0 FFFFFF "" "" 1 "" -2.301856 8.1513872 0.83526981 <> <> 654 41 5 0 <> <> <> <> <>
    655 42 4.2644076 -15.483044 8.0714226 14 " " 21 0.41700 0.41700 "T3P " " H2 " 1 0 FFFFFF "" "" 1 "" -2.8968565 5.0039639 8.6556206 <> <> 655 42 5 0 <> <> <> <> <>
    656 16 17.647657 -14.182051 16.822449 15 " " 70 -0.83400 -0.83400 "T3P " " O  " 8 0 FF2F2F "" "" 1 "" 1.0335362 5.6235247 -1.4418213 <> <> 656 43 5 2 <> <> <> <> <>
    657 42 16.850025 -13.957469 16.343313 15 " " 21 0.41700 0.41700 "T3P " " H1 " 1 0 FFFFFF "" "" 1 "" -4.6589837 -7.3433208 1.9566939 <> <> 657 44 5 0 <> <> <> <> <>
    658 42 18.3589 -13.858827 16.269369 15 " " 21 0.41700 0.41700 "T3P " " H2 " 1 0 FFFFFF "" "" 1 "" -5.3647552 -13.747071 -20.990192 <> <> 658 45 5 0 <> <> <> <> <>
    659 16 -6.3033795 2.704612 15.109354 16 " " 70 -0.83400 -0.83400 "T3P " " O  " 8 0 FF2F2F "" "" 1 "" 6.8994179 0.24652813 -6.0658503 <> <> 659 46 5 2 <> <> <> <> <>
    660 42 -5.6320949 2.3479054 14.527661 16 " " 21 0.41700 0.41700 "T3P " " H1 " 1 0 FFFFFF "" "" 1 "" 18.946968 15.300005 -1.3938631 <> <> 660 47 5 0 <> <> <> <> <>
    661 42 -6.1285262 2.2955527 15.956895 16 " " 21 0.41700 0.41700 "T3P " " H2 " 1 0 FFFFFF "" "" 1 "" 11.518485 5.8367276 -4.3207021 <> <> 661 48 5 0 <> <> <> <> <>
    662 16 -10.724171 1.3180933 -16.068384 17 " " 70 -0.83400 -0.83400 "T3P " " O  " 8 0 FF2F2F "" "" 1 "" 2.7857265 -3.7461581 -2.9175425 <> <> 662 49 5 2 <> <> <> <> <>
    663 42 -10.198876 0.85388464 -16.720156 17 " " 21 0.41700 0.41700 "T3P " " H1 " 1 0 FFFFFF "" "" 1 "" -19.24497 -2.0979486 -21.847107 <> <> 663 50 5 0 <> <> <> <> <>
    664 42 -11.163515 2.0100002 -16.562824 17 " " 21 0.41700 0.41700 "T3P " " H2 " 1 0 FFFFFF "" "" 1 "" 2.7633028 10.897785 17.594845 <> <> 664 51 5 0 <> <> <> <> <>
    665 16 2.1919549 -8.962965 -12.348666 18 " " 70 -0.83400 -0.83400 "T3P " " O  " 8 0 FF2F2F "" "" 1 "" -6.8572531 1.8231393 5.8454394 <> <> 665 52 5 2 <> <> <> <> <>
    666 42 2.9909604 -8.4456091 -12.449481 18 " " 21 0.41700 0.41700 "T3P " " H1 " 1 0 FFFFFF "" "" 1 "" 3.8942046 -17.155087 -6.3356748 <> <> 666 53 5 0 <> <> <> <> <>
    667 42 2.1932237 -9.2298136 -11.429415 18 " " 21 0.41700 0.41700 "T3P " " H2 " 1 0 FFFFFF "" "" 1 "" 11.864968 -16.292751 0.56078041 <> <> 667 54 5 0 <> <> <> <> <>
    668 16 -12.310967 6.4501066 -15.149809 19 " " 70 -0.83400 -0.83400 "T3P " " O  " 8 0 FF2F2F "" "" 1 "" 2.2122827 -9.9946899 4.9892654 <> <> 668 55 5 2 <> <> <> <> <>
    669 42 -12.775607 5.7043443 -15.529525 19 " " 21 0.41700 0.41700 "T3P " " H1 " 1 0 FFFFFF "" "" 1 "" 3.3334696 -6.7287726 -2.7969761 <> <> 669 56 5 0 <> <> <> <> <>
    670 42 -12.547349 6.4332047 -14.222404 19 " " 21 0.41700 0.41700 "T3P " " H2 " 1 0 FFFFFF "" "" 1 "" 3.3306901 -20.848026 5.0765505 <> <> 670 57 5 0 <> <> <> <> <>
    671 16 -7.688611 16.842516 13.338815 20 " " 70 -0.83400 -0.83400 "T3P " " O  " 8 0 FF2F2F "" "" 1 "" 6.0242858 -5.4199333 -1.7470807 <> <> 671 58 5 2 <> <> <> <> <>
    672 42 -7.0990744 17.50301 12.974918 20 " " 21 0.41700 0.41700 "T3P " " H1 " 1 0 FFFFFF "" "" 1 "" -7.1430583 13.489441 11.242401 <> <> 672 59 5 0 <> <> <> <> <>
    673 42 -8.0877485 16.429192 12.573252 20 " " 21 0.41700 0.41700 "T3P " " H2 " 1 0 FFFFFF "" "" 1 "" -9.6932487 23.463923 -9.146822 <> <> 673 60 5 0 <> <> <> <> <>
    674 16 -4.5676494 -8.9344845 18.653152 21 " " 70 -0.83400 -0.83400 "T3P " " O  " 8 0 FF2F2F "" "" 1 "" -1.7050596 -7.2260146 4.5169268 <> <> 674 61 5 2 <> <> <> <> <>
    675 42 -4.6566095 -8.0236912 18.372484 21 " " 21 0.41700 0.41700 "T3P " " H1 " 1 0 FFFFFF "" "" 1 "" -1.2978555 -10.118243 -4.9977212 <> <> 675 62 5 0 <> <> <> <> <>
    676 42 -3.6566401 -9.0102625 18.936954 21 " " 21 0.41700 0.41700 "T3P " " H2 " 1 0 FFFFFF "" "" 1 "" 1.309885 -7.6303406 -5.2691121 <> <> 676 63 5 0 <> <> <> <> <>
    677 16 -1.1433171 -13.164705 23.112003 22 " " 70 -0.83400 -0.83400 "T3P " " O  " 8 0 FF2F2F "" "" 1 "" 2.5407946 -0.63715285 5.8731356 <> <> 677 64 5 2 <> <> <> <> <>
    678 42 -0.286924 -12.807392 23.346848 22 " " 21 0.41700 0.41700 "T3P " " H1 " 1 0 FFFFFF "" "" 1 "" -6.3048725 15.0303 14.292359 <> <> 678 65 5 0 <> <> <> <> <>
    679 42 -1.3887948 -12.695271 22.31476 22 " " 21 0.41700 0.41700 "T3P " " H2 " 1 0 FFFFFF "" "" 1 "" 3.3866909 -7.6537161 1.4811674 <> <> 679 66 5 0 <> <> <> <> <>
    680 16 -10.93125 -14.251872 22.97876 23 " " 70 -0.83400 -0.83400 "T3P " " O  " 8 0 FF2F2F "" "" 1 "" 5.3567066 0.89080316 2.0104682 <> <> 680 67 5 2 <> <> <> <> <>
    681 42 -11.494442 -14.175347 23.748947 23 " " 21 0.41700 0.41700 "T3P " " H1 " 1 0 FFFFFF "" "" 1 "" -1.8266943 -7.5834079 -2.4003699 <> <> 681 68 5 0 <> <> <> <> <>
    682 42 -10.348334 -13.494472 23.0315 23 " " 21 0.41700 0.41700 "T3P " " H2 " 1 0 FFFFFF "" "" 1 "" 8.5720987 -2.7526858 18.796055 <> <> 682 69 5 0 <> <> <> <> <>
    683 16 -5.3211589 13.794435 -19.563334 24 " " 70 -0.83400 -0.83400 "T3P " " O  " 8 0 FF2F2F "" "" 1 "" 0.67163259 5.3744588 -4.2766166 <> <> 683 70 5 2 <> <> <> <> <>
    684 42 -4.5727201 13.731884 -18.969904 24 " " 21 0.41700 0.41700 "T3P " " H1 " 1 0 FFFFFF "" "" 1 "" -6.3721733 4.5711784 4.522377 <> <> 684 71 5 0 <> <> <> <> <>
    685 42 -5.2556052 13.015121 -20.115248 24 " " 21 0.41700 0.41700 "T3P " " H2 " 1 0 FFFFFF "" "" 1 "" 12.905604 11.289744 -11.176057 <> <> 685 72 5 0 <> <> <> <> <>
    686 16 -16.677385 4.262022 -8.9922791 25 " " 70 -0.83400 -0.83400 "T3P " " O  " 8 0 FF2F2F "" "" 1 "" -1.5813564 -0.8889659 -1.0466666 <> <> 686 73 5 2 <> <> <> <> <>
    687 42 -16.562592 4.3237925 -8.043993 25 " " 21 0.41700 0.41700 "T3P " " H1 " 1 0 FFFFFF "" "" 1 "" -5.9678664 5.8271585 -0.95314896 <> <> 687 74 5 0 <> <> <> <> <>
    688 42 -17.509443 4.7035174 -9.1625595 25 " " 21 0.41700 0.41700 "T3P " " H2 " 1 0 FFFFFF "" "" 1 "" 2.7524126 4.2628331 -8.8658161 <> <> 688 75 5 0 <> <> <> <> <>
    689 16 1.9598047 19.065121 -20.204723 26 " " 70 -0.83400 -0.83400 "T3P " " O  " 8 0 FF2F2F "" "" 1 "" -0.48418877 4.2736454 -2.1129687 <> <> 689 76 5 2 <> <> <> <> <>
    690 42 1.9545624 19.994673 -20.433056 26 " " 21 0.41700 0.41700 "T3P " " H1 " 1 0 FFFFFF "" "" 1 "" 5.6575623 3.238647 -6.4674973 <> <> 690 77 5 0 <> <> <> <> <>
    691 42 2.1565568 19.049173 -19.268099 26 " " 21 0.41700 0.41700 "T3P " " H2 " 1 0 FFFFFF "" "" 1 "" 7.778749 6.9751019 -3.8027081 <> <> 691 78 5 0 <> <> <> <> <>
    692 16 -13.887561 -16.97407 -19.169224 27 " " 70 -0.83400 -0.83400 "T3P " " O  " 8 0 FF2F2F "" "" 1 "" -0.56160808 6.120554 2.8001289 <> <> 692 79 5 2 <> <> <> <> <>
    693 42 -13.807669 -17.907837 -18.974482 27 " " 21 0.41700 0.41700 "T3P " " H1 " 1 0 FFFFFF "" "" 1 "" 9.6722431 7.1504402 3.5398381 <> <> 693 80 5 0 <> <> <> <> <>
    694 42 -13.712564 -16.90888 -20.10803 27 " " 21 0.41700 0.41700 "T3P " " H2 " 1 0 FFFFFF "" "" 1 "" -22.179874 4.6553841 -1.331301 <> <> 694 81 5 0 <> <> <> <> <>
    695 16 -12.549056 2.2378538 -22.307383 28 " " 70 -0.83400 -0.83400 "T3P " " O  " 8 0 FF2F2F "" "" 1 "" -6.2740631 0.90772581 -1.3926954 <> <> 695 82 5 2 <> <> <> <> <>
    696 42 -11.703706 2.1221409 -22.74123 28 " " 21 0.41700 0.41700 "T3P " " H1 " 1 0 FFFFFF "" "" 1 "" -12.999881 0.29412833 -14.334326 <> <> 696 83 5 0 <> <> <> <> <>
    697 42 -12.424741 1.8626606 -21.4356 28 " " 21 0.41700 0.41700 "T3P " " H2 " 1 0 FFFFFF "" "" 1 "" 4.2739515 -6.7596664 -6.1966987 <> <> 697 84 5 0 <> <> <> <> <>
    698 16 11.287181 12.579884 -16.497984 29 " " 70 -0.83400 -0.83400 "T3P " " O  " 8 0 FF2F2F "" "" 1 "" -1.5436327 1.2850879 -0.21855624 <> <> 698 85 5 2 <> <> <> <> <>
    699 42 11.732888 12.660334 -15.654709 29 " " 21 0.41700 0.41700 "T3P " " H1 " 1 0 FFFFFF "" "" 1 "" -21.285004 -0.52842855 10.388631 <> <> 699 86 5 0 <> <> <> <> <>
    700 42 11.306733 11.642611 -16.691311 29 " " 21 0.41700 0.41700 "T3P " " H2 " 1 0 FFFFFF "" "" 1 "" 25.177477 4.6414866 -13.788218 <> <> 700 87 5 0 <> <> <> <> <>
    701 16 -6.7359214 0.84158289 -0.15816221 30 " " 70 -0.83400 -0.83400 "T3P " " O  " 8 0 FF2F2F "" "" 1 "" 2.4520276 3.2604508 -3.4215188 <> <> 701 88 5 2 <> <> <> <> <>
    702 42 -5.9669909 1.2654401 -0.53936803 30 " " 21 0.41700 0.41700 "T3P " " H1 " 1 0 FFFFFF "" "" 1 "" -0.64430285 34.563793 25.138792 <> <> 702 89 5 0 <> <> <> <> <>
    703 42 -6.4745741 0.63191062 0.73848093 30 " " 21 0.41700 0.41700 "T3P " " H2 " 1 0 FFFFFF "" "" 1 "" -15.036133 -5.2402687 -0.31203577 <> <> 703 90 5 0 <> <> <> <> <>
    704 16 -8.7771015 -2.3939471 18.535738 31 " " 70 -0.83400 -0.83400 "T3P " " O  " 8 0 FF2F2F "" "" 1 "" -2.0966575 -4.7845602 6.2788229 <> <> 704 91 5 2 <> <> <> <> <>
    705 42 -8.6668053 -3.2249732 18.997761 31 " " 21 0.41700 0.41700 "T3P " " H1 " 1 0 FFFFFF "" "" 1 "" -13.876205 -11.36994 -2.7540529 <> <> 705 92 5 0 <> <> <> <> <>
    706 42 -9.6319494 -2.0719695 18.821735 31 " " 21 0.41700 0.41700 "T3P " " H2 " 1 0 FFFFFF "" "" 1 "" -4.9273672 -3.9373555 -3.1358047 <> <> 706 93 5 0 <> <> <> <> <>
    707 16 0.59586143 -13.931494 11.580274 32 " " 70 -0.83400 -0.83400 "T3P " " O  " 8 0 FF2F2F "" "" 1 "" -2.0353715 4.3692846 -6.2656522 <> <> 707 94 5 2 <> <> <> <> <>
    708 42 0.85981798 -13.14238 11.107132 32 " " 21 0.41700 0.41700 "T3P " " H1 " 1 0 FFFFFF "" "" 1 "" -5.6350069 9.4212656 0.15191695 <> <> 708 95 5 0 <> <> <> <> <>
    709 42 0.24201939 -13.607592 12.408594 32 " " 21 0.41700 0.41700 "T3P " " H2 " 1 0 FFFFFF "" "" 1 "" 0.90494019 -4.2617397 -1.6345425 <> <> 709 96 5 0 <> <> <> <> <>
    710 16 8.9687786 11.439976 -18.448011 33 " " 70 -0.83400 -0.83400 "T3P " " O  " 8 0 FF2F2F "" "" 1 "" -1.6019191 -0.95028359 1.8301781 <> <> 710 97 5 2 <> <> <> <> <>
    711 42 9.6964827 10.825888 -18.545876 33 " " 21 0.41700 0.41700 "T3P " " H1 " 1 0 FFFFFF "" "" 1 "" 7.0337 10.426041 -5.3412433 <> <> 711 98 5 0 <> <> <> <> <>
    712 42 8.2024527 10.954654 -18.753683 33 " " 21 0.41700 0.41700 "T3P " " H2 " 1 0 FFFFFF "" "" 1 "" 5.351541 -7.8844624 -4.5926852 <> <> 712 99 5 0 <> <> <> <> <>
    713 16 12.012667 16.128807 15.962962 34 " " 70 -0.83400 -0.83400 "T3P " " O  " 8 0 FF2F2F "" "" 1 "" -3.9130335 -2.5825026 0.76615256 <> <> 713 100 5 2 <> <> <> <> <>
    714 42 12.577987 16.832298 15.643989 34 " " 21 0.41700 0.41700 "T3P " " H1 " 1 0 FFFFFF "" "" 1 "" 0.30406171 -1.4207469 10.802324 <> <> 714 101 5 0 <> <> <> <> <>
    715 42 12.204806 15.387489 15.388712 34 " " 21 0.41700 0.41700 "T3P " " H2 " 1 0 FFFFFF "" "" 1 "" 4.4957209 -0.8268401 1.3132113 <> <> 715 102 5 0 <> <> <> <> <>
    716 16 -5.0642476 -14.118433 -16.288548 35 " " 70 -0.83400 -0.83400 "T3P " " O  " 8 0 FF2F2F "" "" 1 "" -2.4613285 1.4461933 -4.0507889 <> <> 716 103 5 2 <> <> <> <> <>
    717 42 -4.6489873 -14.014072 -15.432451 35 " " 21 0.41700 0.41700 "T3P " " H1 " 1 0 FFFFFF "" "" 1 "" -2.5487781 10.883615 -5.1587968 <> <> 717 104 5 0 <> <> <> <> <>
    718 42 -4.6134176 -14.864142 -16.684654 35 " " 21 0.41700 0.41700 "T3P " " H2 " 1 0 FFFFFF "" "" 1 "" 4.274179 3.2519066 0.21589157 <> <> 718 105 5 0 <> <> <> <> <>
    719 16 7.7333202 17.003195 3.2157645 36 " " 70 -0.83400 -0.83400 "T3P " " O  " 8 0 FF2F2F "" "" 1 "" 0.9073239 0.23975334 -1.2316848 <> <> 719 106 5 2 <> <> <> <> <>
    720 42 8.518836 16.457546 3.254077 36 " " 21 0.41700 0.41700 "T3P " " H1 " 1 0 FFFFFF "" "" 1 "" -8.9435062 -13.094931 10.826065 <> <> 720 107 5 0 <> <> <> <> <>
    721 42 7.3409939 16.799784 2.3666828 36 " " 21 0.41700 0.41700 "T3P " " H2 " 1 0 FFFFFF "" "" 1 "" 13.514366 11.088161 -9.6557941 <> <> 721 108 5 0 <> <> <> <> <>
    722 16 -1.2368279 14.406317 15.228032 37 " " 70 -0.83400 -0.83400 "T3P " " O  " 8 0 FF2F2F "" "" 1 "" -4.0430493 -2.6021698 8.0818815 <> <> 722 109 5 2 <> <> <> <> <>
    723 42 -1.7086936 14.12519 14.444103 37 " " 21 0.41700 0.41700 "T3P " " H1 " 1 0 FFFFFF "" "" 1 "" -6.8704371 9.016777 5.6170082 <> <> 723 110 5 0 <> <> <> <> <>
    724 42 -1.2584407 15.362561 15.191146 37 " " 21 0.41700 0.41700 "T3P " " H2 " 1 0 FFFFFF "" "" 1 "" 0.992199 -2.058625 19.223007 <> <> 724 111 5 0 <> <> <> <> <>
    725 16 5.7672477 -9.6776199 15.041534 38 " " 70 -0.83400 -0.83400 "T3P " " O  " 8 0 FF2F2F "" "" 1 "" 6.963428 -2.1537008 0.66362911 <> <> 725 112 5 2 <> <> <> <> <>
    726 42 6.1175075 -10.370283 14.481376 38 " " 21 0.41700 0.41700 "T3P " " H1 " 1 0 FFFFFF "" "" 1 "" -6.845057 -8.9255991 0.40312216 <> <> 726 113 5 0 <> <> <> <> <>
    727 42 5.3044209 -9.0939121 14.440443 38 " " 21 0.41700 0.41700 "T3P " " H2 " 1 0 FFFFFF "" "" 1 "" -2.1003635 -5.7839622 4.1172957 <> <> 727 114 5 0 <> <> <> <> <>
    728 16 -15.533544 4.2167749 24.117008 39 " " 70 -0.83400 -0.83400 "T3P " " O  " 8 0 FF2F2F "" "" 1 "" 0.073087476 5.9548063 -1.6065092 <> <> 728 115 5 2 <> <> <> <> <>
    729 42 -16.148348 4.9438715 24.019108 39 " " 21 0.41700 0.41700 "T3P " " H1 " 1 0 FFFFFF "" "" 1 "" 3.4125724 8.72962 -1.9699081 <> <> 729 116 5 0 <> <> <> <> <>
    730 42 -15.954494 3.6294181 24.744736 39 " " 21 0.41700 0.41700 "T3P " " H2 " 1 0 FFFFFF "" "" 1 "" 1.0266469 12.111526 4.7936769 <> <> 730 117 5 0 <> <> <> <> <>
    731 16 0.59689653 3.3618336 -0.39869344 40 " " 70 -0.83400 -0.83400 "T3P " " O  " 8 0 FF2F2F "" "" 1 "" 0.36095914 1.5013334 -1.4862536 <> <> 731 118 5 2 <> <> <> <> <>
    732 42 -0.26619843 3.7736654 -0.35753492 40 " " 21 0.41700 0.41700 "T3P " " H1 " 1 0 FFFFFF "" "" 1 "" -6.3924499 -14.526887 17.272738 <> <> 732 119 5 0 <> <> <> <> <>
    733 42 0.47375467 2.6029506 -0.96892607 40 " " 21 0.41700 0.41700 "T3P " " H2 " 1 0 FFFFFF "" "" 1 "" -4.7843814 -17.500795 24.913467 <> <> 733 120 5 0 <> <> <> <> <>
    734 16 13.534716 -4.2071147 8.2118139 41 " " 70 -0.83400 -0.83400 "T3P " " O  " 8 0 FF2F2F "" "" 1 "" -6.3634191 -0.74730366 7.9337001 <> <> 734 121 5 2 <> <> <> <> <>
    735 42 13.090311 -3.7689056 8.9375582 41 " " 21 0.41700 0.41700 "T3P " " H1 " 1 0 FFFFFF "" "" 1 "" 2.8244066 19.007799 1.6315352 <> <> 735 122 5 0 <> <> <> <> <>
    736 42 12.826598 -4.4966855 7.6365294 41 " " 21 0.41700 0.41700 "T3P " " H2 " 1 0 FFFFFF "" "" 1 "" -13.018654 -4.8870869 18.209301 <> <> 736 123 5 0 <> <> <> <> <>
    737 16 1.1191286 18.9186 18.547649 42 " " 70 -0.83400 -0.83400 "T3P " " O  " 8 0 FF2F2F "" "" 1 "" 4.6909099 2.0954893 3.1020956 <> <> 737 124 5 2 <> <> <> <> <>
    738 42 0.89928961 19.848787 18.599182 42 " " 21 0.41700 0.41700 "T3P " " H1 " 1 0 FFFFFF "" "" 1 "" 14.516179 3.4895332 19.853048 <> <> 738 125 5 0 <> <> <> <> <>
    739 42 0.83458 18.557865 19.387371 42 " " 21 0.41700 0.41700 "T3P " " H2 " 1 0 FFFFFF "" "" 1 "" -20.800547 -14.628226 -12.720197 <> <> 739 126 5 0 <> <> <> <> <>
    740 16 -15.296189 11.444658 15.117674 43 " " 70 -0.83400 -0.83400 "T3P " " O  " 8 0 FF2F2F "" "" 1 "" 1.1052227 -6.2959495 4.7841983 <> <> 740 127 5 2 <> <> <> <> <>
    741 42 -15.984465 11.278789 15.761881 43 " " 21 0.41700 0.41700 "T3P " " H1 " 1 0 FFFFFF "" "" 1 "" -19.723595 -3.3807216 -16.718838 <> <> 741 128 5 0 <> <> <> <> <>
    742 42 -15.032128 10.574381 14.819132 43 " " 21 0.41700 0.41700 "T3P " " H2 " 1 0 FFFFFF "" "" 1 "" 21.787369 -8.2863083 28.879667 <> <> 742 129 5 0 <> <> <> <> <>
    743 16 -14.57235 -4.5889001 -9.9791889 44 " " 70 -0.83400 -0.83400 "T3P " " O  " 8 0 FF2F2F "" "" 1 "" 4.0439248 -2.1256399 0.37692872 <> <> 743 130 5 2 <> <> <> <> <>
    744 42 -14.99351 -5.2286577 -9.4051056 44 " " 21 0.41700 0.41700 "T3P " " H1 " 1 0 FFFFFF "" "" 1 "" -3.6077313 1.5112866 -1.1834849 <> <> 744 131 5 0 <> <> <> <> <>
    745 42 -15.195438 -4.4615932 -10.694576 44 " " 21 0.41700 0.41700 "T3P " " H2 " 1 0 FFFFFF "" "" 1 "" 11.736609 -3.5008335 -6.5680156 <> <> 745 132 5 0 <> <> <> <> <>
    746 16 4.7823606 5.3400421 7.6554141 45 " " 70 -0.83400 -0.83400 "T3P " " O  " 8 0 FF2F2F "" "" 1 "" 7.3985338 0.19665296 -0.54098511 <> <> 746 133 5 2 <> <> <> <> <>
    747 42 3.9154308 5.4077311 7.2553177 45 " " 21 0.41700 0.41700 "T3P " " H1 " 1 0 FFFFFF "" "" 1 "" 17.51597 18.757551 -19.323343 <> <> 747 134 5 0 <> <> <> <> <>
    748 42 5.2050004 4.6172647 7.1915159 45 " " 21 0.41700 0.41700 "T3P " " H2 " 1 0 FFFFFF "" "" 1 "" 16.334215 16.736563 -18.170115 <> <> 748 135 5 0 <> <> <> <> <>
    749 16 -18.776764 -16.062204 3.4319782 46 " " 70 -0.83400 -0.83400 "T3P " " O  " 8 0 FF2F2F "" "" 1 "" -1.7981558 -1.4230642 3.2247396 <> <> 749 136 5 2 <> <> <> <> <>
    750 42 -18.503578 -15.382706 4.0483289 46 " " 21 0.41700 0.41700 "T3P " " H1 " 1 0 FFFFFF "" "" 1 "" -17.535015 2.0179346 6.4062109 <> <> 750 137 5 0 <> <> <> <> <>
    751 42 -18.26412 -15.889979 2.6421893 46 " " 21 0.41700 0.41700 "T3P " " H2 " 1 0 FFFFFF "" "" 1 "" -8.2573738 16.191139 2.8731167 <> <> 751 138 5 0 <> <> <> <> <>
    752 16 13.856642 6.20191 23.145454 47 " " 70 -0.83400 -0.83400 "T3P " " O  " 8 0 FF2F2F "" "" 1 "" 0.65051872 -2.8634992 -7.605731 <> <> 752 139 5 2 <> <> <> <> <>
    753 42 14.237043 6.9844465 22.746502 47 " " 21 0.41700 0.41700 "T3P " " H1 " 1 0 FFFFFF "" "" 1 "" 26.553387 -1.9231573 18.93708 <> <> 753 140 5 0 <> <> <> <> <>
    754 42 14.264056 5.4723077 22.678629 47 " " 21 0.41700 0.41700 "T3P " " H2 " 1 0 FFFFFF "" "" 1 "" 7.0322418 -1.2148343 -4.6128712 <> <> 754 141 5 0 <> <> <> <> <>
    755 16 -8.827754 7.4155645 11.760582 48 " " 70 -0.83400 -0.83400 "T3P " " O  " 8 0 FF2F2F "" "" 1 "" 6.5921516 -4.4043446 -3.6153672 <> <> 755 142 5 2 <> <> <> <> <>
    756 42 -8.318778 7.1813617 10.984488 48 " " 21 0.41700 0.41700 "T3P " " H1 " 1 0 FFFFFF "" "" 1 "" 25.140659 10.486097 4.0555992 <> <> 756 143 5 0 <> <> <> <> <>
    757 42 -9.0223217 8.3460178 11.648191 48 " " 21 0.41700 0.41700 "T3P " " H2 " 1 0 FFFFFF "" "" 1 "" 7.6485672 -2.701333 8.6545267 <> <> 757 144 5 0 <> <> <> <> <>
    758 16 9.3945236 -6.1306348 23.481478 49 " " 70 -0.83400 -0.83400 "T3P " " O  " 8 0 FF2F2F "" "" 1 "" 1.529001 2.5838575 1.856775 <> <> 758 145 5 2 <> <> <> <> <>
    759 42 9.5999479 -6.9524999 23.92708 49 " " 21 0.41700 0.41700 "T3P " " H1 " 1 0 FFFFFF "" "" 1 "" -13.008766 0.72203839 5.1248503 <> <> 759 146 5 0 <> <> <> <> <>
    760 42 9.7787409 -5.4533024 24.038103 49 " " 21 0.41700 0.41700 "T3P " " H2 " 1 0 FFFFFF "" "" 1 "" -9.3112698 -0.28993627 12.836435 <> <> 760 147 5 0 <> <> <> <> <>
    761 16 -7.8379688 -6.9773507 -18.188082 50 " " 70 -0.83400 -0.83400 "T3P " " O  " 8 0 FF2F2F "" "" 1 "" 0.71943223 -2.4767554 -1.5048183 <> <> 761 148 5 2 <> <> <> <> <>
    762 42 -8.2750282 -6.9041462 -19.036522 50 " " 21 0.41700 0.41700 "T3P " " H1 " 1 0 FFFFFF "" "" 1 "" 13.53601 18.72324 -6.2778974 <> <> 762 149 5 0 <> <> <> <> <>
    763 42 -7.2931604 -7.760561 -18.265554 50 " " 21 0.41700 0.41700 "T3P " " H2 " 1 0 FFFFFF "" "" 1 "" -3.2034245 -4.3111334 -10.546563 <> <> 763 150 5 0 <> <> <> <> <>
    764 16 -8.8183432 12.042189 13.60979 51 " " 70 -0.83400 -0.83400 "T3P " " O  " 8 0 FF2F2F "" "" 1 "" -4.8234577 1.5688776 -5.7160149 <> <> 764 151 5 2 <> <> <> <> <>
    765 42 -8.9399586 12.747362 12.974046 51 " " 21 0.41700 0.41700 "T3P " " H1 " 1 0 FFFFFF "" "" 1 "" 6.4984822 9.5837994 1.0083294 <> <> 765 152 5 0 <> <> <> <> <>
    766 42 -8.3064957 12.439751 14.31419 51 " " 21 0.41700 0.41700 "T3P " " H2 " 1 0 FFFFFF "" "" 1 "" -23.356615 -5.3960133 11.682021 <> <> 766 153 5 0 <> <> <> <> <>
    767 16 15.371417 13.8882 13.16608 52 " " 70 -0.83400 -0.83400 "T3P " " O  " 8 0 FF2F2F "" "" 1 "" -1.6546506 -5.8170886 -0.27411824 <> <> 767 154 5 2 <> <> <> <> <>
    768 42 15.507037 13.440602 12.330918 52 " " 21 0.41700 0.41700 "T3P " " H1 " 1 0 FFFFFF "" "" 1 "" -9.9501047 3.4163086 -6.5697017 <> <> 768 155 5 0 <> <> <> <> <>
    769 42 16.049423 13.533636 13.741256 52 " " 21 0.41700 0.41700 "T3P " " H2 " 1 0 FFFFFF "" "" 1 "" 1.6773745 -14.947233 -9.8300381 <> <> 769 156 5 0 <> <> <> <> <>
    770 16 15.865139 -0.49048916 20.245241 53 " " 70 -0.83400 -0.83400 "T3P " " O  " 8 0 FF2F2F "" "" 1 "" 2.7211192 1.225843 -3.5519767 <> <> 770 157 5 2 <> <> <> <> <>
    771 42 15.071366 -0.34602377 20.760303 53 " " 21 0.41700 0.41700 "T3P " " H1 " 1 0 FFFFFF "" "" 1 "" 0.095688537 -4.5262046 -5.9846802 <> <> 771 158 5 0 <> <> <> <> <>
    772 42 15.551479 -0.85803854 19.418953 53 " " 21 0.41700 0.41700 "T3P " " H2 " 1 0 FFFFFF "" "" 1 "" 9.7651062 -22.647472 4.3934255 <> <> 772 159 5 0 <> <> <> <> <>
    773 16 13.151448 16.948917 11.159814 54 " " 70 -0.83400 -0.83400 "T3P " " O  " 8 0 FF2F2F "" "" 1 "" 1.2738264 0.19711801 -0.95324618 <> <> 773 160 5 2 <> <> <> <> <>
    774 42 13.901299 17.373089 11.576988 54 " " 21 0.41700 0.41700 "T3P " " H1 " 1 0 FFFFFF "" "" 1 "" 6.9855366 9.7310686 -20.913641 <> <> 774 161 5 0 <> <> <> <> <>
    775 42 12.683103 17.662064 10.72588 54 " " 21 0.41700 0.41700 "T3P " " H2 " 1 0 FFFFFF "" "" 1 "" -21.418877 -5.197619 14.67288 <> <> 775 162 5 0 <> <> <> <> <>
    776 16 16.141544 20.285828 13.869604 55 " " 70 -0.83400 -0.83400 "T3P " " O  " 8 0 FF2F2F "" "" 1 "" -1.289351 -1.0312626 -1.9417701 <> <> 776 163 5 2 <> <> <> <> <>
    777 42 15.539979 20.154886 14.602549 55 " " 21 0.41700 0.41700 "T3P " " H1 " 1 0 FFFFFF "" "" 1 "" -7.7098989 -5.61833 -8.0309572 <> <> 777 164 5 0 <> <> <> <> <>
    778 42 16.630415 21.076262 14.098646 55 " " 21 0.41700 0.41700 "T3P " " H2 " 1 0 FFFFFF "" "" 1 "" -13.512908 5.8538146 0.38785756 <> <> 778 165 5 0 <> <> <> <> <>
    779 16 9.8116779 15.72839 -2.4888883 56 " " 70 -0.83400 -0.83400 "T3P " " O  " 8 0 FF2F2F "" "" 1 "" 3.1323926 3.7674356 3.2930903 <> <> 779 166 5 2 <> <> <> <> <>
    780 42 10.075191 16.648359 -2.5101516 56 " " 21 0.41700 0.41700 "T3P " " H1 " 1 0 FFFFFF "" "" 1 "" 8.2482605 2.0841875 -6.1330886 <> <> 780 167 5 0 <> <> <> <> <>
    781 42 10.635206 15.244183 -2.4290757 56 " " 21 0.41700 0.41700 "T3P " " H2 " 1 0 FFFFFF "" "" 1 "" 0.91081822 -0.54970789 -1.0683397 <> <> 781 168 5 0 <> <> <> <> <>
    782 16 -13.04564 14.558761 1.6978924 57 " " 70 -0.83400 -0.83400 "T3P " " O  " 8 0 FF2F2F "" "" 1 "" 1.1636095 2.2194853 -3.1477823 <> <> 782 169 5 2 <> <> <> <> <>
    783 42 -12.21883 14.444584 2.1664844 57 " " 21 0.41700 0.41700 "T3P " " H1 " 1 0 FFFFFF "" "" 1 "" 9.0034714 1.010471 -17.275427 <> <> 783 170 5 0 <> <> <> <> <>
    784 42 -13.667064 14.003559 2.1688631 57 " " 21 0.41700 0.41700 "T3P " " H2 " 1 0 FFFFFF "" "" 1 "" 8.5642605 2.5839095 7.0466409 <> <> 784 171 5 0 <> <> <> <> <>
    785 16 -5.706583 -11.862714 8.8773022 58 " " 70 -0.83400 -0.83400 "T3P " " O  " 8 0 FF2F2F "" "" 1 "" -2.4405591 2.0181532 -3.098243 <> <> 785 172 5 2 <> <> <> <> <>
    786 42 -6.3331537 -11.152678 8.7377071 58 " " 21 0.41700 0.41700 "T3P " " H1 " 1 0 FFFFFF "" "" 1 "" -12.417229 -5.5399561 3.2386014 <> <> 786 173 5 0 <> <> <> <> <>
    787 42 -6.0337229 -12.581313 8.3361673 58 " " 21 0.41700 0.41700 "T3P " " H2 " 1 0 FFFFFF "" "" 1 "" 7.5688725 2.1979659 -9.3881397 <> <> 787 174 5 0 <> <> <> <> <>
    788 16 9.3057404 19.246918 2.18224 59 " " 70 -0.83400 -0.83400 "T3P " " O  " 8 0 FF2F2F "" "" 1 "" 2.7655141 -7.2596536 -4.8889008 <> <> 788 175 5 2 <> <> <> <> <>
    789 42 8.8452845 19.213943 1.3437177 59 " " 21 0.41700 0.41700 "T3P " " H1 " 1 0 FFFFFF "" "" 1 "" 1.5599511 -18.312508 -3.7921824 <> <> 789 176 5 0 <> <> <> <> <>
    790 42 8.7323027 18.779291 2.7894742 59 " " 21 0.41700 0.41700 "T3P " " H2 " 1 0 FFFFFF "" "" 1 "" -0.60151637 8.567997 4.1201663 <> <> 790 177 5 0 <> <> <> <> <>
    791 16 18.020025 7.6627479 23.104574 60 " " 70 -0.83400 -0.83400 "T3P " " O  " 8 0 FF2F2F "" "" 1 "" -6.4557657 0.69756627 -1.6546506 <> <> 791 178 5 2 <> <> <> <> <>
    792 42 18.292192 8.2322292 23.824192 60 " " 21 0.41700 0.41700 "T3P " " H1 " 1 0 FFFFFF "" "" 1 "" 14.793859 -4.5919561 -5.5054626 <> <> 792 179 5 0 <> <> <> <> <>
    793 42 18.131229 6.7752976 23.445597 60 " " 21 0.41700 0.41700 "T3P " " H2 " 1 0 FFFFFF "" "" 1 "" 7.0454106 -1.8618256 -12.717508 <> <> 793 180 5 0 <> <> <> <> <>
    794 16 -14.346992 11.908711 -16.191462 61 " " 70 -0.83400 -0.83400 "T3P " " O  " 8 0 FF2F2F "" "" 1 "" 1.6393239 -4.8258834 -3.4390931 <> <> 794 181 5 2 <> <> <> <> <>
    795 42 -13.769567 11.158039 -16.052513 61 " " 21 0.41700 0.41700 "T3P " " H1 " 1 0 FFFFFF "" "" 1 "" -7.2208395 -14.822929 -20.628307 <> <> 795 182 5 0 <> <> <> <> <>
    796 42 -13.839103 12.503203 -16.743601 61 " " 21 0.41700 0.41700 "T3P " " H2 " 1 0 FFFFFF "" "" 1 "" 4.7075114 -2.8103268 1.553344 <> <> 796 183 5 0 <> <> <> <> <>
    797 16 8.7174339 -11.177539 14.61805 62 " " 70 -0.83400 -0.83400 "T3P " " O  " 8 0 FF2F2F "" "" 1 "" -0.8791855 3.4647942 -1.5929281 <> <> 797 184 5 2 <> <> <> <> <>
    798 42 8.8095236 -10.226884 14.554768 62 " " 21 0.41700 0.41700 "T3P " " H1 " 1 0 FFFFFF "" "" 1 "" -3.0084476 2.7648065 -15.206732 <> <> 798 185 5 0 <> <> <> <> <>
    799 42 8.0567245 -11.398864 13.961764 62 " " 21 0.41700 0.41700 "T3P " " H2 " 1 0 FFFFFF "" "" 1 "" -2.0671458 -7.1434684 3.1805503 <> <> 799 186 5 0 <> <> <> <> <>
    800 16 1.7565414 7.3676081 -15.071712 63 " " 70 -0.83400 -0.83400 "T3P " " O  " 8 0 FF2F2F "" "" 1 "" 0.037407812 -0.70656586 1.1872467 <> <> 800 187 5 2 <> <> <> <> <>
    801 42 2.1271021 8.0170412 -14.474084 63 " " 21 0.41700 0.41700 "T3P " " H1 " 1 0 FFFFFF "" "" 1 "" -18.032141 18.501881 -8.482151 <> <> 801 188 5 0 <> <> <> <> <>
    802 42 0.97161686 7.0506034 -14.624914 63 " " 21 0.41700 0.41700 "T3P " " H2 " 1 0 FFFFFF "" "" 1 "" 1.6308061 -6.3306627 -0.0037819755 <> <> 802 189 5 0 <> <> <> <> <>
    803 16 2.5917511 12.976597 -17.595085 64 " " 70 -0.83400 -0.83400 "T3P " " O  " 8 0 FF2F2F "" "" 1 "" -0.76005238 4.0818639 2.1959112 <> <> 803 190 5 2 <> <> <> <> <>
    804 42 2.018981 12.580348 -18.251705 64 " " 21 0.41700 0.41700 "T3P " " H1 " 1 0 FFFFFF "" "" 1 "" -8.7116671 8.2851696 6.5954919 <> <> 804 191 5 0 <> <> <> <> <>
    805 42 3.275528 12.323238 -17.447418 64 " " 21 0.41700 0.41700 "T3P " " H2 " 1 0 FFFFFF "" "" 1 "" 0.62247676 2.8333375 -9.7300205 <> <> 805 192 5 0 <> <> <> <> <>
    806 16 -18.316519 18.205963 7.6276617 65 " " 70 -0.83400 -0.83400 "T3P " " O  " 8 0 FF2F2F "" "" 1 "" 1.8931522 0.13772942 -0.53543609 <> <> 806 193 5 2 <> <> <> <> <>
    807 42 -18.83276 17.846266 6.9063101 65 " " 21 0.41700 0.41700 "T3P " " H1 " 1 0 FFFFFF "" "" 1 "" 17.534925 10.822739 -17.057621 <> <> 807 194 5 0 <> <> <> <> <>
    808 42 -18.7157 19.057205 7.8073182 65 " " 21 0.41700 0.41700 "T3P " " H2 " 1 0 FFFFFF "" "" 1 "" -11.497342 -9.1023951 13.493315 <> <> 808 195 5 0 <> <> <> <> <>
    809 16 0.43535632 4.7050977 -6.7281952 66 " " 70 -0.83400 -0.83400 "T3P " " O  " 8 0 FF2F2F "" "" 1 "" -0.069286697 1.7649678 -3.651819 <> <> 809 196 5 2 <> <> <> <> <>
    810 42 1.2553402 4.9121914 -7.1764936 66 " " 21 0.41700 0.41700 "T3P " " H1 " 1 0 FFFFFF "" "" 1 "" -5.3045168 3.2880404 -12.524035 <> <> 810 197 5 0 <> <> <> <> <>
    811 42 0.18902965 3.8434043 -7.0644031 66 " " 21 0.41700 0.41700 "T3P " " H2 " 1 0 FFFFFF "" "" 1 "" -4.654108 3.4649277 -4.6496429 <> <> 811 198 5 0 <> <> <> <> <>
    812 16 3.4215944 10.463166 -1.8960816 67 " " 70 -0.83400 -0.83400 "T3P " " O  " 8 0 FF2F2F "" "" 1 "" 5.4425082 2.1198699 1.2646775 <> <> 812 199 5 2 <> <> <> <> <>
    813 42 2.5376451 10.198199 -1.6418039 67 " " 21 0.41700 0.41700 "T3P " " H1 " 1 0 FFFFFF "" "" 1 "" 2.8512907 8.5618 -1.0304289 <> <> 813 200 5 0 <> <> <> <> <>
    814 42 3.7316289 10.997497 -1.1649213 67 " " 21 0.41700 0.41700 "T3P " " H2 " 1 0 FFFFFF "" "" 1 "" 16.036806 -19.057192 12.248498 <> <> 814 201 5 0 <> <> <> <> <>
    815 16 0.58262956 -2.8756099 -10.847825 68 " " 70 -0.83400 -0.83400 "T3P " " O  " 8 0 FF2F2F "" "" 1 "" 0.14278468 -3.2125218 -3.4339402 <> <> 815 202 5 2 <> <> <> <> <>
    816 42 1.1299756 -2.7131329 -11.616103 68 " " 21 0.41700 0.41700 "T3P " " H1 " 1 0 FFFFFF "" "" 1 "" 4.5335865 8.8317327 2.2413902 <> <> 816 203 5 0 <> <> <> <> <>
    817 42 1.0206571 -3.5919507 -10.388251 68 " " 21 0.41700 0.41700 "T3P " " H2 " 1 0 FFFFFF "" "" 1 "" 11.741348 7.1690311 1.6929581 <> <> 817 204 5 0 <> <> <> <> <>
    818 16 -2.444015 9.4376726 2.7671776 69 " " 70 -0.83400 -0.83400 "T3P " " O  " 8 0 FF2F2F "" "" 1 "" -1.8371137 -2.6150331 0.23243023 <> <> 818 205 5 2 <> <> <> <> <>
    819 42 -2.9942851 9.3478184 3.5452292 69 " " 21 0.41700 0.41700 "T3P " " H1 " 1 0 FFFFFF "" "" 1 "" -23.266531 -3.4623303 -15.021187 <> <> 819 206 5 0 <> <> <> <> <>
    820 42 -2.2464042 10.373051 2.7197087 69 " " 21 0.41700 0.41700 "T3P " " H2 " 1 0 FFFFFF "" "" 1 "" 1.6745039 -2.9521737 8.2077532 <> <> 820 207 5 0 <> <> <> <> <>
    821 16 -15.033568 -16.339821 4.0972295 70 " " 70 -0.83400 -0.83400 "T3P " " O  " 8 0 FF2F2F "" "" 1 "" 1.0431558 -1.6677092 0.4229629 <> <> 821 208 5 2 <> <> <> <> <>
    822 42 -15.124804 -16.052496 5.0057139 70 " " 21 0.41700 0.41700 "T3P " " H1 " 1 0 FFFFFF "" "" 1 "" 3.3567541 10.230062 -3.1076448 <> <> 822 209 5 0 <> <> <> <> <>
    823 42 -14.819148 -15.542094 3.6136093 70 " " 21 0.41700 0.41700 "T3P " " H2 " 1 0 FFFFFF "" "" 1 "" 1.8426878 -8.3557053 -10.254257 <> <> 823 210 5 0 <> <> <> <> <>
    824 16 -1.1736876 -1.6842419 -19.045685 71 " " 70 -0.83400 -0.83400 "T3P " " O  " 8 0 FF2F2F "" "" 1 "" 1.0252485 2.6720479 -3.2812288 <> <> 824 211 5 2 <> <> <> <> <>
    825 42 -0.75387192 -0.84039539 -19.212744 71 " " 21 0.41700 0.41700 "T3P " " H1 " 1 0 FFFFFF "" "" 1 "" 15.016904 -10.738942 -35.861969 <> <> 825 212 5 0 <> <> <> <> <>
    826 42 -2.0942562 -1.5421225 -19.266108 71 " " 21 0.41700 0.41700 "T3P " " H2 " 1 0 FFFFFF "" "" 1 "" 3.3088641 9.5359554 -8.3929329 <> <> 826 213 5 0 <> <> <> <> <>
    827 16 4.1248283 -19.839184 -10.105811 72 " " 70 -0.83400 -0.83400 "T3P " " O  " 8 0 FF2F2F "" "" 1 "" -0.18307753 1.9412677 3.3017654 <> <> 827 214 5 2 <> <> <> <> <>
    828 42 4.5820026 -20.135933 -9.3189373 72 " " 21 0.41700 0.41700 "T3P " " H1 " 1 0 FFFFFF "" "" 1 "" 5.9667726 -8.7729988 -4.3118625 <> <> 828 215 5 0 <> <> <> <> <>
    829 42 3.8833191 -20.645555 -10.561528 72 " " 21 0.41700 0.41700 "T3P " " H2 " 1 0 FFFFFF "" "" 1 "" 5.8799238 8.3752985 -11.296078 <> <> 829 216 5 0 <> <> <> <> <>
    830 16 6.5599046 -13.810478 8.1308765 73 " " 70 -0.83400 -0.83400 "T3P " " O  " 8 0 FF2F2F "" "" 1 "" 4.5995851 0.84436131 -2.6362274 <> <> 830 217 5 2 <> <> <> <> <>
    831 42 6.6004491 -14.074965 9.0499201 73 " " 21 0.41700 0.41700 "T3P " " H1 " 1 0 FFFFFF "" "" 1 "" 2.7602954 5.1551061 -1.3145328 <> <> 831 218 5 0 <> <> <> <> <>
    832 42 6.094521 -14.524904 7.695857 73 " " 21 0.41700 0.41700 "T3P " " H2 " 1 0 FFFFFF "" "" 1 "" -14.690469 9.5177288 3.7560942 <> <> 832 219 5 0 <> <> <> <> <>
    833 16 -13.656221 15.343124 -10.226567 74 " " 70 -0.83400 -0.83400 "T3P " " O  " 8 0 FF2F2F "" "" 1 "" 0.41476712 -0.50736088 0.1534636 <> <> 833 220 5 2 <> <> <> <> <>
    834 42 -14.243827 16.08942 -10.108248 74 " " 21 0.41700 0.41700 "T3P " " H1 " 1 0 FFFFFF "" "" 1 "" 2.1266551 3.1952682 -14.699264 <> <> 834 221 5 0 <> <> <> <> <>
    835 42 -13.690952 14.875659 -9.3920002 74 " " 21 0.41700 0.41700 "T3P " " H2 " 1 0 FFFFFF "" "" 1 "" -7.1527638 11.52418 6.5777669 <> <> 835 222 5 0 <> <> <> <> <>
    836 16 -13.692178 6.2295766 0.16626805 75 " " 70 -0.83400 -0.83400 "T3P " " O  " 8 0 FF2F2F "" "" 1 "" -3.4339545 1.252035 -1.783254 <> <> 836 223 5 2 <> <> <> <> <>
    837 42 -14.48068 6.1973782 0.70799166 75 " " 21 0.41700 0.41700 "T3P " " H1 " 1 0 FFFFFF "" "" 1 "" 3.0671823 -4.4558053 7.3401766 <> <> 837 224 5 0 <> <> <> <> <>
    838 42 -13.575972 5.3308716 -0.14204866 75 " " 21 0.41700 0.41700 "T3P " " H2 " 1 0 FFFFFF "" "" 1 "" -11.657871 6.1411538 -19.134108 <> <> 838 225 5 0 <> <> <> <> <>
    839 16 -10.400432 14.738251 20.71254 76 " " 70 -0.83400 -0.83400 "T3P " " O  " 8 0 FF2F2F "" "" 1 "" 0.45179603 0.63668495 3.4591277 <> <> 839 226 5 2 <> <> <> <> <>
    840 42 -9.6052999 14.266829 20.464029 76 " " 21 0.41700 0.41700 "T3P " " H1 " 1 0 FFFFFF "" "" 1 "" -12.366741 -18.556604 -1.1454829 <> <> 840 227 5 0 <> <> <> <> <>
    841 42 -11.09063 14.075581 20.685642 76 " " 21 0.41700 0.41700 "T3P " " H2 " 1 0 FFFFFF "" "" 1 "" -13.247212 14.184231 21.208454 <> <> 841 228 5 0 <> <> <> <> <>
    842 16 15.738319 18.420933 11.381887 77 " " 70 -0.83400 -0.83400 "T3P " " O  " 8 0 FF2F2F "" "" 1 "" -3.3202212 3.4467003 0.53406107 <> <> 842 229 5 2 <> <> <> <> <>
    843 42 16.577408 17.987188 11.536903 77 " " 21 0.41700 0.41700 "T3P " " H1 " 1 0 FFFFFF "" "" 1 "" 4.3524613 11.693959 -17.921097 <> <> 843 230 5 0 <> <> <> <> <>
    844 42 15.68367 19.089031 12.065181 77 " " 21 0.41700 0.41700 "T3P " " H2 " 1 0 FFFFFF "" "" 1 "" 0.3434763 -4.0706816 8.177269 <> <> 844 231 5 0 <> <> <> <> <>
    845 16 -8.2723951 -4.536087 0.065210514 78 " " 70 -0.83400 -0.83400 "T3P " " O  " 8 0 FF2F2F "" "" 1 "" 6.9467263 -8.9997702 2.6140199 <> <> 845 232 5 2 <> <> <> <> <>
    846 42 -8.0824776 -5.4039068 -0.29122746 78 " " 21 0.41700 0.41700 "T3P " " H1 " 1 0 FFFFFF "" "" 1 "" 11.254704 -13.922318 16.894268 <> <> 846 233 5 0 <> <> <> <> <>
    847 42 -9.2273741 -4.5035825 0.1217263 78 " " 21 0.41700 0.41700 "T3P " " H2 " 1 0 FFFFFF "" "" 1 "" 6.6005955 -11.184578 -1.977791 <> <> 847 234 5 0 <> <> <> <> <>
    848 16 8.8790512 8.2706661 -11.936872 79 " " 70 -0.83400 -0.83400 "T3P " " O  " 8 0 FF2F2F "" "" 1 "" -3.2223799 3.2500904 -5.9282327 <> <> 848 235 5 2 <> <> <> <> <>
    849 42 9.7800436 7.9982729 -12.110796 79 " " 21 0.41700 0.41700 "T3P " " H1 " 1 0 FFFFFF "" "" 1 "" -0.43014276 2.831105 9.1929798 <> <> 849 236 5 0 <> <> <> <> <>
    850 42 8.4033594 7.4517574 -11.797814 79 " " 21 0.41700 0.41700 "T3P " " H2 " 1 0 FFFFFF "" "" 1 "" -1.6173642 4.4908452 6.868979 <> <> 850 237 5 0 <> <> <> <> <>
    851 16 5.1038671 8.2077856 15.371553 80 " " 70 -0.83400 -0.83400 "T3P " " O  " 8 0 FF2F2F "" "" 1 "" 4.452127 -0.98448777 -1.5114151 <> <> 851 238 5 2 <> <> <> <> <>
    852 42 4.2625613 7.8028073 15.582334 80 " " 21 0.41700 0.41700 "T3P " " H1 " 1 0 FFFFFF "" "" 1 "" -13.336112 32.851654 -7.5009336 <> <> 852 239 5 0 <> <> <> <> <>
    853 42 5.6811399 7.4711742 15.170575 80 " " 21 0.41700 0.41700 "T3P " " H2 " 1 0 FFFFFF "" "" 1 "" -16.472189 -25.65797 28.818699 <> <> 853 240 5 0 <> <> <> <> <>
    854 16 -1.8404357 9.7086697 -14.791032 81 " " 70 -0.83400 -0.83400 "T3P " " O  " 8 0 FF2F2F "" "" 1 "" 2.4682899 7.0933118 -3.9442666 <> <> 854 241 5 2 <> <> <> <> <>
    855 42 -1.648277 10.62748 -14.603703 81 " " 21 0.41700 0.41700 "T3P " " H1 " 1 0 FFFFFF "" "" 1 "" -4.5565062 9.3611641 -7.8617249 <> <> 855 242 5 0 <> <> <> <> <>
    856 42 -2.2615347 9.384409 -13.994945 81 " " 21 0.41700 0.41700 "T3P " " H2 " 1 0 FFFFFF "" "" 1 "" -4.9622707 10.168365 -6.6221938 <> <> 856 243 5 0 <> <> <> <> <>
    857 16 3.8303676 11.130178 -11.532493 82 " " 70 -0.83400 -0.83400 "T3P " " O  " 8 0 FF2F2F "" "" 1 "" -5.7267828 0.35834682 0.16799785 <> <> 857 244 5 2 <> <> <> <> <>
    858 42 3.3939953 10.916014 -12.357083 82 " " 21 0.41700 0.41700 "T3P " " H1 " 1 0 FFFFFF "" "" 1 "" -3.9767702 -6.8990979 1.1268464 <> <> 858 245 5 0 <> <> <> <> <>
    859 42 4.6823344 11.478519 -11.795252 82 " " 21 0.41700 0.41700 "T3P " " H2 " 1 0 FFFFFF "" "" 1 "" -6.9338651 2.2438962 -1.2462293 <> <> 859 246 5 0 <> <> <> <> <>
    860 16 3.4063687 -10.404778 -23.828476 83 " " 70 -0.83400 -0.83400 "T3P " " O  " 8 0 FF2F2F "" "" 1 "" -2.1620803 -1.6616865 0.32719994 <> <> 860 247 5 2 <> <> <> <> <>
    861 42 3.5447602 -9.7391138 -24.502247 83 " " 21 0.41700 0.41700 "T3P " " H1 " 1 0 FFFFFF "" "" 1 "" -5.097146 14.315689 15.509472 <> <> 861 248 5 0 <> <> <> <> <>
    862 42 2.6586976 -10.083989 -23.324177 83 " " 21 0.41700 0.41700 "T3P " " H2 " 1 0 FFFFFF "" "" 1 "" 1.4096289 -12.539072 12.541715 <> <> 862 249 5 0 <> <> <> <> <>
    863 16 6.3307877 -15.532304 21.082268 84 " " 70 -0.83400 -0.83400 "T3P " " O  " 8 0 FF2F2F "" "" 1 "" 2.1832285 -1.6513435 -5.6404443 <> <> 863 250 5 2 <> <> <> <> <>
    864 42 6.5132203 -14.596514 20.997128 84 " " 21 0.41700 0.41700 "T3P " " H1 " 1 0 FFFFFF "" "" 1 "" 7.3231349 -3.4015453 -13.863811 <> <> 864 251 5 0 <> <> <> <> <>
    865 42 6.8911605 -15.82151 21.802389 84 " " 21 0.41700 0.41700 "T3P " " H2 " 1 0 FFFFFF "" "" 1 "" 2.4340429 1.0915784 -4.7340312 <> <> 865 252 5 0 <> <> <> <> <>
    866 16 14.996544 -19.778471 -0.20886417 85 " " 70 -0.83400 -0.83400 "T3P " " O  " 8 0 FF2F2F "" "" 1 "" -3.8351147 -0.20964566 0.28186905 <> <> 866 253 5 2 <> <> <> <> <>
    867 42 14.7937 -18.911335 0.14207752 85 " " 21 0.41700 0.41700 "T3P " " H1 " 1 0 FFFFFF "" "" 1 "" -9.8614788 -6.0717111 11.283046 <> <> 867 254 5 0 <> <> <> <> <>
    868 42 14.448969 -20.377073 0.29914278 85 " " 21 0.41700 0.41700 "T3P " " H2 " 1 0 FFFFFF "" "" 1 "" 19.609907 -13.101857 10.36161 <> <> 868 255 5 0 <> <> <> <> <>
    869 16 3.1571276 0.29302165 19.894114 86 " " 70 -0.83400 -0.83400 "T3P " " O  " 8 0 FF2F2F "" "" 1 "" 0.36886498 4.4899712 1.432328 <> <> 869 256 5 2 <> <> <> <> <>
    870 42 2.2115643 0.44183964 19.8958 86 " " 21 0.41700 0.41700 "T3P " " H1 " 1 0 FFFFFF "" "" 1 "" -0.29549533 0.70572579 -37.115215 <> <> 870 257 5 0 <> <> <> <> <>
    871 42 3.2652774 -0.55864793 19.470804 86 " " 21 0.41700 0.41700 "T3P " " H2 " 1 0 FFFFFF "" "" 1 "" 19.976349 -1.9542334 19.406683 <> <> 871 258 5 0 <> <> <> <> <>
    872 16 8.0244846 11.19031 -3.7957659 87 " " 70 -0.83400 -0.83400 "T3P " " O  " 8 0 FF2F2F "" "" 1 "" 5.401865 0.6859228 1.3729106 <> <> 872 259 5 2 <> <> <> <> <>
    873 42 8.6379042 11.796479 -3.3804276 87 " " 21 0.41700 0.41700 "T3P " " H1 " 1 0 FFFFFF "" "" 1 "" 9.0031071 -13.57105 16.861778 <> <> 873 260 5 0 <> <> <> <> <>
    874 42 7.2687144 11.731936 -4.0231223 87 " " 21 0.41700 0.41700 "T3P " " H2 " 1 0 FFFFFF "" "" 1 "" 16.842413 14.939122 -2.7024267 <> <> 874 261 5 0 <> <> <> <> <>
    875 16 -11.448307 19.138617 -19.45237 88 " " 70 -0.83400 -0.83400 "T3P " " O  " 8 0 FF2F2F "" "" 1 "" -0.39107543 -0.31145427 -7.7830329 <> <> 875 262 5 2 <> <> <> <> <>
    876 42 -11.448989 18.188711 -19.334412 88 " " 21 0.41700 0.41700 "T3P " " H1 " 1 0 FFFFFF "" "" 1 "" 2.6783223 2.1358137 11.942704 <> <> 876 263 5 0 <> <> <> <> <>
    877 42 -10.581844 19.335638 -19.808252 88 " " 21 0.41700 0.41700 "T3P " " H2 " 1 0 FFFFFF "" "" 1 "" 3.1809149 -3.5388811 -0.87304401 <> <> 877 264 5 0 <> <> <> <> <>
    878 16 0.95228887 12.033125 7.4150333 89 " " 70 -0.83400 -0.83400 "T3P " " O  " 8 0 FF2F2F "" "" 1 "" 8.4989967 1.1727498 -2.364357 <> <> 878 265 5 2 <> <> <> <> <>
    879 42 0.82433408 11.456824 8.168519 89 " " 21 0.41700 0.41700 "T3P " " H1 " 1 0 FFFFFF "" "" 1 "" -6.1108522 -9.441679 -12.963701 <> <> 879 266 5 0 <> <> <> <> <>
    880 42 1.0305595 11.43873 6.668839 89 " " 21 0.41700 0.41700 "T3P " " H2 " 1 0 FFFFFF "" "" 1 "" 1.1540949 12.591473 -12.230499 <> <> 880 267 5 0 <> <> <> <> <>
    881 16 14.244289 -12.395255 -11.791141 90 " " 70 -0.83400 -0.83400 "T3P " " O  " 8 0 FF2F2F "" "" 1 "" -0.32330155 3.1101449 -7.1237497 <> <> 881 268 5 2 <> <> <> <> <>
    882 42 14.450338 -12.222794 -10.872426 90 " " 21 0.41700 0.41700 "T3P " " H1 " 1 0 FFFFFF "" "" 1 "" -1.9825299 -6.2388473 -4.9966278 <> <> 882 269 5 0 <> <> <> <> <>
    883 42 13.384109 -11.996622 -11.923092 90 " " 21 0.41700 0.41700 "T3P " " H2 " 1 0 FFFFFF "" "" 1 "" -15.578322 -25.940252 4.5596046 <> <> 883 270 5 0 <> <> <> <> <>
    884 16 -12.796714 -19.326176 21.322042 91 " " 70 -0.83400 -0.83400 "T3P " " O  " 8 0 FF2F2F "" "" 1 "" -3.5827649 -7.9127817 6.8666487 <> <> 884 271 5 2 <> <> <> <> <>
    885 42 -13.690332 -19.060793 21.104681 91 " " 21 0.41700 0.41700 "T3P " " H1 " 1 0 FFFFFF "" "" 1 "" -2.8008947 -3.435082 9.1191177 <> <> 885 272 5 0 <> <> <> <> <>
    886 42 -12.243801 -18.811525 20.734116 91 " " 21 0.41700 0.41700 "T3P " " H2 " 1 0 FFFFFF "" "" 1 "" -1.3929517 5.2946749 20.487417 <> <> 886 273 5 0 <> <> <> <> <>
    887 16 -15.187773 12.572012 -12.562213 92 " " 70 -0.83400 -0.83400 "T3P " " O  " 8 0 FF2F2F "" "" 1 "" -2.2735689 2.4835503 1.340337 <> <> 887 274 5 2 <> <> <> <> <>
    888 42 -15.0748 12.172395 -11.699794 92 " " 21 0.41700 0.41700 "T3P " " H1 " 1 0 FFFFFF "" "" 1 "" 12.385652 -6.7657719 -4.8657622 <> <> 888 275 5 0 <> <> <> <> <>
    889 42 -15.965003 12.146288 -12.924026 92 " " 21 0.41700 0.41700 "T3P " " H2 " 1 0 FFFFFF "" "" 1 "" 5.8640671 -11.209456 -0.028888825 <> <> 889 276 5 0 <> <> <> <> <>
    890 16 14.478252 -6.7443495 9.4561024 93 " " 70 -0.83400 -0.83400 "T3P " " O  " 8 0 FF2F2F "" "" 1 "" -4.7760315 -2.4642565 -2.5817535 <> <> 890 277 5 2 <> <> <> <> <>
    891 42 13.532398 -6.8492098 9.5590363 93 " " 21 0.41700 0.41700 "T3P " " H1 " 1 0 FFFFFF "" "" 1 "" -7.4298048 13.015738 -11.19761 <> <> 891 278 5 0 <> <> <> <> <>
    892 42 14.573213 -6.0842681 8.7694378 93 " " 21 0.41700 0.41700 "T3P " " H2 " 1 0 FFFFFF "" "" 1 "" 12.286454 -4.7494779 -2.4188695 <> <> 892 279 5 0 <> <> <> <> <>
    893 16 10.887991 -14.368685 -9.6045418 94 " " 70 -0.83400 -0.83400 "T3P " " O  " 8 0 FF2F2F "" "" 1 "" -4.0918279 -3.0753725 -3.6270537 <> <> 893 280 5 2 <> <> <> <> <>
    894 42 11.827082 -14.196538 -9.5359135 94 " " 21 0.41700 0.41700 "T3P " " H1 " 1 0 FFFFFF "" "" 1 "" -3.2653942 -14.037827 12.56222 <> <> 894 281 5 0 <> <> <> <> <>
    895 42 10.473279 -13.554614 -9.3190012 94 " " 21 0.41700 0.41700 "T3P " " H2 " 1 0 FFFFFF "" "" 1 "" 0.21247412 -10.43889 23.617573 <> <> 895 282 5 0 <> <> <> <> <>
    896 16 16.055361 -6.9344449 20.167023 95 " " 70 -0.83400 -0.83400 "T3P " " O  " 8 0 FF2F2F "" "" 1 "" -5.7467914 5.1856427 0.30171692 <> <> 896 283 5 2 <> <> <> <> <>
    897 42 15.484323 -7.3663869 19.531754 95 " " 21 0.41700 0.41700 "T3P " " H1 " 1 0 FFFFFF "" "" 1 "" -7.1836119 -8.0861826 10.61719 <> <> 897 284 5 0 <> <> <> <> <>
    898 42 15.746986 -7.2462826 21.017843 95 " " 21 0.41700 0.41700 "T3P " " H2 " 1 0 FFFFFF "" "" 1 "" 19.523834 -5.1798029 5.6617541 <> <> 898 285 5 0 <> <> <> <> <>
    899 16 -4.6450663 -2.7030027 -6.9084578 96 " " 70 -0.83400 -0.83400 "T3P " " O  " 8 0 FF2F2F "" "" 1 "" -2.5076582 -1.4466412 -2.8070788 <> <> 899 286 5 2 <> <> <> <> <>
    900 42 -5.3416939 -3.312588 -6.6648493 96 " " 21 0.41700 0.41700 "T3P " " H1 " 1 0 FFFFFF "" "" 1 "" 3.2503119 -2.9042838 10.010844 <> <> 900 287 5 0 <> <> <> <> <>
    901 42 -3.9032052 -2.95402 -6.3581262 96 " " 21 0.41700 0.41700 "T3P " " H2 " 1 0 FFFFFF "" "" 1 "" 12.789822 -9.4483776 -27.078217 <> <> 901 288 5 0 <> <> <> <> <>
    902 16 -2.8497498 -6.7916417 -7.3847113 97 " " 70 -0.83400 -0.83400 "T3P " " O  " 8 0 FF2F2F "" "" 1 "" -1.7157156 -0.800394 2.5453274 <> <> 902 289 5 2 <> <> <> <> <>
    903 42 -3.0054994 -7.1321545 -6.5037889 97 " " 21 0.41700 0.41700 "T3P " " H1 " 1 0 FFFFFF "" "" 1 "" -1.352398 -22.793966 -5.8918624 <> <> 903 290 5 0 <> <> <> <> <>
    904 42 -3.6900921 -6.8904629 -7.8322535 97 " " 21 0.41700 0.41700 "T3P " " H2 " 1 0 FFFFFF "" "" 1 "" -0.040690411 4.0826654 -1.678058 <> <> 904 291 5 0 <> <> <> <> <>
    905 16 8.265502 -3.5452595 4.2046552 98 " " 70 -0.83400 -0.83400 "T3P " " O  " 8 0 FF2F2F "" "" 1 "" 4.1694341 -1.2276142 9.8673582 <> <> 905 292 5 2 <> <> <> <> <>
    906 42 7.8692169 -4.0588007 3.5007625 98 " " 21 0.41700 0.41700 "T3P " " H1 " 1 0 FFFFFF "" "" 1 "" -1.00113 16.091942 0.14243923 <> <> 906 293 5 0 <> <> <> <> <>
    907 42 9.1950626 -3.5067449 3.9795735 98 " " 21 0.41700 0.41700 "T3P " " H2 " 1 0 FFFFFF "" "" 1 "" 1.8883905 7.5809927 1.9541878 <> <> 907 294 5 0 <> <> <> <> <>
    908 16 -16.994179 -9.3404369 11.297948 99 " " 70 -0.83400 -0.83400 "T3P " " O  " 8 0 FF2F2F "" "" 1 "" -4.1587405 5.6643224 -0.24331011 <> <> 908 295 5 2 <> <> <> <> <>
    909 42 -16.438639 -9.1681204 10.537742 99 " " 21 0.41700 0.41700 "T3P " " H1 " 1 0 FFFFFF "" "" 1 "" -3.8883722 0.064749248 -1.3149884 <> <> 909 296 5 0 <> <> <> <> <>
    910 42 -17.57501 -10.046914 11.015532 99 " " 21 0.41700 0.41700 "T3P " " H2 " 1 0 FFFFFF "" "" 1 "" -18.394117 18.231035 -2.4023292 <> <> 910 297 5 0 <> <> <> <> <>
    911 16 6.5751729 -0.56629652 7.7605824 100 " " 70 -0.83400 -0.83400 "T3P " " O  " 8 0 FF2F2F "" "" 1 "" 0.22998729 1.8994563 1.562628 <> <> 911 298 5 2 <> <> <> <> <>
    912 42 6.8172259 -1.3762575 8.2095852 100 " " 21 0.41700 0.41700 "T3P " " H1 " 1 0 FFFFFF "" "" 1 "" -17.623734 -3.3696947 1.6822957 <> <> 912 299 5 0 <> <> <> <> <>
    913 42 6.6065407 -0.78907031 6.8301997 100 " " 21 0.41700 0.41700 "T3P " " H2 " 1 0 FFFFFF "" "" 1 "" -4.9644127 0.99096876 1.6050158 <> <> 913 300 5 0 <> <> <> <> <>
    914 16 17.285534 -14.539451 4.259254 101 " " 70 -0.83400 -0.83400 "T3P " " O  " 8 0 FF2F2F "" "" 1 "" 0.45492506 -9.1299038 -0.087328911 <> <> 914 301 5 2 <> <> <> <> <>
    915 42 16.399544 -14.249807 4.0416317 101 " " 21 0.41700 0.41700 "T3P " " H1 " 1 0 FFFFFF "" "" 1 "" -2.0614955 -10.691554 8.0791197 <> <> 915 302 5 0 <> <> <> <> <>
    916 42 17.840141 -13.784842 4.0612497 101 " " 21 0.41700 0.41700 "T3P " " H2 " 1 0 FFFFFF "" "" 1 "" -5.3528171 -0.80223447 15.382616 <> <> 916 303 5 0 <> <> <> <> <>
    917 16 9.6222286 -10.662364 -22.495428 102 " " 70 -0.83400 -0.83400 "T3P " " O  " 8 0 FF2F2F "" "" 1 "" -2.6283274 -3.1211913 0.28104231 <> <> 917 304 5 2 <> <> <> <> <>
    918 42 9.3491039 -10.913454 -21.61305 102 " " 21 0.41700 0.41700 "T3P " " H1 " 1 0 FFFFFF "" "" 1 "" -9.5821133 -10.304653 -3.9155295 <> <> 918 305 5 0 <> <> <> <> <>
    919 42 9.1643581 -11.274378 -23.071648 102 " " 21 0.41700 0.41700 "T3P " " H2 " 1 0 FFFFFF "" "" 1 "" 0.91865551 2.3848774 -8.3855057 <> <> 919 306 5 0 <> <> <> <> <>
    920 16 3.4890373 -3.2273338 -14.81292 103 " " 70 -0.83400 -0.83400 "T3P " " O  " 8 0 FF2F2F "" "" 1 "" 3.725558 -1.5688833 -1.2886132 <> <> 920 307 5 2 <> <> <> <> <>
    921 42 3.2538342 -2.8830209 -15.674518 103 " " 21 0.41700 0.41700 "T3P " " H1 " 1 0 FFFFFF "" "" 1 "" 4.5677152 -12.500158 -5.8868957 <> <> 921 308 5 0 <> <> <> <> <>
    922 42 3.7642224 -2.4581604 -14.314046 103 " " 21 0.41700 0.41700 "T3P " " H2 " 1 0 FFFFFF "" "" 1 "" -12.323089 6.9936929 -5.6378775 <> <> 922 309 5 0 <> <> <> <> <>
    923 16 -19.464678 7.0245461 -12.088298 104 " " 70 -0.83400 -0.83400 "T3P " " O  " 8 0 FF2F2F "" "" 1 "" -0.5061236 2.6958973 0.82960027 <> <> 923 310 5 2 <> <> <> <> <>
    924 42 -18.5163 6.9106798 -12.026291 104 " " 21 0.41700 0.41700 "T3P " " H1 " 1 0 FFFFFF "" "" 1 "" -1.925709 -5.1143246 8.1998701 <> <> 924 311 5 0 <> <> <> <> <>
    925 42 -19.576948 7.8564348 -12.548282 104 " " 21 0.41700 0.41700 "T3P " " H2 " 1 0 FFFFFF "" "" 1 "" 9.9262733 7.2617121 6.5407219 <> <> 925 312 5 0 <> <> <> <> <>
    926 16 2.5745504 6.2308612 13.087112 105 " " 70 -0.83400 -0.83400 "T3P " " O  " 8 0 FF2F2F "" "" 1 "" 0.15719835 0.90947407 -4.6243329 <> <> 926 313 5 2 <> <> <> <> <>
    927 42 2.9357812 5.3527851 13.208487 105 " " 21 0.41700 0.41700 "T3P " " H1 " 1 0 FFFFFF "" "" 1 "" 9.399394 6.1167302 5.5412779 <> <> 927 314 5 0 <> <> <> <> <>
    928 42 2.6783023 6.6530318 13.939895 105 " " 21 0.41700 0.41700 "T3P " " H2 " 1 0 FFFFFF "" "" 1 "" -3.4073777 12.198922 -9.7795057 <> <> 928 315 5 0 <> <> <> <> <>
    929 16 14.978976 9.3122177 -19.913889 106 " " 70 -0.83400 -0.83400 "T3P " " O  " 8 0 FF2F2F "" "" 1 "" 4.7736573 4.6110449 0.94381595 <> <> 929 316 5 2 <> <> <> <> <>
    930 42 14.387393 8.8372774 -19.330198 106 " " 21 0.41700 0.41700 "T3P " " H1 " 1 0 FFFFFF "" "" 1 "" -1.1327701 15.616005 3.912112 <> <> 930 317 5 0 <> <> <> <> <>
    931 42 14.475595 10.075816 -20.196301 106 " " 21 0.41700 0.41700 "T3P " " H2 " 1 0 FFFFFF "" "" 1 "" 23.980915 23.470758 17.702061 <> <> 931 318 5 0 <> <> <> <> <>
    932 16 14.685899 7.6150241 -21.963179 107 " " 70 -0.83400 -0.83400 "T3P " " O  " 8 0 FF2F2F "" "" 1 "" 0.65638065 -3.0030541 -4.3834891 <> <> 932 319 5 2 <> <> <> <> <>
    933 42 15.436642 7.0421453 -22.119499 107 " " 21 0.41700 0.41700 "T3P " " H1 " 1 0 FFFFFF "" "" 1 "" 5.1344647 5.825655 -15.23234 <> <> 933 320 5 0 <> <> <> <> <>
    934 42 15.030139 8.3161507 -21.409874 107 " " 21 0.41700 0.41700 "T3P " " H2 " 1 0 FFFFFF "" "" 1 "" -6.2018933 -13.907418 13.701004 <> <> 934 321 5 0 <> <> <> <> <>
    935 16 -4.0550909 -2.1447766 -9.6513643 108 " " 70 -0.83400 -0.83400 "T3P " " O  " 8 0 FF2F2F "" "" 1 "" 4.3031673 -8.1309357 -5.2924118 <> <> 935 322 5 2 <> <> <> <> <>
    936 42 -4.9049969 -1.7420087 -9.8293114 108 " " 21 0.41700 0.41700 "T3P " " H1 " 1 0 FFFFFF "" "" 1 "" 14.694251 16.144024 0.022099497 <> <> 936 323 5 0 <> <> <> <> <>
    937 42 -4.1949229 -2.6588562 -8.8561306 108 " " 21 0.41700 0.41700 "T3P " " H2 " 1 0 FFFFFF "" "" 1 "" -5.4409413 -4.2401414 -4.4906178 <> <> 937 324 5 0 <> <> <> <> <>
    938 16 -0.67742342 -2.7370725 -24.126505 109 " " 70 -0.83400 -0.83400 "T3P " " O  " 8 0 FF2F2F "" "" 1 "" -9.6394463 2.4868431 1.0813502 <> <> 938 325 5 2 <> <> <> <> <>
    939 42 -1.1760535 -2.1043282 -23.609549 109 " " 21 0.41700 0.41700 "T3P " " H1 " 1 0 FFFFFF "" "" 1 "" -12.249819 -19.541012 25.525557 <> <> 939 326 5 0 <> <> <> <> <>
    940 42 -0.38831952 -3.3916767 -23.490786 109 " " 21 0.41700 0.41700 "T3P " " H2 " 1 0 FFFFFF "" "" 1 "" 6.7214365 -12.276839 -21.561089 <> <> 940 327 5 0 <> <> <> <> <>
    941 16 -15.972678 6.7867708 -14.292211 110 " " 70 -0.83400 -0.83400 "T3P " " O  " 8 0 FF2F2F "" "" 1 "" -0.16540851 2.6832836 -1.4896582 <> <> 941 328 5 2 <> <> <> <> <>
    942 42 -16.844635 6.559998 -13.968952 110 " " 21 0.41700 0.41700 "T3P " " H1 " 1 0 FFFFFF "" "" 1 "" 3.8814006 0.47370383 7.876215 <> <> 942 329 5 0 <> <> <> <> <>
    943 42 -15.440629 6.0119071 -14.111267 110 " " 21 0.41700 0.41700 "T3P " " H2 " 1 0 FFFFFF "" "" 1 "" 9.2914934 12.769407 13.895389 <> <> 943 330 5 0 <> <> <> <> <>
    944 16 -14.33603 8.1687908 -17.777899 111 " " 70 -0.83400 -0.83400 "T3P " " O  " 8 0 FF2F2F "" "" 1 "" -0.30351111 -3.9601901 -6.4920483 <> <> 944 331 5 2 <> <> <> <> <>
    945 42 -14.090133 8.0079184 -18.688883 111 " " 21 0.41700 0.41700 "T3P " " H1 " 1 0 FFFFFF "" "" 1 "" 0.23785436 -22.91704 -2.998332 <> <> 945 332 5 0 <> <> <> <> <>
    946 42 -13.629305 7.77595 -17.265602 111 " " 21 0.41700 0.41700 "T3P " " H2 " 1 0 FFFFFF "" "" 1 "" -2.7241161 3.0003824 2.1848428 <> <> 946 333 5 0 <> <> <> <> <>
    947 16 15.824331 12.991308 10.439335 112 " " 70 -0.83400 -0.83400 "T3P " " O  " 8 0 FF2F2F "" "" 1 "" -1.198517 -5.7011333 5.2152424 <> <> 947 334 5 2 <> <> <> <> <>
    948 42 15.014523 13.442837 10.2015 112 " " 21 0.41700 0.41700 "T3P " " H1 " 1 0 FFFFFF "" "" 1 "" -0.65122885 -12.650526 -9.8416576 <> <> 948 335 5 0 <> <> <> <> <>
    949 42 16.514544 13.490372 10.002554 112 " " 21 0.41700 0.41700 "T3P " " H2 " 1 0 FFFFFF "" "" 1 "" 3.4313455 5.4418073 25.263323 <> <> 949 336 5 0 <> <> <> <> <>
    950 16 14.855677 -16.570951 11.059623 113 " " 70 -0.83400 -0.83400 "T3P " " O  " 8 0 FF2F2F "" "" 1 "" -1.4446863 -0.72835433 6.4569888 <> <> 950 337 5 2 <> <> <> <> <>
    951 42 14.94397 -15.66867 10.752513 113 " " 21 0.41700 0.41700 "T3P " " H1 " 1 0 FFFFFF "" "" 1 "" 2.4818873 -1.3421912 5.7825041 <> <> 951 338 5 0 <> <> <> <> <>
    952 42 15.691244 -16.982449 10.83886 113 " " 21 0.41700 0.41700 "T3P " " H2 " 1 0 FFFFFF "" "" 1 "" -0.16904975 -2.296206 14.207698 <> <> 952 339 5 0 <> <> <> <> <>
    953 16 -1.6489115 -3.9231813 10.034844 114 " " 70 -0.83400 -0.83400 "T3P " " O  " 8 0 FF2F2F "" "" 1 "" -0.25312209 6.6481128 5.4025426 <> <> 953 340 5 2 <> <> <> <> <>
    954 42 -1.6502757 -3.8920393 10.991537 114 " " 21 0.41700 0.41700 "T3P " " H1 " 1 0 FFFFFF "" "" 1 "" -32.158459 -7.730814 5.8251081 <> <> 954 341 5 0 <> <> <> <> <>
    955 42 -2.1196945 -3.1335101 9.7683563 114 " " 21 0.41700 0.41700 "T3P " " H2 " 1 0 FFFFFF "" "" 1 "" -19.294592 -5.8294368 2.0674648 <> <> 955 342 5 0 <> <> <> <> <>
    956 16 -19.230934 9.0780144 -15.882314 115 " " 70 -0.83400 -0.83400 "T3P " " O  " 8 0 FF2F2F "" "" 1 "" -4.0884666 -2.4998128 1.7441411 <> <> 956 343 5 2 <> <> <> <> <>
    957 42 -18.286345 9.0852852 -16.037001 115 " " 21 0.41700 0.41700 "T3P " " H1 " 1 0 FFFFFF "" "" 1 "" -2.1489367 7.4336324 14.05496 <> <> 957 344 5 0 <> <> <> <> <>
    958 42 -19.612518 8.8771486 -16.736876 115 " " 21 0.41700 0.41700 "T3P " " H2 " 1 0 FFFFFF "" "" 1 "" 8.3943911 11.306694 -7.0750284 <> <> 958 345 5 0 <> <> <> <> <>
    959 16 -2.6269724 11.291483 14.083248 116 " " 70 -0.83400 -0.83400 "T3P " " O  " 8 0 FF2F2F "" "" 1 "" -2.7629995 -4.1814332 2.7827842 <> <> 959 346 5 2 <> <> <> <> <>
    960 42 -2.0504296 11.005359 13.374755 116 " " 21 0.41700 0.41700 "T3P " " H1 " 1 0 FFFFFF "" "" 1 "" -8.1759024 13.331418 -8.6946249 <> <> 960 347 5 0 <> <> <> <> <>
    961 42 -3.032793 12.093218 13.753455 116 " " 21 0.41700 0.41700 "T3P " " H2 " 1 0 FFFFFF "" "" 1 "" -8.3744335 1.7408935 24.085306 <> <> 961 348 5 0 <> <> <> <> <>
    962 16 -8.6885853 -19.354099 -5.4487529 117 " " 70 -0.83400 -0.83400 "T3P " " O  " 8 0 FF2F2F "" "" 1 "" -4.4401188 0.23478994 3.4469299 <> <> 962 349 5 2 <> <> <> <> <>
    963 42 -8.655983 -19.126377 -4.5196114 117 " " 21 0.41700 0.41700 "T3P " " H1 " 1 0 FFFFFF "" "" 1 "" -28.936533 -3.1855626 5.1447625 <> <> 963 350 5 0 <> <> <> <> <>
    964 42 -8.6330814 -20.309574 -5.463758 117 " " 21 0.41700 0.41700 "T3P " " H2 " 1 0 FFFFFF "" "" 1 "" 27.934309 2.1725399 -0.19051133 <> <> 964 351 5 0 <> <> <> <> <>
    965 16 15.409066 -11.306252 12.428899 118 " " 70 -0.83400 -0.83400 "T3P " " O  " 8 0 FF2F2F "" "" 1 "" -0.18124317 -0.15248184 1.0647548 <> <> 965 352 5 2 <> <> <> <> <>
    966 42 15.5838 -11.31359 11.487812 118 " " 21 0.41700 0.41700 "T3P " " H1 " 1 0 FFFFFF "" "" 1 "" -5.704905 -2.1097956 0.054405771 <> <> 966 353 5 0 <> <> <> <> <>
    967 42 14.958051 -10.476108 12.582777 118 " " 21 0.41700 0.41700 "T3P " " H2 " 1 0 FFFFFF "" "" 1 "" -2.0665078 -1.2534744 1.4787525 <> <> 967 354 5 0 <> <> <> <> <>
    968 16 -9.6845865 -18.033928 -15.003043 119 " " 70 -0.83400 -0.83400 "T3P " " O  " 8 0 FF2F2F "" "" 1 "" 1.9765254 -5.2928767 -12.65572 <> <> 968 355 5 2 <> <> <> <> <>
    969 42 -9.1739168 -18.28229 -15.773606 119 " " 21 0.41700 0.41700 "T3P " " H1 " 1 0 FFFFFF "" "" 1 "" 9.2118444 1.8498873 -10.162897 <> <> 969 356 5 0 <> <> <> <> <>
    970 42 -10.275206 -17.349228 -15.317035 119 " " 21 0.41700 0.41700 "T3P " " H2 " 1 0 FFFFFF "" "" 1 "" 6.3795547 -0.90384662 -11.367023 <> <> 970 357 5 0 <> <> <> <> <>
    971 16 16.311056 3.8345683 -20.195908 120 " " 70 -0.83400 -0.83400 "T3P " " O  " 8 0 FF2F2F "" "" 1 "" -3.518074 -5.4429789 -6.3956137 <> <> 971 358 5 2 <> <> <> <> <>
    972 42 15.420214 3.4843807 -20.194036 120 " " 21 0.41700 0.41700 "T3P " " H1 " 1 0 FFFFFF "" "" 1 "" -10.175929 11.566557 7.1866651 <> <> 972 359 5 0 <> <> <> <> <>
    973 42 16.266171 4.6016912 -20.766642 120 " " 21 0.41700 0.41700 "T3P " " H2 " 1 0 FFFFFF "" "" 1 "" 3.2403328 -6.6690812 -8.5751972 <> <> 973 360 5 0 <> <> <> <> <>
    974 16 17.940468 -17.419931 12.424356 121 " " 70 -0.83400 -0.83400 "T3P " " O  " 8 0 FF2F2F "" "" 1 "" 4.7481713 5.1634407 -4.5314379 <> <> 974 361 5 2 <> <> <> <> <>
    975 42 18.057127 -18.351151 12.236068 121 " " 21 0.41700 0.41700 "T3P " " H1 " 1 0 FFFFFF "" "" 1 "" -20.237396 1.4072595 -1.4351003 <> <> 975 362 5 0 <> <> <> <> <>
    976 42 17.984161 -16.99461 11.567953 121 " " 21 0.41700 0.41700 "T3P " " H2 " 1 0 FFFFFF "" "" 1 "" 3.6842821 -0.15979986 -7.2294059 <> <> 976 363 5 0 <> <> <> <> <>
    977 16 -11.201889 4.0155363 16.642313 122 " " 70 -0.83400 -0.83400 "T3P " " O  " 8 0 FF2F2F "" "" 1 "" -0.92909229 1.0866896 -2.0715046 <> <> 977 364 5 2 <> <> <> <> <>
    978 42 -10.605312 4.7553806 16.528496 122 " " 21 0.41700 0.41700 "T3P " " H1 " 1 0 FFFFFF "" "" 1 "" -8.7020073 6.9317689 -4.8184648 <> <> 978 365 5 0 <> <> <> <> <>
    979 42 -12.074948 4.4078927 16.634905 122 " " 21 0.41700 0.41700 "T3P " " H2 " 1 0 FFFFFF "" "" 1 "" -3.8572049 -4.9499226 23.292824 <> <> 979 366 5 0 <> <> <> <> <>
    980 16 17.72599 -18.364193 -9.4017744 123 " " 70 -0.83400 -0.83400 "T3P " " O  " 8 0 FF2F2F "" "" 1 "" -1.7301178 -1.7152162 -5.5149784 <> <> 980 367 5 2 <> <> <> <> <>
    981 42 18.577732 -18.760723 -9.5848837 123 " " 21 0.41700 0.41700 "T3P " " H1 " 1 0 FFFFFF "" "" 1 "" -5.7724795 -13.653296 1.5338873 <> <> 981 368 5 0 <> <> <> <> <>
    982 42 17.401274 -18.086775 -10.258413 123 " " 21 0.41700 0.41700 "T3P " " H2 " 1 0 FFFFFF "" "" 1 "" 5.5709867 -4.5937333 -9.214715 <> <> 982 369 5 0 <> <> <> <> <>
    983 16 14.604027 6.7608681 -5.1017256 124 " " 70 -0.83400 -0.83400 "T3P " " O  " 8 0 FF2F2F "" "" 1 "" 2.7410934 5.6335721 3.4371698 <> <> 983 370 5 2 <> <> <> <> <>
    984 42 14.016465 6.1271935 -5.5133743 124 " " 21 0.41700 0.41700 "T3P " " H1 " 1 0 FFFFFF "" "" 1 "" 3.4973249 6.7745662 0.60137969 <> <> 984 371 5 0 <> <> <> <> <>
    985 42 15.371098 6.7837849 -5.67384 124 " " 21 0.41700 0.41700 "T3P " " H2 " 1 0 FFFFFF "" "" 1 "" 7.2605276 1.1405163 9.3167372 <> <> 985 372 5 0 <> <> <> <> <>
    986 16 6.4536815 -9.8825464 21.881924 125 " " 70 -0.83400 -0.83400 "T3P " " O  " 8 0 FF2F2F "" "" 1 "" -5.665669 -2.8067858 -0.838907 <> <> 986 373 5 2 <> <> <> <> <>
    987 42 6.3880086 -10.402734 21.081097 125 " " 21 0.41700 0.41700 "T3P " " H1 " 1 0 FFFFFF "" "" 1 "" 23.7293 -3.4685729 -2.8196223 <> <> 987 374 5 0 <> <> <> <> <>
    988 42 7.0209756 -9.1486931 21.645567 125 " " 21 0.41700 0.41700 "T3P " " H2 " 1 0 FFFFFF "" "" 1 "" -1.2160647 -0.20805423 17.90934 <> <> 988 375 5 0 <> <> <> <> <>
    989 16 -14.508341 -12.091556 9.4431114 126 " " 70 -0.83400 -0.83400 "T3P " " O  " 8 0 FF2F2F "" "" 1 "" 0.39266863 -4.3221083 2.309392 <> <> 989 376 5 2 <> <> <> <> <>
    990 42 -15.314578 -12.411696 9.8477345 126 " " 21 0.41700 0.41700 "T3P " " H1 " 1 0 FFFFFF "" "" 1 "" 3.861944 -19.87738 -3.0853174 <> <> 990 377 5 0 <> <> <> <> <>
    991 42 -14.762929 -11.862588 8.5492516 126 " " 21 0.41700 0.41700 "T3P " " H2 " 1 0 FFFFFF "" "" 1 "" -1.2067236 4.2277932 4.9550261 <> <> 991 378 5 0 <> <> <> <> <>
    992 16 9.7399569 -3.9125664 16.140615 127 " " 70 -0.83400 -0.83400 "T3P " " O  " 8 0 FF2F2F "" "" 1 "" 2.6517577 -0.32581627 5.3965917 <> <> 992 379 5 2 <> <> <> <> <>
    993 42 10.327914 -3.5836914 16.820601 127 " " 21 0.41700 0.41700 "T3P " " H1 " 1 0 FFFFFF "" "" 1 "" -1.5448232 -18.465837 17.79866 <> <> 993 380 5 0 <> <> <> <> <>
    994 42 8.8679562 -3.8614981 16.532082 127 " " 21 0.41700 0.41700 "T3P " " H2 " 1 0 FFFFFF "" "" 1 "" -0.6448496 -3.0586159 -1.5902979 <> <> 994 381 5 0 <> <> <> <> <>
    995 16 17.721449 0.86847901 16.613995 128 " " 70 -0.83400 -0.83400 "T3P " " O  " 8 0 FF2F2F "" "" 1 "" 5.6154809 -1.3908525 4.5311708 <> <> 995 382 5 2 <> <> <> <> <>
    996 42 16.812729 0.57541859 16.546329 128 " " 21 0.41700 0.41700 "T3P " " H1 " 1 0 FFFFFF "" "" 1 "" -0.72258514 20.180485 -3.7773733 <> <> 996 383 5 0 <> <> <> <> <>
    997 42 17.897829 0.88824517 17.554596 128 " " 21 0.41700 0.41700 "T3P " " H2 " 1 0 FFFFFF "" "" 1 "" -7.368154 9.3320017 6.7404828 <> <> 997 384 5 0 <> <> <> <> <>
    998 16 -6.132185 18.94869 12.722413 129 " " 70 -0.83400 -0.83400 "T3P " " O  " 8 0 FF2F2F "" "" 1 "" 3.1789379 -0.11527497 -0.81901038 <> <> 998 385 5 2 <> <> <> <> <>
    999 42 -5.2269707 18.637556 12.718071 129 " " 21 0.41700 0.41700 "T3P " " H1 " 1 0 FFFFFF "" "" 1 "" 4.8535051 4.6933861 3.7155404 <> <> 999 386 5 0 <> <> <> <> <>
    1000 42 -6.1223111 19.723574 12.160551 129 " " 21 0.41700 0.41700 "T3P " " H2 " 1 0 FFFFFF "" "" 1 "" 6.8667464 14.17849 18.958862 <> <> 1000 387 5 0 <> <> <> <> <>
    1001 16 11.95019 14.277338 3.6639419 130 " " 70 -0.83400 -0.83400 "T3P " " O  " 8 0 FF2F2F "" "" 1 "" -1.5724458 7.2295456 -0.20335026 <> <> 1001 388 5 2 <> <> <> <> <>
    1002 42 12.857455 14.498798 3.4540501 130 " " 21 0.41700 0.41700 "T3P " " H1 " 1 0 FFFFFF "" "" 1 "" -6.6625652 20.609625 -8.0881424 <> <> 1002 389 5 0 <> <> <> <> <>
    1003 42 11.974216 13.344748 3.8782561 130 " " 21 0.41700 0.41700 "T3P " " H2 " 1 0 FFFFFF "" "" 1 "" 16.849522 11.35864 15.699254 <> <> 1003 390 5 0 <> <> <> <> <>
    1004 16 17.799137 -18.647787 -17.275423 131 " " 70 -0.83400 -0.83400 "T3P " " O  " 8 0 FF2F2F "" "" 1 "" -1.0058714 -2.0550671 -5.4916887 <> <> 1004 391 5 2 <> <> <> <> <>
    1005 42 16.950863 -18.910778 -16.91835 131 " " 21 0.41700 0.41700 "T3P " " H1 " 1 0 FFFFFF "" "" 1 "" -3.0127764 -4.0432963 -11.72376 <> <> 1005 392 5 0 <> <> <> <> <>
    1006 42 18.195648 -19.464622 -17.578405 131 " " 21 0.41700 0.41700 "T3P " " H2 " 1 0 FFFFFF "" "" 1 "" -2.7069831 0.69005108 -15.118744 <> <> 1006 393 5 0 <> <> <> <> <>
    1007 16 -19.535702 -3.8873522 20.536318 132 " " 70 -0.83400 -0.83400 "T3P " " O  " 8 0 FF2F2F "" "" 1 "" -1.2803341 4.1221995 0.68989295 <> <> 1007 394 5 2 <> <> <> <> <>
    1008 42 -18.723738 -4.2445049 20.176619 132 " " 21 0.41700 0.41700 "T3P " " H1 " 1 0 FFFFFF "" "" 1 "" -0.60461485 16.068247 -9.6462708 <> <> 1008 395 5 0 <> <> <> <> <>
    1009 42 -20.080177 -4.6555271 20.70862 132 " " 21 0.41700 0.41700 "T3P " " H2 " 1 0 FFFFFF "" "" 1 "" 11.576946 -3.7827501 6.0762224 <> <> 1009 396 5 0 <> <> <> <> <>
    1010 16 16.398342 -18.602428 -21.632092 133 " " 70 -0.83400 -0.83400 "T3P " " O  " 8 0 FF2F2F "" "" 1 "" -0.050788045 -2.2180297 -0.48210752 <> <> 1010 397 5 2 <> <> <> <> <>
    1011 42 15.983172 -17.769939 -21.857531 133 " " 21 0.41700 0.41700 "T3P " " H1 " 1 0 FFFFFF "" "" 1 "" 11.15455 0.64580649 -10.542645 <> <> 1011 398 5 0 <> <> <> <> <>
    1012 42 15.771943 -19.267862 -21.916807 133 " " 21 0.41700 0.41700 "T3P " " H2 " 1 0 FFFFFF "" "" 1 "" 9.2604179 1.6864877 -30.093271 <> <> 1012 399 5 0 <> <> <> <> <>
    1013 16 14.335982 -17.688911 22.073681 134 " " 70 -0.83400 -0.83400 "T3P " " O  " 8 0 FF2F2F "" "" 1 "" -10.078941 -4.3650446 2.0445147 <> <> 1013 400 5 2 <> <> <> <> <>
    1014 42 14.098332 -17.080359 21.374096 134 " " 21 0.41700 0.41700 "T3P " " H1 " 1 0 FFFFFF "" "" 1 "" -6.4102206 -9.3824892 -3.5663118 <> <> 1014 401 5 0 <> <> <> <> <>
    1015 42 14.979043 -18.274611 21.67411 134 " " 21 0.41700 0.41700 "T3P " " H2 " 1 0 FFFFFF "" "" 1 "" -11.130308 -9.8566942 8.4022284 <> <> 1015 402 5 0 <> <> <> <> <>
    1016 16 -8.2017088 2.9258201 -1.1791701 135 " " 70 -0.83400 -0.83400 "T3P " " O  " 8 0 FF2F2F "" "" 1 "" 3.2545602 -0.55169564 6.8265486 <> <> 1016 403 5 2 <> <> <> <> <>
    1017 42 -7.7172785 2.2448287 -0.712466 135 " " 21 0.41700 0.41700 "T3P " " H1 " 1 0 FFFFFF "" "" 1 "" 13.596111 -6.2864637 -12.275701 <> <> 1017 404 5 0 <> <> <> <> <>
    1018 42 -7.548717 3.6007626 -1.3643345 135 " " 21 0.41700 0.41700 "T3P " " H2 " 1 0 FFFFFF "" "" 1 "" -1.325104 2.718967 2.5978527 <> <> 1018 405 5 0 <> <> <> <> <>
    1019 16 -7.3194861 -14.040411 14.220511 136 " " 70 -0.83400 -0.83400 "T3P " " O  " 8 0 FF2F2F "" "" 1 "" -8.7680569 -4.6712542 0.088881955 <> <> 1019 406 5 2 <> <> <> <> <>
    1020 42 -6.4977417 -14.368054 13.85498 136 " " 21 0.41700 0.41700 "T3P " " H1 " 1 0 FFFFFF "" "" 1 "" -2.6365383 -1.7207078 11.228412 <> <> 1020 407 5 0 <> <> <> <> <>
    1021 42 -7.0863671 -13.731235 15.095897 136 " " 21 0.41700 0.41700 "T3P " " H2 " 1 0 FFFFFF "" "" 1 "" -17.557343 15.550117 -4.7125239 <> <> 1021 408 5 0 <> <> <> <> <>
    1022 16 -17.034399 -13.717929 4.5950174 137 " " 70 -0.83400 -0.83400 "T3P " " O  " 8 0 FF2F2F "" "" 1 "" 0.2568396 1.8376878 -7.996726 <> <> 1022 409 5 2 <> <> <> <> <>
    1023 42 -17.606192 -13.086813 5.0320292 137 " " 21 0.41700 0.41700 "T3P " " H1 " 1 0 FFFFFF "" "" 1 "" 3.2153172 14.455667 -22.34815 <> <> 1023 410 5 0 <> <> <> <> <>
    1024 42 -16.731243 -13.263128 3.8092179 137 " " 21 0.41700 0.41700 "T3P " " H2 " 1 0 FFFFFF "" "" 1 "" 25.006468 -7.1369071 -3.6427715 <> <> 1024 411 5 0 <> <> <> <> <>
    1025 16 -12.112727 13.020424 -24.047346 138 " " 70 -0.83400 -0.83400 "T3P " " O  " 8 0 FF2F2F "" "" 1 "" 1.1113632 6.2178154 6.0581999 <> <> 1025 412 5 2 <> <> <> <> <>
    1026 42 -12.230622 13.8893 -23.663427 138 " " 21 0.41700 0.41700 "T3P " " H1 " 1 0 FFFFFF "" "" 1 "" 9.2279749 3.1556714 15.480856 <> <> 1026 413 5 0 <> <> <> <> <>
    1027 42 -11.184679 12.984314 -24.278978 138 " " 21 0.41700 0.41700 "T3P " " H2 " 1 0 FFFFFF "" "" 1 "" 0.80041182 0.014125451 5.7794056 <> <> 1027 414 5 0 <> <> <> <> <>
    1028 16 0.9180547 -16.926113 -2.3978186 139 " " 70 -0.83400 -0.83400 "T3P " " O  " 8 0 FF2F2F "" "" 1 "" 0.91943532 2.3596864 -2.1694868 <> <> 1028 415 5 2 <> <> <> <> <>
    1029 42 0.7531898 -17.867674 -2.3477113 139 " " 21 0.41700 0.41700 "T3P " " H1 " 1 0 FFFFFF "" "" 1 "" -5.874866 3.516417 -2.7886829 <> <> 1029 416 5 0 <> <> <> <> <>
    1030 42 1.6048416 -16.767929 -1.7501013 139 " " 21 0.41700 0.41700 "T3P " " H2 " 1 0 FFFFFF "" "" 1 "" -6.9564199 -0.96116859 6.9925084 <> <> 1030 417 5 0 <> <> <> <> <>
    1031 16 15.357684 5.3240619 19.102327 140 " " 70 -0.83400 -0.83400 "T3P " " O  " 8 0 FF2F2F "" "" 1 "" 2.0881977 7.3170323 -4.7689118 <> <> 1031 418 5 2 <> <> <> <> <>
    1032 42 16.128542 5.7005491 19.526903 140 " " 21 0.41700 0.41700 "T3P " " H1 " 1 0 FFFFFF "" "" 1 "" 3.8930655 6.5304694 -7.3483787 <> <> 1032 419 5 0 <> <> <> <> <>
    1033 42 15.672221 4.5075622 18.714216 140 " " 21 0.41700 0.41700 "T3P " " H2 " 1 0 FFFFFF "" "" 1 "" 2.283174 12.016704 -14.497952 <> <> 1033 420 5 0 <> <> <> <> <>
    1034 16 -2.7932494 -4.493278 -14.803462 141 " " 70 -0.83400 -0.83400 "T3P " " O  " 8 0 FF2F2F "" "" 1 "" -2.4788196 -3.1382058 -0.55555958 <> <> 1034 421 5 2 <> <> <> <> <>
    1035 42 -2.786624 -4.4834871 -15.760593 141 " " 21 0.41700 0.41700 "T3P " " H1 " 1 0 FFFFFF "" "" 1 "" 3.330508 -7.5985355 -0.56091708 <> <> 1035 422 5 0 <> <> <> <> <>
    1036 42 -3.6343834 -4.1033936 -14.565298 141 " " 21 0.41700 0.41700 "T3P " " H2 " 1 0 FFFFFF "" "" 1 "" -15.288477 -26.34515 -7.8051772 <> <> 1036 423 5 0 <> <> <> <> <>
    1037 16 -15.241383 3.5913496 -13.970714 142 " " 70 -0.83400 -0.83400 "T3P " " O  " 8 0 FF2F2F "" "" 1 "" 5.3275204 1.8555751 -1.3508725 <> <> 1037 424 5 2 <> <> <> <> <>
    1038 42 -16.059296 3.1645212 -13.715622 142 " " 21 0.41700 0.41700 "T3P " " H1 " 1 0 FFFFFF "" "" 1 "" 10.339648 -3.1955416 6.2681918 <> <> 1038 425 5 0 <> <> <> <> <>
    1039 42 -14.58884 3.241744 -13.363918 142 " " 21 0.41700 0.41700 "T3P " " H2 " 1 0 FFFFFF "" "" 1 "" 9.7952261 18.935486 3.685148 <> <> 1039 426 5 0 <> <> <> <> <>
    1040 16 -6.5475073 14.879246 11.229516 143 " " 70 -0.83400 -0.83400 "T3P " " O  " 8 0 FF2F2F "" "" 1 "" 6.331563 -3.441582 -2.9723322 <> <> 1040 427 5 2 <> <> <> <> <>
    1041 42 -7.19415 15.544102 10.992761 143 " " 21 0.41700 0.41700 "T3P " " H1 " 1 0 FFFFFF "" "" 1 "" 24.121304 5.1737881 -27.367241 <> <> 1041 428 5 0 <> <> <> <> <>
    1042 42 -6.4456444 14.350896 10.437874 143 " " 21 0.41700 0.41700 "T3P " " H2 " 1 0 FFFFFF "" "" 1 "" 17.823221 -14.125269 5.6366472 <> <> 1042 429 5 0 <> <> <> <> <>
    1043 16 -10.344614 17.353222 -14.117474 144 " " 70 -0.83400 -0.83400 "T3P " " O  " 8 0 FF2F2F "" "" 1 "" -0.18265267 5.140748 -5.3545794 <> <> 1043 430 5 2 <> <> <> <> <>
    1044 42 -11.119483 16.81893 -14.291674 144 " " 21 0.41700 0.41700 "T3P " " H1 " 1 0 FFFFFF "" "" 1 "" 2.6476107 -1.3228257 1.8806899 <> <> 1044 431 5 0 <> <> <> <> <>
    1045 42 -10.340845 18.00596 -14.817578 144 " " 21 0.41700 0.41700 "T3P " " H2 " 1 0 FFFFFF "" "" 1 "" -15.579279 8.9744463 -1.863147 <> <> 1045 432 5 0 <> <> <> <> <>
    1046 16 10.108728 1.865656 -11.98377 145 " " 70 -0.83400 -0.83400 "T3P " " O  " 8 0 FF2F2F "" "" 1 "" -2.4166434 0.82997346 3.7032502 <> <> 1046 433 5 2 <> <> <> <> <>
    1047 42 10.00854 1.8769544 -11.031893 145 " " 21 0.41700 0.41700 "T3P " " H1 " 1 0 FFFFFF "" "" 1 "" -17.277658 2.2516425 2.1221895 <> <> 1047 434 5 0 <> <> <> <> <>
    1048 42 9.3802423 2.3951638 -12.308062 145 " " 21 0.41700 0.41700 "T3P " " H2 " 1 0 FFFFFF "" "" 1 "" -1.6854852 -5.8481646 -8.8433981 <> <> 1048 435 5 0 <> <> <> <> <>
    1049 16 -13.188306 -10.943079 22.76116 146 " " 70 -0.83400 -0.83400 "T3P " " O  " 8 0 FF2F2F "" "" 1 "" 4.366147 5.5563879 -3.2217827 <> <> 1049 436 5 2 <> <> <> <> <>
    1050 42 -12.237128 -10.904167 22.86108 146 " " 21 0.41700 0.41700 "T3P " " H1 " 1 0 FFFFFF "" "" 1 "" 3.8269491 2.6007233 3.0621245 <> <> 1050 437 5 0 <> <> <> <> <>
    1051 42 -13.480672 -11.517378 23.468927 146 " " 21 0.41700 0.41700 "T3P " " H2 " 1 0 FFFFFF "" "" 1 "" -0.84110224 -3.9003105 -13.046175 <> <> 1051 438 5 0 <> <> <> <> <>
    1052 16 -10.940509 3.1253865 -13.898696 147 " " 70 -0.83400 -0.83400 "T3P " " O  " 8 0 FF2F2F "" "" 1 "" 1.5471867 -5.2499228 -3.6228683 <> <> 1052 439 5 2 <> <> <> <> <>
    1053 42 -10.807479 2.6493897 -14.718431 147 " " 21 0.41700 0.41700 "T3P " " H1 " 1 0 FFFFFF "" "" 1 "" -9.5480757 -4.891006 -5.6318631 <> <> 1053 440 5 0 <> <> <> <> <>
    1054 42 -10.653942 4.0183234 -14.090466 147 " " 21 0.41700 0.41700 "T3P " " H2 " 1 0 FFFFFF "" "" 1 "" 5.2299256 -6.7629013 -5.1644473 <> <> 1054 441 5 0 <> <> <> <> <>
    1055 16 -2.46123 -4.897151 -10.507415 148 " " 70 -0.83400 -0.83400 "T3P " " O  " 8 0 FF2F2F "" "" 1 "" -1.369041 2.980531 -5.6383286 <> <> 1055 442 5 2 <> <> <> <> <>
    1056 42 -1.875333 -5.4826026 -10.987206 148 " " 21 0.41700 0.41700 "T3P " " H1 " 1 0 FFFFFF "" "" 1 "" -14.210431 1.2151078 -19.165367 <> <> 1056 443 5 0 <> <> <> <> <>
    1057 42 -3.0459583 -5.4834609 -10.027241 148 " " 21 0.41700 0.41700 "T3P " " H2 " 1 0 FFFFFF "" "" 1 "" -13.338071 4.7127519 -18.098438 <> <> 1057 444 5 0 <> <> <> <> <>
    1058 16 1.6797208 -19.166773 -21.637669 149 " " 70 -0.83400 -0.83400 "T3P " " O  " 8 0 FF2F2F "" "" 1 "" -8.3648586 5.0076203 0.29476127 <> <> 1058 445 5 2 <> <> <> <> <>
    1059 42 2.4938948 -18.687708 -21.792095 149 " " 21 0.41700 0.41700 "T3P " " H1 " 1 0 FFFFFF "" "" 1 "" -10.007108 5.4252214 -7.0682845 <> <> 1059 446 5 0 <> <> <> <> <>
    1060 42 1.3759301 -19.411726 -22.511703 149 " " 21 0.41700 0.41700 "T3P " " H2 " 1 0 FFFFFF "" "" 1 "" -12.731269 -0.81768137 3.4449697 <> <> 1060 447 5 0 <> <> <> <> <>
    1061 16 18.007252 -7.7390399 12.594139 150 " " 70 -0.83400 -0.83400 "T3P " " O  " 8 0 FF2F2F "" "" 1 "" -3.0277736 1.5983652 7.3865633 <> <> 1061 448 5 2 <> <> <> <> <>
    1062 42 18.052763 -6.7927375 12.730767 150 " " 21 0.41700 0.41700 "T3P " " H1 " 1 0 FFFFFF "" "" 1 "" -7.6297941 3.4651098 -4.0099878 <> <> 1062 449 5 0 <> <> <> <> <>
    1063 42 17.71159 -7.8368869 11.689015 150 " " 21 0.41700 0.41700 "T3P " " H2 " 1 0 FFFFFF "" "" 1 "" -17.819849 -10.725592 13.550773 <> <> 1063 450 5 0 <> <> <> <> <>
    1064 16 4.5919194 -4.1421456 19.060274 151 " " 70 -0.83400 -0.83400 "T3P " " O  " 8 0 FF2F2F "" "" 1 "" 0.62474865 4.5274534 2.4591181 <> <> 1064 451 5 2 <> <> <> <> <>
    1065 42 3.7939537 -3.72837 19.389318 151 " " 21 0.41700 0.41700 "T3P " " H1 " 1 0 FFFFFF "" "" 1 "" -9.1190262 -1.6651628 -13.383272 <> <> 1065 452 5 0 <> <> <> <> <>
    1066 42 4.3467135 -5.0562348 18.916962 151 " " 21 0.41700 0.41700 "T3P " " H2 " 1 0 FFFFFF "" "" 1 "" 9.6133261 3.3922498 -5.6796618 <> <> 1066 453 5 0 <> <> <> <> <>
    1067 16 -14.885485 -15.995393 -3.8452785 152 " " 70 -0.83400 -0.83400 "T3P " " O  " 8 0 FF2F2F "" "" 1 "" -4.590086 -2.0182364 1.4510993 <> <> 1067 454 5 2 <> <> <> <> <>
    1068 42 -15.319854 -15.157818 -4.0065985 152 " " 21 0.41700 0.41700 "T3P " " H1 " 1 0 FFFFFF "" "" 1 "" 12.051653 7.6774106 6.9816637 <> <> 1068 455 5 0 <> <> <> <> <>
    1069 42 -14.582085 -16.278444 -4.70787 152 " " 21 0.41700 0.41700 "T3P " " H2 " 1 0 FFFFFF "" "" 1 "" 11.792291 9.7856112 3.3399401 <> <> 1069 456 5 0 <> <> <> <> <>
    1070 16 8.9633789 11.980457 10.011861 153 " " 70 -0.83400 -0.83400 "T3P " " O  " 8 0 FF2F2F "" "" 1 "" 2.0375273 -0.8502692 -3.4398596 <> <> 1070 457 5 2 <> <> <> <> <>
    1071 42 8.0881109 12.330412 10.178221 153 " " 21 0.41700 0.41700 "T3P " " H1 " 1 0 FFFFFF "" "" 1 "" 6.2460465 13.096161 -10.63528 <> <> 1071 458 5 0 <> <> <> <> <>
    1072 42 9.4808702 12.259205 10.767333 153 " " 21 0.41700 0.41700 "T3P " " H2 " 1 0 FFFFFF "" "" 1 "" 7.1579127 14.521055 -12.618857 <> <> 1072 459 5 0 <> <> <> <> <>
    1073 16 6.4140906 5.0328674 -3.5584908 154 " " 70 -0.83400 -0.83400 "T3P " " O  " 8 0 FF2F2F "" "" 1 "" -1.8435297 -0.75200582 -7.7892709 <> <> 1073 460 5 2 <> <> <> <> <>
    1074 42 6.1932263 5.4807076 -4.3751264 154 " " 21 0.41700 0.41700 "T3P " " H1 " 1 0 FFFFFF "" "" 1 "" -13.059754 -0.70194376 -4.7283354 <> <> 1074 461 5 0 <> <> <> <> <>
    1075 42 6.6060252 4.1330571 -3.8225543 154 " " 21 0.41700 0.41700 "T3P " " H2 " 1 0 FFFFFF "" "" 1 "" -31.45583 -7.286819 -7.0451827 <> <> 1075 462 5 0 <> <> <> <> <>
    1076 16 7.0316224 0.30888107 -7.3465433 155 " " 70 -0.83400 -0.83400 "T3P " " O  " 8 0 FF2F2F "" "" 1 "" 1.7502556 -3.2569687 -0.64821649 <> <> 1076 463 5 2 <> <> <> <> <>
    1077 42 7.186914 0.073664986 -6.4317775 155 " " 21 0.41700 0.41700 "T3P " " H1 " 1 0 FFFFFF "" "" 1 "" -23.18424 -12.494281 1.2095942 <> <> 1077 464 5 0 <> <> <> <> <>
    1078 42 6.6325655 -0.47178936 -7.7306476 155 " " 21 0.41700 0.41700 "T3P " " H2 " 1 0 FFFFFF "" "" 1 "" 28.778646 -5.6641693 -23.836197 <> <> 1078 465 5 0 <> <> <> <> <>
    1079 16 -7.5632033 6.4016848 -8.6421337 156 " " 70 -0.83400 -0.83400 "T3P " " O  " 8 0 FF2F2F "" "" 1 "" 1.9735428 1.0798546 4.6585917 <> <> 1079 466 5 2 <> <> <> <> <>
    1080 42 -8.0650959 6.6901259 -7.8798146 156 " " 21 0.41700 0.41700 "T3P " " H1 " 1 0 FFFFFF "" "" 1 "" -11.438608 27.913759 -14.324939 <> <> 1080 467 5 0 <> <> <> <> <>
    1081 42 -6.8333101 7.0185695 -8.6963463 156 " " 21 0.41700 0.41700 "T3P " " H2 " 1 0 FFFFFF "" "" 1 "" -9.918026 13.161685 -17.96484 <> <> 1081 468 5 0 <> <> <> <> <>
    1082 16 2.1558795 1.7167265 -4.3024855 157 " " 70 -0.83400 -0.83400 "T3P " " O  " 8 0 FF2F2F "" "" 1 "" -5.6667542 0.20447844 6.092711 <> <> 1082 469 5 2 <> <> <> <> <>
    1083 42 1.4758995 2.3864343 -4.2293134 157 " " 21 0.41700 0.41700 "T3P " " H1 " 1 0 FFFFFF "" "" 1 "" -13.81984 -8.0424395 5.8067908 <> <> 1083 470 5 0 <> <> <> <> <>
    1084 42 2.8856535 2.1617556 -4.7333136 157 " " 21 0.41700 0.41700 "T3P " " H2 " 1 0 FFFFFF "" "" 1 "" -11.60146 8.5193329 4.6289101 <> <> 1084 471 5 0 <> <> <> <> <>
    1085 16 18.598692 -0.62433469 13.479357 158 " " 70 -0.83400 -0.83400 "T3P " " O  " 8 0 FF2F2F "" "" 1 "" -4.4839597 1.452859 -3.2682216 <> <> 1085 472 5 2 <> <> <> <> <>
    1086 42 17.865154 -0.94462085 14.004309 158 " " 21 0.41700 0.41700 "T3P " " H1 " 1 0 FFFFFF "" "" 1 "" 7.8807712 6.9534125 17.365511 <> <> 1086 473 5 0 <> <> <> <> <>
    1087 42 18.201233 -0.3529647 12.651942 158 " " 21 0.41700 0.41700 "T3P " " H2 " 1 0 FFFFFF "" "" 1 "" -22.258886 -18.62377 -1.3143505 <> <> 1087 474 5 0 <> <> <> <> <>
    1088 16 -9.0839357 -3.565074 -22.441856 159 " " 70 -0.83400 -0.83400 "T3P " " O  " 8 0 FF2F2F "" "" 1 "" -5.1596861 3.1020496 -9.3975372 <> <> 1088 475 5 2 <> <> <> <> <>
    1089 42 -8.3398619 -4.1413116 -22.267113 159 " " 21 0.41700 0.41700 "T3P " " H1 " 1 0 FFFFFF "" "" 1 "" -17.102732 -5.9727421 11.531836 <> <> 1089 476 5 0 <> <> <> <> <>
    1090 42 -9.4518585 -3.8906336 -23.263365 159 " " 21 0.41700 0.41700 "T3P " " H2 " 1 0 FFFFFF "" "" 1 "" 5.3172755 -1.3433304 -12.328101 <> <> 1090 477 5 0 <> <> <> <> <>
    1091 16 -0.85077411 -14.830315 20.012083 160 " " 70 -0.83400 -0.83400 "T3P " " O  " 8 0 FF2F2F "" "" 1 "" -0.3621074 -6.2850666 4.9974294 <> <> 1091 478 5 2 <> <> <> <> <>
    1092 42 -1.2371379 -13.960072 19.913952 160 " " 21 0.41700 0.41700 "T3P " " H1 " 1 0 FFFFFF "" "" 1 "" 7.8362079 -1.2395767 17.463158 <> <> 1092 479 5 0 <> <> <> <> <>
    1093 42 -1.0338508 -15.269237 19.181383 160 " " 21 0.41700 0.41700 "T3P " " H2 " 1 0 FFFFFF "" "" 1 "" -19.531944 1.3918581 5.1659508 <> <> 1093 480 5 0 <> <> <> <> <>
    1094 16 -12.68596 18.376587 21.181097 161 " " 70 -0.83400 -0.83400 "T3P " " O  " 8 0 FF2F2F "" "" 1 "" 3.6769402 -1.8115647 0.41015396 <> <> 1094 481 5 2 <> <> <> <> <>
    1095 42 -12.336725 19.258148 21.050272 161 " " 21 0.41700 0.41700 "T3P " " H1 " 1 0 FFFFFF "" "" 1 "" 24.083075 -9.608861 2.3420453 <> <> 1095 482 5 0 <> <> <> <> <>
    1096 42 -12.148315 18.006958 21.881491 161 " " 21 0.41700 0.41700 "T3P " " H2 " 1 0 FFFFFF "" "" 1 "" -4.0149999 -16.269785 -1.3155807 <> <> 1096 483 5 0 <> <> <> <> <>
    1097 16 -19.636368 -13.284867 -19.205326 162 " " 70 -0.83400 -0.83400 "T3P " " O  " 8 0 FF2F2F "" "" 1 "" -3.1417654 -4.233367 -5.8623476 <> <> 1097 484 5 2 <> <> <> <> <>
    1098 42 -20.582056 -13.154739 -19.134804 162 " " 21 0.41700 0.41700 "T3P " " H1 " 1 0 FFFFFF "" "" 1 "" -4.2938638 -20.288294 8.3136024 <> <> 1098 485 5 0 <> <> <> <> <>
    1099 42 -19.422806 -13.885243 -18.49107 162 " " 21 0.41700 0.41700 "T3P " " H2 " 1 0 FFFFFF "" "" 1 "" 18.334517 2.3362129 -6.7614431 <> <> 1099 486 5 0 <> <> <> <> <>
    1100 16 18.309416 8.1954212 -17.49465 163 " " 70 -0.83400 -0.83400 "T3P " " O  " 8 0 FF2F2F "" "" 1 "" 0.9045853 -1.9809893 -0.93075436 <> <> 1100 487 5 2 <> <> <> <> <>
    1101 42 18.094967 8.1404552 -18.4259 163 " " 21 0.41700 0.41700 "T3P " " H1 " 1 0 FFFFFF "" "" 1 "" 5.6061635 9.4947634 -2.6908073 <> <> 1101 488 5 0 <> <> <> <> <>
    1102 42 17.739393 8.8865328 -17.157507 163 " " 21 0.41700 0.41700 "T3P " " H2 " 1 0 FFFFFF "" "" 1 "" 5.1720109 -0.37550917 2.9933197 <> <> 1102 489 5 0 <> <> <> <> <>
    1103 16 11.947404 18.88833 9.6513414 164 " " 70 -0.83400 -0.83400 "T3P " " O  " 8 0 FF2F2F "" "" 1 "" 2.2057376 5.6578379 3.798815 <> <> 1103 490 5 2 <> <> <> <> <>
    1104 42 11.417641 18.534634 8.9368658 164 " " 21 0.41700 0.41700 "T3P " " H1 " 1 0 FFFFFF "" "" 1 "" -1.1129489 12.518203 2.8633657 <> <> 1104 491 5 0 <> <> <> <> <>
    1105 42 12.261354 19.730858 9.3229847 164 " " 21 0.41700 0.41700 "T3P " " H2 " 1 0 FFFFFF "" "" 1 "" 6.9146814 5.3531814 7.5195699 <> <> 1105 492 5 0 <> <> <> <> <>
    1106 16 -4.9187632 -16.400158 -2.7202051 165 " " 70 -0.83400 -0.83400 "T3P " " O  " 8 0 FF2F2F "" "" 1 "" -2.5574446 -1.570821 -1.0061872 <> <> 1106 493 5 2 <> <> <> <> <>
    1107 42 -4.9555826 -16.129301 -3.6375458 165 " " 21 0.41700 0.41700 "T3P " " H1 " 1 0 FFFFFF "" "" 1 "" 12.876214 -7.7978868 -3.4642897 <> <> 1107 494 5 0 <> <> <> <> <>
    1108 42 -4.4773917 -17.249331 -2.7382355 165 " " 21 0.41700 0.41700 "T3P " " H2 " 1 0 FFFFFF "" "" 1 "" -12.902142 -7.2022486 10.984725 <> <> 1108 495 5 0 <> <> <> <> <>
    1109 16 -5.9611568 9.7934828 18.336815 166 " " 70 -0.83400 -0.83400 "T3P " " O  " 8 0 FF2F2F "" "" 1 "" -3.3565698 -3.7844386 -0.82234895 <> <> 1109 496 5 2 <> <> <> <> <>
    1110 42 -5.2645774 10.242016 18.816221 166 " " 21 0.41700 0.41700 "T3P " " H1 " 1 0 FFFFFF "" "" 1 "" -2.0676014 -19.690969 12.186938 <> <> 1110 497 5 0 <> <> <> <> <>
    1111 42 -5.539042 9.4811993 17.536484 166 " " 21 0.41700 0.41700 "T3P " " H2 " 1 0 FFFFFF "" "" 1 "" 8.753952 -29.017504 15.410822 <> <> 1111 498 5 0 <> <> <> <> <>
    1112 16 -13.326378 -14.545024 -15.197693 167 " " 70 -0.83400 -0.83400 "T3P " " O  " 8 0 FF2F2F "" "" 1 "" 3.1420898 2.7070644 2.7593739 <> <> 1112 499 5 2 <> <> <> <> <>
    1113 42 -12.475751 -14.917604 -15.429743 167 " " 21 0.41700 0.41700 "T3P " " H1 " 1 0 FFFFFF "" "" 1 "" 0.0011847152 -5.8946872 5.0568657 <> <> 1113 500 5 0 <> <> <> <> <>
    1114 42 -13.633488 -15.08376 -14.468525 167 " " 21 0.41700 0.41700 "T3P " " H2 " 1 0 FFFFFF "" "" 1 "" 0.66052431 12.64319 9.0553255 <> <> 1114 501 5 0 <> <> <> <> <>
    1115 16 10.55944 8.3713284 5.5879149 168 " " 70 -0.83400 -0.83400 "T3P " " O  " 8 0 FF2F2F "" "" 1 "" 0.34500104 1.998222 1.0151293 <> <> 1115 502 5 2 <> <> <> <> <>
    1116 42 11.180158 8.1104918 6.2682805 168 " " 21 0.41700 0.41700 "T3P " " H1 " 1 0 FFFFFF "" "" 1 "" 16.001904 -12.818209 -18.94952 <> <> 1116 503 5 0 <> <> <> <> <>
    1117 42 11.101171 8.7795305 4.9125371 168 " " 21 0.41700 0.41700 "T3P " " H2 " 1 0 FFFFFF "" "" 1 "" -13.161184 0.91400784 -10.473612 <> <> 1117 504 5 0 <> <> <> <> <>
    1118 16 5.0841384 10.345607 17.109951 169 " " 70 -0.83400 -0.83400 "T3P " " O  " 8 0 FF2F2F "" "" 1 "" 1.5881082 -0.39621106 -2.231324 <> <> 1118 505 5 2 <> <> <> <> <>
    1119 42 4.1721702 10.53734 16.891348 169 " " 21 0.41700 0.41700 "T3P " " H1 " 1 0 FFFFFF "" "" 1 "" -3.5196068 -6.1072984 14.067992 <> <> 1119 506 5 0 <> <> <> <> <>
    1120 42 5.3273215 9.6318932 16.520287 169 " " 21 0.41700 0.41700 "T3P " " H2 " 1 0 FFFFFF "" "" 1 "" -11.867702 -15.094457 10.009705 <> <> 1120 507 5 0 <> <> <> <> <>
    1121 16 8.0780849 -6.3611588 18.828976 170 " " 70 -0.83400 -0.83400 "T3P " " O  " 8 0 FF2F2F "" "" 1 "" 0.87149209 0.019902416 1.5116534 <> <> 1121 508 5 2 <> <> <> <> <>
    1122 42 7.6402149 -7.0619211 18.345821 170 " " 21 0.41700 0.41700 "T3P " " H1 " 1 0 FFFFFF "" "" 1 "" -3.371244 -1.9434342 8.2043352 <> <> 1122 509 5 0 <> <> <> <> <>
    1123 42 8.9149923 -6.2459841 18.37891 170 " " 21 0.41700 0.41700 "T3P " " H2 " 1 0 FFFFFF "" "" 1 "" 3.0341468 -11.720707 2.5286837 <> <> 1123 510 5 0 <> <> <> <> <>
    1124 16 7.3587427 -6.3817539 7.6544733 171 " " 70 -0.83400 -0.83400 "T3P " " O  " 8 0 FF2F2F "" "" 1 "" -2.2795944 0.65224689 3.020221 <> <> 1124 511 5 2 <> <> <> <> <>
    1125 42 7.9746051 -6.4039044 6.9220371 171 " " 21 0.41700 0.41700 "T3P " " H1 " 1 0 FFFFFF "" "" 1 "" -16.450546 -7.2131386 -8.657443 <> <> 1125 512 5 0 <> <> <> <> <>
    1126 42 7.3219042 -7.2866096 7.9644933 171 " " 21 0.41700 0.41700 "T3P " " H2 " 1 0 FFFFFF "" "" 1 "" -13.167016 -0.15278269 -0.62311465 <> <> 1126 513 5 0 <> <> <> <> <>
    1127 16 -19.649103 -9.0053577 -3.8655374 172 " " 70 -0.83400 -0.83400 "T3P " " O  " 8 0 FF2F2F "" "" 1 "" -7.237288 4.0952787 -0.10715669 <> <> 1127 514 5 2 <> <> <> <> <>
    1128 42 -19.655491 -8.1329479 -3.4717281 172 " " 21 0.41700 0.41700 "T3P " " H1 " 1 0 FFFFFF "" "" 1 "" -21.722347 -1.8753132 12.884689 <> <> 1128 515 5 0 <> <> <> <> <>
    1129 42 -18.792067 -9.3654089 -3.6373265 172 " " 21 0.41700 0.41700 "T3P " " H2 " 1 0 FFFFFF "" "" 1 "" 5.875185 22.020758 -21.069159 <> <> 1129 516 5 0 <> <> <> <> <>
    1130 16 8.2799788 12.938993 3.1655476 173 " " 70 -0.83400 -0.83400 "T3P " " O  " 8 0 FF2F2F "" "" 1 "" -4.3230181 0.56617534 2.8539712 <> <> 1130 517 5 2 <> <> <> <> <>
    1131 42 8.7183838 13.789112 3.2019663 173 " " 21 0.41700 0.41700 "T3P " " H1 " 1 0 FFFFFF "" "" 1 "" -9.5010977 2.8579888 11.690269 <> <> 1131 518 5 0 <> <> <> <> <>
    1132 42 7.676271 13.011777 2.4263103 173 " " 21 0.41700 0.41700 "T3P " " H2 " 1 0 FFFFFF "" "" 1 "" -2.4221504 3.4505744 1.5856047 <> <> 1132 519 5 0 <> <> <> <> <>
    1133 16 -5.7607222 -18.23914 5.810185 174 " " 70 -0.83400 -0.83400 "T3P " " O  " 8 0 FF2F2F "" "" 1 "" 4.9938984 2.6944478 -4.5834804 <> <> 1133 520 5 2 <> <> <> <> <>
    1134 42 -6.584527 -17.756357 5.8772659 174 " " 21 0.41700 0.41700 "T3P " " H1 " 1 0 FFFFFF "" "" 1 "" -1.5579916 -6.8538966 -16.325422 <> <> 1134 521 5 0 <> <> <> <> <>
    1135 42 -5.2896962 -18.023046 6.6149616 174 " " 21 0.41700 0.41700 "T3P " " H2 " 1 0 FFFFFF "" "" 1 "" -9.9004831 6.4474936 3.1261902 <> <> 1135 522 5 0 <> <> <> <> <>
    1136 16 11.117336 -6.9839425 2.2298129 175 " " 70 -0.83400 -0.83400 "T3P " " O  " 8 0 FF2F2F "" "" 1 "" 3.4630489 -6.8398886 -1.2085155 <> <> 1136 523 5 2 <> <> <> <> <>
    1137 42 11.806824 -6.4838758 1.7930323 175 " " 21 0.41700 0.41700 "T3P " " H1 " 1 0 FFFFFF "" "" 1 "" 3.0113184 2.6620095 8.9569941 <> <> 1137 524 5 0 <> <> <> <> <>
    1138 42 11.21173 -6.7639604 3.1565988 175 " " 21 0.41700 0.41700 "T3P " " H2 " 1 0 FFFFFF "" "" 1 "" -20.444084 3.2278478 -1.1632537 <> <> 1138 525 5 0 <> <> <> <> <>
    1139 16 -9.6723137 18.467003 0.31355318 176 " " 70 -0.83400 -0.83400 "T3P " " O  " 8 0 FF2F2F "" "" 1 "" -3.040422 0.22436076 2.0675833 <> <> 1139 526 5 2 <> <> <> <> <>
    1140 42 -10.364042 18.786926 -0.26558203 176 " " 21 0.41700 0.41700 "T3P " " H1 " 1 0 FFFFFF "" "" 1 "" -1.6814755 14.010169 8.0598907 <> <> 1140 527 5 0 <> <> <> <> <>
    1141 42 -8.883153 18.921402 0.018636525 176 " " 21 0.41700 0.41700 "T3P " " H2 " 1 0 FFFFFF "" "" 1 "" 0.013715358 -2.005085 6.8049588 <> <> 1141 528 5 0 <> <> <> <> <>
    1142 16 -12.635183 18.688871 8.8346186 177 " " 70 -0.83400 -0.83400 "T3P " " O  " 8 0 FF2F2F "" "" 1 "" -1.8755636 0.14078669 0.6186657 <> <> 1142 529 5 2 <> <> <> <> <>
    1143 42 -12.821127 19.3528 8.1706495 177 " " 21 0.41700 0.41700 "T3P " " H1 " 1 0 FFFFFF "" "" 1 "" 10.606527 -22.108883 -25.125259 <> <> 1143 530 5 0 <> <> <> <> <>
    1144 42 -13.456236 18.205643 8.9273281 177 " " 21 0.41700 0.41700 "T3P " " H2 " 1 0 FFFFFF "" "" 1 "" 1.0452833 -6.867703 -10.044152 <> <> 1144 531 5 0 <> <> <> <> <>
    1145 16 11.745296 3.6450691 9.2954807 178 " " 70 -0.83400 -0.83400 "T3P " " O  " 8 0 FF2F2F "" "" 1 "" 6.2693958 3.7480528 1.7461132 <> <> 1145 532 5 2 <> <> <> <> <>
    1146 42 11.28441 2.9212883 8.8712683 178 " " 21 0.41700 0.41700 "T3P " " H1 " 1 0 FFFFFF "" "" 1 "" 7.2671347 5.6713686 -2.6193597 <> <> 1146 533 5 0 <> <> <> <> <>
    1147 42 12.516301 3.2392137 9.6917953 178 " " 21 0.41700 0.41700 "T3P " " H2 " 1 0 FFFFFF "" "" 1 "" 2.4448876 1.0412281 6.4145041 <> <> 1147 534 5 0 <> <> <> <> <>
    1148 16 8.4405365 17.140186 6.2388015 179 " " 70 -0.83400 -0.83400 "T3P " " O  " 8 0 FF2F2F "" "" 1 "" 1.6705856 1.0720693 0.0074953418 <> <> 1148 535 5 2 <> <> <> <> <>
    1149 42 8.3711004 16.891533 5.3170733 179 " " 21 0.41700 0.41700 "T3P " " H1 " 1 0 FFFFFF "" "" 1 "" -5.3537736 -4.6719246 2.0862379 <> <> 1149 536 5 0 <> <> <> <> <>
    1150 42 7.5399499 17.116543 6.5622506 179 " " 21 0.41700 0.41700 "T3P " " H2 " 1 0 FFFFFF "" "" 1 "" 5.0285239 -4.3601623 8.960001 <> <> 1150 537 5 0 <> <> <> <> <>
    1151 16 -10.099899 -19.235071 6.7734413 180 " " 70 -0.83400 -0.83400 "T3P " " O  " 8 0 FF2F2F "" "" 1 "" -6.1029682 -1.1909958 2.865761 <> <> 1151 538 5 2 <> <> <> <> <>
    1152 42 -10.810718 -19.801552 6.4733343 180 " " 21 0.41700 0.41700 "T3P " " H1 " 1 0 FFFFFF "" "" 1 "" 0.66640234 -4.3484063 -7.2080355 <> <> 1152 539 5 0 <> <> <> <> <>
    1153 42 -10.520845 -18.618992 7.3730087 180 " " 21 0.41700 0.41700 "T3P " " H2 " 1 0 FFFFFF "" "" 1 "" -13.641176 -16.254658 13.051871 <> <> 1153 540 5 0 <> <> <> <> <>
    1154 16 -2.8093767 -12.330606 7.5997415 181 " " 70 -0.83400 -0.83400 "T3P " " O  " 8 0 FF2F2F "" "" 1 "" 0.49825794 1.5689895 -2.1018822 <> <> 1154 541 5 2 <> <> <> <> <>
    1155 42 -2.5474188 -11.723148 6.907927 181 " " 21 0.41700 0.41700 "T3P " " H1 " 1 0 FFFFFF "" "" 1 "" -4.6068563 10.254667 3.5916464 <> <> 1155 542 5 0 <> <> <> <> <>
    1156 42 -2.6377289 -11.856306 8.4132538 181 " " 21 0.41700 0.41700 "T3P " " H2 " 1 0 FFFFFF "" "" 1 "" -11.941474 -1.2016658 2.1382744 <> <> 1156 543 5 0 <> <> <> <> <>
    1157 16 0.30333751 -18.003052 -16.340647 182 " " 70 -0.83400 -0.83400 "T3P " " O  " 8 0 FF2F2F "" "" 1 "" -0.51904166 2.7944908 1.838486 <> <> 1157 544 5 2 <> <> <> <> <>
    1158 42 -0.58980834 -17.754026 -16.102915 182 " " 21 0.41700 0.41700 "T3P " " H1 " 1 0 FFFFFF "" "" 1 "" -1.2348834 11.991186 -10.484457 <> <> 1158 545 5 0 <> <> <> <> <>
    1159 42 0.70432609 -17.191147 -16.650904 182 " " 21 0.41700 0.41700 "T3P " " H2 " 1 0 FFFFFF "" "" 1 "" 1.9328173 -8.1871567 -23.730257 <> <> 1159 546 5 0 <> <> <> <> <>
    1160 16 -15.112979 -16.416298 10.441834 183 " " 70 -0.83400 -0.83400 "T3P " " O  " 8 0 FF2F2F "" "" 1 "" -4.2923131 -1.1160337 0.53257406 <> <> 1160 547 5 2 <> <> <> <> <>
    1161 42 -14.731166 -17.279226 10.281219 183 " " 21 0.41700 0.41700 "T3P " " H1 " 1 0 FFFFFF "" "" 1 "" 15.913278 2.4349089 29.487381 <> <> 1161 548 5 0 <> <> <> <> <>
    1162 42 -14.400711 -15.801929 10.264482 183 " " 21 0.41700 0.41700 "T3P " " H2 " 1 0 FFFFFF "" "" 1 "" -9.7036839 7.9464774 10.193472 <> <> 1162 549 5 0 <> <> <> <> <>
    1163 16 -5.3530273 -15.199755 19.017643 184 " " 70 -0.83400 -0.83400 "T3P " " O  " 8 0 FF2F2F "" "" 1 "" -5.7923837 6.0107274 -4.4999752 <> <> 1163 550 5 2 <> <> <> <> <>
    1164 42 -5.3302841 -15.383728 18.078566 184 " " 21 0.41700 0.41700 "T3P " " H1 " 1 0 FFFFFF "" "" 1 "" -0.30811709 -22.999651 1.3162642 <> <> 1164 551 5 0 <> <> <> <> <>
    1165 42 -6.1470528 -14.679655 19.141136 184 " " 21 0.41700 0.41700 "T3P " " H2 " 1 0 FFFFFF "" "" 1 "" -8.8610773 6.0812345 -24.527525 <> <> 1165 552 5 0 <> <> <> <> <>
    1166 16 7.1713209 16.54916 -6.4452872 185 " " 70 -0.83400 -0.83400 "T3P " " O  " 8 0 FF2F2F "" "" 1 "" -7.459909 4.5209484 -5.2189021 <> <> 1166 553 5 2 <> <> <> <> <>
    1167 42 7.5214806 16.828848 -7.2911015 185 " " 21 0.41700 0.41700 "T3P " " H1 " 1 0 FFFFFF "" "" 1 "" 9.2369518 -19.296505 -6.1823912 <> <> 1167 554 5 0 <> <> <> <> <>
    1168 42 6.6840668 15.748631 -6.6401277 185 " " 21 0.41700 0.41700 "T3P " " H2 " 1 0 FFFFFF "" "" 1 "" -26.409946 14.001967 3.2167296 <> <> 1168 555 5 0 <> <> <> <> <>
    1169 16 -11.209927 -2.4529934 20.309597 186 " " 70 -0.83400 -0.83400 "T3P " " O  " 8 0 FF2F2F "" "" 1 "" 0.48185489 -4.9498248 -0.24685539 <> <> 1169 556 5 2 <> <> <> <> <>
    1170 42 -11.180744 -2.4917986 21.265568 186 " " 21 0.41700 0.41700 "T3P " " H1 " 1 0 FFFFFF "" "" 1 "" -14.039878 -2.5429912 0.29412833 <> <> 1170 557 5 0 <> <> <> <> <>
    1171 42 -11.173665 -1.5183672 20.106136 186 " " 21 0.41700 0.41700 "T3P " " H2 " 1 0 FFFFFF "" "" 1 "" -16.173185 -4.5567794 -1.4095833 <> <> 1171 558 5 0 <> <> <> <> <>
    1172 16 -19.215618 -8.2007141 -21.26099 187 " " 70 -0.83400 -0.83400 "T3P " " O  " 8 0 FF2F2F "" "" 1 "" 1.7049161 0.44216776 -1.5710564 <> <> 1172 559 5 2 <> <> <> <> <>
    1173 42 -20.046854 -7.8196073 -21.543886 187 " " 21 0.41700 0.41700 "T3P " " H1 " 1 0 FFFFFF "" "" 1 "" 14.733027 39.213482 12.379135 <> <> 1173 560 5 0 <> <> <> <> <>
    1174 42 -19.462263 -8.8597918 -20.612129 187 " " 21 0.41700 0.41700 "T3P " " H2 " 1 0 FFFFFF "" "" 1 "" -16.63887 27.044863 18.47773 <> <> 1174 561 5 0 <> <> <> <> <>
    1175 16 15.6398 -14.133096 -21.134604 188 " " 70 -0.83400 -0.83400 "T3P " " O  " 8 0 FF2F2F "" "" 1 "" -5.0462079 -6.0563798 5.0114298 <> <> 1175 562 5 2 <> <> <> <> <>
    1176 42 16.386402 -14.731528 -21.108196 188 " " 21 0.41700 0.41700 "T3P " " H1 " 1 0 FFFFFF "" "" 1 "" -0.47721243 -0.13578659 10.004009 <> <> 1176 563 5 0 <> <> <> <> <>
    1177 42 16.003944 -13.283898 -20.884609 188 " " 21 0.41700 0.41700 "T3P " " H2 " 1 0 FFFFFF "" "" 1 "" -9.9416742 0.44376698 -9.9379387 <> <> 1177 564 5 0 <> <> <> <> <>
    1178 16 -11.999683 -10.034593 6.7718134 189 " " 70 -0.83400 -0.83400 "T3P " " O  " 8 0 FF2F2F "" "" 1 "" -0.42473701 -2.5564253 0.26984665 <> <> 1178 565 5 2 <> <> <> <> <>
    1179 42 -12.259585 -9.7725973 5.8886161 189 " " 21 0.41700 0.41700 "T3P " " H1 " 1 0 FFFFFF "" "" 1 "" 5.0675282 14.493077 3.7112572 <> <> 1179 566 5 0 <> <> <> <> <>
    1180 42 -11.102278 -9.714263 6.8628483 189 " " 21 0.41700 0.41700 "T3P " " H2 " 1 0 FFFFFF "" "" 1 "" -3.6437285 2.3357573 14.787388 <> <> 1180 567 5 0 <> <> <> <> <>
    1181 16 11.191277 2.7288179 12.415695 190 " " 70 -0.83400 -0.83400 "T3P " " O  " 8 0 FF2F2F "" "" 1 "" 1.1821455 -3.9199576 5.1088233 <> <> 1181 568 5 2 <> <> <> <> <>
    1182 42 10.367796 2.9292905 11.970809 190 " " 21 0.41700 0.41700 "T3P " " H1 " 1 0 FFFFFF "" "" 1 "" 12.113167 -17.768724 -21.365019 <> <> 1182 569 5 0 <> <> <> <> <>
    1183 42 10.941296 2.1445389 13.131487 190 " " 21 0.41700 0.41700 "T3P " " H2 " 1 0 FFFFFF "" "" 1 "" -9.9365253 -20.561781 -12.35854 <> <> 1183 570 5 0 <> <> <> <> <>
    1184 16 -7.3385229 14.363997 2.0842943 191 " " 70 -0.83400 -0.83400 "T3P " " O  " 8 0 FF2F2F "" "" 1 "" 4.5427513 -4.1273212 11.454691 <> <> 1184 571 5 2 <> <> <> <> <>
    1185 42 -7.1697178 15.140607 2.617785 191 " " 21 0.41700 0.41700 "T3P " " H1 " 1 0 FFFFFF "" "" 1 "" 12.120457 -5.9280419 11.678285 <> <> 1185 572 5 0 <> <> <> <> <>
    1186 42 -6.7404766 13.7011 2.4294569 191 " " 21 0.41700 0.41700 "T3P " " H2 " 1 0 FFFFFF "" "" 1 "" -9.5600595 -13.264573 18.341442 <> <> 1186 573 5 0 <> <> <> <> <>
    1187 16 11.492119 -10.537296 14.03392 192 " " 70 -0.83400 -0.83400 "T3P " " O  " 8 0 FF2F2F "" "" 1 "" -0.93842196 -5.2287288 2.8179729 <> <> 1187 574 5 2 <> <> <> <> <>
    1188 42 10.997767 -10.920094 14.758707 192 " " 21 0.41700 0.41700 "T3P " " H1 " 1 0 FFFFFF "" "" 1 "" 5.3689017 17.487581 19.117659 <> <> 1188 575 5 0 <> <> <> <> <>
    1189 42 10.824212 -10.270793 13.402172 192 " " 21 0.41700 0.41700 "T3P " " H2 " 1 0 FFFFFF "" "" 1 "" -8.1208582 2.5368855 13.68747 <> <> 1189 576 5 0 <> <> <> <> <>
    1190 16 3.5037622 3.7670784 21.291664 193 " " 70 -0.83400 -0.83400 "T3P " " O  " 8 0 FF2F2F "" "" 1 "" -2.8795433 1.744253 -2.3027377 <> <> 1190 577 5 2 <> <> <> <> <>
    1191 42 2.5949135 3.4702904 21.338018 193 " " 21 0.41700 0.41700 "T3P " " H1 " 1 0 FFFFFF "" "" 1 "" -5.0059686 10.514029 12.154677 <> <> 1191 578 5 0 <> <> <> <> <>
    1192 42 3.4538634 4.7141471 21.421288 193 " " 21 0.41700 0.41700 "T3P " " H2 " 1 0 FFFFFF "" "" 1 "" 9.8311768 0.10840145 14.542607 <> <> 1192 579 5 0 <> <> <> <> <>
    1193 16 2.5747411 -8.9906416 -20.379265 194 " " 70 -0.83400 -0.83400 "T3P " " O  " 8 0 FF2F2F "" "" 1 "" -0.17752276 -3.3866889 0.93392646 <> <> 1193 580 5 2 <> <> <> <> <>
    1194 42 2.1338995 -9.6129751 -20.957706 194 " " 21 0.41700 0.41700 "T3P " " H1 " 1 0 FFFFFF "" "" 1 "" -17.377403 5.9600291 3.9864757 <> <> 1194 581 5 0 <> <> <> <> <>
    1195 42 3.5076115 -9.1347923 -20.53801 194 " " 21 0.41700 0.41700 "T3P " " H2 " 1 0 FFFFFF "" "" 1 "" -4.5161347 -15.921799 -13.179182 <> <> 1195 582 5 0 <> <> <> <> <>
    1196 16 11.416805 12.533177 22.949442 195 " " 70 -0.83400 -0.83400 "T3P " " O  " 8 0 FF2F2F "" "" 1 "" -0.10493479 -4.0908809 -10.836008 <> <> 1196 583 5 2 <> <> <> <> <>
    1197 42 10.660802 12.060176 22.601652 195 " " 21 0.41700 0.41700 "T3P " " H1 " 1 0 FFFFFF "" "" 1 "" 7.9003649 -2.1058314 -30.937107 <> <> 1197 584 5 0 <> <> <> <> <>
    1198 42 11.157347 13.454116 22.921436 195 " " 21 0.41700 0.41700 "T3P " " H2 " 1 0 FFFFFF "" "" 1 "" 0.62944829 -3.912431 -11.772105 <> <> 1198 585 5 0 <> <> <> <> <>
    1199 16 -14.011914 19.988125 14.866635 196 " " 70 -0.83400 -0.83400 "T3P " " O  " 8 0 FF2F2F "" "" 1 "" -1.0010142 -4.1067181 4.7728677 <> <> 1199 586 5 2 <> <> <> <> <>
    1200 42 -14.62895 19.940802 15.596883 196 " " 21 0.41700 0.41700 "T3P " " H1 " 1 0 FFFFFF "" "" 1 "" -3.8344221 -5.2316113 2.3058205 <> <> 1200 587 5 0 <> <> <> <> <>
    1201 42 -14.444786 19.515486 14.15567 196 " " 21 0.41700 0.41700 "T3P " " H2 " 1 0 FFFFFF "" "" 1 "" 7.5472283 -14.548394 6.5096912 <> <> 1201 588 5 0 <> <> <> <> <>
    1202 16 -15.185473 8.2509918 -2.6361964 197 " " 70 -0.83400 -0.83400 "T3P " " O  " 8 0 FF2F2F "" "" 1 "" 2.3030679 -3.2136617 0.44705939 <> <> 1202 589 5 2 <> <> <> <> <>
    1203 42 -14.732221 8.7930679 -1.9904882 197 " " 21 0.41700 0.41700 "T3P " " H1 " 1 0 FFFFFF "" "" 1 "" -20.235073 -6.6630206 19.163589 <> <> 1203 590 5 0 <> <> <> <> <>
    1204 42 -14.717738 8.4122133 -3.4556262 197 " " 21 0.41700 0.41700 "T3P " " H2 " 1 0 FFFFFF "" "" 1 "" -1.5215845 40.990738 6.9609766 <> <> 1204 591 5 0 <> <> <> <> <>
    1205 16 9.7092619 11.469039 -6.3425498 198 " " 70 -0.83400 -0.83400 "T3P " " O  " 8 0 FF2F2F "" "" 1 "" -1.972337 3.9118652 -7.7860727 <> <> 1205 592 5 2 <> <> <> <> <>
    1206 42 9.1352892 11.173317 -7.0491905 198 " " 21 0.41700 0.41700 "T3P " " H1 " 1 0 FFFFFF "" "" 1 "" -20.446453 21.653906 -0.20532027 <> <> 1206 593 5 0 <> <> <> <> <>
    1207 42 9.2582169 11.205036 -5.5406246 198 " " 21 0.41700 0.41700 "T3P " " H2 " 1 0 FFFFFF "" "" 1 "" 13.326451 -5.8044667 -2.3798652 <> <> 1207 594 5 0 <> <> <> <> <>
    1208 16 -4.0509267 -18.832663 -2.1702371 199 " " 70 -0.83400 -0.83400 "T3P " " O  " 8 0 FF2F2F "" "" 1 "" -0.14814998 1.0173513 0.59506297 <> <> 1208 595 5 2 <> <> <> <> <>
    1209 42 -3.1376612 -19.080389 -2.0259888 199 " " 21 0.41700 0.41700 "T3P " " H1 " 1 0 FFFFFF "" "" 1 "" -0.53512675 5.2224526 10.266788 <> <> 1209 596 5 0 <> <> <> <> <>
    1210 42 -4.4264102 -19.569914 -2.6515942 199 " " 21 0.41700 0.41700 "T3P " " H2 " 1 0 FFFFFF "" "" 1 "" 11.746861 5.1022496 -14.94017 <> <> 1210 597 5 0 <> <> <> <> <>
    1211 16 14.867817 5.8117833 -14.828999 200 " " 70 -0.83400 -0.83400 "T3P " " O  " 8 0 FF2F2F "" "" 1 "" -0.25329146 -2.6606798 0.76571906 <> <> 1211 598 5 2 <> <> <> <> <>
    1212 42 14.78065 5.1380863 -14.154631 200 " " 21 0.41700 0.41700 "T3P " " H1 " 1 0 FFFFFF "" "" 1 "" 15.40786 -6.5268698 -1.072304 <> <> 1212 599 5 0 <> <> <> <> <>
    1213 42 15.344333 5.3808494 -15.538548 200 " " 21 0.41700 0.41700 "T3P " " H2 " 1 0 FFFFFF "" "" 1 "" 16.254566 12.543674 2.6178563 <> <> 1213 600 5 0 <> <> <> <> <>
    1214 16 -9.1764688 -12.413543 10.434993 201 " " 70 -0.83400 -0.83400 "T3P " " O  " 8 0 FF2F2F "" "" 1 "" 4.6653352 -3.7448232 -4.0202994 <> <> 1214 601 5 2 <> <> <> <> <>
    1215 42 -8.9170961 -11.531105 10.169919 201 " " 21 0.41700 0.41700 "T3P " " H1 " 1 0 FFFFFF "" "" 1 "" -3.3007989 0.13154896 1.0894368 <> <> 1215 602 5 0 <> <> <> <> <>
    1216 42 -9.9090662 -12.631606 9.8588142 201 " " 21 0.41700 0.41700 "T3P " " H2 " 1 0 FFFFFF "" "" 1 "" -12.470267 4.5717707 14.619659 <> <> 1216 603 5 0 <> <> <> <> <>
    1217 16 2.3044837 8.3642664 -7.2101641 202 " " 70 -0.83400 -0.83400 "T3P " " O  " 8 0 FF2F2F "" "" 1 "" -1.4694544 -2.2294292 2.0741944 <> <> 1217 604 5 2 <> <> <> <> <>
    1218 42 1.4439644 8.0046902 -6.9946489 202 " " 21 0.41700 0.41700 "T3P " " H1 " 1 0 FFFFFF "" "" 1 "" -15.38412 17.910891 -19.880934 <> <> 1218 605 5 0 <> <> <> <> <>
    1219 42 2.1234722 9.0528049 -7.8499894 202 " " 21 0.41700 0.41700 "T3P " " H2 " 1 0 FFFFFF "" "" 1 "" 30.969824 2.0105984 -2.540303 <> <> 1219 606 5 0 <> <> <> <> <>
    1220 16 -14.144205 10.005482 -0.85392576 203 " " 70 -0.83400 -0.83400 "T3P " " O  " 8 0 FF2F2F "" "" 1 "" -3.508153 -4.4834661 1.0289747 <> <> 1220 607 5 2 <> <> <> <> <>
    1221 42 -14.623331 9.4787703 -0.21420456 203 " " 21 0.41700 0.41700 "T3P " " H1 " 1 0 FFFFFF "" "" 1 "" -1.6758252 8.6271877 13.195814 <> <> 1221 608 5 0 <> <> <> <> <>
    1222 42 -14.399657 10.907677 -0.66152734 203 " " 21 0.41700 0.41700 "T3P " " H2 " 1 0 FFFFFF "" "" 1 "" -5.5966859 -0.8174991 -18.934301 <> <> 1222 609 5 0 <> <> <> <> <>
    1223 16 -8.9671335 11.25451 -21.419353 204 " " 70 -0.83400 -0.83400 "T3P " " O  " 8 0 FF2F2F "" "" 1 "" -5.3972373 -6.6304121 -0.78391057 <> <> 1223 610 5 2 <> <> <> <> <>
    1224 42 -9.3736696 10.40062 -21.567106 204 " " 21 0.41700 0.41700 "T3P " " H1 " 1 0 FFFFFF "" "" 1 "" -13.921042 -4.8926005 12.625875 <> <> 1224 611 5 0 <> <> <> <> <>
    1225 42 -9.076829 11.413535 -20.481852 204 " " 21 0.41700 0.41700 "T3P " " H2 " 1 0 FFFFFF "" "" 1 "" -29.366812 22.256151 -8.4885302 <> <> 1225 612 5 0 <> <> <> <> <>
    1226 16 -5.6021538 -11.59954 21.512236 205 " " 70 -0.83400 -0.83400 "T3P " " O  " 8 0 FF2F2F "" "" 1 "" -0.10057997 -1.3102494 2.976799 <> <> 1226 613 5 2 <> <> <> <> <>
    1227 42 -5.3621378 -10.672921 21.51125 205 " " 21 0.41700 0.41700 "T3P " " H1 " 1 0 FFFFFF "" "" 1 "" 5.1138687 -2.66365 0.40699527 <> <> 1227 614 5 0 <> <> <> <> <>
    1228 42 -4.820745 -12.050191 21.192003 205 " " 21 0.41700 0.41700 "T3P " " H2 " 1 0 FFFFFF "" "" 1 "" -4.6083145 -6.0908031 -1.295076 <> <> 1228 615 5 0 <> <> <> <> <>
    1229 16 11.541989 -14.139595 -13.880412 206 " " 70 -0.83400 -0.83400 "T3P " " O  " 8 0 FF2F2F "" "" 1 "" -0.33165523 -3.313297 -7.2012439 <> <> 1229 616 5 2 <> <> <> <> <>
    1230 42 11.526954 -13.43403 -13.233739 206 " " 21 0.41700 0.41700 "T3P " " H1 " 1 0 FFFFFF "" "" 1 "" -9.8242512 -9.0512247 -1.1614766 <> <> 1230 617 5 0 <> <> <> <> <>
    1231 42 12.407135 -14.537124 -13.781791 206 " " 21 0.41700 0.41700 "T3P " " H2 " 1 0 FFFFFF "" "" 1 "" 2.1006825 2.4746423 -5.2085094 <> <> 1231 618 5 0 <> <> <> <> <>
    1232 16 -14.146247 11.226542 9.2895565 207 " " 70 -0.83400 -0.83400 "T3P " " O  " 8 0 FF2F2F "" "" 1 "" -2.7180848 -2.5030279 0.55751163 <> <> 1232 619 5 2 <> <> <> <> <>
    1233 42 -13.846482 10.713437 8.5391598 207 " " 21 0.41700 0.41700 "T3P " " H1 " 1 0 FFFFFF "" "" 1 "" -17.117996 -4.2673898 -3.988435 <> <> 1233 620 5 0 <> <> <> <> <>
    1234 42 -14.286704 12.10583 8.9383326 207 " " 21 0.41700 0.41700 "T3P " " H2 " 1 0 FFFFFF "" "" 1 "" -6.0646486 -2.4777863 1.9590178 <> <> 1234 621 5 0 <> <> <> <> <>
    1235 16 -4.7481027 7.3841028 -8.4781237 208 " " 70 -0.83400 -0.83400 "T3P " " O  " 8 0 FF2F2F "" "" 1 "" -3.0947237 1.6749376 -1.2001733 <> <> 1235 622 5 2 <> <> <> <> <>
    1236 42 -4.2481084 7.1349754 -7.7008395 208 " " 21 0.41700 0.41700 "T3P " " H1 " 1 0 FFFFFF "" "" 1 "" -16.087294 5.1795297 8.2806129 <> <> 1236 623 5 0 <> <> <> <> <>
    1237 42 -5.0700574 8.2644711 -8.2843971 208 " " 21 0.41700 0.41700 "T3P " " H2 " 1 0 FFFFFF "" "" 1 "" -0.86999106 5.1369252 -13.235502 <> <> 1237 624 5 0 <> <> <> <> <>
    1238 16 -1.0975683 -17.390495 -7.3739672 209 " " 70 -0.83400 -0.83400 "T3P " " O  " 8 0 FF2F2F "" "" 1 "" -4.7759538 1.0343601 2.543674 <> <> 1238 625 5 2 <> <> <> <> <>
    1239 42 -1.8314015 -16.873314 -7.0419273 209 " " 21 0.41700 0.41700 "T3P " " H1 " 1 0 FFFFFF "" "" 1 "" -14.132742 -2.5394371 -12.569099 <> <> 1239 626 5 0 <> <> <> <> <>
    1240 42 -0.92867744 -18.035784 -6.6874466 209 " " 21 0.41700 0.41700 "T3P " " H2 " 1 0 FFFFFF "" "" 1 "" -15.596685 2.0290983 6.1406527 <> <> 1240 627 5 0 <> <> <> <> <>
    1241 16 -19.303442 15.974201 -23.005947 210 " " 70 -0.83400 -0.83400 "T3P " " O  " 8 0 FF2F2F "" "" 1 "" -0.57430512 2.5367038 -0.75597596 <> <> 1241 628 5 2 <> <> <> <> <>
    1242 42 -20.091516 16.291061 -23.447277 210 " " 21 0.41700 0.41700 "T3P " " H1 " 1 0 FFFFFF "" "" 1 "" -6.1707716 5.5206819 11.379919 <> <> 1242 629 5 0 <> <> <> <> <>
    1243 42 -19.170879 16.5867 -22.282408 210 " " 21 0.41700 0.41700 "T3P " " H2 " 1 0 FFFFFF "" "" 1 "" 3.044627 -8.0464039 7.5398922 <> <> 1243 630 5 0 <> <> <> <> <>
    1244 16 19.762606 15.354666 18.24279 211 " " 70 -0.83400 -0.83400 "T3P " " O  " 8 0 FF2F2F "" "" 1 "" -0.55506867 2.3550415 -1.3263856 <> <> 1244 631 5 2 <> <> <> <> <>
    1245 42 19.261868 16.166304 18.160721 211 " " 21 0.41700 0.41700 "T3P " " H1 " 1 0 FFFFFF "" "" 1 "" -9.3610735 -3.2693584 -3.2207396 <> <> 1245 632 5 0 <> <> <> <> <>
    1246 42 19.138201 14.663965 18.020786 211 " " 21 0.41700 0.41700 "T3P " " H2 " 1 0 FFFFFF "" "" 1 "" 7.4404221 -4.8107643 -1.5199896 <> <> 1246 633 5 0 <> <> <> <> <>
    1247 16 14.788458 -13.988237 10.87346 212 " " 70 -0.83400 -0.83400 "T3P " " O  " 8 0 FF2F2F "" "" 1 "" -3.5370722 -4.8580151 -9.0023737 <> <> 1247 634 5 2 <> <> <> <> <>
    1248 42 15.225479 -13.351199 11.438641 212 " " 21 0.41700 0.41700 "T3P " " H1 " 1 0 FFFFFF "" "" 1 "" -9.8515453 -12.214005 4.1714735 <> <> 1248 635 5 0 <> <> <> <> <>
    1249 42 13.888525 -13.669653 10.803792 212 " " 21 0.41700 0.41700 "T3P " " H2 " 1 0 FFFFFF "" "" 1 "" -12.543355 -24.797913 16.15259 <> <> 1249 636 5 0 <> <> <> <> <>
    1250 16 14.609627 -11.102924 -9.4490299 213 " " 70 -0.83400 -0.83400 "T3P " " O  " 8 0 FF2F2F "" "" 1 "" 5.4100003 4.4331717 2.3917603 <> <> 1250 637 5 2 <> <> <> <> <>
    1251 42 14.562332 -10.875003 -8.5205631 213 " " 21 0.41700 0.41700 "T3P " " H1 " 1 0 FFFFFF "" "" 1 "" 22.689484 17.145336 0.15132459 <> <> 1251 638 5 0 <> <> <> <> <>
    1252 42 14.565581 -10.262461 -9.9050064 213 " " 21 0.41700 0.41700 "T3P " " H2 " 1 0 FFFFFF "" "" 1 "" -10.252481 -2.3167562 -8.5368757 <> <> 1252 639 5 0 <> <> <> <> <>
    1253 16 4.7947912 -16.464018 4.6340976 214 " " 70 -0.83400 -0.83400 "T3P " " O  " 8 0 FF2F2F "" "" 1 "" 1.9396688 -7.369256 0.59346974 <> <> 1253 640 5 2 <> <> <> <> <>
    1254 42 4.9992042 -15.902141 5.3815908 214 " " 21 0.41700 0.41700 "T3P " " H1 " 1 0 FFFFFF "" "" 1 "" 1.0141163 -8.8253994 1.9411559 <> <> 1254 641 5 0 <> <> <> <> <>
    1255 42 3.8912468 -16.742575 4.7832651 214 " " 21 0.41700 0.41700 "T3P " " H2 " 1 0 FFFFFF "" "" 1 "" 7.2883682 -21.034801 7.4725456 <> <> 1255 642 5 0 <> <> <> <> <>
    1256 16 19.903067 9.4460917 -13.343312 215 " " 70 -0.83400 -0.83400 "T3P " " O  " 8 0 FF2F2F "" "" 1 "" 2.7037027 -2.9923868 5.0425482 <> <> 1256 643 5 2 <> <> <> <> <>
    1257 42 20.011208 9.2633448 -14.276663 215 " " 21 0.41700 0.41700 "T3P " " H1 " 1 0 FFFFFF "" "" 1 "" 23.647463 -3.1504312 7.5001135 <> <> 1257 644 5 0 <> <> <> <> <>
    1258 42 19.213299 10.108757 -13.306859 215 " " 21 0.41700 0.41700 "T3P " " H2 " 1 0 FFFFFF "" "" 1 "" 5.6880455 0.99023968 -10.885665 <> <> 1258 645 5 0 <> <> <> <> <>
    1259 16 4.9725971 16.281231 -10.928041 216 " " 70 -0.83400 -0.83400 "T3P " " O  " 8 0 FF2F2F "" "" 1 "" 3.3022478 -7.7593842 0.66989011 <> <> 1259 646 5 2 <> <> <> <> <>
    1260 42 4.756474 15.9188 -10.068879 216 " " 21 0.41700 0.41700 "T3P " " H1 " 1 0 FFFFFF "" "" 1 "" 15.614866 -3.2992496 5.6486311 <> <> 1260 647 5 0 <> <> <> <> <>
    1261 42 5.8119283 15.880082 -11.153498 216 " " 21 0.41700 0.41700 "T3P " " H2 " 1 0 FFFFFF "" "" 1 "" 10.229834 7.0907488 0.037500795 <> <> 1261 648 5 0 <> <> <> <> <>
    1262 16 13.276755 -0.57299513 1.6206502 217 " " 70 -0.83400 -0.83400 "T3P " " O  " 8 0 FF2F2F "" "" 1 "" 1.7036588 5.9313645 -0.80620712 <> <> 1262 649 5 2 <> <> <> <> <>
    1263 42 12.934638 -1.3597146 1.1960803 217 " " 21 0.41700 0.41700 "T3P " " H1 " 1 0 FFFFFF "" "" 1 "" 4.2719464 0.21206403 7.722065 <> <> 1263 650 5 0 <> <> <> <> <>
    1264 42 14.214481 -0.74000394 1.715559 217 " " 21 0.41700 0.41700 "T3P " " H2 " 1 0 FFFFFF "" "" 1 "" 0.32921413 5.1994872 11.486088 <> <> 1264 651 5 0 <> <> <> <> <>
    1265 16 -14.542332 -17.974134 16.584677 218 " " 70 -0.83400 -0.83400 "T3P " " O  " 8 0 FF2F2F "" "" 1 "" 3.4274409 -3.7857935 -3.7239418 <> <> 1265 652 5 2 <> <> <> <> <>
    1266 42 -14.660737 -17.32021 17.273586 218 " " 21 0.41700 0.41700 "T3P " " H1 " 1 0 FFFFFF "" "" 1 "" -25.488829 10.962353 -22.693039 <> <> 1266 653 5 0 <> <> <> <> <>
    1267 42 -14.095847 -17.503256 15.881003 218 " " 21 0.41700 0.41700 "T3P " " H2 " 1 0 FFFFFF "" "" 1 "" -5.9417572 -7.7285357 -12.307141 <> <> 1267 654 5 0 <> <> <> <> <>
    1268 16 16.53504 9.962779 -16.149841 219 " " 70 -0.83400 -0.83400 "T3P " " O  " 8 0 FF2F2F "" "" 1 "" -1.8790486 2.8852215 -2.8402207 <> <> 1268 655 5 2 <> <> <> <> <>
    1269 42 15.729729 9.4537983 -16.056856 219 " " 21 0.41700 0.41700 "T3P " " H1 " 1 0 FFFFFF "" "" 1 "" 7.8642764 -11.29913 3.9010394 <> <> 1269 656 5 0 <> <> <> <> <>
    1270 42 16.607204 10.449876 -15.329009 219 " " 21 0.41700 0.41700 "T3P " " H2 " 1 0 FFFFFF "" "" 1 "" 4.7123871 -7.81142 2.9278414 <> <> 1270 657 5 0 <> <> <> <> <>
    1271 16 -5.2616057 1.6985502 17.524048 220 " " 70 -0.83400 -0.83400 "T3P " " O  " 8 0 FF2F2F "" "" 1 "" -1.5440174 -0.2605629 0.010288512 <> <> 1271 658 5 2 <> <> <> <> <>
    1272 42 -6.0521731 1.2228203 17.778833 220 " " 21 0.41700 0.41700 "T3P " " H1 " 1 0 FFFFFF "" "" 1 "" 4.3502288 -9.2084274 1.5921662 <> <> 1272 659 5 0 <> <> <> <> <>
    1273 42 -5.2182894 2.4356654 18.13316 220 " " 21 0.41700 0.41700 "T3P " " H2 " 1 0 FFFFFF "" "" 1 "" 5.4933877 -14.376565 16.592302 <> <> 1273 660 5 0 <> <> <> <> <>
    1274 16 2.3931909 -12.663 18.208584 221 " " 70 -0.83400 -0.83400 "T3P " " O  " 8 0 FF2F2F "" "" 1 "" -4.0577588 1.5660069 -1.116915 <> <> 1274 661 5 2 <> <> <> <> <>
    1275 42 2.821645 -12.834972 19.047083 221 " " 21 0.41700 0.41700 "T3P " " H1 " 1 0 FFFFFF "" "" 1 "" -13.522066 -11.913087 0.95460707 <> <> 1275 662 5 0 <> <> <> <> <>
    1276 42 2.5243225 -13.465196 17.703093 221 " " 21 0.41700 0.41700 "T3P " " H2 " 1 0 FFFFFF "" "" 1 "" -2.5056272 7.9063797 -10.77617 <> <> 1276 663 5 0 <> <> <> <> <>
    1277 16 18.868187 19.059654 7.2726784 222 " " 70 -0.83400 -0.83400 "T3P " " O  " 8 0 FF2F2F "" "" 1 "" -3.3472228 2.2785523 8.6928539 <> <> 1277 664 5 2 <> <> <> <> <>
    1278 42 19.252457 19.161198 6.4019003 222 " " 21 0.41700 0.41700 "T3P " " H1 " 1 0 FFFFFF "" "" 1 "" 24.626402 2.8328364 21.102102 <> <> 1278 665 5 0 <> <> <> <> <>
    1279 42 18.655296 19.95178 7.5465741 222 " " 21 0.41700 0.41700 "T3P " " H2 " 1 0 FFFFFF "" "" 1 "" -2.2357855 3.0911043 6.9101253 <> <> 1279 666 5 0 <> <> <> <> <>
    1280 16 9.0468254 8.0209379 -23.1696 223 " " 70 -0.83400 -0.83400 "T3P " " O  " 8 0 FF2F2F "" "" 1 "" -5.1372576 -0.29913044 -2.4056258 <> <> 1280 667 5 2 <> <> <> <> <>
    1281 42 9.3223639 7.1097131 -23.069714 223 " " 21 0.41700 0.41700 "T3P " " H1 " 1 0 FFFFFF "" "" 1 "" 1.5296496 -1.3485249 -30.36981 <> <> 1281 668 5 0 <> <> <> <> <>
    1282 42 9.8648634 8.5170155 -23.200417 223 " " 21 0.41700 0.41700 "T3P " " H2 " 1 0 FFFFFF "" "" 1 "" -8.0095863 3.4503009 -18.293871 <> <> 1282 669 5 0 <> <> <> <> <>
    1283 16 -16.627563 -2.8030453 -2.6356537 224 " " 70 -0.83400 -0.83400 "T3P " " O  " 8 0 FF2F2F "" "" 1 "" 0.54140425 1.9431078 -2.6010759 <> <> 1283 670 5 2 <> <> <> <> <>
    1284 42 -16.012728 -3.3964946 -3.0669496 224 " " 21 0.41700 0.41700 "T3P " " H1 " 1 0 FFFFFF "" "" 1 "" -7.2123184 -1.7957094 -8.509901 <> <> 1284 671 5 0 <> <> <> <> <>
    1285 42 -17.36079 -3.3622215 -2.3788762 224 " " 21 0.41700 0.41700 "T3P " " H2 " 1 0 FFFFFF "" "" 1 "" -6.503859 8.8614874 -7.6528506 <> <> 1285 672 5 0 <> <> <> <> <>
    1286 16 -19.318998 -3.1023097 7.6766372 225 " " 70 -0.83400 -0.83400 "T3P " " O  " 8 0 FF2F2F "" "" 1 "" 3.7433362 -2.4086227 1.0102234 <> <> 1286 673 5 2 <> <> <> <> <>
    1287 42 -19.441811 -2.6025047 6.8695798 225 " " 21 0.41700 0.41700 "T3P " " H1 " 1 0 FFFFFF "" "" 1 "" 3.5659018 -13.143003 -5.6104922 <> <> 1287 674 5 0 <> <> <> <> <>
    1288 42 -19.477972 -4.0113583 7.4224982 225 " " 21 0.41700 0.41700 "T3P " " H2 " 1 0 FFFFFF "" "" 1 "" 8.5145483 -6.3333964 12.06432 <> <> 1288 675 5 0 <> <> <> <> <>
    1289 16 16.799879 -3.1481044 -21.04014 226 " " 70 -0.83400 -0.83400 "T3P " " O  " 8 0 FF2F2F "" "" 1 "" 0.88261598 3.2143679 3.4325049 <> <> 1289 676 5 2 <> <> <> <> <>
    1290 42 17.105497 -2.5531909 -20.355373 226 " " 21 0.41700 0.41700 "T3P " " H1 " 1 0 FFFFFF "" "" 1 "" -10.061513 10.776944 1.7467259 <> <> 1290 677 5 0 <> <> <> <> <>
    1291 42 17.334185 -2.9297898 -21.80374 226 " " 21 0.41700 0.41700 "T3P " " H2 " 1 0 FFFFFF "" "" 1 "" 16.926073 -9.029398 11.157876 <> <> 1291 678 5 0 <> <> <> <> <>
    1292 16 12.229286 -5.9829845 18.872721 227 " " 70 -0.83400 -0.83400 "T3P " " O  " 8 0 FF2F2F "" "" 1 "" -1.6566285 -2.2032802 -2.4923174 <> <> 1292 679 5 2 <> <> <> <> <>
    1293 42 12.966482 -6.5619464 18.678867 227 " " 21 0.41700 0.41700 "T3P " " H1 " 1 0 FFFFFF "" "" 1 "" -0.12626331 5.7660093 -20.473566 <> <> 1293 680 5 0 <> <> <> <> <>
    1294 42 11.714334 -6.4598489 19.523613 227 " " 21 0.41700 0.41700 "T3P " " H2 " 1 0 FFFFFF "" "" 1 "" 9.6362457 -15.655829 -3.4136658 <> <> 1294 681 5 0 <> <> <> <> <>
    1295 16 1.5434805 -7.2385902 19.986408 228 " " 70 -0.83400 -0.83400 "T3P " " O  " 8 0 FF2F2F "" "" 1 "" 4.2113171 2.1851318 -5.8356876 <> <> 1295 682 5 2 <> <> <> <> <>
    1296 42 1.073041 -7.779212 20.620956 228 " " 21 0.41700 0.41700 "T3P " " H1 " 1 0 FFFFFF "" "" 1 "" -6.0762677 -6.7897396 -21.109074 <> <> 1296 683 5 0 <> <> <> <> <>
    1297 42 1.020991 -6.4395013 19.917843 228 " " 21 0.41700 0.41700 "T3P " " H2 " 1 0 FFFFFF "" "" 1 "" 2.2561078 0.78100073 -7.30058 <> <> 1297 684 5 0 <> <> <> <> <>
    1298 16 5.3162317 4.5633903 10.364113 229 " " 70 -0.83400 -0.83400 "T3P " " O  " 8 0 FF2F2F "" "" 1 "" 0.32333028 -1.6799297 0.45130801 <> <> 1298 685 5 2 <> <> <> <> <>
    1299 42 5.2196774 5.0478206 9.5442152 229 " " 21 0.41700 0.41700 "T3P " " H1 " 1 0 FFFFFF "" "" 1 "" 5.3763747 -1.1761944 0.15387629 <> <> 1299 686 5 0 <> <> <> <> <>
    1300 42 4.8900146 3.7226262 10.197723 229 " " 21 0.41700 0.41700 "T3P " " H2 " 1 0 FFFFFF "" "" 1 "" -22.306458 8.6650982 6.1456194 <> <> 1300 687 5 0 <> <> <> <> <>
    1301 16 16.573204 15.877683 18.910334 230 " " 70 -0.83400 -0.83400 "T3P " " O  " 8 0 FF2F2F "" "" 1 "" 1.6574208 7.5847979 3.3607666 <> <> 1301 688 5 2 <> <> <> <> <>
    1302 42 16.14632 15.769589 19.760223 230 " " 21 0.41700 0.41700 "T3P " " H1 " 1 0 FFFFFF "" "" 1 "" -19.141626 13.927422 -6.2795377 <> <> 1302 689 5 0 <> <> <> <> <>
    1303 42 16.968922 15.024899 18.730349 230 " " 21 0.41700 0.41700 "T3P " " H2 " 1 0 FFFFFF "" "" 1 "" -16.404753 -1.5917561 7.1282492 <> <> 1303 690 5 0 <> <> <> <> <>
    1304 16 3.2880254 6.6417723 22.183889 231 " " 70 -0.83400 -0.83400 "T3P " " O  " 8 0 FF2F2F "" "" 1 "" -9.2791929 -2.6779442 1.2583046 <> <> 1304 691 5 2 <> <> <> <> <>
    1305 42 3.2821107 6.0935259 22.968506 231 " " 21 0.41700 0.41700 "T3P " " H1 " 1 0 FFFFFF "" "" 1 "" 16.653406 9.0292158 9.6341496 <> <> 1305 692 5 0 <> <> <> <> <>
    1306 42 3.8785875 7.3634591 22.399843 231 " " 21 0.41700 0.41700 "T3P " " H2 " 1 0 FFFFFF "" "" 1 "" -30.79517 19.990337 -15.656969 <> <> 1306 693 5 0 <> <> <> <> <>
    1307 16 -4.2540326 -0.85363263 20.166544 232 " " 70 -0.83400 -0.83400 "T3P " " O  " 8 0 FF2F2F "" "" 1 "" -5.9071474 0.90973812 2.3988223 <> <> 1307 694 5 2 <> <> <> <> <>
    1308 42 -3.7756989 -1.6357329 19.891319 232 " " 21 0.41700 0.41700 "T3P " " H1 " 1 0 FFFFFF "" "" 1 "" -5.1102691 -10.405399 35.937744 <> <> 1308 695 5 0 <> <> <> <> <>
    1309 42 -5.0315256 -0.83901399 19.6084 232 " " 21 0.41700 0.41700 "T3P " " H2 " 1 0 FFFFFF "" "" 1 "" 9.2348557 -7.2700052 -18.9081 <> <> 1309 696 5 0 <> <> <> <> <>
    1310 16 -1.6860553 -16.856583 -3.9307017 233 " " 70 -0.83400 -0.83400 "T3P " " O  " 8 0 FF2F2F "" "" 1 "" 1.6015344 3.0705295 -0.3932887 <> <> 1310 697 5 2 <> <> <> <> <>
    1311 42 -1.8689173 -17.795696 -3.9599786 233 " " 21 0.41700 0.41700 "T3P " " H1 " 1 0 FFFFFF "" "" 1 "" -15.438025 6.0978203 8.9293814 <> <> 1311 698 5 0 <> <> <> <> <>
    1312 42 -0.90626329 -16.780958 -3.3807569 233 " " 21 0.41700 0.41700 "T3P " " H2 " 1 0 FFFFFF "" "" 1 "" 9.3494081 -6.5826426 -10.051899 <> <> 1312 699 5 0 <> <> <> <> <>
    1313 16 6.2412457 -1.4504557 -0.18465632 234 " " 70 -0.83400 -0.83400 "T3P " " O  " 8 0 FF2F2F "" "" 1 "" -0.78619564 12.389504 2.0754318 <> <> 1313 700 5 2 <> <> <> <> <>
    1314 42 6.1244955 -1.664214 0.74103856 234 " " 21 0.41700 0.41700 "T3P " " H1 " 1 0 FFFFFF "" "" 1 "" 2.3041344 3.3648646 0.38125047 <> <> 1314 701 5 0 <> <> <> <> <>
    1315 42 5.3542962 -1.4500533 -0.54458141 234 " " 21 0.41700 0.41700 "T3P " " H2 " 1 0 FFFFFF "" "" 1 "" -1.6682158 12.296206 4.2487988 <> <> 1315 702 5 0 <> <> <> <> <>
    1316 16 -11.056977 14.446543 14.744793 235 " " 70 -0.83400 -0.83400 "T3P " " O  " 8 0 FF2F2F "" "" 1 "" -0.65288132 2.577502 -1.1703413 <> <> 1316 703 5 2 <> <> <> <> <>
    1317 42 -10.988523 13.913114 13.95296 235 " " 21 0.41700 0.41700 "T3P " " H1 " 1 0 FFFFFF "" "" 1 "" 0.76350343 -9.9502411 7.3915296 <> <> 1317 704 5 0 <> <> <> <> <>
    1318 42 -10.312774 14.17509 15.2821 235 " " 21 0.41700 0.41700 "T3P " " H2 " 1 0 FFFFFF "" "" 1 "" 5.4581199 19.906042 -0.87992448 <> <> 1318 705 5 0 <> <> <> <> <>
    1319 16 13.981015 -9.6893492 -21.381729 236 " " 70 -0.83400 -0.83400 "T3P " " O  " 8 0 FF2F2F "" "" 1 "" -0.53586382 2.5498343 -3.7158179 <> <> 1319 706 5 2 <> <> <> <> <>
    1320 42 13.421309 -10.079947 -22.052845 236 " " 21 0.41700 0.41700 "T3P " " H1 " 1 0 FFFFFF "" "" 1 "" 5.0045562 9.4399481 -12.346556 <> <> 1320 707 5 0 <> <> <> <> <>
    1321 42 13.379668 -9.4529266 -20.675531 236 " " 21 0.41700 0.41700 "T3P " " H2 " 1 0 FFFFFF "" "" 1 "" -9.9461403 19.70874 -17.473455 <> <> 1321 708 5 0 <> <> <> <> <>
    1322 16 -3.7527313 1.7159171 20.931658 237 " " 70 -0.83400 -0.83400 "T3P " " O  " 8 0 FF2F2F "" "" 1 "" -0.47930285 -1.0488024 -2.3225024 <> <> 1322 709 5 2 <> <> <> <> <>
    1323 42 -3.444104 1.5707393 21.826031 237 " " 21 0.41700 0.41700 "T3P " " H1 " 1 0 FFFFFF "" "" 1 "" -1.9963819 -0.25758442 -1.6705396 <> <> 1323 710 5 0 <> <> <> <> <>
    1324 42 -3.8111064 0.83891708 20.552593 237 " " 21 0.41700 0.41700 "T3P " " H2 " 1 0 FFFFFF "" "" 1 "" -16.196835 -2.646745 3.7950075 <> <> 1324 711 5 0 <> <> <> <> <>
    1325 16 -0.94790524 6.5801711 -0.72034091 238 " " 70 -0.83400 -0.83400 "T3P " " O  " 8 0 FF2F2F "" "" 1 "" 4.605648 9.2909193 2.5922658 <> <> 1325 712 5 2 <> <> <> <> <>
    1326 42 -0.090310082 6.593709 -1.1452802 238 " " 21 0.41700 0.41700 "T3P " " H1 " 1 0 FFFFFF "" "" 1 "" 5.6098089 -15.860968 3.817426 <> <> 1326 713 5 0 <> <> <> <> <>
    1327 42 -0.78765291 6.9330244 0.15490024 238 " " 21 0.41700 0.41700 "T3P " " H2 " 1 0 FFFFFF "" "" 1 "" 13.420864 6.0229101 2.2957504 <> <> 1327 714 5 0 <> <> <> <> <>
    1328 16 -11.800355 -7.8260245 9.106863 239 " " 70 -0.83400 -0.83400 "T3P " " O  " 8 0 FF2F2F "" "" 1 "" 13.187255 -4.2590909 -1.19976 <> <> 1328 715 5 2 <> <> <> <> <>
    1329 42 -11.284906 -8.2892008 9.7671728 239 " " 21 0.41700 0.41700 "T3P " " H1 " 1 0 FFFFFF "" "" 1 "" 5.1115909 -28.958132 -12.221158 <> <> 1329 716 5 0 <> <> <> <> <>
    1330 42 -11.668699 -8.329155 8.3032703 239 " " 21 0.41700 0.41700 "T3P " " H2 " 1 0 FFFFFF "" "" 1 "" -18.255186 -3.5612085 -6.788054 <> <> 1330 717 5 0 <> <> <> <> <>
    1331 16 15.731613 -18.750093 -7.7595778 240 " " 70 -0.83400 -0.83400 "T3P " " O  " 8 0 FF2F2F "" "" 1 "" -5.4307098 -2.7649658 -2.4949441 <> <> 1331 718 5 2 <> <> <> <> <>
    1332 42 16.434608 -18.588703 -8.3888493 240 " " 21 0.41700 0.41700 "T3P " " H1 " 1 0 FFFFFF "" "" 1 "" 5.2009001 -7.5450411 8.1562634 <> <> 1332 719 5 0 <> <> <> <> <>
    1333 42 15.247288 -19.490244 -8.1254263 240 " " 21 0.41700 0.41700 "T3P " " H2 " 1 0 FFFFFF "" "" 1 "" 5.8130789 -10.965269 -0.78988612 <> <> 1333 720 5 0 <> <> <> <> <>
    1334 16 0.72098768 13.315137 -2.5588098 241 " " 70 -0.83400 -0.83400 "T3P " " O  " 8 0 FF2F2F "" "" 1 "" 5.6766953 5.2300634 1.326331 <> <> 1334 721 5 2 <> <> <> <> <>
    1335 42 1.5364352 13.745552 -2.8157549 241 " " 21 0.41700 0.41700 "T3P " " H1 " 1 0 FFFFFF "" "" 1 "" -1.8322077 20.168911 2.520345 <> <> 1335 722 5 0 <> <> <> <> <>
    1336 42 0.031276777 13.883586 -2.9014435 241 " " 21 0.41700 0.41700 "T3P " " H2 " 1 0 FFFFFF "" "" 1 "" -4.231894 -8.5594769 -1.6056536 <> <> 1336 723 5 0 <> <> <> <> <>
    1337 16 -19.837328 -14.382145 -0.92380697 242 " " 70 -0.83400 -0.83400 "T3P " " O  " 8 0 FF2F2F "" "" 1 "" -4.5265751 3.2282131 -3.1981571 <> <> 1337 724 5 2 <> <> <> <> <>
    1338 42 -20.035917 -15.295018 -0.71534693 242 " " 21 0.41700 0.41700 "T3P " " H1 " 1 0 FFFFFF "" "" 1 "" 13.25546 1.7265857 7.166069 <> <> 1338 725 5 0 <> <> <> <> <>
    1339 42 -19.957327 -13.915527 -0.096698619 242 " " 21 0.41700 0.41700 "T3P " " H2 " 1 0 FFFFFF "" "" 1 "" -8.0137329 9.3659945 -7.1667528 <> <> 1339 726 5 0 <> <> <> <> <>
    1340 16 4.1956673 -14.414416 13.526981 243 " " 70 -0.83400 -0.83400 "T3P " " O  " 8 0 FF2F2F "" "" 1 "" 0.21022841 -1.1702379 0.19289237 <> <> 1340 727 5 2 <> <> <> <> <>
    1341 42 4.5158668 -13.782448 12.883306 243 " " 21 0.41700 0.41700 "T3P " " H1 " 1 0 FFFFFF "" "" 1 "" 12.014972 -1.4753805 5.7656446 <> <> 1341 728 5 0 <> <> <> <> <>
    1342 42 3.7813323 -13.878875 14.203554 243 " " 21 0.41700 0.41700 "T3P " " H2 " 1 0 FFFFFF "" "" 1 "" 15.845977 0.96827686 8.0755205 <> <> 1342 729 5 0 <> <> <> <> <>
    1343 16 16.336184 5.5144477 12.665117 244 " " 70 -0.83400 -0.83400 "T3P " " O  " 8 0 FF2F2F "" "" 1 "" 3.3038383 -4.9857831 -2.307219 <> <> 1343 730 5 2 <> <> <> <> <>
    1344 42 16.537649 5.3399115 13.58445 244 " " 21 0.41700 0.41700 "T3P " " H1 " 1 0 FFFFFF "" "" 1 "" 21.948126 2.4328127 -4.9845071 <> <> 1344 731 5 0 <> <> <> <> <>
    1345 42 15.985963 4.6870761 12.334914 244 " " 21 0.41700 0.41700 "T3P " " H2 " 1 0 FFFFFF "" "" 1 "" -18.984333 -2.7829874 15.812668 <> <> 1345 732 5 0 <> <> <> <> <>
    1346 16 -14.204403 -9.8435326 16.688944 245 " " 70 -0.83400 -0.83400 "T3P " " O  " 8 0 FF2F2F "" "" 1 "" -3.7231095 -0.52196115 6.4205256 <> <> 1346 733 5 2 <> <> <> <> <>
    1347 42 -13.685686 -9.7226868 17.484282 245 " " 21 0.41700 0.41700 "T3P " " H1 " 1 0 FFFFFF "" "" 1 "" -11.653178 10.230426 9.9587622 <> <> 1347 734 5 0 <> <> <> <> <>
    1348 42 -15.111968 -9.7465296 16.977285 245 " " 21 0.41700 0.41700 "T3P " " H2 " 1 0 FFFFFF "" "" 1 "" -6.0610032 14.439719 -5.9713292 <> <> 1348 735 5 0 <> <> <> <> <>
    1349 16 -15.538757 -8.1369658 6.8642683 246 " " 70 -0.83400 -0.83400 "T3P " " O  " 8 0 FF2F2F "" "" 1 "" 4.073091 3.4119048 -2.1872418 <> <> 1349 736 5 2 <> <> <> <> <>
    1350 42 -14.648932 -7.8888273 7.1150126 246 " " 21 0.41700 0.41700 "T3P " " H1 " 1 0 FFFFFF "" "" 1 "" 0.95087069 2.9189105 9.3806667 <> <> 1350 737 5 0 <> <> <> <> <>
    1351 42 -15.860555 -8.6545792 7.602345 246 " " 21 0.41700 0.41700 "T3P " " H2 " 1 0 FFFFFF "" "" 1 "" 1.5407678 -13.729619 -15.312673 <> <> 1351 738 5 0 <> <> <> <> <>
    1352 16 -6.3356342 -13.294401 -2.9215984 247 " " 70 -0.83400 -0.83400 "T3P " " O  " 8 0 FF2F2F "" "" 1 "" -1.2871433 2.3644173 -0.04459025 <> <> 1352 739 5 2 <> <> <> <> <>
    1353 42 -6.1929593 -13.963619 -3.5909431 247 " " 21 0.41700 0.41700 "T3P " " H1 " 1 0 FFFFFF "" "" 1 "" -2.0631816 0.14202914 2.0119655 <> <> 1353 740 5 0 <> <> <> <> <>
    1354 42 -5.6295528 -13.432163 -2.2901621 247 " " 21 0.41700 0.41700 "T3P " " H2 " 1 0 FFFFFF "" "" 1 "" 3.00421 8.3515139 -3.5370131 <> <> 1354 741 5 0 <> <> <> <> <>
    1355 16 -0.78121346 12.220249 -6.5948586 248 " " 70 -0.83400 -0.83400 "T3P " " O  " 8 0 FF2F2F "" "" 1 "" -2.9151254 6.517807 -0.19313926 <> <> 1355 742 5 2 <> <> <> <> <>
    1356 42 -0.9858982 12.781486 -5.8469615 248 " " 21 0.41700 0.41700 "T3P " " H1 " 1 0 FFFFFF "" "" 1 "" -4.3564715 7.229588 -1.1217431 <> <> 1356 743 5 0 <> <> <> <> <>
    1357 42 0.17524439 12.206357 -6.6298223 248 " " 21 0.41700 0.41700 "T3P " " H2 " 1 0 FFFFFF "" "" 1 "" -2.8356159 5.5537171 2.3651929 <> <> 1357 744 5 0 <> <> <> <> <>
    1358 16 -19.287821 -5.2972336 -21.395267 249 " " 70 -0.83400 -0.83400 "T3P " " O  " 8 0 FF2F2F "" "" 1 "" -4.4443016 -14.577398 -4.7924314 <> <> 1358 745 5 2 <> <> <> <> <>
    1359 42 -18.499819 -5.7729635 -21.657898 249 " " 21 0.41700 0.41700 "T3P " " H1 " 1 0 FFFFFF "" "" 1 "" 12.463979 14.730339 -7.1487083 <> <> 1359 746 5 0 <> <> <> <> <>
    1360 42 -19.714806 -5.0662103 -22.220217 249 " " 21 0.41700 0.41700 "T3P " " H2 " 1 0 FFFFFF "" "" 1 "" 0.29996079 -3.8753402 -4.2509408 <> <> 1360 747 5 0 <> <> <> <> <>
    1361 16 -10.559559 3.619472 -3.0309119 250 " " 70 -0.83400 -0.83400 "T3P " " O  " 8 0 FF2F2F "" "" 1 "" -3.001972 -4.0009766 -2.8247449 <> <> 1361 748 5 2 <> <> <> <> <>
    1362 42 -10.8453 4.4129047 -2.5780931 250 " " 21 0.41700 0.41700 "T3P " " H1 " 1 0 FFFFFF "" "" 1 "" 13.986976 5.6732368 -9.0555534 <> <> 1362 749 5 0 <> <> <> <> <>
    1363 42 -9.7280073 3.3920257 -2.6149561 250 " " 21 0.41700 0.41700 "T3P " " H2 " 1 0 FFFFFF "" "" 1 "" -10.490471 -21.535208 2.5579824 <> <> 1363 750 5 0 <> <> <> <> <>
    1364 16 -11.505365 -18.928406 -8.7209177 251 " " 70 -0.83400 -0.83400 "T3P " " O  " 8 0 FF2F2F "" "" 1 "" -2.9595835 -3.6961508 -4.336823 <> <> 1364 751 5 2 <> <> <> <> <>
    1365 42 -12.181553 -18.375889 -9.1130066 251 " " 21 0.41700 0.41700 "T3P " " H1 " 1 0 FFFFFF "" "" 1 "" -0.61627978 1.0889356 -1.6350437 <> <> 1365 752 5 0 <> <> <> <> <>
    1366 42 -10.68355 -18.591927 -9.0781698 251 " " 21 0.41700 0.41700 "T3P " " H2 " 1 0 FFFFFF "" "" 1 "" 0.55344427 12.531781 19.028805 <> <> 1366 753 5 0 <> <> <> <> <>
    1367 16 -4.3328805 1.1047082 -4.3159084 252 " " 70 -0.83400 -0.83400 "T3P " " O  " 8 0 FF2F2F "" "" 1 "" -1.3954024 2.3187103 -1.1039597 <> <> 1367 754 5 2 <> <> <> <> <>
    1368 42 -4.5823889 0.6830951 -3.4935803 252 " " 21 0.41700 0.41700 "T3P " " H1 " 1 0 FFFFFF "" "" 1 "" 5.4913373 -16.753513 -8.7928658 <> <> 1368 755 5 0 <> <> <> <> <>
    1369 42 -3.3769903 1.056587 -4.3298917 252 " " 21 0.41700 0.41700 "T3P " " H2 " 1 0 FFFFFF "" "" 1 "" -1.736747 -1.216338 -12.272056 <> <> 1369 756 5 0 <> <> <> <> <>
    1370 16 13.398871 11.462748 -20.479595 253 " " 70 -0.83400 -0.83400 "T3P " " O  " 8 0 FF2F2F "" "" 1 "" -1.9532069 4.3889232 0.80387324 <> <> 1370 757 5 2 <> <> <> <> <>
    1371 42 12.786477 11.441939 -21.214964 253 " " 21 0.41700 0.41700 "T3P " " H1 " 1 0 FFFFFF "" "" 1 "" -1.748503 5.9723773 0.5886212 <> <> 1371 758 5 0 <> <> <> <> <>
    1372 42 13.696733 12.371602 -20.440977 253 " " 21 0.41700 0.41700 "T3P " " H2 " 1 0 FFFFFF "" "" 1 "" -27.702652 11.839452 24.065029 <> <> 1372 759 5 0 <> <> <> <> <>
    1373 16 -9.1449394 1.9641232 19.937918 254 " " 70 -0.83400 -0.83400 "T3P " " O  " 8 0 FF2F2F "" "" 1 "" 6.8090029 -1.8241929 -4.9004035 <> <> 1373 760 5 2 <> <> <> <> <>
    1374 42 -8.406641 1.4957461 20.327494 254 " " 21 0.41700 0.41700 "T3P " " H1 " 1 0 FFFFFF "" "" 1 "" 27.170578 8.8673658 -30.634048 <> <> 1374 761 5 0 <> <> <> <> <>
    1375 42 -8.7496271 2.7273977 19.51676 254 " " 21 0.41700 0.41700 "T3P " " H2 " 1 0 FFFFFF "" "" 1 "" -18.363268 1.296443 -22.872204 <> <> 1375 762 5 0 <> <> <> <> <>
    1376 16 -0.31214768 14.729574 6.9355989 255 " " 70 -0.83400 -0.83400 "T3P " " O  " 8 0 FF2F2F "" "" 1 "" 0.489999 1.1415741 1.0270025 <> <> 1376 763 5 2 <> <> <> <> <>
    1377 42 0.031615444 13.888932 7.2378879 255 " " 21 0.41700 0.41700 "T3P " " H1 " 1 0 FFFFFF "" "" 1 "" 11.215335 4.8797054 -0.774257 <> <> 1377 764 5 0 <> <> <> <> <>
    1378 42 0.46509239 15.270677 6.7965636 255 " " 21 0.41700 0.41700 "T3P " " H2 " 1 0 FFFFFF "" "" 1 "" -4.6832705 0.87723607 -28.92177 <> <> 1378 765 5 0 <> <> <> <> <>
    1379 16 13.749928 -2.1341808 -18.193838 256 " " 70 -0.83400 -0.83400 "T3P " " O  " 8 0 FF2F2F "" "" 1 "" -3.4036689 1.9977196 -0.58183491 <> <> 1379 766 5 2 <> <> <> <> <>
    1380 42 13.322957 -1.3734413 -17.799885 256 " " 21 0.41700 0.41700 "T3P " " H1 " 1 0 FFFFFF "" "" 1 "" 3.6332939 4.2811966 2.6354446 <> <> 1380 767 5 0 <> <> <> <> <>
    1381 42 13.942264 -1.863315 -19.091543 256 " " 21 0.41700 0.41700 "T3P " " H2 " 1 0 FFFFFF "" "" 1 "" 7.9474344 7.4599695 3.498282 <> <> 1381 768 5 0 <> <> <> <> <>
    1382 16 -13.953154 8.9120035 14.75735 257 " " 70 -0.83400 -0.83400 "T3P " " O  " 8 0 FF2F2F "" "" 1 "" 4.6349459 3.7427046 -5.9352975 <> <> 1382 769 5 2 <> <> <> <> <>
    1383 42 -14.517848 8.1392145 14.769532 257 " " 21 0.41700 0.41700 "T3P " " H1 " 1 0 FFFFFF "" "" 1 "" -13.477867 17.060219 -0.72973901 <> <> 1383 770 5 0 <> <> <> <> <>
    1384 42 -13.41073 8.8252516 15.541239 257 " " 21 0.41700 0.41700 "T3P " " H2 " 1 0 FFFFFF "" "" 1 "" -6.0123844 2.7091248 1.3179046 <> <> 1384 771 5 0 <> <> <> <> <>
    1385 16 14.33179 -15.15239 -19.01202 258 " " 70 -0.83400 -0.83400 "T3P " " O  " 8 0 FF2F2F "" "" 1 "" -14.663346 6.5145917 -4.6891761 <> <> 1385 772 5 2 <> <> <> <> <>
    1386 42 13.484531 -15.49851 -19.292341 258 " " 21 0.41700 0.41700 "T3P " " H1 " 1 0 FFFFFF "" "" 1 "" -12.66447 8.9160299 -13.695901 <> <> 1386 773 5 0 <> <> <> <> <>
    1387 42 14.690893 -14.734038 -19.794489 258 " " 21 0.41700 0.41700 "T3P " " H2 " 1 0 FFFFFF "" "" 1 "" -7.6741753 10.444267 0.6194694 <> <> 1387 774 5 0 <> <> <> <> <>
    1388 16 1.2895458 -17.235672 8.1463432 259 " " 70 -0.83400 -0.83400 "T3P " " O  " 8 0 FF2F2F "" "" 1 "" -2.3249252 2.6436913 1.9506893 <> <> 1388 775 5 2 <> <> <> <> <>
    1389 42 0.59923387 -16.598803 8.3309879 259 " " 21 0.41700 0.41700 "T3P " " H1 " 1 0 FFFFFF "" "" 1 "" -5.0379562 -5.0735888 18.426195 <> <> 1389 776 5 0 <> <> <> <> <>
    1390 42 1.5362827 -17.065376 7.2373047 259 " " 21 0.41700 0.41700 "T3P " " H2 " 1 0 FFFFFF "" "" 1 "" -1.3407787 28.841072 7.1255155 <> <> 1390 777 5 0 <> <> <> <> <>
    1391 16 14.520677 -14.354599 19.533415 260 " " 70 -0.83400 -0.83400 "T3P " " O  " 8 0 FF2F2F "" "" 1 "" -2.7755501 3.3781657 -0.53347254 <> <> 1391 778 5 2 <> <> <> <> <>
    1392 42 15.12042 -15.100546 19.543438 260 " " 21 0.41700 0.41700 "T3P " " H1 " 1 0 FFFFFF "" "" 1 "" -3.2596073 2.7465346 -18.57761 <> <> 1392 779 5 0 <> <> <> <> <>
    1393 42 13.795458 -14.62214 20.097961 260 " " 21 0.41700 0.41700 "T3P " " H2 " 1 0 FFFFFF "" "" 1 "" -8.1384468 -14.096425 -15.703993 <> <> 1393 780 5 0 <> <> <> <> <>
    1394 16 2.527442 10.632245 16.250732 261 " " 70 -0.83400 -0.83400 "T3P " " O  " 8 0 FF2F2F "" "" 1 "" -2.1853902 -7.01719 1.6093972 <> <> 1394 781 5 2 <> <> <> <> <>
    1395 42 1.9155344 10.355592 15.568628 261 " " 21 0.41700 0.41700 "T3P " " H1 " 1 0 FFFFFF "" "" 1 "" -1.9463049 5.4683266 -3.6690631 <> <> 1395 782 5 0 <> <> <> <> <>
    1396 42 1.981012 11.081742 16.895395 261 " " 21 0.41700 0.41700 "T3P " " H2 " 1 0 FFFFFF "" "" 1 "" -0.015583562 -4.4863343 1.683936 <> <> 1396 783 5 0 <> <> <> <> <>
    1397 16 -11.676755 -19.530924 -17.616724 262 " " 70 -0.83400 -0.83400 "T3P " " O  " 8 0 FF2F2F "" "" 1 "" -0.12200671 -3.8299446 -6.8760247 <> <> 1397 784 5 2 <> <> <> <> <>
    1398 42 -12.53363 -19.237562 -17.306992 262 " " 21 0.41700 0.41700 "T3P " " H1 " 1 0 FFFFFF "" "" 1 "" 0.42704427 -7.8926187 -1.5090994 <> <> 1398 785 5 0 <> <> <> <> <>
    1399 42 -11.859155 -20.337135 -18.099407 262 " " 21 0.41700 0.41700 "T3P " " H2 " 1 0 FFFFFF "" "" 1 "" -0.084023647 -1.3843853 -10.975111 <> <> 1399 786 5 0 <> <> <> <> <>
    1400 16 18.633289 3.1953628 -7.4773283 263 " " 70 -0.83400 -0.83400 "T3P " " O  " 8 0 FF2F2F "" "" 1 "" -4.0754018 1.4936084 4.2372108 <> <> 1400 787 5 2 <> <> <> <> <>
    1401 42 19.520901 3.5177381 -7.3209672 263 " " 21 0.41700 0.41700 "T3P " " H1 " 1 0 FFFFFF "" "" 1 "" -3.2409253 8.7372751 -15.43438 <> <> 1401 788 5 0 <> <> <> <> <>
    1402 42 18.064987 3.8531322 -7.0765734 263 " " 21 0.41700 0.41700 "T3P " " H2 " 1 0 FFFFFF "" "" 1 "" -1.4193799 11.330435 -8.1418648 <> <> 1402 789 5 0 <> <> <> <> <>
    1403 16 -9.5245342 -7.0360236 -20.700796 264 " " 70 -0.83400 -0.83400 "T3P " " O  " 8 0 FF2F2F "" "" 1 "" 1.2168232 2.2564883 0.039302461 <> <> 1403 790 5 2 <> <> <> <> <>
    1404 42 -8.8710375 -6.8856015 -21.383835 264 " " 21 0.41700 0.41700 "T3P " " H1 " 1 0 FFFFFF "" "" 1 "" 12.121778 7.7890015 11.690998 <> <> 1404 791 5 0 <> <> <> <> <>
    1405 42 -9.9474459 -7.8577533 -20.950069 264 " " 21 0.41700 0.41700 "T3P " " H2 " 1 0 FFFFFF "" "" 1 "" -11.858589 17.143421 -26.852163 <> <> 1405 792 5 0 <> <> <> <> <>
    1406 16 -5.1351295 6.6997571 -17.697319 265 " " 70 -0.83400 -0.83400 "T3P " " O  " 8 0 FF2F2F "" "" 1 "" -0.88773155 3.2049835 -3.2493901 <> <> 1406 793 5 2 <> <> <> <> <>
    1407 42 -4.7603617 5.9399095 -17.251879 265 " " 21 0.41700 0.41700 "T3P " " H1 " 1 0 FFFFFF "" "" 1 "" 18.729027 14.731297 -0.091724299 <> <> 1407 794 5 0 <> <> <> <> <>
    1408 42 -5.1291051 7.3923521 -17.036629 265 " " 21 0.41700 0.41700 "T3P " " H2 " 1 0 FFFFFF "" "" 1 "" 1.2261803 12.147888 -12.643463 <> <> 1408 795 5 0 <> <> <> <> <>
    1409 16 11.44533 -11.609709 21.905249 266 " " 70 -0.83400 -0.83400 "T3P " " O  " 8 0 FF2F2F "" "" 1 "" 2.1375589 -7.3385916 -7.2175522 <> <> 1409 796 5 2 <> <> <> <> <>
    1410 42 11.199867 -12.40589 22.376501 266 " " 21 0.41700 0.41700 "T3P " " H1 " 1 0 FFFFFF "" "" 1 "" 9.5433369 -15.808293 -17.669573 <> <> 1410 797 5 0 <> <> <> <> <>
    1411 42 12.386682 -11.699321 21.756721 266 " " 21 0.41700 0.41700 "T3P " " H2 " 1 0 FFFFFF "" "" 1 "" 7.1821537 14.051087 11.849613 <> <> 1411 798 5 0 <> <> <> <> <>
    1412 16 -14.297026 18.236595 -9.7510471 267 " " 70 -0.83400 -0.83400 "T3P " " O  " 8 0 FF2F2F "" "" 1 "" -3.8951032 -2.3842909 -6.2185874 <> <> 1412 799 5 2 <> <> <> <> <>
    1413 42 -14.802134 19.03097 -9.5776434 267 " " 21 0.41700 0.41700 "T3P " " H1 " 1 0 FFFFFF "" "" 1 "" -13.671249 -4.5385528 -24.82671 <> <> 1413 800 5 0 <> <> <> <> <>
    1414 42 -13.518017 18.543955 -10.214634 267 " " 21 0.41700 0.41700 "T3P " " H2 " 1 0 FFFFFF "" "" 1 "" 3.1950402 -1.1012839 6.5463262 <> <> 1414 801 5 0 <> <> <> <> <>
    1415 16 -4.534112 -5.5748415 11.464453 268 " " 70 -0.83400 -0.83400 "T3P " " O  " 8 0 FF2F2F "" "" 1 "" 2.5130525 -0.66288847 3.7158523 <> <> 1415 802 5 2 <> <> <> <> <>
    1416 42 -4.7263565 -4.7413483 11.894063 268 " " 21 0.41700 0.41700 "T3P " " H1 " 1 0 FFFFFF "" "" 1 "" -17.417593 -22.196232 36.574303 <> <> 1416 803 5 0 <> <> <> <> <>
    1417 42 -4.6282568 -5.3904657 10.529907 268 " " 21 0.41700 0.41700 "T3P " " H2 " 1 0 FFFFFF "" "" 1 "" 16.092489 38.541931 10.082564 <> <> 1417 804 5 0 <> <> <> <> <>
    1418 16 -4.612206 -3.6746409 13.357723 269 " " 70 -0.83400 -0.83400 "T3P " " O  " 8 0 FF2F2F "" "" 1 "" -3.8031123 5.8127279 -4.2049928 <> <> 1418 805 5 2 <> <> <> <> <>
    1419 42 -4.489274 -2.8419862 12.901867 269 " " 21 0.41700 0.41700 "T3P " " H1 " 1 0 FFFFFF "" "" 1 "" -14.098703 20.067299 19.055689 <> <> 1419 806 5 0 <> <> <> <> <>
    1420 42 -3.9917266 -3.6434696 14.085916 269 " " 21 0.41700 0.41700 "T3P " " H2 " 1 0 FFFFFF "" "" 1 "" 8.5693188 -14.513217 -13.877208 <> <> 1420 807 5 0 <> <> <> <> <>
    1421 16 0.72255218 -6.1029048 -10.329582 270 " " 70 -0.83400 -0.83400 "T3P " " O  " 8 0 FF2F2F "" "" 1 "" -1.8003317 -5.9954123 -0.46394184 <> <> 1421 808 5 2 <> <> <> <> <>
    1422 42 0.11394534 -6.6096168 -9.7919235 270 " " 21 0.41700 0.41700 "T3P " " H1 " 1 0 FFFFFF "" "" 1 "" 7.0274119 -21.488092 -5.072176 <> <> 1422 809 5 0 <> <> <> <> <>
    1423 42 1.5903218 -6.3855395 -10.040918 270 " " 21 0.41700 0.41700 "T3P " " H2 " 1 0 FFFFFF "" "" 1 "" 3.1021314 4.072732 -5.343749 <> <> 1423 810 5 0 <> <> <> <> <>
    1424 16 -3.1619451 -17.11948 1.7884655 271 " " 70 -0.83400 -0.83400 "T3P " " O  " 8 0 FF2F2F "" "" 1 "" 2.9697371 3.4482791 2.7153432 <> <> 1424 811 5 2 <> <> <> <> <>
    1425 42 -2.3492308 -17.541878 1.5104302 271 " " 21 0.41700 0.41700 "T3P " " H1 " 1 0 FFFFFF "" "" 1 "" 1.8715311 4.5234251 -2.1280675 <> <> 1425 812 5 0 <> <> <> <> <>
    1426 42 -3.3838401 -16.528793 1.0686789 271 " " 21 0.41700 0.41700 "T3P " " H2 " 1 0 FFFFFF "" "" 1 "" -3.9933562 0.5417794 2.4767385 <> <> 1426 813 5 0 <> <> <> <> <>
    1427 16 5.2762065 6.6168585 11.86974 272 " " 70 -0.83400 -0.83400 "T3P " " O  " 8 0 FF2F2F "" "" 1 "" -3.7435601 3.342845 -5.0263228 <> <> 1427 814 5 2 <> <> <> <> <>
    1428 42 5.3644276 5.9996634 11.143435 272 " " 21 0.41700 0.41700 "T3P " " H1 " 1 0 FFFFFF "" "" 1 "" 0.81904835 13.163553 -12.81748 <> <> 1428 815 5 0 <> <> <> <> <>
    1429 42 4.3982577 6.4564271 12.215711 272 " " 21 0.41700 0.41700 "T3P " " H2 " 1 0 FFFFFF "" "" 1 "" -2.9533129 -6.786778 -7.7182374 <> <> 1429 816 5 0 <> <> <> <> <>
    1430 16 -0.87232488 13.558404 0.12300799 273 " " 70 -0.83400 -0.83400 "T3P " " O  " 8 0 FF2F2F "" "" 1 "" 1.2461157 -3.2963889 -2.4404042 <> <> 1430 817 5 2 <> <> <> <> <>
    1431 42 -0.20345885 13.445057 -0.55226582 273 " " 21 0.41700 0.41700 "T3P " " H1 " 1 0 FFFFFF "" "" 1 "" 24.191885 -2.5538816 20.162851 <> <> 1431 818 5 0 <> <> <> <> <>
    1432 42 -1.6402301 13.10196 -0.22080933 273 " " 21 0.41700 0.41700 "T3P " " H2 " 1 0 FFFFFF "" "" 1 "" 21.256935 -26.06975 -16.900509 <> <> 1432 819 5 0 <> <> <> <> <>
    1433 16 8.501893 5.859982 -0.19194812 274 " " 70 -0.83400 -0.83400 "T3P " " O  " 8 0 FF2F2F "" "" 1 "" 2.6359317 -1.8622351 5.8873801 <> <> 1433 820 5 2 <> <> <> <> <>
    1434 42 8.0245943 6.4997692 -0.7202428 274 " " 21 0.41700 0.41700 "T3P " " H1 " 1 0 FFFFFF "" "" 1 "" 6.3536277 -13.453307 -11.508506 <> <> 1434 821 5 0 <> <> <> <> <>
    1435 42 8.4724817 6.2132034 0.69720691 274 " " 21 0.41700 0.41700 "T3P " " H2 " 1 0 FFFFFF "" "" 1 "" 0.33531997 19.950195 -2.8538423 <> <> 1435 822 5 0 <> <> <> <> <>
    1436 16 7.1453528 17.515383 -3.1643813 275 " " 70 -0.83400 -0.83400 "T3P " " O  " 8 0 FF2F2F "" "" 1 "" -4.2066636 3.408397 7.6449184 <> <> 1436 823 5 2 <> <> <> <> <>
    1437 42 6.4159131 16.898464 -3.1047363 275 " " 21 0.41700 0.41700 "T3P " " H1 " 1 0 FFFFFF "" "" 1 "" -4.2785082 3.273277 5.3689017 <> <> 1437 824 5 0 <> <> <> <> <>
    1438 42 6.8155184 18.316994 -2.7583499 275 " " 21 0.41700 0.41700 "T3P " " H2 " 1 0 FFFFFF "" "" 1 "" -4.243012 2.0690596 10.259588 <> <> 1438 825 5 0 <> <> <> <> <>
    1439 16 1.8916798 3.1165357 -21.020151 276 " " 70 -0.83400 -0.83400 "T3P " " O  " 8 0 FF2F2F "" "" 1 "" -5.4781876 3.6166244 -2.0001426 <> <> 1439 826 5 2 <> <> <> <> <>
    1440 42 1.0809306 2.6771293 -21.276739 276 " " 21 0.41700 0.41700 "T3P " " H1 " 1 0 FFFFFF "" "" 1 "" -0.93925136 -5.3348184 -1.0126581 <> <> 1440 827 5 0 <> <> <> <> <>
    1441 42 2.5231156 2.8686059 -21.695467 276 " " 21 0.41700 0.41700 "T3P " " H2 " 1 0 FFFFFF "" "" 1 "" 5.8894472 -18.182144 16.631899 <> <> 1441 828 5 0 <> <> <> <> <>
    1442 16 16.283113 -4.5988317 -6.2773504 277 " " 70 -0.83400 -0.83400 "T3P " " O  " 8 0 FF2F2F "" "" 1 "" -1.2101604 1.1848009 0.55851924 <> <> 1442 829 5 2 <> <> <> <> <>
    1443 42 15.651553 -4.2316604 -5.6588469 277 " " 21 0.41700 0.41700 "T3P " " H1 " 1 0 FFFFFF "" "" 1 "" 8.6430902 6.7788949 7.2989397 <> <> 1443 830 5 0 <> <> <> <> <>
    1444 42 15.745231 -4.9912219 -6.9650602 277 " " 21 0.41700 0.41700 "T3P " " H2 " 1 0 FFFFFF "" "" 1 "" -11.976013 9.8075743 4.0590167 <> <> 1444 831 5 0 <> <> <> <> <>
    1445 16 11.182824 15.713601 12.619011 278 " " 70 -0.83400 -0.83400 "T3P " " O  " 8 0 FF2F2F "" "" 1 "" 3.7889628 -3.591707 -2.0325897 <> <> 1445 832 5 2 <> <> <> <> <>
    1446 42 11.845913 15.328016 13.191611 278 " " 21 0.41700 0.41700 "T3P " " H1 " 1 0 FFFFFF "" "" 1 "" -8.5542364 -4.5017815 11.648439 <> <> 1446 833 5 0 <> <> <> <> <>
    1447 42 11.674093 16.300371 12.044044 278 " " 21 0.41700 0.41700 "T3P " " H2 " 1 0 FFFFFF "" "" 1 "" 18.95435 -18.743107 -4.5371861 <> <> 1447 834 5 0 <> <> <> <> <>
    1448 16 -11.49626 13.967376 -11.426366 279 " " 70 -0.83400 -0.83400 "T3P " " O  " 8 0 FF2F2F "" "" 1 "" -3.9398456 0.74675822 0.72430092 <> <> 1448 835 5 2 <> <> <> <> <>
    1449 42 -11.924465 13.6119 -12.205151 279 " " 21 0.41700 0.41700 "T3P " " H1 " 1 0 FFFFFF "" "" 1 "" 13.226343 -40.873405 10.283146 <> <> 1449 836 5 0 <> <> <> <> <>
    1450 42 -12.194342 14.422244 -10.955194 279 " " 21 0.41700 0.41700 "T3P " " H2 " 1 0 FFFFFF "" "" 1 "" -25.569664 -18.952436 -12.304543 <> <> 1450 837 5 0 <> <> <> <> <>
    1451 16 18.37052 -15.99581 6.2257886 280 " " 70 -0.83400 -0.83400 "T3P " " O  " 8 0 FF2F2F "" "" 1 "" 2.6927712 2.120266 -5.4161668 <> <> 1451 838 5 2 <> <> <> <> <>
    1452 42 17.740232 -15.889539 6.9383006 280 " " 21 0.41700 0.41700 "T3P " " H1 " 1 0 FFFFFF "" "" 1 "" -1.4036597 5.7026267 -9.5741854 <> <> 1452 839 5 0 <> <> <> <> <>
    1453 42 17.965567 -15.554222 5.4793 280 " " 21 0.41700 0.41700 "T3P " " H2 " 1 0 FFFFFF "" "" 1 "" 7.3641443 -0.90152276 -9.7378578 <> <> 1453 840 5 0 <> <> <> <> <>
    1454 16 11.902037 -7.0575347 9.6159906 281 " " 70 -0.83400 -0.83400 "T3P " " O  " 8 0 FF2F2F "" "" 1 "" 0.9169665 -5.9697685 4.4753966 <> <> 1454 841 5 2 <> <> <> <> <>
    1455 42 11.511318 -6.9591064 10.484252 281 " " 21 0.41700 0.41700 "T3P " " H1 " 1 0 FFFFFF "" "" 1 "" -11.0338 11.337679 -2.8645959 <> <> 1455 842 5 0 <> <> <> <> <>
    1456 42 11.592126 -6.2961264 9.125639 281 " " 21 0.41700 0.41700 "T3P " " H2 " 1 0 FFFFFF "" "" 1 "" -23.638123 -36.073624 -26.750095 <> <> 1456 843 5 0 <> <> <> <> <>
    1457 16 -10.449964 9.8649759 -4.3497291 282 " " 70 -0.83400 -0.83400 "T3P " " O  " 8 0 FF2F2F "" "" 1 "" 5.4791837 -1.6363558 -3.5046394 <> <> 1457 844 5 2 <> <> <> <> <>
    1458 42 -10.32934 8.9320126 -4.1729016 282 " " 21 0.41700 0.41700 "T3P " " H1 " 1 0 FFFFFF "" "" 1 "" -3.1795936 -6.2395763 -21.885382 <> <> 1458 845 5 0 <> <> <> <> <>
    1459 42 -9.5833006 10.173014 -4.6147623 282 " " 21 0.41700 0.41700 "T3P " " H2 " 1 0 FFFFFF "" "" 1 "" 7.355988 -5.4017549 -1.7438097 <> <> 1459 846 5 0 <> <> <> <> <>
    1460 16 -10.606085 -11.198256 -8.5137568 283 " " 70 -0.83400 -0.83400 "T3P " " O  " 8 0 FF2F2F "" "" 1 "" 2.8669496 -0.33249635 0.50536001 <> <> 1460 847 5 2 <> <> <> <> <>
    1461 42 -11.525695 -11.122167 -8.7682304 283 " " 21 0.41700 0.41700 "T3P " " H1 " 1 0 FFFFFF "" "" 1 "" 2.024086 -0.92799658 3.3731577 <> <> 1461 848 5 0 <> <> <> <> <>
    1462 42 -10.135689 -10.659378 -9.1498175 283 " " 21 0.41700 0.41700 "T3P " " H2 " 1 0 FFFFFF "" "" 1 "" -0.46650442 7.9208694 5.0324426 <> <> 1462 849 5 0 <> <> <> <> <>
    1463 16 -16.790663 6.9014802 -11.003921 284 " " 70 -0.83400 -0.83400 "T3P " " O  " 8 0 FF2F2F "" "" 1 "" -4.3868103 -2.9010618 -1.6363558 <> <> 1463 850 5 2 <> <> <> <> <>
    1464 42 -15.889484 6.6763945 -10.772737 284 " " 21 0.41700 0.41700 "T3P " " H1 " 1 0 FFFFFF "" "" 1 "" -1.0132505 5.9464049 -6.1726398 <> <> 1464 851 5 0 <> <> <> <> <>
    1465 42 -17.278671 6.8085775 -10.18572 284 " " 21 0.41700 0.41700 "T3P " " H2 " 1 0 FFFFFF "" "" 1 "" 6.7129612 24.023245 8.0411177 <> <> 1465 852 5 0 <> <> <> <> <>
    1466 16 3.15552 -9.1587172 -15.723586 285 " " 70 -0.83400 -0.83400 "T3P " " O  " 8 0 FF2F2F "" "" 1 "" -1.4765766 -1.700567 0.97896457 <> <> 1466 853 5 2 <> <> <> <> <>
    1467 42 3.956109 -9.2590551 -15.208593 285 " " 21 0.41700 0.41700 "T3P " " H1 " 1 0 FFFFFF "" "" 1 "" 6.6349521 23.575878 -6.7061262 <> <> 1467 854 5 0 <> <> <> <> <>
    1468 42 2.5352411 -9.7686224 -15.324211 285 " " 21 0.41700 0.41700 "T3P " " H2 " 1 0 FFFFFF "" "" 1 "" 17.735142 -12.238291 14.724462 <> <> 1468 855 5 0 <> <> <> <> <>
    1469 16 8.5946741 -19.615877 -24.122377 286 " " 70 -0.83400 -0.83400 "T3P " " O  " 8 0 FF2F2F "" "" 1 "" -2.7866683 6.5498123 -0.62458503 <> <> 1469 856 5 2 <> <> <> <> <>
    1470 42 8.8144608 -20.470438 -23.75135 286 " " 21 0.41700 0.41700 "T3P " " H1 " 1 0 FFFFFF "" "" 1 "" 20.090538 7.0389857 -13.049729 <> <> 1470 857 5 0 <> <> <> <> <>
    1471 42 9.0392885 -18.986279 -23.554794 286 " " 21 0.41700 0.41700 "T3P " " H2 " 1 0 FFFFFF "" "" 1 "" 14.758317 8.274826 -16.28186 <> <> 1471 858 5 0 <> <> <> <> <>
    1472 16 12.075169 1.0348481 8.474082 287 " " 70 -0.83400 -0.83400 "T3P " " O  " 8 0 FF2F2F "" "" 1 "" 3.351104 4.6917367 2.7968447 <> <> 1472 859 5 2 <> <> <> <> <>
    1473 42 11.433195 0.43928042 8.8606052 287 " " 21 0.41700 0.41700 "T3P " " H1 " 1 0 FFFFFF "" "" 1 "" 15.164355 -3.5818954 9.6690083 <> <> 1473 860 5 0 <> <> <> <> <>
    1474 42 12.630594 0.47188145 7.9348235 287 " " 21 0.41700 0.41700 "T3P " " H2 " 1 0 FFFFFF "" "" 1 "" 13.46201 9.7439642 7.9364986 <> <> 1474 861 5 0 <> <> <> <> <>
    1475 16 0.81502306 -9.0444393 -18.306101 288 " " 70 -0.83400 -0.83400 "T3P " " O  " 8 0 FF2F2F "" "" 1 "" -0.91192847 -3.6966045 1.5944151 <> <> 1475 862 5 2 <> <> <> <> <>
    1476 42 1.6023183 -8.9599266 -18.843927 288 " " 21 0.41700 0.41700 "T3P " " H1 " 1 0 FFFFFF "" "" 1 "" -6.7942052 -12.238245 -8.3585758 <> <> 1476 863 5 0 <> <> <> <> <>
    1477 42 0.98773462 -9.8004332 -17.744963 288 " " 21 0.41700 0.41700 "T3P " " H2 " 1 0 FFFFFF "" "" 1 "" -13.904092 -23.261337 -20.765324 <> <> 1477 864 5 0 <> <> <> <> <>
    1478 16 14.448092 19.290318 16.504974 289 " " 70 -0.83400 -0.83400 "T3P " " O  " 8 0 FF2F2F "" "" 1 "" 2.0396287 -5.9780273 7.6960168 <> <> 1478 865 5 2 <> <> <> <> <>
    1479 42 14.338353 18.575426 17.131966 289 " " 21 0.41700 0.41700 "T3P " " H1 " 1 0 FFFFFF "" "" 1 "" 12.724844 3.871604 20.796673 <> <> 1479 866 5 0 <> <> <> <> <>
    1480 42 14.151675 20.069572 16.975218 289 " " 21 0.41700 0.41700 "T3P " " H2 " 1 0 FFFFFF "" "" 1 "" 0.37373209 -0.16640693 -2.9847078 <> <> 1480 867 5 0 <> <> <> <> <>
    1481 16 10.390811 -9.7391138 -12.922046 290 " " 70 -0.83400 -0.83400 "T3P " " O  " 8 0 FF2F2F "" "" 1 "" 4.4132233 -0.42103669 -8.697525 <> <> 1481 868 5 2 <> <> <> <> <>
    1482 42 10.540183 -9.7027903 -13.866821 290 " " 21 0.41700 0.41700 "T3P " " H1 " 1 0 FFFFFF "" "" 1 "" 17.449215 -10.003644 -7.0049024 <> <> 1482 869 5 0 <> <> <> <> <>
    1483 42 10.878857 -8.9932833 -12.573067 290 " " 21 0.41700 0.41700 "T3P " " H2 " 1 0 FFFFFF "" "" 1 "" -0.42868465 3.1376727 -9.5317173 <> <> 1483 870 5 0 <> <> <> <> <>
    1484 16 -17.044994 0.82035297 -19.128777 291 " " 70 -0.83400 -0.83400 "T3P " " O  " 8 0 FF2F2F "" "" 1 "" -2.149303 3.4381428 -0.42956549 <> <> 1484 871 5 2 <> <> <> <> <>
    1485 42 -16.167112 1.1849554 -19.241108 291 " " 21 0.41700 0.41700 "T3P " " H1 " 1 0 FFFFFF "" "" 1 "" -7.9705362 14.452523 -10.173013 <> <> 1485 872 5 0 <> <> <> <> <>
    1486 42 -16.929264 -0.12310456 -19.241611 291 " " 21 0.41700 0.41700 "T3P " " H2 " 1 0 FFFFFF "" "" 1 "" 3.4651098 7.797431 -31.121103 <> <> 1486 873 5 0 <> <> <> <> <>
    1487 16 15.948251 -1.9191284 -12.281683 292 " " 70 -0.83400 -0.83400 "T3P " " O  " 8 0 FF2F2F "" "" 1 "" -3.0125964 1.2612269 1.3415111 <> <> 1487 874 5 2 <> <> <> <> <>
    1488 42 15.931799 -1.0315715 -11.923617 292 " " 21 0.41700 0.41700 "T3P " " H1 " 1 0 FFFFFF "" "" 1 "" 1.7119136 5.440258 -8.8001108 <> <> 1488 875 5 0 <> <> <> <> <>
    1489 42 15.745875 -1.8069878 -13.210496 292 " " 21 0.41700 0.41700 "T3P " " H2 " 1 0 FFFFFF "" "" 1 "" -15.460716 -9.598609 2.7425702 <> <> 1489 876 5 0 <> <> <> <> <>
    1490 16 12.139501 11.88247 15.771263 293 " " 70 -0.83400 -0.83400 "T3P " " O  " 8 0 FF2F2F "" "" 1 "" -1.4397258 0.0083795106 -1.9195912 <> <> 1490 877 5 2 <> <> <> <> <>
    1491 42 11.535851 12.19629 16.44458 293 " " 21 0.41700 0.41700 "T3P " " H1 " 1 0 FFFFFF "" "" 1 "" 7.8256364 22.189808 -3.9512532 <> <> 1491 878 5 0 <> <> <> <> <>
    1492 42 12.036417 10.930889 15.781187 293 " " 21 0.41700 0.41700 "T3P " " H2 " 1 0 FFFFFF "" "" 1 "" -27.70771 2.9361801 5.9626718 <> <> 1492 879 5 0 <> <> <> <> <>
    1493 16 -1.8981621 -16.291817 7.7728853 294 " " 70 -0.83400 -0.83400 "T3P " " O  " 8 0 FF2F2F "" "" 1 "" 3.3103087 2.6448309 1.5063139 <> <> 1493 880 5 2 <> <> <> <> <>
    1494 42 -2.5775316 -15.64586 7.5794306 294 " " 21 0.41700 0.41700 "T3P " " H1 " 1 0 FFFFFF "" "" 1 "" -0.12311926 -5.1261263 -12.384148 <> <> 1494 881 5 0 <> <> <> <> <>
    1495 42 -1.5568985 -16.032221 8.6286821 294 " " 21 0.41700 0.41700 "T3P " " H2 " 1 0 FFFFFF "" "" 1 "" -14.20952 9.067173 6.5445948 <> <> 1495 882 5 0 <> <> <> <> <>
    1496 16 -19.392326 -14.864695 19.087606 295 " " 70 -0.83400 -0.83400 "T3P " " O  " 8 0 FF2F2F "" "" 1 "" -3.3527057 2.8808265 -5.301641 <> <> 1496 883 5 2 <> <> <> <> <>
    1497 42 -19.110868 -15.64966 18.617668 295 " " 21 0.41700 0.41700 "T3P " " H1 " 1 0 FFFFFF "" "" 1 "" 10.444039 2.3636436 3.8254912 <> <> 1497 884 5 0 <> <> <> <> <>
    1498 42 -19.413414 -14.179603 18.419451 295 " " 21 0.41700 0.41700 "T3P " " H2 " 1 0 FFFFFF "" "" 1 "" -0.042285223 -1.6682158 -10.070444 <> <> 1498 885 5 0 <> <> <> <> <>
    1499 16 -2.948312 18.534693 -11.924818 296 " " 70 -0.83400 -0.83400 "T3P " " O  " 8 0 FF2F2F "" "" 1 "" 5.0509562 2.7441535 -2.4135861 <> <> 1499 886 5 2 <> <> <> <> <>
    1500 42 -3.1699588 19.258944 -11.339528 296 " " 21 0.41700 0.41700 "T3P " " H1 " 1 0 FFFFFF "" "" 1 "" 7.8084126 3.0036178 -1.690452 <> <> 1500 887 5 0 <> <> <> <> <>
    1501 42 -2.8390269 17.781664 -11.344095 296 " " 21 0.41700 0.41700 "T3P " " H2 " 1 0 FFFFFF "" "" 1 "" -6.4535542 -0.18394983 -4.0454836 <> <> 1501 888 5 0 <> <> <> <> <>
    1502 16 -12.123431 12.4743 6.3562498 297 " " 70 -0.83400 -0.83400 "T3P " " O  " 8 0 FF2F2F "" "" 1 "" -0.43669623 -7.4343686 0.40552068 <> <> 1502 889 5 2 <> <> <> <> <>
    1503 42 -11.748563 12.98235 7.0756903 297 " " 21 0.41700 0.41700 "T3P " " H1 " 1 0 FFFFFF "" "" 1 "" 1.5851034 -0.63765019 -5.4475942 <> <> 1503 890 5 0 <> <> <> <> <>
    1504 42 -11.429337 11.864565 6.105875 297 " " 21 0.41700 0.41700 "T3P " " H2 " 1 0 FFFFFF "" "" 1 "" 5.831943 3.4796455 -8.7952347 <> <> 1504 891 5 0 <> <> <> <> <>
    1505 16 19.126228 3.7505839 16.002043 298 " " 70 -0.83400 -0.83400 "T3P " " O  " 8 0 FF2F2F "" "" 1 "" -6.0484538 9.039135 -5.7589173 <> <> 1505 892 5 2 <> <> <> <> <>
    1506 42 18.973799 4.2617068 16.796865 298 " " 21 0.41700 0.41700 "T3P " " H1 " 1 0 FFFFFF "" "" 1 "" 4.2685289 -22.95723 16.795389 <> <> 1506 893 5 0 <> <> <> <> <>
    1507 42 19.976797 4.0516953 15.682514 298 " " 21 0.41700 0.41700 "T3P " " H2 " 1 0 FFFFFF "" "" 1 "" 0.63076973 5.0333996 8.2459373 <> <> 1507 894 5 0 <> <> <> <> <>
    1508 16 7.6667023 8.9267969 -19.10257 299 " " 70 -0.83400 -0.83400 "T3P " " O  " 8 0 FF2F2F "" "" 1 "" -3.9134355 -7.6554513 -0.9664886 <> <> 1508 895 5 2 <> <> <> <> <>
    1509 42 8.144846 8.4173508 -19.756845 299 " " 21 0.41700 0.41700 "T3P " " H1 " 1 0 FFFFFF "" "" 1 "" -24.146275 -17.982748 -7.711266 <> <> 1509 896 5 0 <> <> <> <> <>
    1510 42 6.8021097 9.063633 -19.489855 299 " " 21 0.41700 0.41700 "T3P " " H2 " 1 0 FFFFFF "" "" 1 "" -9.9391689 1.8090602 15.829664 <> <> 1510 897 5 0 <> <> <> <> <>
    1511 16 -1.4739771 17.612082 10.903152 300 " " 70 -0.83400 -0.83400 "T3P " " O  " 8 0 FF2F2F "" "" 1 "" 3.4746666 7.9311681 4.9568896 <> <> 1511 898 5 2 <> <> <> <> <>
    1512 42 -1.2957419 16.746037 11.269797 300 " " 21 0.41700 0.41700 "T3P " " H1 " 1 0 FFFFFF "" "" 1 "" 29.702314 6.4649911 -11.256207 <> <> 1512 899 5 0 <> <> <> <> <>
    1513 42 -1.4938154 18.19467 11.662382 300 " " 21 0.41700 0.41700 "T3P " " H2 " 1 0 FFFFFF "" "" 1 "" 20.551346 -1.1997064 12.409618 <> <> 1513 900 5 0 <> <> <> <> <>
    1514 16 -17.221798 0.34120584 3.4798861 301 " " 70 -0.83400 -0.83400 "T3P " " O  " 8 0 FF2F2F "" "" 1 "" 4.7561922 3.7141674 0.066843748 <> <> 1514 901 5 2 <> <> <> <> <>
    1515 42 -16.852949 -0.45975423 3.1075308 301 " " 21 0.41700 0.41700 "T3P " " H1 " 1 0 FFFFFF "" "" 1 "" 3.9214985 -2.9440174 13.562256 <> <> 1515 902 5 0 <> <> <> <> <>
    1516 42 -16.658863 1.0410813 3.1489606 301 " " 21 0.41700 0.41700 "T3P " " H2 " 1 0 FFFFFF "" "" 1 "" 7.5499625 -2.7920549 -8.9408178 <> <> 1516 903 5 0 <> <> <> <> <>
    1517 16 6.9129691 3.8925629 -0.75548357 302 " " 70 -0.83400 -0.83400 "T3P " " O  " 8 0 FF2F2F "" "" 1 "" -4.4530888 0.76868451 5.6380558 <> <> 1517 904 5 2 <> <> <> <> <>
    1518 42 6.4165139 4.095798 -1.5482402 302 " " 21 0.41700 0.41700 "T3P " " H1 " 1 0 FFFFFF "" "" 1 "" -13.850005 2.9758224 12.088607 <> <> 1518 905 5 0 <> <> <> <> <>
    1519 42 7.4652758 4.6615229 -0.61445105 302 " " 21 0.41700 0.41700 "T3P " " H2 " 1 0 FFFFFF "" "" 1 "" 8.882494 -6.3458362 -7.7954264 <> <> 1519 906 5 0 <> <> <> <> <>
    1520 16 16.705458 -14.298626 -7.3064761 303 " " 70 -0.83400 -0.83400 "T3P " " O  " 8 0 FF2F2F "" "" 1 "" 0.3114801 1.3600587 -0.47680536 <> <> 1520 907 5 2 <> <> <> <> <>
    1521 42 17.173826 -14.998032 -7.7622104 303 " " 21 0.41700 0.41700 "T3P " " H1 " 1 0 FFFFFF "" "" 1 "" 3.9600019 16.139605 -19.408962 <> <> 1521 908 5 0 <> <> <> <> <>
    1522 42 17.393995 -13.707494 -7.0019984 303 " " 21 0.41700 0.41700 "T3P " " H2 " 1 0 FFFFFF "" "" 1 "" -2.7766535 -3.2543671 15.465319 <> <> 1522 909 5 0 <> <> <> <> <>
    1523 16 13.915098 -15.164042 -12.903922 304 " " 70 -0.83400 -0.83400 "T3P " " O  " 8 0 FF2F2F "" "" 1 "" -0.96192712 8.2381792 2.4287262 <> <> 1523 910 5 2 <> <> <> <> <>
    1524 42 14.603698 -15.546404 -13.447857 304 " " 21 0.41700 0.41700 "T3P " " H1 " 1 0 FFFFFF "" "" 1 "" -10.600786 2.3288767 -5.6196513 <> <> 1524 911 5 0 <> <> <> <> <>
    1525 42 14.168156 -14.246051 -12.806548 304 " " 21 0.41700 0.41700 "T3P " " H2 " 1 0 FFFFFF "" "" 1 "" -3.6500621 11.251195 -18.990622 <> <> 1525 912 5 0 <> <> <> <> <>
    1526 16 -9.1993265 11.990471 -18.671684 305 " " 70 -0.83400 -0.83400 "T3P " " O  " 8 0 FF2F2F "" "" 1 "" -6.2746606 2.7345827 10.252201 <> <> 1526 913 5 2 <> <> <> <> <>
    1527 42 -8.5396805 12.530094 -18.235909 305 " " 21 0.41700 0.41700 "T3P " " H1 " 1 0 FFFFFF "" "" 1 "" -3.200326 -0.71260619 9.8671741 <> <> 1527 914 5 0 <> <> <> <> <>
    1528 42 -10.033969 12.397485 -18.439415 305 " " 21 0.41700 0.41700 "T3P " " H2 " 1 0 FFFFFF "" "" 1 "" -3.5057092 12.128112 3.7417409 <> <> 1528 915 5 0 <> <> <> <> <>
    1529 16 9.5919151 18.757622 11.431608 306 " " 70 -0.83400 -0.83400 "T3P " " O  " 8 0 FF2F2F "" "" 1 "" -2.5281434 -6.6244297 4.2699909 <> <> 1529 916 5 2 <> <> <> <> <>
    1530 42 9.6597824 18.476519 10.519135 306 " " 21 0.41700 0.41700 "T3P " " H1 " 1 0 FFFFFF "" "" 1 "" -22.552923 10.437752 -2.4756904 <> <> 1530 917 5 0 <> <> <> <> <>
    1531 42 10.45761 19.109205 11.639439 306 " " 21 0.41700 0.41700 "T3P " " H2 " 1 0 FFFFFF "" "" 1 "" 11.177379 -38.532043 1.1586059 <> <> 1531 918 5 0 <> <> <> <> <>
    1532 16 -2.3113999 5.5034595 -11.801689 307 " " 70 -0.83400 -0.83400 "T3P " " O  " 8 0 FF2F2F "" "" 1 "" 1.7420282 -0.36070365 2.7826893 <> <> 1532 919 5 2 <> <> <> <> <>
    1533 42 -2.4538555 6.0212421 -11.009325 307 " " 21 0.41700 0.41700 "T3P " " H1 " 1 0 FFFFFF "" "" 1 "" 10.914098 6.4995303 -0.051261716 <> <> 1533 920 5 0 <> <> <> <> <>
    1534 42 -3.0243216 5.7592754 -12.38695 307 " " 21 0.41700 0.41700 "T3P " " H2 " 1 0 FFFFFF "" "" 1 "" -3.5288565 -3.5001957 7.831059 <> <> 1534 921 5 0 <> <> <> <> <>
    1535 16 0.12347577 -8.8288145 -14.305028 308 " " 70 -0.83400 -0.83400 "T3P " " O  " 8 0 FF2F2F "" "" 1 "" -1.9888147 -3.6347787 -0.407289 <> <> 1535 922 5 2 <> <> <> <> <>
    1536 42 0.80667084 -9.0194283 -13.662264 308 " " 21 0.41700 0.41700 "T3P " " H1 " 1 0 FFFFFF "" "" 1 "" 3.7253826 -17.371843 -10.554674 <> <> 1536 923 5 0 <> <> <> <> <>
    1537 42 -0.44346052 -9.5998783 -14.288487 308 " " 21 0.41700 0.41700 "T3P " " H2 " 1 0 FFFFFF "" "" 1 "" -11.367115 3.2787449 0.43319568 <> <> 1537 924 5 0 <> <> <> <> <>
    1538 16 14.863252 -0.53878486 -14.604795 309 " " 70 -0.83400 -0.83400 "T3P " " O  " 8 0 FF2F2F "" "" 1 "" -3.1876562 4.5893135 -3.557477 <> <> 1538 925 5 2 <> <> <> <> <>
    1539 42 13.98796 -0.90492374 -14.478154 309 " " 21 0.41700 0.41700 "T3P " " H1 " 1 0 FFFFFF "" "" 1 "" 2.1174507 -3.8994901 8.5669041 <> <> 1539 926 5 0 <> <> <> <> <>
    1540 42 15.136043 -0.86068988 -15.463974 309 " " 21 0.41700 0.41700 "T3P " " H2 " 1 0 FFFFFF "" "" 1 "" -13.627597 10.587936 -9.1196194 <> <> 1540 927 5 0 <> <> <> <> <>
    1541 16 -9.6786909 -12.460612 6.3731484 310 " " 70 -0.83400 -0.83400 "T3P " " O  " 8 0 FF2F2F "" "" 1 "" -0.47986263 -3.8142622 -1.8400103 <> <> 1541 928 5 2 <> <> <> <> <>
    1542 42 -9.6152973 -11.528812 6.5828271 310 " " 21 0.41700 0.41700 "T3P " " H1 " 1 0 FFFFFF "" "" 1 "" 4.6386161 -6.6452503 9.1931629 <> <> 1542 929 5 0 <> <> <> <> <>
    1543 42 -9.873435 -12.483064 5.4362359 310 " " 21 0.41700 0.41700 "T3P " " H2 " 1 0 FFFFFF "" "" 1 "" 5.103024 8.2272549 -3.2889974 <> <> 1543 930 5 0 <> <> <> <> <>
    1544 16 -4.0588212 -11.80611 -11.900483 311 " " 70 -0.83400 -0.83400 "T3P " " O  " 8 0 FF2F2F "" "" 1 "" -5.8285427 -0.81562585 0.08414533 <> <> 1544 931 5 2 <> <> <> <> <>
    1545 42 -4.1794443 -11.303349 -12.706034 311 " " 21 0.41700 0.41700 "T3P " " H1 " 1 0 FFFFFF "" "" 1 "" -12.417593 -15.351995 -8.0016575 <> <> 1545 932 5 0 <> <> <> <> <>
    1546 42 -3.1418731 -12.079811 -11.923444 311 " " 21 0.41700 0.41700 "T3P " " H2 " 1 0 FFFFFF "" "" 1 "" -3.2747808 7.5305514 2.5800364 <> <> 1546 933 5 0 <> <> <> <> <>
    1547 16 18.222282 11.924508 -9.767086 312 " " 70 -0.83400 -0.83400 "T3P " " O  " 8 0 FF2F2F "" "" 1 "" 2.7275407 -3.2208612 2.9848599 <> <> 1547 934 5 2 <> <> <> <> <>
    1548 42 18.893867 11.928963 -9.0850401 312 " " 21 0.41700 0.41700 "T3P " " H1 " 1 0 FFFFFF "" "" 1 "" -29.194801 -10.286199 34.46373 <> <> 1548 935 5 0 <> <> <> <> <>
    1549 42 18.150719 12.839363 -10.039394 312 " " 21 0.41700 0.41700 "T3P " " H2 " 1 0 FFFFFF "" "" 1 "" 6.1579676 1.5974973 18.27109 <> <> 1549 936 5 0 <> <> <> <> <>
    1550 16 7.2861867 2.33619 8.4355268 313 " " 70 -0.83400 -0.83400 "T3P " " O  " 8 0 FF2F2F "" "" 1 "" -2.9683335 2.1011329 -0.82281685 <> <> 1550 937 5 2 <> <> <> <> <>
    1551 42 7.0258603 1.4660583 8.1333075 313 " " 21 0.41700 0.41700 "T3P " " H1 " 1 0 FFFFFF "" "" 1 "" -19.276821 2.7866781 11.251241 <> <> 1551 938 5 0 <> <> <> <> <>
    1552 42 7.2108116 2.8921139 7.6599636 313 " " 21 0.41700 0.41700 "T3P " " H2 " 1 0 FFFFFF "" "" 1 "" 5.8694892 -6.9118567 -8.1422291 <> <> 1552 939 5 0 <> <> <> <> <>
    1553 16 16.882824 -16.072815 -2.4325919 314 " " 70 -0.83400 -0.83400 "T3P " " O  " 8 0 FF2F2F "" "" 1 "" -10.226275 5.5899177 4.3260093 <> <> 1553 940 5 2 <> <> <> <> <>
    1554 42 16.600199 -16.212616 -1.5288185 314 " " 21 0.41700 0.41700 "T3P " " H1 " 1 0 FFFFFF "" "" 1 "" -8.4200907 23.286217 7.6282902 <> <> 1554 941 5 0 <> <> <> <> <>
    1555 42 16.309534 -16.635534 -2.9530923 314 " " 21 0.41700 0.41700 "T3P " " H2 " 1 0 FFFFFF "" "" 1 "" 2.2187438 -20.032988 18.320026 <> <> 1555 942 5 0 <> <> <> <> <>
    1556 16 7.0149941 12.95638 -20.525326 315 " " 70 -0.83400 -0.83400 "T3P " " O  " 8 0 FF2F2F "" "" 1 "" 2.7485139 -3.8925312 -0.97481072 <> <> 1556 943 5 2 <> <> <> <> <>
    1557 42 7.6235533 12.69121 -21.214941 315 " " 21 0.41700 0.41700 "T3P " " H1 " 1 0 FFFFFF "" "" 1 "" 5.8861666 20.213293 -7.4750977 <> <> 1557 944 5 0 <> <> <> <> <>
    1558 42 7.1669226 13.895471 -20.419245 315 " " 21 0.41700 0.41700 "T3P " " H2 " 1 0 FFFFFF "" "" 1 "" -17.567823 -2.1792836 12.955772 <> <> 1558 945 5 0 <> <> <> <> <>
    1559 16 4.9363456 3.0313447 2.8815138 316 " " 70 -0.83400 -0.83400 "T3P " " O  " 8 0 FF2F2F "" "" 1 "" 0.43047261 -0.18646494 0.50548345 <> <> 1559 946 5 2 <> <> <> <> <>
    1560 42 4.557518 2.6615994 3.6790161 316 " " 21 0.41700 0.41700 "T3P " " H1 " 1 0 FFFFFF "" "" 1 "" 9.9292355 -0.41246316 4.9127865 <> <> 1560 947 5 0 <> <> <> <> <>
    1561 42 5.0161948 2.2862513 2.2859533 316 " " 21 0.41700 0.41700 "T3P " " H2 " 1 0 FFFFFF "" "" 1 "" -12.33644 1.1103971 -2.8286898 <> <> 1561 948 5 0 <> <> <> <> <>
    1562 16 19.322685 0.24248663 -17.04208 317 " " 70 -0.83400 -0.83400 "T3P " " O  " 8 0 FF2F2F "" "" 1 "" -1.3180549 -0.57668489 3.7820644 <> <> 1562 949 5 2 <> <> <> <> <>
    1563 42 20.211437 0.41670299 -16.732244 317 " " 21 0.41700 0.41700 "T3P " " H1 " 1 0 FFFFFF "" "" 1 "" -9.6615353 23.300751 14.289307 <> <> 1563 950 5 0 <> <> <> <> <>
    1564 42 19.443689 -0.25452662 -17.851135 317 " " 21 0.41700 0.41700 "T3P " " H2 " 1 0 FFFFFF "" "" 1 "" 21.26532 -16.724533 17.079538 <> <> 1564 951 5 0 <> <> <> <> <>
    1565 16 4.1705151 7.6045403 -2.7627552 318 " " 70 -0.83400 -0.83400 "T3P " " O  " 8 0 FF2F2F "" "" 1 "" -1.7244798 6.7354732 2.4535806 <> <> 1565 952 5 2 <> <> <> <> <>
    1566 42 3.5905042 8.3577471 -2.6509533 318 " " 21 0.41700 0.41700 "T3P " " H1 " 1 0 FFFFFF "" "" 1 "" 23.796236 27.754963 -6.756568 <> <> 1566 953 5 0 <> <> <> <> <>
    1567 42 4.4073782 7.6195998 -3.6900606 318 " " 21 0.41700 0.41700 "T3P " " H2 " 1 0 FFFFFF "" "" 1 "" 13.575834 -1.8268309 6.222671 <> <> 1567 954 5 0 <> <> <> <> <>
    1568 16 14.153029 17.820368 14.347797 319 " " 70 -0.83400 -0.83400 "T3P " " O  " 8 0 FF2F2F "" "" 1 "" -0.29671335 1.0924482 -2.2611389 <> <> 1568 955 5 2 <> <> <> <> <>
    1569 42 14.184808 18.425276 15.088951 319 " " 21 0.41700 0.41700 "T3P " " H1 " 1 0 FFFFFF "" "" 1 "" -16.783861 -12.639272 9.6531506 <> <> 1569 956 5 0 <> <> <> <> <>
    1570 42 14.980216 17.340906 14.393713 319 " " 21 0.41700 0.41700 "T3P " " H2 " 1 0 FFFFFF "" "" 1 "" 5.9491844 11.84296 -2.5235801 <> <> 1570 957 5 0 <> <> <> <> <>
    1571 16 1.0716052 16.230347 -9.081316 320 " " 70 -0.83400 -0.83400 "T3P " " O  " 8 0 FF2F2F "" "" 1 "" -3.3893816 -3.9530134 1.1862907 <> <> 1571 958 5 2 <> <> <> <> <>
    1572 42 1.67953 15.846133 -8.4496202 320 " " 21 0.41700 0.41700 "T3P " " H1 " 1 0 FFFFFF "" "" 1 "" -12.148799 -4.8666735 9.0603828 <> <> 1572 959 5 0 <> <> <> <> <>
    1573 42 0.87533951 17.098143 -8.7282734 320 " " 21 0.41700 0.41700 "T3P " " H2 " 1 0 FFFFFF "" "" 1 "" 4.2124829 1.7245809 -8.5433464 <> <> 1573 960 5 0 <> <> <> <> <>
    1574 16 14.158834 11.435225 12.518208 321 " " 70 -0.83400 -0.83400 "T3P " " O  " 8 0 FF2F2F "" "" 1 "" 2.9365664 -6.6986136 -1.3423035 <> <> 1574 961 5 2 <> <> <> <> <>
    1575 42 13.272223 11.094073 12.635517 321 " " 21 0.41700 0.41700 "T3P " " H1 " 1 0 FFFFFF "" "" 1 "" 3.3300979 -6.0462399 3.52913 <> <> 1575 962 5 0 <> <> <> <> <>
    1576 42 14.168919 11.774629 11.623256 321 " " 21 0.41700 0.41700 "T3P " " H2 " 1 0 FFFFFF "" "" 1 "" -2.362231 -4.8221555 -0.69037002 <> <> 1576 963 5 0 <> <> <> <> <>
    1577 16 -3.359103 19.799353 7.0812268 322 " " 70 -0.83400 -0.83400 "T3P " " O  " 8 0 FF2F2F "" "" 1 "" 0.67199713 -6.0950623 -2.6117234 <> <> 1577 964 5 2 <> <> <> <> <>
    1578 42 -3.0269213 20.450947 7.6987319 322 " " 21 0.41700 0.41700 "T3P " " H1 " 1 0 FFFFFF "" "" 1 "" -9.957942 0.3999781 -3.747072 <> <> 1578 965 5 0 <> <> <> <> <>
    1579 42 -3.3794563 18.983366 7.5812144 322 " " 21 0.41700 0.41700 "T3P " " H2 " 1 0 FFFFFF "" "" 1 "" 34.047211 -9.8762875 -7.4240637 <> <> 1579 966 5 0 <> <> <> <> <>
    1580 16 -7.3017225 10.032382 7.8634586 323 " " 70 -0.83400 -0.83400 "T3P " " O  " 8 0 FF2F2F "" "" 1 "" 1.6470863 5.5832462 2.7798131 <> <> 1580 967 5 2 <> <> <> <> <>
    1581 42 -7.078783 9.5087929 7.0937958 323 " " 21 0.41700 0.41700 "T3P " " H1 " 1 0 FFFFFF "" "" 1 "" -7.989583 2.309648 2.2154632 <> <> 1581 968 5 0 <> <> <> <> <>
    1582 42 -7.2038617 10.939283 7.5733109 323 " " 21 0.41700 0.41700 "T3P " " H2 " 1 0 FFFFFF "" "" 1 "" 14.742323 4.1398506 2.6850204 <> <> 1582 969 5 0 <> <> <> <> <>
    1583 16 -16.940289 18.50844 10.009811 324 " " 70 -0.83400 -0.83400 "T3P " " O  " 8 0 FF2F2F "" "" 1 "" -4.3570271 -0.67505157 1.7926326 <> <> 1583 970 5 2 <> <> <> <> <>
    1584 42 -17.335104 18.59198 9.141839 324 " " 21 0.41700 0.41700 "T3P " " H1 " 1 0 FFFFFF "" "" 1 "" 4.3902359 31.311705 0.89231843 <> <> 1584 971 5 0 <> <> <> <> <>
    1585 42 -17.491446 19.047588 10.577065 324 " " 21 0.41700 0.41700 "T3P " " H2 " 1 0 FFFFFF "" "" 1 "" 3.9057784 -2.5276811 11.581821 <> <> 1585 972 5 0 <> <> <> <> <>
    1586 16 8.8792992 2.5260429 10.917706 325 " " 70 -0.83400 -0.83400 "T3P " " O  " 8 0 FF2F2F "" "" 1 "" -2.1152508 2.9166381 1.1950635 <> <> 1586 973 5 2 <> <> <> <> <>
    1587 42 8.6460562 2.9432354 10.088382 325 " " 21 0.41700 0.41700 "T3P " " H1 " 1 0 FFFFFF "" "" 1 "" -16.451731 16.992098 12.307734 <> <> 1587 974 5 0 <> <> <> <> <>
    1588 42 8.0474472 2.2082529 11.268787 325 " " 21 0.41700 0.41700 "T3P " " H2 " 1 0 FFFFFF "" "" 1 "" 4.0846705 -3.9043202 9.7111111 <> <> 1588 975 5 0 <> <> <> <> <>
    1589 16 -5.5019841 17.100092 17.979748 326 " " 70 -0.83400 -0.83400 "T3P " " O  " 8 0 FF2F2F "" "" 1 "" 6.7000203 -3.8550315 -3.8579423 <> <> 1589 976 5 2 <> <> <> <> <>
    1590 42 -5.1968102 16.27268 18.351891 326 " " 21 0.41700 0.41700 "T3P " " H1 " 1 0 FFFFFF "" "" 1 "" 6.4365578 -3.2976549 -2.4026024 <> <> 1590 977 5 0 <> <> <> <> <>
    1591 42 -6.2619758 16.859165 17.450033 326 " " 21 0.41700 0.41700 "T3P " " H2 " 1 0 FFFFFF "" "" 1 "" -11.162661 -0.46272245 20.227053 <> <> 1591 978 5 0 <> <> <> <> <>
    1592 16 8.9923716 15.139448 -13.530469 327 " " 70 -0.83400 -0.83400 "T3P " " O  " 8 0 FF2F2F "" "" 1 "" 3.2101364 5.9781222 3.4829311 <> <> 1592 979 5 2 <> <> <> <> <>
    1593 42 8.9248905 14.217608 -13.779239 327 " " 21 0.41700 0.41700 "T3P " " H1 " 1 0 FFFFFF "" "" 1 "" 7.2982559 6.8626909 -0.90384662 <> <> 1593 980 5 0 <> <> <> <> <>
    1594 42 9.8948755 15.379303 -13.740684 327 " " 21 0.41700 0.41700 "T3P " " H2 " 1 0 FFFFFF "" "" 1 "" 1.7160145 11.386208 3.2389205 <> <> 1594 981 5 0 <> <> <> <> <>
    1595 16 18.875151 9.8371639 11.890864 328 " " 70 -0.83400 -0.83400 "T3P " " O  " 8 0 FF2F2F "" "" 1 "" -3.0062549 -0.32207578 -7.1598859 <> <> 1595 982 5 2 <> <> <> <> <>
    1596 42 17.933552 9.8873014 12.055516 328 " " 21 0.41700 0.41700 "T3P " " H1 " 1 0 FFFFFF "" "" 1 "" -3.6764448 0.42421919 -11.219754 <> <> 1596 983 5 0 <> <> <> <> <>
    1597 42 19.252251 10.521408 12.443887 328 " " 21 0.41700 0.41700 "T3P " " H2 " 1 0 FFFFFF "" "" 1 "" -3.2141325 -11.835077 7.2267175 <> <> 1597 984 5 0 <> <> <> <> <>
    1598 16 -3.1683655 17.467684 -1.3288454 329 " " 70 -0.83400 -0.83400 "T3P " " O  " 8 0 FF2F2F "" "" 1 "" 0.31982231 -4.6217928 2.2337153 <> <> 1598 985 5 2 <> <> <> <> <>
    1599 42 -4.0581436 17.398216 -1.6748277 329 " " 21 0.41700 0.41700 "T3P " " H1 " 1 0 FFFFFF "" "" 1 "" 3.1115179 -31.965714 0.54437667 <> <> 1599 986 5 0 <> <> <> <> <>
    1600 42 -3.0713537 16.70332 -0.76089907 329 " " 21 0.41700 0.41700 "T3P " " H2 " 1 0 FFFFFF "" "" 1 "" 16.610027 7.8621349 16.252699 <> <> 1600 987 5 0 <> <> <> <> <>
    1601 16 -15.703035 -3.3246279 14.570679 330 " " 70 -0.83400 -0.83400 "T3P " " O  " 8 0 FF2F2F "" "" 1 "" 5.497961 0.67578357 2.1987531 <> <> 1601 988 5 2 <> <> <> <> <>
    1602 42 -15.139467 -2.5755746 14.764428 330 " " 21 0.41700 0.41700 "T3P " " H1 " 1 0 FFFFFF "" "" 1 "" 3.3075883 8.8393879 -22.991587 <> <> 1602 989 5 0 <> <> <> <> <>
    1603 42 -16.171572 -3.0729368 13.774839 330 " " 21 0.41700 0.41700 "T3P " " H2 " 1 0 FFFFFF "" "" 1 "" -6.0451465 -21.463076 1.99301 <> <> 1603 990 5 0 <> <> <> <> <>
    1604 16 -9.2751312 -15.803702 -3.8524201 331 " " 70 -0.83400 -0.83400 "T3P " " O  " 8 0 FF2F2F "" "" 1 "" 3.012671 2.2871473 4.2265463 <> <> 1604 991 5 2 <> <> <> <> <>
    1605 42 -9.6845388 -15.656227 -2.9998569 331 " " 21 0.41700 0.41700 "T3P " " H1 " 1 0 FFFFFF "" "" 1 "" -8.6374855 -2.3447337 -0.56674957 <> <> 1605 992 5 0 <> <> <> <> <>
    1606 42 -8.8027124 -16.630125 -3.7520497 331 " " 21 0.41700 0.41700 "T3P " " H2 " 1 0 FFFFFF "" "" 1 "" -10.92107 -6.009058 1.5004874 <> <> 1606 993 5 0 <> <> <> <> <>
    1607 16 -12.488082 13.799974 17.302101 332 " " 70 -0.83400 -0.83400 "T3P " " O  " 8 0 FF2F2F "" "" 1 "" -4.9001422 9.5642281 -0.397012 <> <> 1607 994 5 2 <> <> <> <> <>
    1608 42 -12.60549 13.697165 18.246496 332 " " 21 0.41700 0.41700 "T3P " " H1 " 1 0 FFFFFF "" "" 1 "" -3.2670345 -2.7886374 -1.5387173 <> <> 1608 995 5 0 <> <> <> <> <>
    1609 42 -12.569372 12.912747 16.952171 332 " " 21 0.41700 0.41700 "T3P " " H2 " 1 0 FFFFFF "" "" 1 "" -2.166343 13.691116 -11.495474 <> <> 1609 996 5 0 <> <> <> <> <>
    1610 16 -15.876382 -4.1329217 -5.9372339 333 " " 70 -0.83400 -0.83400 "T3P " " O  " 8 0 FF2F2F "" "" 1 "" 2.3866105 -0.37718421 -3.6154304 <> <> 1610 997 5 2 <> <> <> <> <>
    1611 42 -15.723576 -3.6325395 -6.7387953 333 " " 21 0.41700 0.41700 "T3P " " H1 " 1 0 FFFFFF "" "" 1 "" -11.829974 3.739007 -3.7560484 <> <> 1611 998 5 0 <> <> <> <> <>
    1612 42 -15.22091 -3.805491 -5.3212934 333 " " 21 0.41700 0.41700 "T3P " " H2 " 1 0 FFFFFF "" "" 1 "" 12.369338 -2.517839 -13.100855 <> <> 1612 999 5 0 <> <> <> <> <>
    1613 16 -3.2529325 -19.371311 -10.595875 334 " " 70 -0.83400 -0.83400 "T3P " " O  " 8 0 FF2F2F "" "" 1 "" 2.6114793 -2.7267141 -2.0272992 <> <> 1613 1000 5 2 <> <> <> <> <>
    1614 42 -3.7182968 -18.625225 -10.217676 334 " " 21 0.41700 0.41700 "T3P " " H1 " 1 0 FFFFFF "" "" 1 "" 9.9474163 2.4859881 -3.2838483 <> <> 1614 1001 5 0 <> <> <> <> <>
    1615 42 -2.9347031 -19.052572 -11.440488 334 " " 21 0.41700 0.41700 "T3P " " H2 " 1 0 FFFFFF "" "" 1 "" -3.6460979 -10.689822 -7.3901172 <> <> 1615 1002 5 0 <> <> <> <> <>
    1616 16 16.656332 -11.989104 6.8596325 335 " " 70 -0.83400 -0.83400 "T3P " " O  " 8 0 FF2F2F "" "" 1 "" -0.063978814 -4.8114815 4.8283119 <> <> 1616 1003 5 2 <> <> <> <> <>
    1617 42 15.911717 -12.534966 6.6070118 335 " " 21 0.41700 0.41700 "T3P " " H1 " 1 0 FFFFFF "" "" 1 "" -2.0421758 6.8060069 -14.44382 <> <> 1617 1004 5 0 <> <> <> <> <>
    1618 42 16.267792 -11.145617 7.0915842 335 " " 21 0.41700 0.41700 "T3P " " H2 " 1 0 FFFFFF "" "" 1 "" 10.541004 12.052336 -38.732395 <> <> 1618 1005 5 0 <> <> <> <> <>
    1619 16 -19.7169 -15.579702 -11.445182 336 " " 70 -0.83400 -0.83400 "T3P " " O  " 8 0 FF2F2F "" "" 1 "" -5.2827749 1.3073788 -5.3717055 <> <> 1619 1006 5 2 <> <> <> <> <>
    1620 42 -20.615904 -15.425703 -11.15482 336 " " 21 0.41700 0.41700 "T3P " " H1 " 1 0 FFFFFF "" "" 1 "" -6.5086889 8.0023413 -12.718101 <> <> 1620 1007 5 0 <> <> <> <> <>
    1621 42 -19.795933 -16.246473 -12.127383 336 " " 21 0.41700 0.41700 "T3P " " H2 " 1 0 FFFFFF "" "" 1 "" -3.4333503 -7.0152001 2.548368 <> <> 1621 1008 5 0 <> <> <> <> <>
    1622 16 -0.33391309 -2.1846142 -16.532087 337 " " 70 -0.83400 -0.83400 "T3P " " O  " 8 0 FF2F2F "" "" 1 "" -2.5766063 -5.9353004 -1.0553763 <> <> 1622 1009 5 2 <> <> <> <> <>
    1623 42 -0.5861975 -1.836448 -17.387289 337 " " 21 0.41700 0.41700 "T3P " " H1 " 1 0 FFFFFF "" "" 1 "" 1.5593587 1.8274689 0.88489115 <> <> 1623 1010 5 0 <> <> <> <> <>
    1624 42 -0.88880038 -2.9555225 -16.413633 337 " " 21 0.41700 0.41700 "T3P " " H2 " 1 0 FFFFFF "" "" 1 "" -9.983778 -1.4325942 -6.4496355 <> <> 1624 1011 5 0 <> <> <> <> <>
    1625 16 12.04828 -12.373778 7.9942551 338 " " 70 -0.83400 -0.83400 "T3P " " O  " 8 0 FF2F2F "" "" 1 "" -3.3831809 -4.8954 -1.2085844 <> <> 1625 1012 5 2 <> <> <> <> <>
    1626 42 11.557358 -12.711416 7.2451048 338 " " 21 0.41700 0.41700 "T3P " " H1 " 1 0 FFFFFF "" "" 1 "" -12.27488 -14.551265 8.9700718 <> <> 1626 1013 5 0 <> <> <> <> <>
    1627 42 12.029557 -11.423055 7.8846703 338 " " 21 0.41700 0.41700 "T3P " " H2 " 1 0 FFFFFF "" "" 1 "" -30.840918 -4.9193025 3.2747808 <> <> 1627 1014 5 0 <> <> <> <> <>
    1628 16 12.463497 -15.7786 21.028719 339 " " 70 -0.83400 -0.83400 "T3P " " O  " 8 0 FF2F2F "" "" 1 "" 5.8024855 6.4609246 4.8517742 <> <> 1628 1015 5 2 <> <> <> <> <>
    1629 42 11.844711 -15.925581 20.313368 339 " " 21 0.41700 0.41700 "T3P " " H1 " 1 0 FFFFFF "" "" 1 "" 5.1744719 0.548751 6.6097541 <> <> 1629 1016 5 0 <> <> <> <> <>
    1630 42 12.030202 -15.138299 21.593081 339 " " 21 0.41700 0.41700 "T3P " " H2 " 1 0 FFFFFF "" "" 1 "" 6.4890499 11.461026 -0.29399166 <> <> 1630 1017 5 0 <> <> <> <> <>
    1631 16 0.53511572 -5.4311323 -6.2823043 340 " " 70 -0.83400 -0.83400 "T3P " " O  " 8 0 FF2F2F "" "" 1 "" -4.378118 -3.4410853 5.1997461 <> <> 1631 1018 5 2 <> <> <> <> <>
    1632 42 1.3525 -5.398037 -6.7793131 340 " " 21 0.41700 0.41700 "T3P " " H1 " 1 0 FFFFFF "" "" 1 "" 2.3893883 -16.035622 15.491063 <> <> 1632 1019 5 0 <> <> <> <> <>
    1633 42 0.51684195 -6.3122768 -5.9088292 340 " " 21 0.41700 0.41700 "T3P " " H2 " 1 0 FFFFFF "" "" 1 "" -19.809851 -1.1777892 9.7845631 <> <> 1633 1020 5 0 <> <> <> <> <>
    1634 16 3.9039445 -1.2509718 -12.673593 341 " " 70 -0.83400 -0.83400 "T3P " " O  " 8 0 FF2F2F "" "" 1 "" -1.3799266 5.363194 -4.5108838 <> <> 1634 1021 5 2 <> <> <> <> <>
    1635 42 3.7178628 -0.50609171 -13.245223 341 " " 21 0.41700 0.41700 "T3P " " H1 " 1 0 FFFFFF "" "" 1 "" 5.8071098 6.5193515 -5.3439317 <> <> 1635 1022 5 0 <> <> <> <> <>
    1636 42 4.4216499 -0.88119757 -11.958413 341 " " 21 0.41700 0.41700 "T3P " " H2 " 1 0 FFFFFF "" "" 1 "" 13.86855 -1.3885773 -12.058078 <> <> 1636 1023 5 0 <> <> <> <> <>
    1637 16 -18.026657 -7.5556145 -13.462568 342 " " 70 -0.83400 -0.83400 "T3P " " O  " 8 0 FF2F2F "" "" 1 "" -2.1387846 -6.6167221 -0.048810147 <> <> 1637 1024 5 2 <> <> <> <> <>
    1638 42 -17.399723 -7.9914875 -14.039804 342 " " 21 0.41700 0.41700 "T3P " " H1 " 1 0 FFFFFF "" "" 1 "" 10.130136 5.4917474 4.1332436 <> <> 1638 1025 5 0 <> <> <> <> <>
    1639 42 -18.588175 -8.2612581 -13.141637 342 " " 21 0.41700 0.41700 "T3P " " H2 " 1 0 FFFFFF "" "" 1 "" 9.9098692 -17.587736 -3.0902841 <> <> 1639 1026 5 0 <> <> <> <> <>
    1640 16 6.2481241 7.0537491 19.05934 343 " " 70 -0.83400 -0.83400 "T3P " " O  " 8 0 FF2F2F "" "" 1 "" -1.8214829 -0.95762968 -0.54233146 <> <> 1640 1027 5 2 <> <> <> <> <>
    1641 42 6.8907456 6.7263961 19.688709 343 " " 21 0.41700 0.41700 "T3P " " H1 " 1 0 FFFFFF "" "" 1 "" 1.0903481 -1.0563103 -3.566813 <> <> 1641 1028 5 0 <> <> <> <> <>
    1642 42 6.1085734 6.323163 18.456839 343 " " 21 0.41700 0.41700 "T3P " " H2 " 1 0 FFFFFF "" "" 1 "" -12.945429 -4.6613078 6.5252295 <> <> 1642 1029 5 0 <> <> <> <> <>
    1643 16 11.819416 -7.6758251 -12.256066 344 " " 70 -0.83400 -0.83400 "T3P " " O  " 8 0 FF2F2F "" "" 1 "" 0.53770393 -3.8177872 6.5480952 <> <> 1643 1030 5 2 <> <> <> <> <>
    1644 42 12.139958 -7.4586835 -13.13147 344 " " 21 0.41700 0.41700 "T3P " " H1 " 1 0 FFFFFF "" "" 1 "" 0.45247009 -31.190956 -0.27298573 <> <> 1644 1031 5 0 <> <> <> <> <>
    1645 42 12.396469 -7.1946521 -11.663006 344 " " 21 0.41700 0.41700 "T3P " " H2 " 1 0 FFFFFF "" "" 1 "" -13.132022 32.07972 -9.2760468 <> <> 1645 1032 5 0 <> <> <> <> <>
    1646 16 -5.4968038 9.5924282 -18.881617 345 " " 70 -0.83400 -0.83400 "T3P " " O  " 8 0 FF2F2F "" "" 1 "" 2.6234643 -1.4290928 0.70504153 <> <> 1646 1033 5 2 <> <> <> <> <>
    1647 42 -5.2347269 9.8705502 -18.004015 345 " " 21 0.41700 0.41700 "T3P " " H1 " 1 0 FFFFFF "" "" 1 "" -12.232868 0.11077087 4.6535616 <> <> 1647 1034 5 0 <> <> <> <> <>
    1648 42 -5.4947386 8.636097 -18.840919 345 " " 21 0.41700 0.41700 "T3P " " H2 " 1 0 FFFFFF "" "" 1 "" -22.593523 -1.1023775 9.6618996 <> <> 1648 1035 5 0 <> <> <> <> <>
    1649 16 -3.0017738 6.3981805 -19.869705 346 " " 70 -0.83400 -0.83400 "T3P " " O  " 8 0 FF2F2F "" "" 1 "" -0.10418554 -5.5909939 5.2526674 <> <> 1649 1036 5 2 <> <> <> <> <>
    1650 42 -3.7210729 6.4273691 -20.50057 346 " " 21 0.41700 0.41700 "T3P " " H1 " 1 0 FFFFFF "" "" 1 "" 3.6190772 -5.8845716 0.99388498 <> <> 1650 1037 5 0 <> <> <> <> <>
    1651 42 -3.431869 6.3076282 -19.019381 346 " " 21 0.41700 0.41700 "T3P " " H2 " 1 0 FFFFFF "" "" 1 "" -5.6880455 10.256672 4.1159739 <> <> 1651 1038 5 0 <> <> <> <> <>
    1652 16 17.53986 -13.861561 13.400164 347 " " 70 -0.83400 -0.83400 "T3P " " O  " 8 0 FF2F2F "" "" 1 "" 0.14949633 -3.9377787 -4.9733529 <> <> 1652 1039 5 2 <> <> <> <> <>
    1653 42 17.399195 -14.790821 13.581593 347 " " 21 0.41700 0.41700 "T3P " " H1 " 1 0 FFFFFF "" "" 1 "" 6.9674015 -4.8674483 -4.4488335 <> <> 1653 1040 5 0 <> <> <> <> <>
    1654 42 16.892031 -13.41058 13.941609 347 " " 21 0.41700 0.41700 "T3P " " H2 " 1 0 FFFFFF "" "" 1 "" 5.273942 -7.7888193 4.3655391 <> <> 1654 1041 5 0 <> <> <> <> <>
    1655 16 16.054153 -3.9642065 3.2713394 348 " " 70 -0.83400 -0.83400 "T3P " " O  " 8 0 FF2F2F "" "" 1 "" 5.1024504 -7.2790623 -10.985163 <> <> 1655 1042 5 2 <> <> <> <> <>
    1656 42 16.893795 -4.3664608 3.0490174 348 " " 21 0.41700 0.41700 "T3P " " H1 " 1 0 FFFFFF "" "" 1 "" 10.952647 -2.71719 2.8552094 <> <> 1656 1043 5 0 <> <> <> <> <>
    1657 42 16.129787 -3.0625932 2.9589293 348 " " 21 0.41700 0.41700 "T3P " " H2 " 1 0 FFFFFF "" "" 1 "" 13.066544 -1.0619149 8.8855925 <> <> 1657 1044 5 0 <> <> <> <> <>
    1658 16 -5.2272048 -18.35177 -7.7291694 349 " " 70 -0.83400 -0.83400 "T3P " " O  " 8 0 FF2F2F "" "" 1 "" -4.858552 2.3012996 -0.33873147 <> <> 1658 1045 5 2 <> <> <> <> <>
    1659 42 -6.1026111 -18.211847 -7.3681765 349 " " 21 0.41700 0.41700 "T3P " " H1 " 1 0 FFFFFF "" "" 1 "" 1.5579461 -26.598999 26.42325 <> <> 1659 1046 5 0 <> <> <> <> <>
    1660 42 -4.6361179 -17.970728 -7.079824 349 " " 21 0.41700 0.41700 "T3P " " H2 " 1 0 FFFFFF "" "" 1 "" 4.7881632 -17.953539 2.7658088 <> <> 1660 1047 5 0 <> <> <> <> <>
    1661 16 0.43698287 -19.736753 7.4706483 350 " " 70 -0.83400 -0.83400 "T3P " " O  " 8 0 FF2F2F "" "" 1 "" -0.89987165 -9.7525854 -6.6995497 <> <> 1661 1048 5 2 <> <> <> <> <>
    1662 42 0.27450296 -19.673485 6.5294633 350 " " 21 0.41700 0.41700 "T3P " " H1 " 1 0 FFFFFF "" "" 1 "" 5.2947202 -32.597076 -9.3045712 <> <> 1662 1049 5 0 <> <> <> <> <>
    1663 42 1.0301923 -19.010092 7.6611586 350 " " 21 0.41700 0.41700 "T3P " " H2 " 1 0 FFFFFF "" "" 1 "" -6.4895511 -1.8431436 -19.463459 <> <> 1663 1050 5 0 <> <> <> <> <>
    1664 16 -13.01443 12.14496 -21.536392 351 " " 70 -0.83400 -0.83400 "T3P " " O  " 8 0 FF2F2F "" "" 1 "" 4.0410771 -1.3973488 -7.1634054 <> <> 1664 1051 5 2 <> <> <> <> <>
    1665 42 -13.121583 12.934142 -21.005413 351 " " 21 0.41700 0.41700 "T3P " " H1 " 1 0 FFFFFF "" "" 1 "" -15.916285 5.9989424 -22.183792 <> <> 1665 1052 5 0 <> <> <> <> <>
    1666 42 -12.503555 12.432393 -22.293118 351 " " 21 0.41700 0.41700 "T3P " " H2 " 1 0 FFFFFF "" "" 1 "" -18.962278 1.1102148 -21.740755 <> <> 1666 1053 5 0 <> <> <> <> <>
    1667 16 6.8269043 -4.5340557 20.470917 352 " " 70 -0.83400 -0.83400 "T3P " " O  " 8 0 FF2F2F "" "" 1 "" 0.15565394 3.6389525 2.48349 <> <> 1667 1054 5 2 <> <> <> <> <>
    1668 42 7.1649766 -5.191956 19.863371 352 " " 21 0.41700 0.41700 "T3P " " H1 " 1 0 FFFFFF "" "" 1 "" -20.277632 -1.738843 -3.0632634 <> <> 1668 1055 5 0 <> <> <> <> <>
    1669 42 6.0230999 -4.2173662 20.0588 352 " " 21 0.41700 0.41700 "T3P " " H2 " 1 0 FFFFFF "" "" 1 "" 4.8628006 25.133596 9.8199682 <> <> 1669 1056 5 0 <> <> <> <> <>
    1670 16 4.6422901 8.7048178 1.5194887 353 " " 70 -0.83400 -0.83400 "T3P " " O  " 8 0 FF2F2F "" "" 1 "" 4.5047836 -2.9779272 2.7963681 <> <> 1670 1057 5 2 <> <> <> <> <>
    1671 42 3.9847147 9.3953533 1.6030356 353 " " 21 0.41700 0.41700 "T3P " " H1 " 1 0 FFFFFF "" "" 1 "" 1.2465028 -3.6650534 -17.169622 <> <> 1671 1058 5 0 <> <> <> <> <>
    1672 42 5.4112878 9.1478405 1.1608741 353 " " 21 0.41700 0.41700 "T3P " " H2 " 1 0 FFFFFF "" "" 1 "" 8.0367441 -6.3294778 6.2297339 <> <> 1672 1059 5 0 <> <> <> <> <>
    1673 16 18.56739 0.83308125 4.857892 354 " " 70 -0.83400 -0.83400 "T3P " " O  " 8 0 FF2F2F "" "" 1 "" 4.2220592 -0.13940015 4.5602336 <> <> 1673 1060 5 2 <> <> <> <> <>
    1674 42 18.157978 1.0918006 5.6835279 354 " " 21 0.41700 0.41700 "T3P " " H1 " 1 0 FFFFFF "" "" 1 "" 3.0374732 13.108692 -0.17857304 <> <> 1674 1061 5 0 <> <> <> <> <>
    1675 42 18.034508 1.2542531 4.1834435 354 " " 21 0.41700 0.41700 "T3P " " H2 " 1 0 FFFFFF "" "" 1 "" -5.5508924 -25.689457 -3.6733007 <> <> 1675 1062 5 0 <> <> <> <> <>
    1676 16 17.234982 -15.167726 -9.9988937 355 " " 70 -0.83400 -0.83400 "T3P " " O  " 8 0 FF2F2F "" "" 1 "" -2.265795 3.3550053 2.1488464 <> <> 1676 1063 5 2 <> <> <> <> <>
    1677 42 16.884823 -14.978144 -10.869343 355 " " 21 0.41700 0.41700 "T3P " " H1 " 1 0 FFFFFF "" "" 1 "" -7.1932263 -13.371106 0.48810267 <> <> 1677 1064 5 0 <> <> <> <> <>
    1678 42 16.530733 -15.639699 -9.5544806 355 " " 21 0.41700 0.41700 "T3P " " H2 " 1 0 FFFFFF "" "" 1 "" 7.9379568 -6.199934 8.1710262 <> <> 1678 1065 5 0 <> <> <> <> <>
    1679 16 -19.114822 -0.16379043 16.227966 356 " " 70 -0.83400 -0.83400 "T3P " " O  " 8 0 FF2F2F "" "" 1 "" 1.9604524 3.4649665 -2.3002117 <> <> 1679 1066 5 2 <> <> <> <> <>
    1680 42 -18.580462 -0.14998613 17.022005 356 " " 21 0.41700 0.41700 "T3P " " H1 " 1 0 FFFFFF "" "" 1 "" -7.9911323 -10.565518 4.6407118 <> <> 1680 1067 5 0 <> <> <> <> <>
    1681 42 -19.814728 -0.78772283 16.420521 356 " " 21 0.41700 0.41700 "T3P " " H2 " 1 0 FFFFFF "" "" 1 "" -10.74318 13.670111 -15.408178 <> <> 1681 1068 5 0 <> <> <> <> <>
    1682 16 -19.984962 -9.5187244 17.773684 357 " " 70 -0.83400 -0.83400 "T3P " " O  " 8 0 FF2F2F "" "" 1 "" 2.175386 -0.68112016 -2.7503083 <> <> 1682 1069 5 2 <> <> <> <> <>
    1683 42 -20.865417 -9.2107115 17.558834 357 " " 21 0.41700 0.41700 "T3P " " H1 " 1 0 FFFFFF "" "" 1 "" -8.0155554 -12.295612 22.361227 <> <> 1683 1070 5 0 <> <> <> <> <>
    1684 42 -19.982645 -10.439745 17.513016 357 " " 21 0.41700 0.41700 "T3P " " H2 " 1 0 FFFFFF "" "" 1 "" 10.475206 2.3134754 -13.257328 <> <> 1684 1071 5 0 <> <> <> <> <>
    1685 16 -0.94091725 -2.9618964 -7.9652205 358 " " 70 -0.83400 -0.83400 "T3P " " O  " 8 0 FF2F2F "" "" 1 "" 2.3596146 0.078025043 -0.88453358 <> <> 1685 1072 5 2 <> <> <> <> <>
    1686 42 -1.3527433 -3.0476499 -7.1054058 358 " " 21 0.41700 0.41700 "T3P " " H1 " 1 0 FFFFFF "" "" 1 "" -0.60762221 -17.663147 -4.0751472 <> <> 1686 1073 5 0 <> <> <> <> <>
    1687 42 -0.28605109 -3.6596441 -7.9883199 358 " " 21 0.41700 0.41700 "T3P " " H2 " 1 0 FFFFFF "" "" 1 "" 22.368198 18.882219 -1.6484857 <> <> 1687 1074 5 0 <> <> <> <> <>
    1688 16 8.866086 -5.8226309 10.74335 359 " " 70 -0.83400 -0.83400 "T3P " " O  " 8 0 FF2F2F "" "" 1 "" -0.32795781 -4.6459122 -4.2531571 <> <> 1688 1075 5 2 <> <> <> <> <>
    1689 42 9.207202 -5.3409195 11.496894 359 " " 21 0.41700 0.41700 "T3P " " H1 " 1 0 FFFFFF "" "" 1 "" -19.40641 8.3474579 -3.9228201 <> <> 1689 1076 5 0 <> <> <> <> <>
    1690 42 9.2636642 -5.3947506 9.9850025 359 " " 21 0.41700 0.41700 "T3P " " H2 " 1 0 FFFFFF "" "" 1 "" -7.4926405 3.6799078 -3.3117347 <> <> 1690 1077 5 0 <> <> <> <> <>
    1691 16 18.395615 15.571734 3.3377275 360 " " 70 -0.83400 -0.83400 "T3P " " O  " 8 0 FF2F2F "" "" 1 "" -5.8391066 -1.1051797 1.4449532 <> <> 1691 1078 5 2 <> <> <> <> <>
    1692 42 18.358633 14.754725 2.8403726 360 " " 21 0.41700 0.41700 "T3P " " H1 " 1 0 FFFFFF "" "" 1 "" 5.2561712 -6.6948714 9.8021975 <> <> 1692 1079 5 0 <> <> <> <> <>
    1693 42 17.607351 16.047701 3.0763371 360 " " 21 0.41700 0.41700 "T3P " " H2 " 1 0 FFFFFF "" "" 1 "" -13.521064 -15.518312 -1.6339501 <> <> 1693 1080 5 0 <> <> <> <> <>
    1694 16 18.16551 -5.0664377 12.909124 361 " " 70 -0.83400 -0.83400 "T3P " " O  " 8 0 FF2F2F "" "" 1 "" 4.156846 -3.6636691 3.4857416 <> <> 1694 1081 5 2 <> <> <> <> <>
    1695 42 19.085083 -4.9856524 13.162288 361 " " 21 0.41700 0.41700 "T3P " " H1 " 1 0 FFFFFF "" "" 1 "" 2.6999204 17.383554 2.06145 <> <> 1695 1082 5 0 <> <> <> <> <>
    1696 42 18.03694 -4.3835511 12.250824 361 " " 21 0.41700 0.41700 "T3P " " H2 " 1 0 FFFFFF "" "" 1 "" -11.21415 -9.8462143 0.074226968 <> <> 1696 1083 5 0 <> <> <> <> <>
    1697 16 10.616293 -6.8942485 21.017727 362 " " 70 -0.83400 -0.83400 "T3P " " O  " 8 0 FF2F2F "" "" 1 "" 4.1479211 6.7508373 2.9079573 <> <> 1697 1084 5 2 <> <> <> <> <>
    1698 42 10.195571 -7.7333689 20.830374 362 " " 21 0.41700 0.41700 "T3P " " H1 " 1 0 FFFFFF "" "" 1 "" 0.35254392 11.491419 -9.8013315 <> <> 1698 1085 5 0 <> <> <> <> <>
    1699 42 10.073708 -6.5010633 21.701275 362 " " 21 0.41700 0.41700 "T3P " " H2 " 1 0 FFFFFF "" "" 1 "" 4.1334257 0.24797001 6.6370025 <> <> 1699 1086 5 0 <> <> <> <> <>
    1700 16 -14.673717 -11.137556 6.9950356 363 " " 70 -0.83400 -0.83400 "T3P " " O  " 8 0 FF2F2F "" "" 1 "" 0.20265555 -4.9685273 -2.4336782 <> <> 1700 1087 5 2 <> <> <> <> <>
    1701 42 -13.751802 -11.017975 6.7669926 363 " " 21 0.41700 0.41700 "T3P " " H1 " 1 0 FFFFFF "" "" 1 "" 2.0604477 -0.87596023 7.2227077 <> <> 1701 1088 5 0 <> <> <> <> <>
    1702 42 -15.15164 -10.872992 6.2090168 363 " " 21 0.41700 0.41700 "T3P " " H2 " 1 0 FFFFFF "" "" 1 "" 5.7088695 31.35358 6.443985 <> <> 1702 1089 5 0 <> <> <> <> <>
    1703 16 -18.825739 12.490029 -21.82736 364 " " 70 -0.83400 -0.83400 "T3P " " O  " 8 0 FF2F2F "" "" 1 "" -1.7296987 -0.059563711 -2.2188106 <> <> 1703 1090 5 2 <> <> <> <> <>
    1704 42 -18.242445 12.009752 -22.415016 364 " " 21 0.41700 0.41700 "T3P " " H1 " 1 0 FFFFFF "" "" 1 "" 6.6271148 -5.7686062 10.741813 <> <> 1704 1091 5 0 <> <> <> <> <>
    1705 42 -18.82382 13.385249 -22.166201 364 " " 21 0.41700 0.41700 "T3P " " H2 " 1 0 FFFFFF "" "" 1 "" 11.664524 -0.90475792 -4.3760648 <> <> 1705 1092 5 0 <> <> <> <> <>
    1706 16 5.999064 -16.574816 -17.860245 365 " " 70 -0.83400 -0.83400 "T3P " " O  " 8 0 FF2F2F "" "" 1 "" 0.45015687 -4.3738523 3.2362998 <> <> 1706 1093 5 2 <> <> <> <> <>
    1707 42 5.6348281 -17.454481 -17.761532 365 " " 21 0.41700 0.41700 "T3P " " H1 " 1 0 FFFFFF "" "" 1 "" 14.414659 -12.808093 -20.396969 <> <> 1707 1094 5 0 <> <> <> <> <>
    1708 42 6.8121362 -16.593695 -17.355482 365 " " 21 0.41700 0.41700 "T3P " " H2 " 1 0 FFFFFF "" "" 1 "" -10.21261 1.5206276 20.632362 <> <> 1708 1095 5 0 <> <> <> <> <>
    1709 16 -1.7145464 -1.9072871 13.296762 366 " " 70 -0.83400 -0.83400 "T3P " " O  " 8 0 FF2F2F "" "" 1 "" -2.6422129 -1.5597832 0.86184949 <> <> 1709 1096 5 2 <> <> <> <> <>
    1710 42 -1.3460748 -2.7436838 13.012347 366 " " 21 0.41700 0.41700 "T3P " " H1 " 1 0 FFFFFF "" "" 1 "" -35.724224 -12.96771 -8.44907 <> <> 1710 1097 5 0 <> <> <> <> <>
    1711 42 -2.0790827 -2.0878677 14.163216 366 " " 21 0.41700 0.41700 "T3P " " H2 " 1 0 FFFFFF "" "" 1 "" 15.221449 10.159662 10.819959 <> <> 1711 1098 5 0 <> <> <> <> <>
    1712 16 17.632669 -5.8115702 15.42901 367 " " 70 -0.83400 -0.83400 "T3P " " O  " 8 0 FF2F2F "" "" 1 "" -5.3349953 -3.8220618 -3.5903032 <> <> 1712 1099 5 2 <> <> <> <> <>
    1713 42 18.338013 -6.4534316 15.346912 367 " " 21 0.41700 0.41700 "T3P " " H1 " 1 0 FFFFFF "" "" 1 "" -13.483426 -16.172001 22.958551 <> <> 1713 1100 5 0 <> <> <> <> <>
    1714 42 17.612335 -5.3675928 14.58125 367 " " 21 0.41700 0.41700 "T3P " " H2 " 1 0 FFFFFF "" "" 1 "" 19.790485 -18.501196 -11.880416 <> <> 1714 1101 5 0 <> <> <> <> <>
    1715 16 -6.9749308 1.1422144 21.317869 368 " " 70 -0.83400 -0.83400 "T3P " " O  " 8 0 FF2F2F "" "" 1 "" -4.0955453 2.2594337 2.0130749 <> <> 1715 1102 5 2 <> <> <> <> <>
    1716 42 -6.2581077 1.4849277 20.784073 368 " " 21 0.41700 0.41700 "T3P " " H1 " 1 0 FFFFFF "" "" 1 "" -14.694889 12.639636 -5.5561323 <> <> 1716 1103 5 0 <> <> <> <> <>
    1717 42 -6.5623035 0.90026575 22.14698 368 " " 21 0.41700 0.41700 "T3P " " H2 " 1 0 FFFFFF "" "" 1 "" 11.303413 -8.2699499 -8.7232409 <> <> 1717 1104 5 0 <> <> <> <> <>
    1718 16 -1.2822667 8.1023092 -23.537613 369 " " 70 -0.83400 -0.83400 "T3P " " O  " 8 0 FF2F2F "" "" 1 "" -0.048672356 -0.53373379 7.618959 <> <> 1718 1105 5 2 <> <> <> <> <>
    1719 42 -0.93644297 7.64256 -22.772585 369 " " 21 0.41700 0.41700 "T3P " " H1 " 1 0 FFFFFF "" "" 1 "" 4.5639334 16.528555 15.787561 <> <> 1719 1106 5 0 <> <> <> <> <>
    1720 42 -1.9911959 8.6444626 -23.191612 369 " " 21 0.41700 0.41700 "T3P " " H2 " 1 0 FFFFFF "" "" 1 "" -26.765224 -26.045145 -7.1469769 <> <> 1720 1107 5 0 <> <> <> <> <>
    1721 16 -8.9932871 1.7659384 -9.0870609 370 " " 70 -0.83400 -0.83400 "T3P " " O  " 8 0 FF2F2F "" "" 1 "" 1.6825105 -4.6966829 -6.6414013 <> <> 1721 1108 5 2 <> <> <> <> <>
    1722 42 -9.7680655 1.3016862 -9.4039507 370 " " 21 0.41700 0.41700 "T3P " " H1 " 1 0 FFFFFF "" "" 1 "" 1.3620124 0.25489604 -13.112019 <> <> 1722 1109 5 0 <> <> <> <> <>
    1723 42 -8.9125214 2.5224464 -9.6679277 370 " " 21 0.41700 0.41700 "T3P " " H2 " 1 0 FFFFFF "" "" 1 "" 14.478997 -8.1172132 -9.3169651 <> <> 1723 1110 5 0 <> <> <> <> <>
    1724 16 -8.5196657 11.62363 -12.617181 371 " " 70 -0.83400 -0.83400 "T3P " " O  " 8 0 FF2F2F "" "" 1 "" -4.5162435 -0.80816782 0.28546602 <> <> 1724 1111 5 2 <> <> <> <> <>
    1725 42 -8.5266447 10.772091 -13.054296 371 " " 21 0.41700 0.41700 "T3P " " H1 " 1 0 FFFFFF "" "" 1 "" 4.0402889 -1.9870864 2.4455712 <> <> 1725 1112 5 0 <> <> <> <> <>
    1726 42 -8.8560352 12.233302 -13.27398 371 " " 21 0.41700 0.41700 "T3P " " H2 " 1 0 FFFFFF "" "" 1 "" 10.603748 -2.1892626 -8.7400093 <> <> 1726 1113 5 0 <> <> <> <> <>
    1727 16 5.0260067 -6.6181817 23.544899 372 " " 70 -0.83400 -0.83400 "T3P " " O  " 8 0 FF2F2F "" "" 1 "" 5.0754142 4.8773003 -2.9574995 <> <> 1727 1114 5 2 <> <> <> <> <>
    1728 42 5.5848389 -7.2296185 23.065233 372 " " 21 0.41700 0.41700 "T3P " " H1 " 1 0 FFFFFF "" "" 1 "" 2.5535171 11.887934 -14.832133 <> <> 1728 1115 5 0 <> <> <> <> <>
    1729 42 4.5122986 -6.1798272 22.866531 372 " " 21 0.41700 0.41700 "T3P " " H2 " 1 0 FFFFFF "" "" 1 "" 4.8018332 18.087412 5.7859669 <> <> 1729 1116 5 0 <> <> <> <> <>
    1730 16 -9.5589495 -7.1236143 -8.1101503 373 " " 70 -0.83400 -0.83400 "T3P " " O  " 8 0 FF2F2F "" "" 1 "" 0.12568118 1.9272617 -1.1039625 <> <> 1730 1117 5 2 <> <> <> <> <>
    1731 42 -8.9493465 -6.45997 -7.7873535 373 " " 21 0.41700 0.41700 "T3P " " H1 " 1 0 FFFFFF "" "" 1 "" -2.3909376 18.153347 -29.710608 <> <> 1731 1118 5 0 <> <> <> <> <>
    1732 42 -10.334234 -6.6286998 -8.3751545 373 " " 21 0.41700 0.41700 "T3P " " H2 " 1 0 FFFFFF "" "" 1 "" -10.765143 -14.818509 -0.51612574 <> <> 1732 1119 5 0 <> <> <> <> <>
    1733 16 18.971222 4.7290516 -2.8044505 374 " " 70 -0.83400 -0.83400 "T3P " " O  " 8 0 FF2F2F "" "" 1 "" -2.7521513 -4.540874 6.9209766 <> <> 1733 1120 5 2 <> <> <> <> <>
    1734 42 19.201571 5.1974721 -3.606791 374 " " 21 0.41700 0.41700 "T3P " " H1 " 1 0 FFFFFF "" "" 1 "" 18.100672 -11.886431 8.6192589 <> <> 1734 1121 5 0 <> <> <> <> <>
    1735 42 19.061266 3.8037798 -3.0324824 374 " " 21 0.41700 0.41700 "T3P " " H2 " 1 0 FFFFFF "" "" 1 "" -14.71594 -7.0439525 12.353436 <> <> 1735 1122 5 0 <> <> <> <> <>
    1736 16 14.122254 -12.174309 21.607197 375 " " 70 -0.83400 -0.83400 "T3P " " O  " 8 0 FF2F2F "" "" 1 "" -2.4805965 -1.415879 -3.0288358 <> <> 1736 1123 5 2 <> <> <> <> <>
    1737 42 14.31601 -11.728839 20.782427 375 " " 21 0.41700 0.41700 "T3P " " H1 " 1 0 FFFFFF "" "" 1 "" -3.7303948 -1.6392359 -3.4431014 <> <> 1737 1124 5 0 <> <> <> <> <>
    1738 42 14.926893 -12.647431 21.819208 375 " " 21 0.41700 0.41700 "T3P " " H2 " 1 0 FFFFFF "" "" 1 "" 0.22591609 4.3247118 -0.4901076 <> <> 1738 1125 5 0 <> <> <> <> <>
    1739 16 19.891224 16.657354 -2.2413886 376 " " 70 -0.83400 -0.83400 "T3P " " O  " 8 0 FF2F2F "" "" 1 "" -3.7633851 0.32306617 -4.0906711 <> <> 1739 1126 5 2 <> <> <> <> <>
    1740 42 20.412708 17.356958 -2.6348858 376 " " 21 0.41700 0.41700 "T3P " " H1 " 1 0 FFFFFF "" "" 1 "" -5.4599881 7.0214429 5.5700297 <> <> 1740 1127 5 0 <> <> <> <> <>
    1741 42 20.483389 16.239178 -1.6163317 376 " " 21 0.41700 0.41700 "T3P " " H2 " 1 0 FFFFFF "" "" 1 "" -6.0278311 -0.15287383 -2.2638085 <> <> 1741 1128 5 0 <> <> <> <> <>
    1742 16 -17.563934 18.599482 -15.007136 377 " " 70 -0.83400 -0.83400 "T3P " " O  " 8 0 FF2F2F "" "" 1 "" 7.4883289 3.3912072 4.5560021 <> <> 1742 1129 5 2 <> <> <> <> <>
    1743 42 -16.86235 18.283941 -15.576745 377 " " 21 0.41700 0.41700 "T3P " " H1 " 1 0 FFFFFF "" "" 1 "" -3.2370977 -7.4242916 -2.6631486 <> <> 1743 1130 5 0 <> <> <> <> <>
    1744 42 -17.975679 17.803762 -14.670201 377 " " 21 0.41700 0.41700 "T3P " " H2 " 1 0 FFFFFF "" "" 1 "" -24.697987 9.6611252 -19.969332 <> <> 1744 1131 5 0 <> <> <> <> <>
    1745 16 -18.740551 -2.0105674 -7.5111775 378 " " 70 -0.83400 -0.83400 "T3P " " O  " 8 0 FF2F2F "" "" 1 "" -1.5386407 -3.4188864 -3.8426847 <> <> 1745 1132 5 2 <> <> <> <> <>
    1746 42 -18.496719 -1.3966829 -6.8184104 378 " " 21 0.41700 0.41700 "T3P " " H1 " 1 0 FFFFFF "" "" 1 "" 21.828651 -24.237999 6.3812408 <> <> 1746 1133 5 0 <> <> <> <> <>
    1747 42 -19.622278 -2.2996824 -7.2762351 378 " " 21 0.41700 0.41700 "T3P " " H2 " 1 0 FFFFFF "" "" 1 "" 0.18691161 1.5426359 8.7386417 <> <> 1747 1134 5 0 <> <> <> <> <>
    1748 16 19.363167 -17.49206 0.087311074 379 " " 70 -0.83400 -0.83400 "T3P " " O  " 8 0 FF2F2F "" "" 1 "" -8.5481205 -0.87485653 -2.3491108 <> <> 1748 1135 5 2 <> <> <> <> <>
    1749 42 19.141907 -16.84985 0.76173043 379 " " 21 0.41700 0.41700 "T3P " " H1 " 1 0 FFFFFF "" "" 1 "" 16.374634 -10.492841 14.986055 <> <> 1749 1136 5 0 <> <> <> <> <>
    1750 42 18.890959 -18.283621 0.34553203 379 " " 21 0.41700 0.41700 "T3P " " H2 " 1 0 FFFFFF "" "" 1 "" -24.315096 4.8958359 -13.492585 <> <> 1750 1137 5 0 <> <> <> <> <>
    1751 16 -16.200064 -2.3538866 11.326504 380 " " 70 -0.83400 -0.83400 "T3P " " O  " 8 0 FF2F2F "" "" 1 "" 1.1808738 1.3254411 -0.99731392 <> <> 1751 1138 5 2 <> <> <> <> <>
    1752 42 -16.940937 -2.8136165 10.931551 380 " " 21 0.41700 0.41700 "T3P " " H1 " 1 0 FFFFFF "" "" 1 "" 6.3996038 12.597943 -23.908192 <> <> 1752 1139 5 0 <> <> <> <> <>
    1753 42 -16.503429 -1.4515996 11.426931 380 " " 21 0.41700 0.41700 "T3P " " H2 " 1 0 FFFFFF "" "" 1 "" 13.684555 7.1188626 -15.277815 <> <> 1753 1140 5 0 <> <> <> <> <>
    1754 16 -5.3446989 -6.600965 -15.908664 381 " " 70 -0.83400 -0.83400 "T3P " " O  " 8 0 FF2F2F "" "" 1 "" 0.10576441 7.0451794 -1.6188647 <> <> 1754 1141 5 2 <> <> <> <> <>
    1755 42 -4.695714 -7.0563035 -15.372274 381 " " 21 0.41700 0.41700 "T3P " " H1 " 1 0 FFFFFF "" "" 1 "" -15.971829 -1.1690406 10.860603 <> <> 1755 1142 5 0 <> <> <> <> <>
    1756 42 -4.9358015 -6.5297527 -16.771198 381 " " 21 0.41700 0.41700 "T3P " " H2 " 1 0 FFFFFF "" "" 1 "" 8.4613276 -18.19636 0.25813124 <> <> 1756 1143 5 0 <> <> <> <> <>
    1757 16 -17.762104 -19.30085 -17.348335 382 " " 70 -0.83400 -0.83400 "T3P " " O  " 8 0 FF2F2F "" "" 1 "" 0.58164829 6.9729185 0.61866283 <> <> 1757 1144 5 2 <> <> <> <> <>
    1758 42 -18.089516 -18.680859 -17.999979 382 " " 21 0.41700 0.41700 "T3P " " H1 " 1 0 FFFFFF "" "" 1 "" -6.7447205 16.313118 13.186337 <> <> 1758 1145 5 0 <> <> <> <> <>
    1759 42 -18.550606 -19.686687 -16.96673 382 " " 21 0.41700 0.41700 "T3P " " H2 " 1 0 FFFFFF "" "" 1 "" 5.1446261 -10.233934 -7.3506112 <> <> 1759 1146 5 0 <> <> <> <> <>
    1760 16 -16.599329 -0.0035819465 14.54657 383 " " 70 -0.83400 -0.83400 "T3P " " O  " 8 0 FF2F2F "" "" 1 "" 1.5486966 3.9249067 2.2126329 <> <> 1760 1147 5 2 <> <> <> <> <>
    1761 42 -15.662915 -0.14433451 14.406737 383 " " 21 0.41700 0.41700 "T3P " " H1 " 1 0 FFFFFF "" "" 1 "" 1.197337 8.0084019 -4.2506218 <> <> 1761 1148 5 0 <> <> <> <> <>
    1762 42 -16.736858 -0.20586741 15.471987 383 " " 21 0.41700 0.41700 "T3P " " H2 " 1 0 FFFFFF "" "" 1 "" 7.0380745 -6.1888614 0.81768137 <> <> 1762 1149 5 0 <> <> <> <> <>
    1763 16 -16.87587 -6.5688581 11.010658 384 " " 70 -0.83400 -0.83400 "T3P " " O  " 8 0 FF2F2F "" "" 1 "" -0.16898537 -2.0876722 -3.177 <> <> 1763 1150 5 2 <> <> <> <> <>
    1764 42 -17.032574 -7.3157449 11.588449 384 " " 21 0.41700 0.41700 "T3P " " H1 " 1 0 FFFFFF "" "" 1 "" -2.9624717 -0.92034149 -2.4257045 <> <> 1764 1151 5 0 <> <> <> <> <>
    1765 42 -17.329885 -6.7941961 10.198665 384 " " 21 0.41700 0.41700 "T3P " " H2 " 1 0 FFFFFF "" "" 1 "" 8.5784321 -6.2779427 -6.9051585 <> <> 1765 1152 5 0 <> <> <> <> <>
    1766 16 10.39831 -4.7475767 8.591917 385 " " 70 -0.83400 -0.83400 "T3P " " O  " 8 0 FF2F2F "" "" 1 "" -0.64068091 -8.2077351 -4.8220739 <> <> 1766 1153 5 2 <> <> <> <> <>
    1767 42 10.957533 -3.9730377 8.6518393 385 " " 21 0.41700 0.41700 "T3P " " H1 " 1 0 FFFFFF "" "" 1 "" -28.356979 9.226881 28.484701 <> <> 1767 1154 5 0 <> <> <> <> <>
    1768 42 9.8119068 -4.5639911 7.8579798 385 " " 21 0.41700 0.41700 "T3P " " H2 " 1 0 FFFFFF "" "" 1 "" -7.8348408 2.7736461 3.6727996 <> <> 1768 1155 5 0 <> <> <> <> <>
    1769 16 19.59269 6.8477559 10.744106 386 " " 70 -0.83400 -0.83400 "T3P " " O  " 8 0 FF2F2F "" "" 1 "" 1.7420541 -1.6677753 0.14773373 <> <> 1769 1156 5 2 <> <> <> <> <>
    1770 42 18.738729 7.2198129 10.964454 386 " " 21 0.41700 0.41700 "T3P " " H1 " 1 0 FFFFFF "" "" 1 "" 2.0441806 -11.062051 17.180969 <> <> 1770 1157 5 0 <> <> <> <> <>
    1771 42 20.208189 7.5705237 10.866566 386 " " 21 0.41700 0.41700 "T3P " " H2 " 1 0 FFFFFF "" "" 1 "" -0.5982812 -1.5897511 11.45 <> <> 1771 1158 5 0 <> <> <> <> <>
    1772 16 6.2181253 16.338978 10.212435 387 " " 70 -0.83400 -0.83400 "T3P " " O  " 8 0 FF2F2F "" "" 1 "" -1.7491763 6.7040162 -3.5698438 <> <> 1772 1159 5 2 <> <> <> <> <>
    1773 42 7.1268883 16.266161 10.504112 387 " " 21 0.41700 0.41700 "T3P " " H1 " 1 0 FFFFFF "" "" 1 "" -6.9142261 -11.276667 8.0337362 <> <> 1773 1160 5 0 <> <> <> <> <>
    1774 42 5.7731767 16.797007 10.925501 387 " " 21 0.41700 0.41700 "T3P " " H2 " 1 0 FFFFFF "" "" 1 "" -3.5604339 8.091423 -5.591218 <> <> 1774 1161 5 0 <> <> <> <> <>
    1775 16 5.0986967 -18.348818 -12.161579 388 " " 70 -0.83400 -0.83400 "T3P " " O  " 8 0 FF2F2F "" "" 1 "" -2.3633091 -1.1284121 0.025583487 <> <> 1775 1162 5 2 <> <> <> <> <>
    1776 42 5.0837617 -18.895218 -11.375797 388 " " 21 0.41700 0.41700 "T3P " " H1 " 1 0 FFFFFF "" "" 1 "" 31.991095 10.339101 8.6525221 <> <> 1776 1163 5 0 <> <> <> <> <>
    1777 42 5.5888219 -18.863674 -12.802617 388 " " 21 0.41700 0.41700 "T3P " " H2 " 1 0 FFFFFF "" "" 1 "" -24.740545 -7.6729908 -11.827332 <> <> 1777 1164 5 0 <> <> <> <> <>
    1778 16 -14.018626 19.230457 -14.754706 389 " " 70 -0.83400 -0.83400 "T3P " " O  " 8 0 FF2F2F "" "" 1 "" 2.8193107 -5.6756015 2.5811648 <> <> 1778 1165 5 2 <> <> <> <> <>
    1779 42 -14.723864 19.658871 -14.26959 389 " " 21 0.41700 0.41700 "T3P " " H1 " 1 0 FFFFFF "" "" 1 "" 4.0427952 4.8475814 -4.933382 <> <> 1779 1166 5 0 <> <> <> <> <>
    1780 42 -14.4052 19.020542 -15.604838 389 " " 21 0.41700 0.41700 "T3P " " H2 " 1 0 FFFFFF "" "" 1 "" 8.7458868 0.09363807 -1.5383072 <> <> 1780 1167 5 0 <> <> <> <> <>
    1781 16 -15.604922 13.574695 2.6111398 390 " " 70 -0.83400 -0.83400 "T3P " " O  " 8 0 FF2F2F "" "" 1 "" -1.537501 -0.65370518 1.5329797 <> <> 1781 1168 5 2 <> <> <> <> <>
    1782 42 -16.079258 14.406021 2.6224787 390 " " 21 0.41700 0.41700 "T3P " " H1 " 1 0 FFFFFF "" "" 1 "" 11.017943 6.6562772 -9.1757107 <> <> 1782 1169 5 0 <> <> <> <> <>
    1783 42 -16.290312 12.907886 2.5682435 390 " " 21 0.41700 0.41700 "T3P " " H2 " 1 0 FFFFFF "" "" 1 "" -10.507421 10.246694 -24.590542 <> <> 1783 1170 5 0 <> <> <> <> <>
    1784 16 -11.970792 6.3360806 23.25441 391 " " 70 -0.83400 -0.83400 "T3P " " O  " 8 0 FF2F2F "" "" 1 "" 3.174227 -0.86468285 1.00677 <> <> 1784 1171 5 2 <> <> <> <> <>
    1785 42 -11.113482 6.0392537 23.559603 391 " " 21 0.41700 0.41700 "T3P " " H1 " 1 0 FFFFFF "" "" 1 "" 5.3641629 6.5395827 2.0563467 <> <> 1785 1172 5 0 <> <> <> <> <>
    1786 42 -12.256571 6.9654269 23.91659 391 " " 21 0.41700 0.41700 "T3P " " H2 " 1 0 FFFFFF "" "" 1 "" 4.0338645 8.6417685 -7.6573157 <> <> 1786 1173 5 0 <> <> <> <> <>
    1787 16 7.1359515 15.619919 -18.085222 392 " " 70 -0.83400 -0.83400 "T3P " " O  " 8 0 FF2F2F "" "" 1 "" 8.9330091 -3.1152604 -1.5208482 <> <> 1787 1174 5 2 <> <> <> <> <>
    1788 42 6.186739 15.496523 -18.084391 392 " " 21 0.41700 0.41700 "T3P " " H1 " 1 0 FFFFFF "" "" 1 "" 8.6999111 -1.3652931 -7.9462495 <> <> 1788 1175 5 0 <> <> <> <> <>
    1789 42 7.3192377 16.066067 -18.912025 392 " " 21 0.41700 0.41700 "T3P " " H2 " 1 0 FFFFFF "" "" 1 "" 19.434525 -34.964184 -16.378735 <> <> 1789 1176 5 0 <> <> <> <> <>
    1790 16 -1.9419553 11.400803 -9.1187859 393 " " 70 -0.83400 -0.83400 "T3P " " O  " 8 0 FF2F2F "" "" 1 "" 0.37036633 -6.8551836 -4.3408794 <> <> 1790 1177 5 2 <> <> <> <> <>
    1791 42 -2.2798753 10.561817 -8.8054981 393 " " 21 0.41700 0.41700 "T3P " " H1 " 1 0 FFFFFF "" "" 1 "" -1.4149601 -9.7502518 -14.019647 <> <> 1791 1178 5 0 <> <> <> <> <>
    1792 42 -1.498657 11.779524 -8.3596478 393 " " 21 0.41700 0.41700 "T3P " " H2 " 1 0 FFFFFF "" "" 1 "" -2.3508852 -14.710245 1.16699 <> <> 1792 1179 5 0 <> <> <> <> <>
    1793 16 15.512427 11.996559 -23.821663 394 " " 70 -0.83400 -0.83400 "T3P " " O  " 8 0 FF2F2F "" "" 1 "" 7.0774055 -4.003015 2.792886 <> <> 1793 1180 5 2 <> <> <> <> <>
    1794 42 14.994665 12.734833 -24.142775 394 " " 21 0.41700 0.41700 "T3P " " H1 " 1 0 FFFFFF "" "" 1 "" -0.38740188 -6.7701464 8.467205 <> <> 1794 1181 5 0 <> <> <> <> <>
    1795 42 15.056488 11.222219 -24.151423 394 " " 21 0.41700 0.41700 "T3P " " H2 " 1 0 FFFFFF "" "" 1 "" 5.459806 -6.5456886 11.000035 <> <> 1795 1182 5 0 <> <> <> <> <>
    1796 16 16.258263 -1.2896703 2.550323 395 " " 70 -0.83400 -0.83400 "T3P " " O  " 8 0 FF2F2F "" "" 1 "" -5.699738 1.982416 -2.9849288 <> <> 1796 1183 5 2 <> <> <> <> <>
    1797 42 17.194977 -1.2442974 2.7419996 395 " " 21 0.41700 0.41700 "T3P " " H1 " 1 0 FFFFFF "" "" 1 "" -7.5523319 13.842578 3.2609742 <> <> 1797 1184 5 0 <> <> <> <> <>
    1798 42 16.19713 -1.11954 1.6103505 395 " " 21 0.41700 0.41700 "T3P " " H2 " 1 0 FFFFFF "" "" 1 "" 0.79453385 -26.27384 -8.5215197 <> <> 1798 1185 5 0 <> <> <> <> <>
    1799 16 -4.8749604 4.6138134 -9.3615856 396 " " 70 -0.83400 -0.83400 "T3P " " O  " 8 0 FF2F2F "" "" 1 "" 1.865433 -9.7509203 3.5058162 <> <> 1799 1186 5 2 <> <> <> <> <>
    1800 42 -4.735796 5.4678388 -8.9523096 396 " " 21 0.41700 0.41700 "T3P " " H1 " 1 0 FFFFFF "" "" 1 "" -9.3978901 6.1133127 -25.767876 <> <> 1800 1187 5 0 <> <> <> <> <>
    1801 42 -5.4281211 4.1380448 -8.7419968 396 " " 21 0.41700 0.41700 "T3P " " H2 " 1 0 FFFFFF "" "" 1 "" 7.621911 4.4153428 19.523106 <> <> 1801 1188 5 0 <> <> <> <> <>
    1802 16 14.758436 -6.5363979 -15.562312 397 " " 70 -0.83400 -0.83400 "T3P " " O  " 8 0 FF2F2F "" "" 1 "" -0.99054778 2.6239064 -2.8247132 <> <> 1802 1189 5 2 <> <> <> <> <>
    1803 42 14.259405 -6.0192451 -14.93005 397 " " 21 0.41700 0.41700 "T3P " " H1 " 1 0 FFFFFF "" "" 1 "" -14.237453 -28.898121 12.502847 <> <> 1803 1190 5 0 <> <> <> <> <>
    1804 42 15.666965 -6.2656775 -15.429986 397 " " 21 0.41700 0.41700 "T3P " " H2 " 1 0 FFFFFF "" "" 1 "" -7.7641683 20.970234 6.1472597 <> <> 1804 1191 5 0 <> <> <> <> <>
    1805 16 -10.16032 -14.944734 14.90941 398 " " 70 -0.83400 -0.83400 "T3P " " O  " 8 0 FF2F2F "" "" 1 "" -3.9379108 11.850193 -8.9858093 <> <> 1805 1192 5 2 <> <> <> <> <>
    1806 42 -10.304383 -15.742809 15.417891 398 " " 21 0.41700 0.41700 "T3P " " H1 " 1 0 FFFFFF "" "" 1 "" -6.3674345 16.063965 -3.0605295 <> <> 1806 1193 5 0 <> <> <> <> <>
    1807 42 -9.3278875 -14.600745 15.233378 398 " " 21 0.41700 0.41700 "T3P " " H2 " 1 0 FFFFFF "" "" 1 "" -3.0153282 11.856448 -11.363014 <> <> 1807 1194 5 0 <> <> <> <> <>
    1808 16 9.9649706 -0.13040417 -15.746269 399 " " 70 -0.83400 -0.83400 "T3P " " O  " 8 0 FF2F2F "" "" 1 "" 0.22085565 -1.5793355 0.34334177 <> <> 1808 1195 5 2 <> <> <> <> <>
    1809 42 10.268895 0.75508785 -15.945683 399 " " 21 0.41700 0.41700 "T3P " " H1 " 1 0 FFFFFF "" "" 1 "" 6.4180579 -8.4193153 -20.584246 <> <> 1809 1196 5 0 <> <> <> <> <>
    1810 42 9.2316761 -0.0026076958 -15.144457 399 " " 21 0.41700 0.41700 "T3P " " H2 " 1 0 FFFFFF "" "" 1 "" 9.2165375 17.243759 7.3072782 <> <> 1810 1197 5 0 <> <> <> <> <>
    1811 16 -0.22416057 8.9939137 -5.6781702 400 " " 70 -0.83400 -0.83400 "T3P " " O  " 8 0 FF2F2F "" "" 1 "" -1.9008371 9.7373905 6.2955246 <> <> 1811 1198 5 2 <> <> <> <> <>
    1812 42 -0.29757059 8.2629204 -5.0645852 400 " " 21 0.41700 0.41700 "T3P " " H1 " 1 0 FFFFFF "" "" 1 "" 14.275455 7.920733 6.0665622 <> <> 1812 1199 5 0 <> <> <> <> <>
    1813 42 -0.031167068 9.751915 -5.12643 400 " " 21 0.41700 0.41700 "T3P " " H2 " 1 0 FFFFFF "" "" 1 "" 12.765899 8.0817175 3.4399118 <> <> 1813 1200 5 0 <> <> <> <> <>
    1814 16 -7.3173013 -10.545924 -20.265818 401 " " 70 -0.83400 -0.83400 "T3P " " O  " 8 0 FF2F2F "" "" 1 "" 4.5839887 1.1738464 4.9335685 <> <> 1814 1201 5 2 <> <> <> <> <>
    1815 42 -7.9716954 -10.843347 -19.633728 401 " " 21 0.41700 0.41700 "T3P " " H1 " 1 0 FFFFFF "" "" 1 "" 19.231392 -30.258265 5.3077521 <> <> 1815 1202 5 0 <> <> <> <> <>
    1816 42 -6.5777535 -10.260517 -19.729307 401 " " 21 0.41700 0.41700 "T3P " " H2 " 1 0 FFFFFF "" "" 1 "" 5.0491652 3.3082716 3.1569016 <> <> 1816 1203 5 0 <> <> <> <> <>
    1817 16 18.530828 -13.480745 8.482419 402 " " 70 -0.83400 -0.83400 "T3P " " O  " 8 0 FF2F2F "" "" 1 "" -2.9331331 -1.074406 2.9057612 <> <> 1817 1204 5 2 <> <> <> <> <>
    1818 42 19.140728 -14.06166 8.0276775 402 " " 21 0.41700 0.41700 "T3P " " H1 " 1 0 FFFFFF "" "" 1 "" -6.0653777 -1.1216063 -1.2348834 <> <> 1818 1205 5 0 <> <> <> <> <>
    1819 42 17.924063 -13.189546 7.8017812 402 " " 21 0.41700 0.41700 "T3P " " H2 " 1 0 FFFFFF "" "" 1 "" -3.0523276 4.8369646 5.5410953 <> <> 1819 1206 5 0 <> <> <> <> <>
    1820 16 -11.300075 -12.983959 -0.58678496 403 " " 70 -0.83400 -0.83400 "T3P " " O  " 8 0 FF2F2F "" "" 1 "" -0.86759657 2.5882843 0.65358752 <> <> 1820 1207 5 2 <> <> <> <> <>
    1821 42 -11.259125 -13.606283 0.1393467 403 " " 21 0.41700 0.41700 "T3P " " H1 " 1 0 FFFFFF "" "" 1 "" 10.102705 0.31663793 -1.9119482 <> <> 1821 1208 5 0 <> <> <> <> <>
    1822 42 -10.414556 -12.980605 -0.95020294 403 " " 21 0.41700 0.41700 "T3P " " H2 " 1 0 FFFFFF "" "" 1 "" -0.63919944 20.541822 1.3757278 <> <> 1822 1209 5 0 <> <> <> <> <>
    1823 16 -7.6752887 -5.1039152 -16.139587 404 " " 70 -0.83400 -0.83400 "T3P " " O  " 8 0 FF2F2F "" "" 1 "" 0.3490774 1.8325953 5.0025306 <> <> 1823 1210 5 2 <> <> <> <> <>
    1824 42 -8.1126051 -5.5882292 -16.839895 404 " " 21 0.41700 0.41700 "T3P " " H1 " 1 0 FFFFFF "" "" 1 "" 4.7180371 10.830758 -3.9486103 <> <> 1824 1211 5 0 <> <> <> <> <>
    1825 42 -6.8524809 -5.5729756 -16.000992 404 " " 21 0.41700 0.41700 "T3P " " H2 " 1 0 FFFFFF "" "" 1 "" -0.087167703 0.61017394 3.4551308 <> <> 1825 1212 5 0 <> <> <> <> <>
    1826 16 -9.4676094 13.765556 7.634757 405 " " 70 -0.83400 -0.83400 "T3P " " O  " 8 0 FF2F2F "" "" 1 "" -5.3290043 4.6034317 -1.9916338 <> <> 1826 1213 5 2 <> <> <> <> <>
    1827 42 -8.8523054 13.347006 7.0327129 405 " " 21 0.41700 0.41700 "T3P " " H1 " 1 0 FFFFFF "" "" 1 "" 12.913396 9.8490391 13.005668 <> <> 1827 1214 5 0 <> <> <> <> <>
    1828 42 -9.1807899 14.677881 7.6751881 405 " " 21 0.41700 0.41700 "T3P " " H2 " 1 0 FFFFFF "" "" 1 "" 9.8683138 -1.8433714 35.669453 <> <> 1828 1215 5 0 <> <> <> <> <>
    1829 16 -1.5721242 -11.514659 10.187257 406 " " 70 -0.83400 -0.83400 "T3P " " O  " 8 0 FF2F2F "" "" 1 "" -1.8635068 -5.3767266 1.2536167 <> <> 1829 1216 5 2 <> <> <> <> <>
    1830 42 -0.61894339 -11.505391 10.100101 406 " " 21 0.41700 0.41700 "T3P " " H1 " 1 0 FFFFFF "" "" 1 "" -3.0433056 -1.9561472 -11.285643 <> <> 1830 1217 5 0 <> <> <> <> <>
    1831 42 -1.771438 -10.748015 10.724621 406 " " 21 0.41700 0.41700 "T3P " " H2 " 1 0 FFFFFF "" "" 1 "" 0.77065724 5.5131636 -13.305674 <> <> 1831 1218 5 0 <> <> <> <> <>
    1832 16 3.2840853 -11.875916 15.026945 407 " " 70 -0.83400 -0.83400 "T3P " " O  " 8 0 FF2F2F "" "" 1 "" -7.428329 1.613063 0.091095246 <> <> 1832 1219 5 2 <> <> <> <> <>
    1833 42 3.5426185 -11.271585 15.722772 407 " " 21 0.41700 0.41700 "T3P " " H1 " 1 0 FFFFFF "" "" 1 "" -5.8961911 -9.3161449 9.0139513 <> <> 1833 1220 5 0 <> <> <> <> <>
    1834 42 3.6049907 -11.467541 14.222901 407 " " 21 0.41700 0.41700 "T3P " " H2 " 1 0 FFFFFF "" "" 1 "" 6.8373561 5.2632341 7.6386337 <> <> 1834 1221 5 0 <> <> <> <> <>
    1835 16 -17.487597 19.615122 -10.549116 408 " " 70 -0.83400 -0.83400 "T3P " " O  " 8 0 FF2F2F "" "" 1 "" -1.2134359 -11.190052 1.9976106 <> <> 1835 1222 5 2 <> <> <> <> <>
    1836 42 -17.410833 20.356527 -11.149665 408 " " 21 0.41700 0.41700 "T3P " " H1 " 1 0 FFFFFF "" "" 1 "" -21.770782 -6.0514345 5.7137904 <> <> 1836 1223 5 0 <> <> <> <> <>
    1837 42 -16.648705 19.591312 -10.088768 408 " " 21 0.41700 0.41700 "T3P " " H2 " 1 0 FFFFFF "" "" 1 "" -5.977344 18.705561 12.22494 <> <> 1837 1224 5 0 <> <> <> <> <>
    1838 16 -2.272186 -17.366367 -19.040119 409 " " 70 -0.83400 -0.83400 "T3P " " O  " 8 0 FF2F2F "" "" 1 "" -2.7654684 -3.8365846 -3.9234858 <> <> 1838 1225 5 2 <> <> <> <> <>
    1839 42 -2.3907869 -16.51018 -19.451353 409 " " 21 0.41700 0.41700 "T3P " " H1 " 1 0 FFFFFF "" "" 1 "" 21.642105 6.13482 9.7977314 <> <> 1839 1226 5 0 <> <> <> <> <>
    1840 42 -2.4323382 -17.209856 -18.109476 409 " " 21 0.41700 0.41700 "T3P " " H2 " 1 0 FFFFFF "" "" 1 "" -20.90307 -18.810408 -4.5265694 <> <> 1840 1227 5 0 <> <> <> <> <>
    1841 16 6.8778238 18.384697 15.199275 410 " " 70 -0.83400 -0.83400 "T3P " " O  " 8 0 FF2F2F "" "" 1 "" -0.17412388 1.8389251 0.50349981 <> <> 1841 1228 5 2 <> <> <> <> <>
    1842 42 6.997035 18.460814 16.145967 410 " " 21 0.41700 0.41700 "T3P " " H1 " 1 0 FFFFFF "" "" 1 "" 11.72458 -2.3450072 -0.65842825 <> <> 1842 1229 5 0 <> <> <> <> <>
    1843 42 7.4881763 19.02207 14.828519 410 " " 21 0.41700 0.41700 "T3P " " H2 " 1 0 FFFFFF "" "" 1 "" 4.1325145 -5.352726 -4.7700739 <> <> 1843 1230 5 0 <> <> <> <> <>
    1844 16 11.637833 9.9774952 -8.515852 411 " " 70 -0.83400 -0.83400 "T3P " " O  " 8 0 FF2F2F "" "" 1 "" 9.5190439 0.73652714 -6.5648518 <> <> 1844 1231 5 2 <> <> <> <> <>
    1845 42 10.830437 9.5129519 -8.295517 411 " " 21 0.41700 0.41700 "T3P " " H1 " 1 0 FFFFFF "" "" 1 "" 17.422104 -5.6469908 8.9364433 <> <> 1845 1232 5 0 <> <> <> <> <>
    1846 42 12.035568 10.182102 -7.6695762 411 " " 21 0.41700 0.41700 "T3P " " H2 " 1 0 FFFFFF "" "" 1 "" 15.920295 18.357254 -13.833647 <> <> 1846 1233 5 0 <> <> <> <> <>
    1847 16 -17.915916 0.05648715 -1.0693543 412 " " 70 -0.83400 -0.83400 "T3P " " O  " 8 0 FF2F2F "" "" 1 "" 0.94727802 4.3563581 -4.2945523 <> <> 1847 1234 5 2 <> <> <> <> <>
    1848 42 -18.101463 0.98876262 -0.95681924 412 " " 21 0.41700 0.41700 "T3P " " H1 " 1 0 FFFFFF "" "" 1 "" 16.109074 6.409173 3.6978607 <> <> 1848 1235 5 0 <> <> <> <> <>
    1849 42 -18.241005 -0.35149607 -0.26679444 412 " " 21 0.41700 0.41700 "T3P " " H2 " 1 0 FFFFFF "" "" 1 "" -13.71317 1.6277988 -11.620051 <> <> 1849 1236 5 0 <> <> <> <> <>
    1850 16 8.8362017 -12.024851 7.3401408 413 " " 70 -0.83400 -0.83400 "T3P " " O  " 8 0 FF2F2F "" "" 1 "" -0.33290398 4.5744176 -5.490592 <> <> 1850 1237 5 2 <> <> <> <> <>
    1851 42 8.2136431 -11.546 7.8872795 413 " " 21 0.41700 0.41700 "T3P " " H1 " 1 0 FFFFFF "" "" 1 "" -18.832916 -3.3286853 -19.623898 <> <> 1851 1238 5 0 <> <> <> <> <>
    1852 42 8.7046413 -12.943516 7.5746098 413 " " 21 0.41700 0.41700 "T3P " " H2 " 1 0 FFFFFF "" "" 1 "" 13.079211 3.7553196 -1.1742351 <> <> 1852 1239 5 0 <> <> <> <> <>
    1853 16 -15.640034 -9.3777781 -0.85743022 414 " " 70 -0.83400 -0.83400 "T3P " " O  " 8 0 FF2F2F "" "" 1 "" 0.71250242 -0.10212152 -0.51693171 <> <> 1853 1240 5 2 <> <> <> <> <>
    1854 42 -14.802878 -9.8261948 -0.7377246 414 " " 21 0.41700 0.41700 "T3P " " H1 " 1 0 FFFFFF "" "" 1 "" -3.653024 -5.6296301 9.3067589 <> <> 1854 1241 5 0 <> <> <> <> <>
    1855 42 -15.873243 -9.5446653 -1.7706603 414 " " 21 0.41700 0.41700 "T3P " " H2 " 1 0 FFFFFF "" "" 1 "" 18.58604 15.602472 -7.9511709 <> <> 1855 1242 5 0 <> <> <> <> <>
    1856 16 -15.781874 -3.4289551 4.7541208 415 " " 70 -0.83400 -0.83400 "T3P " " O  " 8 0 FF2F2F "" "" 1 "" -5.9806714 1.6973346 -0.99812061 <> <> 1856 1243 5 2 <> <> <> <> <>
    1857 42 -15.814463 -3.0577025 5.635788 415 " " 21 0.41700 0.41700 "T3P " " H1 " 1 0 FFFFFF "" "" 1 "" -0.67063993 7.1276569 -3.0884159 <> <> 1857 1244 5 0 <> <> <> <> <>
    1858 42 -16.123524 -4.3173943 4.8550453 415 " " 21 0.41700 0.41700 "T3P " " H2 " 1 0 FFFFFF "" "" 1 "" 16.276712 -5.5395918 10.640839 <> <> 1858 1245 5 0 <> <> <> <> <>
    1859 16 -7.6715298 10.322486 -4.6529131 416 " " 70 -0.83400 -0.83400 "T3P " " O  " 8 0 FF2F2F "" "" 1 "" -3.8557291 3.3021817 -3.4431779 <> <> 1859 1246 5 2 <> <> <> <> <>
    1860 42 -6.901607 10.302318 -4.0845394 416 " " 21 0.41700 0.41700 "T3P " " H1 " 1 0 FFFFFF "" "" 1 "" -15.663302 -0.16052891 12.428529 <> <> 1860 1247 5 0 <> <> <> <> <>
    1861 42 -7.5052147 11.046384 -5.2566833 416 " " 21 0.41700 0.41700 "T3P " " H2 " 1 0 FFFFFF "" "" 1 "" 6.7485027 9.6967573 7.1448355 <> <> 1861 1248 5 0 <> <> <> <> <>
    1862 16 -19.376381 9.1633844 -21.255909 417 " " 70 -0.83400 -0.83400 "T3P " " O  " 8 0 FF2F2F "" "" 1 "" -6.3441195 3.3909376 -5.0823903 <> <> 1862 1249 5 2 <> <> <> <> <>
    1863 42 -20.005413 9.7093821 -20.784281 417 " " 21 0.41700 0.41700 "T3P " " H1 " 1 0 FFFFFF "" "" 1 "" -1.2386198 -2.0438616 8.0187902 <> <> 1863 1250 5 0 <> <> <> <> <>
    1864 42 -18.537483 9.342104 -20.831003 417 " " 21 0.41700 0.41700 "T3P " " H2 " 1 0 FFFFFF "" "" 1 "" 0.96326464 10.647036 -22.561489 <> <> 1864 1251 5 0 <> <> <> <> <>
    1865 16 4.6538143 17.447006 19.409519 418 " " 70 -0.83400 -0.83400 "T3P " " O  " 8 0 FF2F2F "" "" 1 "" 2.8049974 6.1330214 0.35054144 <> <> 1865 1252 5 2 <> <> <> <> <>
    1866 42 5.5676575 17.559952 19.148052 418 " " 21 0.41700 0.41700 "T3P " " H1 " 1 0 FFFFFF "" "" 1 "" 8.4320288 9.3875465 21.423298 <> <> 1866 1253 5 0 <> <> <> <> <>
    1867 42 4.3735542 18.319654 19.685511 418 " " 21 0.41700 0.41700 "T3P " " H2 " 1 0 FFFFFF "" "" 1 "" -7.2851787 5.5613723 -8.0882788 <> <> 1867 1254 5 0 <> <> <> <> <>
    1868 16 -14.907885 2.0833454 -20.611204 419 " " 70 -0.83400 -0.83400 "T3P " " O  " 8 0 FF2F2F "" "" 1 "" 7.7527499 2.2534168 3.922857 <> <> 1868 1255 5 2 <> <> <> <> <>
    1869 42 -15.056923 2.9696565 -20.281862 419 " " 21 0.41700 0.41700 "T3P " " H1 " 1 0 FFFFFF "" "" 1 "" -0.022418458 10.644439 -22.177368 <> <> 1869 1256 5 0 <> <> <> <> <>
    1870 42 -14.811765 2.1919088 -21.557362 419 " " 21 0.41700 0.41700 "T3P " " H2 " 1 0 FFFFFF "" "" 1 "" -30.938475 -29.485876 -3.6495154 <> <> 1870 1257 5 0 <> <> <> <> <>
    1871 16 -7.1534572 -13.65469 4.1159468 420 " " 70 -0.83400 -0.83400 "T3P " " O  " 8 0 FF2F2F "" "" 1 "" 5.9262376 -5.6988769 -0.13258229 <> <> 1871 1258 5 2 <> <> <> <> <>
    1872 42 -7.1859884 -12.774059 3.7422349 420 " " 21 0.41700 0.41700 "T3P " " H1 " 1 0 FFFFFF "" "" 1 "" 10.79631 3.8649969 21.980249 <> <> 1872 1259 5 0 <> <> <> <> <>
    1873 42 -7.7438378 -14.170437 3.5666833 420 " " 21 0.41700 0.41700 "T3P " " H2 " 1 0 FFFFFF "" "" 1 "" -1.3269266 12.677228 -9.5914545 <> <> 1873 1260 5 0 <> <> <> <> <>
    1874 16 6.8043566 3.836473 -20.006245 421 " " 70 -0.83400 -0.83400 "T3P " " O  " 8 0 FF2F2F "" "" 1 "" 5.724515 -5.3804097 2.7940345 <> <> 1874 1261 5 2 <> <> <> <> <>
    1875 42 7.2175131 3.2497997 -20.639767 421 " " 21 0.41700 0.41700 "T3P " " H1 " 1 0 FFFFFF "" "" 1 "" -3.412071 -3.9994164 -4.4433656 <> <> 1875 1262 5 0 <> <> <> <> <>
    1876 42 6.4407263 3.2528727 -19.340347 421 " " 21 0.41700 0.41700 "T3P " " H2 " 1 0 FFFFFF "" "" 1 "" -0.37541804 -7.7562394 -2.6191776 <> <> 1876 1263 5 0 <> <> <> <> <>
    1877 16 -12.816414 -20.20767 -5.2836452 422 " " 70 -0.83400 -0.83400 "T3P " " O  " 8 0 FF2F2F "" "" 1 "" -3.7358494 1.188814 4.116981 <> <> 1877 1264 5 2 <> <> <> <> <>
    1878 42 -12.206595 -20.209948 -4.5458455 422 " " 21 0.41700 0.41700 "T3P " " H1 " 1 0 FFFFFF "" "" 1 "" 15.137927 -14.827896 -11.532337 <> <> 1878 1265 5 0 <> <> <> <> <>
    1879 42 -12.464322 -19.550516 -5.883986 422 " " 21 0.41700 0.41700 "T3P " " H2 " 1 0 FFFFFF "" "" 1 "" -3.1481986 -6.4196529 -3.8668649 <> <> 1879 1266 5 0 <> <> <> <> <>
    1880 16 -18.703049 -5.6824598 6.809854 423 " " 70 -0.83400 -0.83400 "T3P " " O  " 8 0 FF2F2F "" "" 1 "" 1.090034 -1.7331923 2.6431947 <> <> 1880 1267 5 2 <> <> <> <> <>
    1881 42 -19.374334 -6.0088825 6.2106333 423 " " 21 0.41700 0.41700 "T3P " " H1 " 1 0 FFFFFF "" "" 1 "" -4.6269965 -8.832736 12.91531 <> <> 1881 1268 5 0 <> <> <> <> <>
    1882 42 -17.887262 -5.7442207 6.3129554 423 " " 21 0.41700 0.41700 "T3P " " H2 " 1 0 FFFFFF "" "" 1 "" -3.6540263 -7.5994015 -4.416254 <> <> 1882 1269 5 0 <> <> <> <> <>
    1883 16 15.230402 2.6445041 18.338017 424 " " 70 -0.83400 -0.83400 "T3P " " O  " 8 0 FF2F2F "" "" 1 "" -1.7087111 1.8415403 2.6962132 <> <> 1883 1270 5 2 <> <> <> <> <>
    1884 42 14.299973 2.8118329 18.488148 424 " " 21 0.41700 0.41700 "T3P " " H1 " 1 0 FFFFFF "" "" 1 "" -2.6542177 20.078964 -23.490032 <> <> 1884 1271 5 0 <> <> <> <> <>
    1885 42 15.246925 1.9904232 17.639343 424 " " 21 0.41700 0.41700 "T3P " " H2 " 1 0 FFFFFF "" "" 1 "" 4.9028983 -6.4888678 10.65132 <> <> 1885 1272 5 0 <> <> <> <> <>
    1886 16 14.583826 -19.616425 4.1479259 425 " " 70 -0.83400 -0.83400 "T3P " " O  " 8 0 FF2F2F "" "" 1 "" -1.8588046 0.60190094 -4.196404 <> <> 1886 1273 5 2 <> <> <> <> <>
    1887 42 15.189943 -19.42238 3.4329424 425 " " 21 0.41700 0.41700 "T3P " " H1 " 1 0 FFFFFF "" "" 1 "" -10.02096 -5.2385373 -12.700831 <> <> 1887 1274 5 0 <> <> <> <> <>
    1888 42 14.791469 -18.968403 4.8211155 425 " " 21 0.41700 0.41700 "T3P " " H2 " 1 0 FFFFFF "" "" 1 "" 15.610036 -3.0658152 -6.0540314 <> <> 1888 1275 5 0 <> <> <> <> <>
    1889 16 -8.8246727 -13.135269 -1.8271472 426 " " 70 -0.83400 -0.83400 "T3P " " O  " 8 0 FF2F2F "" "" 1 "" -2.7414751 0.82863575 0.45946935 <> <> 1889 1276 5 2 <> <> <> <> <>
    1890 42 -9.1511354 -12.311625 -2.189451 426 " " 21 0.41700 0.41700 "T3P " " H1 " 1 0 FFFFFF "" "" 1 "" 29.59004 23.323353 22.464798 <> <> 1890 1277 5 0 <> <> <> <> <>
    1891 42 -8.0806513 -13.364266 -2.384124 426 " " 21 0.41700 0.41700 "T3P " " H2 " 1 0 FFFFFF "" "" 1 "" 26.706625 18.531771 32.518337 <> <> 1891 1278 5 0 <> <> <> <> <>
    1892 16 13.499838 -18.253885 17.146671 427 " " 70 -0.83400 -0.83400 "T3P " " O  " 8 0 FF2F2F "" "" 1 "" -9.7721891 1.0393378 6.615921 <> <> 1892 1279 5 2 <> <> <> <> <>
    1893 42 13.032131 -17.423212 17.060266 427 " " 21 0.41700 0.41700 "T3P " " H1 " 1 0 FFFFFF "" "" 1 "" -5.2194452 0.83490527 -19.993299 <> <> 1893 1280 5 0 <> <> <> <> <>
    1894 42 14.419233 -18.027336 17.00659 427 " " 21 0.41700 0.41700 "T3P " " H2 " 1 0 FFFFFF "" "" 1 "" -6.3505292 -5.2219057 18.947378 <> <> 1894 1281 5 0 <> <> <> <> <>
    1895 16 -9.5630331 12.717286 -23.793409 428 " " 70 -0.83400 -0.83400 "T3P " " O  " 8 0 FF2F2F "" "" 1 "" -4.2396421 -0.051109564 -4.5099277 <> <> 1895 1282 5 2 <> <> <> <> <>
    1896 42 -8.8818035 13.388865 -23.759716 428 " " 21 0.41700 0.41700 "T3P " " H1 " 1 0 FFFFFF "" "" 1 "" -9.2639265 6.5435467 -34.369228 <> <> 1896 1283 5 0 <> <> <> <> <>
    1897 42 -9.5207186 12.289401 -22.938219 428 " " 21 0.41700 0.41700 "T3P " " H2 " 1 0 FFFFFF "" "" 1 "" 19.031311 18.477365 3.6090527 <> <> 1897 1284 5 0 <> <> <> <> <>
    1898 16 5.9815202 13.14282 -4.0340571 429 " " 70 -0.83400 -0.83400 "T3P " " O  " 8 0 FF2F2F "" "" 1 "" -8.5527792 -3.3506331 -3.2874753 <> <> 1898 1285 5 2 <> <> <> <> <>
    1899 42 5.8430381 13.907248 -3.4748573 429 " " 21 0.41700 0.41700 "T3P " " H1 " 1 0 FFFFFF "" "" 1 "" -6.9097605 -4.2040076 -1.7140095 <> <> 1899 1286 5 0 <> <> <> <> <>
    1900 42 5.9791064 13.493425 -4.9247303 429 " " 21 0.41700 0.41700 "T3P " " H2 " 1 0 FFFFFF "" "" 1 "" -14.297599 -2.4361846 -2.9119389 <> <> 1900 1287 5 0 <> <> <> <> <>
    1901 16 -17.852066 16.418949 23.004601 430 " " 70 -0.83400 -0.83400 "T3P " " O  " 8 0 FF2F2F "" "" 1 "" 5.0839834 -6.0846734 -4.8539529 <> <> 1901 1288 5 2 <> <> <> <> <>
    1902 42 -16.982645 16.772083 22.815845 430 " " 21 0.41700 0.41700 "T3P " " H1 " 1 0 FFFFFF "" "" 1 "" 2.3181689 5.7627282 4.5713606 <> <> 1902 1289 5 0 <> <> <> <> <>
    1903 42 -17.781536 16.069658 23.893 430 " " 21 0.41700 0.41700 "T3P " " H2 " 1 0 FFFFFF "" "" 1 "" -1.5695199 0.52733499 -1.7260846 <> <> 1903 1290 5 0 <> <> <> <> <>
    1904 16 -7.1622052 -20.286375 -19.25247 431 " " 70 -0.83400 -0.83400 "T3P " " O  " 8 0 FF2F2F "" "" 1 "" -1.0172307 -1.7190858 -2.1006219 <> <> 1904 1291 5 2 <> <> <> <> <>
    1905 42 -8.0043316 -20.588749 -19.592501 431 " " 21 0.41700 0.41700 "T3P " " H1 " 1 0 FFFFFF "" "" 1 "" -0.015993657 -8.4280643 1.3856611 <> <> 1905 1292 5 0 <> <> <> <> <>
    1906 42 -6.5920634 -21.05332 -19.306919 431 " " 21 0.41700 0.41700 "T3P " " H2 " 1 0 FFFFFF "" "" 1 "" 9.5883102 7.4550486 -20.271845 <> <> 1906 1293 5 0 <> <> <> <> <>
    1907 16 13.33723 8.3723803 10.10853 432 " " 70 -0.83400 -0.83400 "T3P " " O  " 8 0 FF2F2F "" "" 1 "" 6.1972208 2.0781789 2.7466021 <> <> 1907 1294 5 2 <> <> <> <> <>
    1908 42 12.68305 8.8953791 9.6451111 432 " " 21 0.41700 0.41700 "T3P " " H1 " 1 0 FFFFFF "" "" 1 "" 11.778302 29.133379 25.401707 <> <> 1908 1295 5 0 <> <> <> <> <>
    1909 42 14.065926 8.2985601 9.4922667 432 " " 21 0.41700 0.41700 "T3P " " H2 " 1 0 FFFFFF "" "" 1 "" 1.717427 13.325267 -3.8976676 <> <> 1909 1296 5 0 <> <> <> <> <>
    1910 16 17.926601 -12.777487 -0.96259844 433 " " 70 -0.83400 -0.83400 "T3P " " O  " 8 0 FF2F2F "" "" 1 "" -2.3808289 -0.17013939 -7.1240253 <> <> 1910 1297 5 2 <> <> <> <> <>
    1911 42 18.256931 -13.107927 -0.12718216 433 " " 21 0.41700 0.41700 "T3P " " H1 " 1 0 FFFFFF "" "" 1 "" -3.4462454 10.675606 -2.4128549 <> <> 1911 1298 5 0 <> <> <> <> <>
    1912 42 17.390125 -12.020833 -0.72616053 433 " " 21 0.41700 0.41700 "T3P " " H2 " 1 0 FFFFFF "" "" 1 "" -1.6736381 3.6468725 -17.734594 <> <> 1912 1299 5 0 <> <> <> <> <>
    1913 16 -10.105962 5.793345 -23.242472 434 " " 70 -0.83400 -0.83400 "T3P " " O  " 8 0 FF2F2F "" "" 1 "" 5.1447873 -4.3133268 2.3642535 <> <> 1913 1300 5 2 <> <> <> <> <>
    1914 42 -9.9327927 5.493082 -22.350233 434 " " 21 0.41700 0.41700 "T3P " " H1 " 1 0 FFFFFF "" "" 1 "" 31.256844 -7.3892512 -3.7388246 <> <> 1914 1301 5 0 <> <> <> <> <>
    1915 42 -9.2929373 6.2190781 -23.514456 434 " " 21 0.41700 0.41700 "T3P " " H2 " 1 0 FFFFFF "" "" 1 "" -8.113431 10.350675 -14.314277 <> <> 1915 1302 5 0 <> <> <> <> <>
    1916 16 14.85468 5.2236753 7.835475 435 " " 70 -0.83400 -0.83400 "T3P " " O  " 8 0 FF2F2F "" "" 1 "" -14.850945 3.4506676 2.6034729 <> <> 1916 1303 5 2 <> <> <> <> <>
    1917 42 14.405481 6.0603724 7.955452 435 " " 21 0.41700 0.41700 "T3P " " H1 " 1 0 FFFFFF "" "" 1 "" -39.246201 -10.997621 12.026956 <> <> 1917 1304 5 0 <> <> <> <> <>
    1918 42 14.25671 4.7053108 7.2969961 435 " " 21 0.41700 0.41700 "T3P " " H2 " 1 0 FFFFFF "" "" 1 "" -10.464818 -16.582825 17.017933 <> <> 1918 1305 5 0 <> <> <> <> <>
    1919 16 -0.12230235 -6.9570465 -16.180758 436 " " 70 -0.83400 -0.83400 "T3P " " O  " 8 0 FF2F2F "" "" 1 "" -1.6064633 -6.5122204 2.0089123 <> <> 1919 1306 5 2 <> <> <> <> <>
    1920 42 0.072207995 -7.5479074 -15.453241 436 " " 21 0.41700 0.41700 "T3P " " H1 " 1 0 FFFFFF "" "" 1 "" -13.114342 -6.8930378 4.7763619 <> <> 1920 1307 5 0 <> <> <> <> <>
    1921 42 0.054124992 -7.4762201 -16.965334 436 " " 21 0.41700 0.41700 "T3P " " H2 " 1 0 FFFFFF "" "" 1 "" -6.712369 -11.951407 4.4599972 <> <> 1921 1308 5 0 <> <> <> <> <>
    1922 16 -16.523363 -17.870834 2.2372143 437 " " 70 -0.83400 -0.83400 "T3P " " O  " 8 0 FF2F2F "" "" 1 "" 3.8278346 3.2495308 3.5248029 <> <> 1922 1309 5 2 <> <> <> <> <>
    1923 42 -16.757359 -17.257193 1.5408503 437 " " 21 0.41700 0.41700 "T3P " " H1 " 1 0 FFFFFF "" "" 1 "" -3.4872093 5.1454005 7.6535339 <> <> 1923 1310 5 0 <> <> <> <> <>
    1924 42 -15.838741 -17.421598 2.7329123 437 " " 21 0.41700 0.41700 "T3P " " H2 " 1 0 FFFFFF "" "" 1 "" -12.598718 14.548714 15.971875 <> <> 1924 1311 5 0 <> <> <> <> <>
    1925 16 -9.3971424 5.422616 -20.695894 438 " " 70 -0.83400 -0.83400 "T3P " " O  " 8 0 FF2F2F "" "" 1 "" -1.1886532 -2.636147 -6.1577148 <> <> 1925 1312 5 2 <> <> <> <> <>
    1926 42 -9.8764448 5.1778274 -19.904322 438 " " 21 0.41700 0.41700 "T3P " " H1 " 1 0 FFFFFF "" "" 1 "" 7.1435142 5.4667773 1.3932707 <> <> 1926 1313 5 0 <> <> <> <> <>
    1927 42 -8.5688734 5.7787943 -20.374426 438 " " 21 0.41700 0.41700 "T3P " " H2 " 1 0 FFFFFF "" "" 1 "" 0.30638558 4.8953347 -18.354429 <> <> 1927 1314 5 0 <> <> <> <> <>
    1928 16 8.2068129 5.5040121 -14.74705 439 " " 70 -0.83400 -0.83400 "T3P " " O  " 8 0 FF2F2F "" "" 1 "" 2.3296676 -3.9847488 5.0302701 <> <> 1928 1315 5 2 <> <> <> <> <>
    1929 42 9.1561251 5.4443355 -14.639902 439 " " 21 0.41700 0.41700 "T3P " " H1 " 1 0 FFFFFF "" "" 1 "" 0.88448107 -17.679506 10.20655 <> <> 1929 1316 5 0 <> <> <> <> <>
    1930 42 8.0842619 6.1424761 -15.449598 439 " " 21 0.41700 0.41700 "T3P " " H2 " 1 0 FFFFFF "" "" 1 "" 15.640793 -8.8777094 -1.7382963 <> <> 1930 1317 5 0 <> <> <> <> <>
    1931 16 -17.340055 5.0870423 -5.3748531 440 " " 70 -0.83400 -0.83400 "T3P " " O  " 8 0 FF2F2F "" "" 1 "" -0.43894112 5.5592098 -0.35098925 <> <> 1931 1318 5 2 <> <> <> <> <>
    1932 42 -16.531563 5.2286482 -5.8673124 440 " " 21 0.41700 0.41700 "T3P " " H1 " 1 0 FFFFFF "" "" 1 "" -1.7698278 -3.308044 -5.0857091 <> <> 1932 1319 5 0 <> <> <> <> <>
    1933 42 -17.118347 5.3274837 -4.4752598 440 " " 21 0.41700 0.41700 "T3P " " H2 " 1 0 FFFFFF "" "" 1 "" -0.22126836 29.290262 -6.7474089 <> <> 1933 1320 5 0 <> <> <> <> <>
    1934 16 9.2253942 -2.6668246 -23.663467 441 " " 70 -0.83400 -0.83400 "T3P " " O  " 8 0 FF2F2F "" "" 1 "" -2.0810468 -6.9439363 -2.5467713 <> <> 1934 1321 5 2 <> <> <> <> <>
    1935 42 9.3562784 -1.7186412 -23.670389 441 " " 21 0.41700 0.41700 "T3P " " H1 " 1 0 FFFFFF "" "" 1 "" 0.086757608 -7.0671453 21.566967 <> <> 1935 1322 5 0 <> <> <> <> <>
    1936 42 10.019669 -3.0157807 -23.259007 441 " " 21 0.41700 0.41700 "T3P " " H2 " 1 0 FFFFFF "" "" 1 "" -12.880406 -17.512278 9.5427904 <> <> 1936 1323 5 0 <> <> <> <> <>
    1937 16 -5.148953 -6.3067851 -4.287209 442 " " 70 -0.83400 -0.83400 "T3P " " O  " 8 0 FF2F2F "" "" 1 "" 0.18141541 -3.7584503 0.48354572 <> <> 1937 1324 5 2 <> <> <> <> <>
    1938 42 -4.4299116 -6.8974328 -4.5115747 442 " " 21 0.41700 0.41700 "T3P " " H1 " 1 0 FFFFFF "" "" 1 "" -1.7472727 -3.577111 -6.1748724 <> <> 1938 1325 5 0 <> <> <> <> <>
    1939 42 -5.2109199 -6.3556671 -3.3332705 442 " " 21 0.41700 0.41700 "T3P " " H2 " 1 0 FFFFFF "" "" 1 "" 11.102923 -1.3457454 1.3166287 <> <> 1939 1326 5 0 <> <> <> <> <>
    1940 16 16.918875 -11.21646 16.78241 443 " " 70 -0.83400 -0.83400 "T3P " " O  " 8 0 FF2F2F "" "" 1 "" -1.5346504 -1.9161234 2.1946998 <> <> 1940 1327 5 2 <> <> <> <> <>
    1941 42 17.620398 -11.860838 16.876648 443 " " 21 0.41700 0.41700 "T3P " " H1 " 1 0 FFFFFF "" "" 1 "" 11.26245 12.975548 8.7569599 <> <> 1941 1328 5 0 <> <> <> <> <>
    1942 42 16.967472 -10.940937 15.867008 443 " " 21 0.41700 0.41700 "T3P " " H2 " 1 0 FFFFFF "" "" 1 "" 0.9792583 -1.1142702 2.5695107 <> <> 1942 1329 5 0 <> <> <> <> <>
    1943 16 -11.066388 -5.399457 -6.0781627 444 " " 70 -0.83400 -0.83400 "T3P " " O  " 8 0 FF2F2F "" "" 1 "" -4.1416545 -2.0056744 4.3358445 <> <> 1943 1330 5 2 <> <> <> <> <>
    1944 42 -10.671381 -6.0794549 -6.6238699 444 " " 21 0.41700 0.41700 "T3P " " H1 " 1 0 FFFFFF "" "" 1 "" -2.4165456 7.9508519 -6.8220916 <> <> 1944 1331 5 0 <> <> <> <> <>
    1945 42 -10.709966 -4.5797586 -6.4206347 444 " " 21 0.41700 0.41700 "T3P " " H2 " 1 0 FFFFFF "" "" 1 "" -30.262047 6.611258 -2.2241206 <> <> 1945 1332 5 0 <> <> <> <> <>
    1946 16 -13.593391 7.7950182 -5.4537468 445 " " 70 -0.83400 -0.83400 "T3P " " O  " 8 0 FF2F2F "" "" 1 "" -1.4970762 -2.176847 -8.8186674 <> <> 1946 1333 5 2 <> <> <> <> <>
    1947 42 -12.853739 7.3040977 -5.0957732 445 " " 21 0.41700 0.41700 "T3P " " H1 " 1 0 FFFFFF "" "" 1 "" -2.574614 -7.1487541 -13.410658 <> <> 1947 1334 5 0 <> <> <> <> <>
    1948 42 -13.426356 8.7018709 -5.1969519 445 " " 21 0.41700 0.41700 "T3P " " H2 " 1 0 FFFFFF "" "" 1 "" -11.458748 -8.3968973 19.626539 <> <> 1948 1335 5 0 <> <> <> <> <>
    1949 16 5.4681077 -10.149768 -20.080942 446 " " 70 -0.83400 -0.83400 "T3P " " O  " 8 0 FF2F2F "" "" 1 "" -3.193696 9.3324785 1.8258779 <> <> 1949 1336 5 2 <> <> <> <> <>
    1950 42 5.8826241 -10.252083 -19.224239 446 " " 21 0.41700 0.41700 "T3P " " H1 " 1 0 FFFFFF "" "" 1 "" -9.9903851 7.5577087 4.9024882 <> <> 1950 1337 5 0 <> <> <> <> <>
    1951 42 5.0602217 -10.998427 -20.25308 446 " " 21 0.41700 0.41700 "T3P " " H2 " 1 0 FFFFFF "" "" 1 "" 7.5546556 6.1852617 -8.1265087 <> <> 1951 1338 5 0 <> <> <> <> <>
    1952 16 -19.525585 18.345751 5.0859122 447 " " 70 -0.83400 -0.83400 "T3P " " O  " 8 0 FF2F2F "" "" 1 "" -3.6442921 -4.7901778 6.3179903 <> <> 1952 1339 5 2 <> <> <> <> <>
    1953 42 -19.243402 19.14086 4.6337976 447 " " 21 0.41700 0.41700 "T3P " " H1 " 1 0 FFFFFF "" "" 1 "" 6.1240211 -5.4560237 11.243768 <> <> 1953 1340 5 0 <> <> <> <> <>
    1954 42 -19.412413 17.649035 4.4393783 447 " " 21 0.41700 0.41700 "T3P " " H2 " 1 0 FFFFFF "" "" 1 "" 16.73073 -6.7567043 12.003717 <> <> 1954 1341 5 0 <> <> <> <> <>
    1955 16 14.505522 15.188631 2.8293743 448 " " 70 -0.83400 -0.83400 "T3P " " O  " 8 0 FF2F2F "" "" 1 "" -6.9894652 -2.4643254 1.4678612 <> <> 1955 1342 5 2 <> <> <> <> <>
    1956 42 15.170439 14.643816 2.408309 448 " " 21 0.41700 0.41700 "T3P " " H1 " 1 0 FFFFFF "" "" 1 "" -8.8745193 0.81704342 -5.7545719 <> <> 1956 1343 5 0 <> <> <> <> <>
    1957 42 14.910646 16.053314 2.8958664 448 " " 21 0.41700 0.41700 "T3P " " H2 " 1 0 FFFFFF "" "" 1 "" -5.8703098 -3.5206547 8.3861895 <> <> 1957 1344 5 0 <> <> <> <> <>
    1958 16 -19.570658 -14.241625 5.7685699 449 " " 70 -0.83400 -0.83400 "T3P " " O  " 8 0 FF2F2F "" "" 1 "" 1.211102 6.3782229 2.145838 <> <> 1958 1345 5 2 <> <> <> <> <>
    1959 42 -19.931873 -13.615163 5.1414347 449 " " 21 0.41700 0.41700 "T3P " " H1 " 1 0 FFFFFF "" "" 1 "" 6.2914758 -12.745805 -19.88385 <> <> 1959 1346 5 0 <> <> <> <> <>
    1960 42 -20.179108 -14.980257 5.7474742 449 " " 21 0.41700 0.41700 "T3P " " H2 " 1 0 FFFFFF "" "" 1 "" 18.323671 -7.5626755 -3.3005254 <> <> 1960 1347 5 0 <> <> <> <> <>
    1961 16 -11.976186 15.549327 -22.793318 450 " " 70 -0.83400 -0.83400 "T3P " " O  " 8 0 FF2F2F "" "" 1 "" -1.9265928 6.3304262 4.1126375 <> <> 1961 1348 5 2 <> <> <> <> <>
    1962 42 -11.103055 15.771358 -22.469921 450 " " 21 0.41700 0.41700 "T3P " " H1 " 1 0 FFFFFF "" "" 1 "" 1.7062178 -11.929582 6.8413205 <> <> 1962 1349 5 0 <> <> <> <> <>
    1963 42 -12.43637 15.207718 -22.026657 450 " " 21 0.41700 0.41700 "T3P " " H2 " 1 0 FFFFFF "" "" 1 "" -9.2620125 9.5278444 1.1343193 <> <> 1963 1350 5 0 <> <> <> <> <>
    1964 16 -13.321589 1.6018716 13.358646 451 " " 70 -0.83400 -0.83400 "T3P " " O  " 8 0 FF2F2F "" "" 1 "" 5.9389634 -1.4470861 7.6924081 <> <> 1964 1351 5 2 <> <> <> <> <>
    1965 42 -13.807926 1.8048066 12.559568 451 " " 21 0.41700 0.41700 "T3P " " H1 " 1 0 FFFFFF "" "" 1 "" -17.62191 -0.18513454 22.35257 <> <> 1965 1352 5 0 <> <> <> <> <>
    1966 42 -12.695447 2.3204033 13.447516 451 " " 21 0.41700 0.41700 "T3P " " H2 " 1 0 FFFFFF "" "" 1 "" 0.24623851 4.8294463 -2.9454756 <> <> 1966 1353 5 0 <> <> <> <> <>
    1967 16 -19.195679 -1.2268966 1.3199486 452 " " 70 -0.83400 -0.83400 "T3P " " O  " 8 0 FF2F2F "" "" 1 "" -3.2640765 -1.4134475 -3.375499 <> <> 1967 1354 5 2 <> <> <> <> <>
    1968 42 -19.632462 -1.7237644 2.01174 452 " " 21 0.41700 0.41700 "T3P " " H1 " 1 0 FFFFFF "" "" 1 "" -14.387547 21.081461 5.7579441 <> <> 1968 1355 5 0 <> <> <> <> <>
    1969 42 -19.250954 -0.31558937 1.6075214 452 " " 21 0.41700 0.41700 "T3P " " H2 " 1 0 FFFFFF "" "" 1 "" 1.3208663 6.8970933 -28.830091 <> <> 1969 1356 5 0 <> <> <> <> <>
    1970 16 16.485785 -17.068851 14.697047 453 " " 70 -0.83400 -0.83400 "T3P " " O  " 8 0 FF2F2F "" "" 1 "" 2.5548208 -2.9752231 -2.2833235 <> <> 1970 1357 5 2 <> <> <> <> <>
    1971 42 16.900631 -17.268461 13.857826 453 " " 21 0.41700 0.41700 "T3P " " H1 " 1 0 FFFFFF "" "" 1 "" -11.134638 -13.754544 -6.4864526 <> <> 1971 1358 5 0 <> <> <> <> <>
    1972 42 15.79772 -16.439486 14.480949 453 " " 21 0.41700 0.41700 "T3P " " H2 " 1 0 FFFFFF "" "" 1 "" 3.0181987 -1.0939022 1.7205255 <> <> 1972 1359 5 0 <> <> <> <> <>
    1973 16 -12.071428 -16.95299 -2.4755459 454 " " 70 -0.83400 -0.83400 "T3P " " O  " 8 0 FF2F2F "" "" 1 "" 0.39004773 -3.7656529 1.4327959 <> <> 1973 1360 5 2 <> <> <> <> <>
    1974 42 -12.221759 -17.891382 -2.3613307 454 " " 21 0.41700 0.41700 "T3P " " H1 " 1 0 FFFFFF "" "" 1 "" -9.9956703 -2.9037371 -5.1553793 <> <> 1974 1361 5 0 <> <> <> <> <>
    1975 42 -12.111024 -16.817074 -3.4222155 454 " " 21 0.41700 0.41700 "T3P " " H2 " 1 0 FFFFFF "" "" 1 "" -20.321785 7.0563006 3.8528306 <> <> 1975 1362 5 0 <> <> <> <> <>
    1976 16 -17.249407 4.2266288 11.40557 455 " " 70 -0.83400 -0.83400 "T3P " " O  " 8 0 FF2F2F "" "" 1 "" 2.771112 4.0797482 -5.5472422 <> <> 1976 1363 5 2 <> <> <> <> <>
    1977 42 -17.259501 4.2347426 12.362679 455 " " 21 0.41700 0.41700 "T3P " " H1 " 1 0 FFFFFF "" "" 1 "" -7.7823033 -20.096096 -5.4536543 <> <> 1977 1364 5 0 <> <> <> <> <>
    1978 42 -18.173363 4.2116032 11.15594 455 " " 21 0.41700 0.41700 "T3P " " H2 " 1 0 FFFFFF "" "" 1 "" 5.7172079 -3.5080786 -15.994795 <> <> 1978 1365 5 0 <> <> <> <> <>
    1979 16 4.3638806 15.041098 -18.05534 456 " " 70 -0.83400 -0.83400 "T3P " " O  " 8 0 FF2F2F "" "" 1 "" 5.7846642 -1.2410632 2.0297966 <> <> 1979 1366 5 2 <> <> <> <> <>
    1980 42 3.9167426 14.198627 -18.136242 456 " " 21 0.41700 0.41700 "T3P " " H1 " 1 0 FFFFFF "" "" 1 "" 22.39777 -9.6899223 -1.8067364 <> <> 1980 1367 5 0 <> <> <> <> <>
    1981 42 3.7577922 15.587385 -17.554884 456 " " 21 0.41700 0.41700 "T3P " " H2 " 1 0 FFFFFF "" "" 1 "" -0.79111642 -18.505388 12.911391 <> <> 1981 1368 5 0 <> <> <> <> <>
    1982 16 -4.9096527 10.527267 -12.09679 457 " " 70 -0.83400 -0.83400 "T3P " " O  " 8 0 FF2F2F "" "" 1 "" 5.2921162 4.0482798 1.8083611 <> <> 1982 1369 5 2 <> <> <> <> <>
    1983 42 -4.4627051 9.6853456 -12.184148 457 " " 21 0.41700 0.41700 "T3P " " H1 " 1 0 FFFFFF "" "" 1 "" 17.771776 11.486999 -6.0341649 <> <> 1983 1370 5 0 <> <> <> <> <>
    1984 42 -5.8333263 10.298924 -11.992291 457 " " 21 0.41700 0.41700 "T3P " " H2 " 1 0 FFFFFF "" "" 1 "" 10.308298 -11.130263 12.980196 <> <> 1984 1371 5 0 <> <> <> <> <>
    1985 16 -5.9542933 4.4617624 12.326872 458 " " 70 -0.83400 -0.83400 "T3P " " O  " 8 0 FF2F2F "" "" 1 "" 1.5151471 1.0365533 -2.1944213 <> <> 1985 1372 5 2 <> <> <> <> <>
    1986 42 -5.5388703 3.6105149 12.188922 458 " " 21 0.41700 0.41700 "T3P " " H1 " 1 0 FFFFFF "" "" 1 "" -6.1200566 -4.9073639 11.490963 <> <> 1986 1373 5 0 <> <> <> <> <>
    1987 42 -5.6927977 4.7158046 13.211922 458 " " 21 0.41700 0.41700 "T3P " " H2 " 1 0 FFFFFF "" "" 1 "" -16.697514 1.4029763 3.08149 <> <> 1987 1374 5 0 <> <> <> <> <>
    1988 16 6.3038325 5.9401422 14.147004 459 " " 70 -0.83400 -0.83400 "T3P " " O  " 8 0 FF2F2F "" "" 1 "" 0.24209008 -5.5394163 -1.8437852 <> <> 1988 1375 5 2 <> <> <> <> <>
    1989 42 6.1242237 6.2362947 13.254668 459 " " 21 0.41700 0.41700 "T3P " " H1 " 1 0 FFFFFF "" "" 1 "" -2.1779168 3.5950639 1.6748683 <> <> 1989 1376 5 0 <> <> <> <> <>
    1990 42 6.5755835 5.0277972 14.046946 459 " " 21 0.41700 0.41700 "T3P " " H2 " 1 0 FFFFFF "" "" 1 "" -23.052874 -11.622512 -9.6446753 <> <> 1990 1377 5 0 <> <> <> <> <>
    1991 16 5.5525842 -13.347457 16.174904 460 " " 70 -0.83400 -0.83400 "T3P " " O  " 8 0 FF2F2F "" "" 1 "" 2.0617759 -2.3942263 -2.529418 <> <> 1991 1378 5 2 <> <> <> <> <>
    1992 42 5.2124844 -12.995481 15.352299 460 " " 21 0.41700 0.41700 "T3P " " H1 " 1 0 FFFFFF "" "" 1 "" 4.9426322 20.433193 6.0469232 <> <> 1992 1379 5 0 <> <> <> <> <>
    1993 42 5.7077613 -12.576107 16.720045 460 " " 21 0.41700 0.41700 "T3P " " H2 " 1 0 FFFFFF "" "" 1 "" -19.797457 -18.916212 27.070652 <> <> 1993 1380 5 0 <> <> <> <> <>
    1994 16 -9.1619253 13.213074 10.504765 461 " " 70 -0.83400 -0.83400 "T3P " " O  " 8 0 FF2F2F "" "" 1 "" -2.9352775 -0.20384401 -4.1675882 <> <> 1994 1381 5 2 <> <> <> <> <>
    1995 42 -8.3144474 13.657976 10.512714 461 " " 21 0.41700 0.41700 "T3P " " H1 " 1 0 FFFFFF "" "" 1 "" -5.7696543 5.0749102 2.5718801 <> <> 1995 1382 5 0 <> <> <> <> <>
    1996 42 -9.4551363 13.271519 9.5954542 461 " " 21 0.41700 0.41700 "T3P " " H2 " 1 0 FFFFFF "" "" 1 "" 4.6397095 -3.3730209 -6.81389 <> <> 1996 1383 5 0 <> <> <> <> <>
    1997 16 -5.9458742 -12.043841 -24.014645 462 " " 70 -0.83400 -0.83400 "T3P " " O  " 8 0 FF2F2F "" "" 1 "" -2.1483958 -2.1433835 2.7175136 <> <> 1997 1384 5 2 <> <> <> <> <>
    1998 42 -5.9540925 -11.798297 -24.939779 462 " " 21 0.41700 0.41700 "T3P " " H1 " 1 0 FFFFFF "" "" 1 "" 5.2025857 48.854195 16.187721 <> <> 1998 1385 5 0 <> <> <> <> <>
    1999 42 -6.8471956 -11.908193 -23.722332 462 " " 21 0.41700 0.41700 "T3P " " H2 " 1 0 FFFFFF "" "" 1 "" -0.65656006 -2.0869215 7.2911935 <> <> 1999 1386 5 0 <> <> <> <> <>
    2000 16 -18.661942 -12.197429 9.562067 463 " " 70 -0.83400 -0.83400 "T3P " " O  " 8 0 FF2F2F "" "" 1 "" 3.46298 4.6076517 6.9279466 <> <> 2000 1387 5 2 <> <> <> <> <>
    2001 42 -18.05707 -12.931733 9.4564075 463 " " 21 0.41700 0.41700 "T3P " " H1 " 1 0 FFFFFF "" "" 1 "" 14.361255 12.730267 12.867785 <> <> 2001 1388 5 0 <> <> <> <> <>
    2002 42 -19.463614 -12.594022 9.9030495 463 " " 21 0.41700 0.41700 "T3P " " H2 " 1 0 FFFFFF "" "" 1 "" 10.711922 -3.9655154 13.999187 <> <> 2002 1389 5 0 <> <> <> <> <>
    2003 16 11.007823 -7.9999452 5.1224403 464 " " 70 -0.83400 -0.83400 "T3P " " O  " 8 0 FF2F2F "" "" 1 "" -0.21596402 -2.3123231 2.9529781 <> <> 2003 1390 5 2 <> <> <> <> <>
    2004 42 10.719195 -8.753211 4.6071591 464 " " 21 0.41700 0.41700 "T3P " " H1 " 1 0 FFFFFF "" "" 1 "" 15.873544 6.4679074 -18.894705 <> <> 2004 1391 5 0 <> <> <> <> <>
    2005 42 10.208354 -7.6682444 5.5311623 464 " " 21 0.41700 0.41700 "T3P " " H2 " 1 0 FFFFFF "" "" 1 "" -10.437752 -19.106268 -3.4119344 <> <> 2005 1392 5 0 <> <> <> <> <>
    2006 16 -7.3054671 -10.931029 -7.7337132 465 " " 70 -0.83400 -0.83400 "T3P " " O  " 8 0 FF2F2F "" "" 1 "" -0.97623169 5.1288061 -1.2247664 <> <> 2006 1393 5 2 <> <> <> <> <>
    2007 42 -6.9615226 -10.138484 -7.3216429 465 " " 21 0.41700 0.41700 "T3P " " H1 " 1 0 FFFFFF "" "" 1 "" 12.130573 -4.6598039 6.6620183 <> <> 2007 1394 5 0 <> <> <> <> <>
    2008 42 -6.5923066 -11.239814 -8.2925377 465 " " 21 0.41700 0.41700 "T3P " " H2 " 1 0 FFFFFF "" "" 1 "" -14.686049 12.144014 -22.59726 <> <> 2008 1395 5 0 <> <> <> <> <>
    2009 16 -19.306747 -11.717206 13.382312 466 " " 70 -0.83400 -0.83400 "T3P " " O  " 8 0 FF2F2F "" "" 1 "" -5.3896933 5.1340337 -0.096245244 <> <> 2009 1396 5 2 <> <> <> <> <>
    2010 42 -19.606981 -12.481358 12.890211 466 " " 21 0.41700 0.41700 "T3P " " H1 " 1 0 FFFFFF "" "" 1 "" 4.5740032 -6.4817595 11.862281 <> <> 2010 1397 5 0 <> <> <> <> <>
    2011 42 -19.642645 -11.854978 14.267985 466 " " 21 0.41700 0.41700 "T3P " " H2 " 1 0 FFFFFF "" "" 1 "" 2.9911783 10.801414 3.9638751 <> <> 2011 1398 5 0 <> <> <> <> <>
    2012 16 12.157322 -2.8032537 14.951978 467 " " 70 -0.83400 -0.83400 "T3P " " O  " 8 0 FF2F2F "" "" 1 "" -0.48342803 2.8501647 -0.50922394 <> <> 2012 1399 5 2 <> <> <> <> <>
    2013 42 11.42988 -3.215759 15.4177 467 " " 21 0.41700 0.41700 "T3P " " H1 " 1 0 FFFFFF "" "" 1 "" -6.9170966 1.6629757 -11.60989 <> <> 2013 1400 5 0 <> <> <> <> <>
    2014 42 12.877103 -3.4296193 15.028203 467 " " 21 0.41700 0.41700 "T3P " " H2 " 1 0 FFFFFF "" "" 1 "" -12.372847 -13.609781 -23.495592 <> <> 2014 1401 5 0 <> <> <> <> <>
    2015 16 -1.4968015 17.04327 5.6945782 468 " " 70 -0.83400 -0.83400 "T3P " " O  " 8 0 FF2F2F "" "" 1 "" 0.75221539 -2.6744475 -0.013988817 <> <> 2015 1402 5 2 <> <> <> <> <>
    2016 42 -1.21812 17.796375 6.2155409 468 " " 21 0.41700 0.41700 "T3P " " H1 " 1 0 FFFFFF "" "" 1 "" -4.4817324 0.5266059 -1.8416399 <> <> 2016 1403 5 0 <> <> <> <> <>
    2017 42 -1.0759172 16.292616 6.1136403 468 " " 21 0.41700 0.41700 "T3P " " H2 " 1 0 FFFFFF "" "" 1 "" -0.67952532 0.30337822 6.7581172 <> <> 2017 1404 5 0 <> <> <> <> <>
    2018 16 9.7256842 9.9536762 20.512121 469 " " 70 -0.83400 -0.83400 "T3P " " O  " 8 0 FF2F2F "" "" 1 "" -4.5774693 4.7304449 1.3176156 <> <> 2018 1405 5 2 <> <> <> <> <>
    2019 42 9.0916824 9.4719801 21.043385 469 " " 21 0.41700 0.41700 "T3P " " H1 " 1 0 FFFFFF "" "" 1 "" -5.3545027 -0.018089691 -3.9152105 <> <> 2019 1406 5 0 <> <> <> <> <>
    2020 42 10.044815 9.3113785 19.878208 469 " " 21 0.41700 0.41700 "T3P " " H2 " 1 0 FFFFFF "" "" 1 "" 2.1624699 8.3075876 1.0862927 <> <> 2020 1407 5 0 <> <> <> <> <>
    2021 16 12.465711 19.117565 -14.126965 470 " " 70 -0.83400 -0.83400 "T3P " " O  " 8 0 FF2F2F "" "" 1 "" 2.0770164 1.5488546 -3.0189693 <> <> 2021 1408 5 2 <> <> <> <> <>
    2022 42 11.670416 18.977802 -13.612959 470 " " 21 0.41700 0.41700 "T3P " " H1 " 1 0 FFFFFF "" "" 1 "" -0.2568098 10.583927 -4.1732049 <> <> 2022 1409 5 0 <> <> <> <> <>
    2023 42 12.496887 18.373266 -14.728027 470 " " 21 0.41700 0.41700 "T3P " " H2 " 1 0 FFFFFF "" "" 1 "" -9.6775742 5.3249307 -8.3045349 <> <> 2023 1410 5 0 <> <> <> <> <>
    2024 16 -5.3673229 -14.681768 -5.1116328 471 " " 70 -0.83400 -0.83400 "T3P " " O  " 8 0 FF2F2F "" "" 1 "" 1.4772311 0.23336034 -4.272902 <> <> 2024 1411 5 2 <> <> <> <> <>
    2025 42 -4.6689687 -14.029374 -5.1656718 471 " " 21 0.41700 0.41700 "T3P " " H1 " 1 0 FFFFFF "" "" 1 "" -3.5817587 5.1632171 -10.134829 <> <> 2025 1412 5 0 <> <> <> <> <>
    2026 42 -5.9499331 -14.470652 -5.8411765 471 " " 21 0.41700 0.41700 "T3P " " H2 " 1 0 FFFFFF "" "" 1 "" -5.3437037 -4.8029265 -0.28310138 <> <> 2026 1413 5 0 <> <> <> <> <>
    2027 16 3.0702899 9.9866457 10.859614 472 " " 70 -0.83400 -0.83400 "T3P " " O  " 8 0 FF2F2F "" "" 1 "" 1.8581473 -1.6805556 6.1832066 <> <> 2027 1414 5 2 <> <> <> <> <>
    2028 42 2.4368839 10.358092 11.473667 472 " " 21 0.41700 0.41700 "T3P " " H1 " 1 0 FFFFFF "" "" 1 "" 19.582294 11.578404 16.445396 <> <> 2028 1415 5 0 <> <> <> <> <>
    2029 42 2.9365683 9.0407457 10.919767 472 " " 21 0.41700 0.41700 "T3P " " H2 " 1 0 FFFFFF "" "" 1 "" -5.7430892 0.29964182 20.423534 <> <> 2029 1416 5 0 <> <> <> <> <>
    2030 16 -6.2469268 17.270498 9.1298304 473 " " 70 -0.83400 -0.83400 "T3P " " O  " 8 0 FF2F2F "" "" 1 "" 1.3203055 5.5788336 -8.6520586 <> <> 2030 1417 5 2 <> <> <> <> <>
    2031 42 -5.3100209 17.086113 9.1965132 473 " " 21 0.41700 0.41700 "T3P " " H1 " 1 0 FFFFFF "" "" 1 "" -0.16057448 -1.1630259 -6.4872274 <> <> 2031 1418 5 0 <> <> <> <> <>
    2032 42 -6.2927661 18.194267 8.8832827 473 " " 21 0.41700 0.41700 "T3P " " H2 " 1 0 FFFFFF "" "" 1 "" 8.2236557 10.3386 7.8984966 <> <> 2032 1419 5 0 <> <> <> <> <>
    2033 16 11.646709 -17.171375 10.975868 474 " " 70 -0.83400 -0.83400 "T3P " " O  " 8 0 FF2F2F "" "" 1 "" -2.2596748 1.1012297 1.4910305 <> <> 2033 1420 5 2 <> <> <> <> <>
    2034 42 11.93286 -16.50621 10.349847 474 " " 21 0.41700 0.41700 "T3P " " H1 " 1 0 FFFFFF "" "" 1 "" 3.0458117 -4.9069996 -2.4677618 <> <> 2034 1421 5 0 <> <> <> <> <>
    2035 42 10.710252 -17.273634 10.806107 474 " " 21 0.41700 0.41700 "T3P " " H2 " 1 0 FFFFFF "" "" 1 "" -2.2268546 4.516089 -0.7470541 <> <> 2035 1422 5 0 <> <> <> <> <>
    2036 16 15.709895 -20.19628 8.8208094 475 " " 70 -0.83400 -0.83400 "T3P " " O  " 8 0 FF2F2F "" "" 1 "" -0.37718132 -6.5380135 4.0322843 <> <> 2036 1423 5 2 <> <> <> <> <>
    2037 42 15.708664 -21.096977 9.1448116 475 " " 21 0.41700 0.41700 "T3P " " H1 " 1 0 FFFFFF "" "" 1 "" -5.7410846 -11.167946 -8.8588905 <> <> 2037 1424 5 0 <> <> <> <> <>
    2038 42 14.858105 -19.846184 9.0818129 475 " " 21 0.41700 0.41700 "T3P " " H2 " 1 0 FFFFFF "" "" 1 "" 10.301874 1.5965861 27.972221 <> <> 2038 1425 5 0 <> <> <> <> <>
    2039 16 11.325322 -1.0306457 21.94076 476 " " 70 -0.83400 -0.83400 "T3P " " O  " 8 0 FF2F2F "" "" 1 "" 2.1072819 -2.0023959 1.1622028 <> <> 2039 1426 5 2 <> <> <> <> <>
    2040 42 10.94524 -0.57199174 22.690025 476 " " 21 0.41700 0.41700 "T3P " " H1 " 1 0 FFFFFF "" "" 1 "" -17.317848 -8.2821617 -4.8474903 <> <> 2040 1427 5 0 <> <> <> <> <>
    2041 42 11.81944 -0.35753545 21.472786 476 " " 21 0.41700 0.41700 "T3P " " H2 " 1 0 FFFFFF "" "" 1 "" -22.80431 11.830658 -5.2443242 <> <> 2041 1428 5 0 <> <> <> <> <>
    2042 16 -11.107453 -17.515127 -5.4203534 477 " " 70 -0.83400 -0.83400 "T3P " " O  " 8 0 FF2F2F "" "" 1 "" -4.1031442 4.9843135 -2.7811794 <> <> 2042 1429 5 2 <> <> <> <> <>
    2043 42 -10.290369 -17.536585 -4.9222131 477 " " 21 0.41700 0.41700 "T3P " " H1 " 1 0 FFFFFF "" "" 1 "" 2.8171618 -10.220994 -14.787342 <> <> 2043 1430 5 0 <> <> <> <> <>
    2044 42 -10.925573 -16.928522 -6.1545563 477 " " 21 0.41700 0.41700 "T3P " " H2 " 1 0 FFFFFF "" "" 1 "" -4.3119535 2.4408779 -4.8649874 <> <> 2044 1431 5 0 <> <> <> <> <>
    2045 16 -11.032974 -0.18997888 -9.4815798 478 " " 70 -0.83400 -0.83400 "T3P " " O  " 8 0 FF2F2F "" "" 1 "" -3.3294361 0.24741231 -2.9687409 <> <> 2045 1432 5 2 <> <> <> <> <>
    2046 42 -11.398651 -1.0075787 -9.143877 478 " " 21 0.41700 0.41700 "T3P " " H1 " 1 0 FFFFFF "" "" 1 "" 22.8594 -14.692929 -10.782002 <> <> 2046 1433 5 0 <> <> <> <> <>
    2047 42 -11.102669 -0.27074474 -10.432817 478 " " 21 0.41700 0.41700 "T3P " " H2 " 1 0 FFFFFF "" "" 1 "" 0.74509478 6.419106 -3.791271 <> <> 2047 1434 5 0 <> <> <> <> <>
    2048 16 -11.102492 0.07008788 19.729572 479 " " 70 -0.83400 -0.83400 "T3P " " O  " 8 0 FF2F2F "" "" 1 "" -1.6330372 1.6279331 2.8684022 <> <> 2048 1435 5 2 <> <> <> <> <>
    2049 42 -10.377288 0.61735988 20.03092 479 " " 21 0.41700 0.41700 "T3P " " H1 " 1 0 FFFFFF "" "" 1 "" 2.0866935 -12.757469 20.041964 <> <> 2049 1436 5 0 <> <> <> <> <>
    2050 42 -11.789703 0.20127243 20.382839 479 " " 21 0.41700 0.41700 "T3P " " H2 " 1 0 FFFFFF "" "" 1 "" -8.5755615 2.5729282 -4.6246271 <> <> 2050 1437 5 0 <> <> <> <> <>
    2051 16 -8.6281118 18.005825 22.066904 480 " " 70 -0.83400 -0.83400 "T3P " " O  " 8 0 FF2F2F "" "" 1 "" 1.2071319 6.2287211 -1.4451312 <> <> 2051 1438 5 2 <> <> <> <> <>
    2052 42 -9.3208084 17.6411 22.617702 480 " " 21 0.41700 0.41700 "T3P " " H1 " 1 0 FFFFFF "" "" 1 "" -0.31490642 -6.5315175 -11.808786 <> <> 2052 1439 5 0 <> <> <> <> <>
    2053 42 -9.0760174 18.275459 21.265083 480 " " 21 0.41700 0.41700 "T3P " " H2 " 1 0 FFFFFF "" "" 1 "" 6.7767534 6.1126752 -4.5954194 <> <> 2053 1440 5 0 <> <> <> <> <>
    2054 16 13.050696 12.130138 -14.227762 481 " " 70 -0.83400 -0.83400 "T3P " " O  " 8 0 FF2F2F "" "" 1 "" -2.7821383 -0.80977249 2.0324004 <> <> 2054 1441 5 2 <> <> <> <> <>
    2055 42 13.873613 12.39414 -14.639278 481 " " 21 0.41700 0.41700 "T3P " " H1 " 1 0 FFFFFF "" "" 1 "" 13.193444 -12.00563 26.796436 <> <> 2055 1442 5 0 <> <> <> <> <>
    2056 42 13.12964 11.182338 -14.119731 481 " " 21 0.41700 0.41700 "T3P " " H2 " 1 0 FFFFFF "" "" 1 "" -12.657725 0.22158732 18.297745 <> <> 2056 1443 5 0 <> <> <> <> <>
    2057 16 15.053683 17.977478 -17.486071 482 " " 70 -0.83400 -0.83400 "T3P " " O  " 8 0 FF2F2F "" "" 1 "" -2.8125072 -3.0238838 -2.6409268 <> <> 2057 1444 5 2 <> <> <> <> <>
    2058 42 15.014312 18.921053 -17.330023 482 " " 21 0.41700 0.41700 "T3P " " H1 " 1 0 FFFFFF "" "" 1 "" -14.9522 -3.7818844 -1.1205128 <> <> 2058 1445 5 0 <> <> <> <> <>
    2059 42 15.988777 17.77294 -17.485418 482 " " 21 0.41700 0.41700 "T3P " " H2 " 1 0 FFFFFF "" "" 1 "" -0.67282712 6.7990808 10.24765 <> <> 2059 1446 5 0 <> <> <> <> <>
    2060 16 -0.092928804 -0.36644426 -6.8637486 483 " " 70 -0.83400 -0.83400 "T3P " " O  " 8 0 FF2F2F "" "" 1 "" 2.4816012 -0.35014242 -5.2847042 <> <> 2060 1447 5 2 <> <> <> <> <>
    2061 42 -1.0171988 -0.51350766 -7.0645704 483 " " 21 0.41700 0.41700 "T3P " " H1 " 1 0 FFFFFF "" "" 1 "" 4.4409051 -3.807128 -11.770601 <> <> 2061 1448 5 0 <> <> <> <> <>
    2062 42 0.37959522 -0.88597673 -7.5141625 483 " " 21 0.41700 0.41700 "T3P " " H2 " 1 0 FFFFFF "" "" 1 "" 8.8852272 -6.8999181 4.599247 <> <> 2062 1449 5 0 <> <> <> <> <>
    2063 16 19.94709 16.374241 -6.2202229 484 " " 70 -0.83400 -0.83400 "T3P " " O  " 8 0 FF2F2F "" "" 1 "" 0.68532574 1.2277921 -3.3130846 <> <> 2063 1450 5 2 <> <> <> <> <>
    2064 42 20.628124 15.719699 -6.0652995 484 " " 21 0.41700 0.41700 "T3P " " H1 " 1 0 FFFFFF "" "" 1 "" -20.131001 -18.952665 2.9332182 <> <> 2064 1451 5 0 <> <> <> <> <>
    2065 42 20.149433 16.73103 -7.0850892 484 " " 21 0.41700 0.41700 "T3P " " H2 " 1 0 FFFFFF "" "" 1 "" 11.279719 -14.374606 -7.2710075 <> <> 2065 1452 5 0 <> <> <> <> <>
    2066 16 -1.9944061 -6.5481424 11.621034 485 " " 70 -0.83400 -0.83400 "T3P " " O  " 8 0 FF2F2F "" "" 1 "" -4.1106968 -0.14239714 5.7477331 <> <> 2066 1453 5 2 <> <> <> <> <>
    2067 42 -2.7822928 -6.0253816 11.769981 485 " " 21 0.41700 0.41700 "T3P " " H1 " 1 0 FFFFFF "" "" 1 "" -2.9772351 -1.6785592 17.134855 <> <> 2067 1454 5 0 <> <> <> <> <>
    2068 42 -1.2706995 -5.9486971 11.803086 485 " " 21 0.41700 0.41700 "T3P " " H2 " 1 0 FFFFFF "" "" 1 "" -2.5578458 5.129498 -17.784035 <> <> 2068 1455 5 0 <> <> <> <> <>
    2069 16 -12.018224 -16.171461 -9.7030764 486 " " 70 -0.83400 -0.83400 "T3P " " O  " 8 0 FF2F2F "" "" 1 "" 0.094485514 3.3255434 -5.1276693 <> <> 2069 1456 5 2 <> <> <> <> <>
    2070 42 -11.336403 -15.651546 -9.2775888 486 " " 21 0.41700 0.41700 "T3P " " H1 " 1 0 FFFFFF "" "" 1 "" 2.2634897 5.276175 -10.986913 <> <> 2070 1457 5 0 <> <> <> <> <>
    2071 42 -11.806843 -16.127348 -10.635601 486 " " 21 0.41700 0.41700 "T3P " " H2 " 1 0 FFFFFF "" "" 1 "" -13.177998 11.327063 -7.7577434 <> <> 2071 1458 5 0 <> <> <> <> <>
    2072 16 18.953102 -17.318279 20.155153 487 " " 70 -0.83400 -0.83400 "T3P " " O  " 8 0 FF2F2F "" "" 1 "" 1.4987096 5.6929865 6.0696483 <> <> 2072 1459 5 2 <> <> <> <> <>
    2073 42 19.632366 -17.423174 19.488949 487 " " 21 0.41700 0.41700 "T3P " " H1 " 1 0 FFFFFF "" "" 1 "" 9.3173752 8.0552435 13.669655 <> <> 2073 1460 5 0 <> <> <> <> <>
    2074 42 19.233629 -16.55929 20.666491 487 " " 21 0.41700 0.41700 "T3P " " H2 " 1 0 FFFFFF "" "" 1 "" -12.240113 13.024941 2.7240248 <> <> 2074 1461 5 0 <> <> <> <> <>
    2075 16 16.632233 -13.268558 -12.472182 488 " " 70 -0.83400 -0.83400 "T3P " " O  " 8 0 FF2F2F "" "" 1 "" 5.3678417 3.2886667 0.34860659 <> <> 2075 1462 5 2 <> <> <> <> <>
    2076 42 17.086721 -12.472711 -12.74841 488 " " 21 0.41700 0.41700 "T3P " " H1 " 1 0 FFFFFF "" "" 1 "" 7.9847984 9.5039682 22.561443 <> <> 2076 1463 5 0 <> <> <> <> <>
    2077 42 15.735224 -12.984119 -12.296954 488 " " 21 0.41700 0.41700 "T3P " " H2 " 1 0 FFFFFF "" "" 1 "" 8.9814177 3.4129367 18.645002 <> <> 2077 1464 5 0 <> <> <> <> <>
    2078 16 12.963196 19.820921 -1.7961903 489 " " 70 -0.83400 -0.83400 "T3P " " O  " 8 0 FF2F2F "" "" 1 "" 5.4745536 3.5019753 -5.0071869 <> <> 2078 1465 5 2 <> <> <> <> <>
    2079 42 13.523703 19.3902 -2.4415984 489 " " 21 0.41700 0.41700 "T3P " " H1 " 1 0 FFFFFF "" "" 1 "" 12.862909 -11.785639 11.611576 <> <> 2079 1466 5 0 <> <> <> <> <>
    2080 42 13.547605 20.421434 -1.3334987 489 " " 21 0.41700 0.41700 "T3P " " H2 " 1 0 FFFFFF "" "" 1 "" 7.7324543 -11.077862 11.0636 <> <> 2080 1467 5 0 <> <> <> <> <>
    2081 16 -4.2320433 -14.673688 7.7852983 490 " " 70 -0.83400 -0.83400 "T3P " " O  " 8 0 FF2F2F "" "" 1 "" 3.2464647 2.3617303 1.9309734 <> <> 2081 1468 5 2 <> <> <> <> <>
    2082 42 -4.6327024 -14.924798 6.9530458 490 " " 21 0.41700 0.41700 "T3P " " H1 " 1 0 FFFFFF "" "" 1 "" 5.6170082 -5.2023125 3.0719666 <> <> 2082 1469 5 0 <> <> <> <> <>
    2083 42 -3.9715352 -13.761102 7.6605582 490 " " 21 0.41700 0.41700 "T3P " " H2 " 1 0 FFFFFF "" "" 1 "" 6.7113662 0.17898314 -6.8016324 <> <> 2083 1470 5 0 <> <> <> <> <>
    2084 16 3.7838125 -19.401417 5.8461242 491 " " 70 -0.83400 -0.83400 "T3P " " O  " 8 0 FF2F2F "" "" 1 "" -2.6346257 -0.10976326 2.6708908 <> <> 2084 1471 5 2 <> <> <> <> <>
    2085 42 3.2931006 -18.581451 5.7904916 491 " " 21 0.41700 0.41700 "T3P " " H1 " 1 0 FFFFFF "" "" 1 "" 1.736109 3.3350189 14.890868 <> <> 2085 1472 5 0 <> <> <> <> <>
    2086 42 3.4092975 -19.952339 5.1587725 491 " " 21 0.41700 0.41700 "T3P " " H2 " 1 0 FFFFFF "" "" 1 "" -16.278809 6.4282193 4.8649421 <> <> 2086 1473 5 0 <> <> <> <> <>
    2087 16 19.241489 10.780093 7.1342382 492 " " 70 -0.83400 -0.83400 "T3P " " O  " 8 0 FF2F2F "" "" 1 "" -0.75886679 -2.80339 1.1398604 <> <> 2087 1474 5 2 <> <> <> <> <>
    2088 42 18.418859 10.873921 7.6145558 492 " " 21 0.41700 0.41700 "T3P " " H1 " 1 0 FFFFFF "" "" 1 "" -2.1389122 -3.5496802 -1.0779086 <> <> 2088 1475 5 0 <> <> <> <> <>
    2089 42 19.92053 10.96728 7.7823887 492 " " 21 0.41700 0.41700 "T3P " " H2 " 1 0 FFFFFF "" "" 1 "" -2.2559712 -14.595191 6.1138144 <> <> 2089 1476 5 0 <> <> <> <> <>
    2090 16 -13.266734 -11.365516 -18.484575 493 " " 70 -0.83400 -0.83400 "T3P " " O  " 8 0 FF2F2F "" "" 1 "" 7.8078208 5.3547139 -0.086074427 <> <> 2090 1477 5 2 <> <> <> <> <>
    2091 42 -12.87717 -10.690962 -19.040859 493 " " 21 0.41700 0.41700 "T3P " " H1 " 1 0 FFFFFF "" "" 1 "" 0.10051853 -7.515378 -21.089937 <> <> 2091 1478 5 0 <> <> <> <> <>
    2092 42 -13.883612 -11.821766 -19.056873 493 " " 21 0.41700 0.41700 "T3P " " H2 " 1 0 FFFFFF "" "" 1 "" 13.707247 -20.120975 13.864586 <> <> 2092 1479 5 0 <> <> <> <> <>
    2093 16 -1.2133214 10.532808 20.940838 494 " " 70 -0.83400 -0.83400 "T3P " " O  " 8 0 FF2F2F "" "" 1 "" 0.89204901 -3.5446939 0.41445708 <> <> 2093 1480 5 2 <> <> <> <> <>
    2094 42 -0.86643398 11.191397 20.339035 494 " " 21 0.41700 0.41700 "T3P " " H1 " 1 0 FFFFFF "" "" 1 "" 14.905814 -11.637686 -0.36443663 <> <> 2094 1481 5 0 <> <> <> <> <>
    2095 42 -1.0113651 10.87381 21.812141 494 " " 21 0.41700 0.41700 "T3P " " H2 " 1 0 FFFFFF "" "" 1 "" -1.1695418 -1.7429895 0.187185 <> <> 2095 1482 5 0 <> <> <> <> <>
    2096 16 -16.91185 -10.342854 14.073688 495 " " 70 -0.83400 -0.83400 "T3P " " O  " 8 0 FF2F2F "" "" 1 "" 3.932646 -1.0202105 -1.8236215 <> <> 2096 1483 5 2 <> <> <> <> <>
    2097 42 -17.59598 -11.010748 14.027755 495 " " 21 0.41700 0.41700 "T3P " " H1 " 1 0 FFFFFF "" "" 1 "" -3.7970579 6.5274167 3.5556495 <> <> 2097 1484 5 0 <> <> <> <> <>
    2098 42 -16.977474 -9.8744621 13.241505 495 " " 21 0.41700 0.41700 "T3P " " H2 " 1 0 FFFFFF "" "" 1 "" -1.4735579 3.6572161 1.2353846 <> <> 2098 1485 5 0 <> <> <> <> <>
    2099 16 -18.834902 8.9848881 -0.31102443 496 " " 70 -0.83400 -0.83400 "T3P " " O  " 8 0 FF2F2F "" "" 1 "" 2.2198441 -6.4954071 -2.5651035 <> <> 2099 1486 5 2 <> <> <> <> <>
    2100 42 -18.63138 9.4950953 -1.0949247 496 " " 21 0.41700 0.41700 "T3P " " H1 " 1 0 FFFFFF "" "" 1 "" 3.6020355 6.6032839 6.3191342 <> <> 2100 1487 5 0 <> <> <> <> <>
    2101 42 -19.290052 8.2099667 -0.64051795 496 " " 21 0.41700 0.41700 "T3P " " H2 " 1 0 FFFFFF "" "" 1 "" -4.4226789 2.9579151 -15.622338 <> <> 2101 1488 5 0 <> <> <> <> <>
    2102 16 8.4279823 12.933928 -15.555361 497 " " 70 -0.83400 -0.83400 "T3P " " O  " 8 0 FF2F2F "" "" 1 "" -7.8276429 3.4495654 0.73502576 <> <> 2102 1489 5 2 <> <> <> <> <>
    2103 42 7.5765882 12.845505 -15.983769 497 " " 21 0.41700 0.41700 "T3P " " H1 " 1 0 FFFFFF "" "" 1 "" -2.5414877 13.765388 -11.899508 <> <> 2103 1490 5 0 <> <> <> <> <>
    2104 42 8.7634888 12.039092 -15.501229 497 " " 21 0.41700 0.41700 "T3P " " H2 " 1 0 FFFFFF "" "" 1 "" -9.2376804 1.9594278 -15.158933 <> <> 2104 1491 5 0 <> <> <> <> <>
    2105 16 10.038428 -15.072646 -21.777212 498 " " 70 -0.83400 -0.83400 "T3P " " O  " 8 0 FF2F2F "" "" 1 "" 0.1714111 -1.0829118 2.57373 <> <> 2105 1492 5 2 <> <> <> <> <>
    2106 42 9.4698801 -15.321715 -21.048546 498 " " 21 0.41700 0.41700 "T3P " " H1 " 1 0 FFFFFF "" "" 1 "" -6.1791558 -12.984205 -6.4494076 <> <> 2106 1493 5 0 <> <> <> <> <>
    2107 42 9.5346661 -14.41892 -22.262079 498 " " 21 0.41700 0.41700 "T3P " " H2 " 1 0 FFFFFF "" "" 1 "" 7.0758028 11.678194 12.605598 <> <> 2107 1494 5 0 <> <> <> <> <>
    2108 16 12.68305 0.94191134 -9.6320581 499 " " 70 -0.83400 -0.83400 "T3P " " O  " 8 0 FF2F2F "" "" 1 "" 4.6105852 5.7863607 1.6885734 <> <> 2108 1495 5 2 <> <> <> <> <>
    2109 42 13.275873 0.40057698 -9.1107664 499 " " 21 0.41700 0.41700 "T3P " " H1 " 1 0 FFFFFF "" "" 1 "" -1.3531727 7.4714069 10.220493 <> <> 2109 1496 5 0 <> <> <> <> <>
    2110 42 12.391098 0.36604682 -10.338716 499 " " 21 0.41700 0.41700 "T3P " " H2 " 1 0 FFFFFF "" "" 1 "" -5.294857 -3.5261683 13.369876 <> <> 2110 1497 5 0 <> <> <> <> <>
    2111 16 -7.0223684 -18.581121 19.039577 500 " " 70 -0.83400 -0.83400 "T3P " " O  " 8 0 FF2F2F "" "" 1 "" 4.0180173 4.6513119 2.5770111 <> <> 2111 1498 5 2 <> <> <> <> <>
    2112 42 -6.1563973 -18.792864 19.388134 500 " " 21 0.41700 0.41700 "T3P " " H1 " 1 0 FFFFFF "" "" 1 "" 0.19634376 -6.6590109 5.2009912 <> <> 2112 1499 5 0 <> <> <> <> <>
    2113 42 -6.9927659 -18.874348 18.128876 500 " " 21 0.41700 0.41700 "T3P " " H2 " 1 0 FFFFFF "" "" 1 "" 6.6301222 14.23645 -0.42426476 <> <> 2113 1500 5 0 <> <> <> <> <>
    2114 16 -7.530405 -6.9251432 -22.493938 501 " " 70 -0.83400 -0.83400 "T3P " " O  " 8 0 FF2F2F "" "" 1 "" -5.6417561 0.88546371 0.11336884 <> <> 2114 1501 5 2 <> <> <> <> <>
    2115 42 -7.126626 -6.2422471 -21.958359 501 " " 21 0.41700 0.41700 "T3P " " H1 " 1 0 FFFFFF "" "" 1 "" -11.802316 -0.72021574 6.805141 <> <> 2115 1502 5 0 <> <> <> <> <>
    2116 42 -6.819253 -7.2479692 -23.047365 501 " " 21 0.41700 0.41700 "T3P " " H2 " 1 0 FFFFFF "" "" 1 "" -4.2924514 17.330927 -7.7458048 <> <> 2116 1503 5 0 <> <> <> <> <>
    2117 16 5.5152736 18.596642 -17.878876 502 " " 70 -0.83400 -0.83400 "T3P " " O  " 8 0 FF2F2F "" "" 1 "" 0.37341788 -2.5269091 -1.1233482 <> <> 2117 1504 5 2 <> <> <> <> <>
    2118 42 6.1898489 18.472971 -17.21113 502 " " 21 0.41700 0.41700 "T3P " " H1 " 1 0 FFFFFF "" "" 1 "" -8.426424 -7.1784177 6.9050217 <> <> 2118 1505 5 0 <> <> <> <> <>
    2119 42 5.9762921 18.481981 -18.709864 502 " " 21 0.41700 0.41700 "T3P " " H2 " 1 0 FFFFFF "" "" 1 "" 6.5610442 -19.805159 4.6935229 <> <> 2119 1506 5 0 <> <> <> <> <>
    2120 16 -18.277925 -19.570801 13.866683 503 " " 70 -0.83400 -0.83400 "T3P " " O  " 8 0 FF2F2F "" "" 1 "" 3.3812087 -0.62835133 0.52486342 <> <> 2120 1507 5 2 <> <> <> <> <>
    2121 42 -17.981976 -18.799286 14.349812 503 " " 21 0.41700 0.41700 "T3P " " H1 " 1 0 FFFFFF "" "" 1 "" 11.634542 -11.180659 12.320218 <> <> 2121 1508 5 0 <> <> <> <> <>
    2122 42 -17.8326 -19.510145 13.021556 503 " " 21 0.41700 0.41700 "T3P " " H2 " 1 0 FFFFFF "" "" 1 "" -24.368956 26.921515 -12.120366 <> <> 2122 1509 5 0 <> <> <> <> <>
    2123 16 13.989176 17.263004 -19.894352 504 " " 70 -0.83400 -0.83400 "T3P " " O  " 8 0 FF2F2F "" "" 1 "" 0.086878218 -5.8306613 2.1029961 <> <> 2123 1510 5 2 <> <> <> <> <>
    2124 42 14.212106 17.530817 -19.002829 504 " " 21 0.41700 0.41700 "T3P " " H1 " 1 0 FFFFFF "" "" 1 "" -10.233434 -1.1372355 3.2737327 <> <> 2124 1511 5 0 <> <> <> <> <>
    2125 42 13.196606 16.735493 -19.795366 504 " " 21 0.41700 0.41700 "T3P " " H2 " 1 0 FFFFFF "" "" 1 "" 5.4936614 -14.920395 -3.0461762 <> <> 2125 1512 5 0 <> <> <> <> <>
    2126 16 -3.8537643 10.66215 5.2321177 505 " " 70 -0.83400 -0.83400 "T3P " " O  " 8 0 FF2F2F "" "" 1 "" -1.2380863 -5.0827432 7.0920749 <> <> 2126 1513 5 2 <> <> <> <> <>
    2127 42 -4.176425 9.7673283 5.3389487 505 " " 21 0.41700 0.41700 "T3P " " H1 " 1 0 FFFFFF "" "" 1 "" 4.5051532 -5.225369 23.243521 <> <> 2127 1514 5 0 <> <> <> <> <>
    2128 42 -2.9915185 10.657575 5.6477385 505 " " 21 0.41700 0.41700 "T3P " " H2 " 1 0 FFFFFF "" "" 1 "" 5.1297259 4.0927811 -6.0174875 <> <> 2128 1515 5 0 <> <> <> <> <>
    2129 16 -16.379419 -18.499474 -15.084552 506 " " 70 -0.83400 -0.83400 "T3P " " O  " 8 0 FF2F2F "" "" 1 "" -5.0852666 -7.0267668 1.7249506 <> <> 2129 1516 5 2 <> <> <> <> <>
    2130 42 -16.827864 -17.69566 -14.821851 506 " " 21 0.41700 0.41700 "T3P " " H1 " 1 0 FFFFFF "" "" 1 "" 7.6363101 0.11026965 1.603421 <> <> 2130 1517 5 0 <> <> <> <> <>
    2131 42 -16.681898 -18.661995 -15.978043 506 " " 21 0.41700 0.41700 "T3P " " H2 " 1 0 FFFFFF "" "" 1 "" 6.4279003 7.6369934 -4.8399262 <> <> 2131 1518 5 0 <> <> <> <> <>
    2132 16 -3.1334541 10.186062 -22.047182 507 " " 70 -0.83400 -0.83400 "T3P " " O  " 8 0 FF2F2F "" "" 1 "" 6.9583669 3.6244414 1.8013422 <> <> 2132 1519 5 2 <> <> <> <> <>
    2133 42 -3.9116194 10.603754 -21.678095 507 " " 21 0.41700 0.41700 "T3P " " H1 " 1 0 FFFFFF "" "" 1 "" 0.37856209 -17.039303 11.313712 <> <> 2133 1520 5 0 <> <> <> <> <>
    2134 42 -2.6304355 9.8996077 -21.284845 507 " " 21 0.41700 0.41700 "T3P " " H2 " 1 0 FFFFFF "" "" 1 "" 7.8037648 -12.546636 -4.8329549 <> <> 2134 1521 5 0 <> <> <> <> <>
    2135 16 -3.2612753 -4.3836823 22.866329 508 " " 70 -0.83400 -0.83400 "T3P " " O  " 8 0 FF2F2F "" "" 1 "" -2.8607862 -4.2097039 -2.7798216 <> <> 2135 1522 5 2 <> <> <> <> <>
    2136 42 -2.5040929 -4.8783641 23.179697 508 " " 21 0.41700 0.41700 "T3P " " H1 " 1 0 FFFFFF "" "" 1 "" -1.6596949 -5.1444893 -7.1575937 <> <> 2136 1523 5 0 <> <> <> <> <>
    2137 42 -3.1271577 -3.4988735 23.205965 508 " " 21 0.41700 0.41700 "T3P " " H2 " 1 0 FFFFFF "" "" 1 "" -1.8370377 -5.3571458 -0.19479452 <> <> 2137 1524 5 0 <> <> <> <> <>
    2138 16 14.655023 2.1322324 6.6351972 509 " " 70 -0.83400 -0.83400 "T3P " " O  " 8 0 FF2F2F "" "" 1 "" 6.7138743 4.315012 -3.339159 <> <> 2138 1525 5 2 <> <> <> <> <>
    2139 42 14.185118 1.3164308 6.4623361 509 " " 21 0.41700 0.41700 "T3P " " H1 " 1 0 FFFFFF "" "" 1 "" -0.6932407 9.053731 -5.5674782 <> <> 2139 1526 5 0 <> <> <> <> <>
    2140 42 14.852762 2.4838448 5.7671499 509 " " 21 0.41700 0.41700 "T3P " " H2 " 1 0 FFFFFF "" "" 1 "" 12.029963 3.6697466 -2.3895252 <> <> 2140 1527 5 0 <> <> <> <> <>
    2141 16 -6.3500824 -4.1902714 -5.5033574 510 " " 70 -0.83400 -0.83400 "T3P " " O  " 8 0 FF2F2F "" "" 1 "" -6.2988172 -1.1852286 -3.9130363 <> <> 2141 1528 5 2 <> <> <> <> <>
    2142 42 -7.2171507 -4.2206669 -5.0990062 510 " " 21 0.41700 0.41700 "T3P " " H1 " 1 0 FFFFFF "" "" 1 "" 1.5588119 28.227617 15.147496 <> <> 2142 1529 5 0 <> <> <> <> <>
    2143 42 -5.8612833 -4.893724 -5.0762072 510 " " 21 0.41700 0.41700 "T3P " " H2 " 1 0 FFFFFF "" "" 1 "" -14.111371 -3.8301389 0.67118675 <> <> 2143 1530 5 0 <> <> <> <> <>
    2144 16 1.2055321 8.123476 3.8489447 511 " " 70 -0.83400 -0.83400 "T3P " " O  " 8 0 FF2F2F "" "" 1 "" -3.9481792 -4.2136483 1.0601588 <> <> 2144 1531 5 2 <> <> <> <> <>
    2145 42 1.2470165 7.7329378 4.7218647 511 " " 21 0.41700 0.41700 "T3P " " H1 " 1 0 FFFFFF "" "" 1 "" -2.366241 -4.401217 0.90106708 <> <> 2145 1532 5 0 <> <> <> <> <>
    2146 42 2.066967 8.521286 3.7228248 511 " " 21 0.41700 0.41700 "T3P " " H2 " 1 0 FFFFFF "" "" 1 "" -19.063845 33.640354 17.215508 <> <> 2146 1533 5 0 <> <> <> <> <>
    2147 16 -0.24379382 16.764988 19.554697 512 " " 70 -0.83400 -0.83400 "T3P " " O  " 8 0 FF2F2F "" "" 1 "" -4.5345755 2.2494206 -0.15613908 <> <> 2147 1534 5 2 <> <> <> <> <>
    2148 42 -0.91095221 17.397335 19.821665 512 " " 21 0.41700 0.41700 "T3P " " H1 " 1 0 FFFFFF "" "" 1 "" 3.3207114 13.596248 -7.4019642 <> <> 2148 1535 5 0 <> <> <> <> <>
    2149 42 -0.63515657 16.301371 18.814339 512 " " 21 0.41700 0.41700 "T3P " " H2 " 1 0 FFFFFF "" "" 1 "" -13.331464 -6.6505356 10.067209 <> <> 2149 1536 5 0 <> <> <> <> <>
    2150 16 -16.963327 4.9529352 8.5987988 513 " " 70 -0.83400 -0.83400 "T3P " " O  " 8 0 FF2F2F "" "" 1 "" 2.1667106 2.7383604 2.2712407 <> <> 2150 1537 5 2 <> <> <> <> <>
    2151 42 -17.167612 4.7893629 9.5195284 513 " " 21 0.41700 0.41700 "T3P " " H1 " 1 0 FFFFFF "" "" 1 "" -12.945019 7.9100246 -0.16280721 <> <> 2151 1538 5 0 <> <> <> <> <>
    2152 42 -17.724712 4.6228776 8.1217432 513 " " 21 0.41700 0.41700 "T3P " " H2 " 1 0 FFFFFF "" "" 1 "" 17.202065 -15.005604 -9.4488783 <> <> 2152 1539 5 0 <> <> <> <> <>
    2153 16 3.5597951 -1.7522601 -0.71859157 514 " " 70 -0.83400 -0.83400 "T3P " " O  " 8 0 FF2F2F "" "" 1 "" 0.50742692 -2.370213 0.84535742 <> <> 2153 1540 5 2 <> <> <> <> <>
    2154 42 3.2186079 -1.3624774 0.086323828 514 " " 21 0.41700 0.41700 "T3P " " H1 " 1 0 FFFFFF "" "" 1 "" 24.112646 4.2535377 7.6435552 <> <> 2154 1541 5 0 <> <> <> <> <>
    2155 42 3.1568747 -1.2426349 -1.4215604 514 " " 21 0.41700 0.41700 "T3P " " H2 " 1 0 FFFFFF "" "" 1 "" -5.6885924 3.7344048 8.8223467 <> <> 2155 1542 5 0 <> <> <> <> <>
    2156 16 -19.548624 -10.022063 -18.830215 515 " " 70 -0.83400 -0.83400 "T3P " " O  " 8 0 FF2F2F "" "" 1 "" -3.517853 1.3147134 6.3922491 <> <> 2156 1543 5 2 <> <> <> <> <>
    2157 42 -20.044432 -10.329296 -18.071262 515 " " 21 0.41700 0.41700 "T3P " " H1 " 1 0 FFFFFF "" "" 1 "" -8.5505915 -6.6206899 -0.10785466 <> <> 2157 1544 5 0 <> <> <> <> <>
    2158 42 -19.058285 -9.2663546 -18.506639 515 " " 21 0.41700 0.41700 "T3P " " H2 " 1 0 FFFFFF "" "" 1 "" 7.9940939 -12.876989 22.091978 <> <> 2158 1545 5 0 <> <> <> <> <>
    2159 16 18.261063 9.6474133 16.946259 516 " " 70 -0.83400 -0.83400 "T3P " " O  " 8 0 FF2F2F "" "" 1 "" -2.6439152 0.026123175 -0.98516238 <> <> 2159 1546 5 2 <> <> <> <> <>
    2160 42 18.986 10.034762 17.436825 516 " " 21 0.41700 0.41700 "T3P " " H1 " 1 0 FFFFFF "" "" 1 "" 5.5122976 -15.282326 -0.95050615 <> <> 2160 1547 5 0 <> <> <> <> <>
    2161 42 17.49478 10.15841 17.206892 516 " " 21 0.41700 0.41700 "T3P " " H2 " 1 0 FFFFFF "" "" 1 "" 5.7222657 7.1080637 9.7274694 <> <> 2161 1548 5 0 <> <> <> <> <>
    2162 16 -2.9815969 1.8056113 -22.252039 517 " " 70 -0.83400 -0.83400 "T3P " " O  " 8 0 FF2F2F "" "" 1 "" 3.0941064 -2.6217334 -5.9868374 <> <> 2162 1549 5 2 <> <> <> <> <>
    2163 42 -3.8836007 2.1248407 -22.225481 517 " " 21 0.41700 0.41700 "T3P " " H1 " 1 0 FFFFFF "" "" 1 "" -3.4985096 -22.636719 10.687043 <> <> 2163 1550 5 0 <> <> <> <> <>
    2164 42 -2.5296793 2.3064342 -21.572931 517 " " 21 0.41700 0.41700 "T3P " " H2 " 1 0 FFFFFF "" "" 1 "" -2.5821781 -14.437213 6.5040865 <> <> 2164 1551 5 0 <> <> <> <> <>
    2165 16 9.9913206 -2.7913494 -3.2097199 518 " " 70 -0.83400 -0.83400 "T3P " " O  " 8 0 FF2F2F "" "" 1 "" 0.063932881 -2.5469005 1.6464204 <> <> 2165 1552 5 2 <> <> <> <> <>
    2166 42 10.857077 -2.8421171 -2.8046064 518 " " 21 0.41700 0.41700 "T3P " " H1 " 1 0 FFFFFF "" "" 1 "" 6.7157407 11.543273 -10.803282 <> <> 2166 1553 5 0 <> <> <> <> <>
    2167 42 10.145395 -2.9969163 -4.1318007 518 " " 21 0.41700 0.41700 "T3P " " H2 " 1 0 FFFFFF "" "" 1 "" -5.756577 27.044725 -5.9232574 <> <> 2167 1554 5 0 <> <> <> <> <>
    2168 16 1.8422151 1.672992 -15.785529 519 " " 70 -0.83400 -0.83400 "T3P " " O  " 8 0 FF2F2F "" "" 1 "" 1.1230841 0.94282562 2.5674832 <> <> 2168 1555 5 2 <> <> <> <> <>
    2169 42 2.0985777 1.1721399 -16.559908 519 " " 21 0.41700 0.41700 "T3P " " H1 " 1 0 FFFFFF "" "" 1 "" 3.3574829 -1.1123109 4.6364288 <> <> 2169 1556 5 0 <> <> <> <> <>
    2170 42 1.233446 2.3329716 -16.117285 519 " " 21 0.41700 0.41700 "T3P " " H2 " 1 0 FFFFFF "" "" 1 "" 5.1846328 2.6131172 -1.562685 <> <> 2170 1557 5 0 <> <> <> <> <>
    2171 16 -14.130855 9.1365662 -13.270175 520 " " 70 -0.83400 -0.83400 "T3P " " O  " 8 0 FF2F2F "" "" 1 "" -0.83820087 1.6111569 0.92399108 <> <> 2171 1558 5 2 <> <> <> <> <>
    2172 42 -14.404923 8.4222708 -13.845413 520 " " 21 0.41700 0.41700 "T3P " " H1 " 1 0 FFFFFF "" "" 1 "" 4.1860089 8.9933558 -10.636465 <> <> 2172 1559 5 0 <> <> <> <> <>
    2173 42 -14.948801 9.5518446 -12.996799 520 " " 21 0.41700 0.41700 "T3P " " H2 " 1 0 FFFFFF "" "" 1 "" -2.0383027 12.955818 -19.900026 <> <> 2173 1560 5 0 <> <> <> <> <>
    2174 16 -13.41809 1.8463359 8.769206 521 " " 70 -0.83400 -0.83400 "T3P " " O  " 8 0 FF2F2F "" "" 1 "" 4.3359733 4.2789445 0.87712151 <> <> 2174 1561 5 2 <> <> <> <> <>
    2175 42 -13.777031 1.1859151 8.1765556 521 " " 21 0.41700 0.41700 "T3P " " H1 " 1 0 FFFFFF "" "" 1 "" 12.157866 -20.095413 23.30139 <> <> 2175 1562 5 0 <> <> <> <> <>
    2176 42 -12.641098 2.1766164 8.3181715 521 " " 21 0.41700 0.41700 "T3P " " H2 " 1 0 FFFFFF "" "" 1 "" 9.1836395 -12.877536 -3.3352013 <> <> 2176 1563 5 0 <> <> <> <> <>
    2177 16 -10.104393 17.577169 -5.0871072 522 " " 70 -0.83400 -0.83400 "T3P " " O  " 8 0 FF2F2F "" "" 1 "" -2.2206249 -1.0338204 4.8185835 <> <> 2177 1564 5 2 <> <> <> <> <>
    2178 42 -10.703174 17.517244 -4.3427258 522 " " 21 0.41700 0.41700 "T3P " " H1 " 1 0 FFFFFF "" "" 1 "" -6.6478472 -8.582077 0.6496796 <> <> 2178 1565 5 0 <> <> <> <> <>
    2179 42 -10.332884 18.403397 -5.5129876 522 " " 21 0.41700 0.41700 "T3P " " H2 " 1 0 FFFFFF "" "" 1 "" -4.4640527 -0.1594809 7.71842 <> <> 2179 1566 5 0 <> <> <> <> <>
    2180 16 2.8130972 4.9033747 -23.92984 523 " " 70 -0.83400 -0.83400 "T3P " " O  " 8 0 FF2F2F "" "" 1 "" 1.3900313 -2.5885484 3.3735497 <> <> 2180 1567 5 2 <> <> <> <> <>
    2181 42 2.9171355 4.1599727 -23.335901 523 " " 21 0.41700 0.41700 "T3P " " H1 " 1 0 FFFFFF "" "" 1 "" -11.086201 -7.3495178 -0.40006924 <> <> 2181 1568 5 0 <> <> <> <> <>
    2182 42 3.250581 5.6291718 -23.484798 523 " " 21 0.41700 0.41700 "T3P " " H2 " 1 0 FFFFFF "" "" 1 "" 23.691389 -15.026154 1.7348788 <> <> 2182 1569 5 0 <> <> <> <> <>
    2183 16 -5.0279813 -4.2162514 -19.072388 524 " " 70 -0.83400 -0.83400 "T3P " " O  " 8 0 FF2F2F "" "" 1 "" -5.5919871 4.2767401 5.9831343 <> <> 2183 1570 5 2 <> <> <> <> <>
    2184 42 -5.1731033 -3.6784844 -18.293938 524 " " 21 0.41700 0.41700 "T3P " " H1 " 1 0 FFFFFF "" "" 1 "" 12.845093 5.3485336 8.6799078 <> <> 2184 1571 5 0 <> <> <> <> <>
    2185 42 -4.645443 -5.0267506 -18.736254 524 " " 21 0.41700 0.41700 "T3P " " H2 " 1 0 FFFFFF "" "" 1 "" -13.21641 -1.915001 -0.26965943 <> <> 2185 1572 5 0 <> <> <> <> <>
    2186 16 5.5857306 -4.3057952 -7.2001934 525 " " 70 -0.83400 -0.83400 "T3P " " O  " 8 0 FF2F2F "" "" 1 "" -3.7951031 -3.5380254 -2.1516023 <> <> 2186 1573 5 2 <> <> <> <> <>
    2187 42 6.5169077 -4.3076615 -7.4218688 525 " " 21 0.41700 0.41700 "T3P " " H1 " 1 0 FFFFFF "" "" 1 "" -2.9797411 -4.6285915 1.282591 <> <> 2187 1574 5 0 <> <> <> <> <>
    2188 42 5.5667605 -4.3277717 -6.243432 525 " " 21 0.41700 0.41700 "T3P " " H2 " 1 0 FFFFFF "" "" 1 "" -7.1909938 17.580627 -1.7338763 <> <> 2188 1575 5 0 <> <> <> <> <>
    2189 16 1.0003798 0.9907887 -2.036427 526 " " 70 -0.83400 -0.83400 "T3P " " O  " 8 0 FF2F2F "" "" 1 "" 0.14448987 3.4872947 -0.39759472 <> <> 2189 1576 5 2 <> <> <> <> <>
    2190 42 1.4839129 1.1021198 -2.8549793 526 " " 21 0.41700 0.41700 "T3P " " H1 " 1 0 FFFFFF "" "" 1 "" 39.389595 -9.4237261 21.029152 <> <> 2190 1577 5 0 <> <> <> <> <>
    2191 42 0.66667187 0.094468385 -2.074826 526 " " 21 0.41700 0.41700 "T3P " " H2 " 1 0 FFFFFF "" "" 1 "" -0.62817246 3.9148459 -3.6628206 <> <> 2191 1578 5 0 <> <> <> <> <>
    2192 16 4.2642641 6.7911716 -22.653555 527 " " 70 -0.83400 -0.83400 "T3P " " O  " 8 0 FF2F2F "" "" 1 "" -4.4762177 1.3492275 -6.4076219 <> <> 2192 1579 5 2 <> <> <> <> <>
    2193 42 3.5478559 7.3329811 -22.322763 527 " " 21 0.41700 0.41700 "T3P " " H1 " 1 0 FFFFFF "" "" 1 "" -20.286837 -22.489586 -1.6032842 <> <> 2193 1580 5 0 <> <> <> <> <>
    2194 42 4.8331513 6.6566377 -21.895596 527 " " 21 0.41700 0.41700 "T3P " " H2 " 1 0 FFFFFF "" "" 1 "" -6.9229293 0.99201673 -4.6346059 <> <> 2194 1581 5 0 <> <> <> <> <>
    2195 16 0.14086236 -18.630596 11.203466 528 " " 70 -0.83400 -0.83400 "T3P " " O  " 8 0 FF2F2F "" "" 1 "" -2.5827839 -2.1193559 -1.8966947 <> <> 2195 1582 5 2 <> <> <> <> <>
    2196 42 0.63354433 -18.421741 11.997112 528 " " 21 0.41700 0.41700 "T3P " " H1 " 1 0 FFFFFF "" "" 1 "" 1.6126709 -17.184933 -0.53649372 <> <> 2196 1583 5 0 <> <> <> <> <>
    2197 42 0.052818019 -17.793156 10.748298 528 " " 21 0.41700 0.41700 "T3P " " H2 " 1 0 FFFFFF "" "" 1 "" 19.65757 1.5125624 0.48345494 <> <> 2197 1584 5 0 <> <> <> <> <>
    2198 16 -2.7063212 6.9337902 22.758221 529 " " 70 -0.83400 -0.83400 "T3P " " O  " 8 0 FF2F2F "" "" 1 "" 3.6331768 1.7705197 0.024116572 <> <> 2198 1585 5 2 <> <> <> <> <>
    2199 42 -2.501312 6.0146213 22.929506 529 " " 21 0.41700 0.41700 "T3P " " H1 " 1 0 FFFFFF "" "" 1 "" 7.3916206 3.0611675 2.4516771 <> <> 2199 1586 5 0 <> <> <> <> <>
    2200 42 -2.1733568 7.4198346 23.387459 529 " " 21 0.41700 0.41700 "T3P " " H2 " 1 0 FFFFFF "" "" 1 "" 16.841822 6.4777951 -14.799645 <> <> 2200 1587 5 0 <> <> <> <> <>
    2201 16 0.09438365 16.72151 -1.9539484 530 " " 70 -0.83400 -0.83400 "T3P " " O  " 8 0 FF2F2F "" "" 1 "" -0.75516933 -9.5118704 1.9663489 <> <> 2201 1588 5 2 <> <> <> <> <>
    2202 42 0.41271797 17.333141 -1.2900193 530 " " 21 0.41700 0.41700 "T3P " " H1 " 1 0 FFFFFF "" "" 1 "" 14.287483 -24.975164 8.9989605 <> <> 2202 1589 5 0 <> <> <> <> <>
    2203 42 0.67808163 15.966107 -1.8839113 530 " " 21 0.41700 0.41700 "T3P " " H2 " 1 0 FFFFFF "" "" 1 "" -17.001074 -23.107597 -9.2796469 <> <> 2203 1590 5 0 <> <> <> <> <>
    2204 16 12.295174 -2.6195855 -9.4017687 531 " " 70 -0.83400 -0.83400 "T3P " " O  " 8 0 FF2F2F "" "" 1 "" -3.913533 -6.5331249 -8.9128971 <> <> 2204 1591 5 2 <> <> <> <> <>
    2205 42 12.454926 -2.713923 -8.4627199 531 " " 21 0.41700 0.41700 "T3P " " H1 " 1 0 FFFFFF "" "" 1 "" 5.1651306 14.576736 -8.3366585 <> <> 2205 1592 5 0 <> <> <> <> <>
    2206 42 11.388004 -2.9010372 -9.5203428 531 " " 21 0.41700 0.41700 "T3P " " H2 " 1 0 FFFFFF "" "" 1 "" -6.6105289 -4.510211 6.9194207 <> <> 2206 1593 5 0 <> <> <> <> <>
    2207 16 9.8777037 -0.56594753 -21.505417 532 " " 70 -0.83400 -0.83400 "T3P " " O  " 8 0 FF2F2F "" "" 1 "" 2.7298517 -0.50733793 -2.5093808 <> <> 2207 1594 5 2 <> <> <> <> <>
    2208 42 9.9827719 -1.333943 -20.943834 532 " " 21 0.41700 0.41700 "T3P " " H1 " 1 0 FFFFFF "" "" 1 "" -4.8473992 -16.291475 -22.677454 <> <> 2208 1595 5 0 <> <> <> <> <>
    2209 42 10.686574 -0.068405971 -21.385384 532 " " 21 0.41700 0.41700 "T3P " " H2 " 1 0 FFFFFF "" "" 1 "" 17.036615 -22.809322 -6.476337 <> <> 2209 1596 5 0 <> <> <> <> <>
    2210 16 0.64445329 -11.877371 -10.71767 533 " " 70 -0.83400 -0.83400 "T3P " " O  " 8 0 FF2F2F "" "" 1 "" -1.3559536 0.27757454 6.3433728 <> <> 2210 1597 5 2 <> <> <> <> <>
    2211 42 1.0816318 -12.439406 -10.077966 533 " " 21 0.41700 0.41700 "T3P " " H1 " 1 0 FFFFFF "" "" 1 "" -4.0642567 -3.4042337 4.9594913 <> <> 2211 1598 5 0 <> <> <> <> <>
    2212 42 0.94997543 -10.99438 -10.509776 533 " " 21 0.41700 0.41700 "T3P " " H2 " 1 0 FFFFFF "" "" 1 "" 20.080788 -4.3418446 -5.5400019 <> <> 2212 1599 5 0 <> <> <> <> <>
    2213 16 -7.2401037 1.8098911 -4.2488966 534 " " 70 -0.83400 -0.83400 "T3P " " O  " 8 0 FF2F2F "" "" 1 "" 2.1378806 4.070981 -7.6511564 <> <> 2213 1600 5 2 <> <> <> <> <>
    2214 42 -6.5071244 1.3945113 -4.7032514 534 " " 21 0.41700 0.41700 "T3P " " H1 " 1 0 FFFFFF "" "" 1 "" -5.5189505 -28.188705 9.4887943 <> <> 2214 1601 5 0 <> <> <> <> <>
    2215 42 -7.2479362 1.4019612 -3.3830085 534 " " 21 0.41700 0.41700 "T3P " " H2 " 1 0 FFFFFF "" "" 1 "" -18.047588 25.278223 2.157321 <> <> 2215 1602 5 0 <> <> <> <> <>
    2216 16 -13.675063 4.5618052 -3.3944917 535 " " 70 -0.83400 -0.83400 "T3P " " O  " 8 0 FF2F2F "" "" 1 "" 0.21872848 3.5258851 6.1907907 <> <> 2216 1603 5 2 <> <> <> <> <>
    2217 42 -13.686845 3.866636 -4.0523877 535 " " 21 0.41700 0.41700 "T3P " " H1 " 1 0 FFFFFF "" "" 1 "" -25.741264 4.7360816 5.376967 <> <> 2217 1604 5 0 <> <> <> <> <>
    2218 42 -14.47021 5.0667868 -3.5646799 535 " " 21 0.41700 0.41700 "T3P " " H2 " 1 0 FFFFFF "" "" 1 "" 12.86537 26.234381 14.48442 <> <> 2218 1605 5 0 <> <> <> <> <>
    2219 16 -11.330445 15.180662 -5.6853929 536 " " 70 -0.83400 -0.83400 "T3P " " O  " 8 0 FF2F2F "" "" 1 "" -2.6188943 -1.8695151 3.2193313 <> <> 2219 1606 5 2 <> <> <> <> <>
    2220 42 -11.218584 14.993717 -6.6174731 536 " " 21 0.41700 0.41700 "T3P " " H1 " 1 0 FFFFFF "" "" 1 "" -37.934399 15.658245 -4.534452 <> <> 2220 1607 5 0 <> <> <> <> <>
    2221 42 -10.872389 16.010229 -5.5503473 536 " " 21 0.41700 0.41700 "T3P " " H2 " 1 0 FFFFFF "" "" 1 "" -4.5919561 -0.21899006 -0.22714637 <> <> 2221 1608 5 0 <> <> <> <> <>
    2222 16 6.3986502 1.6127435 11.491842 537 " " 70 -0.83400 -0.83400 "T3P " " O  " 8 0 FF2F2F "" "" 1 "" -2.0626285 1.8547368 2.5012367 <> <> 2222 1609 5 2 <> <> <> <> <>
    2223 42 6.2285528 0.67859226 11.61291 537 " " 21 0.41700 0.41700 "T3P " " H1 " 1 0 FFFFFF "" "" 1 "" 19.501825 -5.1935639 -21.585375 <> <> 2223 1610 5 0 <> <> <> <> <>
    2224 42 5.6566892 1.926777 10.975019 537 " " 21 0.41700 0.41700 "T3P " " H2 " 1 0 FFFFFF "" "" 1 "" -3.4401853 -4.2935448 0.74308985 <> <> 2224 1611 5 0 <> <> <> <> <>
    2225 16 17.137236 11.589453 -18.374031 538 " " 70 -0.83400 -0.83400 "T3P " " O  " 8 0 FF2F2F "" "" 1 "" -0.49834406 -0.010176555 -8.5739679 <> <> 2225 1612 5 2 <> <> <> <> <>
    2226 42 16.669659 11.039865 -17.745094 538 " " 21 0.41700 0.41700 "T3P " " H1 " 1 0 FFFFFF "" "" 1 "" -1.5548021 -10.127493 -18.200233 <> <> 2226 1613 5 0 <> <> <> <> <>
    2227 42 16.571646 11.60508 -19.146101 538 " " 21 0.41700 0.41700 "T3P " " H2 " 1 0 FFFFFF "" "" 1 "" -0.7364372 15.063882 -8.0944757 <> <> 2227 1614 5 0 <> <> <> <> <>
    2228 16 -3.3231754 -6.7104788 14.606359 539 " " 70 -0.83400 -0.83400 "T3P " " O  " 8 0 FF2F2F "" "" 1 "" -1.128969 2.455102 -3.4043176 <> <> 2228 1615 5 2 <> <> <> <> <>
    2229 42 -2.9260314 -7.1126113 13.833832 539 " " 21 0.41700 0.41700 "T3P " " H1 " 1 0 FFFFFF "" "" 1 "" 2.7859035 6.590024 -3.5441213 <> <> 2229 1616 5 0 <> <> <> <> <>
    2230 42 -3.0786803 -5.7868357 14.548614 539 " " 21 0.41700 0.41700 "T3P " " H2 " 1 0 FFFFFF "" "" 1 "" 5.343339 1.3723104 6.6798801 <> <> 2230 1617 5 0 <> <> <> <> <>
    2231 16 -0.66918087 14.816389 -4.2607665 540 " " 70 -0.83400 -0.83400 "T3P " " O  " 8 0 FF2F2F "" "" 1 "" -2.4716973 -4.9130859 4.8512402 <> <> 2231 1618 5 2 <> <> <> <> <>
    2232 42 -1.051452 15.573949 -4.7037191 540 " " 21 0.41700 0.41700 "T3P " " H1 " 1 0 FFFFFF "" "" 1 "" -5.6535978 4.2094297 23.198957 <> <> 2232 1619 5 0 <> <> <> <> <>
    2233 42 -1.3270712 14.55879 -3.6149662 540 " " 21 0.41700 0.41700 "T3P " " H2 " 1 0 FFFFFF "" "" 1 "" 1.8671112 -18.643909 3.7942328 <> <> 2233 1620 5 0 <> <> <> <> <>
    2234 16 -10.10371 -1.9998264 22.838253 541 " " 70 -0.83400 -0.83400 "T3P " " O  " 8 0 FF2F2F "" "" 1 "" 5.295053 3.0324097 -1.67573 <> <> 2234 1621 5 2 <> <> <> <> <>
    2235 42 -9.6481724 -2.8324616 22.962479 541 " " 21 0.41700 0.41700 "T3P " " H1 " 1 0 FFFFFF "" "" 1 "" 29.773626 16.535845 -0.93109506 <> <> 2235 1622 5 0 <> <> <> <> <>
    2236 42 -10.124079 -1.6050174 23.710001 541 " " 21 0.41700 0.41700 "T3P " " H2 " 1 0 FFFFFF "" "" 1 "" 9.3395662 11.285324 -5.3189158 <> <> 2236 1623 5 0 <> <> <> <> <>
    2237 16 15.754738 -15.182145 23.433098 542 " " 70 -0.83400 -0.83400 "T3P " " O  " 8 0 FF2F2F "" "" 1 "" 8.4204063 5.8142209 6.2454252 <> <> 2237 1624 5 2 <> <> <> <> <>
    2238 42 15.692089 -15.974836 22.90023 542 " " 21 0.41700 0.41700 "T3P " " H1 " 1 0 FFFFFF "" "" 1 "" -20.035723 -1.4042977 20.329166 <> <> 2238 1625 5 0 <> <> <> <> <>
    2239 42 16.201805 -14.549629 22.870705 542 " " 21 0.41700 0.41700 "T3P " " H2 " 1 0 FFFFFF "" "" 1 "" -18.581347 -2.8630922 -24.978445 <> <> 2239 1626 5 0 <> <> <> <> <>
    2240 16 -3.6742508 -10.676455 -14.428971 543 " " 70 -0.83400 -0.83400 "T3P " " O  " 8 0 FF2F2F "" "" 1 "" -4.2937255 -3.6063533 1.6091589 <> <> 2240 1627 5 2 <> <> <> <> <>
    2241 42 -3.7088952 -9.7413626 -14.630555 543 " " 21 0.41700 0.41700 "T3P " " H1 " 1 0 FFFFFF "" "" 1 "" -1.5943989 1.0642388 22.810917 <> <> 2241 1628 5 0 <> <> <> <> <>
    2242 42 -2.7934067 -10.945643 -14.689513 543 " " 21 0.41700 0.41700 "T3P " " H2 " 1 0 FFFFFF "" "" 1 "" -6.4607077 -1.1123109 -8.2939177 <> <> 2242 1629 5 0 <> <> <> <> <>
    2243 16 -13.383546 0.017841874 21.460922 544 " " 70 -0.83400 -0.83400 "T3P " " O  " 8 0 FF2F2F "" "" 1 "" -1.8876578 -1.934157 3.0068808 <> <> 2243 1630 5 2 <> <> <> <> <>
    2244 42 -13.522314 -0.73178828 22.03974 544 " " 21 0.41700 0.41700 "T3P " " H1 " 1 0 FFFFFF "" "" 1 "" 13.273003 8.7826586 20.520954 <> <> 2244 1631 5 0 <> <> <> <> <>
    2245 42 -13.367294 0.77413666 22.047424 544 " " 21 0.41700 0.41700 "T3P " " H2 " 1 0 FFFFFF "" "" 1 "" -4.1629529 10.750061 -13.286308 <> <> 2245 1632 5 0 <> <> <> <> <>
    2246 16 11.637642 2.241358 17.415924 545 " " 70 -0.83400 -0.83400 "T3P " " O  " 8 0 FF2F2F "" "" 1 "" 0.69607067 -4.8588014 2.7597384 <> <> 2246 1633 5 2 <> <> <> <> <>
    2247 42 11.757578 1.2940618 17.482849 545 " " 21 0.41700 0.41700 "T3P " " H1 " 1 0 FFFFFF "" "" 1 "" 3.6984532 -4.5308065 2.0216711 <> <> 2247 1634 5 0 <> <> <> <> <>
    2248 42 10.690113 2.3591213 17.348475 545 " " 21 0.41700 0.41700 "T3P " " H2 " 1 0 FFFFFF "" "" 1 "" -1.8291092 -5.6839905 36.791924 <> <> 2248 1635 5 0 <> <> <> <> <>
    2249 16 -16.914154 6.217886 6.0729957 546 " " 70 -0.83400 -0.83400 "T3P " " O  " 8 0 FF2F2F "" "" 1 "" 9.5010338 3.8276596 -1.474946 <> <> 2249 1636 5 2 <> <> <> <> <>
    2250 42 -17.452719 6.6900096 5.4379563 546 " " 21 0.41700 0.41700 "T3P " " H1 " 1 0 FFFFFF "" "" 1 "" 8.8710108 -3.3093197 -6.2466846 <> <> 2250 1637 5 0 <> <> <> <> <>
    2251 42 -17.328884 6.3941379 6.9174876 546 " " 21 0.41700 0.41700 "T3P " " H2 " 1 0 FFFFFF "" "" 1 "" 2.9274313 2.8948061 -4.5085249 <> <> 2251 1638 5 0 <> <> <> <> <>
    2252 16 -1.5379856 -7.4012804 -12.148803 547 " " 70 -0.83400 -0.83400 "T3P " " O  " 8 0 FF2F2F "" "" 1 "" 3.577919 2.0051892 -4.81215 <> <> 2252 1639 5 2 <> <> <> <> <>
    2253 42 -1.353039 -7.4409776 -11.210476 547 " " 21 0.41700 0.41700 "T3P " " H1 " 1 0 FFFFFF "" "" 1 "" 5.0036449 14.570448 -4.561564 <> <> 2253 1640 5 0 <> <> <> <> <>
    2254 42 -0.73127174 -7.7043548 -12.565446 547 " " 21 0.41700 0.41700 "T3P " " H2 " 1 0 FFFFFF "" "" 1 "" 0.76272881 -9.6219387 -1.8051414 <> <> 2254 1641 5 0 <> <> <> <> <>
    2255 16 -14.364163 1.0930074 -0.81449348 548 " " 70 -0.83400 -0.83400 "T3P " " O  " 8 0 FF2F2F "" "" 1 "" 1.5386781 -0.27999738 1.4243188 <> <> 2255 1642 5 2 <> <> <> <> <>
    2256 42 -14.693521 1.9822123 -0.6838184 548 " " 21 0.41700 0.41700 "T3P " " H1 " 1 0 FFFFFF "" "" 1 "" 7.0804052 1.4724188 3.4674792 <> <> 2256 1643 5 0 <> <> <> <> <>
    2257 42 -13.620609 1.1973299 -1.4081835 548 " " 21 0.41700 0.41700 "T3P " " H2 " 1 0 FFFFFF "" "" 1 "" 11.945484 -1.7776197 14.194939 <> <> 2257 1644 5 0 <> <> <> <> <>
    2258 16 -10.291576 15.268175 0.83909392 549 " " 70 -0.83400 -0.83400 "T3P " " O  " 8 0 FF2F2F "" "" 1 "" 3.876019 2.2448132 -1.2549918 <> <> 2258 1645 5 2 <> <> <> <> <>
    2259 42 -10.198757 16.220739 0.8543992 549 " " 21 0.41700 0.41700 "T3P " " H1 " 1 0 FFFFFF "" "" 1 "" -8.6864691 3.8916528 -27.561808 <> <> 2259 1646 5 0 <> <> <> <> <>
    2260 42 -10.537397 15.03658 1.7347325 549 " " 21 0.41700 0.41700 "T3P " " H2 " 1 0 FFFFFF "" "" 1 "" 35.318459 20.858143 12.187895 <> <> 2260 1647 5 0 <> <> <> <> <>
    2261 16 -13.830817 12.590232 -7.7580595 550 " " 70 -0.83400 -0.83400 "T3P " " O  " 8 0 FF2F2F "" "" 1 "" 6.7434912 -2.6129262 -4.3878264 <> <> 2261 1648 5 2 <> <> <> <> <>
    2262 42 -14.117866 11.994407 -7.0660777 550 " " 21 0.41700 0.41700 "T3P " " H1 " 1 0 FFFFFF "" "" 1 "" 20.991058 -8.2189169 -3.3047175 <> <> 2262 1649 5 0 <> <> <> <> <>
    2263 42 -14.206339 13.436972 -7.5167255 550 " " 21 0.41700 0.41700 "T3P " " H2 " 1 0 FFFFFF "" "" 1 "" 0.98445278 -7.3699312 3.3411703 <> <> 2263 1650 5 0 <> <> <> <> <>
    2264 16 17.789192 -1.469611 22.222185 551 " " 70 -0.83400 -0.83400 "T3P " " O  " 8 0 FF2F2F "" "" 1 "" 2.7838089 -6.1588459 7.3856993 <> <> 2264 1651 5 2 <> <> <> <> <>
    2265 42 17.195091 -1.3041726 21.490129 551 " " 21 0.41700 0.41700 "T3P " " H1 " 1 0 FFFFFF "" "" 1 "" -2.2198374 -21.212965 8.0443077 <> <> 2265 1652 5 0 <> <> <> <> <>
    2266 42 17.782337 -0.65546709 22.725533 551 " " 21 0.41700 0.41700 "T3P " " H2 " 1 0 FFFFFF "" "" 1 "" -14.601388 -5.1299081 5.484776 <> <> 2266 1653 5 0 <> <> <> <> <>
    2267 16 -5.7963161 12.206415 1.3257567 552 " " 70 -0.83400 -0.83400 "T3P " " O  " 8 0 FF2F2F "" "" 1 "" 6.4580793 -0.58030194 4.4963841 <> <> 2267 1654 5 2 <> <> <> <> <>
    2268 42 -5.5034533 12.430159 2.2091613 552 " " 21 0.41700 0.41700 "T3P " " H1 " 1 0 FFFFFF "" "" 1 "" 10.232249 -21.176193 8.4616013 <> <> 2268 1655 5 0 <> <> <> <> <>
    2269 42 -6.2736578 11.38361 1.4323624 552 " " 21 0.41700 0.41700 "T3P " " H2 " 1 0 FFFFFF "" "" 1 "" -2.4806116 2.6016803 -10.968504 <> <> 2269 1656 5 0 <> <> <> <> <>
    2270 16 8.1472683 -8.8201532 -21.346695 553 " " 70 -0.83400 -0.83400 "T3P " " O  " 8 0 FF2F2F "" "" 1 "" -2.1828725 -3.9714403 0.41773254 <> <> 2270 1657 5 2 <> <> <> <> <>
    2271 42 8.6415777 -9.1296597 -22.105707 553 " " 21 0.41700 0.41700 "T3P " " H1 " 1 0 FFFFFF "" "" 1 "" -7.7571964 2.7944243 -5.9715118 <> <> 2271 1658 5 0 <> <> <> <> <>
    2272 42 7.4953074 -8.2223072 -21.712423 553 " " 21 0.41700 0.41700 "T3P " " H2 " 1 0 FFFFFF "" "" 1 "" 1.3300707 6.6756425 11.55995 <> <> 2272 1659 5 0 <> <> <> <> <>
    2273 16 -6.8247528 -0.32271931 -8.5265617 554 " " 70 -0.83400 -0.83400 "T3P " " O  " 8 0 FF2F2F "" "" 1 "" -2.5241647 -5.8417478 2.5316772 <> <> 2273 1660 5 2 <> <> <> <> <>
    2274 42 -6.5988655 -1.1112323 -9.0199738 554 " " 21 0.41700 0.41700 "T3P " " H1 " 1 0 FFFFFF "" "" 1 "" -2.5069942 11.391721 -25.000956 <> <> 2274 1661 5 0 <> <> <> <> <>
    2275 42 -7.6735902 -0.054441709 -8.8783293 554 " " 21 0.41700 0.41700 "T3P " " H2 " 1 0 FFFFFF "" "" 1 "" -8.1200838 -0.37564588 20.203861 <> <> 2275 1662 5 0 <> <> <> <> <>
    2276 16 7.8696938 15.852159 -0.18654999 555 " " 70 -0.83400 -0.83400 "T3P " " O  " 8 0 FF2F2F "" "" 1 "" 2.9535837 0.048543174 -3.6806233 <> <> 2276 1663 5 2 <> <> <> <> <>
    2277 42 7.8732429 16.808582 -0.22498927 555 " " 21 0.41700 0.41700 "T3P " " H1 " 1 0 FFFFFF "" "" 1 "" 10.146812 0.47675675 7.6375856 <> <> 2277 1664 5 0 <> <> <> <> <>
    2278 42 8.5823393 15.585984 -0.76752114 555 " " 21 0.41700 0.41700 "T3P " " H2 " 1 0 FFFFFF "" "" 1 "" -6.023047 1.2516516 -15.242956 <> <> 2278 1665 5 0 <> <> <> <> <>
    2279 16 12.644856 6.1846743 -21.348919 556 " " 70 -0.83400 -0.83400 "T3P " " O  " 8 0 FF2F2F "" "" 1 "" -5.0314269 2.1861365 0.19148287 <> <> 2279 1666 5 2 <> <> <> <> <>
    2280 42 12.594968 5.4786963 -21.993385 556 " " 21 0.41700 0.41700 "T3P " " H1 " 1 0 FFFFFF "" "" 1 "" -4.7970943 -1.7823585 4.5205998 <> <> 2280 1667 5 0 <> <> <> <> <>
    2281 42 13.416845 6.6893163 -21.605049 556 " " 21 0.41700 0.41700 "T3P " " H2 " 1 0 FFFFFF "" "" 1 "" 3.8030727 -8.2058849 6.3441501 <> <> 2281 1668 5 0 <> <> <> <> <>
    2282 16 -11.82515 -6.049253 -13.269904 557 " " 70 -0.83400 -0.83400 "T3P " " O  " 8 0 FF2F2F "" "" 1 "" 0.90538049 -0.068144172 -1.0117391 <> <> 2282 1669 5 2 <> <> <> <> <>
    2283 42 -11.416066 -5.7954922 -14.097238 557 " " 21 0.41700 0.41700 "T3P " " H1 " 1 0 FFFFFF "" "" 1 "" 17.267544 -0.18062352 7.0441804 <> <> 2283 1670 5 0 <> <> <> <> <>
    2284 42 -12.018076 -5.2196231 -12.833176 557 " " 21 0.41700 0.41700 "T3P " " H2 " 1 0 FFFFFF "" "" 1 "" -8.7414675 0.015355732 -5.4318738 <> <> 2284 1671 5 0 <> <> <> <> <>
    2285 16 -4.5244241 -1.5302618 22.939125 558 " " 70 -0.83400 -0.83400 "T3P " " O  " 8 0 FF2F2F "" "" 1 "" 3.0343933 1.383535 -1.6394646 <> <> 2285 1672 5 2 <> <> <> <> <>
    2286 42 -4.5600605 -0.66468614 23.346235 558 " " 21 0.41700 0.41700 "T3P " " H1 " 1 0 FFFFFF "" "" 1 "" 28.893383 1.9658071 -0.61386478 <> <> 2286 1673 5 0 <> <> <> <> <>
[truncated: 2,745,257 more chars]
