# Supplementary material for: Comparative in silico study of congocidine congeners as potential inhibitors of African swine fever virus
Source: PLoS One. 2019 Aug 28;14(8):e0221175. doi: 10.1371/journal.pone.0221175 (PMC6713398; doi:10.1371/journal.pone.0221175)
Supplement: S5 Data — (ZIP) [file pone.0221175.s005.zip › congocidine 3/desmond_md_job_18-out.cms]

{
  s_m_m2io_version
  :::
  2.0.0
}
f_m_ct {
  s_m_title
  s_m_entry_id
  s_m_entry_name
  s_pdb_PDB_ID
  r_pdb_PDB_CRYST1_a
  r_pdb_PDB_CRYST1_b
  r_pdb_PDB_CRYST1_c
  r_pdb_PDB_CRYST1_alpha
  r_pdb_PDB_CRYST1_beta
  r_pdb_PDB_CRYST1_gamma
  s_pdb_PDB_CRYST1_Space_Group
  i_pdb_PDB_CRYST1_z
  s_pdb_PDB_format_version
  s_pdb_PDB_EXPDTA
  s_m_Source_Path
  s_m_Source_File
  i_m_Source_File_Index
  s_ppw_entry_id_backup
  b_ppw_prepared
  s_ppw_prepared_with_version
  b_ppw_assigned_bond_orders
  b_ppw_added_hydrogens
  b_ppw_treated_metals
  b_ppw_created_disulfur
  b_ppw_deleted_far_waters
  r_chorus_box_ax
  r_chorus_box_ay
  r_chorus_box_az
  r_chorus_box_bx
  r_chorus_box_by
  r_chorus_box_bz
  r_chorus_box_cx
  r_chorus_box_cy
  r_chorus_box_cz
  s_ffio_ct_type
  s_m_original_cms_file
  s_chorus_trajectory_file
  i_m_ct_format
  :::
  "desmond_setup_27_3-out (full system)"
  2
  cong3conf1.1
  YULII
  25.18
  39.11
  53.47
  90
  90
  90
  "P 21 21 21"
  8
  3.0
  "THEORETICAL MODEL"
  "/home/kinyanyi/dickson data"
  cong3conf1.pdb
  1
  1
  1
  2018-1
  1
  1
  1
  1
  1
  39.861935
  0
  0
  0
  40.505703
  0
  0
  0
  48.247284
  full_system
  desmond_md_job_18-out.cms
  desmond_md_job_18_trj
  2
  m_atom[7851] {
    i_m_mmod_type
    r_m_x_coord
    r_m_y_coord
    r_m_z_coord
    i_m_residue_number
    s_m_chain_name
    i_m_color
    r_m_charge1
    r_m_charge2
    s_m_pdb_residue_name
    s_m_pdb_atom_name
    i_m_atomic_number
    i_m_formal_charge
    s_m_color_rgb
    s_m_atom_name
    s_m_label_format
    i_m_label_color
    s_m_label_user_text
    r_ffio_x_vel
    r_ffio_y_vel
    r_ffio_z_vel
    r_m_pdb_occupancy
    r_m_pdb_tfactor
    i_des_fullsystem_id
    i_des_scratch_atom_num
    i_des_scratch_entry_num
    i_m_Hcount
    i_m_pdb_convert_problem
    i_pdb_PDB_serial
    i_ppw_anum
    s_ppw_CCD_assignment_status
    i_ppw_het
    :::
    1 107 9.5943213 16.794727 3.7301743 2 A 101 1.03850 1.03850 "DG  " " P  " 15 0 CC0066 "" "" 101 "" -3.5743663 -0.9610396 1.5087641 1 32.83 1 1 1 1 4 1 1 "CCD mismatch" <>
    2 25 13.257941 10.639132 4.1745486 2 A 38 -0.41140 -0.41140 "DG  " " N1 " 7 0 2E2EFF "" "" 38 "" 5.068933 -1.4153662 -1.0082008 1 15.68 2 2 1 1 4 2 2 "CCD mismatch" <>
    3 43 13.276764 9.6328402 4.2589407 2 A 21 0.33120 0.33120 "DG  " " H1 " 1 0 FFFFFF "" "" 21 "" 4.6231389 -0.77220029 6.7603674 1 20 3 3 1 0 4 3 3 "CCD mismatch" <>
    4 41 14.355766 15.505298 5.3925662 2 A 21 0.03740 0.03740 "DG  " " H1'" 1 0 FFFFFF "" "" 21 "" 3.0865052 -6.9599633 -13.438718 1 20 4 4 1 0 4 4 4 "CCD mismatch" <>
    5 3 13.534226 15.683702 4.6987715 2 A 24 0.37910 0.37910 "DG  " " C1'" 6 0 808080 "" "" 24 "" -0.30809152 4.4727054 -6.4792562 1 24.61 5 5 1 1 4 5 5 "CCD mismatch" <>
    6 15 8.3295469 16.429937 4.4523988 2 A 70 -0.84600 -0.84600 "DG  " " O1P" 8 0 FF2E2E "" "" 70 "" 0.92862099 3.9237659 -5.1882334 1 20 6 6 1 0 4 6 6 "CCD mismatch" <>
    7 25 13.47805 10.702605 6.384336 2 A 38 -0.84900 -0.84900 "DG  " " N2 " 7 0 2E2EFF "" "" 38 "" -2.6701455 5.8673573 -3.3856995 1 14.57 7 7 1 2 4 7 7 "CCD mismatch" <>
    8 2 13.473112 11.388038 5.2411456 2 A 24 0.56660 0.56660 "DG  " " C2 " 6 0 808080 "" "" 24 "" -3.1788611 1.7754205 5.9731283 1 16.05 8 8 1 0 4 8 8 "CCD mismatch" <>
    9 3 13.798158 17.060274 4.0535307 2 A 24 -0.08810 -0.08810 "DG  " " C2'" 6 0 808080 "" "" 24 "" -3.0289187 6.9160795 6.1905379 1 27.4 9 9 1 2 4 9 9 "CCD mismatch" <>
    10 41 14.83445 17.184824 3.7393882 2 A 21 0.06000 0.06000 "DG  " 1H2' 1 0 FFFFFF "" "" 21 "" -10.851007 23.822535 -12.90993 1 20 10 10 1 0 4 10 10 "CCD mismatch" <>
    11 41 13.076708 17.121695 3.2387698 2 A 21 0.06000 0.06000 "DG  " 2H2' 1 0 FFFFFF "" "" 21 "" 18.775829 -14.302558 -14.716551 1 20 11 11 1 0 4 11 11 "CCD mismatch" <>
    12 43 13.7755 11.160975 7.2337613 2 A 21 0.38890 0.38890 "DG  " " H21" 1 0 FFFFFF "" "" 21 "" 5.1980391 -1.0905961 -2.386308 1 20 12 12 1 0 4 12 12 "CCD mismatch" <>
    13 43 13.403673 9.6954584 6.3695316 2 A 21 0.38890 0.38890 "DG  " " H22" 1 0 FFFFFF "" "" 21 "" 22.90032 3.8822017 3.1985643 1 20 13 13 1 0 4 13 13 "CCD mismatch" <>
    14 18 9.6210747 17.328671 2.3203547 2 A 70 -0.84600 -0.84600 "DG  " " O2P" 8 -1 FF2E2E "" "" 70 "" 1.3370166 -0.94719982 -0.44823059 1 20 14 14 1 0 4 14 14 "CCD mismatch" <>
    15 25 13.537506 12.685062 5.2746887 2 A 38 -0.54050 -0.54050 "DG  " " N3 " 7 0 2E2EFF "" "" 38 "" 4.6849899 -4.8539643 1.4692209 1 13.29 15 15 1 0 4 15 15 "CCD mismatch" <>
    16 16 14.584998 17.98571 6.0002203 2 A 70 -0.48840 -0.48840 "DG  " " O3'" 8 0 FF2E2E "" "" 70 "" 2.7256272 2.0710354 4.9896922 1 24.39 16 16 1 0 4 16 16 "CCD mismatch" <>
    17 41 13.12858 18.951813 4.8995972 2 A 21 0.06000 0.06000 "DG  " " H3'" 1 0 FFFFFF "" "" 21 "" -5.8658986 -7.2969213 -13.171857 1 20 17 17 1 0 4 17 17 "CCD mismatch" <>
    18 3 13.431847 17.955933 5.22262 2 A 24 0.05490 0.05490 "DG  " " C3'" 6 0 808080 "" "" 24 "" -5.9990363 -0.76057887 7.1046829 1 27.62 18 18 1 1 4 18 18 "CCD mismatch" <>
    19 2 13.423269 13.2296 3.9858813 2 A 24 0.28330 0.28330 "DG  " " C4 " 6 0 808080 "" "" 24 "" 0.20681272 -5.8997703 -1.262935 1 15.7 19 19 1 0 4 19 19 "CCD mismatch" <>
    20 3 12.36519 17.216047 6.0175786 2 A 24 0.23200 0.23200 "DG  " " C4'" 6 0 808080 "" "" 24 "" 4.8927298 -0.73513824 5.8622079 1 29.19 20 20 1 1 4 20 20 "CCD mismatch" <>
    21 41 12.672501 17.035749 7.0476995 2 A 21 0.03000 0.03000 "DG  " " H4'" 1 0 FFFFFF "" "" 21 "" 14.28507 9.6462507 4.8772497 1 20 21 21 1 0 4 21 21 "CCD mismatch" <>
    22 16 12.311745 15.895042 5.3717804 2 A 70 -0.38710 -0.38710 "DG  " " O4'" 8 0 FF2E2E "" "" 70 "" 0.57030547 -2.3182011 2.7307019 1 19.51 22 22 1 0 4 22 22 "CCD mismatch" <>
    23 2 13.253052 12.556022 2.8456242 2 A 24 0.22920 0.22920 "DG  " " C5 " 6 0 808080 "" "" 24 "" -0.93202233 2.1095307 3.9327457 1 14.91 23 23 1 0 4 23 23 "CCD mismatch" <>
    24 3 10.966274 17.759052 5.895957 2 A 24 -0.00510 -0.00510 "DG  " " C5'" 6 0 808080 "" "" 24 "" 3.7739899 5.0471649 -1.8803561 1 32.74 24 24 1 2 4 24 24 "CCD mismatch" <>
    25 16 10.484321 17.934202 4.5720019 2 A 70 -0.48990 -0.48990 "DG  " " O5'" 8 0 FF2E2E "" "" 70 "" 0.16946827 -3.3726761 -6.1621184 1 27.54 25 25 1 0 4 25 25 "CCD mismatch" <>
    26 41 10.797657 18.70138 6.4172001 2 A 21 0.06000 0.06000 "DG  " 1H5' 1 0 FFFFFF "" "" 21 "" -25.20085 1.0022289 -3.9408202 1 20 26 26 1 0 4 26 26 "CCD mismatch" <>
    27 41 10.266066 17.094847 6.4025455 2 A 21 0.06000 0.06000 "DG  " 2H5' 1 0 FFFFFF "" "" 21 "" -1.3840303 10.351284 -2.0554068 1 20 27 27 1 0 4 27 27 "CCD mismatch" <>
    28 2 13.115184 11.105566 2.927572 2 A 24 0.39790 0.39790 "DG  " " C6 " 6 0 808080 "" "" 24 "" 2.6163223 3.5368705 3.575716 1 14.69 28 28 1 0 4 28 28 "CCD mismatch" <>
    29 15 12.991121 10.33655 1.9555068 2 A 70 -0.51080 -0.51080 "DG  " " O6 " 8 0 FF2E2E "" "" 70 "" 2.9042234 -4.3855591 -4.5950375 1 16.78 29 29 1 0 4 29 29 "CCD mismatch" <>
    30 25 13.084786 13.371751 1.8066632 2 A 38 -0.56300 -0.56300 "DG  " " N7 " 7 0 2E2EFF "" "" 38 "" 2.7895224 -1.2353537 1.3302217 1 17.99 30 30 1 0 4 30 30 "CCD mismatch" <>
    31 41 13.170449 15.527808 1.8381931 2 A 21 0.16840 0.16840 "DG  " " H8 " 1 0 FFFFFF "" "" 21 "" 28.651474 -13.125353 -22.340368 1 20 31 31 1 0 4 31 31 "CCD mismatch" <>
    32 2 13.231644 14.59948 2.3866987 2 A 24 0.17490 0.17490 "DG  " " C8 " 6 0 808080 "" "" 24 "" 3.1317103 -3.9367223 -3.9417398 1 21.53 32 32 1 1 4 32 32 "CCD mismatch" <>
    33 25 13.507711 14.53299 3.6808376 2 A 38 -0.31590 -0.31590 "DG  " " N9 " 7 0 2E2EFF "" "" 38 "" -3.2434943 0.9363898 -6.3136306 1 18.23 33 33 1 0 4 33 33 "CCD mismatch" <>
    34 107 15.069622 19.529041 6.5575318 3 A 101 1.33020 1.33020 "DT  " " P  " 15 0 CC0066 "" "" 101 "" 2.8504367 -1.5000845 -5.3429236 1 25.04 34 34 1 0 4 34 34 "CCD mismatch" <>
    35 41 17.62599 16.367981 2.7756972 3 A 21 0.08430 0.08430 "DT  " "1HM " 1 0 FFFFFF "" "" 21 "" -8.1328201 6.4127111 -23.969814 0 99 35 35 1 0 4 35 35 "CCD mismatch" <>
    36 41 16.156218 15.535954 2.2017641 3 A 21 0.08430 0.08430 "DT  " "2HM " 1 0 FFFFFF "" "" 21 "" 8.7281885 -26.281775 -20.680391 0 99 36 36 1 0 4 36 36 "CCD mismatch" <>
    37 41 17.697611 14.820193 1.9658194 3 A 21 0.08430 0.08430 "DT  " "3HM " 1 0 FFFFFF "" "" 21 "" -1.0699332 -3.9429696 0.89192843 0 99 37 37 1 0 4 37 37 "CCD mismatch" <>
    38 25 16.858408 14.636347 6.4055939 3 A 38 -0.39930 -0.39930 "DT  " " N1 " 7 0 2E2EFF "" "" 38 "" -4.8650408 -1.6541513 -1.039466 1 11.6 38 38 1 0 4 38 38 "CCD mismatch" <>
    39 41 16.895107 14.578446 8.4589977 3 A 21 0.03740 0.03740 "DT  " " H1'" 1 0 FFFFFF "" "" 21 "" 6.6457195 -1.734764 3.1509366 1 20 39 39 1 0 4 39 39 "CCD mismatch" <>
    40 3 16.775402 15.341162 7.6895585 3 A 24 0.40970 0.40970 "DT  " " C1'" 6 0 808080 "" "" 24 "" -0.62345529 -0.87045813 5.1385646 1 12.33 40 40 1 1 4 40 40 "CCD mismatch" <>
    41 15 13.877966 20.29575 6.9996858 3 A 70 -0.82260 -0.82260 "DT  " " O1P" 8 0 FF2E2E "" "" 70 "" -2.7128096 -0.12505698 -3.9792807 1 20 41 41 1 0 4 41 41 "CCD mismatch" <>
    42 15 16.524359 12.568503 7.3432188 3 A 70 -0.56750 -0.56750 "DT  " " O2 " 8 0 FF2E2E "" "" 70 "" 2.2962031 3.4162166 0.62321681 1 11.64 42 42 1 0 4 42 42 "CCD mismatch" <>
    43 2 16.614416 13.304946 6.3410673 3 A 24 0.72550 0.72550 "DT  " " C2 " 6 0 808080 "" "" 24 "" -1.3215271 -3.633595 2.814924 1 9.66 43 43 1 0 4 43 43 "CCD mismatch" <>
    44 3 17.710649 16.4673 7.9801311 3 A 24 -0.08810 -0.08810 "DT  " " C2'" 6 0 808080 "" "" 24 "" 2.5790386 -7.8295732 0.1453879 1 10.78 44 44 1 2 4 44 44 "CCD mismatch" <>
    45 41 18.723215 16.123785 8.1917982 3 A 21 0.06000 0.06000 "DT  " 1H2' 1 0 FFFFFF "" "" 21 "" 11.15929 17.48554 0.18357342 1 20 45 45 1 0 4 45 45 "CCD mismatch" <>
    46 41 17.676788 17.267424 7.2407036 3 A 21 0.06000 0.06000 "DT  " 2H2' 1 0 FFFFFF "" "" 21 "" 6.432446 -18.625132 -11.712795 1 20 46 46 1 0 4 46 46 "CCD mismatch" <>
    47 18 16.120846 20.123549 5.6172552 3 A 70 -0.82260 -0.82260 "DT  " " O2P" 8 -1 FF2E2E "" "" 70 "" -0.99713212 2.152549 -3.0670505 1 20 47 47 1 0 4 47 47 "CCD mismatch" <>
    48 43 16.708305 11.742471 4.9858069 3 A 21 0.31660 0.31660 "DT  " " H3 " 1 0 FFFFFF "" "" 21 "" -12.389008 -3.0320878 -1.3510574 1 20 48 48 1 0 4 48 48 "CCD mismatch" <>
    49 25 16.637711 12.742654 5.1072273 3 A 38 -0.49600 -0.49600 "DT  " " N3 " 7 0 2E2EFF "" "" 38 "" -1.8392715 -3.4109886 7.9035993 1 14.43 49 49 1 1 4 49 49 "CCD mismatch" <>
    50 3 17.123617 16.901827 9.31357 3 A 24 0.05490 0.05490 "DT  " " C3'" 6 0 808080 "" "" 24 "" -0.54757202 0.97302413 2.2632077 1 15.33 50 50 1 1 4 50 50 "CCD mismatch" <>
    51 16 17.581924 16.113104 10.398682 3 A 70 -0.48840 -0.48840 "DT  " " O3'" 8 0 FF2E2E "" "" 70 "" -0.46423972 -1.7357857 3.1594274 1 14.56 51 51 1 0 4 51 51 "CCD mismatch" <>
    52 41 17.416435 17.951696 9.324976 3 A 21 0.06000 0.06000 "DT  " " H3'" 1 0 FFFFFF "" "" 21 "" -17.888298 5.7983899 3.2863452 1 20 52 52 1 0 4 52 52 "CCD mismatch" <>
    53 2 16.894913 13.291571 3.9226835 3 A 24 0.64830 0.64830 "DT  " " C4 " 6 0 808080 "" "" 24 "" -9.1002436 0.071419053 3.7908628 1 11.05 53 53 1 0 4 53 53 "CCD mismatch" <>
    54 15 16.935764 12.515891 2.9814005 3 A 70 -0.55680 -0.55680 "DT  " " O4 " 8 0 FF2E2E "" "" 70 "" 0.89087862 -2.1598918 -0.64377141 1 14.49 54 54 1 0 4 54 54 "CCD mismatch" <>
    55 41 15.196888 16.298273 9.980195 3 A 21 0.03000 0.03000 "DT  " " H4'" 1 0 FFFFFF "" "" 21 "" 11.492537 -10.424167 -7.127954 1 20 55 55 1 0 4 55 55 "CCD mismatch" <>
    56 16 15.519073 15.962759 7.9440689 3 A 70 -0.38710 -0.38710 "DT  " " O4'" 8 0 FF2E2E "" "" 70 "" 0.94407922 -3.1886699 -0.42269048 1 14.25 56 56 1 0 4 56 56 "CCD mismatch" <>
    57 3 15.616652 16.782095 9.0982561 3 A 24 0.23200 0.23200 "DT  " " C4'" 6 0 808080 "" "" 24 "" 1.365628 9.3334684 -1.1091065 1 16.73 57 57 1 1 4 57 57 "CCD mismatch" <>
    58 2 17.016861 14.725136 3.9764316 3 A 24 -0.14940 -0.14940 "DT  " " C5 " 6 0 808080 "" "" 24 "" -1.135408 7.3289261 -3.6160374 1 14.98 58 58 1 0 4 58 58 "CCD mismatch" <>
    59 16 15.826521 19.013437 8.0291681 3 A 70 -0.48840 -0.48840 "DT  " " O5'" 8 0 FF2E2E "" "" 70 "" 0.087456174 -0.57774687 2.1878078 1 22.11 59 59 1 0 4 59 59 "CCD mismatch" <>
    60 3 15.029469 18.274981 9.0014811 3 A 24 -0.00510 -0.00510 "DT  " " C5'" 6 0 808080 "" "" 24 "" 2.4958832 5.5002999 5.137929 1 19.43 60 60 1 2 4 60 60 "CCD mismatch" <>
    61 41 15.103151 18.801115 9.9532433 3 A 21 0.06000 0.06000 "DT  " 1H5' 1 0 FFFFFF "" "" 21 "" -11.011132 -9.1586924 14.287122 1 20 61 61 1 0 4 61 61 "CCD mismatch" <>
    62 41 14.007209 18.401144 8.6448746 3 A 21 0.06000 0.06000 "DT  " 2H5' 1 0 FFFFFF "" "" 21 "" 2.0471027 15.099818 9.8206902 1 20 62 62 1 0 4 62 62 "CCD mismatch" <>
    63 3 17.124184 15.404581 2.6853812 3 A 24 -0.20150 -0.20150 "DT  " " C5M" 6 0 808080 "" "" 24 "" 1.5623809 -0.93565845 0.54726869 0 99 63 63 1 3 4 63 63 "CCD mismatch" <>
    64 41 17.240728 16.373388 5.3086629 3 A 21 0.17980 0.17980 "DT  " " H6 " 1 0 FFFFFF "" "" 21 "" 17.372065 -1.8682675 -7.624403 1 20 64 64 1 0 4 64 64 "CCD mismatch" <>
    65 2 17.03928 15.31556 5.2261286 3 A 24 -0.04450 -0.04450 "DT  " " C6 " 6 0 808080 "" "" 24 "" -0.75774622 1.339921 -4.4921689 1 15.93 65 65 1 1 4 65 65 "CCD mismatch" <>
    66 107 18.906887 16.764973 11.224762 4 A 101 1.33020 1.33020 "DA  " " P  " 15 0 CC0066 "" "" 101 "" -3.7366776 -1.1663673 1.1937605 1 15.21 66 66 1 0 4 66 66 "CCD mismatch" <>
    67 25 19.712906 10.893481 3.8552411 4 A 38 -0.65540 -0.65540 "DA  " " N1 " 7 0 2E2EFF "" "" 38 "" 1.1407915 -0.67500114 -5.428884 1 9.98 67 67 1 0 4 67 67 "CCD mismatch" <>
    68 3 19.77095 12.638814 8.648366 4 A 24 0.37910 0.37910 "DA  " " C1'" 6 0 808080 "" "" 24 "" -9.7705994 10.016988 -8.7267675 1 10.44 68 68 1 1 4 68 68 "CCD mismatch" <>
    69 41 18.942032 11.931513 8.6752024 4 A 21 0.03740 0.03740 "DA  " " H1'" 1 0 FFFFFF "" "" 21 "" -16.568649 18.860533 14.376124 1 20 69 69 1 0 4 69 69 "CCD mismatch" <>
    70 15 18.327686 17.890121 12.046407 4 A 70 -0.82260 -0.82260 "DA  " " O1P" 8 0 FF2E2E "" "" 70 "" -8.368865 -6.6879354 -1.2516315 1 20 70 70 1 0 4 70 70 "CCD mismatch" <>
    71 2 19.400743 10.285559 4.9834485 4 A 24 0.46390 0.46390 "DA  " " C2 " 6 0 808080 "" "" 24 "" 0.3805272 -2.0117979 1.1518587 1 9.81 71 71 1 1 4 71 71 "CCD mismatch" <>
    72 41 19.007694 9.2818699 5.0506496 4 A 21 0.06910 0.06910 "DA  " " H2 " 1 0 FFFFFF "" "" 21 "" -5.8804555 -0.96183097 -19.78602 1 20 72 72 1 0 4 72 72 "CCD mismatch" <>
    73 3 20.979933 11.999403 9.3726616 4 A 24 -0.08810 -0.08810 "DA  " " C2'" 6 0 808080 "" "" 24 "" 3.9762359 -5.3430977 -9.3360224 1 10.67 73 73 1 2 4 73 73 "CCD mismatch" <>
    74 41 21.122282 10.945675 9.132863 4 A 21 0.06000 0.06000 "DA  " 1H2' 1 0 FFFFFF "" "" 21 "" 18.418695 -3.5099258 -8.8181677 1 20 74 74 1 0 4 74 74 "CCD mismatch" <>
    75 41 21.839251 12.636361 9.1630011 4 A 21 0.06000 0.06000 "DA  " 2H2' 1 0 FFFFFF "" "" 21 "" 5.1007328 2.7748017 19.935303 1 20 75 75 1 0 4 75 75 "CCD mismatch" <>
    76 18 20.080748 16.938225 10.284348 4 A 70 -0.82260 -0.82260 "DA  " " O2P" 8 -1 FF2E2E "" "" 70 "" 11.606458 4.6731906 2.0726542 1 20 76 76 1 0 4 76 76 "CCD mismatch" <>
    77 25 19.408257 10.848812 6.1838608 4 A 38 -0.65440 -0.65440 "DA  " " N3 " 7 0 2E2EFF "" "" 38 "" -2.5441599 -1.2649492 0.69037366 1 12.06 77 77 1 0 4 77 77 "CCD mismatch" <>
    78 41 21.58057 12.638442 11.238025 4 A 21 0.06000 0.06000 "DA  " " H3'" 1 0 FFFFFF "" "" 21 "" -0.6595552 13.833074 3.0492826 1 20 78 78 1 0 4 78 78 "CCD mismatch" <>
    79 3 20.660044 12.232217 10.818842 4 A 24 0.05490 0.05490 "DA  " " C3'" 6 0 808080 "" "" 24 "" 5.619194 5.2802958 -2.4504459 1 14.69 79 79 1 1 4 79 79 "CCD mismatch" <>
    80 16 20.102997 10.95187 11.351865 4 A 70 -0.48840 -0.48840 "DA  " " O3'" 8 0 FF2E2E "" "" 70 "" 0.81026369 6.3768501 5.8529596 1 13.22 80 80 1 0 4 80 80 "CCD mismatch" <>
    81 2 19.864088 12.116383 6.1990623 4 A 24 0.44530 0.44530 "DA  " " C4 " 6 0 808080 "" "" 24 "" -5.853919 -3.1157229 -2.1540253 1 9.56 81 81 1 0 4 81 81 "CCD mismatch" <>
    82 41 18.708271 12.983493 11.107125 4 A 21 0.03000 0.03000 "DA  " " H4'" 1 0 FFFFFF "" "" 21 "" -9.3250217 15.080132 -4.6891336 1 20 82 82 1 0 4 82 82 "CCD mismatch" <>
    83 16 19.53739 13.789835 9.4384069 4 A 70 -0.38710 -0.38710 "DA  " " O4'" 8 0 FF2E2E "" "" 70 "" -4.5092711 3.0655487 1.7132461 1 14.14 83 83 1 0 4 83 83 "CCD mismatch" <>
    84 3 19.682903 13.353537 10.788899 4 A 24 0.23200 0.23200 "DA  " " C4'" 6 0 808080 "" "" 24 "" 1.0649359 -6.3290186 2.236902 1 9.99 84 84 1 1 4 84 84 "CCD mismatch" <>
    85 2 20.246984 12.825528 5.0995317 4 A 24 0.12850 0.12850 "DA  " " C5 " 6 0 808080 "" "" 24 "" -4.7067499 -0.5047009 -3.0024822 1 11.02 85 85 1 0 4 85 85 "CCD mismatch" <>
    86 16 19.073736 15.438212 12.193227 4 A 70 -0.48840 -0.48840 "DA  " " O5'" 8 0 FF2E2E "" "" 70 "" 0.93930912 -3.3091383 -5.8255081 1 14.21 86 86 1 0 4 86 86 "CCD mismatch" <>
    87 3 20.038679 14.453708 11.774711 4 A 24 -0.00510 -0.00510 "DA  " " C5'" 6 0 808080 "" "" 24 "" 2.7331214 2.5014706 -11.810507 1 10.82 87 87 1 2 4 87 87 "CCD mismatch" <>
    88 41 20.964727 14.800193 11.315924 4 A 21 0.06000 0.06000 "DA  " 1H5' 1 0 FFFFFF "" "" 21 "" 2.5449197 5.8618445 -9.6525526 1 20 88 88 1 0 4 88 88 "CCD mismatch" <>
    89 41 20.486143 13.968307 12.642047 4 A 21 0.06000 0.06000 "DA  " 2H5' 1 0 FFFFFF "" "" 21 "" -16.715488 -7.3699503 -7.3013668 1 20 89 89 1 0 4 89 89 "CCD mismatch" <>
    90 25 20.41695 12.710104 2.6439471 4 A 38 -0.80170 -0.80170 "DA  " " N6 " 7 0 2E2EFF "" "" 38 "" 5.5370789 -1.1467887 7.53931 1 17.88 90 90 1 2 4 90 90 "CCD mismatch" <>
    91 2 20.052736 12.192887 3.8783164 4 A 24 0.52190 0.52190 "DA  " " C6 " 6 0 808080 "" "" 24 "" -4.8449068 6.189333 1.7664798 1 11.6 91 91 1 0 4 91 91 "CCD mismatch" <>
    92 43 20.524967 13.709863 2.5495589 4 A 21 0.38190 0.38190 "DA  " " H61" 1 0 FFFFFF "" "" 21 "" -7.0413938 0.87663883 14.576843 1 20 92 92 1 0 4 92 92 "CCD mismatch" <>
    93 43 20.345905 12.204998 1.7722173 4 A 21 0.38190 0.38190 "DA  " " H62" 1 0 FFFFFF "" "" 21 "" -27.500891 -1.8532709 10.641251 1 20 93 93 1 0 4 93 93 "CCD mismatch" <>
    94 25 20.618246 14.083905 5.4106088 4 A 38 -0.57500 -0.57500 "DA  " " N7 " 7 0 2E2EFF "" "" 38 "" 2.1435156 -7.8328848 -1.0319432 1 10.64 94 94 1 0 4 94 94 "CCD mismatch" <>
    95 2 20.689758 14.090236 6.7900658 4 A 24 0.17490 0.17490 "DA  " " C8 " 6 0 808080 "" "" 24 "" -5.1706338 -1.9023244 -4.0651879 1 14.27 95 95 1 1 4 95 95 "CCD mismatch" <>
    96 41 20.925077 14.947785 7.4029598 4 A 21 0.16840 0.16840 "DA  " " H8 " 1 0 FFFFFF "" "" 21 "" -28.806471 8.3426743 -9.3248758 1 20 96 96 1 0 4 96 96 "CCD mismatch" <>
    97 25 20.103794 12.997409 7.2461443 4 A 38 -0.31060 -0.31060 "DA  " " N9 " 7 0 2E2EFF "" "" 38 "" 3.5281684 -6.4117889 1.3923303 1 11.95 97 97 1 0 4 97 97 "CCD mismatch" <>
    98 107 21.002253 10.098091 12.566937 5 A 101 1.33020 1.33020 "DT  " " P  " 15 0 CC0066 "" "" 101 "" 2.0258622 1.8349638 1.1306014 1 12.53 98 98 1 0 4 98 98 "CCD mismatch" <>
    99 41 23.828377 14.236761 6.6410842 5 A 21 0.08430 0.08430 "DT  " "1HM " 1 0 FFFFFF "" "" 21 "" -1.6794184 0.55975729 -16.827206 0 99 99 99 1 0 4 99 99 "CCD mismatch" <>
    100 41 25.101215 14.017994 5.5158844 5 A 21 0.08430 0.08430 "DT  " "2HM " 1 0 FFFFFF "" "" 21 "" 0.65173942 3.9368634 14.245014 0 99 100 100 1 0 4 100 100 "CCD mismatch" <>
    101 41 25.457775 13.575056 7.1539416 5 A 21 0.08430 0.08430 "DT  " "3HM " 1 0 FFFFFF "" "" 21 "" 6.346179 -12.193955 1.3919926 0 99 101 101 1 0 4 101 101 "CCD mismatch" <>
    102 25 23.629377 9.9387112 6.7003536 5 A 38 -0.39930 -0.39930 "DT  " " N1 " 7 0 2E2EFF "" "" 38 "" -2.194783 -0.65399009 3.5121102 1 10.05 102 102 1 0 4 102 102 "CCD mismatch" <>
    103 41 23.545658 7.901062 7.1679754 5 A 21 0.03740 0.03740 "DT  " " H1'" 1 0 FFFFFF "" "" 21 "" -6.0477138 -10.868592 12.179252 1 20 103 103 1 0 4 103 103 "CCD mismatch" <>
    104 3 23.549084 8.8636503 7.6793551 5 A 24 0.40970 0.40970 "DT  " " C1'" 6 0 808080 "" "" 24 "" 0.38140857 -2.2344506 -4.1161757 1 8.03 104 104 1 1 4 104 104 "CCD mismatch" <>
    105 15 20.150084 8.9970798 13.144052 5 A 70 -0.82260 -0.82260 "DT  " " O1P" 8 0 FF2E2E "" "" 70 "" 2.47824 0.24589778 -3.7421784 1 20 105 105 1 0 4 105 105 "CCD mismatch" <>
    106 15 22.83836 8.5617914 5.0249691 5 A 70 -0.56750 -0.56750 "DT  " " O2 " 8 0 FF2E2E "" "" 70 "" -5.9910312 -4.3534174 -4.651402 1 12.29 106 106 1 0 4 106 106 "CCD mismatch" <>
    107 2 23.158533 9.653348 5.444911 5 A 24 0.72550 0.72550 "DT  " " C2 " 6 0 808080 "" "" 24 "" -0.57124996 -2.7532001 -7.9984503 1 11.7 107 107 1 0 4 107 107 "CCD mismatch" <>
    108 3 24.622641 8.787652 8.7540274 5 A 24 -0.08810 -0.08810 "DT  " " C2'" 6 0 808080 "" "" 24 "" -2.9696217 0.92692274 -6.6053319 1 9.39 108 108 1 2 4 108 108 "CCD mismatch" <>
    109 41 25.622747 8.5559921 8.3876724 5 A 21 0.06000 0.06000 "DT  " 1H2' 1 0 FFFFFF "" "" 21 "" -1.2666469 1.8883443 -2.5643127 1 20 109 109 1 0 4 109 109 "CCD mismatch" <>
    110 41 24.685656 9.7652712 9.2319336 5 A 21 0.06000 0.06000 "DT  " 2H2' 1 0 FFFFFF "" "" 21 "" 7.7093024 -2.3754146 -1.2580006 1 20 110 110 1 0 4 110 110 "CCD mismatch" <>
    111 18 21.932512 11.026859 13.255562 5 A 70 -0.82260 -0.82260 "DT  " " O2P" 8 -1 FF2E2E "" "" 70 "" 0.92709148 2.8283446 -0.83794886 1 20 111 111 1 0 4 111 111 "CCD mismatch" <>
    112 43 22.808935 10.479076 3.6225231 5 A 21 0.31660 0.31660 "DT  " " H3 " 1 0 FFFFFF "" "" 21 "" -6.8995371 -12.09616 4.3006887 1 20 112 112 1 0 4 112 112 "CCD mismatch" <>
    113 25 23.060564 10.70977 4.5730834 5 A 38 -0.49600 -0.49600 "DT  " " N3 " 7 0 2E2EFF "" "" 38 "" -1.474399 -0.019197162 -0.066418454 1 11.76 113 113 1 1 4 113 113 "CCD mismatch" <>
    114 3 23.950279 7.7907996 9.6660175 5 A 24 0.05490 0.05490 "DT  " " C3'" 6 0 808080 "" "" 24 "" -4.6672115 2.2445431 -0.84352535 1 9.23 114 114 1 1 4 114 114 "CCD mismatch" <>
    115 16 24.463833 6.5161409 9.4006824 5 A 70 -0.48840 -0.48840 "DT  " " O3'" 8 0 FF2E2E "" "" 70 "" -1.8686934 3.9218547 0.87561733 1 13.16 115 115 1 0 4 115 115 "CCD mismatch" <>
    116 41 24.143444 8.0650291 10.703121 5 A 21 0.06000 0.06000 "DT  " " H3'" 1 0 FFFFFF "" "" 21 "" -7.7018771 -0.56947815 0.46577239 1 20 116 116 1 0 4 116 116 "CCD mismatch" <>
    117 2 23.486078 11.96048 4.7280693 5 A 24 0.64830 0.64830 "DT  " " C4 " 6 0 808080 "" "" 24 "" 0.6676628 2.568495 0.53003085 1 13.02 117 117 1 0 4 117 117 "CCD mismatch" <>
    118 15 23.36161 12.751945 3.7892308 5 A 70 -0.55680 -0.55680 "DT  " " O4 " 8 0 FF2E2E "" "" 70 "" 1.8607073 -8.2689142 8.6033916 1 13.01 118 118 1 0 4 118 118 "CCD mismatch" <>
    119 41 22.079798 6.951951 8.8139296 5 A 21 0.03000 0.03000 "DT  " " H4'" 1 0 FFFFFF "" "" 21 "" -22.902811 21.310833 -3.8941698 1 20 119 119 1 0 4 119 119 "CCD mismatch" <>
    120 16 22.385359 8.9160938 8.4226818 5 A 70 -0.38710 -0.38710 "DT  " " O4'" 8 0 FF2E2E "" "" 70 "" 2.0360506 -1.4875367 0.68257242 1 11.26 120 120 1 0 4 120 120 "CCD mismatch" <>
    121 3 22.446943 7.8275313 9.3493452 5 A 24 0.23200 0.23200 "DT  " " C4'" 6 0 808080 "" "" 24 "" 4.6882496 3.0507972 7.0471692 1 13.99 121 121 1 1 4 121 121 "CCD mismatch" <>
    122 2 24.013351 12.231884 6.0830021 5 A 24 -0.14940 -0.14940 "DT  " " C5 " 6 0 808080 "" "" 24 "" -1.6890306 3.438195 3.3778727 1 13.21 122 122 1 0 4 122 122 "CCD mismatch" <>
    123 16 22.003866 9.355772 11.33013 5 A 70 -0.48840 -0.48840 "DT  " " O5'" 8 0 FF2E2E "" "" 70 "" -2.1066451 1.5861795 -1.551127 1 12.98 123 123 1 0 4 123 123 "CCD mismatch" <>
    124 3 21.581064 8.1729975 10.589546 5 A 24 -0.00510 -0.00510 "DT  " " C5'" 6 0 808080 "" "" 24 "" 0.75130612 0.92540187 -1.07245 1 16.99 124 124 1 2 4 124 124 "CCD mismatch" <>
    125 41 21.734339 7.3350472 11.269578 5 A 21 0.06000 0.06000 "DT  " 1H5' 1 0 FFFFFF "" "" 21 "" -0.71875983 12.291213 13.264132 1 20 125 125 1 0 4 125 125 "CCD mismatch" <>
    126 41 20.531206 8.2362576 10.303362 5 A 21 0.06000 0.06000 "DT  " 2H5' 1 0 FFFFFF "" "" 21 "" -3.640938 -5.5549769 13.607929 1 20 126 126 1 0 4 126 126 "CCD mismatch" <>
    127 3 24.661949 13.57385 6.4091196 5 A 24 -0.20150 -0.20150 "DT  " " C5M" 6 0 808080 "" "" 24 "" -0.33038792 -6.6121941 8.5166874 0 99 127 127 1 3 4 127 127 "CCD mismatch" <>
    128 41 24.35219 11.431775 8.0010719 5 A 21 0.17980 0.17980 "DT  " " H6 " 1 0 FFFFFF "" "" 21 "" -1.4956007 -6.9808702 1.3197454 1 20 128 128 1 0 4 128 128 "CCD mismatch" <>
    129 2 24.013069 11.22763 6.9962234 5 A 24 -0.04450 -0.04450 "DT  " " C6 " 6 0 808080 "" "" 24 "" 0.72572613 -6.7941279 0.53217483 1 12.78 129 129 1 1 4 129 129 "CCD mismatch" <>
    130 107 25.770744 5.8914914 10.287148 6 A 101 1.33020 1.33020 "DA  " " P  " 15 0 CC0066 "" "" 101 "" -3.6465261 3.1474516 -0.065912366 1 16.24 130 130 1 0 4 130 130 "CCD mismatch" <>
    131 25 26.487164 8.0269022 2.3380523 6 A 38 -0.65540 -0.65540 "DA  " " N1 " 7 0 2E2EFF "" "" 38 "" -0.0036770245 -2.3056455 -1.1140857 1 18.42 131 131 1 0 4 131 131 "CCD mismatch" <>
    132 3 26.453236 4.183393 5.8594575 6 A 24 0.37910 0.37910 "DA  " " C1'" 6 0 808080 "" "" 24 "" 4.3067551 -0.83678597 1.91113 1 15.79 132 132 1 1 4 132 132 "CCD mismatch" <>
    133 41 26.299858 3.7528989 4.869885 6 A 21 0.03740 0.03740 "DA  " " H1'" 1 0 FFFFFF "" "" 21 "" -9.5903683 1.6936333 2.9642859 1 20 133 133 1 0 4 133 133 "CCD mismatch" <>
    134 15 25.297384 5.2697053 11.617154 6 A 70 -0.82260 -0.82260 "DA  " " O1P" 8 0 FF2E2E "" "" 70 "" 7.2835102 0.14232171 2.410809 1 20 134 134 1 0 4 134 134 "CCD mismatch" <>
    135 2 26.492722 6.6756601 2.1373355 6 A 24 0.46390 0.46390 "DA  " " C2 " 6 0 808080 "" "" 24 "" -1.2172558 -0.33924666 4.3050332 1 19.73 135 135 1 1 4 135 135 "CCD mismatch" <>
    136 41 26.568254 6.3795042 1.101486 6 A 21 0.06910 0.06910 "DA  " " H2 " 1 0 FFFFFF "" "" 21 "" -17.812094 -31.027132 11.868818 1 20 136 136 1 0 4 136 136 "CCD mismatch" <>
    137 3 27.606915 3.6326511 6.6575222 6 A 24 -0.08810 -0.08810 "DA  " " C2'" 6 0 808080 "" "" 24 "" 3.0701749 1.7484837 1.8038988 1 14.39 137 137 1 2 4 137 137 "CCD mismatch" <>
    138 41 28.368208 3.3388369 5.9348888 6 A 21 0.06000 0.06000 "DA  " 1H2' 1 0 FFFFFF "" "" 21 "" 3.3631842 -9.0241137 6.4926276 1 20 138 138 1 0 4 138 138 "CCD mismatch" <>
    139 41 27.979862 4.4023581 7.3332109 6 A 21 0.06000 0.06000 "DA  " 2H2' 1 0 FFFFFF "" "" 21 "" 20.18194 0.5757308 -6.3050485 1 20 139 139 1 0 4 139 139 "CCD mismatch" <>
    140 18 26.843784 6.9362822 10.231071 6 A 70 -0.82260 -0.82260 "DA  " " O2P" 8 -1 FF2E2E "" "" 70 "" -1.0968367 -0.25148651 -0.23757318 1 20 140 140 1 0 4 140 140 "CCD mismatch" <>
    141 25 26.344107 5.7902489 3.1237392 6 A 38 -0.65440 -0.65440 "DA  " " N3 " 7 0 2E2EFF "" "" 38 "" -7.8117228 -2.6970341 -5.9233665 1 14.97 141 141 1 0 4 141 141 "CCD mismatch" <>
    142 41 27.547628 2.2130504 8.2515631 6 A 21 0.06000 0.06000 "DA  " " H3'" 1 0 FFFFFF "" "" 21 "" 23.194048 -21.889935 -18.12365 1 20 142 142 1 0 4 142 142 "CCD mismatch" <>
    143 3 27.063538 2.4827743 7.3129425 6 A 24 0.05490 0.05490 "DA  " " C3'" 6 0 808080 "" "" 24 "" 4.1447444 -6.3492122 -3.8331969 1 16.7 143 143 1 1 4 143 143 "CCD mismatch" <>
    144 16 27.052616 1.2763731 6.6359191 6 A 70 -0.48840 -0.48840 "DA  " " O3'" 8 0 FF2E2E "" "" 70 "" 6.344903 -0.2461286 4.141726 1 16.35 144 144 1 0 4 144 144 "CCD mismatch" <>
    145 2 26.457088 6.2700968 4.3534784 6 A 24 0.44530 0.44530 "DA  " " C4 " 6 0 808080 "" "" 24 "" -3.7367184 6.6252546 5.5732074 1 13.03 145 145 1 0 4 145 145 "CCD mismatch" <>
    146 41 24.946697 2.0634005 7.5898728 6 A 21 0.03000 0.03000 "DA  " " H4'" 1 0 FFFFFF "" "" 21 "" 11.302124 -4.6401873 -0.34130588 1 20 146 146 1 0 4 146 146 "CCD mismatch" <>
    147 16 25.317547 3.8455465 6.5696902 6 A 70 -0.38710 -0.38710 "DA  " " O4'" 8 0 FF2E2E "" "" 70 "" -1.5113319 -6.8025074 -5.4852452 1 13.18 147 147 1 0 4 147 147 "CCD mismatch" <>
    148 3 25.650698 2.8947117 7.6272922 6 A 24 0.23200 0.23200 "DA  " " C4'" 6 0 808080 "" "" 24 "" 3.7736454 1.5888997 2.9120133 1 16.72 148 148 1 1 4 148 148 "CCD mismatch" <>
    149 2 26.505415 7.6186438 4.6885395 6 A 24 0.12850 0.12850 "DA  " " C5 " 6 0 808080 "" "" 24 "" -2.6163962 -0.35583267 -3.0965993 1 14.69 149 149 1 0 4 149 149 "CCD mismatch" <>
    150 16 26.355274 4.6464562 9.3068352 6 A 70 -0.48840 -0.48840 "DA  " " O5'" 8 0 FF2E2E "" "" 70 "" 9.762867 -1.7844285 1.2972399 1 12.44 150 150 1 0 4 150 150 "CCD mismatch" <>
    151 3 25.482096 3.5549338 9.0201387 6 A 24 -0.00510 -0.00510 "DA  " " C5'" 6 0 808080 "" "" 24 "" 3.7053912 4.3905625 1.7219117 1 11.4 151 151 1 2 4 151 151 "CCD mismatch" <>
    152 41 25.457623 2.6766255 9.6651783 6 A 21 0.06000 0.06000 "DA  " 1H5' 1 0 FFFFFF "" "" 21 "" -29.14846 -5.9599814 -13.618237 1 20 152 152 1 0 4 152 152 "CCD mismatch" <>
    153 41 24.450445 3.9041228 9.0633326 6 A 21 0.06000 0.06000 "DA  " 2H5' 1 0 FFFFFF "" "" 21 "" 1.2325016 -0.57656121 -17.185608 1 20 153 153 1 0 4 153 153 "CCD mismatch" <>
    154 25 26.36414 9.8990831 3.6231787 6 A 38 -0.80170 -0.80170 "DA  " " N6 " 7 0 2E2EFF "" "" 38 "" 3.5833201 -4.014267 1.5632064 1 17.36 154 154 1 2 4 154 154 "CCD mismatch" <>
    155 2 26.407829 8.4895544 3.6100538 6 A 24 0.52190 0.52190 "DA  " " C6 " 6 0 808080 "" "" 24 "" 8.5966415 6.9181213 0.35464793 1 13.35 155 155 1 0 4 155 155 "CCD mismatch" <>
    156 43 26.383675 10.328959 4.5369177 6 A 21 0.38190 0.38190 "DA  " " H61" 1 0 FFFFFF "" "" 21 "" 6.46664 0.1225614 -0.44462088 1 20 156 156 1 0 4 156 156 "CCD mismatch" <>
    157 43 26.677967 10.405275 2.8074629 6 A 21 0.38190 0.38190 "DA  " " H62" 1 0 FFFFFF "" "" 21 "" -5.5224433 22.333481 14.410123 1 20 157 157 1 0 4 157 157 "CCD mismatch" <>
    158 25 26.547646 7.8040643 6.0057249 6 A 38 -0.57500 -0.57500 "DA  " " N7 " 7 0 2E2EFF "" "" 38 "" -2.4061978 5.7234468 0.45392972 1 15.67 158 158 1 0 4 158 158 "CCD mismatch" <>
    159 2 26.495916 6.588851 6.5142517 6 A 24 0.17490 0.17490 "DA  " " C8 " 6 0 808080 "" "" 24 "" 5.22543 -1.761659 2.915916 1 18.09 159 159 1 1 4 159 159 "CCD mismatch" <>
    160 41 26.476072 6.2679429 7.5452814 6 A 21 0.16840 0.16840 "DA  " " H8 " 1 0 FFFFFF "" "" 21 "" -2.5692463 -13.915383 -1.0169322 1 20 160 160 1 0 4 160 160 "CCD mismatch" <>
    161 25 26.458937 5.6130424 5.5695119 6 A 38 -0.31060 -0.31060 "DA  " " N9 " 7 0 2E2EFF "" "" 38 "" 6.907948 -3.9480627 5.3126078 1 13.74 161 161 1 0 4 161 161 "CCD mismatch" <>
    162 107 28.447683 0.43933526 6.1838436 7 A 101 1.33020 1.33020 "DT  " " P  " 15 0 CC0066 "" "" 101 "" -1.7819357 0.98409927 -1.8054532 1 18.04 162 162 1 0 4 162 162 "CCD mismatch" <>
    163 41 30.722733 5.2460742 7.0685201 7 A 21 0.08430 0.08430 "DT  " "1HM " 1 0 FFFFFF "" "" 21 "" -3.5527172 -2.8161767 -8.1461563 0 99 163 163 1 0 4 163 163 "CCD mismatch" <>
    164 41 30.108524 6.8944035 7.528964 7 A 21 0.08430 0.08430 "DT  " "2HM " 1 0 FFFFFF "" "" 21 "" 1.8255737 15.51938 -12.094304 0 99 164 164 1 0 4 164 164 "CCD mismatch" <>
    165 41 31.770206 6.605505 6.8751483 7 A 21 0.08430 0.08430 "DT  " "3HM " 1 0 FFFFFF "" "" 21 "" -5.2709703 -6.6842608 -9.2763195 0 99 165 165 1 0 4 165 165 "CCD mismatch" <>
    166 25 30.033102 5.3181272 3.2651291 7 A 38 -0.39930 -0.39930 "DT  " " N1 " 7 0 2E2EFF "" "" 38 "" -4.6788378 -2.4192572 0.37871596 1 14.99 166 166 1 0 4 166 166 "CCD mismatch" <>
    167 41 29.440819 4.3036699 1.5150839 7 A 21 0.03740 0.03740 "DT  " " H1'" 1 0 FFFFFF "" "" 21 "" -20.664467 8.7568626 11.566982 1 20 167 167 1 0 4 167 167 "CCD mismatch" <>
    168 3 29.85347 4.1258788 2.5081651 7 A 24 0.40970 0.40970 "DT  " " C1'" 6 0 808080 "" "" 24 "" 0.21899192 -3.8797657 0.62701356 1 20.51 168 168 1 1 4 168 168 "CCD mismatch" <>
    169 15 28.158701 -0.97120208 5.6627784 7 A 70 -0.82260 -0.82260 "DT  " " O1P" 8 0 FF2E2E "" "" 70 "" -4.5561843 -1.1155171 -3.0735316 1 20 169 169 1 0 4 169 169 "CCD mismatch" <>
    170 15 29.61388 6.6899772 1.4275457 7 A 70 -0.56750 -0.56750 "DT  " " O2 " 8 0 FF2E2E "" "" 70 "" 3.4336197 4.0991058 6.9581547 1 14.98 170 170 1 0 4 170 170 "CCD mismatch" <>
    171 2 29.851418 6.5226016 2.6197848 7 A 24 0.72550 0.72550 "DT  " " C2 " 6 0 808080 "" "" 24 "" 2.2598829 -6.3184505 1.5071298 1 18.41 171 171 1 0 4 171 171 "CCD mismatch" <>
    172 3 30.930267 3.0638161 2.3359933 7 A 24 -0.08810 -0.08810 "DT  " " C2'" 6 0 808080 "" "" 24 "" 5.1549125 12.571377 2.0069196 1 19.59 172 172 1 2 4 172 172 "CCD mismatch" <>
    173 41 31.580257 3.3052826 1.4949765 7 A 21 0.06000 0.06000 "DT  " 1H2' 1 0 FFFFFF "" "" 21 "" -8.0552979 -3.4578042 -12.804906 1 20 173 173 1 0 4 173 173 "CCD mismatch" <>
    174 41 31.64823 3.1234934 3.1539578 7 A 21 0.06000 0.06000 "DT  " 2H2' 1 0 FFFFFF "" "" 21 "" -11.400799 -17.801054 18.754482 1 20 174 174 1 0 4 174 174 "CCD mismatch" <>
    175 18 29.469473 0.69457316 7.2721415 7 A 70 -0.82260 -0.82260 "DT  " " O2P" 8 -1 FF2E2E "" "" 70 "" -3.5060546 -5.316999 1.7897249 1 20 175 175 1 0 4 175 175 "CCD mismatch" <>
    176 43 30.044231 8.498517 2.9704669 7 A 21 0.31660 0.31660 "DT  " " H3 " 1 0 FFFFFF "" "" 21 "" 10.153544 -3.9745746 -4.7246466 1 20 176 176 1 0 4 176 176 "CCD mismatch" <>
    177 25 30.006172 7.6106138 3.4503453 7 A 38 -0.49600 -0.49600 "DT  " " N3 " 7 0 2E2EFF "" "" 38 "" -1.1424016 -0.11469083 1.5212722 1 12.46 177 177 1 1 4 177 177 "CCD mismatch" <>
    178 3 30.240391 1.7240233 2.1087332 7 A 24 0.05490 0.05490 "DT  " " C3'" 6 0 808080 "" "" 24 "" -5.3340054 -0.87065488 1.2983412 1 21.54 178 178 1 1 4 178 178 "CCD mismatch" <>
    179 16 30.201077 1.3565916 0.77289563 7 A 70 -0.48840 -0.48840 "DT  " " O3'" 8 0 FF2E2E "" "" 70 "" -6.9378958 1.6133784 10.117721 1 24.17 179 179 1 0 4 179 179 "CCD mismatch" <>
    180 41 30.493477 0.92049152 2.8003829 7 A 21 0.06000 0.06000 "DT  " " H3'" 1 0 FFFFFF "" "" 21 "" -5.3070207 8.8521175 12.583963 1 20 180 180 1 0 4 180 180 "CCD mismatch" <>
    181 2 30.128036 7.6437964 4.788754 7 A 24 0.64830 0.64830 "DT  " " C4 " 6 0 808080 "" "" 24 "" 1.8857015 2.9403808 0.86635876 1 12.53 181 181 1 0 4 181 181 "CCD mismatch" <>
    182 15 30.077347 8.6996832 5.3788948 7 A 70 -0.55680 -0.55680 "DT  " " O4 " 8 0 FF2E2E "" "" 70 "" -2.2926826 -4.1062918 4.8706026 1 18.59 182 182 1 0 4 182 182 "CCD mismatch" <>
    183 41 28.254869 2.0869501 1.5222503 7 A 21 0.03000 0.03000 "DT  " " H4'" 1 0 FFFFFF "" "" 21 "" 11.807757 8.9838133 0.94248688 1 20 183 183 1 0 4 183 183 "CCD mismatch" <>
    184 16 28.792664 3.3750808 3.0129304 7 A 70 -0.38710 -0.38710 "DT  " " O4'" 8 0 FF2E2E "" "" 70 "" 8.5807476 4.0203066 -9.1201086 1 22.36 184 184 1 0 4 184 184 "CCD mismatch" <>
    185 3 28.789066 2.0382531 2.4711254 7 A 24 0.23200 0.23200 "DT  " " C4'" 6 0 808080 "" "" 24 "" 1.7367063 -7.2435489 5.7794542 1 19.87 185 185 1 1 4 185 185 "CCD mismatch" <>
    186 2 30.266697 6.4001226 5.3973112 7 A 24 -0.14940 -0.14940 "DT  " " C5 " 6 0 808080 "" "" 24 "" -3.0915449 -0.14551909 -9.2080898 1 14.71 186 186 1 0 4 186 186 "CCD mismatch" <>
    187 16 28.951443 1.201611 4.7239113 7 A 70 -0.48840 -0.48840 "DT  " " O5'" 8 0 FF2E2E "" "" 70 "" -3.1582949 2.4937875 5.8884401 1 14.57 187 187 1 0 4 187 187 "CCD mismatch" <>
    188 3 28.176952 1.1092292 3.5095975 7 A 24 -0.00510 -0.00510 "DT  " " C5'" 6 0 808080 "" "" 24 "" 0.97182304 -2.447072 4.5082183 1 20.65 188 188 1 2 4 188 188 "CCD mismatch" <>
    189 41 28.294216 0.11662653 3.0747535 7 A 21 0.06000 0.06000 "DT  " 1H5' 1 0 FFFFFF "" "" 21 "" 11.310331 -3.5525708 9.8197126 1 20 189 189 1 0 4 189 189 "CCD mismatch" <>
    190 41 27.14447 1.4272444 3.6543405 7 A 21 0.06000 0.06000 "DT  " 2H5' 1 0 FFFFFF "" "" 21 "" 3.6259904 -1.2212664 20.747753 1 20 190 190 1 0 4 190 190 "CCD mismatch" <>
    191 3 30.721031 6.311995 6.8406849 7 A 24 -0.20150 -0.20150 "DT  " " C5M" 6 0 808080 "" "" 24 "" -6.7013102 -2.1002333 -4.773078 0 99 191 191 1 3 4 191 191 "CCD mismatch" <>
    192 41 30.388332 4.2885323 5.0477853 7 A 21 0.17980 0.17980 "DT  " " H6 " 1 0 FFFFFF "" "" 21 "" 0.060718939 -1.5651612 8.7237434 1 20 192 192 1 0 4 192 192 "CCD mismatch" <>
    193 2 30.292439 5.2804251 4.6314325 7 A 24 -0.04450 -0.04450 "DT  " " C6 " 6 0 808080 "" "" 24 "" -4.0421247 -5.6854396 -0.14714654 1 14.67 193 193 1 1 4 193 193 "CCD mismatch" <>
    194 107 31.661121 0.6281985 0.17036591 8 A 101 1.33020 1.33020 "DA  " " P  " 15 0 CC0066 "" "" 101 "" 0.95497179 -1.066309 3.0703895 1 24.1 194 194 1 0 4 194 194 "CCD mismatch" <>
    195 25 33.516975 10.10346 3.0421999 8 A 38 -0.65540 -0.65540 "DA  " " N1 " 7 0 2E2EFF "" "" 38 "" -3.1844299 2.7330732 1.9164855 1 11.26 195 195 1 0 4 195 195 "CCD mismatch" <>
    196 3 32.8018 6.1492019 -0.24977721 8 A 24 0.37910 0.37910 "DA  " " C1'" 6 0 808080 "" "" 24 "" 2.1689675 0.21185493 -1.9101666 1 19.66 196 196 1 1 4 196 196 "CCD mismatch" <>
    197 41 32.149014 6.8878317 -0.7149663 8 A 21 0.03740 0.03740 "DA  " " H1'" 1 0 FFFFFF "" "" 21 "" 2.686239 -0.75622678 -4.1731935 1 20 197 197 1 0 4 197 197 "CCD mismatch" <>
    198 15 31.432198 -0.19687396 -1.0609319 8 A 70 -0.82260 -0.82260 "DA  " " O1P" 8 0 FF2E2E "" "" 70 "" 4.1475334 6.5133309 -1.1503851 1 20 198 198 1 0 4 198 198 "CCD mismatch" <>
    199 2 33.567741 10.018167 1.7100893 8 A 24 0.46390 0.46390 "DA  " " C2 " 6 0 808080 "" "" 24 "" -7.9363284 2.9702816 -5.4690385 1 9.27 199 199 1 1 4 199 199 "CCD mismatch" <>
    200 41 33.899406 10.910155 1.199446 8 A 21 0.06910 0.06910 "DA  " " H2 " 1 0 FFFFFF "" "" 21 "" 22.028519 -10.678424 -9.8482409 1 20 200 200 1 0 4 200 200 "CCD mismatch" <>
    201 3 34.013504 5.8356724 -1.1911752 8 A 24 -0.08810 -0.08810 "DA  " " C2'" 6 0 808080 "" "" 24 "" -8.7593403 8.0572634 3.5341444 1 18.35 201 201 1 2 4 201 201 "CCD mismatch" <>
    202 41 33.995388 6.4468303 -2.0935378 8 A 21 0.06000 0.06000 "DA  " 1H2' 1 0 FFFFFF "" "" 21 "" 7.2811432 18.305025 10.152812 1 20 202 202 1 0 4 202 202 "CCD mismatch" <>
    203 41 34.996948 5.9605894 -0.73804712 8 A 21 0.06000 0.06000 "DA  " 2H2' 1 0 FFFFFF "" "" 21 "" -2.8801684 -19.826956 -1.5386853 1 20 203 203 1 0 4 203 203 "CCD mismatch" <>
    204 18 32.480072 -0.03229405 1.2943864 8 A 70 -0.82260 -0.82260 "DA  " " O2P" 8 -1 FF2E2E "" "" 70 "" 0.75555819 4.0693898 0.82628208 1 20 204 204 1 0 4 204 204 "CCD mismatch" <>
    205 25 33.557022 8.9492521 0.91517687 8 A 38 -0.65440 -0.65440 "DA  " " N3 " 7 0 2E2EFF "" "" 38 "" 4.1395741 -1.4766136 -5.3828688 1 15.55 205 205 1 0 4 205 205 "CCD mismatch" <>
    206 41 34.249008 3.6511593 -0.7371729 8 A 21 0.06000 0.06000 "DA  " " H3'" 1 0 FFFFFF "" "" 21 "" 18.48982 9.7652464 3.498251 1 20 206 206 1 0 4 206 206 "CCD mismatch" <>
    207 3 33.926579 4.3599868 -1.4998653 8 A 24 0.05490 0.05490 "DA  " " C3'" 6 0 808080 "" "" 24 "" -0.19665451 -1.1512438 1.2525063 1 16.65 207 207 1 1 4 207 207 "CCD mismatch" <>
    208 16 34.515942 3.9676681 -2.6801817 8 A 70 -0.48840 -0.48840 "DA  " " O3'" 8 0 FF2E2E "" "" 70 "" -0.83819199 2.7387528 7.9324241 1 16.56 208 208 1 0 4 208 208 "CCD mismatch" <>
    209 2 33.425793 7.8029051 1.6249437 8 A 24 0.44530 0.44530 "DA  " " C4 " 6 0 808080 "" "" 24 "" 5.0462713 -6.5034423 -0.73162508 1 16.52 209 209 1 0 4 209 209 "CCD mismatch" <>
    210 41 31.8734 4.7270513 -2.2918503 8 A 21 0.03000 0.03000 "DA  " " H4'" 1 0 FFFFFF "" "" 21 "" -19.559509 -8.0181723 4.5202637 1 20 210 210 1 0 4 210 210 "CCD mismatch" <>
    211 16 32.123127 4.9563017 -0.2874842 8 A 70 -0.38710 -0.38710 "DA  " " O4'" 8 0 FF2E2E "" "" 70 "" 0.95125288 -3.8257415 -0.12974708 1 19.92 211 211 1 0 4 211 211 "CCD mismatch" <>
    212 3 32.395863 4.2313852 -1.4736556 8 A 24 0.23200 0.23200 "DA  " " C4'" 6 0 808080 "" "" 24 "" -5.9390793 -2.6828303 -0.94495171 1 14.35 212 212 1 1 4 212 212 "CCD mismatch" <>
    213 2 33.434521 7.6862931 2.983356 8 A 24 0.12850 0.12850 "DA  " " C5 " 6 0 808080 "" "" 24 "" -10.576096 -6.9832397 -3.5195017 1 10.1 213 213 1 0 4 213 213 "CCD mismatch" <>
    214 16 32.496479 2.0312467 -0.34062254 8 A 70 -0.48840 -0.48840 "DA  " " O5'" 8 0 FF2E2E "" "" 70 "" -1.6677854 -0.51357192 6.5233173 1 18.3 214 214 1 0 4 214 214 "CCD mismatch" <>
    215 3 31.903099 2.7644393 -1.4035043 8 A 24 -0.00510 -0.00510 "DA  " " C5'" 6 0 808080 "" "" 24 "" 1.5452662 0.16573304 -2.5506546 1 14.09 215 215 1 2 4 215 215 "CCD mismatch" <>
    216 41 32.024673 2.3106277 -2.3870552 8 A 21 0.06000 0.06000 "DA  " 1H5' 1 0 FFFFFF "" "" 21 "" 19.994019 6.9334383 -3.3928843 1 20 216 216 1 0 4 216 216 "CCD mismatch" <>
    217 41 30.836536 2.7847824 -1.1795974 8 A 21 0.06000 0.06000 "DA  " 2H5' 1 0 FFFFFF "" "" 21 "" 2.4025745 -19.945463 3.3602045 1 20 217 217 1 0 4 217 217 "CCD mismatch" <>
    218 25 33.383419 8.980402 5.0838704 8 A 38 -0.80170 -0.80170 "DA  " " N6 " 7 0 2E2EFF "" "" 38 "" -1.4001659 -2.2386329 -2.3705313 1 13.41 218 218 1 2 4 218 218 "CCD mismatch" <>
    219 2 33.425388 8.8893623 3.7230999 8 A 24 0.52190 0.52190 "DA  " " C6 " 6 0 808080 "" "" 24 "" 5.5467215 -1.8966838 -0.85942268 1 12.41 219 219 1 0 4 219 219 "CCD mismatch" <>
    220 43 33.509506 9.8452139 5.5901313 8 A 21 0.38190 0.38190 "DA  " " H61" 1 0 FFFFFF "" "" 21 "" -0.95601797 -20.700274 29.055649 1 20 220 220 1 0 4 220 220 "CCD mismatch" <>
    221 43 33.10577 8.129385 5.5516129 8 A 21 0.38190 0.38190 "DA  " " H62" 1 0 FFFFFF "" "" 21 "" -13.072108 0.27438316 -4.7266979 1 20 221 221 1 0 4 221 221 "CCD mismatch" <>
    222 25 33.433994 6.4251785 3.3960049 8 A 38 -0.57500 -0.57500 "DA  " " N7 " 7 0 2E2EFF "" "" 38 "" -6.9209089 -3.3632295 -3.1575024 1 10.79 222 222 1 0 4 222 222 "CCD mismatch" <>
    223 2 33.267376 5.7447343 2.2911313 8 A 24 0.17490 0.17490 "DA  " " C8 " 6 0 808080 "" "" 24 "" 1.3790289 -5.1068106 -0.62468922 1 15.03 223 223 1 1 4 223 223 "CCD mismatch" <>
    224 41 33.148979 4.6727872 2.233593 8 A 21 0.16840 0.16840 "DA  " " H8 " 1 0 FFFFFF "" "" 21 "" 23.479031 -7.1057277 -8.8603239 1 20 224 224 1 0 4 224 224 "CCD mismatch" <>
    225 25 33.162796 6.5286131 1.2046626 8 A 38 -0.31060 -0.31060 "DA  " " N9 " 7 0 2E2EFF "" "" 38 "" 1.675746 -3.1193156 0.15764453 1 18.87 225 225 1 0 4 225 225 "CCD mismatch" <>
    226 107 36.275154 3.9592276 -2.8542802 9 A 101 1.33020 1.33020 "DC  " " P  " 15 0 CC0066 "" "" 101 "" -2.6503756 -4.6006107 2.2274988 1 18.42 226 226 1 0 4 226 226 "CCD mismatch" <>
    227 25 37.70314 8.861187 -0.32947034 9 A 38 -0.27260 -0.27260 "DC  " " N1 " 7 0 2E2EFF "" "" 38 "" -4.0396228 -1.0608356 2.1066713 1 12.82 227 227 1 0 4 227 227 "CCD mismatch" <>
    228 3 38.176361 8.7179794 -1.7271943 9 A 24 0.33590 0.33590 "DC  " " C1'" 6 0 808080 "" "" 24 "" 6.3587146 2.6153672 -6.7954273 1 10 228 228 1 1 4 228 228 "CCD mismatch" <>
    229 41 38.588821 9.6671333 -2.0693698 9 A 21 0.03740 0.03740 "DC  " " H1'" 1 0 FFFFFF "" "" 21 "" 6.0626125 8.0219831 7.8450041 1 20 229 229 1 0 4 229 229 "CCD mismatch" <>
    230 15 36.593739 3.4888198 -4.2725487 9 A 70 -0.82260 -0.82260 "DC  " " O1P" 8 0 FF2E2E "" "" 70 "" -6.3445153 -1.7267809 1.3663112 1 20 230 230 1 0 4 230 230 "CCD mismatch" <>
    231 15 38.571449 10.881898 0.059896376 9 A 70 -0.59850 -0.59850 "DC  " " O2 " 8 0 FF2E2E "" "" 70 "" -6.0321712 -2.3221681 2.0132923 1 11.01 231 231 1 0 4 231 231 "CCD mismatch" <>
    232 2 38.020721 9.9435835 0.49684545 9 A 24 0.82110 0.82110 "DC  " " C2 " 6 0 808080 "" "" 24 "" 10.035595 0.22357501 0.16043666 1 10.62 232 232 1 0 4 232 232 "CCD mismatch" <>
    233 3 39.122063 7.5734429 -2.0659475 9 A 24 -0.08810 -0.08810 "DC  " " C2'" 6 0 808080 "" "" 24 "" 3.7754862 -2.6017902 -5.8243504 1 11.26 233 233 1 2 4 233 233 "CCD mismatch" <>
    234 41 40.138309 7.9146647 -1.8686876 9 A 21 0.06000 0.06000 "DC  " 1H2' 1 0 FFFFFF "" "" 21 "" -1.06837 12.616203 -7.1937532 1 20 234 234 1 0 4 234 234 "CCD mismatch" <>
    235 41 38.760162 6.6711555 -1.5729902 9 A 21 0.06000 0.06000 "DC  " 2H2' 1 0 FFFFFF "" "" 21 "" -4.9604392 -4.358623 -15.453434 1 20 235 235 1 0 4 235 235 "CCD mismatch" <>
    236 18 36.865417 3.2737467 -1.6055266 9 A 70 -0.82260 -0.82260 "DC  " " O2P" 8 -1 FF2E2E "" "" 70 "" -5.9697413 7.5091553 -6.3015318 1 20 236 236 1 0 4 236 236 "CCD mismatch" <>
    237 25 37.621906 9.7648077 1.8788447 9 A 38 -0.74470 -0.74470 "DC  " " N3 " 7 0 2E2EFF "" "" 38 "" 0.29047439 5.6176815 4.4473367 1 13.31 237 237 1 0 4 237 237 "CCD mismatch" <>
    238 41 39.24197 6.4885983 -3.8281169 9 A 21 0.06000 0.06000 "DC  " " H3'" 1 0 FFFFFF "" "" 21 "" -4.3133893 -7.7770553 24.094183 1 20 238 238 1 0 4 238 238 "CCD mismatch" <>
    239 16 39.654858 8.4490232 -4.136899 9 A 70 -0.66900 -0.66900 "DC  " " O3'" 8 0 FF2E2E "" "" 70 "" 4.0295639 4.4000292 -1.768878 1 15.08 239 239 1 1 4 239 239 "CCD mismatch" <>
    240 3 38.869869 7.4763675 -3.5561733 9 A 24 0.20500 0.20500 "DC  " " C3'" 6 0 808080 "" "" 24 "" -1.3336817 -1.0377694 3.6925437 1 13.67 240 240 1 1 4 240 240 "CCD mismatch" <>
    241 2 37.206387 8.6238108 2.294703 9 A 24 0.77240 0.77240 "DC  " " C4 " 6 0 808080 "" "" 24 "" 0.63545823 -1.8275645 4.5192127 1 14.72 241 241 1 0 4 241 241 "CCD mismatch" <>
    242 25 37.170761 8.6557474 3.6148217 9 A 38 -0.94520 -0.94520 "DC  " " N4 " 7 0 2E2EFF "" "" 38 "" -0.24208251 -0.67396063 -6.1057658 1 15.12 242 242 1 2 4 242 242 "CCD mismatch" <>
    243 3 37.38076 7.8011427 -3.6634049 9 A 24 0.20100 0.20100 "DC  " " C4'" 6 0 808080 "" "" 24 "" -6.0452566 3.6755314 -2.6019869 1 14.99 243 243 1 1 4 243 243 "CCD mismatch" <>
    244 16 36.988716 8.5042725 -2.5481727 9 A 70 -0.38710 -0.38710 "DC  " " O4'" 8 0 FF2E2E "" "" 70 "" -1.6199704 -0.4188067 -1.6521856 1 13.22 244 244 1 0 4 244 244 "CCD mismatch" <>
    245 41 37.261921 8.356554 -4.5937252 9 A 21 0.03000 0.03000 "DC  " " H4'" 1 0 FFFFFF "" "" 21 "" -11.785384 11.513591 2.8107054 1 20 245 245 1 0 4 245 245 "CCD mismatch" <>
    246 43 36.698948 7.871202 4.0414238 9 A 21 0.41610 0.41610 "DC  " " H41" 1 0 FFFFFF "" "" 21 "" -15.4676 20.524759 16.040791 1 20 246 246 1 0 4 246 246 "CCD mismatch" <>
    247 43 37.310024 9.5100527 4.1352715 9 A 21 0.41610 0.41610 "DC  " " H42" 1 0 FFFFFF "" "" 21 "" 15.324718 -7.8342571 1.482265 1 20 247 247 1 0 4 247 247 "CCD mismatch" <>
    248 41 36.284866 6.7504754 1.948421 9 A 21 0.15980 0.15980 "DC  " " H5 " 1 0 FFFFFF "" "" 21 "" 15.386218 4.6286101 23.740128 1 20 248 248 1 0 4 248 248 "CCD mismatch" <>
    249 2 36.791061 7.5878129 1.4912208 9 A 24 -0.37830 -0.37830 "DC  " " C5 " 6 0 808080 "" "" 24 "" 5.8792124 -2.5549304 0.058001846 1 11.31 249 249 1 1 4 249 249 "CCD mismatch" <>
    250 3 36.527138 6.4746385 -3.7477336 9 A 24 -0.00510 -0.00510 "DC  " " C5'" 6 0 808080 "" "" 24 "" 1.0654975 -4.3011022 -10.097999 1 12.18 250 250 1 2 4 250 250 "CCD mismatch" <>
    251 16 36.640209 5.5842342 -2.6940889 9 A 70 -0.48840 -0.48840 "DC  " " O5'" 8 0 FF2E2E "" "" 70 "" -1.629166 2.3465047 0.082369082 1 13.52 251 251 1 0 4 251 251 "CCD mismatch" <>
    252 41 36.840954 6.0543618 -4.7032347 9 A 21 0.06000 0.06000 "DC  " 1H5' 1 0 FFFFFF "" "" 21 "" 10.360517 15.988523 -15.969618 1 20 252 252 1 0 4 252 252 "CCD mismatch" <>
    253 41 35.501232 6.842896 -3.7492349 9 A 21 0.06000 0.06000 "DC  " 2H5' 1 0 FFFFFF "" "" 21 "" 1.5258869 -3.0321367 -13.445752 1 20 253 253 1 0 4 253 253 "CCD mismatch" <>
    254 2 37.069904 7.7466803 0.14901625 9 A 24 -0.05680 -0.05680 "DC  " " C6 " 6 0 808080 "" "" 24 "" 4.0373616 10.807709 -3.2347395 1 11.65 254 254 1 1 4 254 254 "CCD mismatch" <>
    255 41 36.893871 6.9531198 -0.56209075 9 A 21 0.19250 0.19250 "DC  " " H6 " 1 0 FFFFFF "" "" 21 "" 0.17204513 6.7165012 2.2876825 1 20 255 255 1 0 4 255 255 "CCD mismatch" <>
    256 107 -5.2017336 18.603874 8.1555414 12 B 101 1.03850 1.03850 "DG  " " P  " 15 0 CC0066 "" "" 101 "" -1.6580943 5.5718818 -1.4552751 1 28.78 256 256 1 1 4 256 256 "CCD mismatch" <>
    257 25 -3.2598739 12.264689 3.4866776 12 B 38 -0.41140 -0.41140 "DG  " " N1 " 7 0 2E2EFF "" "" 38 "" 1.958905 -4.7064648 -2.2158046 1 9.51 257 257 1 1 4 257 257 "CCD mismatch" <>
    258 43 -3.2000759 11.37134 3.0192859 12 B 21 0.33120 0.33120 "DG  " " H1 " 1 0 FFFFFF "" "" 21 "" -5.8697577 -4.1919513 -4.2008419 1 20 258 258 1 0 4 258 258 "CCD mismatch" <>
    259 41 -2.0448289 16.859676 4.3675756 12 B 21 0.03740 0.03740 "DG  " " H1'" 1 0 FFFFFF "" "" 21 "" 9.7473192 13.713003 17.427605 1 20 259 259 1 0 4 259 259 "CCD mismatch" <>
    260 3 -2.9525774 16.934357 4.966332 12 B 24 0.37910 0.37910 "DG  " " C1'" 6 0 808080 "" "" 24 "" -6.476161 4.7317767 -6.0478845 1 13 260 260 1 1 4 260 260 "CCD mismatch" <>
    261 15 -4.2233481 18.605942 9.3455029 12 B 70 -0.84600 -0.84600 "DG  " " O1P" 8 0 FF2E2E "" "" 70 "" -8.6813908 -0.40838939 0.019662099 1 20 261 261 1 0 4 261 261 "CCD mismatch" <>
    262 25 -3.2186985 13.33147 1.4857396 12 B 38 -0.84900 -0.84900 "DG  " " N2 " 7 0 2E2EFF "" "" 38 "" -3.3414767 2.0372579 -0.32585257 1 9.89 262 262 1 2 4 262 262 "CCD mismatch" <>
    263 2 -3.2075887 13.446942 2.7870853 12 B 24 0.56660 0.56660 "DG  " " C2 " 6 0 808080 "" "" 24 "" 0.50061798 8.7854042 2.3693688 1 8.96 263 263 1 0 4 263 263 "CCD mismatch" <>
    264 3 -4.2059894 17.430685 4.2046638 12 B 24 -0.08810 -0.08810 "DG  " " C2'" 6 0 808080 "" "" 24 "" -1.3353871 -0.39831433 -2.1175818 1 14.37 264 264 1 2 4 264 264 "CCD mismatch" <>
    265 41 -4.1275401 17.112278 3.1651676 12 B 21 0.06000 0.06000 "DG  " 1H2' 1 0 FFFFFF "" "" 21 "" -16.123833 12.133822 -7.0723639 1 20 265 265 1 0 4 265 265 "CCD mismatch" <>
    266 41 -5.0822611 16.999559 4.6887865 12 B 21 0.06000 0.06000 "DG  " 2H2' 1 0 FFFFFF "" "" 21 "" -6.3141346 27.869503 14.044197 1 20 266 266 1 0 4 266 266 "CCD mismatch" <>
    267 43 -3.2983453 14.212955 0.9991836 12 B 21 0.38890 0.38890 "DG  " " H21" 1 0 FFFFFF "" "" 21 "" 4.0712461 -3.3686554 -11.333046 1 20 267 267 1 0 4 267 267 "CCD mismatch" <>
    268 43 -3.5602138 12.537296 0.96347815 12 B 21 0.38890 0.38890 "DG  " " H22" 1 0 FFFFFF "" "" 21 "" 0.14591107 -9.180625 14.452084 1 20 268 268 1 0 4 268 268 "CCD mismatch" <>
    269 18 -6.6918335 18.492907 8.2993984 12 B 70 -0.84600 -0.84600 "DG  " " O2P" 8 -1 FF2E2E "" "" 70 "" 2.8023677 -3.0143945 2.8538632 1 20 269 269 1 0 4 269 269 "CCD mismatch" <>
    270 25 -3.1693311 14.582397 3.326561 12 B 38 -0.54050 -0.54050 "DG  " " N3 " 7 0 2E2EFF "" "" 38 "" -3.0899873 -4.031446 1.3583583 1 9.79 270 270 1 0 4 270 270 "CCD mismatch" <>
    271 16 -3.7287736 19.415445 3.2154129 12 B 70 -0.48840 -0.48840 "DG  " " O3'" 8 0 FF2E2E "" "" 70 "" 4.9061723 -1.3466644 -1.890125 1 19.96 271 271 1 0 4 271 271 "CCD mismatch" <>
    272 41 -5.0968924 19.396248 4.7864995 12 B 21 0.06000 0.06000 "DG  " " H3'" 1 0 FFFFFF "" "" 21 "" 12.291554 0.88167024 34.011005 1 20 272 272 1 0 4 272 272 "CCD mismatch" <>
    273 3 -4.1614351 18.947231 4.4527326 12 B 24 0.05490 0.05490 "DG  " " C3'" 6 0 808080 "" "" 24 "" -0.2948055 0.95105153 -1.3583763 1 18.28 273 273 1 1 4 273 273 "CCD mismatch" <>
    274 2 -3.3740435 14.469111 4.647882 12 B 24 0.28330 0.28330 "DG  " " C4 " 6 0 808080 "" "" 24 "" -3.145226 3.4871945 -3.5064328 1 13.12 274 274 1 0 4 274 274 "CCD mismatch" <>
    275 3 -3.0114677 19.226473 5.5052328 12 B 24 0.23200 0.23200 "DG  " " C4'" 6 0 808080 "" "" 24 "" 1.6292579 0.47063524 3.6257284 1 18.75 275 275 1 1 4 275 275 "CCD mismatch" <>
    276 41 -2.0957599 19.635883 5.078671 12 B 21 0.03000 0.03000 "DG  " " H4'" 1 0 FFFFFF "" "" 21 "" -8.7453833 36.346706 15.78795 1 20 276 276 1 0 4 276 276 "CCD mismatch" <>
    277 16 -2.7070365 17.884584 5.9047165 12 B 70 -0.38710 -0.38710 "DG  " " O4'" 8 0 FF2E2E "" "" 70 "" -6.1307802 -8.7635746 -5.9949183 1 17.07 277 277 1 0 4 277 277 "CCD mismatch" <>
    278 2 -3.3533726 13.375261 5.4661398 12 B 24 0.22920 0.22920 "DG  " " C5 " 6 0 808080 "" "" 24 "" 7.1671205 6.0594816 -7.0752497 1 15.44 278 278 1 0 4 278 278 "CCD mismatch" <>
    279 3 -3.4600008 20.0366 6.7620673 12 B 24 -0.00510 -0.00510 "DG  " " C5'" 6 0 808080 "" "" 24 "" 1.3611188 0.88550687 -0.6876021 1 19.77 279 279 1 2 4 279 279 "CCD mismatch" <>
    280 16 -4.8457961 19.83593 7.1250176 12 B 70 -0.48990 -0.48990 "DG  " " O5'" 8 0 FF2E2E "" "" 70 "" -1.9019179 -2.730782 -2.9640436 1 29.23 280 280 1 0 4 280 280 "CCD mismatch" <>
    281 41 -3.3240151 21.101816 6.5751772 12 B 21 0.06000 0.06000 "DG  " 1H5' 1 0 FFFFFF "" "" 21 "" 5.0951152 -1.1531713 -9.5904655 1 20 281 281 1 0 4 281 281 "CCD mismatch" <>
    282 41 -2.8707349 19.686045 7.609405 12 B 21 0.06000 0.06000 "DG  " 2H5' 1 0 FFFFFF "" "" 21 "" -7.0388536 8.8348255 8.4427652 1 20 282 282 1 0 4 282 282 "CCD mismatch" <>
    283 2 -3.2923248 12.093808 4.7886271 12 B 24 0.39790 0.39790 "DG  " " C6 " 6 0 808080 "" "" 24 "" -2.5127602 3.5924702 -1.0767831 1 13.46 283 283 1 0 4 283 283 "CCD mismatch" <>
    284 15 -3.2670872 10.936176 5.282022 12 B 70 -0.51080 -0.51080 "DG  " " O6 " 8 0 FF2E2E "" "" 70 "" 4.3510542 -0.49299887 4.3154321 1 13.21 284 284 1 0 4 284 284 "CCD mismatch" <>
    285 25 -3.3201568 13.674561 6.8027883 12 B 38 -0.56300 -0.56300 "DG  " " N7 " 7 0 2E2EFF "" "" 38 "" 5.2711625 -5.6075258 -4.6462684 1 15.64 285 285 1 0 4 285 285 "CCD mismatch" <>
    286 41 -3.3684742 15.598616 7.6338263 12 B 21 0.16840 0.16840 "DG  " " H8 " 1 0 FFFFFF "" "" 21 "" -26.991985 0.11279166 -2.7209215 1 20 286 286 1 0 4 286 286 "CCD mismatch" <>
    287 2 -3.3420012 14.984817 6.7456007 12 B 24 0.17490 0.17490 "DG  " " C8 " 6 0 808080 "" "" 24 "" -4.8158216 -2.0310035 -0.57853448 1 11.92 287 287 1 1 4 287 287 "CCD mismatch" <>
    288 25 -3.2107439 15.511898 5.490273 12 B 38 -0.31590 -0.31590 "DG  " " N9 " 7 0 2E2EFF "" "" 38 "" -0.3484877 -3.1097715 5.6922803 1 13.76 288 288 1 0 4 288 288 "CCD mismatch" <>
    289 107 -4.6614981 20.707832 2.3845994 13 B 101 1.33020 1.33020 "DT  " " P  " 15 0 CC0066 "" "" 101 "" -1.1911582 0.27013531 0.90472245 1 21.4 289 289 1 0 4 289 289 "CCD mismatch" <>
    290 41 -7.9060187 14.51041 7.2266698 13 B 21 0.08430 0.08430 "DT  " "1HM " 1 0 FFFFFF "" "" 21 "" -2.3426862 3.3604488 -9.8184423 0 99 290 290 1 0 4 290 290 "CCD mismatch" <>
    291 41 -7.2579718 16.130816 6.8340878 13 B 21 0.08430 0.08430 "DT  " "2HM " 1 0 FFFFFF "" "" 21 "" 7.620544 -2.093509 28.064264 0 99 291 291 1 0 4 291 291 "CCD mismatch" <>
    292 41 -6.1401081 14.786465 7.0242624 13 B 21 0.08430 0.08430 "DT  " "3HM " 1 0 FFFFFF "" "" 21 "" -14.770041 -21.345661 17.856203 0 99 292 292 1 0 4 292 292 "CCD mismatch" <>
    293 25 -7.3518028 15.004764 2.8771024 13 B 38 -0.39930 -0.39930 "DT  " " N1 " 7 0 2E2EFF "" "" 38 "" 1.768357 5.7357435 2.1961503 1 14.94 293 293 1 0 4 293 293 "CCD mismatch" <>
    294 41 -7.9459205 15.471704 0.97249079 13 B 21 0.03740 0.03740 "DT  " " H1'" 1 0 FFFFFF "" "" 21 "" -11.990061 1.639509 15.930735 1 20 294 294 1 0 4 294 294 "CCD mismatch" <>
    295 3 -7.4965701 15.962542 1.8357831 13 B 24 0.40970 0.40970 "DT  " " C1'" 6 0 808080 "" "" 24 "" 0.25479984 1.7885181 9.4724321 1 17.69 295 295 1 1 4 295 295 "CCD mismatch" <>
    296 15 -3.8423634 21.282953 1.2399251 13 B 70 -0.82260 -0.82260 "DT  " " O1P" 8 0 FF2E2E "" "" 70 "" 3.0735748 -1.1276178 -3.1253166 1 20 296 296 1 0 4 296 296 "CCD mismatch" <>
    297 15 -6.8753195 13.321398 1.3966714 13 B 70 -0.56750 -0.56750 "DT  " " O2 " 8 0 FF2E2E "" "" 70 "" -1.514634 -4.7849436 -5.4996142 1 11.01 297 297 1 0 4 297 297 "CCD mismatch" <>
    298 2 -6.9896693 13.730371 2.5535102 13 B 24 0.72550 0.72550 "DT  " " C2 " 6 0 808080 "" "" 24 "" -0.68448657 -3.799578 0.087640218 1 11.4 298 298 1 0 4 298 298 "CCD mismatch" <>
    299 3 -8.3847885 17.163946 2.0139999 13 B 24 -0.08810 -0.08810 "DT  " " C2'" 6 0 808080 "" "" 24 "" -1.4696001 7.4887071 -2.989733 1 16.24 299 299 1 2 4 299 299 "CCD mismatch" <>
    300 41 -9.3890762 16.753119 1.9104321 13 B 21 0.06000 0.06000 "DT  " 1H2' 1 0 FFFFFF "" "" 21 "" 4.7410107 -4.9360638 -13.927351 1 20 300 300 1 0 4 300 300 "CCD mismatch" <>
    301 41 -8.2247534 17.818731 2.8705916 13 B 21 0.06000 0.06000 "DT  " 2H2' 1 0 FFFFFF "" "" 21 "" -14.355852 20.959024 -10.879045 1 20 301 301 1 0 4 301 301 "CCD mismatch" <>
    302 18 -5.2634845 21.622036 3.4453759 13 B 70 -0.82260 -0.82260 "DT  " " O2P" 8 -1 FF2E2E "" "" 70 "" -2.3505733 9.4167175 0.17161328 1 20 302 302 1 0 4 302 302 "CCD mismatch" <>
    303 43 -6.6393299 11.938026 3.4296572 13 B 21 0.31660 0.31660 "DT  " " H3 " 1 0 FFFFFF "" "" 21 "" -9.5605211 -6.0544057 -15.417236 1 20 303 303 1 0 4 303 303 "CCD mismatch" <>
    304 25 -6.8902402 12.896471 3.6259336 13 B 38 -0.49600 -0.49600 "DT  " " N3 " 7 0 2E2EFF "" "" 38 "" -4.4515796 -7.9439268 0.34048334 1 10.91 304 304 1 1 4 304 304 "CCD mismatch" <>
    305 3 -7.9247746 17.927385 0.7443853 13 B 24 0.05490 0.05490 "DT  " " C3'" 6 0 808080 "" "" 24 "" -5.9771829 -9.2383223 -2.5029955 1 16.83 305 305 1 1 4 305 305 "CCD mismatch" <>
    306 16 -8.731369 17.24991 -0.28296927 13 B 70 -0.48840 -0.48840 "DT  " " O3'" 8 0 FF2E2E "" "" 70 "" -3.8200698 3.0414517 -3.374892 1 18.31 306 306 1 0 4 306 306 "CCD mismatch" <>
    307 41 -8.2706041 18.952232 0.87925857 13 B 21 0.06000 0.06000 "DT  " " H3'" 1 0 FFFFFF "" "" 21 "" 19.909607 -0.53064346 -2.2924209 1 20 307 307 1 0 4 307 307 "CCD mismatch" <>
    308 2 -7.0172162 13.103398 4.9520049 13 B 24 0.64830 0.64830 "DT  " " C4 " 6 0 808080 "" "" 24 "" -3.0935616 -0.99278307 -1.6093351 1 11.7 308 308 1 0 4 308 308 "CCD mismatch" <>
    309 15 -6.9285407 12.245868 5.7773318 13 B 70 -0.55680 -0.55680 "DT  " " O4 " 8 0 FF2E2E "" "" 70 "" 6.5808172 7.138308 -0.346818 1 15.73 309 309 1 0 4 309 309 "CCD mismatch" <>
    310 41 -6.2852077 17.273088 -0.55146194 13 B 21 0.03000 0.03000 "DT  " " H4'" 1 0 FFFFFF "" "" 21 "" 7.182713 -2.0449045 1.3601922 1 20 310 310 1 0 4 310 310 "CCD mismatch" <>
    311 16 -6.2581549 16.486059 1.3725438 13 B 70 -0.38710 -0.38710 "DT  " " O4'" 8 0 FF2E2E "" "" 70 "" 1.4919899 -2.8964651 -0.87800854 1 17.77 311 311 1 0 4 311 311 "CCD mismatch" <>
    312 3 -6.4564571 17.615618 0.46904832 13 B 24 0.23200 0.23200 "DT  " " C4'" 6 0 808080 "" "" 24 "" 3.1870844 -7.2335792 2.4312279 1 21.13 312 312 1 1 4 312 312 "CCD mismatch" <>
    313 2 -7.2447853 14.52876 5.2443495 13 B 24 -0.14940 -0.14940 "DT  " " C5 " 6 0 808080 "" "" 24 "" -2.5044754 8.0194101 3.8869641 1 14.3 313 313 1 0 4 313 313 "CCD mismatch" <>
    314 16 -5.9395728 19.636009 1.792037 13 B 70 -0.48840 -0.48840 "DT  " " O5'" 8 0 FF2E2E "" "" 70 "" -2.6046755 2.0406358 -1.1147877 1 17.17 314 314 1 0 4 314 314 "CCD mismatch" <>
    315 3 -5.470521 18.788832 0.73595935 13 B 24 -0.00510 -0.00510 "DT  " " C5'" 6 0 808080 "" "" 24 "" -2.4027088 8.812932 4.3707051 1 15.92 315 315 1 2 4 315 315 "CCD mismatch" <>
    316 41 -5.2722139 19.381641 -0.15698786 13 B 21 0.06000 0.06000 "DT  " 1H5' 1 0 FFFFFF "" "" 21 "" 14.68563 -2.3620303 0.74689668 1 20 316 316 1 0 4 316 316 "CCD mismatch" <>
    317 41 -4.5143409 18.364441 1.0420728 13 B 21 0.06000 0.06000 "DT  " 2H5' 1 0 FFFFFF "" "" 21 "" 0.76272362 -0.32670012 -18.187887 1 20 317 317 1 0 4 317 317 "CCD mismatch" <>
    318 3 -7.1381378 15.058352 6.6805797 13 B 24 -0.20150 -0.20150 "DT  " " C5M" 6 0 808080 "" "" 24 "" 0.29945827 2.152529 -7.3151484 0 99 318 318 1 3 4 318 318 "CCD mismatch" <>
    319 41 -7.703649 16.367064 4.4370365 13 B 21 0.17980 0.17980 "DT  " " H6 " 1 0 FFFFFF "" "" 21 "" -5.1155825 1.9824758 7.9808035 1 20 319 319 1 0 4 319 319 "CCD mismatch" <>
    320 2 -7.4683199 15.338284 4.2076139 13 B 24 -0.04450 -0.04450 "DT  " " C6 " 6 0 808080 "" "" 24 "" 0.4766449 5.6679802 -2.8096235 1 13.11 320 320 1 1 4 320 320 "CCD mismatch" <>
    321 107 -10.147781 18.04265 -0.81496805 14 B 101 1.33020 1.33020 "DA  " " P  " 15 0 CC0066 "" "" 101 "" -4.774045 2.4520884 -2.3117542 1 20.4 321 321 1 0 4 321 321 "CCD mismatch" <>
    322 25 -9.4739313 10.258272 1.7077197 14 B 38 -0.65540 -0.65540 "DA  " " N1 " 7 0 2E2EFF "" "" 38 "" 2.1321013 -1.386175 -0.11716561 1 11.95 322 322 1 0 4 322 322 "CCD mismatch" <>
    323 3 -10.098884 13.427391 -2.3544557 14 B 24 0.37910 0.37910 "DA  " " C1'" 6 0 808080 "" "" 24 "" -0.31892201 0.67863679 -0.10964148 1 17.85 323 323 1 1 4 323 323 "CCD mismatch" <>
    324 41 -9.7361708 12.479111 -2.7510636 14 B 21 0.03740 0.03740 "DA  " " H1'" 1 0 FFFFFF "" "" 21 "" 29.492746 8.4264498 8.6294165 1 20 324 324 1 0 4 324 324 "CCD mismatch" <>
    325 15 -9.7945852 19.395538 -1.4221565 14 B 70 -0.82260 -0.82260 "DA  " " O1P" 8 0 FF2E2E "" "" 70 "" 2.8735192 6.8826118 -0.055810325 1 20 325 325 1 0 4 325 325 "CCD mismatch" <>
    326 2 -9.4206009 10.014135 0.41703731 14 B 24 0.46390 0.46390 "DA  " " C2 " 6 0 808080 "" "" 24 "" 8.9338217 -4.9238482 0.02908906 1 17.18 326 326 1 1 4 326 326 "CCD mismatch" <>
    327 41 -9.162344 9.005477 0.13013975 14 B 21 0.06910 0.06910 "DA  " " H2 " 1 0 FFFFFF "" "" 21 "" -1.2142811 -3.0117667 -15.82825 1 20 327 327 1 0 4 327 327 "CCD mismatch" <>
    328 3 -11.277425 13.948727 -3.0470657 14 B 24 -0.08810 -0.08810 "DA  " " C2'" 6 0 808080 "" "" 24 "" -7.8536935 2.3593705 3.9443839 1 22.14 328 328 1 2 4 328 328 "CCD mismatch" <>
    329 41 -11.929088 13.125948 -3.3411181 14 B 21 0.06000 0.06000 "DA  " 1H2' 1 0 FFFFFF "" "" 21 "" -8.1880198 2.7605867 3.5626335 1 20 329 329 1 0 4 329 329 "CCD mismatch" <>
    330 41 -11.763312 14.66303 -2.3824022 14 B 21 0.06000 0.06000 "DA  " 2H2' 1 0 FFFFFF "" "" 21 "" -13.760973 -4.134017 6.6043444 1 20 330 330 1 0 4 330 330 "CCD mismatch" <>
    331 18 -11.221371 17.809204 0.19059402 14 B 70 -0.82260 -0.82260 "DA  " " O2P" 8 -1 FF2E2E "" "" 70 "" 1.0046104 -0.84907091 0.61684334 1 20 331 331 1 0 4 331 331 "CCD mismatch" <>
    332 25 -9.5147696 10.916374 -0.5382967 14 B 38 -0.65440 -0.65440 "DA  " " N3 " 7 0 2E2EFF "" "" 38 "" -4.385066 3.0731699 5.0836272 1 14.03 332 332 1 0 4 332 332 "CCD mismatch" <>
    333 41 -11.294897 15.499319 -4.6136026 14 B 21 0.06000 0.06000 "DA  " " H3'" 1 0 FFFFFF "" "" 21 "" -6.8633404 -3.1461983 9.204854 1 20 333 333 1 0 4 333 333 "CCD mismatch" <>
    334 3 -10.689613 14.707791 -4.1717763 14 B 24 0.05490 0.05490 "DA  " " C3'" 6 0 808080 "" "" 24 "" -2.3211725 -4.3300886 0.86126328 1 19.8 334 334 1 1 4 334 334 "CCD mismatch" <>
    335 16 -10.402887 13.742601 -5.2748208 14 B 70 -0.48840 -0.48840 "DA  " " O3'" 8 0 FF2E2E "" "" 70 "" 1.6923869 5.5328574 3.7408736 1 19.32 335 335 1 0 4 335 335 "CCD mismatch" <>
    336 2 -9.9015465 12.107246 -0.074729562 14 B 24 0.44530 0.44530 "DA  " " C4 " 6 0 808080 "" "" 24 "" 1.8903912 -4.2217016 4.205997 1 12.01 336 336 1 0 4 336 336 "CCD mismatch" <>
    337 41 -8.5586128 15.146678 -4.3211203 14 B 21 0.03000 0.03000 "DA  " " H4'" 1 0 FFFFFF "" "" 21 "" 9.7113667 -44.457447 19.237009 1 20 337 337 1 0 4 337 337 "CCD mismatch" <>
    338 16 -9.0780258 14.373195 -2.5792425 14 B 70 -0.38710 -0.38710 "DA  " " O4'" 8 0 FF2E2E "" "" 70 "" 0.58805341 0.33707157 4.4747353 1 17.82 338 338 1 0 4 338 338 "CCD mismatch" <>
    339 3 -9.3712664 15.29442 -3.6098754 14 B 24 0.23200 0.23200 "DA  " " C4'" 6 0 808080 "" "" 24 "" 6.3996344 7.5025177 4.6598001 1 15.05 339 339 1 1 4 339 339 "CCD mismatch" <>
    340 2 -10.170818 12.438415 1.2264724 14 B 24 0.12850 0.12850 "DA  " " C5 " 6 0 808080 "" "" 24 "" 7.585288 1.9999876 3.5377724 1 12.95 340 340 1 0 4 340 340 "CCD mismatch" <>
    341 16 -10.504483 17.052269 -2.2299695 14 B 70 -0.48840 -0.48840 "DA  " " O5'" 8 0 FF2E2E "" "" 70 "" -1.1857239 -2.5428734 3.297816 1 15.14 341 341 1 0 4 341 341 "CCD mismatch" <>
    342 3 -9.4651213 16.769913 -3.142771 14 B 24 -0.00510 -0.00510 "DA  " " C5'" 6 0 808080 "" "" 24 "" -4.6417508 -2.8087013 -4.5246892 1 17.46 342 342 1 2 4 342 342 "CCD mismatch" <>
    343 41 -9.6266813 17.464886 -3.9667921 14 B 21 0.06000 0.06000 "DA  " 1H5' 1 0 FFFFFF "" "" 21 "" 10.917099 9.9004107 3.1435606 1 20 343 343 1 0 4 343 343 "CCD mismatch" <>
    344 41 -8.4698572 16.999859 -2.7624114 14 B 21 0.06000 0.06000 "DA  " 2H5' 1 0 FFFFFF "" "" 21 "" 1.0397446 -26.467644 -5.0881786 1 20 344 344 1 0 4 344 344 "CCD mismatch" <>
    345 25 -9.9328089 11.586718 3.4962194 14 B 38 -0.80170 -0.80170 "DA  " " N6 " 7 0 2E2EFF "" "" 38 "" -1.1792105 1.4262567 -1.6134018 1 16.83 345 345 1 2 4 345 345 "CCD mismatch" <>
    346 2 -9.9251013 11.429516 2.1317048 14 B 24 0.52190 0.52190 "DA  " " C6 " 6 0 808080 "" "" 24 "" 1.3106433 2.001615 6.3036394 1 14.1 346 346 1 0 4 346 346 "CCD mismatch" <>
    347 43 -10.503823 12.366319 3.7899327 14 B 21 0.38190 0.38190 "DA  " " H61" 1 0 FFFFFF "" "" 21 "" -25.859673 -17.424772 0.44100609 1 20 347 347 1 0 4 347 347 "CCD mismatch" <>
    348 43 -9.8919287 10.752746 4.0644817 14 B 21 0.38190 0.38190 "DA  " " H62" 1 0 FFFFFF "" "" 21 "" -6.3219013 10.070063 11.442076 1 20 348 348 1 0 4 348 348 "CCD mismatch" <>
    349 25 -10.538175 13.746049 1.3470128 14 B 38 -0.57500 -0.57500 "DA  " " N7 " 7 0 2E2EFF "" "" 38 "" -0.38427719 -4.0589113 -2.555866 1 13.26 349 349 1 0 4 349 349 "CCD mismatch" <>
    350 2 -10.444529 14.179832 0.11898754 14 B 24 0.17490 0.17490 "DA  " " C8 " 6 0 808080 "" "" 24 "" 6.3563447 -3.6297827 5.3773031 1 16.9 350 350 1 1 4 350 350 "CCD mismatch" <>
    351 41 -10.54573 15.216954 -0.16480994 14 B 21 0.16840 0.16840 "DA  " " H8 " 1 0 FFFFFF "" "" 21 "" -10.23737 -8.0561285 -4.8813534 1 20 351 351 1 0 4 351 351 "CCD mismatch" <>
    352 25 -10.136172 13.258644 -0.8192817 14 B 38 -0.31060 -0.31060 "DA  " " N9 " 7 0 2E2EFF "" "" 38 "" 4.3572812 -0.22048086 0.73815387 1 14.64 352 352 1 0 4 352 352 "CCD mismatch" <>
    353 107 -11.757235 13.305912 -6.2946696 15 B 101 1.33020 1.33020 "DT  " " P  " 15 0 CC0066 "" "" 101 "" 1.6349154 -0.16721708 -1.7516938 1 28.8 353 353 1 0 4 353 353 "CCD mismatch" <>
    354 41 -13.094337 13.471052 -0.50562227 15 B 21 0.08430 0.08430 "DT  " "1HM " 1 0 FFFFFF "" "" 21 "" -1.5349239 -4.610878 -2.2324345 0 99 354 354 1 0 4 354 354 "CCD mismatch" <>
    355 41 -14.766907 12.944598 -0.76717287 15 B 21 0.08430 0.08430 "DT  " "2HM " 1 0 FFFFFF "" "" 21 "" 4.8826232 3.315166 25.62476 0 99 355 355 1 0 4 355 355 "CCD mismatch" <>
    356 41 -13.690717 13.246158 -2.1327517 15 B 21 0.08430 0.08430 "DT  " "3HM " 1 0 FFFFFF "" "" 21 "" -5.0930147 -0.21991687 0.79130012 0 99 356 356 1 0 4 356 356 "CCD mismatch" <>
    357 25 -12.821402 9.3540678 -2.4015837 15 B 38 -0.39930 -0.39930 "DT  " " N1 " 7 0 2E2EFF "" "" 38 "" 5.00069 -5.9518757 0.92864907 1 27.42 357 357 1 0 4 357 357 "CCD mismatch" <>
    358 41 -12.217529 7.7591434 -3.5503414 15 B 21 0.03740 0.03740 "DT  " " H1'" 1 0 FFFFFF "" "" 21 "" -16.736103 -0.4872658 1.0260181 1 20 358 358 1 0 4 358 358 "CCD mismatch" <>
    359 3 -12.340631 8.83391 -3.6838629 15 B 24 0.40970 0.40970 "DT  " " C1'" 6 0 808080 "" "" 24 "" -2.4616289 1.7443269 5.8282981 1 22.17 359 359 1 1 4 359 359 "CCD mismatch" <>
    360 15 -11.221133 13.351687 -7.7012568 15 B 70 -0.82260 -0.82260 "DT  " " O1P" 8 0 FF2E2E "" "" 70 "" 0.6849944 -1.22655 3.7247689 1 20 360 360 1 0 4 360 360 "CCD mismatch" <>
    361 15 -12.50452 7.388742 -1.3215278 15 B 70 -0.56750 -0.56750 "DT  " " O2 " 8 0 FF2E2E "" "" 70 "" -3.7208021 -5.5214396 -0.17049 1 18.4 361 361 1 0 4 361 361 "CCD mismatch" <>
    362 2 -12.750061 8.5933075 -1.2658013 15 B 24 0.72550 0.72550 "DT  " " C2 " 6 0 808080 "" "" 24 "" 1.2493743 -1.1462016 5.7233915 1 21.32 362 362 1 0 4 362 362 "CCD mismatch" <>
    363 3 -13.29387 9.0625668 -4.8304296 15 B 24 -0.08810 -0.08810 "DT  " " C2'" 6 0 808080 "" "" 24 "" -0.9732824 6.6618209 2.2422886 1 26.62 363 363 1 2 4 363 363 "CCD mismatch" <>
    364 41 -14.100161 8.3357859 -4.7314973 15 B 21 0.06000 0.06000 "DT  " 1H2' 1 0 FFFFFF "" "" 21 "" 12.45085 -12.804368 -31.355591 1 20 364 364 1 0 4 364 364 "CCD mismatch" <>
    365 41 -13.628044 10.092587 -4.9548864 15 B 21 0.06000 0.06000 "DT  " 2H2' 1 0 FFFFFF "" "" 21 "" 10.223741 11.163198 9.4314632 1 20 365 365 1 0 4 365 365 "CCD mismatch" <>
    366 18 -12.980368 14.068681 -5.9425731 15 B 70 -0.82260 -0.82260 "DT  " " O2P" 8 -1 FF2E2E "" "" 70 "" 0.29048449 -2.7454863 2.7906423 1 20 366 366 1 0 4 366 366 "CCD mismatch" <>
    367 43 -12.902336 8.7382402 0.71081364 15 B 21 0.31660 0.31660 "DT  " " H3 " 1 0 FFFFFF "" "" 21 "" -1.8018821 25.947258 16.532795 1 20 367 367 1 0 4 367 367 "CCD mismatch" <>
    368 25 -12.918616 9.3039026 -0.12576284 15 B 38 -0.49600 -0.49600 "DT  " " N3 " 7 0 2E2EFF "" "" 38 "" -4.3913093 -6.5727692 -5.405683 1 17.57 368 368 1 1 4 368 368 "CCD mismatch" <>
    369 3 -12.392945 8.7492828 -5.9278316 15 B 24 0.05490 0.05490 "DT  " " C3'" 6 0 808080 "" "" 24 "" 1.0577661 -2.1567554 4.207571 1 28.5 369 369 1 1 4 369 369 "CCD mismatch" <>
    370 16 -12.16953 7.3618798 -5.9964933 15 B 70 -0.48840 -0.48840 "DT  " " O3'" 8 0 FF2E2E "" "" 70 "" 3.4269078 -6.9320636 0.50379473 1 39.73 370 370 1 0 4 370 370 "CCD mismatch" <>
    371 41 -12.732033 9.0757437 -6.9109631 15 B 21 0.06000 0.06000 "DT  " " H3'" 1 0 FFFFFF "" "" 21 "" -2.487669 -3.1610484 5.0969224 1 20 371 371 1 0 4 371 371 "CCD mismatch" <>
    372 2 -13.243576 10.618074 0.023604257 15 B 24 0.64830 0.64830 "DT  " " C4 " 6 0 808080 "" "" 24 "" 4.1339178 -2.9180968 -5.6726904 1 12.1 372 372 1 0 4 372 372 "CCD mismatch" <>
    373 15 -13.552052 11.065701 1.061093 15 B 70 -0.55680 -0.55680 "DT  " " O4 " 8 0 FF2E2E "" "" 70 "" 0.34645486 9.8654432 4.5059905 1 13.72 373 373 1 0 4 373 373 "CCD mismatch" <>
    374 41 -10.308766 8.8370008 -5.9773293 15 B 21 0.03000 0.03000 "DT  " " H4'" 1 0 FFFFFF "" "" 21 "" 4.5784912 25.048882 -18.926039 1 20 374 374 1 0 4 374 374 "CCD mismatch" <>
    375 16 -11.096258 9.2061806 -4.0544682 15 B 70 -0.38710 -0.38710 "DT  " " O4'" 8 0 FF2E2E "" "" 70 "" 0.59666115 -1.3742296 4.0210147 1 23.77 375 375 1 0 4 375 375 "CCD mismatch" <>
    376 3 -11.099309 9.3883362 -5.4682388 15 B 24 0.23200 0.23200 "DT  " " C4'" 6 0 808080 "" "" 24 "" 1.0322435 -2.0390012 4.9029002 1 26.4 376 376 1 1 4 376 376 "CCD mismatch" <>
    377 2 -13.365715 11.380278 -1.2036848 15 B 24 -0.14940 -0.14940 "DT  " " C5 " 6 0 808080 "" "" 24 "" 0.29634276 0.34153411 -0.61922473 1 18.42 377 377 1 0 4 377 377 "CCD mismatch" <>
    378 16 -11.926127 11.704218 -5.7167797 15 B 70 -0.48840 -0.48840 "DT  " " O5'" 8 0 FF2E2E "" "" 70 "" -3.6494627 -5.080195 5.1363626 1 32.26 378 378 1 0 4 378 378 "CCD mismatch" <>
    379 3 -10.791694 10.884993 -5.7156234 15 B 24 -0.00510 -0.00510 "DT  " " C5'" 6 0 808080 "" "" 24 "" 1.1586186 5.0209169 -0.76261216 1 25.68 379 379 1 2 4 379 379 "CCD mismatch" <>
    380 41 -10.221251 11.09968 -6.6192861 15 B 21 0.06000 0.06000 "DT  " 1H5' 1 0 FFFFFF "" "" 21 "" 11.096374 -6.1572814 2.8550112 1 20 380 380 1 0 4 380 380 "CCD mismatch" <>
    381 41 -10.123133 11.351417 -4.9920416 15 B 21 0.06000 0.06000 "DT  " 2H5' 1 0 FFFFFF "" "" 21 "" -10.081835 9.1316786 6.973299 1 20 381 381 1 0 4 381 381 "CCD mismatch" <>
    382 3 -13.740631 12.844766 -1.1205753 15 B 24 -0.20150 -0.20150 "DT  " " C5M" 6 0 808080 "" "" 24 "" -4.6985512 -3.1812019 -0.36358866 0 99 382 382 1 3 4 382 382 "CCD mismatch" <>
    383 41 -13.192588 11.220773 -3.3155468 15 B 21 0.17980 0.17980 "DT  " " H6 " 1 0 FFFFFF "" "" 21 "" 2.7493026 -6.2861443 3.9622159 1 20 383 383 1 0 4 383 383 "CCD mismatch" <>
    384 2 -13.165735 10.712784 -2.3628528 15 B 24 -0.04450 -0.04450 "DT  " " C6 " 6 0 808080 "" "" 24 "" 8.3150396 -2.2567756 5.9538574 1 17.04 384 384 1 1 4 384 384 "CCD mismatch" <>
    385 107 -13.273831 6.3749075 -6.9142699 16 B 101 1.33020 1.33020 "DA  " " P  " 15 0 CC0066 "" "" 101 "" 1.8672484 6.6957412 0.13411862 1 34.8 385 385 1 0 4 385 385 "CCD mismatch" <>
    386 25 -16.747637 9.8452959 1.9553229 16 B 38 -0.65540 -0.65540 "DA  " " N1 " 7 0 2E2EFF "" "" 38 "" -5.2342587 2.4276588 3.8941026 1 9.81 386 386 1 0 4 386 386 "CCD mismatch" <>
    387 3 -16.182364 6.547276 -1.9430318 16 B 24 0.37910 0.37910 "DA  " " C1'" 6 0 808080 "" "" 24 "" 2.638418 -0.31635171 -5.3788195 1 21.52 387 387 1 1 4 387 387 "CCD mismatch" <>
    388 41 -15.892244 5.9865241 -1.0545018 16 B 21 0.03740 0.03740 "DA  " " H1'" 1 0 FFFFFF "" "" 21 "" -17.938124 12.773691 9.6008701 1 20 388 388 1 0 4 388 388 "CCD mismatch" <>
    389 15 -12.551204 5.1143436 -7.3324518 16 B 70 -0.82260 -0.82260 "DA  " " O1P" 8 0 FF2E2E "" "" 70 "" -0.58778566 3.1607785 3.1832843 1 20 389 389 1 0 4 389 389 "CCD mismatch" <>
    390 2 -16.547476 8.518362 1.9159881 16 B 24 0.46390 0.46390 "DA  " " C2 " 6 0 808080 "" "" 24 "" 5.5435033 -0.41119453 -4.1957607 1 14.96 390 390 1 1 4 390 390 "CCD mismatch" <>
    391 41 -16.576391 7.9520817 2.8351681 16 B 21 0.06910 0.06910 "DA  " " H2 " 1 0 FFFFFF "" "" 21 "" 5.0812421 -3.8154256 -6.3075399 1 20 391 391 1 0 4 391 391 "CCD mismatch" <>
    392 3 -17.254694 5.7855606 -2.7798498 16 B 24 -0.08810 -0.08810 "DA  " " C2'" 6 0 808080 "" "" 24 "" -1.5171404 -2.5824494 -0.62420547 1 22.34 392 392 1 2 4 392 392 "CCD mismatch" <>
    393 41 -17.816271 5.2983346 -1.9827691 16 B 21 0.06000 0.06000 "DA  " 1H2' 1 0 FFFFFF "" "" 21 "" 5.3491282 -3.5200863 3.6402054 1 20 393 393 1 0 4 393 393 "CCD mismatch" <>
    394 41 -17.93417 6.3805714 -3.3900752 16 B 21 0.06000 0.06000 "DA  " 2H2' 1 0 FFFFFF "" "" 21 "" 4.9888692 -12.773789 -17.805792 1 20 394 394 1 0 4 394 394 "CCD mismatch" <>
    395 18 -13.996512 7.1999655 -7.9485207 16 B 70 -0.82260 -0.82260 "DA  " " O2P" 8 -1 FF2E2E "" "" 70 "" 2.1949105 1.2472615 -6.1744962 1 20 395 395 1 0 4 395 395 "CCD mismatch" <>
    396 25 -16.432066 7.7227688 0.85388857 16 B 38 -0.65440 -0.65440 "DA  " " N3 " 7 0 2E2EFF "" "" 38 "" -2.3049214 1.3371328 2.9519582 1 13.91 396 396 1 0 4 396 396 "CCD mismatch" <>
    397 41 -16.451298 4.8575363 -4.6706696 16 B 21 0.06000 0.06000 "DA  " " H3'" 1 0 FFFFFF "" "" 21 "" 32.368713 -2.97684 -3.5647829 1 20 397 397 1 0 4 397 397 "CCD mismatch" <>
    398 3 -16.303585 4.8376904 -3.5909069 16 B 24 0.05490 0.05490 "DA  " " C3'" 6 0 808080 "" "" 24 "" -9.0048351 3.8331313 2.2203364 1 24.53 398 398 1 1 4 398 398 "CCD mismatch" <>
    399 16 -16.306902 3.4600749 -3.2444177 16 B 70 -0.48840 -0.48840 "DA  " " O3'" 8 0 FF2E2E "" "" 70 "" 0.42591572 -1.3354839 -1.4268209 1 30.04 399 399 1 0 4 399 399 "CCD mismatch" <>
    400 2 -16.514755 8.412837 -0.27772963 16 B 24 0.44530 0.44530 "DA  " " C4 " 6 0 808080 "" "" 24 "" -2.7638707 -9.0478287 -5.8946381 1 14.86 400 400 1 0 4 400 400 "CCD mismatch" <>
    401 41 -14.524497 4.611434 -2.5603313 16 B 21 0.03000 0.03000 "DA  " " H4'" 1 0 FFFFFF "" "" 21 "" -7.3951564 -15.483232 -20.985306 1 20 401 401 1 0 4 401 401 "CCD mismatch" <>
    402 16 -15.050529 6.6035686 -2.7891846 16 B 70 -0.38710 -0.38710 "DA  " " O4'" 8 0 FF2E2E "" "" 70 "" 3.0599813 1.498228 2.7424796 1 21.13 402 402 1 0 4 402 402 "CCD mismatch" <>
    403 3 -14.933784 5.3029847 -3.2967682 16 B 24 0.23200 0.23200 "DA  " " C4'" 6 0 808080 "" "" 24 "" -5.2380519 4.1574397 -3.7405677 1 20.73 403 403 1 1 4 403 403 "CCD mismatch" <>
    404 2 -16.684883 9.8058462 -0.40688011 16 B 24 0.12850 0.12850 "DA  " " C5 " 6 0 808080 "" "" 24 "" -4.6475635 -8.1949244 1.4397855 1 14.23 404 404 1 0 4 404 404 "CCD mismatch" <>
    405 16 -14.463924 5.7907271 -5.7775044 16 B 70 -0.48840 -0.48840 "DA  " " O5'" 8 0 FF2E2E "" "" 70 "" 0.47720212 -2.8380973 0.12099776 1 36.25 405 405 1 0 4 405 405 "CCD mismatch" <>
    406 3 -13.969958 5.2859778 -4.4919062 16 B 24 -0.00510 -0.00510 "DA  " " C5'" 6 0 808080 "" "" 24 "" 6.7010517 -1.1310626 -2.929698 1 27.91 406 406 1 2 4 406 406 "CCD mismatch" <>
    407 41 -13.643872 4.2652965 -4.6918578 16 B 21 0.06000 0.06000 "DA  " 1H5' 1 0 FFFFFF "" "" 21 "" 3.6496332 0.37716085 -15.60506 1 20 407 407 1 0 4 407 407 "CCD mismatch" <>
    408 41 -13.02372 5.7878251 -4.2897172 16 B 21 0.06000 0.06000 "DA  " 2H5' 1 0 FFFFFF "" "" 21 "" -0.019930271 4.862009 13.64906 1 20 408 408 1 0 4 408 408 "CCD mismatch" <>
    409 25 -17.037903 11.827962 0.92922783 16 B 38 -0.80170 -0.80170 "DA  " " N6 " 7 0 2E2EFF "" "" 38 "" 4.1577129 -0.87460452 -3.0832448 1 12.27 409 409 1 2 4 409 409 "CCD mismatch" <>
    410 2 -16.802237 10.503413 0.78193128 16 B 24 0.52190 0.52190 "DA  " " C6 " 6 0 808080 "" "" 24 "" -3.8406126 5.9880462 4.3497615 1 10.1 410 410 1 0 4 410 410 "CCD mismatch" <>
    411 43 -17.594328 12.235486 0.19138198 16 B 21 0.38190 0.38190 "DA  " " H61" 1 0 FFFFFF "" "" 21 "" -5.191298 -1.0329058 3.8796129 1 20 411 411 1 0 4 411 411 "CCD mismatch" <>
    412 43 -17.320902 12.034865 1.8764349 16 B 21 0.38190 0.38190 "DA  " " H62" 1 0 FFFFFF "" "" 21 "" 32.882015 -0.76233286 5.4742789 1 20 412 412 1 0 4 412 412 "CCD mismatch" <>
    413 25 -16.754631 10.249267 -1.6863585 16 B 38 -0.57500 -0.57500 "DA  " " N7 " 7 0 2E2EFF "" "" 38 "" 0.62886965 -0.98449343 6.8101797 1 18.45 413 413 1 0 4 413 413 "CCD mismatch" <>
    414 2 -16.639902 9.0949907 -2.34144 16 B 24 0.17490 0.17490 "DA  " " C8 " 6 0 808080 "" "" 24 "" -5.903677 -3.0109801 -1.7891124 1 15.57 414 414 1 1 4 414 414 "CCD mismatch" <>
    415 41 -16.43939 9.0201902 -3.4000254 16 B 21 0.16840 0.16840 "DA  " " H8 " 1 0 FFFFFF "" "" 21 "" 12.412407 -11.983466 2.3142073 1 20 415 415 1 0 4 415 415 "CCD mismatch" <>
    416 25 -16.498661 7.9973116 -1.5818475 16 B 38 -0.31060 -0.31060 "DA  " " N9 " 7 0 2E2EFF "" "" 38 "" -0.3411161 1.4080297 3.3034234 1 20.33 416 416 1 0 4 416 416 "CCD mismatch" <>
    417 107 -17.816685 2.6841099 -3.3600407 17 B 101 1.33020 1.33020 "DT  " " P  " 15 0 CC0066 "" "" 101 "" 1.267858 -2.0250769 -2.5138328 1 31.28 417 417 1 0 4 417 417 "CCD mismatch" <>
    418 41 -21.544542 9.2903242 -2.1313655 17 B 21 0.08430 0.08430 "DT  " "1HM " 1 0 FFFFFF "" "" 21 "" 2.2659936 2.6049547 10.58483 0 99 418 418 1 0 4 418 418 "CCD mismatch" <>
    419 41 -20.362537 8.1017408 -2.6487093 17 B 21 0.08430 0.08430 "DT  " "2HM " 1 0 FFFFFF "" "" 21 "" -4.7596221 -9.3299561 15.825124 0 99 419 419 1 0 4 419 419 "CCD mismatch" <>
    420 41 -19.962843 9.8502216 -2.2334435 17 B 21 0.08430 0.08430 "DT  " "3HM " 1 0 FFFFFF "" "" 21 "" -15.538528 4.2716727 -24.640068 0 99 420 420 1 0 4 420 420 "CCD mismatch" <>
    421 25 -19.861807 6.5002546 0.89668566 17 B 38 -0.39930 -0.39930 "DT  " " N1 " 7 0 2E2EFF "" "" 38 "" 7.6677842 1.1746652 -0.73429757 1 17.05 421 421 1 0 4 421 421 "CCD mismatch" <>
    422 41 -19.666784 4.9200916 2.1620383 17 B 21 0.03740 0.03740 "DT  " " H1'" 1 0 FFFFFF "" "" 21 "" -0.60464925 1.836125 -0.93193555 1 20 422 422 1 0 4 422 422 "CCD mismatch" <>
    423 3 -19.667683 5.0760665 1.0832593 17 B 24 0.40970 0.40970 "DT  " " C1'" 6 0 808080 "" "" 24 "" -1.5391622 -1.3514689 -1.3920648 1 22.07 423 423 1 1 4 423 423 "CCD mismatch" <>
    424 15 -17.566267 1.186169 -3.3987541 17 B 70 -0.82260 -0.82260 "DT  " " O1P" 8 0 FF2E2E "" "" 70 "" 2.251158 2.3734543 -2.7327948 1 20 424 424 1 0 4 424 424 "CCD mismatch" <>
    425 15 -19.568596 7.0772209 3.0752482 17 B 70 -0.56750 -0.56750 "DT  " " O2 " 8 0 FF2E2E "" "" 70 "" 2.9167488 -2.1821051 -2.0689428 1 13.38 425 425 1 0 4 425 425 "CCD mismatch" <>
    426 2 -19.818846 7.4060044 1.9651464 17 B 24 0.72550 0.72550 "DT  " " C2 " 6 0 808080 "" "" 24 "" 0.56162465 4.3832779 -0.34649432 1 12.53 426 426 1 0 4 426 426 "CCD mismatch" <>
    427 3 -20.718735 4.1087756 0.58261216 17 B 24 -0.08810 -0.08810 "DT  " " C2'" 6 0 808080 "" "" 24 "" 1.9338937 -4.7161746 2.946784 1 21.24 427 427 1 2 4 427 427 "CCD mismatch" <>
    428 41 -21.616827 4.1553144 1.198543 17 B 21 0.06000 0.06000 "DT  " 1H2' 1 0 FFFFFF "" "" 21 "" 2.0670817 6.1048665 2.3233907 1 20 428 428 1 0 4 428 428 "CCD mismatch" <>
    429 41 -21.022615 4.4245653 -0.41539812 17 B 21 0.06000 0.06000 "DT  " 2H2' 1 0 FFFFFF "" "" 21 "" -6.3718734 -3.594141 5.8308253 1 20 429 429 1 0 4 429 429 "CCD mismatch" <>
    430 18 -18.640776 3.346051 -4.410315 17 B 70 -0.82260 -0.82260 "DT  " " O2P" 8 -1 FF2E2E "" "" 70 "" -4.2033219 -0.08368317 4.3486381 1 20 430 430 1 0 4 430 430 "CCD mismatch" <>
    431 43 -20.232283 9.3141012 2.5201857 17 B 21 0.31660 0.31660 "DT  " " H3 " 1 0 FFFFFF "" "" 21 "" -26.620785 4.458128 -8.6894512 1 20 431 431 1 0 4 431 431 "CCD mismatch" <>
    432 25 -20.129917 8.7120161 1.7157488 17 B 38 -0.49600 -0.49600 "DT  " " N3 " 7 0 2E2EFF "" "" 38 "" -3.1986458 -0.93166173 -1.6749374 1 12.08 432 432 1 1 4 432 432 "CCD mismatch" <>
    433 3 -20.08061 2.7162542 0.48467523 17 B 24 0.05490 0.05490 "DT  " " C3'" 6 0 808080 "" "" 24 "" 4.1471424 3.9267936 5.2910566 1 30.05 433 433 1 1 4 433 433 "CCD mismatch" <>
    434 16 -20.300335 1.584113 1.3805615 17 B 70 -0.48840 -0.48840 "DT  " " O3'" 8 0 FF2E2E "" "" 70 "" 0.33290467 -2.4395742 2.8448062 1 27.65 434 434 1 0 4 434 434 "CCD mismatch" <>
    435 41 -20.23357 2.2449145 -0.48617062 17 B 21 0.06000 0.06000 "DT  " " H3'" 1 0 FFFFFF "" "" 21 "" -17.163187 -3.0589058 12.040082 1 20 435 435 1 0 4 435 435 "CCD mismatch" <>
    436 2 -20.377962 9.3073359 0.50981516 17 B 24 0.64830 0.64830 "DT  " " C4 " 6 0 808080 "" "" 24 "" 0.02267766 -7.1373959 12.520766 1 10.59 436 436 1 0 4 436 436 "CCD mismatch" <>
    437 15 -20.597143 10.531931 0.44260281 17 B 70 -0.55680 -0.55680 "DT  " " O4 " 8 0 FF2E2E "" "" 70 "" -0.3406907 1.8727648 8.4256105 1 14.74 437 437 1 0 4 437 437 "CCD mismatch" <>
    438 41 -17.976572 2.8552036 1.4432588 17 B 21 0.03000 0.03000 "DT  " " H4'" 1 0 FFFFFF "" "" 21 "" 22.208281 12.653426 -11.793298 1 20 438 438 1 0 4 438 438 "CCD mismatch" <>
    439 16 -18.516712 4.5447264 0.46700078 17 B 70 -0.38710 -0.38710 "DT  " " O4'" 8 0 FF2E2E "" "" 70 "" 2.0920577 7.191721 -2.0106919 1 22.8 439 439 1 0 4 439 439 "CCD mismatch" <>
    440 3 -18.536474 3.1513257 0.55617243 17 B 24 0.23200 0.23200 "DT  " " C4'" 6 0 808080 "" "" 24 "" -2.1795766 -3.8245432 -1.9009635 1 24.73 440 440 1 1 4 440 440 "CCD mismatch" <>
    441 2 -20.380999 8.3717499 -0.57841933 17 B 24 -0.14940 -0.14940 "DT  " " C5 " 6 0 808080 "" "" 24 "" 6.6820145 7.8326354 -1.7503899 1 12.84 441 441 1 0 4 441 441 "CCD mismatch" <>
    442 16 -18.562525 3.1270473 -1.8861147 17 B 70 -0.48840 -0.48840 "DT  " " O5'" 8 0 FF2E2E "" "" 70 "" 0.52063167 1.2051245 -1.0619072 1 22.08 442 442 1 0 4 442 442 "CCD mismatch" <>
    443 3 -17.838285 2.6724246 -0.7134881 17 B 24 -0.00510 -0.00510 "DT  " " C5'" 6 0 808080 "" "" 24 "" 2.9537201 -4.2421203 -12.055943 1 17.52 443 443 1 2 4 443 443 "CCD mismatch" <>
    444 41 -17.928581 1.5863583 -0.73388302 17 B 21 0.06000 0.06000 "DT  " 1H5' 1 0 FFFFFF "" "" 21 "" -12.131331 -3.191237 -1.2300103 1 20 444 444 1 0 4 444 444 "CCD mismatch" <>
    445 41 -16.775957 2.9162378 -0.72374308 17 B 21 0.06000 0.06000 "DT  " 2H5' 1 0 FFFFFF "" "" 21 "" -4.0125303 26.684776 1.5916373 1 20 445 445 1 0 4 445 445 "CCD mismatch" <>
    446 3 -20.520561 8.9484558 -1.9807273 17 B 24 -0.20150 -0.20150 "DT  " " C5M" 6 0 808080 "" "" 24 "" 2.6888728 1.1202854 4.3407879 0 99 446 446 1 3 4 446 446 "CCD mismatch" <>
    447 41 -20.028624 6.3078327 -1.1711944 17 B 21 0.17980 0.17980 "DT  " " H6 " 1 0 FFFFFF "" "" 21 "" 14.489502 2.7068532 -3.7995009 1 20 447 447 1 0 4 447 447 "CCD mismatch" <>
    448 2 -20.104944 7.058341 -0.39833334 17 B 24 -0.04450 -0.04450 "DT  " " C6 " 6 0 808080 "" "" 24 "" -3.7642908 3.1186783 -6.0019755 1 13.7 448 448 1 1 4 448 448 "CCD mismatch" <>
    449 107 -21.78054 1.4517643 2.3894825 18 B 101 1.33020 1.33020 "DA  " " P  " 15 0 CC0066 "" "" 101 "" 0.74266386 -0.74423283 -2.2950118 1 26.44 449 449 1 0 4 449 449 "CCD mismatch" <>
    450 25 -23.617193 9.8839836 4.5658708 18 B 38 -0.65540 -0.65540 "DA  " " N1 " 7 0 2E2EFF "" "" 38 "" -0.88208866 -3.9766035 3.155309 1 11.96 450 450 1 0 4 450 450 "CCD mismatch" <>
    451 3 -22.790716 4.8654504 5.6802979 18 B 24 0.37910 0.37910 "DA  " " C1'" 6 0 808080 "" "" 24 "" 10.868703 -4.145236 -1.0014901 1 15.24 451 451 1 1 4 451 451 "CCD mismatch" <>
    452 41 -23.053539 5.461596 6.5541553 18 B 21 0.03740 0.03740 "DA  " " H1'" 1 0 FFFFFF "" "" 21 "" 0.10067718 -17.909204 5.1496792 1 20 452 452 1 0 4 452 452 "CCD mismatch" <>
    453 15 -21.573215 0.13513477 3.1325333 18 B 70 -0.82260 -0.82260 "DA  " " O1P" 8 0 FF2E2E "" "" 70 "" 1.2025179 -3.5647116 -2.0284553 1 20 453 453 1 0 4 453 453 "CCD mismatch" <>
    454 2 -23.651321 9.1419258 5.7200694 18 B 24 0.46390 0.46390 "DA  " " C2 " 6 0 808080 "" "" 24 "" 4.5983424 -0.89156985 3.2284553 1 13.27 454 454 1 1 4 454 454 "CCD mismatch" <>
    455 41 -23.887587 9.7441654 6.5848746 18 B 21 0.06910 0.06910 "DA  " " H2 " 1 0 FFFFFF "" "" 21 "" -4.4919314 -11.493758 8.1282291 1 20 455 455 1 0 4 455 455 "CCD mismatch" <>
    456 3 -23.652296 3.6428154 5.4450088 18 B 24 -0.08810 -0.08810 "DA  " " C2'" 6 0 808080 "" "" 24 "" -1.2110863 1.8403995 2.0928996 1 14.36 456 456 1 2 4 456 456 "CCD mismatch" <>
    457 41 -24.561981 3.7784812 6.0299559 18 B 21 0.06000 0.06000 "DA  " 1H2' 1 0 FFFFFF "" "" 21 "" 2.1117294 -2.1935022 8.195982 1 20 457 457 1 0 4 457 457 "CCD mismatch" <>
    458 41 -23.822361 3.5820806 4.3700714 18 B 21 0.06000 0.06000 "DA  " 2H2' 1 0 FFFFFF "" "" 21 "" -13.633429 -2.7650321 4.3184695 1 20 458 458 1 0 4 458 458 "CCD mismatch" <>
    459 18 -22.925795 1.6598361 1.4431438 18 B 70 -0.82260 -0.82260 "DA  " " O2P" 8 -1 FF2E2E "" "" 70 "" 2.4930334 1.9461569 2.330708 1 20 459 459 1 0 4 459 459 "CCD mismatch" <>
    460 25 -23.34296 7.8702793 5.9415379 18 B 38 -0.65440 -0.65440 "DA  " " N3 " 7 0 2E2EFF "" "" 38 "" 5.744771 5.8241572 2.2833972 1 12 460 460 1 0 4 460 460 "CCD mismatch" <>
    461 41 -22.80414 1.594427 5.4887028 18 B 21 0.06000 0.06000 "DA  " " H3'" 1 0 FFFFFF "" "" 21 "" -3.6772327 14.262844 -12.660265 1 20 461 461 1 0 4 461 461 "CCD mismatch" <>
    462 3 -22.640993 2.528178 6.0268445 18 B 24 0.05490 0.05490 "DA  " " C3'" 6 0 808080 "" "" 24 "" 10.947202 2.8845599 2.6489983 1 17.61 462 462 1 1 4 462 462 "CCD mismatch" <>
    463 16 -22.914289 2.4431164 7.3976226 18 B 70 -0.48840 -0.48840 "DA  " " O3'" 8 0 FF2E2E "" "" 70 "" -5.4106441 -1.6179178 0.57707596 1 17.99 463 463 1 0 4 463 463 "CCD mismatch" <>
    464 2 -23.180611 7.2218924 4.7563844 18 B 24 0.44530 0.44530 "DA  " " C4 " 6 0 808080 "" "" 24 "" 1.8128232 4.5564594 8.9063272 1 11.85 464 464 1 0 4 464 464 "CCD mismatch" <>
    465 41 -20.579533 2.7873273 6.5963888 18 B 21 0.03000 0.03000 "DA  " " H4'" 1 0 FFFFFF "" "" 21 "" -11.560241 1.9949322 12.843154 1 20 465 465 1 0 4 465 465 "CCD mismatch" <>
    466 16 -21.4331 4.5210853 5.8145785 18 B 70 -0.38710 -0.38710 "DA  " " O4'" 8 0 FF2E2E "" "" 70 "" -7.2511106 -2.0716662 -1.5058324 1 16.57 466 466 1 0 4 466 466 "CCD mismatch" <>
    467 3 -21.268124 3.1241405 5.8214688 18 B 24 0.23200 0.23200 "DA  " " C4'" 6 0 808080 "" "" 24 "" -0.56548214 -0.6183967 1.9373822 1 18.64 467 467 1 1 4 467 467 "CCD mismatch" <>
    468 2 -23.160486 7.7567143 3.4794192 18 B 24 0.12850 0.12850 "DA  " " C5 " 6 0 808080 "" "" 24 "" 4.5630674 -1.4507349 -1.8695911 1 12.43 468 468 1 0 4 468 468 "CCD mismatch" <>
    469 16 -21.473614 2.7926822 3.3755295 18 B 70 -0.48840 -0.48840 "DA  " " O5'" 8 0 FF2E2E "" "" 70 "" 8.318594 -2.9706202 4.3061566 1 19.68 469 469 1 0 4 469 469 "CCD mismatch" <>
    470 3 -20.611042 2.6638296 4.4762392 18 B 24 -0.00510 -0.00510 "DA  " " C5'" 6 0 808080 "" "" 24 "" -0.67427504 7.0896835 3.8449376 1 18.89 470 470 1 2 4 470 470 "CCD mismatch" <>
    471 41 -20.002817 1.7630968 4.5589347 18 B 21 0.06000 0.06000 "DA  " 1H5' 1 0 FFFFFF "" "" 21 "" 34.747696 29.670652 -10.72825 1 20 471 471 1 0 4 471 471 "CCD mismatch" <>
    472 41 -19.762344 3.3121297 4.2582622 18 B 21 0.06000 0.06000 "DA  " 2H5' 1 0 FFFFFF "" "" 21 "" 3.586374 2.2507041 6.0419493 1 20 472 472 1 0 4 472 472 "CCD mismatch" <>
    473 25 -23.549227 9.746048 2.2121973 18 B 38 -0.80170 -0.80170 "DA  " " N6 " 7 0 2E2EFF "" "" 38 "" 5.1024866 6.2027712 -0.45735013 1 13.01 473 473 1 2 4 473 473 "CCD mismatch" <>
    474 2 -23.37981 9.1025763 3.4341087 18 B 24 0.52190 0.52190 "DA  " " C6 " 6 0 808080 "" "" 24 "" 8.1459742 -4.7138543 -3.0419998 1 12.08 474 474 1 0 4 474 474 "CCD mismatch" <>
    475 43 -23.201937 9.2377014 1.4115276 18 B 21 0.38190 0.38190 "DA  " " H61" 1 0 FFFFFF "" "" 21 "" -1.6942196 -9.3598509 6.4753351 1 20 475 475 1 0 4 475 475 "CCD mismatch" <>
    476 43 -23.314163 10.71584 2.3682132 18 B 21 0.38190 0.38190 "DA  " " H62" 1 0 FFFFFF "" "" 21 "" -12.150285 14.451254 -25.735645 1 20 476 476 1 0 4 476 476 "CCD mismatch" <>
    477 25 -23.019958 6.8278837 2.4990835 18 B 38 -0.57500 -0.57500 "DA  " " N7 " 7 0 2E2EFF "" "" 38 "" -1.3177528 0.37786174 -0.042201415 1 13.59 477 477 1 0 4 477 477 "CCD mismatch" <>
    478 2 -22.903851 5.7354774 3.2227862 18 B 24 0.17490 0.17490 "DA  " " C8 " 6 0 808080 "" "" 24 "" 5.0042896 -4.167377 1.3057119 1 11.1 478 478 1 1 4 478 478 "CCD mismatch" <>
    479 41 -22.868795 4.7393599 2.806951 18 B 21 0.16840 0.16840 "DA  " " H8 " 1 0 FFFFFF "" "" 21 "" 17.440844 -4.6244578 3.4490604 1 20 479 479 1 0 4 479 479 "CCD mismatch" <>
    480 25 -22.964104 5.9068608 4.5972972 18 B 38 -0.31060 -0.31060 "DA  " " N9 " 7 0 2E2EFF "" "" 38 "" 3.1000516 0.14696147 9.1197166 1 13.5 480 480 1 0 4 480 480 "CCD mismatch" <>
    481 107 -24.175039 1.3577504 7.9626236 19 B 101 1.33020 1.33020 "DC  " " P  " 15 0 CC0066 "" "" 101 "" 0.81275064 -4.139946 -1.4372704 1 16.01 481 481 1 0 4 481 481 "CCD mismatch" <>
    482 25 -27.121529 6.0600986 6.0696931 19 B 38 -0.27260 -0.27260 "DC  " " N1 " 7 0 2E2EFF "" "" 38 "" 6.4688425 -3.0000231 -2.5977404 1 11.5 482 482 1 0 4 482 482 "CCD mismatch" <>
    483 3 -27.258831 5.5515394 7.4309468 19 B 24 0.33590 0.33590 "DC  " " C1'" 6 0 808080 "" "" 24 "" -9.3676653 -0.63209677 1.9814216 1 13.12 483 483 1 1 4 483 483 "CCD mismatch" <>
    484 41 -27.8265 6.3479104 7.91224 19 B 21 0.03740 0.03740 "DC  " " H1'" 1 0 FFFFFF "" "" 21 "" -12.048288 -0.21190567 -1.8755947 1 20 484 484 1 0 4 484 484 "CCD mismatch" <>
    485 15 -23.695675 0.87684047 9.3495579 19 B 70 -0.82260 -0.82260 "DC  " " O1P" 8 0 FF2E2E "" "" 70 "" 1.0758667 1.6109103 0.25568423 1 20 485 485 1 0 4 485 485 "CCD mismatch" <>
    486 15 -27.065186 8.2086287 6.7609458 19 B 70 -0.59850 -0.59850 "DC  " " O2 " 8 0 FF2E2E "" "" 70 "" 1.6483295 -6.6001778 8.2781067 1 14.86 486 486 1 0 4 486 486 "CCD mismatch" <>
    487 2 -27.07937 7.4452806 5.809155 19 B 24 0.82110 0.82110 "DC  " " C2 " 6 0 808080 "" "" 24 "" -4.6243448 -2.0872016 5.9360948 1 11.83 487 487 1 0 4 487 487 "CCD mismatch" <>
    488 3 -28.093517 4.2597389 7.6733103 19 B 24 -0.08810 -0.08810 "DC  " " C2'" 6 0 808080 "" "" 24 "" 5.5790486 -6.5038233 1.481107 1 10.26 488 488 1 2 4 488 488 "CCD mismatch" <>
    489 41 -29.140152 4.4371676 7.4259601 19 B 21 0.06000 0.06000 "DC  " 1H2' 1 0 FFFFFF "" "" 21 "" 2.3585131 12.16533 28.500286 1 20 489 489 1 0 4 489 489 "CCD mismatch" <>
    490 41 -27.710657 3.5201094 6.9701233 19 B 21 0.06000 0.06000 "DC  " 2H2' 1 0 FFFFFF "" "" 21 "" -17.825624 -1.9238085 -16.079332 1 20 490 490 1 0 4 490 490 "CCD mismatch" <>
    491 18 -24.541269 0.45945144 6.8167186 19 B 70 -0.82260 -0.82260 "DC  " " O2P" 8 -1 FF2E2E "" "" 70 "" 7.8669381 -4.0183711 5.1991096 1 20 491 491 1 0 4 491 491 "CCD mismatch" <>
    492 25 -27.103302 7.8995414 4.490572 19 B 38 -0.74470 -0.74470 "DC  " " N3 " 7 0 2E2EFF "" "" 38 "" 3.3925085 5.6739478 5.1013093 1 10.91 492 492 1 0 4 492 492 "CCD mismatch" <>
    493 41 -27.727413 2.9746549 9.3928432 19 B 21 0.06000 0.06000 "DC  " " H3'" 1 0 FFFFFF "" "" 21 "" -19.366459 11.54456 27.002293 1 20 493 493 1 0 4 493 493 "CCD mismatch" <>
    494 16 -28.642569 4.692657 10.039746 19 B 70 -0.66900 -0.66900 "DC  " " O3'" 8 0 FF2E2E "" "" 70 "" 6.6753488 -0.57578343 -0.51134384 1 11.97 494 494 1 1 4 494 494 "CCD mismatch" <>
    495 3 -27.768745 4.040494 9.1683846 19 B 24 0.20500 0.20500 "DC  " " C3'" 6 0 808080 "" "" 24 "" 2.4789896 6.2208529 -2.2998271 1 10.49 495 495 1 1 4 495 495 "CCD mismatch" <>
    496 2 -26.670948 7.0927792 3.6560717 19 B 24 0.77240 0.77240 "DC  " " C4 " 6 0 808080 "" "" 24 "" 4.8819938 2.6815104 4.3607397 1 7.99 496 496 1 0 4 496 496 "CCD mismatch" <>
    497 25 -26.477451 7.5618877 2.4273446 19 B 38 -0.94520 -0.94520 "DC  " " N4 " 7 0 2E2EFF "" "" 38 "" 3.7483435 -1.3243933 -1.1868458 1 15.71 497 497 1 2 4 497 497 "CCD mismatch" <>
    498 3 -26.30307 4.5713611 9.245513 19 B 24 0.20100 0.20100 "DC  " " C4'" 6 0 808080 "" "" 24 "" 5.9792652 -5.3020182 6.1256042 1 11.52 498 498 1 1 4 498 498 "CCD mismatch" <>
    499 16 -26.019875 5.2825832 7.9930201 19 B 70 -0.38710 -0.38710 "DC  " " O4'" 8 0 FF2E2E "" "" 70 "" -1.3599131 1.1303167 0.72426009 1 11.57 499 499 1 0 4 499 499 "CCD mismatch" <>
    500 41 -26.143158 5.1919351 10.127227 19 B 21 0.03000 0.03000 "DC  " " H4'" 1 0 FFFFFF "" "" 21 "" 10.912507 8.0036154 -4.1339679 1 20 500 500 1 0 4 500 500 "CCD mismatch" <>
    501 43 -25.960932 7.0340238 1.7383868 19 B 21 0.41610 0.41610 "DC  " " H41" 1 0 FFFFFF "" "" 21 "" 2.1281426 -12.290138 6.0001841 1 20 501 501 1 0 4 501 501 "CCD mismatch" <>
    502 43 -26.762123 8.5096512 2.2253282 19 B 21 0.41610 0.41610 "DC  " " H42" 1 0 FFFFFF "" "" 21 "" 17.726608 -0.37559769 -16.433191 1 20 502 502 1 0 4 502 502 "CCD mismatch" <>
    503 41 -26.156155 5.0790119 3.0181873 19 B 21 0.15980 0.15980 "DC  " " H5 " 1 0 FFFFFF "" "" 21 "" -8.7042036 2.1404524 -5.7779222 1 20 503 503 1 0 4 503 503 "CCD mismatch" <>
    504 2 -26.513161 5.6986446 3.8275073 19 B 24 -0.37830 -0.37830 "DC  " " C5 " 6 0 808080 "" "" 24 "" 3.1455212 -3.1618118 3.5087202 1 8.79 504 504 1 1 4 504 504 "CCD mismatch" <>
    505 3 -25.259089 3.4592686 9.3057137 19 B 24 -0.00510 -0.00510 "DC  " " C5'" 6 0 808080 "" "" 24 "" -0.2889598 6.306673 -4.3478799 1 16.46 505 505 1 2 4 505 505 "CCD mismatch" <>
    506 16 -25.417213 2.5493035 8.1990108 19 B 70 -0.48840 -0.48840 "DC  " " O5'" 8 0 FF2E2E "" "" 70 "" 2.5636711 6.4948168 -3.7364943 1 14.28 506 506 1 0 4 506 506 "CCD mismatch" <>
    507 41 -25.30246 2.9648237 10.276145 19 B 21 0.06000 0.06000 "DC  " 1H5' 1 0 FFFFFF "" "" 21 "" -1.4588665 -4.6887918 -10.002456 1 20 507 507 1 0 4 507 507 "CCD mismatch" <>
    508 41 -24.222576 3.7947297 9.2708311 19 B 21 0.06000 0.06000 "DC  " 2H5' 1 0 FFFFFF "" "" 21 "" 1.4680989 -1.3399688 -25.674536 1 20 508 508 1 0 4 508 508 "CCD mismatch" <>
    509 2 -26.8316 5.2231426 5.011539 19 B 24 -0.05680 -0.05680 "DC  " " C6 " 6 0 808080 "" "" 24 "" 0.95356447 -0.55386865 1.5639387 1 13.94 509 509 1 1 4 509 509 "CCD mismatch" <>
    510 41 -26.781616 4.1534262 5.151566 19 B 21 0.19250 0.19250 "DC  " " H6 " 1 0 FFFFFF "" "" 21 "" -5.1906142 1.3776799 18.513121 1 20 510 510 1 0 4 510 510 "CCD mismatch" <>
    511 15 -6.6729493 8.1971073 -4.4767914 1 " " 70 -0.49396 -0.49396 "RES " " O1 " 8 0 FF2E2E "" %UT 70 "" 0.44472533 -1.4193672 1.6007515 1 <> 511 511 1 0 4 515 515 "CCD mismatch" 1
    512 3 -6.8878641 11.356932 -3.6315355 1 " " 10 -0.19276 -0.19276 "RES " " C1 " 6 0 1EE11E "" %UT 10 "" 1.7172548 6.9471693 2.5960264 1 <> 512 512 1 3 4 516 516 "CCD mismatch" 1
    513 24 -4.4052324 11.644106 -0.94866794 1 " " 38 -0.47884 -0.47884 "RES " " N1 " 7 0 2E2EFF "" %UT 38 "" -4.0804496 2.3443809 -2.3294618 1 <> 513 513 1 0 4 517 517 "CCD mismatch" 1
    514 3 -8.3237448 6.3698859 -6.2855592 1 " " 10 -0.13926 -0.13926 "RES " " C10" 6 0 1EE11E "" %UT 10 "" -0.034106676 1.5582447 4.5023355 1 <> 514 514 1 3 4 518 518 "CCD mismatch" 1
    515 31 -21.057095 8.8287334 8.2126827 1 " " 38 -0.63238 -0.63238 "RES " " N10" 7 1 2E2EFF "" %UT 38 +1 -1.2767396 -0.86537331 -0.73511314 1 <> 515 515 1 2 4 519 519 "CCD mismatch" 1
    516 25 -21.688766 6.987041 9.3747778 1 " " 38 -0.63238 -0.63238 "RES " " N11" 7 0 2E2EFF "" %UT 38 "" 6.7217908 1.3850923 -0.043955561 1 <> 516 516 1 2 4 523 523 "CCD mismatch" 1
    517 2 -11.378978 3.7491279 -2.5163438 1 " " 10 0.44869 0.44869 "RES " " C11" 6 0 1EE11E "" %UT 10 "" 3.4575889 5.8738995 3.4458401 1 <> 517 517 1 0 4 524 524 "CCD mismatch" 1
    518 2 -12.469889 3.350503 -1.7214198 1 " " 10 -0.20328 -0.20328 "RES " " C12" 6 0 1EE11E "" %UT 10 "" 8.6751108 -4.2300968 -3.9562433 1 <> 518 518 1 0 4 528 528 "CCD mismatch" 1
    519 2 -13.020488 4.0199575 -0.58066243 1 " " 10 -0.16231 -0.16231 "RES " " C13" 6 0 1EE11E "" %UT 10 "" 2.3742716 5.6510787 0.82740253 1 <> 519 519 1 1 4 529 529 "CCD mismatch" 1
    520 2 -13.963952 3.2001772 0.050245319 1 " " 10 -0.03088 -0.03088 "RES " " C14" 6 0 1EE11E "" %UT 10 "" -1.5381988 -3.6662545 1.7139835 1 <> 520 520 1 0 4 532 532 "CCD mismatch" 1
    521 2 -14.087967 2.1694813 -0.83895189 1 " " 10 -0.29099 -0.29099 "RES " " C15" 6 0 1EE11E "" %UT 10 "" -2.5186837 -4.3113751 9.2712975 1 <> 521 521 1 1 4 533 533 "CCD mismatch" 1
    522 3 -13.087898 1.0517247 -2.8000896 1 " " 10 -0.14196 -0.14196 "RES " " C16" 6 0 1EE11E "" %UT 10 "" -8.1126747 -2.4444485 7.8850989 1 <> 522 522 1 3 4 535 535 "CCD mismatch" 1
    523 2 -15.353369 2.6995616 2.04932 1 " " 10 0.44289 0.44289 "RES " " C17" 6 0 1EE11E "" %UT 10 "" 1.2458652 -8.976717 -7.7909365 1 <> 523 523 1 0 4 539 539 "CCD mismatch" 1
    524 2 -15.976468 3.2907243 3.172955 1 " " 10 -0.19181 -0.19181 "RES " " C18" 6 0 1EE11E "" %UT 10 "" -5.8214235 -8.7951441 3.5848947 1 <> 524 524 1 0 4 540 540 "CCD mismatch" 1
    525 2 -16.454344 4.6291022 3.2944674 1 " " 10 -0.15785 -0.15785 "RES " " C19" 6 0 1EE11E "" %UT 10 "" -3.6260316 -4.5795016 1.9651226 1 <> 525 525 1 1 4 541 541 "CCD mismatch" 1
    526 3 -7.0455327 10.277505 -2.5468614 1 " " 10 0.13752 0.13752 "RES " " C2 " 6 0 1EE11E "" %UT 10 "" -3.7175171 -4.9321451 1.6527513 1 <> 526 526 1 1 4 543 543 "CCD mismatch" 1
    527 25 -7.9080429 9.1901445 -2.9511418 1 " " 38 -0.58172 -0.58172 "RES " " N2 " 7 0 2E2EFF "" %UT 38 "" -1.2834679 -2.3274124 -7.511518 1 <> 527 527 1 1 4 544 544 "CCD mismatch" 1
    528 15 -10.749084 3.0289772 -3.274734 1 " " 70 -0.48135 -0.48135 "RES " " O2 " 8 0 FF2E2E "" %UT 70 "" -7.0155592 -1.8594701 0.78513294 1 <> 528 528 1 0 4 545 545 "CCD mismatch" 1
    529 2 -17.130024 4.7376938 4.5108976 1 " " 10 -0.06317 -0.06317 "RES " " C20" 6 0 1EE11E "" %UT 10 "" 2.6248777 6.2536435 1.2053922 1 <> 529 529 1 0 4 546 546 "CCD mismatch" 1
    530 2 -16.882168 3.5624809 5.2054 1 " " 10 -0.29088 -0.29088 "RES " " C21" 6 0 1EE11E "" %UT 10 "" 0.50363922 -1.3173909 3.6813936 1 <> 530 530 1 1 4 548 548 "CCD mismatch" 1
    531 3 -15.961523 1.2750356 4.8108683 1 " " 10 -0.14760 -0.14760 "RES " " C22" 6 0 1EE11E "" %UT 10 "" -2.5708113 -0.58508116 -1.5289712 1 <> 531 531 1 3 4 550 550 "CCD mismatch" 1
    532 2 -18.40844 6.0024152 6.2071891 1 " " 10 0.45483 0.45483 "RES " " C23" 6 0 1EE11E "" %UT 10 "" -2.3464656 6.1231732 8.3919029 1 <> 532 532 1 0 4 554 554 "CCD mismatch" 1
    533 3 -19.444166 7.1423836 6.4021025 1 " " 10 -0.08812 -0.08812 "RES " " C24" 6 0 1EE11E "" %UT 10 "" -12.923037 4.6011834 -6.5014787 1 <> 533 533 1 2 4 555 555 "CCD mismatch" 1
    534 2 -21.172462 7.5218968 8.2885971 1 " " 10 0.42020 0.42020 "RES " " C25" 6 0 1EE11E "" %UT 10 "" 9.1361618 -3.9662704 5.0007071 1 <> 534 534 1 0 4 558 558 "CCD mismatch" 1
    535 3 -5.6882534 9.7142954 -2.1984053 1 " " 10 0.03492 0.03492 "RES " " C3 " 6 0 1EE11E "" %UT 10 "" -12.45418 5.3314886 -1.5043299 1 <> 535 535 1 2 4 559 559 "CCD mismatch" 1
    536 25 -9.0127487 6.4235129 -4.9685006 1 " " 38 0.24743 0.24743 "RES " " N3 " 7 0 2E2EFF "" %UT 38 "" 8.1944952 -0.17721783 2.8132436 1 <> 536 536 1 0 4 560 560 "CCD mismatch" 1
    537 15 -15.58874 1.5056812 1.8540155 1 " " 70 -0.47657 -0.47657 "RES " " O3 " 8 0 FF2E2E "" %UT 70 "" -2.0198352 -3.7253444 -3.2142346 1 <> 537 537 1 0 4 561 561 "CCD mismatch" 1
    538 1 -4.9641142 10.785831 -1.5365715 1 " " 10 0.32508 0.32508 "RES " " C4 " 6 0 1EE11E "" %UT 10 "" 2.2457321 3.4590237 1.5615283 1 <> 538 538 1 0 4 564 564 "CCD mismatch" 1
    539 25 -11.250652 5.0946569 -2.46875 1 " " 38 -0.34361 -0.34361 "RES " " N4 " 7 0 2E2EFF "" %UT 38 "" 5.1758127 10.525736 5.8893242 1 <> 539 539 1 1 4 565 565 "CCD mismatch" 1
    540 15 -18.383905 5.1778836 7.19139 1 " " 70 -0.49292 -0.49292 "RES " " O4 " 8 0 FF2E2E "" %UT 70 "" -8.1062813 -4.091249 -1.1773471 1 <> 540 540 1 0 4 566 566 "CCD mismatch" 1
    541 2 -7.6918025 8.173852 -3.8409889 1 " " 10 0.48938 0.48938 "RES " " C5 " 6 0 1EE11E "" %UT 10 "" -1.6742238 4.0866523 -4.3921366 1 <> 541 541 1 0 4 568 568 "CCD mismatch" 1
    542 25 -13.225833 2.218101 -1.8625852 1 " " 38 0.25570 0.25570 "RES " " N5 " 7 0 2E2EFF "" %UT 38 "" 1.5773451 -0.64110297 3.4182513 1 <> 542 542 1 0 4 569 569 "CCD mismatch" 1
    543 25 -14.622334 3.4776945 1.2359738 1 " " 38 -0.33279 -0.33279 "RES " " N6 " 7 0 2E2EFF "" %UT 38 "" -4.829174 -2.3034134 -2.7289991 1 <> 543 543 1 1 4 570 570 "CCD mismatch" 1
    544 2 -8.7227392 7.1686664 -3.8848212 1 " " 10 -0.21010 -0.21010 "RES " " C6 " 6 0 1EE11E "" %UT 10 "" 8.1327906 4.0255799 3.5458646 1 <> 544 544 1 0 4 571 571 "CCD mismatch" 1
    545 25 -16.225372 2.6490054 4.3822303 1 " " 38 0.27280 0.27280 "RES " " N7 " 7 0 2E2EFF "" %UT 38 "" -0.59846914 4.4021368 4.1551819 1 <> 545 545 1 0 4 573 573 "CCD mismatch" 1
    546 2 -9.5706949 6.7629671 -2.8251488 1 " " 10 -0.15549 -0.15549 "RES " " C7 " 6 0 1EE11E "" %UT 10 "" -1.0902699 -0.80813146 -7.9498072 1 <> 546 546 1 1 4 574 574 "CCD mismatch" 1
    547 25 -17.783031 5.8954363 4.9776454 1 " " 38 -0.27516 -0.27516 "RES " " N8 " 7 0 2E2EFF "" %UT 38 "" -4.1847844 -1.800705 -6.3711376 1 <> 547 547 1 1 4 576 576 "CCD mismatch" 1
    548 2 -10.356718 5.7942519 -3.2834706 1 " " 10 -0.01976 -0.01976 "RES " " C8 " 6 0 1EE11E "" %UT 10 "" -0.77980489 1.0471283 -2.9675391 1 <> 548 548 1 0 4 577 577 "CCD mismatch" 1
    549 2 -10.021237 5.6086578 -4.6213441 1 " " 10 -0.28787 -0.28787 "RES " " C9 " 6 0 1EE11E "" %UT 10 "" 2.7001052 4.7298379 -4.2909398 1 <> 549 549 1 1 4 579 579 "CCD mismatch" 1
    550 25 -20.450817 6.7548409 7.4711785 1 " " 38 -0.19031 -0.19031 "RES " " N9 " 7 0 2E2EFF "" %UT 38 "" 4.7747006 -3.7621796 0.99556321 1 <> 550 550 1 1 4 580 580 "CCD mismatch" 1
    551 41 10.594983 15.782245 3.7948847 2 A 21 -0.00250 -0.00250 "DG  " " HP " 1 0 FFFFFF "" "" 21 "" -14.460828 -11.398747 6.5413299 <> <> 551 551 1 0 <> <> 582 <> <>
    552 42 39.239063 9.3126955 -4.0841289 9 A 21 0.40400 0.40400 "DC  " HO3' 1 0 FFFFFF "" "" 21 "" -3.9320276 1.6590484 -19.639719 <> <> 552 552 1 0 <> <> 583 <> <>
    553 41 -4.7973742 17.536987 7.3018022 12 B 21 -0.00250 -0.00250 "DG  " " HP " 1 0 FFFFFF "" "" 21 "" -14.722999 -6.2922502 7.1829576 <> <> 553 553 1 0 <> <> 584 <> <>
    554 42 -29.537849 4.4822578 9.7644033 19 B 21 0.40400 0.40400 "DC  " HO3' 1 0 FFFFFF "" "" 21 "" -1.9330409 20.659729 11.252103 <> <> 554 554 1 0 <> <> 585 <> <>
    555 41 -6.4963923 12.288669 -3.2232349 1 " " 21 0.07571 0.07571 "RES " " H11" 1 0 FFFFFF "" "" 21 "" 2.3620303 2.602952 11.891289 <> <> 555 555 1 0 <> <> <> <> <>
    556 41 -6.1161776 11.03867 -4.332468 1 " " 21 0.07571 0.07571 "RES " " H12" 1 0 FFFFFF "" "" 21 "" -26.147636 3.9628022 -26.726591 <> <> 556 556 1 0 <> <> <> <> <>
    557 41 -7.8459973 11.50155 -4.1306992 1 " " 21 0.07571 0.07571 "RES " " H13" 1 0 FFFFFF "" "" 21 "" -17.008875 9.6743393 39.330532 <> <> 557 557 1 0 <> <> <> <> <>
    558 41 -7.5247679 5.6470985 -6.1203122 1 " " 21 0.08943 0.08943 "RES " H101 1 0 FFFFFF "" "" 21 "" 0.71778286 5.6684036 18.844658 <> <> 558 558 1 0 <> <> <> <> <>
    559 41 -9.0229082 6.1906266 -7.102345 1 " " 21 0.08943 0.08943 "RES " H102 1 0 FFFFFF "" "" 21 "" 6.0528917 -16.846941 3.3312862 <> <> 559 559 1 0 <> <> <> <> <>
    560 41 -7.7702184 7.2942014 -6.4509559 1 " " 21 0.08943 0.08943 "RES " H103 1 0 FFFFFF "" "" 21 "" -4.0326071 5.8605256 15.163858 <> <> 560 560 1 0 <> <> <> <> <>
    561 44 -20.839087 9.2595806 7.3255844 1 " " 21 0.38980 0.38980 "RES " H101 1 0 FFFFFF "" "" 21 "" -19.623695 2.5091624 -3.6050344 <> <> 561 561 1 0 <> <> <> <> <>
    562 44 -21.433023 9.3203783 9.0108442 1 " " 21 0.38980 0.38980 "RES " H102 1 0 FFFFFF "" "" 21 "" 15.320467 -15.477516 16.082703 <> <> 562 562 1 0 <> <> <> <> <>
    563 43 -21.567646 5.9977751 9.5384378 1 " " 21 0.38980 0.38980 "RES " H111 1 0 FFFFFF "" "" 21 "" 19.546711 5.0907187 12.863866 <> <> 563 563 1 0 <> <> <> <> <>
    564 43 -22.411785 7.5043058 9.8541384 1 " " 21 0.38980 0.38980 "RES " H112 1 0 FFFFFF "" "" 21 "" 17.295225 16.172047 -0.05226811 <> <> 564 564 1 0 <> <> <> <> <>
    565 41 -12.609861 4.9587159 -0.23930943 1 " " 21 0.18188 0.18188 "RES " " H13" 1 0 FFFFFF "" "" 21 "" 21.564016 -11.414232 24.674702 <> <> 565 565 1 0 <> <> <> <> <>
    566 41 -14.620096 1.2347356 -0.74154407 1 " " 21 0.21525 0.21525 "RES " " H15" 1 0 FFFFFF "" "" 21 "" 20.522757 -16.802879 15.272889 <> <> 566 566 1 0 <> <> <> <> <>
    567 41 -12.551413 1.3663503 -3.6952453 1 " " 21 0.09161 0.09161 "RES " H161 1 0 FFFFFF "" "" 21 "" 1.6929983 -32.616669 3.1570427 <> <> 567 567 1 0 <> <> <> <> <>
    568 41 -12.55472 0.26683635 -2.2636504 1 " " 21 0.09161 0.09161 "RES " H162 1 0 FFFFFF "" "" 21 "" -0.88416153 3.3065686 9.115119 <> <> 568 568 1 0 <> <> <> <> <>
    569 41 -13.995552 0.56272191 -3.1538484 1 " " 21 0.09161 0.09161 "RES " H163 1 0 FFFFFF "" "" 21 "" -8.4519491 13.473987 -13.248501 <> <> 569 569 1 0 <> <> <> <> <>
    570 41 -16.525414 5.3836374 2.5250344 1 " " 21 0.18826 0.18826 "RES " " H19" 1 0 FFFFFF "" "" 21 "" -15.6288 -1.458378 6.134469 <> <> 570 570 1 0 <> <> <> <> <>
    571 41 -7.433588 10.760944 -1.6503137 1 " " 21 0.11861 0.11861 "RES " " H2 " 1 0 FFFFFF "" "" 21 "" 4.1785178 -14.467813 10.212261 <> <> 571 571 1 0 <> <> <> <> <>
    572 43 -8.8631487 9.2216082 -2.624208 1 " " 21 0.30615 0.30615 "RES " " HN2" 1 0 FFFFFF "" "" 21 "" 4.7500477 -30.89192 12.863817 <> <> 572 572 1 0 <> <> <> <> <>
    573 41 -17.168047 3.2724817 6.2056823 1 " " 21 0.21567 0.21567 "RES " " H21" 1 0 FFFFFF "" "" 21 "" -10.207522 -15.923114 -3.6143155 <> <> 573 573 1 0 <> <> <> <> <>
    574 41 -16.089487 1.16078 5.8872838 1 " " 21 0.09624 0.09624 "RES " H221 1 0 FFFFFF "" "" 21 "" 15.51381 -11.778545 -0.5671823 <> <> 574 574 1 0 <> <> <> <> <>
    575 41 -16.54245 0.50474906 4.3036356 1 " " 21 0.09624 0.09624 "RES " H222 1 0 FFFFFF "" "" 21 "" -8.0393734 9.5854836 -10.710958 <> <> 575 575 1 0 <> <> <> <> <>
    576 41 -14.890356 1.2206601 4.6165934 1 " " 21 0.09624 0.09624 "RES " H223 1 0 FFFFFF "" "" 21 "" -2.7632735 -11.834185 0.55834067 <> <> 576 576 1 0 <> <> <> <> <>
    577 41 -20.07592 7.256649 5.5212336 1 " " 21 0.08022 0.08022 "RES " H241 1 0 FFFFFF "" "" 21 "" 1.8430616 28.937386 -13.934776 <> <> 577 577 1 0 <> <> <> <> <>
    578 41 -18.947996 8.0875502 6.6225181 1 " " 21 0.08022 0.08022 "RES " H242 1 0 FFFFFF "" "" 21 "" 36.305576 -17.748981 -21.478678 <> <> 578 578 1 0 <> <> <> <> <>
    579 41 -5.0188327 9.3830156 -2.9922767 1 " " 21 0.04724 0.04724 "RES " " H31" 1 0 FFFFFF "" "" 21 "" -8.2721367 18.593477 -3.5120752 <> <> 579 579 1 0 <> <> <> <> <>
    580 41 -5.7584915 8.8552189 -1.5312054 1 " " 21 0.04724 0.04724 "RES " " H32" 1 0 FFFFFF "" "" 21 "" -14.089382 5.8287249 -1.0362276 <> <> 580 580 1 0 <> <> <> <> <>
    581 43 -11.859614 5.5560546 -1.8081642 1 " " 21 0.28807 0.28807 "RES " " HN4" 1 0 FFFFFF "" "" 21 "" 5.1443057 13.683987 3.6543226 <> <> 581 581 1 0 <> <> <> <> <>
    582 43 -14.385504 4.2986097 1.7745869 1 " " 21 0.28485 0.28485 "RES " " HN6" 1 0 FFFFFF "" "" 21 "" -9.8900061 8.3822422 -16.790031 <> <> 582 582 1 0 <> <> <> <> <>
    583 41 -9.6329775 7.0565305 -1.7876774 1 " " 21 0.18386 0.18386 "RES " " H7 " 1 0 FFFFFF "" "" 21 "" -0.30359468 -33.112923 1.2383635 <> <> 583 583 1 0 <> <> <> <> <>
    584 43 -17.988285 6.6979928 4.3998299 1 " " 21 0.27370 0.27370 "RES " " HN8" 1 0 FFFFFF "" "" 21 "" 14.18073 18.688635 15.563636 <> <> 584 584 1 0 <> <> <> <> <>
    585 41 -10.408557 4.9028144 -5.3411822 1 " " 21 0.21626 0.21626 "RES " " H9 " 1 0 FFFFFF "" "" 21 "" 14.987075 17.691534 -23.611851 <> <> 585 585 1 0 <> <> <> <> <>
    586 43 -20.601553 5.760036 7.5591826 1 " " 21 0.31102 0.31102 "RES " " HN9" 1 0 FFFFFF "" "" 21 "" 10.857406 -4.3738642 4.4998446 <> <> 586 586 1 0 <> <> <> <> <>
    587 66 3.1632676 16.059568 -22.938017 1 " " 4 1.00000 1.00000 "NA  " "NA  " 11 1 1E1EE1 1 "" 1 "" 2.3861418 -4.316812 -2.172868 <> <> 587 1 2 0 <> <> <> <> <>
    588 66 9.2557087 -16.134157 2.3224599 2 " " 4 1.00000 1.00000 "NA  " "NA  " 11 1 1E1EE1 1 "" 1 "" -3.499974 -2.2216353 -0.36819398 <> <> 588 2 2 0 <> <> <> <> <>
    589 66 0.55386871 12.182294 -0.65796864 3 " " 4 1.00000 1.00000 "NA  " "NA  " 11 1 1E1EE1 1 "" 1 "" -0.39240628 3.3126001 0.53528988 <> <> 589 3 2 0 <> <> <> <> <>
    590 66 -14.443429 -3.197618 -6.9943199 4 " " 4 1.00000 1.00000 "NA  " "NA  " 11 1 1E1EE1 1 "" 1 "" 3.3596518 -3.0728545 1.3569146 <> <> 590 4 2 0 <> <> <> <> <>
    591 66 -11.192061 13.843342 10.031987 5 " " 4 1.00000 1.00000 "NA  " "NA  " 11 1 1E1EE1 1 "" 1 "" 0.4819693 3.5322371 -3.5616858 <> <> 591 5 2 0 <> <> <> <> <>
    592 66 10.869122 13.358477 22.319159 6 " " 4 1.00000 1.00000 "NA  " "NA  " 11 1 1E1EE1 1 "" 1 "" -1.8553581 0.70474386 2.6521473 <> <> 592 6 2 0 <> <> <> <> <>
    593 66 -9.0239105 1.6112067 16.754519 7 " " 4 1.00000 1.00000 "NA  " "NA  " 11 1 1E1EE1 1 "" 1 "" 1.0422254 -4.4996881 2.6124482 <> <> 593 7 2 0 <> <> <> <> <>
    594 66 -7.2503166 -8.2393045 3.9577448 8 " " 4 1.00000 1.00000 "NA  " "NA  " 11 1 1E1EE1 1 "" 1 "" -4.5858951 5.5309758 -1.219396 <> <> 594 8 2 0 <> <> <> <> <>
    595 66 2.3280761 10.171312 -17.688295 9 " " 4 1.00000 1.00000 "NA  " "NA  " 11 1 1E1EE1 1 "" 1 "" -3.6993372 -2.8487027 5.8298845 <> <> 595 9 2 0 <> <> <> <> <>
    596 66 8.1003628 7.2299948 -14.972455 10 " " 4 1.00000 1.00000 "NA  " "NA  " 11 1 1E1EE1 1 "" 1 "" -0.81278574 5.4998822 4.2783871 <> <> 596 10 2 0 <> <> <> <> <>
    597 66 -5.3636217 10.049882 9.4953585 11 " " 4 1.00000 1.00000 "NA  " "NA  " 11 1 1E1EE1 1 "" 1 "" 6.0852394 -2.4931707 4.5421181 <> <> 597 11 2 0 <> <> <> <> <>
    598 66 16.345074 -20.000048 24.091986 12 " " 4 1.00000 1.00000 "NA  " "NA  " 11 1 1E1EE1 1 "" 1 "" -1.5662048 -1.0867177 -1.8584851 <> <> 598 12 2 0 <> <> <> <> <>
    599 66 -0.36214328 -7.0736575 -23.926773 13 " " 4 1.00000 1.00000 "NA  " "NA  " 11 1 1E1EE1 1 "" 1 "" 1.6449757 4.8639565 -4.1676617 <> <> 599 13 2 0 <> <> <> <> <>
    600 66 18.757444 -5.5347309 7.0192642 14 " " 4 1.00000 1.00000 "NA  " "NA  " 11 1 1E1EE1 1 "" 1 "" -0.27978536 -1.0511158 3.0633924 <> <> 600 14 2 0 <> <> <> <> <>
    601 66 19.523504 -1.9290143 6.5093226 15 " " 4 1.00000 1.00000 "NA  " "NA  " 11 1 1E1EE1 1 "" 1 "" -0.29283923 0.17607835 1.2866914 <> <> 601 15 2 0 <> <> <> <> <>
    602 66 -7.8809333 -3.1212385 6.586709 1 " " 4 1.00000 1.00000 "NA  " "NA  " 11 1 1E1EE1 1 "" 1 "" 3.9997368 -3.1073194 -0.51248902 <> <> 602 1 3 0 <> <> <> <> <>
    603 66 7.1150532 2.1695924 14.412251 2 " " 4 1.00000 1.00000 "NA  " "NA  " 11 1 1E1EE1 1 "" 1 "" 0.68626714 2.8067098 -4.4224081 <> <> 603 2 3 0 <> <> <> <> <>
    604 66 1.7613487 -1.654114 -0.31848493 3 " " 4 1.00000 1.00000 "NA  " "NA  " 11 1 1E1EE1 1 "" 1 "" 2.978601 -0.11642464 1.9579579 <> <> 604 3 3 0 <> <> <> <> <>
    605 66 -16.448124 9.8283091 20.311958 4 " " 4 1.00000 1.00000 "NA  " "NA  " 11 1 1E1EE1 1 "" 1 "" -3.3065434 -2.1056046 -2.5871007 <> <> 605 4 3 0 <> <> <> <> <>
    606 66 -18.307537 16.135746 4.0908351 5 " " 4 1.00000 1.00000 "NA  " "NA  " 11 1 1E1EE1 1 "" 1 "" -0.86411029 1.8239368 1.1314501 <> <> 606 5 3 0 <> <> <> <> <>
    607 66 7.2473321 17.007467 -0.59957343 6 " " 4 1.00000 1.00000 "NA  " "NA  " 11 1 1E1EE1 1 "" 1 "" -2.5364637 3.832279 3.9179013 <> <> 607 6 3 0 <> <> <> <> <>
    608 66 -8.3508739 10.236779 -10.998784 7 " " 4 1.00000 1.00000 "NA  " "NA  " 11 1 1E1EE1 1 "" 1 "" 4.6868458 0.78387451 1.9717057 <> <> 608 7 3 0 <> <> <> <> <>
    609 151 6.9336824 -1.5821429 -3.1226466 1 " " 20 -1.00000 -1.00000 "CL  " "CL  " 17 -1 9F5F9F 1 "" 1 "" 0.91336387 -3.2149351 -0.02321283 <> <> 609 1 4 0 <> <> <> <> <>
    610 151 8.4556198 8.8197622 -17.626646 2 " " 20 -1.00000 -1.00000 "CL  " "CL  " 17 -1 9F5F9F 1 "" 1 "" 1.1249334 0.86624658 0.056716856 <> <> 610 2 4 0 <> <> <> <> <>
    611 151 4.5857334 -15.553825 -12.939568 3 " " 20 -1.00000 -1.00000 "CL  " "CL  " 17 -1 9F5F9F 1 "" 1 "" -3.6110699 -1.7822478 0.19159819 <> <> 611 3 4 0 <> <> <> <> <>
    612 151 -5.9732018 -19.878664 -22.173388 4 " " 20 -1.00000 -1.00000 "CL  " "CL  " 17 -1 9F5F9F 1 "" 1 "" 1.9233247 0.78940421 1.7292072 <> <> 612 4 4 0 <> <> <> <> <>
    613 151 -19.008322 8.6460228 18.845497 5 " " 20 -1.00000 -1.00000 "CL  " "CL  " 17 -1 9F5F9F 1 "" 1 "" -6.947094 -3.7868216 -1.7263532 <> <> 613 5 4 0 <> <> <> <> <>
    614 151 2.6188836 15.863661 19.545101 6 " " 20 -1.00000 -1.00000 "CL  " "CL  " 17 -1 9F5F9F 1 "" 1 "" 0.40107337 -2.4904668 2.0884533 <> <> 614 6 4 0 <> <> <> <> <>
    615 151 15.067831 16.981075 -5.3015485 7 " " 20 -1.00000 -1.00000 "CL  " "CL  " 17 -1 9F5F9F 1 "" 1 "" -2.4368124 -5.9632945 -4.4376488 <> <> 615 7 4 0 <> <> <> <> <>
    616 16 -19.7024 12.56538 -15.822599 1 " " 70 -0.83400 -0.83400 "T3P " " O  " 8 0 FF2F2F "" "" 1 "" 1.1997758 3.603091 0.89174956 <> <> 616 1 5 2 <> <> <> <> <>
    617 42 -20.523973 12.132959 -16.055531 1 " " 21 0.41700 0.41700 "T3P " " H1 " 1 0 FFFFFF "" "" 1 "" -0.09984675 6.4098778 0.26505306 <> <> 617 2 5 0 <> <> <> <> <>
    618 42 -19.350012 12.040104 -15.104171 1 " " 21 0.41700 0.41700 "T3P " " H2 " 1 0 FFFFFF "" "" 1 "" 1.3617064 -0.53982699 -2.2167542 <> <> 618 3 5 0 <> <> <> <> <>
    619 16 15.998269 20.013727 -3.7586961 2 " " 70 -0.83400 -0.83400 "T3P " " O  " 8 0 FF2F2F "" "" 1 "" -1.7059771 -7.3196278 2.9315701 <> <> 619 4 5 2 <> <> <> <> <>
    620 42 16.90369 19.732519 -3.8904865 2 " " 21 0.41700 0.41700 "T3P " " H1 " 1 0 FFFFFF "" "" 1 "" 0.47969425 2.7367973 -3.5104632 <> <> 620 5 5 0 <> <> <> <> <>
    621 42 15.497656 19.524864 -4.4118681 2 " " 21 0.41700 0.41700 "T3P " " H2 " 1 0 FFFFFF "" "" 1 "" -0.27956113 -9.3302002 3.3431075 <> <> 621 6 5 0 <> <> <> <> <>
    622 16 9.7296267 18.002712 -9.0081186 3 " " 70 -0.83400 -0.83400 "T3P " " O  " 8 0 FF2F2F "" "" 1 "" 3.2578211 -0.40587509 2.8128588 <> <> 622 7 5 2 <> <> <> <> <>
    623 42 10.194634 18.049931 -9.843441 3 " " 21 0.41700 0.41700 "T3P " " H1 " 1 0 FFFFFF "" "" 1 "" -23.188625 11.423269 -11.240673 <> <> 623 8 5 0 <> <> <> <> <>
    624 42 9.9041739 18.84506 -8.5883322 3 " " 21 0.41700 0.41700 "T3P " " H2 " 1 0 FFFFFF "" "" 1 "" -18.283142 10.067571 -9.2466202 <> <> 624 9 5 0 <> <> <> <> <>
    625 16 -0.010468463 2.8402252 13.924045 4 " " 70 -0.83400 -0.83400 "T3P " " O  " 8 0 FF2F2F "" "" 1 "" -5.8383107 1.1855608 -5.8818264 <> <> 625 10 5 2 <> <> <> <> <>
    626 42 0.14944765 2.8977828 12.982054 4 " " 21 0.41700 0.41700 "T3P " " H1 " 1 0 FFFFFF "" "" 1 "" -7.6429658 -1.930745 -6.3786149 <> <> 626 11 5 0 <> <> <> <> <>
    627 42 -0.37735888 3.6928787 14.157722 4 " " 21 0.41700 0.41700 "T3P " " H2 " 1 0 FFFFFF "" "" 1 "" -1.0598702 3.5932617 -7.164639 <> <> 627 12 5 0 <> <> <> <> <>
    628 16 9.3058891 -18.247274 -21.536636 5 " " 70 -0.83400 -0.83400 "T3P " " O  " 8 0 FF2F2F "" "" 1 "" 1.6374506 -4.776382 2.5418055 <> <> 628 13 5 2 <> <> <> <> <>
    629 42 9.1368637 -19.184269 -21.635153 5 " " 21 0.41700 0.41700 "T3P " " H1 " 1 0 FFFFFF "" "" 1 "" 0.6488573 -3.505969 -7.8446622 <> <> 629 14 5 0 <> <> <> <> <>
    630 42 9.8406506 -18.181763 -20.745457 5 " " 21 0.41700 0.41700 "T3P " " H2 " 1 0 FFFFFF "" "" 1 "" -2.8941391 -13.603387 6.3355789 <> <> 630 15 5 0 <> <> <> <> <>
    631 16 12.096721 -8.0395622 10.891306 6 " " 70 -0.83400 -0.83400 "T3P " " O  " 8 0 FF2F2F "" "" 1 "" 3.4928861 -5.633039 0.64208186 <> <> 631 16 5 2 <> <> <> <> <>
    632 42 11.265388 -7.6073303 10.695616 6 " " 21 0.41700 0.41700 "T3P " " H1 " 1 0 FFFFFF "" "" 1 "" -8.3731565 -30.530733 -3.9416018 <> <> 632 17 5 0 <> <> <> <> <>
    633 42 12.511658 -8.1596756 10.037124 6 " " 21 0.41700 0.41700 "T3P " " H2 " 1 0 FFFFFF "" "" 1 "" -4.5922666 -26.236101 -0.38829833 <> <> 633 18 5 0 <> <> <> <> <>
    634 16 11.753215 -15.89989 15.213904 7 " " 70 -0.83400 -0.83400 "T3P " " O  " 8 0 FF2F2F "" "" 1 "" -3.8052948 -1.1409187 -3.8617973 <> <> 634 19 5 2 <> <> <> <> <>
    635 42 12.278363 -16.294565 14.517716 7 " " 21 0.41700 0.41700 "T3P " " H1 " 1 0 FFFFFF "" "" 1 "" 2.8270209 13.192569 -6.9846807 <> <> 635 20 5 0 <> <> <> <> <>
    636 42 11.176769 -15.28486 14.760385 7 " " 21 0.41700 0.41700 "T3P " " H2 " 1 0 FFFFFF "" "" 1 "" -10.940937 -3.8694034 1.5077641 <> <> 636 21 5 0 <> <> <> <> <>
    637 16 14.355258 16.866404 17.176594 8 " " 70 -0.83400 -0.83400 "T3P " " O  " 8 0 FF2F2F "" "" 1 "" 2.5368814 -5.5046182 0.25048941 <> <> 637 22 5 2 <> <> <> <> <>
    638 42 14.893659 17.657675 17.192268 8 " " 21 0.41700 0.41700 "T3P " " H1 " 1 0 FFFFFF "" "" 1 "" -12.479964 4.6887426 1.4871987 <> <> 638 23 5 0 <> <> <> <> <>
    639 42 14.22276 16.684671 16.246193 8 " " 21 0.41700 0.41700 "T3P " " H2 " 1 0 FFFFFF "" "" 1 "" -1.5709742 -1.4246236 0.038541626 <> <> 639 24 5 0 <> <> <> <> <>
    640 16 -16.637012 18.941504 -12.059158 9 " " 70 -0.83400 -0.83400 "T3P " " O  " 8 0 FF2F2F "" "" 1 "" -1.3896263 5.180706 6.7610445 <> <> 640 25 5 2 <> <> <> <> <>
    641 42 -16.514204 17.992495 -12.08217 9 " " 21 0.41700 0.41700 "T3P " " H1 " 1 0 FFFFFF "" "" 1 "" 15.174067 7.553133 -2.6820381 <> <> 641 26 5 0 <> <> <> <> <>
    642 42 -16.381559 19.19511 -11.172221 9 " " 21 0.41700 0.41700 "T3P " " H2 " 1 0 FFFFFF "" "" 1 "" -12.28623 -0.074787363 11.402166 <> <> 642 27 5 0 <> <> <> <> <>
    643 16 -6.3624072 -6.1124411 -6.3049879 10 " " 70 -0.83400 -0.83400 "T3P " " O  " 8 0 FF2F2F "" "" 1 "" -5.1915326 -0.32295203 -1.5016962 <> <> 643 28 5 2 <> <> <> <> <>
    644 42 -7.2669244 -5.8663292 -6.4986591 10 " " 21 0.41700 0.41700 "T3P " " H1 " 1 0 FFFFFF "" "" 1 "" -10.893749 -27.852699 -9.8536139 <> <> 644 29 5 0 <> <> <> <> <>
    645 42 -6.2402973 -6.9495225 -6.7528939 10 " " 21 0.41700 0.41700 "T3P " " H2 " 1 0 FFFFFF "" "" 1 "" 22.838331 0.90111202 3.8522086 <> <> 645 30 5 0 <> <> <> <> <>
    646 16 17.929693 9.9813147 10.51534 11 " " 70 -0.83400 -0.83400 "T3P " " O  " 8 0 FF2F2F "" "" 1 "" -8.3176308 1.4324095 5.8252807 <> <> 646 31 5 2 <> <> <> <> <>
    647 42 17.314341 10.271835 11.188516 11 " " 21 0.41700 0.41700 "T3P " " H1 " 1 0 FFFFFF "" "" 1 "" -14.554276 10.06635 -3.6018102 <> <> 647 32 5 0 <> <> <> <> <>
    648 42 18.792456 10.195427 10.870347 11 " " 21 0.41700 0.41700 "T3P " " H2 " 1 0 FFFFFF "" "" 1 "" -10.845731 -8.8469887 18.168982 <> <> 648 33 5 0 <> <> <> <> <>
    649 16 -10.718728 7.1213937 22.653599 12 " " 70 -0.83400 -0.83400 "T3P " " O  " 8 0 FF2F2F "" "" 1 "" 5.0962534 -0.81167012 -2.0516994 <> <> 649 34 5 2 <> <> <> <> <>
    650 42 -10.946155 6.1924763 22.693836 12 " " 21 0.41700 0.41700 "T3P " " H1 " 1 0 FFFFFF "" "" 1 "" -13.622731 3.6694169 -4.404541 <> <> 650 35 5 0 <> <> <> <> <>
    651 42 -11.155106 7.4413257 21.864006 12 " " 21 0.41700 0.41700 "T3P " " H2 " 1 0 FFFFFF "" "" 1 "" -7.0926852 15.080083 11.123827 <> <> 651 36 5 0 <> <> <> <> <>
    652 16 -16.036156 -13.161502 -7.4028907 13 " " 70 -0.83400 -0.83400 "T3P " " O  " 8 0 FF2F2F "" "" 1 "" -3.5911534 -6.901175 2.2220201 <> <> 652 37 5 2 <> <> <> <> <>
    653 42 -16.753582 -12.676101 -7.8102078 13 " " 21 0.41700 0.41700 "T3P " " H1 " 1 0 FFFFFF "" "" 1 "" -9.7788267 -17.689825 0.26373413 <> <> 653 38 5 0 <> <> <> <> <>
    654 42 -16.066578 -12.906046 -6.4809098 13 " " 21 0.41700 0.41700 "T3P " " H2 " 1 0 FFFFFF "" "" 1 "" -19.025299 -18.446394 4.9116392 <> <> 654 39 5 0 <> <> <> <> <>
    655 16 -5.0483656 -4.4958553 18.784008 14 " " 70 -0.83400 -0.83400 "T3P " " O  " 8 0 FF2F2F "" "" 1 "" -2.3549895 -1.4283472 1.1494926 <> <> 655 40 5 2 <> <> <> <> <>
    656 42 -5.3028541 -4.4455695 19.705385 14 " " 21 0.41700 0.41700 "T3P " " H1 " 1 0 FFFFFF "" "" 1 "" -23.162687 -16.918797 -3.7522643 <> <> 656 41 5 0 <> <> <> <> <>
    657 42 -4.3541017 -5.1544647 18.762394 14 " " 21 0.41700 0.41700 "T3P " " H2 " 1 0 FFFFFF "" "" 1 "" 3.4388509 4.489831 6.917758 <> <> 657 42 5 0 <> <> <> <> <>
    658 16 -0.56269777 9.330595 20.292805 15 " " 70 -0.83400 -0.83400 "T3P " " O  " 8 0 FF2F2F "" "" 1 "" -4.7127271 -4.2398672 6.0918007 <> <> 658 43 5 2 <> <> <> <> <>
    659 42 -1.2909949 9.5797443 20.86178 15 " " 21 0.41700 0.41700 "T3P " " H1 " 1 0 FFFFFF "" "" 1 "" 8.4600582 9.2468147 17.047415 <> <> 659 44 5 0 <> <> <> <> <>
    660 42 0.17595857 9.2066441 20.888836 15 " " 21 0.41700 0.41700 "T3P " " H2 " 1 0 FFFFFF "" "" 1 "" 2.4400415 -16.037712 -5.2260294 <> <> 660 45 5 0 <> <> <> <> <>
    661 16 6.737699 15.488918 -19.633686 16 " " 70 -0.83400 -0.83400 "T3P " " O  " 8 0 FF2F2F "" "" 1 "" 2.066179 0.37200418 0.29548851 <> <> 661 46 5 2 <> <> <> <> <>
    662 42 6.7708292 15.980225 -20.45451 16 " " 21 0.41700 0.41700 "T3P " " H1 " 1 0 FFFFFF "" "" 1 "" -21.096777 -0.27536014 -1.0269463 <> <> 662 47 5 0 <> <> <> <> <>
    663 42 7.0693207 16.099276 -18.975107 16 " " 21 0.41700 0.41700 "T3P " " H2 " 1 0 FFFFFF "" "" 1 "" -8.0952072 11.141656 -4.5689168 <> <> 663 48 5 0 <> <> <> <> <>
    664 16 0.078401811 -16.393045 -17.079573 17 " " 70 -0.83400 -0.83400 "T3P " " O  " 8 0 FF2F2F "" "" 1 "" -5.2216368 0.35517955 -1.7842315 <> <> 664 49 5 2 <> <> <> <> <>
    665 42 -0.51638085 -15.902155 -17.646568 17 " " 21 0.41700 0.41700 "T3P " " H1 " 1 0 FFFFFF "" "" 1 "" 19.27643 34.362278 1.9596145 <> <> 665 50 5 0 <> <> <> <> <>
    666 42 0.76498193 -16.708111 -17.667423 17 " " 21 0.41700 0.41700 "T3P " " H2 " 1 0 FFFFFF "" "" 1 "" -3.509877 -1.85034 1.3970729 <> <> 666 51 5 0 <> <> <> <> <>
    667 16 16.766895 -6.4394956 -9.1654682 18 " " 70 -0.83400 -0.83400 "T3P " " O  " 8 0 FF2F2F "" "" 1 "" 0.83162153 2.5328777 1.4641539 <> <> 667 52 5 2 <> <> <> <> <>
    668 42 16.271044 -5.8350978 -8.6131382 18 " " 21 0.41700 0.41700 "T3P " " H1 " 1 0 FFFFFF "" "" 1 "" -32.466263 8.1253462 -34.548538 <> <> 668 53 5 0 <> <> <> <> <>
    669 42 16.719891 -7.2779436 -8.7060881 18 " " 21 0.41700 0.41700 "T3P " " H2 " 1 0 FFFFFF "" "" 1 "" -19.399384 9.2176523 11.594826 <> <> 669 54 5 0 <> <> <> <> <>
    670 16 -19.571014 -16.207851 9.8478642 19 " " 70 -0.83400 -0.83400 "T3P " " O  " 8 0 FF2F2F "" "" 1 "" 3.1680813 0.84626424 -3.6653364 <> <> 670 55 5 2 <> <> <> <> <>
    671 42 -19.623314 -16.632601 10.704064 19 " " 21 0.41700 0.41700 "T3P " " H1 " 1 0 FFFFFF "" "" 1 "" 5.4270906 6.6817207 -0.63249302 <> <> 671 56 5 0 <> <> <> <> <>
    672 42 -18.715532 -16.465229 9.5041409 19 " " 21 0.41700 0.41700 "T3P " " H2 " 1 0 FFFFFF "" "" 1 "" -1.5119162 -8.854804 -8.0491915 <> <> 672 57 5 0 <> <> <> <> <>
    673 16 9.4809589 2.5852382 13.824698 20 " " 70 -0.83400 -0.83400 "T3P " " O  " 8 0 FF2F2F "" "" 1 "" 3.1603508 3.5092306 12.970469 <> <> 673 58 5 2 <> <> <> <> <>
    674 42 9.8159218 1.6885617 13.822329 20 " " 21 0.41700 0.41700 "T3P " " H1 " 1 0 FFFFFF "" "" 1 "" -20.415386 -5.271801 3.1843982 <> <> 674 59 5 0 <> <> <> <> <>
    675 42 10.200565 3.111161 13.475696 20 " " 21 0.41700 0.41700 "T3P " " H2 " 1 0 FFFFFF "" "" 1 "" -4.0792575 -19.326355 -36.368446 <> <> 675 60 5 0 <> <> <> <> <>
    676 16 2.9365823 18.2847 7.9776349 21 " " 70 -0.83400 -0.83400 "T3P " " O  " 8 0 FF2F2F "" "" 1 "" 5.4242277 -0.67572498 1.135133 <> <> 676 61 5 2 <> <> <> <> <>
    677 42 2.6434274 18.686821 7.1599636 21 " " 21 0.41700 0.41700 "T3P " " H1 " 1 0 FFFFFF "" "" 1 "" 0.65110433 7.455338 6.8451686 <> <> 677 62 5 0 <> <> <> <> <>
    678 42 2.3411012 18.630882 8.6423101 21 " " 21 0.41700 0.41700 "T3P " " H2 " 1 0 FFFFFF "" "" 1 "" -0.20340599 -19.063402 5.6701131 <> <> 678 63 5 0 <> <> <> <> <>
    679 16 -4.9572668 -20.108364 11.738982 22 " " 70 -0.83400 -0.83400 "T3P " " O  " 8 0 FF2F2F "" "" 1 "" -4.9940777 4.3898582 -6.4590902 <> <> 679 64 5 2 <> <> <> <> <>
    680 42 -4.8336883 -20.991863 11.392016 22 " " 21 0.41700 0.41700 "T3P " " H1 " 1 0 FFFFFF "" "" 1 "" -22.33182 -2.0865724 3.8568981 <> <> 680 65 5 0 <> <> <> <> <>
    681 42 -4.6752076 -19.53046 11.029963 22 " " 21 0.41700 0.41700 "T3P " " H2 " 1 0 FFFFFF "" "" 1 "" 6.9177089 -9.430975 -12.985451 <> <> 681 66 5 0 <> <> <> <> <>
    682 16 8.0021734 -5.558918 -18.238781 23 " " 70 -0.83400 -0.83400 "T3P " " O  " 8 0 FF2F2F "" "" 1 "" 1.2983387 4.1012173 3.6840229 <> <> 682 67 5 2 <> <> <> <> <>
    683 42 7.4426928 -4.9514971 -18.722782 23 " " 21 0.41700 0.41700 "T3P " " H1 " 1 0 FFFFFF "" "" 1 "" 22.716209 7.376545 -16.963346 <> <> 683 68 5 0 <> <> <> <> <>
    684 42 7.5488982 -6.4000602 -18.29583 23 " " 21 0.41700 0.41700 "T3P " " H2 " 1 0 FFFFFF "" "" 1 "" -3.6746438 7.6689043 -9.4066477 <> <> 684 69 5 0 <> <> <> <> <>
    685 16 0.8601675 -15.186331 -22.392082 24 " " 70 -0.83400 -0.83400 "T3P " " O  " 8 0 FF2F2F "" "" 1 "" -1.1274978 -0.93774271 3.8994167 <> <> 685 70 5 2 <> <> <> <> <>
    686 42 1.6762753 -14.764422 -22.660776 24 " " 21 0.41700 0.41700 "T3P " " H1 " 1 0 FFFFFF "" "" 1 "" 0.98278707 5.9416142 21.111189 <> <> 686 71 5 0 <> <> <> <> <>
    687 42 0.29066974 -15.11718 -23.158323 24 " " 21 0.41700 0.41700 "T3P " " H2 " 1 0 FFFFFF "" "" 1 "" 12.056787 0.37418106 -5.7812929 <> <> 687 72 5 0 <> <> <> <> <>
    688 16 10.649302 -2.0157127 -3.5182881 25 " " 70 -0.83400 -0.83400 "T3P " " O  " 8 0 FF2F2F "" "" 1 "" 0.2372562 3.6795144 2.1990376 <> <> 688 73 5 2 <> <> <> <> <>
    689 42 9.7419109 -1.7115461 -3.4995267 25 " " 21 0.41700 0.41700 "T3P " " H1 " 1 0 FFFFFF "" "" 1 "" 0.42048964 4.303082 0.952452 <> <> 689 74 5 0 <> <> <> <> <>
    690 42 10.584672 -2.9522161 -3.7054081 25 " " 21 0.41700 0.41700 "T3P " " H2 " 1 0 FFFFFF "" "" 1 "" 0.079818778 4.7195663 -2.9517806 <> <> 690 75 5 0 <> <> <> <> <>
    691 16 -2.3510659 20.108219 20.761635 26 " " 70 -0.83400 -0.83400 "T3P " " O  " 8 0 FF2F2F "" "" 1 "" -1.9673578 0.80613065 -2.928628 <> <> 691 76 5 2 <> <> <> <> <>
    692 42 -2.6648157 19.345884 20.275183 26 " " 21 0.41700 0.41700 "T3P " " H1 " 1 0 FFFFFF "" "" 1 "" 18.430616 -9.2050009 -0.39601642 <> <> 692 77 5 0 <> <> <> <> <>
    693 42 -1.9629914 20.675137 20.095125 26 " " 21 0.41700 0.41700 "T3P " " H2 " 1 0 FFFFFF "" "" 1 "" 4.3320007 -1.921708 -1.5810859 <> <> 693 78 5 0 <> <> <> <> <>
    694 16 -2.2688293 -20.129469 -5.4911127 27 " " 70 -0.83400 -0.83400 "T3P " " O  " 8 0 FF2F2F "" "" 1 "" 8.3543882 -3.9185185 -0.23657607 <> <> 694 79 5 2 <> <> <> <> <>
    695 42 -2.252383 -21.071484 -5.6601386 27 " " 21 0.41700 0.41700 "T3P " " H1 " 1 0 FFFFFF "" "" 1 "" 1.3466611 -2.6353874 -8.0698061 <> <> 695 80 5 0 <> <> <> <> <>
    696 42 -1.3572176 -19.902662 -5.3073859 27 " " 21 0.41700 0.41700 "T3P " " H2 " 1 0 FFFFFF "" "" 1 "" 8.835021 -13.634796 9.373333 <> <> 696 81 5 0 <> <> <> <> <>
    697 16 -12.456844 -17.475847 18.721851 28 " " 70 -0.83400 -0.83400 "T3P " " O  " 8 0 FF2F2F "" "" 1 "" -3.6825674 -0.21134986 -4.6846018 <> <> 697 82 5 2 <> <> <> <> <>
    698 42 -13.202733 -18.055683 18.875698 28 " " 21 0.41700 0.41700 "T3P " " H1 " 1 0 FFFFFF "" "" 1 "" 1.3464656 -8.6059198 -11.941163 <> <> 698 83 5 0 <> <> <> <> <>
    699 42 -12.361673 -17.454762 17.769623 28 " " 21 0.41700 0.41700 "T3P " " H2 " 1 0 FFFFFF "" "" 1 "" 12.990189 -8.8302822 -3.2090178 <> <> 699 84 5 0 <> <> <> <> <>
    700 16 -13.982698 -14.910262 -8.2069082 29 " " 70 -0.83400 -0.83400 "T3P " " O  " 8 0 FF2F2F "" "" 1 "" 0.37518939 -7.3887205 -4.5798473 <> <> 700 85 5 2 <> <> <> <> <>
    701 42 -14.170356 -14.827257 -9.1418524 29 " " 21 0.41700 0.41700 "T3P " " H1 " 1 0 FFFFFF "" "" 1 "" 3.794616 11.803702 -3.5622427 <> <> 701 86 5 0 <> <> <> <> <>
    702 42 -14.65161 -14.375397 -7.7794604 29 " " 21 0.41700 0.41700 "T3P " " H2 " 1 0 FFFFFF "" "" 1 "" 20.424326 12.312022 2.1434321 <> <> 702 87 5 0 <> <> <> <> <>
    703 16 -3.2587383 -4.0825996 -8.0069389 30 " " 70 -0.83400 -0.83400 "T3P " " O  " 8 0 FF2F2F "" "" 1 "" 1.6111103 -2.9426765 0.19679025 <> <> 703 88 5 2 <> <> <> <> <>
    704 42 -2.788717 -3.2818153 -7.7744336 30 " " 21 0.41700 0.41700 "T3P " " H1 " 1 0 FFFFFF "" "" 1 "" 0.84361708 -0.20154975 -7.6925473 <> <> 704 89 5 0 <> <> <> <> <>
    705 42 -4.0701985 -3.7757337 -8.4114151 30 " " 21 0.41700 0.41700 "T3P " " H2 " 1 0 FFFFFF "" "" 1 "" 1.0452157 -7.7043195 -2.2804527 <> <> 705 90 5 0 <> <> <> <> <>
    706 16 13.489056 -12.839715 6.8853168 31 " " 70 -0.83400 -0.83400 "T3P " " O  " 8 0 FF2F2F "" "" 1 "" -3.9313333 -6.6425672 4.7500358 <> <> 706 91 5 2 <> <> <> <> <>
    707 42 13.156293 -13.735228 6.9450407 31 " " 21 0.41700 0.41700 "T3P " " H1 " 1 0 FFFFFF "" "" 1 "" 4.3215957 -9.6240244 6.0285163 <> <> 707 92 5 0 <> <> <> <> <>
    708 42 14.13419 -12.775952 7.5895681 31 " " 21 0.41700 0.41700 "T3P " " H2 " 1 0 FFFFFF "" "" 1 "" -10.268192 2.7810054 9.7017918 <> <> 708 93 5 0 <> <> <> <> <>
    709 16 -7.0823412 8.9434576 15.348283 32 " " 70 -0.83400 -0.83400 "T3P " " O  " 8 0 FF2F2F "" "" 1 "" 0.021117752 8.3308706 0.68357259 <> <> 709 94 5 2 <> <> <> <> <>
    710 42 -6.2386436 8.945694 15.800387 32 " " 21 0.41700 0.41700 "T3P " " H1 " 1 0 FFFFFF "" "" 1 "" -2.4955337 -0.66785944 5.4245505 <> <> 710 95 5 0 <> <> <> <> <>
    711 42 -6.8998203 8.5360012 14.501583 32 " " 21 0.41700 0.41700 "T3P " " H2 " 1 0 FFFFFF "" "" 1 "" -4.2895021 -14.257177 10.624397 <> <> 711 96 5 0 <> <> <> <> <>
    712 16 5.3382416 11.69639 2.1772051 33 " " 70 -0.83400 -0.83400 "T3P " " O  " 8 0 FF2F2F "" "" 1 "" 4.9424834 0.54423296 7.3106813 <> <> 712 97 5 2 <> <> <> <> <>
    713 42 5.1368556 12.543535 2.5747333 33 " " 21 0.41700 0.41700 "T3P " " H1 " 1 0 FFFFFF "" "" 1 "" -5.2403421 -3.0759051 9.8666563 <> <> 713 98 5 0 <> <> <> <> <>
    714 42 5.8151674 11.914375 1.3764204 33 " " 21 0.41700 0.41700 "T3P " " H2 " 1 0 FFFFFF "" "" 1 "" 19.086752 8.072444 17.783907 <> <> 714 99 5 0 <> <> <> <> <>
    715 16 8.344245 14.778174 -1.4196373 34 " " 70 -0.83400 -0.83400 "T3P " " O  " 8 0 FF2F2F "" "" 1 "" 4.5632381 9.1269865 -3.0896454 <> <> 715 100 5 2 <> <> <> <> <>
    716 42 8.4885464 14.628973 -2.3540645 34 " " 21 0.41700 0.41700 "T3P " " H1 " 1 0 FFFFFF "" "" 1 "" 2.7083673 -6.5627255 -0.87087464 <> <> 716 101 5 0 <> <> <> <> <>
    717 42 9.2226267 14.785659 -1.0393523 34 " " 21 0.41700 0.41700 "T3P " " H2 " 1 0 FFFFFF "" "" 1 "" 4.1873598 -4.3927197 -1.9553158 <> <> 717 102 5 0 <> <> <> <> <>
    718 16 17.879519 -4.1136575 16.332195 35 " " 70 -0.83400 -0.83400 "T3P " " O  " 8 0 FF2F2F "" "" 1 "" -0.94067246 2.1703892 8.0261059 <> <> 718 103 5 2 <> <> <> <> <>
    719 42 17.906067 -4.0026517 15.381825 35 " " 21 0.41700 0.41700 "T3P " " H1 " 1 0 FFFFFF "" "" 1 "" 7.3237882 -17.183655 5.9963737 <> <> 719 104 5 0 <> <> <> <> <>
    720 42 16.960751 -3.9782572 16.564056 35 " " 21 0.41700 0.41700 "T3P " " H2 " 1 0 FFFFFF "" "" 1 "" -6.5692225 -13.389869 -5.1908584 <> <> 720 105 5 0 <> <> <> <> <>
    721 16 -10.885724 -12.351166 3.3463404 36 " " 70 -0.83400 -0.83400 "T3P " " O  " 8 0 FF2F2F "" "" 1 "" -2.2108612 -5.2125611 -4.1009307 <> <> 721 106 5 2 <> <> <> <> <>
    722 42 -11.826907 -12.461511 3.2113063 36 " " 21 0.41700 0.41700 "T3P " " H1 " 1 0 FFFFFF "" "" 1 "" 1.0610427 -19.559607 -15.182177 <> <> 722 107 5 0 <> <> <> <> <>
    723 42 -10.480952 -12.909069 2.6821601 36 " " 21 0.41700 0.41700 "T3P " " H2 " 1 0 FFFFFF "" "" 1 "" 14.155084 14.755239 -10.899757 <> <> 723 108 5 0 <> <> <> <> <>
    724 16 5.4392629 7.3643379 -18.140217 37 " " 70 -0.83400 -0.83400 "T3P " " O  " 8 0 FF2F2F "" "" 1 "" -4.419116 -2.5630064 4.1445174 <> <> 724 109 5 2 <> <> <> <> <>
    725 42 6.2556696 7.7403889 -17.811138 37 " " 21 0.41700 0.41700 "T3P " " H1 " 1 0 FFFFFF "" "" 1 "" -7.2607737 -2.7599516 11.419459 <> <> 725 110 5 0 <> <> <> <> <>
    726 42 5.4409924 7.5681505 -19.075466 37 " " 21 0.41700 0.41700 "T3P " " H2 " 1 0 FFFFFF "" "" 1 "" -7.5994415 18.535738 8.7365417 <> <> 726 111 5 0 <> <> <> <> <>
    727 16 -0.49393281 8.1811295 -18.356813 38 " " 70 -0.83400 -0.83400 "T3P " " O  " 8 0 FF2F2F "" "" 1 "" 3.5358942 6.2060156 3.6208174 <> <> 727 112 5 2 <> <> <> <> <>
    728 42 -0.52096647 8.867754 -19.023186 38 " " 21 0.41700 0.41700 "T3P " " H1 " 1 0 FFFFFF "" "" 1 "" 2.7260017 2.3154285 -0.35517892 <> <> 728 113 5 0 <> <> <> <> <>
    729 42 0.002337941 7.4710364 -18.763901 38 " " 21 0.41700 0.41700 "T3P " " H2 " 1 0 FFFFFF "" "" 1 "" -14.393124 -4.0854125 -0.28439716 <> <> 729 114 5 0 <> <> <> <> <>
    730 16 15.004146 13.471569 -20.421524 39 " " 70 -0.83400 -0.83400 "T3P " " O  " 8 0 FF2F2F "" "" 1 "" 1.9427717 3.1458127 4.8928528 <> <> 730 115 5 2 <> <> <> <> <>
    731 42 15.874092 13.125997 -20.221521 39 " " 21 0.41700 0.41700 "T3P " " H1 " 1 0 FFFFFF "" "" 1 "" -6.8236752 -23.91691 -3.735851 <> <> 731 116 5 0 <> <> <> <> <>
    732 42 15.07389 13.791265 -21.321056 39 " " 21 0.41700 0.41700 "T3P " " H2 " 1 0 FFFFFF "" "" 1 "" 5.0681019 7.7576137 6.7742405 <> <> 732 117 5 0 <> <> <> <> <>
    733 16 0.08625672 -8.7299833 -13.989657 40 " " 70 -0.83400 -0.83400 "T3P " " O  " 8 0 FF2F2F "" "" 1 "" 3.8462529 0.02213948 -6.8153653 <> <> 733 118 5 2 <> <> <> <> <>
    734 42 0.43631113 -9.5896721 -13.755916 40 " " 21 0.41700 0.41700 "T3P " " H1 " 1 0 FFFFFF "" "" 1 "" -5.2738037 -2.052134 -0.78592676 <> <> 734 119 5 0 <> <> <> <> <>
    735 42 -0.62969023 -8.58605 -13.370833 40 " " 21 0.41700 0.41700 "T3P " " H2 " 1 0 FFFFFF "" "" 1 "" 3.0168958 10.357927 -10.178946 <> <> 735 120 5 0 <> <> <> <> <>
    736 16 13.655429 -13.052423 -3.3124928 41 " " 70 -0.83400 -0.83400 "T3P " " O  " 8 0 FF2F2F "" "" 1 "" -4.5752954 -0.39801517 -5.067039 <> <> 736 121 5 2 <> <> <> <> <>
    737 42 13.391883 -13.058637 -4.2326794 41 " " 21 0.41700 0.41700 "T3P " " H1 " 1 0 FFFFFF "" "" 1 "" -0.3873702 -6.8179111 -6.2231293 <> <> 737 122 5 0 <> <> <> <> <>
    738 42 13.296118 -13.864172 -2.9544661 41 " " 21 0.41700 0.41700 "T3P " " H2 " 1 0 FFFFFF "" "" 1 "" -11.215075 4.9420233 0.3768189 <> <> 738 123 5 0 <> <> <> <> <>
    739 16 -7.2430553 6.3012705 -18.177832 42 " " 70 -0.83400 -0.83400 "T3P " " O  " 8 0 FF2F2F "" "" 1 "" 1.6602979 2.1290832 -0.24395281 <> <> 739 124 5 2 <> <> <> <> <>
    740 42 -7.7954035 6.0744977 -17.429686 42 " " 21 0.41700 0.41700 "T3P " " H1 " 1 0 FFFFFF "" "" 1 "" 0.79379141 35.140438 9.1224957 <> <> 740 125 5 0 <> <> <> <> <>
    741 42 -6.3631248 6.3838115 -17.810217 42 " " 21 0.41700 0.41700 "T3P " " H2 " 1 0 FFFFFF "" "" 1 "" 4.1197042 1.2243439 -5.9276924 <> <> 741 126 5 0 <> <> <> <> <>
    742 16 9.7422056 11.44826 -19.134569 43 " " 70 -0.83400 -0.83400 "T3P " " O  " 8 0 FF2F2F "" "" 1 "" -2.0409067 1.4857087 -2.3874693 <> <> 742 127 5 2 <> <> <> <> <>
    743 42 9.0855055 10.814929 -18.844975 43 " " 21 0.41700 0.41700 "T3P " " H1 " 1 0 FFFFFF "" "" 1 "" -21.968386 13.751301 -20.751661 <> <> 743 128 5 0 <> <> <> <> <>
    744 42 9.5766773 12.226157 -18.601927 43 " " 21 0.41700 0.41700 "T3P " " H2 " 1 0 FFFFFF "" "" 1 "" -4.581862 5.7444119 -9.3967314 <> <> 744 129 5 0 <> <> <> <> <>
    745 16 -0.90571934 -10.363657 -10.155375 44 " " 70 -0.83400 -0.83400 "T3P " " O  " 8 0 FF2F2F "" "" 1 "" 4.9182143 7.3251767 3.6976962 <> <> 745 130 5 2 <> <> <> <> <>
    746 42 -0.23163673 -10.906306 -9.7462578 44 " " 21 0.41700 0.41700 "T3P " " H1 " 1 0 FFFFFF "" "" 1 "" 3.0891919 -5.5995269 -10.431933 <> <> 746 131 5 0 <> <> <> <> <>
    747 42 -0.95516771 -9.5843706 -9.6017447 44 " " 21 0.41700 0.41700 "T3P " " H2 " 1 0 FFFFFF "" "" 1 "" 19.283953 0.5346002 14.539328 <> <> 747 132 5 0 <> <> <> <> <>
    748 16 19.816156 18.557524 -16.206635 45 " " 70 -0.83400 -0.83400 "T3P " " O  " 8 0 FF2F2F "" "" 1 "" 1.5185332 2.8559344 -0.41376269 <> <> 748 133 5 2 <> <> <> <> <>
    749 42 20.619144 18.702814 -15.706304 45 " " 21 0.41700 0.41700 "T3P " " H1 " 1 0 FFFFFF "" "" 1 "" 2.0682051 3.0147464 -1.3420204 <> <> 749 134 5 0 <> <> <> <> <>
    750 42 20.117361 18.380762 -17.097845 45 " " 21 0.41700 0.41700 "T3P " " H2 " 1 0 FFFFFF "" "" 1 "" 0.39924043 5.5327992 -1.3229694 <> <> 750 135 5 0 <> <> <> <> <>
    751 16 -3.3580532 8.1362953 10.293084 46 " " 70 -0.83400 -0.83400 "T3P " " O  " 8 0 FF2F2F "" "" 1 "" 5.2421203 6.0060587 5.7975125 <> <> 751 136 5 2 <> <> <> <> <>
    752 42 -3.2736971 7.2109265 10.063281 46 " " 21 0.41700 0.41700 "T3P " " H1 " 1 0 FFFFFF "" "" 1 "" -9.7106829 4.3848548 6.83706 <> <> 752 137 5 0 <> <> <> <> <>
    753 42 -2.5267773 8.3558302 10.713814 46 " " 21 0.41700 0.41700 "T3P " " H2 " 1 0 FFFFFF "" "" 1 "" 23.065577 2.5889323 -27.634981 <> <> 753 138 5 0 <> <> <> <> <>
    754 16 -8.6678734 -3.0469639 -5.1179595 47 " " 70 -0.83400 -0.83400 "T3P " " O  " 8 0 FF2F2F "" "" 1 "" 1.5683209 1.2977201 -3.3869371 <> <> 754 139 5 2 <> <> <> <> <>
    755 42 -8.4164696 -3.0681474 -4.1946101 47 " " 21 0.41700 0.41700 "T3P " " H1 " 1 0 FFFFFF "" "" 1 "" -10.483469 17.125769 0.25757921 <> <> 755 140 5 0 <> <> <> <> <>
    756 42 -9.3230867 -3.7394125 -5.2042327 47 " " 21 0.41700 0.41700 "T3P " " H2 " 1 0 FFFFFF "" "" 1 "" -22.358295 22.60928 7.2750859 <> <> 756 141 5 0 <> <> <> <> <>
    757 16 -11.464821 -3.15797 17.416359 48 " " 70 -0.83400 -0.83400 "T3P " " O  " 8 0 FF2F2F "" "" 1 "" 4.6928835 -1.4223831 -3.3835797 <> <> 757 142 5 2 <> <> <> <> <>
    758 42 -10.549085 -3.2038326 17.141481 48 " " 21 0.41700 0.41700 "T3P " " H1 " 1 0 FFFFFF "" "" 1 "" 3.9380846 3.448523 -6.7108836 <> <> 758 143 5 0 <> <> <> <> <>
    759 42 -11.850492 -2.4853866 16.854998 48 " " 21 0.41700 0.41700 "T3P " " H2 " 1 0 FFFFFF "" "" 1 "" 0.14337094 -0.33055916 1.0502471 <> <> 759 144 5 0 <> <> <> <> <>
    760 16 -18.090536 -8.2350655 9.6760778 49 " " 70 -0.83400 -0.83400 "T3P " " O  " 8 0 FF2F2F "" "" 1 "" 3.1231132 -4.7096004 -3.9441419 <> <> 760 145 5 2 <> <> <> <> <>
    761 42 -17.621826 -8.1068792 8.8513889 49 " " 21 0.41700 0.41700 "T3P " " H1 " 1 0 FFFFFF "" "" 1 "" 20.711166 -17.664667 4.0383224 <> <> 761 146 5 0 <> <> <> <> <>
    762 42 -17.866117 -7.4671059 10.201537 49 " " 21 0.41700 0.41700 "T3P " " H2 " 1 0 FFFFFF "" "" 1 "" 0.8742941 -1.9697262 -6.9880023 <> <> 762 147 5 0 <> <> <> <> <>
    763 16 -0.95270622 -19.659622 13.773343 50 " " 70 -0.83400 -0.83400 "T3P " " O  " 8 0 FF2F2F "" "" 1 "" -4.2745724 -0.1764234 7.1234961 <> <> 763 148 5 2 <> <> <> <> <>
    764 42 -0.8734206 -19.864651 12.841728 50 " " 21 0.41700 0.41700 "T3P " " H1 " 1 0 FFFFFF "" "" 1 "" 1.3710854 -3.2491715 8.2801971 <> <> 764 149 5 0 <> <> <> <> <>
    765 42 -1.6547871 -19.010481 13.817307 50 " " 21 0.41700 0.41700 "T3P " " H2 " 1 0 FFFFFF "" "" 1 "" 8.9670095 14.720263 -1.3691314 <> <> 765 150 5 0 <> <> <> <> <>
    766 16 13.08318 11.051417 10.641454 51 " " 70 -0.83400 -0.83400 "T3P " " O  " 8 0 FF2F2F "" "" 1 "" 0.97527885 -4.57127 -0.30565038 <> <> 766 151 5 2 <> <> <> <> <>
    767 42 13.718192 11.745436 10.464462 51 " " 21 0.41700 0.41700 "T3P " " H1 " 1 0 FFFFFF "" "" 1 "" 8.3821936 -8.2532816 11.831156 <> <> 767 152 5 0 <> <> <> <> <>
    768 42 13.4811 10.262473 10.273402 51 " " 21 0.41700 0.41700 "T3P " " H2 " 1 0 FFFFFF "" "" 1 "" -8.9418039 -1.7629497 -17.047367 <> <> 768 153 5 0 <> <> <> <> <>
    769 16 7.2319884 4.1256232 7.2805734 52 " " 70 -0.83400 -0.83400 "T3P " " O  " 8 0 FF2F2F "" "" 1 "" 1.1991664 -3.387002 -2.7612953 <> <> 769 154 5 2 <> <> <> <> <>
    770 42 6.767622 3.5858083 6.640883 52 " " 21 0.41700 0.41700 "T3P " " H1 " 1 0 FFFFFF "" "" 1 "" 21.181335 -7.969666 -13.399688 <> <> 770 155 5 0 <> <> <> <> <>
    771 42 7.4225593 4.9396329 6.8144178 52 " " 21 0.41700 0.41700 "T3P " " H2 " 1 0 FFFFFF "" "" 1 "" -0.219868 0.27472511 3.052702 <> <> 771 156 5 0 <> <> <> <> <>
    772 16 10.81331 7.2303472 18.459253 53 " " 70 -0.83400 -0.83400 "T3P " " O  " 8 0 FF2F2F "" "" 1 "" -0.40353927 2.4068513 4.4210272 <> <> 772 157 5 2 <> <> <> <> <>
    773 42 10.886746 6.7345219 19.274721 53 " " 21 0.41700 0.41700 "T3P " " H1 " 1 0 FFFFFF "" "" 1 "" -0.18562508 -0.19764185 2.8177886 <> <> 773 158 5 0 <> <> <> <> <>
    774 42 11.701865 7.5418053 18.286915 53 " " 21 0.41700 0.41700 "T3P " " H2 " 1 0 FFFFFF "" "" 1 "" 3.139848 -12.74448 -4.6919665 <> <> 774 159 5 0 <> <> <> <> <>
    775 16 13.126337 -17.164221 -10.519809 54 " " 70 -0.83400 -0.83400 "T3P " " O  " 8 0 FF2F2F "" "" 1 "" 3.4776218 -3.997721 -1.0192039 <> <> 775 160 5 2 <> <> <> <> <>
    776 42 12.957202 -16.277008 -10.836787 54 " " 21 0.41700 0.41700 "T3P " " H1 " 1 0 FFFFFF "" "" 1 "" 2.6989884 -4.2801232 -1.3942397 <> <> 776 161 5 0 <> <> <> <> <>
    777 42 12.263323 -17.502203 -10.280621 54 " " 21 0.41700 0.41700 "T3P " " H2 " 1 0 FFFFFF "" "" 1 "" 4.3927197 -2.805723 3.9668565 <> <> 777 162 5 0 <> <> <> <> <>
    778 16 12.13648 -9.3365879 -5.7040572 55 " " 70 -0.83400 -0.83400 "T3P " " O  " 8 0 FF2F2F "" "" 1 "" 6.441256 11.628372 -0.95554596 <> <> 778 163 5 2 <> <> <> <> <>
    779 42 12.512304 -8.7692499 -6.3771982 55 " " 21 0.41700 0.41700 "T3P " " H1 " 1 0 FFFFFF "" "" 1 "" 35.147278 4.1093483 8.7340994 <> <> 779 164 5 0 <> <> <> <> <>
    780 42 12.780588 -9.3281136 -4.9960446 55 " " 21 0.41700 0.41700 "T3P " " H2 " 1 0 FFFFFF "" "" 1 "" -9.9487219 -4.169188 14.144191 <> <> 780 165 5 0 <> <> <> <> <>
    781 16 -7.9271407 19.927313 10.251316 56 " " 70 -0.83400 -0.83400 "T3P " " O  " 8 0 FF2F2F "" "" 1 "" -1.1544136 -6.1713352 -4.9356976 <> <> 781 166 5 2 <> <> <> <> <>
    782 42 -7.3500352 20.672689 10.085189 56 " " 21 0.41700 0.41700 "T3P " " H1 " 1 0 FFFFFF "" "" 1 "" 20.193956 -21.324217 1.2382658 <> <> 782 167 5 0 <> <> <> <> <>
    783 42 -7.6058736 19.240244 9.6674042 56 " " 21 0.41700 0.41700 "T3P " " H2 " 1 0 FFFFFF "" "" 1 "" -7.8808103 -17.222538 4.3669763 <> <> 783 168 5 0 <> <> <> <> <>
    784 16 -4.454134 19.566092 -8.2626801 57 " " 70 -0.83400 -0.83400 "T3P " " O  " 8 0 FF2F2F "" "" 1 "" -1.4040598 0.18140894 1.8591532 <> <> 784 169 5 2 <> <> <> <> <>
    785 42 -5.267581 19.367363 -8.7264147 57 " " 21 0.41700 0.41700 "T3P " " H1 " 1 0 FFFFFF "" "" 1 "" -1.7930893 21.110407 -6.427268 <> <> 785 170 5 0 <> <> <> <> <>
    786 42 -3.79531 19.016918 -8.6876316 57 " " 21 0.41700 0.41700 "T3P " " H2 " 1 0 FFFFFF "" "" 1 "" -5.2772231 5.9072247 -11.545049 <> <> 786 171 5 0 <> <> <> <> <>
    787 16 -1.4616028 -7.4010935 -21.550491 58 " " 70 -0.83400 -0.83400 "T3P " " O  " 8 0 FF2F2F "" "" 1 "" -4.7184792 4.6783113 0.56186086 <> <> 787 172 5 2 <> <> <> <> <>
    788 42 -2.1099586 -8.1002102 -21.466259 58 " " 21 0.41700 0.41700 "T3P " " H1 " 1 0 FFFFFF "" "" 1 "" -8.282053 6.4037228 -12.54635 <> <> 788 173 5 0 <> <> <> <> <>
    789 42 -1.401073 -7.0229516 -20.673233 58 " " 21 0.41700 0.41700 "T3P " " H2 " 1 0 FFFFFF "" "" 1 "" -9.5769835 -6.0422425 5.5182424 <> <> 789 174 5 0 <> <> <> <> <>
    790 16 14.825625 -18.199165 -19.825666 59 " " 70 -0.83400 -0.83400 "T3P " " O  " 8 0 FF2F2F "" "" 1 "" -8.5684252 -9.0943651 -2.8429844 <> <> 790 175 5 2 <> <> <> <> <>
    791 42 14.187881 -18.337961 -19.125486 59 " " 21 0.41700 0.41700 "T3P " " H1 " 1 0 FFFFFF "" "" 1 "" -11.71602 4.0878057 -3.0968611 <> <> 791 176 5 0 <> <> <> <> <>
    792 42 14.363203 -17.661177 -20.46829 59 " " 21 0.41700 0.41700 "T3P " " H2 " 1 0 FFFFFF "" "" 1 "" -4.0104299 -16.933794 -12.685813 <> <> 792 177 5 0 <> <> <> <> <>
    793 16 -1.026185 16.707493 22.776531 60 " " 70 -0.83400 -0.83400 "T3P " " O  " 8 0 FF2F2F "" "" 1 "" 3.3422399 -3.26842 4.9371347 <> <> 793 178 5 2 <> <> <> <> <>
    794 42 -1.4061147 17.290075 23.434168 60 " " 21 0.41700 0.41700 "T3P " " H1 " 1 0 FFFFFF "" "" 1 "" -8.2090731 10.974399 -14.353654 <> <> 794 179 5 0 <> <> <> <> <>
    795 42 -1.6700835 16.006351 22.676352 60 " " 21 0.41700 0.41700 "T3P " " H2 " 1 0 FFFFFF "" "" 1 "" 7.7921495 -8.5210209 13.097461 <> <> 795 180 5 0 <> <> <> <> <>
    796 16 -8.6773491 -4.7266507 -7.6425452 61 " " 70 -0.83400 -0.83400 "T3P " " O  " 8 0 FF2F2F "" "" 1 "" 0.61024517 -1.2356008 -3.7873282 <> <> 796 181 5 2 <> <> <> <> <>
    797 42 -8.8189135 -5.4540491 -8.2484169 61 " " 21 0.41700 0.41700 "T3P " " H1 " 1 0 FFFFFF "" "" 1 "" -16.744602 11.545782 -15.077396 <> <> 797 182 5 0 <> <> <> <> <>
    798 42 -9.4394417 -4.1605582 -7.7649722 61 " " 21 0.41700 0.41700 "T3P " " H2 " 1 0 FFFFFF "" "" 1 "" -1.4966754 2.7870138 27.92861 <> <> 798 183 5 0 <> <> <> <> <>
    799 16 1.7900883 11.610295 4.1836534 62 " " 70 -0.83400 -0.83400 "T3P " " O  " 8 0 FF2F2F "" "" 1 "" -2.4636989 -0.77003783 -2.5564513 <> <> 799 184 5 2 <> <> <> <> <>
    800 42 1.8883294 11.837581 5.1082683 62 " " 21 0.41700 0.41700 "T3P " " H1 " 1 0 FFFFFF "" "" 1 "" -5.3852763 7.9305382 -4.384757 <> <> 800 185 5 0 <> <> <> <> <>
    801 42 1.1899835 10.864573 4.1822786 62 " " 21 0.41700 0.41700 "T3P " " H2 " 1 0 FFFFFF "" "" 1 "" -27.016361 18.982899 0.31497642 <> <> 801 186 5 0 <> <> <> <> <>
    802 16 -13.142118 9.5441961 18.820507 63 " " 70 -0.83400 -0.83400 "T3P " " O  " 8 0 FF2F2F "" "" 1 "" -5.6355562 1.6189948 0.68552375 <> <> 802 187 5 2 <> <> <> <> <>
    803 42 -12.63286 9.7064629 19.614586 63 " " 21 0.41700 0.41700 "T3P " " H1 " 1 0 FFFFFF "" "" 1 "" -7.4362869 -0.87829965 2.3506973 <> <> 803 188 5 0 <> <> <> <> <>
    804 42 -13.745706 8.8415928 19.061888 63 " " 21 0.41700 0.41700 "T3P " " H2 " 1 0 FFFFFF "" "" 1 "" -3.6340992 -1.7108281 -4.0021253 <> <> 804 189 5 0 <> <> <> <> <>
    805 16 -18.729065 11.021943 -13.735964 64 " " 70 -0.83400 -0.83400 "T3P " " O  " 8 0 FF2F2F "" "" 1 "" 3.6557839 -0.9350037 -7.3915734 <> <> 805 190 5 2 <> <> <> <> <>
    806 42 -19.028555 10.198194 -13.351295 64 " " 21 0.41700 0.41700 "T3P " " H1 " 1 0 FFFFFF "" "" 1 "" -24.894129 15.408689 5.3799028 <> <> 806 191 5 0 <> <> <> <> <>
    807 42 -17.921444 11.227147 -13.264925 64 " " 21 0.41700 0.41700 "T3P " " H2 " 1 0 FFFFFF "" "" 1 "" -1.3907225 -9.860404 5.1493373 <> <> 807 192 5 0 <> <> <> <> <>
    808 16 9.3786936 -11.764127 -0.41707757 65 " " 70 -0.83400 -0.83400 "T3P " " O  " 8 0 FF2F2F "" "" 1 "" -0.59060156 2.9455202 0.03146736 <> <> 808 193 5 2 <> <> <> <> <>
    809 42 9.8665342 -12.474109 0.00025881862 65 " " 21 0.41700 0.41700 "T3P " " H1 " 1 0 FFFFFF "" "" 1 "" -7.2788477 -5.075429 -5.7957029 <> <> 809 194 5 0 <> <> <> <> <>
    810 42 8.7064972 -12.206939 -0.93505985 65 " " 21 0.41700 0.41700 "T3P " " H2 " 1 0 FFFFFF "" "" 1 "" -6.9404235 13.638948 -0.86975116 <> <> 810 195 5 0 <> <> <> <> <>
    811 16 17.008802 0.81883383 -11.277894 66 " " 70 -0.83400 -0.83400 "T3P " " O  " 8 0 FF2F2F "" "" 1 "" 6.6609769 -1.4978217 -4.4583201 <> <> 811 196 5 2 <> <> <> <> <>
    812 42 17.111158 1.6699086 -11.703835 66 " " 21 0.41700 0.41700 "T3P " " H1 " 1 0 FFFFFF "" "" 1 "" -22.831785 2.8525689 -2.8530085 <> <> 812 197 5 0 <> <> <> <> <>
    813 42 17.125347 1.0015163 -10.345549 66 " " 21 0.41700 0.41700 "T3P " " H2 " 1 0 FFFFFF "" "" 1 "" -3.173749 1.3657609 -3.7900243 <> <> 813 198 5 0 <> <> <> <> <>
    814 16 -4.6251841 14.664097 -9.9207354 67 " " 70 -0.83400 -0.83400 "T3P " " O  " 8 0 FF2F2F "" "" 1 "" 4.3585849 -1.2857178 -6.5121336 <> <> 814 199 5 2 <> <> <> <> <>
    815 42 -4.4501376 14.052519 -9.2054987 67 " " 21 0.41700 0.41700 "T3P " " H1 " 1 0 FFFFFF "" "" 1 "" 5.0641937 -1.4604785 -6.8342752 <> <> 815 200 5 0 <> <> <> <> <>
    816 42 -5.5799856 14.716884 -9.9630957 67 " " 21 0.41700 0.41700 "T3P " " H2 " 1 0 FFFFFF "" "" 1 "" 4.495204 8.8950071 3.0954447 <> <> 816 201 5 0 <> <> <> <> <>
    817 16 -12.901971 -6.5947418 -18.818775 68 " " 70 -0.83400 -0.83400 "T3P " " O  " 8 0 FF2F2F "" "" 1 "" -2.3536046 2.1966524 0.96756357 <> <> 817 202 5 2 <> <> <> <> <>
    818 42 -12.422308 -7.3928413 -19.040577 68 " " 21 0.41700 0.41700 "T3P " " H1 " 1 0 FFFFFF "" "" 1 "" -14.826558 -3.765893 -4.5512338 <> <> 818 203 5 0 <> <> <> <> <>
    819 42 -12.251387 -5.8962092 -18.889658 68 " " 21 0.41700 0.41700 "T3P " " H2 " 1 0 FFFFFF "" "" 1 "" 5.4199591 -5.8414745 -6.8982673 <> <> 819 204 5 0 <> <> <> <> <>
    820 16 -12.637598 -8.0181084 15.800427 69 " " 70 -0.83400 -0.83400 "T3P " " O  " 8 0 FF2F2F "" "" 1 "" 2.5512104 1.9543676 -2.1616151 <> <> 820 205 5 2 <> <> <> <> <>
    821 42 -12.418306 -7.6225066 16.644014 69 " " 21 0.41700 0.41700 "T3P " " H1 " 1 0 FFFFFF "" "" 1 "" 15.993847 1.3828579 -5.3880119 <> <> 821 206 5 0 <> <> <> <> <>
    822 42 -13.365026 -8.6092472 15.994431 69 " " 21 0.41700 0.41700 "T3P " " H2 " 1 0 FFFFFF "" "" 1 "" 21.981964 -16.809767 13.519904 <> <> 822 207 5 0 <> <> <> <> <>
    823 16 -3.7646031 -13.005922 6.0888057 70 " " 70 -0.83400 -0.83400 "T3P " " O  " 8 0 FF2F2F "" "" 1 "" -9.0907373 5.9698982 -7.5677352 <> <> 823 208 5 2 <> <> <> <> <>
    824 42 -3.0065827 -12.710017 5.5847478 70 " " 21 0.41700 0.41700 "T3P " " H1 " 1 0 FFFFFF "" "" 1 "" -16.224607 15.437167 -12.738227 <> <> 824 209 5 0 <> <> <> <> <>
    825 42 -3.4613028 -13.795311 6.5372519 70 " " 21 0.41700 0.41700 "T3P " " H2 " 1 0 FFFFFF "" "" 1 "" 4.7337813 11.442711 -7.2841721 <> <> 825 210 5 0 <> <> <> <> <>
    826 16 -7.6180387 -2.1976516 -9.975812 71 " " 70 -0.83400 -0.83400 "T3P " " O  " 8 0 FF2F2F "" "" 1 "" -4.5713935 -7.5617433 -4.153759 <> <> 826 211 5 2 <> <> <> <> <>
    827 42 -7.4253912 -2.9085941 -9.3645172 71 " " 21 0.41700 0.41700 "T3P " " H1 " 1 0 FFFFFF "" "" 1 "" -14.718261 12.496915 22.372364 <> <> 827 212 5 0 <> <> <> <> <>
    828 42 -6.7629557 -1.8200701 -10.181947 71 " " 21 0.41700 0.41700 "T3P " " H2 " 1 0 FFFFFF "" "" 1 "" -2.2193921 -7.1868167 6.2898078 <> <> 828 213 5 0 <> <> <> <> <>
    829 16 15.82243 -5.582612 -23.434074 72 " " 70 -0.83400 -0.83400 "T3P " " O  " 8 0 FF2F2F "" "" 1 "" -2.7493763 4.2546239 5.2528334 <> <> 829 214 5 2 <> <> <> <> <>
    830 42 16.773302 -5.5662766 -23.325405 72 " " 21 0.41700 0.41700 "T3P " " H1 " 1 0 FFFFFF "" "" 1 "" -1.409969 6.6711206 -6.830514 <> <> 830 215 5 0 <> <> <> <> <>
    831 42 15.605852 -6.5116162 -23.51325 72 " " 21 0.41700 0.41700 "T3P " " H2 " 1 0 FFFFFF "" "" 1 "" -1.5493832 3.623841 9.3714285 <> <> 831 216 5 0 <> <> <> <> <>
    832 16 0.52579439 20.060434 3.8362553 73 " " 70 -0.83400 -0.83400 "T3P " " O  " 8 0 FF2F2F "" "" 1 "" -2.5385435 6.160841 1.7573497 <> <> 832 217 5 2 <> <> <> <> <>
    833 42 1.1017927 19.407406 3.4387503 73 " " 21 0.41700 0.41700 "T3P " " H1 " 1 0 FFFFFF "" "" 1 "" 7.4032164 8.1657448 12.869533 <> <> 833 218 5 0 <> <> <> <> <>
    834 42 0.18334781 20.560949 3.0956833 73 " " 21 0.41700 0.41700 "T3P " " H2 " 1 0 FFFFFF "" "" 1 "" 13.511355 7.8581929 -4.5170884 <> <> 834 219 5 0 <> <> <> <> <>
    835 16 -10.220899 4.2152286 -20.229124 74 " " 70 -0.83400 -0.83400 "T3P " " O  " 8 0 FF2F2F "" "" 1 "" 4.9979243 1.4073033 -6.3242097 <> <> 835 220 5 2 <> <> <> <> <>
    836 42 -10.253212 3.5810423 -20.945362 74 " " 21 0.41700 0.41700 "T3P " " H1 " 1 0 FFFFFF "" "" 1 "" -11.722125 5.0704465 -8.8133802 <> <> 836 221 5 0 <> <> <> <> <>
    837 42 -10.505058 3.7224689 -19.459265 74 " " 21 0.41700 0.41700 "T3P " " H2 " 1 0 FFFFFF "" "" 1 "" 8.6003027 1.3716227 -5.0173969 <> <> 837 222 5 0 <> <> <> <> <>
    838 16 -9.0827112 -19.961327 -8.5694723 75 " " 70 -0.83400 -0.83400 "T3P " " O  " 8 0 FF2F2F "" "" 1 "" -2.1393833 2.5079992 -1.1656064 <> <> 838 223 5 2 <> <> <> <> <>
    839 42 -8.3040676 -20.147587 -9.0941153 75 " " 21 0.41700 0.41700 "T3P " " H1 " 1 0 FFFFFF "" "" 1 "" 16.129108 -3.2848799 28.003935 <> <> 839 224 5 0 <> <> <> <> <>
    840 42 -9.6621399 -20.706783 -8.7269144 75 " " 21 0.41700 0.41700 "T3P " " H2 " 1 0 FFFFFF "" "" 1 "" 12.09953 -9.5558319 3.5511541 <> <> 840 225 5 0 <> <> <> <> <>
    841 16 -10.483893 -13.33486 -7.1142159 76 " " 70 -0.83400 -0.83400 "T3P " " O  " 8 0 FF2F2F "" "" 1 "" -0.73526216 2.4260242 -0.98244327 <> <> 841 226 5 2 <> <> <> <> <>
    842 42 -10.313066 -13.54804 -8.0316076 76 " " 21 0.41700 0.41700 "T3P " " H1 " 1 0 FFFFFF "" "" 1 "" 21.756041 -3.6917408 4.6272421 <> <> 842 227 5 0 <> <> <> <> <>
    843 42 -10.29291 -14.144205 -6.6401753 76 " " 21 0.41700 0.41700 "T3P " " H2 " 1 0 FFFFFF "" "" 1 "" -25.723482 1.527792 7.5514722 <> <> 843 228 5 0 <> <> <> <> <>
    844 16 -14.761333 3.097718 -22.252872 77 " " 70 -0.83400 -0.83400 "T3P " " O  " 8 0 FF2F2F "" "" 1 "" -2.3195951 0.54214948 0.4159354 <> <> 844 229 5 2 <> <> <> <> <>
    845 42 -15.509198 2.5083854 -22.35088 77 " " 21 0.41700 0.41700 "T3P " " H1 " 1 0 FFFFFF "" "" 1 "" -9.1934233 7.5193787 10.912849 <> <> 845 230 5 0 <> <> <> <> <>
    846 42 -14.692087 3.5403125 -23.098772 77 " " 21 0.41700 0.41700 "T3P " " H2 " 1 0 FFFFFF "" "" 1 "" -10.951 0.94361037 -0.080600359 <> <> 846 231 5 0 <> <> <> <> <>
    847 16 -0.39711261 -0.61944896 15.572851 78 " " 70 -0.83400 -0.83400 "T3P " " O  " 8 0 FF2F2F "" "" 1 "" 4.1928372 0.53124291 -7.0091734 <> <> 847 232 5 2 <> <> <> <> <>
    848 42 0.23769067 0.096027479 15.536087 78 " " 21 0.41700 0.41700 "T3P " " H1 " 1 0 FFFFFF "" "" 1 "" 6.7021399 -1.9768093 -12.491736 <> <> 848 233 5 0 <> <> <> <> <>
    849 42 0.052366078 -1.3146209 16.053413 78 " " 21 0.41700 0.41700 "T3P " " H2 " 1 0 FFFFFF "" "" 1 "" -11.221377 15.748528 29.421036 <> <> 849 234 5 0 <> <> <> <> <>
    850 16 13.980336 0.080305375 -13.47688 79 " " 70 -0.83400 -0.83400 "T3P " " O  " 8 0 FF2F2F "" "" 1 "" -2.2998068 -1.2106363 -0.62902403 <> <> 850 235 5 2 <> <> <> <> <>
    851 42 14.12956 -0.86447912 -13.513529 79 " " 21 0.41700 0.41700 "T3P " " H1 " 1 0 FFFFFF "" "" 1 "" -9.4596491 -2.5718353 5.3088284 <> <> 851 236 5 0 <> <> <> <> <>
    852 42 14.383893 0.4181954 -14.276382 79 " " 21 0.41700 0.41700 "T3P " " H2 " 1 0 FFFFFF "" "" 1 "" 8.0952559 -8.2271471 1.6526004 <> <> 852 237 5 0 <> <> <> <> <>
    853 16 -18.705639 -6.5548377 -20.740089 80 " " 70 -0.83400 -0.83400 "T3P " " O  " 8 0 FF2F2F "" "" 1 "" 4.6672726 -1.5508653 2.4553065 <> <> 853 238 5 2 <> <> <> <> <>
    854 42 -19.367294 -7.0162063 -20.224741 80 " " 21 0.41700 0.41700 "T3P " " H1 " 1 0 FFFFFF "" "" 1 "" 0.16193345 -6.929677 -8.1445446 <> <> 854 239 5 0 <> <> <> <> <>
    855 42 -18.880091 -5.6274557 -20.579571 80 " " 21 0.41700 0.41700 "T3P " " H2 " 1 0 FFFFFF "" "" 1 "" 6.9664602 -3.3355849 15.265268 <> <> 855 240 5 0 <> <> <> <> <>
    856 16 -9.239995 9.5051317 7.7942419 81 " " 70 -0.83400 -0.83400 "T3P " " O  " 8 0 FF2F2F "" "" 1 "" 3.0819671 -3.5745566 -8.3340492 <> <> 856 241 5 2 <> <> <> <> <>
    857 42 -9.4487505 9.0285101 6.9908228 81 " " 21 0.41700 0.41700 "T3P " " H1 " 1 0 FFFFFF "" "" 1 "" 3.0338464 3.166959 -12.320913 <> <> 857 242 5 0 <> <> <> <> <>
    858 42 -10.072216 9.5597925 8.2639799 81 " " 21 0.41700 0.41700 "T3P " " H2 " 1 0 FFFFFF "" "" 1 "" 1.2219014 0.52756602 -12.106809 <> <> 858 243 5 0 <> <> <> <> <>
    859 16 -11.676832 -17.234236 12.231848 82 " " 70 -0.83400 -0.83400 "T3P " " O  " 8 0 FF2F2F "" "" 1 "" -7.2703447 -1.4570664 -4.7459149 <> <> 859 244 5 2 <> <> <> <> <>
    860 42 -11.639226 -18.177017 12.393045 82 " " 21 0.41700 0.41700 "T3P " " H1 " 1 0 FFFFFF "" "" 1 "" -9.9238586 -0.4913691 1.5210021 <> <> 860 245 5 0 <> <> <> <> <>
    861 42 -11.714116 -17.155046 11.278659 82 " " 21 0.41700 0.41700 "T3P " " H2 " 1 0 FFFFFF "" "" 1 "" 4.2717214 -7.3070331 -5.6834002 <> <> 861 246 5 0 <> <> <> <> <>
    862 16 -13.441427 -17.571257 -15.02503 83 " " 70 -0.83400 -0.83400 "T3P " " O  " 8 0 FF2F2F "" "" 1 "" -6.6659651 5.2503557 -3.4413934 <> <> 862 247 5 2 <> <> <> <> <>
    863 42 -13.995315 -17.495775 -15.802044 83 " " 21 0.41700 0.41700 "T3P " " H1 " 1 0 FFFFFF "" "" 1 "" -2.8362045 20.465261 -4.6933832 <> <> 863 248 5 0 <> <> <> <> <>
    864 42 -13.956206 -17.172106 -14.323666 83 " " 21 0.41700 0.41700 "T3P " " H2 " 1 0 FFFFFF "" "" 1 "" -7.2848558 -2.3203135 0.41286924 <> <> 864 249 5 0 <> <> <> <> <>
    865 16 2.0408421 -2.2782323 -14.332207 84 " " 70 -0.83400 -0.83400 "T3P " " O  " 8 0 FF2F2F "" "" 1 "" 0.50587511 6.8087702 2.1615999 <> <> 865 250 5 2 <> <> <> <> <>
    866 42 1.5952836 -2.0331829 -15.143172 84 " " 21 0.41700 0.41700 "T3P " " H1 " 1 0 FFFFFF "" "" 1 "" 3.7177281 9.1317272 1.0988516 <> <> 866 251 5 0 <> <> <> <> <>
    867 42 2.695646 -2.9217086 -14.603149 84 " " 21 0.41700 0.41700 "T3P " " H2 " 1 0 FFFFFF "" "" 1 "" -4.8895597 0.4179495 4.3000536 <> <> 867 252 5 0 <> <> <> <> <>
    868 16 -1.7734709 -17.22344 7.8179841 85 " " 70 -0.83400 -0.83400 "T3P " " O  " 8 0 FF2F2F "" "" 1 "" 5.4244771 -5.8644538 -6.5674119 <> <> 868 253 5 2 <> <> <> <> <>
    869 42 -0.91705739 -16.827253 7.978693 85 " " 21 0.41700 0.41700 "T3P " " H1 " 1 0 FFFFFF "" "" 1 "" 6.9865856 -16.619696 11.622328 <> <> 869 254 5 0 <> <> <> <> <>
    870 42 -1.6874185 -17.641794 6.9613576 85 " " 21 0.41700 0.41700 "T3P " " H2 " 1 0 FFFFFF "" "" 1 "" 8.8121109 19.291231 -18.512486 <> <> 870 255 5 0 <> <> <> <> <>
    871 16 4.7438726 -13.005057 19.42506 86 " " 70 -0.83400 -0.83400 "T3P " " O  " 8 0 FF2F2F "" "" 1 "" 2.4029491 0.66058064 -2.1021612 <> <> 871 256 5 2 <> <> <> <> <>
    872 42 3.8222866 -12.911705 19.183813 86 " " 21 0.41700 0.41700 "T3P " " H1 " 1 0 FFFFFF "" "" 1 "" 3.6348808 -16.910688 -13.607685 <> <> 872 257 5 0 <> <> <> <> <>
    873 42 4.8413296 -13.93115 19.64661 86 " " 21 0.41700 0.41700 "T3P " " H2 " 1 0 FFFFFF "" "" 1 "" 18.162485 1.7450222 -4.5014081 <> <> 873 258 5 0 <> <> <> <> <>
    874 16 6.9568148 1.292187 23.204268 87 " " 70 -0.83400 -0.83400 "T3P " " O  " 8 0 FF2F2F "" "" 1 "" 2.767832 1.6916144 4.4551072 <> <> 874 259 5 2 <> <> <> <> <>
    875 42 7.6405196 1.7062442 22.677641 87 " " 21 0.41700 0.41700 "T3P " " H1 " 1 0 FFFFFF "" "" 1 "" -13.700791 26.502766 2.5819471 <> <> 875 260 5 0 <> <> <> <> <>
    876 42 7.294167 1.3191406 24.099642 87 " " 21 0.41700 0.41700 "T3P " " H2 " 1 0 FFFFFF "" "" 1 "" -0.89241695 24.470758 5.148458 <> <> 876 261 5 0 <> <> <> <> <>
    877 16 7.5945973 9.8303804 -22.060801 88 " " 70 -0.83400 -0.83400 "T3P " " O  " 8 0 FF2F2F "" "" 1 "" 2.8162808 0.45982045 -1.9870507 <> <> 877 262 5 2 <> <> <> <> <>
    878 42 8.4360275 9.7123823 -21.62001 88 " " 21 0.41700 0.41700 "T3P " " H1 " 1 0 FFFFFF "" "" 1 "" 10.138646 -3.5129545 -17.028364 <> <> 878 263 5 0 <> <> <> <> <>
    879 42 7.5989027 9.1809797 -22.764006 88 " " 21 0.41700 0.41700 "T3P " " H2 " 1 0 FFFFFF "" "" 1 "" -19.347506 -10.054284 7.5869851 <> <> 879 264 5 0 <> <> <> <> <>
    880 16 5.243289 -12.059911 -10.710391 89 " " 70 -0.83400 -0.83400 "T3P " " O  " 8 0 FF2F2F "" "" 1 "" 4.289855 3.2383559 5.478272 <> <> 880 265 5 2 <> <> <> <> <>
    881 42 5.59025 -11.472713 -11.381991 89 " " 21 0.41700 0.41700 "T3P " " H1 " 1 0 FFFFFF "" "" 1 "" 1.7417982 8.9528923 9.1583014 <> <> 881 266 5 0 <> <> <> <> <>
    882 42 5.9149103 -12.734706 -10.611367 89 " " 21 0.41700 0.41700 "T3P " " H2 " 1 0 FFFFFF "" "" 1 "" 7.6694903 6.0869393 1.9675769 <> <> 882 267 5 0 <> <> <> <> <>
    883 16 2.8154371 8.7993612 -7.5870376 90 " " 70 -0.83400 -0.83400 "T3P " " O  " 8 0 FF2F2F "" "" 1 "" -2.9156163 -2.6342905 4.0430002 <> <> 883 268 5 2 <> <> <> <> <>
    884 42 1.8673069 8.7506695 -7.7091594 90 " " 21 0.41700 0.41700 "T3P " " H1 " 1 0 FFFFFF "" "" 1 "" -3.1632955 -15.40737 11.058662 <> <> 884 269 5 0 <> <> <> <> <>
    885 42 2.9402461 8.7158642 -6.6416936 90 " " 21 0.41700 0.41700 "T3P " " H2 " 1 0 FFFFFF "" "" 1 "" 4.1424675 15.686735 4.7293849 <> <> 885 270 5 0 <> <> <> <> <>
    886 16 -10.82568 15.13662 23.988245 91 " " 70 -0.83400 -0.83400 "T3P " " O  " 8 0 FF2F2F "" "" 1 "" -6.828146 -3.1975946 -3.4910119 <> <> 886 271 5 2 <> <> <> <> <>
    887 42 -11.404439 15.8913 23.879955 91 " " 21 0.41700 0.41700 "T3P " " H1 " 1 0 FFFFFF "" "" 1 "" 3.1926045 11.225237 43.466503 <> <> 887 272 5 0 <> <> <> <> <>
    888 42 -11.336819 14.514524 24.505899 91 " " 21 0.41700 0.41700 "T3P " " H2 " 1 0 FFFFFF "" "" 1 "" -1.3102688 -13.492891 -10.415081 <> <> 888 273 5 0 <> <> <> <> <>
    889 16 -4.7317648 -16.725571 -10.552414 92 " " 70 -0.83400 -0.83400 "T3P " " O  " 8 0 FF2F2F "" "" 1 "" -2.0335238 -0.037160721 -0.32731286 <> <> 889 274 5 2 <> <> <> <> <>
    890 42 -4.8843341 -17.286724 -11.312719 92 " " 21 0.41700 0.41700 "T3P " " H1 " 1 0 FFFFFF "" "" 1 "" -33.523888 9.4799213 -1.0323684 <> <> 890 275 5 0 <> <> <> <> <>
    891 42 -4.4860196 -15.878654 -10.924664 92 " " 21 0.41700 0.41700 "T3P " " H2 " 1 0 FFFFFF "" "" 1 "" 0.080844603 -0.38629553 0.27418777 <> <> 891 276 5 0 <> <> <> <> <>
    892 16 -15.577977 12.147971 12.164118 93 " " 70 -0.83400 -0.83400 "T3P " " O  " 8 0 FF2F2F "" "" 1 "" 1.4402664 -5.8093176 1.8263594 <> <> 892 277 5 2 <> <> <> <> <>
    893 42 -16.485365 11.856711 12.253819 93 " " 21 0.41700 0.41700 "T3P " " H1 " 1 0 FFFFFF "" "" 1 "" -1.205586 -4.4826989 -20.630713 <> <> 893 278 5 0 <> <> <> <> <>
    894 42 -15.643877 13.08446 11.977365 93 " " 21 0.41700 0.41700 "T3P " " H2 " 1 0 FFFFFF "" "" 1 "" 6.5569124 -10.892138 -25.467663 <> <> 894 279 5 0 <> <> <> <> <>
    895 16 9.627038 -15.827084 -10.998048 94 " " 70 -0.83400 -0.83400 "T3P " " O  " 8 0 FF2F2F "" "" 1 "" 3.1140006 -5.0390182 3.2741871 <> <> 895 280 5 2 <> <> <> <> <>
    896 42 9.1293459 -15.969804 -11.803135 94 " " 21 0.41700 0.41700 "T3P " " H1 " 1 0 FFFFFF "" "" 1 "" -4.5384841 -8.2909927 8.5813007 <> <> 896 281 5 0 <> <> <> <> <>
    897 42 9.3785791 -14.947057 -10.715125 94 " " 21 0.41700 0.41700 "T3P " " H2 " 1 0 FFFFFF "" "" 1 "" -11.827687 -12.890587 14.574743 <> <> 897 282 5 0 <> <> <> <> <>
    898 16 11.237 12.649823 7.7104998 95 " " 70 -0.83400 -0.83400 "T3P " " O  " 8 0 FF2F2F "" "" 1 "" 4.2645826 5.7024608 6.9020395 <> <> 898 283 5 2 <> <> <> <> <>
    899 42 11.045869 13.133369 6.9068332 95 " " 21 0.41700 0.41700 "T3P " " H1 " 1 0 FFFFFF "" "" 1 "" 1.3027949 -1.056109 3.5399678 <> <> 899 284 5 0 <> <> <> <> <>
    900 42 12.048261 13.038713 8.0373821 95 " " 21 0.41700 0.41700 "T3P " " H2 " 1 0 FFFFFF "" "" 1 "" 9.7096567 3.1396527 -3.5625846 <> <> 900 285 5 0 <> <> <> <> <>
    901 16 -14.425262 -0.99820876 20.237154 96 " " 70 -0.83400 -0.83400 "T3P " " O  " 8 0 FF2F2F "" "" 1 "" 3.8517401 -4.8679004 3.1223345 <> <> 901 286 5 2 <> <> <> <> <>
    902 42 -15.286285 -0.9044314 19.829624 96 " " 21 0.41700 0.41700 "T3P " " H1 " 1 0 FFFFFF "" "" 1 "" 5.1562738 -1.3954608 1.1651881 <> <> 902 287 5 0 <> <> <> <> <>
    903 42 -14.196216 -1.9181836 20.105213 96 " " 21 0.41700 0.41700 "T3P " " H2 " 1 0 FFFFFF "" "" 1 "" -3.4707491 -7.8820801 11.427567 <> <> 903 288 5 0 <> <> <> <> <>
    904 16 -9.0476656 -6.9474559 2.6736364 97 " " 70 -0.83400 -0.83400 "T3P " " O  " 8 0 FF2F2F "" "" 1 "" 6.0609212 3.8460314 4.8067784 <> <> 904 289 5 2 <> <> <> <> <>
    905 42 -8.7447166 -6.098525 2.351505 97 " " 21 0.41700 0.41700 "T3P " " H1 " 1 0 FFFFFF "" "" 1 "" 29.330471 -8.4035397 -5.5914178 <> <> 905 290 5 0 <> <> <> <> <>
    906 42 -9.9903879 -6.9445586 2.5078084 97 " " 21 0.41700 0.41700 "T3P " " H2 " 1 0 FFFFFF "" "" 1 "" 7.258966 24.824226 -1.6374085 <> <> 906 291 5 0 <> <> <> <> <>
    907 16 16.478531 -4.561718 -7.0199771 98 " " 70 -0.83400 -0.83400 "T3P " " O  " 8 0 FF2F2F "" "" 1 "" -3.764087 -5.1005125 4.0602279 <> <> 907 292 5 2 <> <> <> <> <>
    908 42 16.478788 -3.6066391 -7.0837159 98 " " 21 0.41700 0.41700 "T3P " " H1 " 1 0 FFFFFF "" "" 1 "" 17.330641 -5.3159113 0.91767174 <> <> 908 293 5 0 <> <> <> <> <>
    909 42 16.415911 -4.7395916 -6.0815353 98 " " 21 0.41700 0.41700 "T3P " " H2 " 1 0 FFFFFF "" "" 1 "" -19.260458 -0.67860615 3.8643231 <> <> 909 294 5 0 <> <> <> <> <>
    910 16 9.5967112 -6.5451274 0.80995846 99 " " 70 -0.83400 -0.83400 "T3P " " O  " 8 0 FF2F2F "" "" 1 "" 4.9945359 3.9513831 1.6267748 <> <> 910 295 5 2 <> <> <> <> <>
    911 42 8.7037649 -6.233037 0.66339809 99 " " 21 0.41700 0.41700 "T3P " " H1 " 1 0 FFFFFF "" "" 1 "" 1.2076864 -1.097435 13.94777 <> <> 911 296 5 0 <> <> <> <> <>
    912 42 9.560359 -7.4800615 0.60795343 99 " " 21 0.41700 0.41700 "T3P " " H2 " 1 0 FFFFFF "" "" 1 "" 8.9272957 5.0003972 -3.936033 <> <> 912 297 5 0 <> <> <> <> <>
    913 16 -16.825867 -2.0673938 -20.940662 100 " " 70 -0.83400 -0.83400 "T3P " " O  " 8 0 FF2F2F "" "" 1 "" 6.5147929 -2.61621 2.9064946 <> <> 913 298 5 2 <> <> <> <> <>
    914 42 -16.150938 -2.2258995 -21.600645 100 " " 21 0.41700 0.41700 "T3P " " H1 " 1 0 FFFFFF "" "" 1 "" -11.664093 -12.01043 -13.427922 <> <> 914 299 5 0 <> <> <> <> <>
    915 42 -17.182789 -1.207782 -21.164051 100 " " 21 0.41700 0.41700 "T3P " " H2 " 1 0 FFFFFF "" "" 1 "" -9.0925999 -11.855776 -7.7110119 <> <> 915 300 5 0 <> <> <> <> <>
    916 16 9.5679855 -0.20456119 7.2755346 101 " " 70 -0.83400 -0.83400 "T3P " " O  " 8 0 FF2F2F "" "" 1 "" -2.2896111 0.9389829 -4.551528 <> <> 916 301 5 2 <> <> <> <> <>
    917 42 10.368294 0.3172282 7.2165761 101 " " 21 0.41700 0.41700 "T3P " " H1 " 1 0 FFFFFF "" "" 1 "" -1.4334164 -0.31443909 -4.0222998 <> <> 917 302 5 0 <> <> <> <> <>
    918 42 9.738266 -0.96828073 6.7241993 101 " " 21 0.41700 0.41700 "T3P " " H2 " 1 0 FFFFFF "" "" 1 "" -0.82354027 -2.3054633 0.3955768 <> <> 918 303 5 0 <> <> <> <> <>
    919 16 -0.80778718 11.864457 8.0365133 102 " " 70 -0.83400 -0.83400 "T3P " " O  " 8 0 FF2F2F "" "" 1 "" 1.4722261 -0.89222044 -0.84342986 <> <> 919 304 5 2 <> <> <> <> <>
    920 42 -0.90291095 11.998795 8.9794531 102 " " 21 0.41700 0.41700 "T3P " " H1 " 1 0 FFFFFF "" "" 1 "" 19.747137 10.887008 -0.67797112 <> <> 920 305 5 0 <> <> <> <> <>
    921 42 -1.5187541 12.374556 7.6484981 102 " " 21 0.41700 0.41700 "T3P " " H2 " 1 0 FFFFFF "" "" 1 "" -3.8478611 -2.8206217 6.3695779 <> <> 921 306 5 0 <> <> <> <> <>
    922 16 6.3060355 10.54184 -2.2298489 103 " " 70 -0.83400 -0.83400 "T3P " " O  " 8 0 FF2F2F "" "" 1 "" 1.8507854 -1.1582512 8.3823109 <> <> 922 307 5 2 <> <> <> <> <>
    923 42 7.0513539 10.174022 -2.7046487 103 " " 21 0.41700 0.41700 "T3P " " H1 " 1 0 FFFFFF "" "" 1 "" -5.679492 5.6687455 -8.7270651 <> <> 923 308 5 0 <> <> <> <> <>
    924 42 6.4809723 11.482448 -2.2000904 103 " " 21 0.41700 0.41700 "T3P " " H2 " 1 0 FFFFFF "" "" 1 "" -20.783022 3.9954331 -21.461872 <> <> 924 309 5 0 <> <> <> <> <>
    925 16 -0.99693704 -20.000332 11.086069 104 " " 70 -0.83400 -0.83400 "T3P " " O  " 8 0 FF2F2F "" "" 1 "" -1.3620489 1.7898573 2.6180658 <> <> 925 310 5 2 <> <> <> <> <>
    926 42 -0.96637273 -20.783062 10.535954 104 " " 21 0.41700 0.41700 "T3P " " H1 " 1 0 FFFFFF "" "" 1 "" -20.859032 -4.5334525 10.531829 <> <> 926 311 5 0 <> <> <> <> <>
    927 42 -0.2379948 -19.485071 10.812676 104 " " 21 0.41700 0.41700 "T3P " " H2 " 1 0 FFFFFF "" "" 1 "" 7.6676831 -16.749146 -7.255693 <> <> 927 312 5 0 <> <> <> <> <>
    928 16 16.480181 -8.1079359 23.948273 105 " " 70 -0.83400 -0.83400 "T3P " " O  " 8 0 FF2F2F "" "" 1 "" -7.2378063 4.9901385 -2.4975882 <> <> 928 313 5 2 <> <> <> <> <>
    929 42 17.36997 -7.7726197 23.838396 105 " " 21 0.41700 0.41700 "T3P " " H1 " 1 0 FFFFFF "" "" 1 "" -2.4686179 -7.0016313 -0.47222042 <> <> 929 314 5 0 <> <> <> <> <>
    930 42 16.433802 -8.3684998 24.868158 105 " " 21 0.41700 0.41700 "T3P " " H2 " 1 0 FFFFFF "" "" 1 "" -18.800303 22.931389 2.0014291 <> <> 930 315 5 0 <> <> <> <> <>
    931 16 10.589457 11.432239 15.327629 106 " " 70 -0.83400 -0.83400 "T3P " " O  " 8 0 FF2F2F "" "" 1 "" -3.0445724 -0.034655642 -1.6594269 <> <> 931 316 5 2 <> <> <> <> <>
    932 42 10.829005 11.719215 14.446444 106 " " 21 0.41700 0.41700 "T3P " " H1 " 1 0 FFFFFF "" "" 1 "" -7.4244165 -12.920824 -7.0467672 <> <> 932 317 5 0 <> <> <> <> <>
    933 42 9.8807802 12.02091 15.587385 106 " " 21 0.41700 0.41700 "T3P " " H2 " 1 0 FFFFFF "" "" 1 "" 1.5888529 6.9314842 -4.8053446 <> <> 933 318 5 0 <> <> <> <> <>
    934 16 16.113247 -3.6270015 19.825672 107 " " 70 -0.83400 -0.83400 "T3P " " O  " 8 0 FF2F2F "" "" 1 "" 6.7262902 -5.2464933 6.2360826 <> <> 934 319 5 2 <> <> <> <> <>
    935 42 15.504209 -4.1287422 20.367489 107 " " 21 0.41700 0.41700 "T3P " " H1 " 1 0 FFFFFF "" "" 1 "" 6.0629544 -5.3973908 5.3506913 <> <> 935 320 5 0 <> <> <> <> <>
    936 42 16.862396 -3.4606833 20.397816 107 " " 21 0.41700 0.41700 "T3P " " H2 " 1 0 FFFFFF "" "" 1 "" 11.444714 -16.243561 3.2546914 <> <> 936 321 5 0 <> <> <> <> <>
    937 16 -17.446558 -10.974473 -8.3685951 108 " " 70 -0.83400 -0.83400 "T3P " " O  " 8 0 FF2F2F "" "" 1 "" -4.1512694 2.4755194 -3.1848414 <> <> 937 322 5 2 <> <> <> <> <>
    938 42 -17.647444 -11.542443 -9.1124277 108 " " 21 0.41700 0.41700 "T3P " " H1 " 1 0 FFFFFF "" "" 1 "" -4.980907 -12.631884 8.574852 <> <> 938 323 5 0 <> <> <> <> <>
    939 42 -16.640709 -10.523988 -8.6213799 108 " " 21 0.41700 0.41700 "T3P " " H2 " 1 0 FFFFFF "" "" 1 "" -11.928658 7.5229445 -18.983192 <> <> 939 324 5 0 <> <> <> <> <>
    940 16 15.414074 14.8889 -10.457606 109 " " 70 -0.83400 -0.83400 "T3P " " O  " 8 0 FF2F2F "" "" 1 "" -4.6326537 1.2024317 -4.8772192 <> <> 940 325 5 2 <> <> <> <> <>
    941 42 14.896515 15.123597 -9.6873617 109 " " 21 0.41700 0.41700 "T3P " " H1 " 1 0 FFFFFF "" "" 1 "" 0.48760775 8.2030163 -3.5697656 <> <> 941 326 5 0 <> <> <> <> <>
    942 42 15.529465 13.941122 -10.38952 109 " " 21 0.41700 0.41700 "T3P " " H2 " 1 0 FFFFFF "" "" 1 "" 6.669704 3.6263812 9.7101936 <> <> 942 327 5 0 <> <> <> <> <>
    943 16 9.5922537 -6.4617801 6.6642685 110 " " 70 -0.83400 -0.83400 "T3P " " O  " 8 0 FF2F2F "" "" 1 "" 3.0021062 -1.7106303 -0.8796581 <> <> 943 328 5 2 <> <> <> <> <>
    944 42 9.9935102 -7.2934241 6.4120932 110 " " 21 0.41700 0.41700 "T3P " " H1 " 1 0 FFFFFF "" "" 1 "" 0.35141757 -2.6706562 -1.9314289 <> <> 944 329 5 0 <> <> <> <> <>
    945 42 10.269706 -5.8072119 6.4944663 110 " " 21 0.41700 0.41700 "T3P " " H2 " 1 0 FFFFFF "" "" 1 "" 3.1296875 -2.9983335 -5.3345714 <> <> 945 330 5 0 <> <> <> <> <>
    946 16 -2.8846438 0.71100026 -4.5905104 111 " " 70 -0.83400 -0.83400 "T3P " " O  " 8 0 FF2F2F "" "" 1 "" 8.3312454 -0.53452659 -5.7414498 <> <> 946 331 5 2 <> <> <> <> <>
    947 42 -3.7910333 0.48822057 -4.3782272 111 " " 21 0.41700 0.41700 "T3P " " H1 " 1 0 FFFFFF "" "" 1 "" 12.778234 -0.36250621 13.426555 <> <> 947 332 5 0 <> <> <> <> <>
    948 42 -2.7934072 1.625596 -4.3232598 111 " " 21 0.41700 0.41700 "T3P " " H2 " 1 0 FFFFFF "" "" 1 "" 18.629478 -5.1642361 6.5867591 <> <> 948 333 5 0 <> <> <> <> <>
    949 16 -8.3780069 -15.635034 -7.7124896 112 " " 70 -0.83400 -0.83400 "T3P " " O  " 8 0 FF2F2F "" "" 1 "" -0.7708872 -8.5038319 -3.4045744 <> <> 949 334 5 2 <> <> <> <> <>
    950 42 -7.6487737 -16.21286 -7.9373741 112 " " 21 0.41700 0.41700 "T3P " " H1 " 1 0 FFFFFF "" "" 1 "" -0.17150779 -0.30491361 -22.527508 <> <> 950 335 5 0 <> <> <> <> <>
    951 42 -9.1506538 -16.074247 -8.0679398 112 " " 21 0.41700 0.41700 "T3P " " H2 " 1 0 FFFFFF "" "" 1 "" -2.9355628 -8.1826458 0.90394527 <> <> 951 336 5 0 <> <> <> <> <>
    952 16 -14.517839 -19.522589 16.669333 113 " " 70 -0.83400 -0.83400 "T3P " " O  " 8 0 FF2F2F "" "" 1 "" 5.6542306 5.4609919 -4.2694111 <> <> 952 337 5 2 <> <> <> <> <>
    953 42 -13.918818 -20.123941 16.226856 113 " " 21 0.41700 0.41700 "T3P " " H1 " 1 0 FFFFFF "" "" 1 "" -30.108337 -26.228285 -9.6171856 <> <> 953 338 5 0 <> <> <> <> <>
    954 42 -15.262355 -19.443415 16.072964 113 " " 21 0.41700 0.41700 "T3P " " H2 " 1 0 FFFFFF "" "" 1 "" -17.708094 6.0766811 24.978149 <> <> 954 339 5 0 <> <> <> <> <>
    955 16 4.5746474 -12.117106 4.817874 114 " " 70 -0.83400 -0.83400 "T3P " " O  " 8 0 FF2F2F "" "" 1 "" 4.0347834 -1.063723 3.288162 <> <> 955 340 5 2 <> <> <> <> <>
    956 42 4.2615914 -11.954323 3.9280841 114 " " 21 0.41700 0.41700 "T3P " " H1 " 1 0 FFFFFF "" "" 1 "" 17.58861 -19.037512 -4.7688546 <> <> 956 341 5 0 <> <> <> <> <>
    957 42 4.8829565 -11.264057 5.1236362 114 " " 21 0.41700 0.41700 "T3P " " H2 " 1 0 FFFFFF "" "" 1 "" 24.034197 -0.33231771 -18.918272 <> <> 957 342 5 0 <> <> <> <> <>
    958 16 8.4825258 4.9518785 -2.024226 115 " " 70 -0.83400 -0.83400 "T3P " " O  " 8 0 FF2F2F "" "" 1 "" 2.0409992 5.6619859 -3.6994905 <> <> 958 343 5 2 <> <> <> <> <>
    959 42 9.3283234 4.5520897 -2.2267601 115 " " 21 0.41700 0.41700 "T3P " " H1 " 1 0 FFFFFF "" "" 1 "" -1.9746112 7.5042353 -24.105417 <> <> 959 344 5 0 <> <> <> <> <>
    960 42 8.6281481 5.8912888 -2.1362083 115 " " 21 0.41700 0.41700 "T3P " " H2 " 1 0 FFFFFF "" "" 1 "" 0.37154323 6.833396 3.9565494 <> <> 960 345 5 0 <> <> <> <> <>
    961 16 -10.105455 -2.8353 -21.503357 116 " " 70 -0.83400 -0.83400 "T3P " " O  " 8 0 FF2F2F "" "" 1 "" 0.70395482 -3.5671091 -2.610966 <> <> 961 346 5 2 <> <> <> <> <>
    962 42 -9.6893358 -3.440567 -20.889572 116 " " 21 0.41700 0.41700 "T3P " " H1 " 1 0 FFFFFF "" "" 1 "" -7.9305382 4.749022 11.443542 <> <> 962 347 5 0 <> <> <> <> <>
    963 42 -10.004796 -3.2536402 -22.358397 116 " " 21 0.41700 0.41700 "T3P " " H2 " 1 0 FFFFFF "" "" 1 "" 3.6049366 -20.074423 5.8070359 <> <> 963 348 5 0 <> <> <> <> <>
    964 16 13.849721 -0.015186123 -20.982286 117 " " 70 -0.83400 -0.83400 "T3P " " O  " 8 0 FF2F2F "" "" 1 "" -1.0783256 0.67035168 10.465178 <> <> 964 349 5 2 <> <> <> <> <>
    965 42 13.976178 -0.67704034 -21.662134 117 " " 21 0.41700 0.41700 "T3P " " H1 " 1 0 FFFFFF "" "" 1 "" 0.91513157 21.324852 -9.2718744 <> <> 965 350 5 0 <> <> <> <> <>
    966 42 12.925245 0.22381786 -21.049032 117 " " 21 0.41700 0.41700 "T3P " " H2 " 1 0 FFFFFF "" "" 1 "" 0.52727288 7.0435433 11.047524 <> <> 966 351 5 0 <> <> <> <> <>
    967 16 -11.692058 13.35924 13.149221 118 " " 70 -0.83400 -0.83400 "T3P " " O  " 8 0 FF2F2F "" "" 1 "" -0.38345554 2.5885527 -4.5105233 <> <> 967 352 5 2 <> <> <> <> <>
    968 42 -12.300468 12.769535 13.594557 118 " " 21 0.41700 0.41700 "T3P " " H1 " 1 0 FFFFFF "" "" 1 "" 6.3128157 15.796889 22.128071 <> <> 968 353 5 0 <> <> <> <> <>
    969 42 -12.227232 14.112684 12.89994 118 " " 21 0.41700 0.41700 "T3P " " H2 " 1 0 FFFFFF "" "" 1 "" 0.025889812 3.795593 -1.7410655 <> <> 969 354 5 0 <> <> <> <> <>
    970 16 10.95266 -12.169985 -5.2224474 119 " " 70 -0.83400 -0.83400 "T3P " " O  " 8 0 FF2F2F "" "" 1 "" -0.85665691 -7.7779803 2.1571436 <> <> 970 355 5 2 <> <> <> <> <>
    971 42 11.093958 -11.570387 -4.4898186 119 " " 21 0.41700 0.41700 "T3P " " H1 " 1 0 FFFFFF "" "" 1 "" 3.3812582 6.7192369 -10.525039 <> <> 971 356 5 0 <> <> <> <> <>
    972 42 11.831189 -12.459903 -5.4681582 119 " " 21 0.41700 0.41700 "T3P " " H2 " 1 0 FFFFFF "" "" 1 "" -0.83379853 2.4144936 -9.7873745 <> <> 972 357 5 0 <> <> <> <> <>
    973 16 14.373039 1.0943521 -16.047571 120 " " 70 -0.83400 -0.83400 "T3P " " O  " 8 0 FF2F2F "" "" 1 "" -3.2387776 -3.1312315 -5.2983155 <> <> 973 358 5 2 <> <> <> <> <>
    974 42 15.163016 1.3571855 -15.575255 120 " " 21 0.41700 0.41700 "T3P " " H1 " 1 0 FFFFFF "" "" 1 "" 0.1596864 -7.1322036 -8.7559834 <> <> 974 359 5 0 <> <> <> <> <>
    975 42 14.137896 1.8624754 -16.568077 120 " " 21 0.41700 0.41700 "T3P " " H2 " 1 0 FFFFFF "" "" 1 "" -15.950372 6.6643796 14.899831 <> <> 975 360 5 0 <> <> <> <> <>
    976 16 14.700556 -8.0044146 7.2413535 121 " " 70 -0.83400 -0.83400 "T3P " " O  " 8 0 FF2F2F "" "" 1 "" 5.2237511 -5.4016328 -0.76328886 <> <> 976 361 5 2 <> <> <> <> <>
    977 42 14.679291 -8.8642921 6.8213544 121 " " 21 0.41700 0.41700 "T3P " " H1 " 1 0 FFFFFF "" "" 1 "" -5.0592113 -4.9393368 -1.1891729 <> <> 977 362 5 0 <> <> <> <> <>
    978 42 13.81641 -7.6573987 7.122602 121 " " 21 0.41700 0.41700 "T3P " " H2 " 1 0 FFFFFF "" "" 1 "" 12.99356 10.616923 -11.802774 <> <> 978 363 5 0 <> <> <> <> <>
    979 16 18.114439 -11.35598 -1.2232515 122 " " 70 -0.83400 -0.83400 "T3P " " O  " 8 0 FF2F2F "" "" 1 "" -5.351584 -2.6825976 11.305765 <> <> 979 364 5 2 <> <> <> <> <>
    980 42 18.752302 -12.06574 -1.1484241 122 " " 21 0.41700 0.41700 "T3P " " H1 " 1 0 FFFFFF "" "" 1 "" 9.280179 8.5264435 -7.1005011 <> <> 980 365 5 0 <> <> <> <> <>
    981 42 17.290001 -11.795258 -1.4320031 122 " " 21 0.41700 0.41700 "T3P " " H2 " 1 0 FFFFFF "" "" 1 "" 2.2272077 -14.847758 6.973299 <> <> 981 366 5 0 <> <> <> <> <>
    982 16 5.496737 1.9460932 0.14527775 123 " " 70 -0.83400 -0.83400 "T3P " " O  " 8 0 FF2F2F "" "" 1 "" -7.1667194 -2.6796803 -1.5904235 <> <> 982 367 5 2 <> <> <> <> <>
    983 42 5.4678502 1.6213033 -0.75467479 123 " " 21 0.41700 0.41700 "T3P " " H1 " 1 0 FFFFFF "" "" 1 "" -0.30818647 5.4249415 -4.7355399 <> <> 983 368 5 0 <> <> <> <> <>
    984 42 6.3158669 2.438674 0.19646633 123 " " 21 0.41700 0.41700 "T3P " " H2 " 1 0 FFFFFF "" "" 1 "" -21.310589 20.574535 0.97096568 <> <> 984 369 5 0 <> <> <> <> <>
    985 16 11.593132 16.274237 -5.3233409 124 " " 70 -0.83400 -0.83400 "T3P " " O  " 8 0 FF2F2F "" "" 1 "" 0.2624701 1.8390294 2.2543001 <> <> 985 370 5 2 <> <> <> <> <>
    986 42 11.879359 15.383031 -5.1231937 124 " " 21 0.41700 0.41700 "T3P " " H1 " 1 0 FFFFFF "" "" 1 "" 5.9751244 5.3410196 9.6781979 <> <> 986 371 5 0 <> <> <> <> <>
    987 42 12.373695 16.812323 -5.1913605 124 " " 21 0.41700 0.41700 "T3P " " H2 " 1 0 FFFFFF "" "" 1 "" -0.065457262 6.3009939 -13.997937 <> <> 987 372 5 0 <> <> <> <> <>
    988 16 1.7930155 -4.878087 6.84057 125 " " 70 -0.83400 -0.83400 "T3P " " O  " 8 0 FF2F2F "" "" 1 "" -1.8843547 3.4378021 -0.8000403 <> <> 988 373 5 2 <> <> <> <> <>
    989 42 1.6433207 -4.9583344 5.8985624 125 " " 21 0.41700 0.41700 "T3P " " H1 " 1 0 FFFFFF "" "" 1 "" 12.020835 2.6503839 -2.9426458 <> <> 989 374 5 0 <> <> <> <> <>
    990 42 1.6046354 -5.7496495 7.1886063 125 " " 21 0.41700 0.41700 "T3P " " H2 " 1 0 FFFFFF "" "" 1 "" -10.044026 4.545958 -2.4415557 <> <> 990 375 5 0 <> <> <> <> <>
    991 16 6.4945912 -3.4625084 22.879663 126 " " 70 -0.83400 -0.83400 "T3P " " O  " 8 0 FF2F2F "" "" 1 "" -3.3626804 3.3248119 3.4787664 <> <> 991 376 5 2 <> <> <> <> <>
    992 42 5.7505369 -3.7138834 23.426857 126 " " 21 0.41700 0.41700 "T3P " " H1 " 1 0 FFFFFF "" "" 1 "" 4.8854074 -0.91112602 12.748193 <> <> 992 377 5 0 <> <> <> <> <>
    993 42 7.2291894 -3.9691167 23.225996 126 " " 21 0.41700 0.41700 "T3P " " H2 " 1 0 FFFFFF "" "" 1 "" 2.8130991 3.958015 -8.6942387 <> <> 993 378 5 0 <> <> <> <> <>
    994 16 -17.568701 15.872246 9.3756981 127 " " 70 -0.83400 -0.83400 "T3P " " O  " 8 0 FF2F2F "" "" 1 "" 5.3280191 6.3662114 -0.70072347 <> <> 994 379 5 2 <> <> <> <> <>
    995 42 -18.367701 16.337738 9.6229677 127 " " 21 0.41700 0.41700 "T3P " " H1 " 1 0 FFFFFF "" "" 1 "" 15.354808 19.730381 6.5403528 <> <> 995 380 5 0 <> <> <> <> <>
    996 42 -17.221645 16.368313 8.6342812 127 " " 21 0.41700 0.41700 "T3P " " H2 " 1 0 FFFFFF "" "" 1 "" 13.574175 7.7823801 4.1068082 <> <> 996 381 5 0 <> <> <> <> <>
    997 16 -11.654546 -3.4147918 -13.728446 128 " " 70 -0.83400 -0.83400 "T3P " " O  " 8 0 FF2F2F "" "" 1 "" 10.882197 -1.0405648 -2.174947 <> <> 997 382 5 2 <> <> <> <> <>
    998 42 -12.143076 -3.4807849 -12.907946 128 " " 21 0.41700 0.41700 "T3P " " H1 " 1 0 FFFFFF "" "" 1 "" -6.0549922 -1.9999635 -12.336544 <> <> 998 383 5 0 <> <> <> <> <>
    999 42 -12.172324 -3.9176672 -14.357145 128 " " 21 0.41700 0.41700 "T3P " " H2 " 1 0 FFFFFF "" "" 1 "" 13.094579 17.047855 -18.46525 <> <> 999 384 5 0 <> <> <> <> <>
    1000 16 0.49880353 11.730061 14.159552 129 " " 70 -0.83400 -0.83400 "T3P " " O  " 8 0 FF2F2F "" "" 1 "" -3.0236979 -2.8476284 2.5881433 <> <> 1000 385 5 2 <> <> <> <> <>
    1001 42 1.2846179 12.274299 14.209808 129 " " 21 0.41700 0.41700 "T3P " " H1 " 1 0 FFFFFF "" "" 1 "" 0.18259645 -5.7997575 -15.575995 <> <> 1001 386 5 0 <> <> <> <> <>
    1002 42 0.73379511 10.925916 14.622543 129 " " 21 0.41700 0.41700 "T3P " " H2 " 1 0 FFFFFF "" "" 1 "" 5.1544662 -4.3289232 -4.1354337 <> <> 1002 387 5 0 <> <> <> <> <>
    1003 16 11.374592 2.4786844 -15.361747 130 " " 70 -0.83400 -0.83400 "T3P " " O  " 8 0 FF2F2F "" "" 1 "" 7.643106 5.5096006 2.9927721 <> <> 1003 388 5 2 <> <> <> <> <>
    1004 42 11.958906 2.9630227 -15.945032 130 " " 21 0.41700 0.41700 "T3P " " H1 " 1 0 FFFFFF "" "" 1 "" 9.5975981 10.522157 9.1129694 <> <> 1004 389 5 0 <> <> <> <> <>
    1005 42 11.887465 1.7195085 -15.084529 130 " " 21 0.41700 0.41700 "T3P " " H2 " 1 0 FFFFFF "" "" 1 "" 12.292092 11.46357 10.697133 <> <> 1005 390 5 0 <> <> <> <> <>
    1006 16 -9.0074644 -5.8229098 -12.834417 131 " " 70 -0.83400 -0.83400 "T3P " " O  " 8 0 FF2F2F "" "" 1 "" 2.2448614 4.544816 -1.451924 <> <> 1006 391 5 2 <> <> <> <> <>
    1007 42 -9.1411219 -4.875185 -12.820936 131 " " 21 0.41700 0.41700 "T3P " " H1 " 1 0 FFFFFF "" "" 1 "" -9.7317848 2.6892188 10.255492 <> <> 1007 392 5 0 <> <> <> <> <>
    1008 42 -9.2063656 -6.080543 -13.734583 131 " " 21 0.41700 0.41700 "T3P " " H2 " 1 0 FFFFFF "" "" 1 "" 13.394461 14.293863 -6.7058034 <> <> 1008 393 5 0 <> <> <> <> <>
    1009 16 -1.5231353 -14.206514 16.984114 132 " " 70 -0.83400 -0.83400 "T3P " " O  " 8 0 FF2F2F "" "" 1 "" 2.8975236 -4.7635212 -1.5516316 <> <> 1009 394 5 2 <> <> <> <> <>
    1010 42 -1.8126646 -14.710462 17.744667 132 " " 21 0.41700 0.41700 "T3P " " H1 " 1 0 FFFFFF "" "" 1 "" 7.3353167 12.327947 11.462641 <> <> 1010 395 5 0 <> <> <> <> <>
    1011 42 -1.8338201 -13.317061 17.153156 132 " " 21 0.41700 0.41700 "T3P " " H2 " 1 0 FFFFFF "" "" 1 "" 22.621346 3.6442597 -9.5400543 <> <> 1011 396 5 0 <> <> <> <> <>
    1012 16 16.4144 -19.114389 -17.686514 133 " " 70 -0.83400 -0.83400 "T3P " " O  " 8 0 FF2F2F "" "" 1 "" -3.5548482 7.6672797 -1.8934764 <> <> 1012 397 5 2 <> <> <> <> <>
    1013 42 17.350929 -19.025663 -17.863344 133 " " 21 0.41700 0.41700 "T3P " " H1 " 1 0 FFFFFF "" "" 1 "" -4.4826012 -30.212532 -25.813608 <> <> 1013 398 5 0 <> <> <> <> <>
    1014 42 15.98859 -18.792168 -18.480925 133 " " 21 0.41700 0.41700 "T3P " " H2 " 1 0 FFFFFF "" "" 1 "" -10.255101 -8.9047279 -5.0238938 <> <> 1014 399 5 0 <> <> <> <> <>
    1015 16 12.001226 -7.8257303 -24.066582 134 " " 70 -0.83400 -0.83400 "T3P " " O  " 8 0 FF2F2F "" "" 1 "" -1.2198133 2.6129694 -1.6068941 <> <> 1015 400 5 2 <> <> <> <> <>
    1016 42 11.929934 -7.3972836 -24.919565 134 " " 21 0.41700 0.41700 "T3P " " H1 " 1 0 FFFFFF "" "" 1 "" 10.98661 -7.3433766 -7.6281648 <> <> 1016 401 5 0 <> <> <> <> <>
    1017 42 12.602458 -8.5557699 -24.214222 134 " " 21 0.41700 0.41700 "T3P " " H2 " 1 0 FFFFFF "" "" 1 "" 3.922502 3.2011044 16.425962 <> <> 1017 402 5 0 <> <> <> <> <>
    1018 16 -5.1861806 15.834317 -17.366919 135 " " 70 -0.83400 -0.83400 "T3P " " O  " 8 0 FF2F2F "" "" 1 "" 4.4752002 3.0346475 -2.4227774 <> <> 1018 403 5 2 <> <> <> <> <>
    1019 42 -5.7859101 16.363451 -17.892826 135 " " 21 0.41700 0.41700 "T3P " " H1 " 1 0 FFFFFF "" "" 1 "" 6.0455642 7.434968 0.21376193 <> <> 1019 404 5 0 <> <> <> <> <>
    1020 42 -5.4185252 16.037395 -16.460829 135 " " 21 0.41700 0.41700 "T3P " " H2 " 1 0 FFFFFF "" "" 1 "" -9.6486931 -17.510696 -1.4397178 <> <> 1020 405 5 0 <> <> <> <> <>
    1021 16 -8.9021292 13.3939 10.499903 136 " " 70 -0.83400 -0.83400 "T3P " " O  " 8 0 FF2F2F "" "" 1 "" -4.4365005 1.5514315 2.9600706 <> <> 1021 406 5 2 <> <> <> <> <>
    1022 42 -8.5572538 14.120815 11.018443 136 " " 21 0.41700 0.41700 "T3P " " H1 " 1 0 FFFFFF "" "" 1 "" 7.6569366 6.4356699 -11.930221 <> <> 1022 407 5 0 <> <> <> <> <>
    1023 42 -8.1332455 13.020341 10.069194 136 " " 21 0.41700 0.41700 "T3P " " H2 " 1 0 FFFFFF "" "" 1 "" -13.858719 -5.3604126 -7.8652272 <> <> 1023 408 5 0 <> <> <> <> <>
    1024 16 15.293918 -13.584342 22.47299 137 " " 70 -0.83400 -0.83400 "T3P " " O  " 8 0 FF2F2F "" "" 1 "" -6.0132785 3.745939 1.2271439 <> <> 1024 409 5 2 <> <> <> <> <>
    1025 42 15.475222 -12.923633 21.804548 137 " " 21 0.41700 0.41700 "T3P " " H1 " 1 0 FFFFFF "" "" 1 "" 5.2549481 -21.880848 -21.046854 <> <> 1025 410 5 0 <> <> <> <> <>
    1026 42 16.121349 -13.682422 22.944132 137 " " 21 0.41700 0.41700 "T3P " " H2 " 1 0 FFFFFF "" "" 1 "" -6.7140589 2.9919829 2.3008716 <> <> 1026 411 5 0 <> <> <> <> <>
    1027 16 0.71949184 -5.7668881 3.6382189 138 " " 70 -0.83400 -0.83400 "T3P " " O  " 8 0 FF2F2F "" "" 1 "" 4.9543381 -6.4475555 3.4387007 <> <> 1027 412 5 2 <> <> <> <> <>
    1028 42 0.082640514 -6.4812975 3.6216488 138 " " 21 0.41700 0.41700 "T3P " " H1 " 1 0 FFFFFF "" "" 1 "" -6.435328 3.5040152 12.129133 <> <> 1028 413 5 0 <> <> <> <> <>
    1029 42 0.18806645 -4.9729896 3.6977241 138 " " 21 0.41700 0.41700 "T3P " " H2 " 1 0 FFFFFF "" "" 1 "" 18.196777 1.8172206 11.438022 <> <> 1029 414 5 0 <> <> <> <> <>
    1030 16 -3.1065915 -6.5258803 -12.689773 139 " " 70 -0.83400 -0.83400 "T3P " " O  " 8 0 FF2F2F "" "" 1 "" 2.436583 -4.1446495 -5.8782072 <> <> 1030 415 5 2 <> <> <> <> <>
    1031 42 -2.7582574 -7.3293395 -12.303316 139 " " 21 0.41700 0.41700 "T3P " " H1 " 1 0 FFFFFF "" "" 1 "" 5.1766925 4.9137888 10.484935 <> <> 1031 416 5 0 <> <> <> <> <>
    1032 42 -2.7221997 -5.8219976 -12.167264 139 " " 21 0.41700 0.41700 "T3P " " H2 " 1 0 FFFFFF "" "" 1 "" -8.6170092 7.3892455 -13.283916 <> <> 1032 417 5 0 <> <> <> <> <>
    1033 16 16.219847 9.6585388 -3.6488535 140 " " 70 -0.83400 -0.83400 "T3P " " O  " 8 0 FF2F2F "" "" 1 "" -2.9360077 -1.5415837 0.17125937 <> <> 1033 418 5 2 <> <> <> <> <>
    1034 42 15.421995 9.6913729 -4.1766653 140 " " 21 0.41700 0.41700 "T3P " " H1 " 1 0 FFFFFF "" "" 1 "" -9.6534805 -4.4833341 10.142554 <> <> 1034 419 5 0 <> <> <> <> <>
    1035 42 15.934836 9.3090601 -2.8045411 140 " " 21 0.41700 0.41700 "T3P " " H2 " 1 0 FFFFFF "" "" 1 "" 8.2461987 0.86867648 4.9436841 <> <> 1035 420 5 0 <> <> <> <> <>
    1036 16 -7.9252114 16.758015 9.7409887 141 " " 70 -0.83400 -0.83400 "T3P " " O  " 8 0 FF2F2F "" "" 1 "" -3.0216727 0.15068634 1.1471322 <> <> 1036 421 5 2 <> <> <> <> <>
    1037 42 -7.3703165 17.217274 9.1105928 141 " " 21 0.41700 0.41700 "T3P " " H1 " 1 0 FFFFFF "" "" 1 "" -3.1991503 24.281761 18.570957 <> <> 1037 422 5 0 <> <> <> <> <>
    1038 42 -7.4403739 15.959756 9.9506092 141 " " 21 0.41700 0.41700 "T3P " " H2 " 1 0 FFFFFF "" "" 1 "" 12.048093 7.6909351 -4.9941936 <> <> 1038 423 5 0 <> <> <> <> <>
    1039 16 -19.681904 -1.6064118 4.0638089 142 " " 70 -0.83400 -0.83400 "T3P " " O  " 8 0 FF2F2F "" "" 1 "" -3.3150809 5.2181158 5.9599299 <> <> 1039 424 5 2 <> <> <> <> <>
    1040 42 -18.940426 -1.6338482 3.4590876 142 " " 21 0.41700 0.41700 "T3P " " H1 " 1 0 FFFFFF "" "" 1 "" 4.2683506 -4.8984013 15.717315 <> <> 1040 425 5 0 <> <> <> <> <>
    1041 42 -20.312143 -1.0206813 3.6443443 142 " " 21 0.41700 0.41700 "T3P " " H2 " 1 0 FFFFFF "" "" 1 "" 8.8145533 11.201593 -3.9092641 <> <> 1041 426 5 0 <> <> <> <> <>
    1042 16 -7.1022944 -13.304415 13.074079 143 " " 70 -0.83400 -0.83400 "T3P " " O  " 8 0 FF2F2F "" "" 1 "" 6.4427118 -1.2474707 -2.4354997 <> <> 1042 427 5 2 <> <> <> <> <>
    1043 42 -6.4460411 -13.672856 13.66553 143 " " 21 0.41700 0.41700 "T3P " " H1 " 1 0 FFFFFF "" "" 1 "" 4.1354337 4.6517644 3.7994521 <> <> 1043 428 5 0 <> <> <> <> <>
    1044 42 -7.9412589 -13.532207 13.474677 143 " " 21 0.41700 0.41700 "T3P " " H2 " 1 0 FFFFFF "" "" 1 "" 5.3810754 32.30648 14.420821 <> <> 1044 429 5 0 <> <> <> <> <>
    1045 16 -7.3035474 2.5038319 6.024889 144 " " 70 -0.83400 -0.83400 "T3P " " O  " 8 0 FF2F2F "" "" 1 "" -1.8929317 10.082222 -1.910858 <> <> 1045 430 5 2 <> <> <> <> <>
    1046 42 -6.4208841 2.5839925 5.6633477 144 " " 21 0.41700 0.41700 "T3P " " H1 " 1 0 FFFFFF "" "" 1 "" -10.9531 24.233549 -20.89259 <> <> 1046 431 5 0 <> <> <> <> <>
    1047 42 -7.7524557 1.9022297 5.4309287 144 " " 21 0.41700 0.41700 "T3P " " H2 " 1 0 FFFFFF "" "" 1 "" -1.5438633 -6.1191792 14.235196 <> <> 1047 432 5 0 <> <> <> <> <>
    1048 16 -1.8690081 12.893004 -2.3021858 145 " " 70 -0.83400 -0.83400 "T3P " " O  " 8 0 FF2F2F "" "" 1 "" 3.4502566 0.99525487 -6.2851224 <> <> 1048 433 5 2 <> <> <> <> <>
    1049 42 -2.4559596 13.396092 -2.8666518 145 " " 21 0.41700 0.41700 "T3P " " H1 " 1 0 FFFFFF "" "" 1 "" 12.887558 0.28967279 -16.727261 <> <> 1049 434 5 0 <> <> <> <> <>
    1050 42 -2.4525857 12.42956 -1.7014447 145 " " 21 0.41700 0.41700 "T3P " " H2 " 1 0 FFFFFF "" "" 1 "" -6.799593 -1.7131728 -18.331551 <> <> 1050 435 5 0 <> <> <> <> <>
    1051 16 2.8781481 -4.0072389 -21.551331 146 " " 70 -0.83400 -0.83400 "T3P " " O  " 8 0 FF2F2F "" "" 1 "" 7.0966358 -6.9379511 -2.1710415 <> <> 1051 436 5 2 <> <> <> <> <>
    1052 42 2.5107586 -4.531549 -20.839746 146 " " 21 0.41700 0.41700 "T3P " " H1 " 1 0 FFFFFF "" "" 1 "" -21.141474 8.1019478 -5.6685987 <> <> 1052 437 5 0 <> <> <> <> <>
    1053 42 3.4269321 -3.3575189 -21.112093 146 " " 21 0.41700 0.41700 "T3P " " H2 " 1 0 FFFFFF "" "" 1 "" 5.5770073 -10.331891 4.7478495 <> <> 1053 438 5 0 <> <> <> <> <>
    1054 16 2.6997802 16.313686 10.905328 147 " " 70 -0.83400 -0.83400 "T3P " " O  " 8 0 FF2F2F "" "" 1 "" -6.7846212 -8.536293 -1.1159972 <> <> 1054 439 5 2 <> <> <> <> <>
    1055 42 2.084089 16.453081 11.624861 147 " " 21 0.41700 0.41700 "T3P " " H1 " 1 0 FFFFFF "" "" 1 "" -1.4371777 31.983639 -4.3901305 <> <> 1055 440 5 0 <> <> <> <> <>
    1056 42 2.1459875 16.221483 10.130056 147 " " 21 0.41700 0.41700 "T3P " " H2 " 1 0 FFFFFF "" "" 1 "" -10.447321 -8.1381941 1.4530535 <> <> 1056 441 5 0 <> <> <> <> <>
    1057 16 4.9662523 -5.9553165 -17.870481 148 " " 70 -0.83400 -0.83400 "T3P " " O  " 8 0 FF2F2F "" "" 1 "" -3.1157856 0.75585979 -1.4066294 <> <> 1057 442 5 2 <> <> <> <> <>
    1058 42 5.007062 -6.6891227 -18.483744 148 " " 21 0.41700 0.41700 "T3P " " H1 " 1 0 FFFFFF "" "" 1 "" -13.979766 6.1289978 -8.5588303 <> <> 1058 443 5 0 <> <> <> <> <>
    1059 42 5.3713627 -5.2266774 -18.340801 148 " " 21 0.41700 0.41700 "T3P " " H2 " 1 0 FFFFFF "" "" 1 "" -10.974691 4.7397408 -2.0039203 <> <> 1059 444 5 0 <> <> <> <> <>
    1060 16 -18.915611 -18.404741 4.8851495 149 " " 70 -0.83400 -0.83400 "T3P " " O  " 8 0 FF2F2F "" "" 1 "" -0.23559126 -3.4133205 1.9433256 <> <> 1060 445 5 2 <> <> <> <> <>
    1061 42 -19.102219 -18.624908 5.7978015 149 " " 21 0.41700 0.41700 "T3P " " H1 " 1 0 FFFFFF "" "" 1 "" -6.2181468 1.273046 1.8506331 <> <> 1061 446 5 0 <> <> <> <> <>
    1062 42 -19.759186 -18.127268 4.527905 149 " " 21 0.41700 0.41700 "T3P " " H2 " 1 0 FFFFFF "" "" 1 "" 5.4483399 10.766694 -0.46455115 <> <> 1062 447 5 0 <> <> <> <> <>
    1063 16 -8.1835966 -20.068609 -12.074267 150 " " 70 -0.83400 -0.83400 "T3P " " O  " 8 0 FF2F2F "" "" 1 "" 1.0706381 -8.7845268 8.0694284 <> <> 1063 448 5 2 <> <> <> <> <>
    1064 42 -7.395031 -20.351032 -12.537553 150 " " 21 0.41700 0.41700 "T3P " " H1 " 1 0 FFFFFF "" "" 1 "" 6.2895637 -14.054651 20.165428 <> <> 1064 449 5 0 <> <> <> <> <>
    1065 42 -8.1196461 -19.113815 -12.051636 150 " " 21 0.41700 0.41700 "T3P " " H2 " 1 0 FFFFFF "" "" 1 "" 1.3913088 -8.5897512 -1.0534711 <> <> 1065 450 5 0 <> <> <> <> <>
    1066 16 0.35409352 -12.139584 -22.005718 151 " " 70 -0.83400 -0.83400 "T3P " " O  " 8 0 FF2F2F "" "" 1 "" 8.2126179 2.2398205 7.9675632 <> <> 1066 451 5 2 <> <> <> <> <>
    1067 42 0.57460129 -12.866007 -22.588745 151 " " 21 0.41700 0.41700 "T3P " " H1 " 1 0 FFFFFF "" "" 1 "" 8.3040352 -7.501451 20.139343 <> <> 1067 452 5 0 <> <> <> <> <>
    1068 42 -0.49000299 -11.82209 -22.326544 151 " " 21 0.41700 0.41700 "T3P " " H2 " 1 0 FFFFFF "" "" 1 "" 1.3129554 -12.475715 11.557945 <> <> 1068 453 5 0 <> <> <> <> <>
    1069 16 18.409109 6.9207869 -5.2339792 152 " " 70 -0.83400 -0.83400 "T3P " " O  " 8 0 FF2F2F "" "" 1 "" -0.36325487 5.8151526 1.9091439 <> <> 1069 454 5 2 <> <> <> <> <>
    1070 42 19.278292 6.5575514 -5.4037356 152 " " 21 0.41700 0.41700 "T3P " " H1 " 1 0 FFFFFF "" "" 1 "" 4.9189177 9.8740816 20.269867 <> <> 1070 455 5 0 <> <> <> <> <>
    1071 42 17.835896 6.4720263 -5.8554835 152 " " 21 0.41700 0.41700 "T3P " " H2 " 1 0 FFFFFF "" "" 1 "" 11.98459 -9.1223488 1.3065562 <> <> 1071 456 5 0 <> <> <> <> <>
    1072 16 11.063589 -0.61523837 -5.8907113 153 " " 70 -0.83400 -0.83400 "T3P " " O  " 8 0 FF2F2F "" "" 1 "" 1.1957504 -4.7201099 3.3348014 <> <> 1072 457 5 2 <> <> <> <> <>
    1073 42 10.772834 -0.86344576 -5.0131669 153 " " 21 0.41700 0.41700 "T3P " " H1 " 1 0 FFFFFF "" "" 1 "" -9.0684195 -7.0475488 -0.72432858 <> <> 1073 458 5 0 <> <> <> <> <>
    1074 42 11.910564 -1.0489193 -5.9945207 153 " " 21 0.41700 0.41700 "T3P " " H2 " 1 0 FFFFFF "" "" 1 "" 1.1485307 -6.6584201 11.047183 <> <> 1074 459 5 0 <> <> <> <> <>
    1075 16 7.4148374 -18.312475 5.8426113 154 " " 70 -0.83400 -0.83400 "T3P " " O  " 8 0 FF2F2F "" "" 1 "" -1.744058 -2.7329671 -0.35457021 <> <> 1075 460 5 2 <> <> <> <> <>
    1076 42 7.9423518 -17.850508 6.4941845 154 " " 21 0.41700 0.41700 "T3P " " H1 " 1 0 FFFFFF "" "" 1 "" -13.467441 10.471696 -0.22548561 <> <> 1076 461 5 0 <> <> <> <> <>
    1077 42 7.0606866 -17.619429 5.2853923 154 " " 21 0.41700 0.41700 "T3P " " H2 " 1 0 FFFFFF "" "" 1 "" -5.0665388 -12.835827 -10.808606 <> <> 1077 462 5 0 <> <> <> <> <>
    1078 16 -5.7418265 9.1959629 -17.782034 155 " " 70 -0.83400 -0.83400 "T3P " " O  " 8 0 FF2F2F "" "" 1 "" 3.9982288 2.379751 0.070705384 <> <> 1078 463 5 2 <> <> <> <> <>
    1079 42 -6.2427969 9.2005548 -16.966412 155 " " 21 0.41700 0.41700 "T3P " " H1 " 1 0 FFFFFF "" "" 1 "" -1.4420625 -7.7349477 -3.2139027 <> <> 1079 464 5 0 <> <> <> <> <>
    1080 42 -5.9200993 10.049007 -18.177969 155 " " 21 0.41700 0.41700 "T3P " " H2 " 1 0 FFFFFF "" "" 1 "" 12.477766 10.167027 13.030392 <> <> 1080 465 5 0 <> <> <> <> <>
    1081 16 -15.852699 19.187645 -16.390257 156 " " 70 -0.83400 -0.83400 "T3P " " O  " 8 0 FF2F2F "" "" 1 "" 2.957747 0.72254598 -0.58600992 <> <> 1081 466 5 2 <> <> <> <> <>
    1082 42 -15.66834 18.407522 -16.913382 156 " " 21 0.41700 0.41700 "T3P " " H1 " 1 0 FFFFFF "" "" 1 "" -0.18059365 5.5669937 -8.9164515 <> <> 1082 467 5 0 <> <> <> <> <>
    1083 42 -15.005077 19.623625 -16.302576 156 " " 21 0.41700 0.41700 "T3P " " H2 " 1 0 FFFFFF "" "" 1 "" 1.8042269 4.7448697 -9.4348831 <> <> 1083 468 5 0 <> <> <> <> <>
    1084 16 -2.7058485 -10.406237 7.7791381 157 " " 70 -0.83400 -0.83400 "T3P " " O  " 8 0 FF2F2F "" "" 1 "" -2.5218234 -0.86548626 -3.3872604 <> <> 1084 469 5 2 <> <> <> <> <>
    1085 42 -3.125124 -11.132365 7.3174291 157 " " 21 0.41700 0.41700 "T3P " " H1 " 1 0 FFFFFF "" "" 1 "" -0.86564785 -5.3900638 2.2246187 <> <> 1085 470 5 0 <> <> <> <> <>
    1086 42 -1.9370507 -10.797546 8.193944 157 " " 21 0.41700 0.41700 "T3P " " H2 " 1 0 FFFFFF "" "" 1 "" -0.13438278 4.6554766 -2.6038802 <> <> 1086 471 5 0 <> <> <> <> <>
    1087 16 9.319603 -6.9159007 13.120406 158 " " 70 -0.83400 -0.83400 "T3P " " O  " 8 0 FF2F2F "" "" 1 "" 0.068200305 1.6518378 -3.6101139 <> <> 1087 472 5 2 <> <> <> <> <>
    1088 42 8.8231993 -7.7327013 13.171911 158 " " 21 0.41700 0.41700 "T3P " " H1 " 1 0 FFFFFF "" "" 1 "" -8.0199804 6.8464389 0.81621295 <> <> 1088 473 5 0 <> <> <> <> <>
    1089 42 9.5393791 -6.8267007 12.19306 158 " " 21 0.41700 0.41700 "T3P " " H2 " 1 0 FFFFFF "" "" 1 "" -17.705164 5.5772519 -7.4446888 <> <> 1089 474 5 0 <> <> <> <> <>
    1090 16 4.5490584 -5.8868175 21.219007 159 " " 70 -0.83400 -0.83400 "T3P " " O  " 8 0 FF2F2F "" "" 1 "" -6.4766994 -6.3153067 1.9043707 <> <> 1090 475 5 2 <> <> <> <> <>
    1091 42 3.709671 -6.3129802 21.045673 159 " " 21 0.41700 0.41700 "T3P " " H1 " 1 0 FFFFFF "" "" 1 "" -22.712986 31.920332 -13.476673 <> <> 1091 476 5 0 <> <> <> <> <>
    1092 42 4.316761 -5.069519 21.659794 159 " " 21 0.41700 0.41700 "T3P " " H2 " 1 0 FFFFFF "" "" 1 "" 21.957443 10.647112 -14.561994 <> <> 1092 477 5 0 <> <> <> <> <>
    1093 16 10.309503 -2.3243411 12.085793 160 " " 70 -0.83400 -0.83400 "T3P " " O  " 8 0 FF2F2F "" "" 1 "" 4.2815394 3.1264737 -1.4466799 <> <> 1093 478 5 2 <> <> <> <> <>
    1094 42 9.519146 -2.6981032 11.696088 160 " " 21 0.41700 0.41700 "T3P " " H1 " 1 0 FFFFFF "" "" 1 "" 7.2384496 16.3225 -20.099775 <> <> 1094 479 5 0 <> <> <> <> <>
    1095 42 10.005713 -1.9087484 12.892778 160 " " 21 0.41700 0.41700 "T3P " " H2 " 1 0 FFFFFF "" "" 1 "" -6.9414005 3.4136939 -5.8194923 <> <> 1095 480 5 0 <> <> <> <> <>
    1096 16 19.84864 17.837389 14.288081 161 " " 70 -0.83400 -0.83400 "T3P " " O  " 8 0 FF2F2F "" "" 1 "" 0.79306978 1.4874536 -1.7509823 <> <> 1096 481 5 2 <> <> <> <> <>
    1097 42 19.715891 16.981577 14.695744 161 " " 21 0.41700 0.41700 "T3P " " H1 " 1 0 FFFFFF "" "" 1 "" -9.8252811 -1.8081347 -12.127228 <> <> 1097 482 5 0 <> <> <> <> <>
    1098 42 19.305378 17.814819 13.500306 161 " " 21 0.41700 0.41700 "T3P " " H2 " 1 0 FFFFFF "" "" 1 "" 6.9389095 14.713376 -6.3681121 <> <> 1098 483 5 0 <> <> <> <> <>
    1099 16 -14.340488 13.06021 -16.071198 162 " " 70 -0.83400 -0.83400 "T3P " " O  " 8 0 FF2F2F "" "" 1 "" -0.77152735 0.18697612 -0.79566103 <> <> 1099 484 5 2 <> <> <> <> <>
    1100 42 -14.934653 12.316009 -16.167984 162 " " 21 0.41700 0.41700 "T3P " " H1 " 1 0 FFFFFF "" "" 1 "" 18.747789 -17.111164 12.384074 <> <> 1100 485 5 0 <> <> <> <> <>
    1101 42 -14.861275 13.726329 -15.622533 162 " " 21 0.41700 0.41700 "T3P " " H2 " 1 0 FFFFFF "" "" 1 "" -20.61977 -2.7302518 -19.503431 <> <> 1101 486 5 0 <> <> <> <> <>
    1102 16 -2.7622108 -17.848267 10.519159 163 " " 70 -0.83400 -0.83400 "T3P " " O  " 8 0 FF2F2F "" "" 1 "" -2.4986222 -3.421433 0.76497537 <> <> 1102 487 5 2 <> <> <> <> <>
    1103 42 -2.8348486 -17.779299 9.5672121 163 " " 21 0.41700 0.41700 "T3P " " H1 " 1 0 FFFFFF "" "" 1 "" 2.7233152 -12.160298 -0.26661623 <> <> 1103 488 5 0 <> <> <> <> <>
    1104 42 -2.3429496 -18.695951 10.667065 163 " " 21 0.41700 0.41700 "T3P " " H2 " 1 0 FFFFFF "" "" 1 "" -34.427101 -17.231525 12.122148 <> <> 1104 489 5 0 <> <> <> <> <>
    1105 16 -13.281663 -2.6040313 3.8579731 164 " " 70 -0.83400 -0.83400 "T3P " " O  " 8 0 FF2F2F "" "" 1 "" -11.075316 -2.1047215 -5.3387046 <> <> 1105 490 5 2 <> <> <> <> <>
    1106 42 -12.703321 -2.0107007 4.337265 164 " " 21 0.41700 0.41700 "T3P " " H1 " 1 0 FFFFFF "" "" 1 "" 0.41233191 -36.418175 23.276993 <> <> 1106 491 5 0 <> <> <> <> <>
    1107 42 -13.364103 -2.2095013 2.989769 164 " " 21 0.41700 0.41700 "T3P " " H2 " 1 0 FFFFFF "" "" 1 "" 26.457825 21.726828 1.9270325 <> <> 1107 492 5 0 <> <> <> <> <>
    1108 16 -12.250474 -1.7489827 -4.0872059 165 " " 70 -0.83400 -0.83400 "T3P " " O  " 8 0 FF2F2F "" "" 1 "" -0.62012088 0.40007094 0.14374967 <> <> 1108 493 5 2 <> <> <> <> <>
    1109 42 -12.273273 -2.6665142 -3.8154693 165 " " 21 0.41700 0.41700 "T3P " " H1 " 1 0 FFFFFF "" "" 1 "" 7.2565236 -1.6232424 -6.0272946 <> <> 1109 494 5 0 <> <> <> <> <>
    1110 42 -11.354881 -1.4661441 -3.9024036 165 " " 21 0.41700 0.41700 "T3P " " H2 " 1 0 FFFFFF "" "" 1 "" 4.9904323 -1.2310362 -24.550039 <> <> 1110 495 5 0 <> <> <> <> <>
    1111 16 19.651217 -15.726513 6.9586892 166 " " 70 -0.83400 -0.83400 "T3P " " O  " 8 0 FF2F2F "" "" 1 "" -8.0495844 2.0897927 1.6434301 <> <> 1111 496 5 2 <> <> <> <> <>
    1112 42 20.165607 -15.498981 7.733201 166 " " 21 0.41700 0.41700 "T3P " " H1 " 1 0 FFFFFF "" "" 1 "" 17.43718 8.8595915 -17.272364 <> <> 1112 497 5 0 <> <> <> <> <>
    1113 42 19.74806 -16.675247 6.8764939 166 " " 21 0.41700 0.41700 "T3P " " H2 " 1 0 FFFFFF "" "" 1 "" -17.768129 0.22260354 11.744889 <> <> 1113 498 5 0 <> <> <> <> <>
    1114 16 -13.363794 18.420795 -21.962328 167 " " 70 -0.83400 -0.83400 "T3P " " O  " 8 0 FF2F2F "" "" 1 "" -5.1749325 -0.85896814 -3.1897531 <> <> 1114 499 5 2 <> <> <> <> <>
    1115 42 -14.17411 18.555651 -21.470976 167 " " 21 0.41700 0.41700 "T3P " " H1 " 1 0 FFFFFF "" "" 1 "" 4.4737597 -6.722363 14.331526 <> <> 1115 500 5 0 <> <> <> <> <>
    1116 42 -12.675894 18.756315 -21.387482 167 " " 21 0.41700 0.41700 "T3P " " H2 " 1 0 FFFFFF "" "" 1 "" 4.5413661 6.7481065 -19.256941 <> <> 1116 501 5 0 <> <> <> <> <>
    1117 16 -4.7409787 8.9146891 -20.321781 168 " " 70 -0.83400 -0.83400 "T3P " " O  " 8 0 FF2F2F "" "" 1 "" -7.4230251 -5.9510207 -4.7127857 <> <> 1117 502 5 2 <> <> <> <> <>
    1118 42 -5.2729788 9.5138378 -20.84544 168 " " 21 0.41700 0.41700 "T3P " " H1 " 1 0 FFFFFF "" "" 1 "" -4.0012951 8.2411671 8.0490942 <> <> 1118 503 5 0 <> <> <> <> <>
    1119 42 -5.3134465 8.6533575 -19.600523 168 " " 21 0.41700 0.41700 "T3P " " H2 " 1 0 FFFFFF "" "" 1 "" -2.3927071 -2.9467981 0.36831921 <> <> 1119 504 5 0 <> <> <> <> <>
    1120 16 4.2117724 0.61315721 -11.60419 169 " " 70 -0.83400 -0.83400 "T3P " " O  " 8 0 FF2F2F "" "" 1 "" -3.2633882 -1.7829391 -2.0082421 <> <> 1120 505 5 2 <> <> <> <> <>
    1121 42 4.1764278 0.81830269 -10.669895 169 " " 21 0.41700 0.41700 "T3P " " H1 " 1 0 FFFFFF "" "" 1 "" 3.5710356 3.7853837 -2.9723947 <> <> 1121 506 5 0 <> <> <> <> <>
    1122 42 3.3729506 0.19073191 -11.789038 169 " " 21 0.41700 0.41700 "T3P " " H2 " 1 0 FFFFFF "" "" 1 "" -3.0811808 -6.2835064 7.449769 <> <> 1122 507 5 0 <> <> <> <> <>
    1123 16 -6.9305601 13.765967 -22.748613 170 " " 70 -0.83400 -0.83400 "T3P " " O  " 8 0 FF2F2F "" "" 1 "" 1.8251561 3.346936 -0.66843134 <> <> 1123 508 5 2 <> <> <> <> <>
    1124 42 -7.2502928 14.330828 -23.452129 170 " " 21 0.41700 0.41700 "T3P " " H1 " 1 0 FFFFFF "" "" 1 "" -9.4249668 -1.5269127 0.53122962 <> <> 1124 509 5 0 <> <> <> <> <>
    1125 42 -7.6223578 13.115084 -22.630287 170 " " 21 0.41700 0.41700 "T3P " " H2 " 1 0 FFFFFF "" "" 1 "" 2.6923451 5.5415435 16.4732 <> <> 1125 510 5 0 <> <> <> <> <>
    1126 16 13.819294 -5.0938263 18.189087 171 " " 70 -0.83400 -0.83400 "T3P " " O  " 8 0 FF2F2F "" "" 1 "" 4.3781576 -1.2941287 2.5452862 <> <> 1126 511 5 2 <> <> <> <> <>
    1127 42 14.735763 -5.3289194 18.334175 171 " " 21 0.41700 0.41700 "T3P " " H1 " 1 0 FFFFFF "" "" 1 "" 2.9123108 -5.3453183 5.2401466 <> <> 1127 512 5 0 <> <> <> <> <>
    1128 42 13.495522 -5.7558546 17.578247 171 " " 21 0.41700 0.41700 "T3P " " H2 " 1 0 FFFFFF "" "" 1 "" -0.38380426 -7.6342707 11.940723 <> <> 1128 513 5 0 <> <> <> <> <>
    1129 16 -5.4882312 -18.973576 17.23052 172 " " 70 -0.83400 -0.83400 "T3P " " O  " 8 0 FF2F2F "" "" 1 "" -0.56011897 4.8761325 -7.3671317 <> <> 1129 514 5 2 <> <> <> <> <>
    1130 42 -6.3490448 -19.294271 16.961464 172 " " 21 0.41700 0.41700 "T3P " " H1 " 1 0 FFFFFF "" "" 1 "" 4.5942693 6.0029192 -25.200996 <> <> 1130 515 5 0 <> <> <> <> <>
    1131 42 -5.2001748 -19.593 17.901016 172 " " 21 0.41700 0.41700 "T3P " " H2 " 1 0 FFFFFF "" "" 1 "" -13.856521 2.6591768 -3.702976 <> <> 1131 516 5 0 <> <> <> <> <>
    1132 16 0.39093986 -15.826379 -10.853024 173 " " 70 -0.83400 -0.83400 "T3P " " O  " 8 0 FF2F2F "" "" 1 "" 1.0347452 3.148293 -2.2439659 <> <> 1132 517 5 2 <> <> <> <> <>
    1133 42 -0.16798487 -16.573048 -10.637813 173 " " 21 0.41700 0.41700 "T3P " " H1 " 1 0 FFFFFF "" "" 1 "" -7.7922473 1.3377217 -31.450455 <> <> 1133 518 5 0 <> <> <> <> <>
    1134 42 -0.20563902 -15.07812 -10.873752 173 " " 21 0.41700 0.41700 "T3P " " H2 " 1 0 FFFFFF "" "" 1 "" 3.4434917 4.8215137 -11.170037 <> <> 1134 519 5 0 <> <> <> <> <>
    1135 16 -1.4115367 18.073582 -23.147287 174 " " 70 -0.83400 -0.83400 "T3P " " O  " 8 0 FF2F2F "" "" 1 "" -2.4049494 -2.8864386 -2.2260211 <> <> 1135 520 5 2 <> <> <> <> <>
    1136 42 -1.64956 18.930229 -22.7927 174 " " 21 0.41700 0.41700 "T3P " " H1 " 1 0 FFFFFF "" "" 1 "" -2.7686956 -3.4771972 -1.0429686 <> <> 1136 521 5 0 <> <> <> <> <>
    1137 42 -1.9047472 17.448484 -22.616035 174 " " 21 0.41700 0.41700 "T3P " " H2 " 1 0 FFFFFF "" "" 1 "" -21.250456 -2.4617305 -19.222355 <> <> 1137 522 5 0 <> <> <> <> <>
    1138 16 -2.3743882 -11.133514 -1.2772756 175 " " 70 -0.83400 -0.83400 "T3P " " O  " 8 0 FF2F2F "" "" 1 "" 2.8566391 -3.8895133 -4.1339707 <> <> 1138 523 5 2 <> <> <> <> <>
    1139 42 -1.8701818 -11.542926 -1.9804109 175 " " 21 0.41700 0.41700 "T3P " " H1 " 1 0 FFFFFF "" "" 1 "" 6.9655809 -9.0852232 1.8377371 <> <> 1139 524 5 0 <> <> <> <> <>
    1140 42 -2.6905901 -11.867229 -0.75010234 175 " " 21 0.41700 0.41700 "T3P " " H2 " 1 0 FFFFFF "" "" 1 "" -18.304928 -1.0681746 -12.900112 <> <> 1140 525 5 0 <> <> <> <> <>
    1141 16 7.133234 -5.8081632 -12.246019 176 " " 70 -0.83400 -0.83400 "T3P " " O  " 8 0 FF2F2F "" "" 1 "" 5.2338543 -3.7484686 2.6359336 <> <> 1141 526 5 2 <> <> <> <> <>
    1142 42 7.2685208 -5.9060063 -11.303494 176 " " 21 0.41700 0.41700 "T3P " " H1 " 1 0 FFFFFF "" "" 1 "" -10.761564 -17.159132 3.5397236 <> <> 1142 527 5 0 <> <> <> <> <>
    1143 42 6.3616943 -5.2465811 -12.320704 176 " " 21 0.41700 0.41700 "T3P " " H2 " 1 0 FFFFFF "" "" 1 "" 27.281561 25.860943 -2.4865944 <> <> 1143 528 5 0 <> <> <> <> <>
    1144 16 -17.353609 -10.157735 5.2372866 177 " " 70 -0.83400 -0.83400 "T3P " " O  " 8 0 FF2F2F "" "" 1 "" -5.0646968 5.027287 -1.4540074 <> <> 1144 529 5 2 <> <> <> <> <>
    1145 42 -17.583233 -9.4124174 4.6823049 177 " " 21 0.41700 0.41700 "T3P " " H1 " 1 0 FFFFFF "" "" 1 "" -11.258307 5.052568 1.1424735 <> <> 1145 530 5 0 <> <> <> <> <>
    1146 42 -16.479633 -9.9503822 5.5680566 177 " " 21 0.41700 0.41700 "T3P " " H2 " 1 0 FFFFFF "" "" 1 "" 6.105453 -3.4485719 -25.654947 <> <> 1146 531 5 0 <> <> <> <> <>
    1147 16 1.3821461 12.89803 10.68436 178 " " 70 -0.83400 -0.83400 "T3P " " O  " 8 0 FF2F2F "" "" 1 "" 1.8254085 -2.6764212 4.950676 <> <> 1147 532 5 2 <> <> <> <> <>
    1148 42 1.6779622 13.546688 10.045636 178 " " 21 0.41700 0.41700 "T3P " " H1 " 1 0 FFFFFF "" "" 1 "" -12.264639 -17.959909 -17.096167 <> <> 1148 533 5 0 <> <> <> <> <>
    1149 42 1.1723729 13.409202 11.465981 178 " " 21 0.41700 0.41700 "T3P " " H2 " 1 0 FFFFFF "" "" 1 "" -6.7672548 19.040003 -11.557798 <> <> 1149 534 5 0 <> <> <> <> <>
    1150 16 0.6244964 -1.9908017 17.932684 179 " " 70 -0.83400 -0.83400 "T3P " " O  " 8 0 FF2F2F "" "" 1 "" -1.3141723 -3.7455513 -1.7122829 <> <> 1150 535 5 2 <> <> <> <> <>
    1151 42 1.5573634 -1.928599 18.137917 179 " " 21 0.41700 0.41700 "T3P " " H1 " 1 0 FFFFFF "" "" 1 "" -5.7936516 -5.1248641 19.066626 <> <> 1151 536 5 0 <> <> <> <> <>
    1152 42 0.18301992 -1.7332075 18.741987 179 " " 21 0.41700 0.41700 "T3P " " H2 " 1 0 FFFFFF "" "" 1 "" -18.903959 15.658647 -17.483635 <> <> 1152 537 5 0 <> <> <> <> <>
    1153 16 15.085018 14.071843 -0.24381863 180 " " 70 -0.83400 -0.83400 "T3P " " O  " 8 0 FF2F2F "" "" 1 "" -0.021487052 -6.7890959 0.64418072 <> <> 1153 538 5 2 <> <> <> <> <>
    1154 42 15.156711 13.764813 0.65996444 180 " " 21 0.41700 0.41700 "T3P " " H1 " 1 0 FFFFFF "" "" 1 "" 12.600523 5.6395826 3.8651536 <> <> 1154 539 5 0 <> <> <> <> <>
    1155 42 15.731255 13.554926 -0.72486466 180 " " 21 0.41700 0.41700 "T3P " " H2 " 1 0 FFFFFF "" "" 1 "" -25.784103 -32.562397 -6.2700729 <> <> 1155 540 5 0 <> <> <> <> <>
    1156 16 -13.433733 20.091116 -15.652878 181 " " 70 -0.83400 -0.83400 "T3P " " O  " 8 0 FF2F2F "" "" 1 "" -0.45451793 2.2999454 -2.7462435 <> <> 1156 541 5 2 <> <> <> <> <>
    1157 42 -13.782538 20.97389 -15.529284 181 " " 21 0.41700 0.41700 "T3P " " H1 " 1 0 FFFFFF "" "" 1 "" -8.6769953 -1.0188373 -2.246845 <> <> 1157 542 5 0 <> <> <> <> <>
    1158 42 -13.395 19.722635 -14.770295 181 " " 21 0.41700 0.41700 "T3P " " H2 " 1 0 FFFFFF "" "" 1 "" -13.962962 -4.2608771 -4.8925881 <> <> 1158 543 5 0 <> <> <> <> <>
    1159 16 5.781405 -8.3958597 -13.337021 182 " " 70 -0.83400 -0.83400 "T3P " " O  " 8 0 FF2F2F "" "" 1 "" -2.0140095 -3.3103693 -5.2474537 <> <> 1159 544 5 2 <> <> <> <> <>
    1160 42 6.7245173 -8.2374649 -13.296082 182 " " 21 0.41700 0.41700 "T3P " " H1 " 1 0 FFFFFF "" "" 1 "" -3.8358443 5.1245708 4.0872688 <> <> 1160 545 5 0 <> <> <> <> <>
    1161 42 5.6810732 -9.3138638 -13.085167 182 " " 21 0.41700 0.41700 "T3P " " H2 " 1 0 FFFFFF "" "" 1 "" 3.0127926 -2.0534041 1.3367448 <> <> 1161 546 5 0 <> <> <> <> <>
    1162 16 19.636063 19.651978 -8.4588366 183 " " 70 -0.83400 -0.83400 "T3P " " O  " 8 0 FF2F2F "" "" 1 "" 3.5336475 4.9162784 -1.4041367 <> <> 1162 547 5 2 <> <> <> <> <>
    1163 42 18.787306 20.09124 -8.4050941 183 " " 21 0.41700 0.41700 "T3P " " H1 " 1 0 FFFFFF "" "" 1 "" 6.8266549 13.551167 -19.975212 <> <> 1163 548 5 0 <> <> <> <> <>
    1164 42 19.578014 18.939037 -7.8227749 183 " " 21 0.41700 0.41700 "T3P " " H2 " 1 0 FFFFFF "" "" 1 "" -13.274293 12.876714 5.9844546 <> <> 1164 549 5 0 <> <> <> <> <>
    1165 16 16.582584 1.0637529 19.58194 184 " " 70 -0.83400 -0.83400 "T3P " " O  " 8 0 FF2F2F "" "" 1 "" 0.84275591 -0.15366842 2.3938367 <> <> 1165 550 5 2 <> <> <> <> <>
    1166 42 16.809374 1.7372876 20.223148 184 " " 21 0.41700 0.41700 "T3P " " H1 " 1 0 FFFFFF "" "" 1 "" 14.118887 16.67128 -19.974918 <> <> 1166 551 5 0 <> <> <> <> <>
    1167 42 16.186152 0.36313906 20.099836 184 " " 21 0.41700 0.41700 "T3P " " H2 " 1 0 FFFFFF "" "" 1 "" -4.6229434 20.974411 26.792389 <> <> 1167 552 5 0 <> <> <> <> <>
    1168 16 19.358242 15.298727 14.854963 185 " " 70 -0.83400 -0.83400 "T3P " " O  " 8 0 FF2F2F "" "" 1 "" -3.3643546 3.2581103 2.9255135 <> <> 1168 553 5 2 <> <> <> <> <>
    1169 42 19.466116 15.200532 13.908946 185 " " 21 0.41700 0.41700 "T3P " " H1 " 1 0 FFFFFF "" "" 1 "" 0.22284777 7.7435942 2.8689821 <> <> 1169 554 5 0 <> <> <> <> <>
    1170 42 19.681511 14.475099 15.220144 185 " " 21 0.41700 0.41700 "T3P " " H2 " 1 0 FFFFFF "" "" 1 "" -2.1283379 2.6366575 0.42977089 <> <> 1170 555 5 0 <> <> <> <> <>
    1171 16 -14.64558 0.79240179 -12.28241 186 " " 70 -0.83400 -0.83400 "T3P " " O  " 8 0 FF2F2F "" "" 1 "" -1.4095284 0.31760645 -3.9166536 <> <> 1171 556 5 2 <> <> <> <> <>
    1172 42 -14.267604 0.80265301 -11.403053 186 " " 21 0.41700 0.41700 "T3P " " H1 " 1 0 FFFFFF "" "" 1 "" -49.559258 -2.6247873 16.814016 <> <> 1172 557 5 0 <> <> <> <> <>
    1173 42 -14.435409 -0.076785289 -12.623849 186 " " 21 0.41700 0.41700 "T3P " " H2 " 1 0 FFFFFF "" "" 1 "" -12.725674 -10.921104 17.727585 <> <> 1173 558 5 0 <> <> <> <> <>
    1174 16 -5.9826345 20.145775 -18.676777 187 " " 70 -0.83400 -0.83400 "T3P " " O  " 8 0 FF2F2F "" "" 1 "" 1.1931807 -4.5789056 -3.1557283 <> <> 1174 559 5 2 <> <> <> <> <>
    1175 42 -6.703167 20.621859 -18.263971 187 " " 21 0.41700 0.41700 "T3P " " H1 " 1 0 FFFFFF "" "" 1 "" -2.4423864 -1.7350571 -12.781312 <> <> 1175 560 5 0 <> <> <> <> <>
    1176 42 -5.8060203 20.629955 -19.483381 187 " " 21 0.41700 0.41700 "T3P " " H2 " 1 0 FFFFFF "" "" 1 "" 23.138361 2.7839365 6.0690603 <> <> 1176 561 5 0 <> <> <> <> <>
    1177 16 19.876377 -5.8092546 -10.614635 188 " " 70 -0.83400 -0.83400 "T3P " " O  " 8 0 FF2F2F "" "" 1 "" 3.129499 -4.0863066 2.2527306 <> <> 1177 562 5 2 <> <> <> <> <>
    1178 42 19.499607 -6.2353063 -9.8447294 188 " " 21 0.41700 0.41700 "T3P " " H1 " 1 0 FFFFFF "" "" 1 "" 1.1167791 -6.5433812 -0.091933258 <> <> 1178 563 5 0 <> <> <> <> <>
    1179 42 20.764193 -6.162128 -10.673806 188 " " 21 0.41700 0.41700 "T3P " " H2 " 1 0 FFFFFF "" "" 1 "" -0.2031129 -11.664484 -2.5571806 <> <> 1179 564 5 0 <> <> <> <> <>
    1180 16 14.528075 -0.56029308 -9.8870659 189 " " 70 -0.83400 -0.83400 "T3P " " O  " 8 0 FF2F2F "" "" 1 "" -3.3551559 1.0379305 -10.446502 <> <> 1180 565 5 2 <> <> <> <> <>
    1181 42 14.787615 0.026021628 -10.597776 189 " " 21 0.41700 0.41700 "T3P " " H1 " 1 0 FFFFFF "" "" 1 "" 5.6645932 26.065228 13.494161 <> <> 1181 566 5 0 <> <> <> <> <>
    1182 42 13.596107 -0.38379124 -9.7585773 189 " " 21 0.41700 0.41700 "T3P " " H2 " 1 0 FFFFFF "" "" 1 "" -3.6347342 0.74606621 -12.073494 <> <> 1182 567 5 0 <> <> <> <> <>
    1183 16 18.00037 4.9681125 18.846779 190 " " 70 -0.83400 -0.83400 "T3P " " O  " 8 0 FF2F2F "" "" 1 "" 3.8045313 0.37439847 -3.1130035 <> <> 1183 568 5 2 <> <> <> <> <>
    1184 42 17.697914 5.5577493 19.537493 190 " " 21 0.41700 0.41700 "T3P " " H1 " 1 0 FFFFFF "" "" 1 "" -8.7880278 -19.2311 8.1093731 <> <> 1184 569 5 0 <> <> <> <> <>
    1185 42 17.269073 4.9251275 18.230671 190 " " 21 0.41700 0.41700 "T3P " " H2 " 1 0 FFFFFF "" "" 1 "" 4.5155253 -3.9462912 -3.6554949 <> <> 1185 570 5 0 <> <> <> <> <>
    1186 16 15.644086 11.473201 -13.269785 191 " " 70 -0.83400 -0.83400 "T3P " " O  " 8 0 FF2F2F "" "" 1 "" -0.7650615 -0.88213545 3.0804222 <> <> 1186 571 5 2 <> <> <> <> <>
    1187 42 15.928512 11.874795 -14.090798 191 " " 21 0.41700 0.41700 "T3P " " H1 " 1 0 FFFFFF "" "" 1 "" 31.029673 -7.1187215 11.044497 <> <> 1187 572 5 0 <> <> <> <> <>
    1188 42 16.046259 10.604608 -13.275531 191 " " 21 0.41700 0.41700 "T3P " " H2 " 1 0 FFFFFF "" "" 1 "" -7.9177885 -4.3128519 21.041431 <> <> 1188 573 5 0 <> <> <> <> <>
    1189 16 1.6136545 10.365246 18.239931 192 " " 70 -0.83400 -0.83400 "T3P " " O  " 8 0 FF2F2F "" "" 1 "" 5.9283643 -1.3122488 0.91304272 <> <> 1189 574 5 2 <> <> <> <> <>
    1190 42 2.2172186 10.909334 17.734055 192 " " 21 0.41700 0.41700 "T3P " " H1 " 1 0 FFFFFF "" "" 1 "" -5.2718987 -2.9074259 -14.165831 <> <> 1190 575 5 0 <> <> <> <> <>
    1191 42 1.5024123 10.834963 19.066505 192 " " 21 0.41700 0.41700 "T3P " " H2 " 1 0 FFFFFF "" "" 1 "" 17.712246 5.490643 -1.3669332 <> <> 1191 576 5 0 <> <> <> <> <>
    1192 16 -19.820465 -10.27637 13.28896 193 " " 70 -0.83400 -0.83400 "T3P " " O  " 8 0 FF2F2F "" "" 1 "" -7.8901181 -4.1710329 5.0399537 <> <> 1192 577 5 2 <> <> <> <> <>
    1193 42 -19.606306 -11.108115 13.711531 193 " " 21 0.41700 0.41700 "T3P " " H1 " 1 0 FFFFFF "" "" 1 "" -6.3524318 1.1338761 14.702385 <> <> 1193 578 5 0 <> <> <> <> <>
    1194 42 -20.07785 -10.518415 12.399355 193 " " 21 0.41700 0.41700 "T3P " " H2 " 1 0 FFFFFF "" "" 1 "" 15.243384 -12.779211 0.68910867 <> <> 1194 579 5 0 <> <> <> <> <>
    1195 16 -12.570586 -8.2821445 6.6108828 194 " " 70 -0.83400 -0.83400 "T3P " " O  " 8 0 FF2F2F "" "" 1 "" 4.1445236 -2.6747594 -3.1806684 <> <> 1195 580 5 2 <> <> <> <> <>
    1196 42 -13.215331 -8.7132425 6.0499077 194 " " 21 0.41700 0.41700 "T3P " " H1 " 1 0 FFFFFF "" "" 1 "" -12.521339 4.5811291 10.397886 <> <> 1196 581 5 0 <> <> <> <> <>
    1197 42 -12.222513 -8.9845695 7.1601305 194 " " 21 0.41700 0.41700 "T3P " " H2 " 1 0 FFFFFF "" "" 1 "" -23.00388 1.1673374 18.937567 <> <> 1197 582 5 0 <> <> <> <> <>
    1198 16 5.1837287 7.9938545 7.3974328 195 " " 70 -0.83400 -0.83400 "T3P " " O  " 8 0 FF2F2F "" "" 1 "" -10.006741 5.5452442 -1.2915065 <> <> 1198 583 5 2 <> <> <> <> <>
    1199 42 4.6675568 8.7811909 7.5703464 195 " " 21 0.41700 0.41700 "T3P " " H1 " 1 0 FFFFFF "" "" 1 "" -18.476534 -0.61148804 1.4588665 <> <> 1199 584 5 0 <> <> <> <> <>
    1200 42 5.544147 7.7510743 8.2503033 195 " " 21 0.41700 0.41700 "T3P " " H2 " 1 0 FFFFFF "" "" 1 "" -20.627195 -2.8771398 0.7991159 <> <> 1200 585 5 0 <> <> <> <> <>
    1201 16 -18.120346 5.0844345 17.424675 196 " " 70 -0.83400 -0.83400 "T3P " " O  " 8 0 FF2F2F "" "" 1 "" -4.0893655 6.9807682 -0.52967954 <> <> 1201 586 5 2 <> <> <> <> <>
    1202 42 -17.418226 5.7306681 17.34948 196 " " 21 0.41700 0.41700 "T3P " " H1 " 1 0 FFFFFF "" "" 1 "" 5.5749068 -4.694067 -10.624641 <> <> 1202 587 5 0 <> <> <> <> <>
    1203 42 -18.866138 5.5788217 17.764683 196 " " 21 0.41700 0.41700 "T3P " " H2 " 1 0 FFFFFF "" "" 1 "" 16.684813 13.932383 34.929657 <> <> 1203 588 5 0 <> <> <> <> <>
    1204 16 10.251611 -18.579065 10.63266 197 " " 70 -0.83400 -0.83400 "T3P " " O  " 8 0 FF2F2F "" "" 1 "" 1.3690317 -4.0763292 6.0999408 <> <> 1204 589 5 2 <> <> <> <> <>
    1205 42 10.871711 -18.882132 9.9694395 197 " " 21 0.41700 0.41700 "T3P " " H1 " 1 0 FFFFFF "" "" 1 "" -9.2481833 -1.2567794 -5.1154361 <> <> 1205 590 5 0 <> <> <> <> <>
    1206 42 10.113225 -19.339598 11.197171 197 " " 21 0.41700 0.41700 "T3P " " H2 " 1 0 FFFFFF "" "" 1 "" -0.90736467 -10.802011 -3.519207 <> <> 1206 591 5 0 <> <> <> <> <>
    1207 16 3.5598717 -1.0531926 7.6502752 198 " " 70 -0.83400 -0.83400 "T3P " " O  " 8 0 FF2F2F "" "" 1 "" -0.84593183 4.5626564 -0.21216232 <> <> 1207 592 5 2 <> <> <> <> <>
    1208 42 4.0014529 -1.8588443 7.381639 198 " " 21 0.41700 0.41700 "T3P " " H1 " 1 0 FFFFFF "" "" 1 "" 3.7636948 10.534467 -10.544627 <> <> 1208 593 5 0 <> <> <> <> <>
    1209 42 2.8182123 -1.3503337 8.1774139 198 " " 21 0.41700 0.41700 "T3P " " H2 " 1 0 FFFFFF "" "" 1 "" -13.263058 -7.3798666 -24.414387 <> <> 1209 594 5 0 <> <> <> <> <>
    1210 16 7.66254 -9.1225138 13.29726 199 " " 70 -0.83400 -0.83400 "T3P " " O  " 8 0 FF2F2F "" "" 1 "" -2.4781446 -5.8072467 0.81823134 <> <> 1210 595 5 2 <> <> <> <> <>
    1211 42 7.5780463 -9.6498175 14.091638 199 " " 21 0.41700 0.41700 "T3P " " H1 " 1 0 FFFFFF "" "" 1 "" -0.5318647 -3.0569518 2.850908 <> <> 1211 596 5 0 <> <> <> <> <>
    1212 42 6.8218222 -9.2243023 12.851091 199 " " 21 0.41700 0.41700 "T3P " " H2 " 1 0 FFFFFF "" "" 1 "" 4.1283994 -24.536556 -7.3575916 <> <> 1212 597 5 0 <> <> <> <> <>
    1213 16 -10.811399 2.324399 -22.33497 200 " " 70 -0.83400 -0.83400 "T3P " " O  " 8 0 FF2F2F "" "" 1 "" 3.7202821 -0.69362062 2.6848629 <> <> 1213 598 5 2 <> <> <> <> <>
    1214 42 -11.638532 2.3002849 -22.81612 200 " " 21 0.41700 0.41700 "T3P " " H1 " 1 0 FFFFFF "" "" 1 "" 3.9929419 15.412254 1.4089432 <> <> 1214 599 5 0 <> <> <> <> <>
    1215 42 -10.664138 1.4178672 -22.065258 200 " " 21 0.41700 0.41700 "T3P " " H2 " 1 0 FFFFFF "" "" 1 "" -14.309299 -3.5743084 2.8466094 <> <> 1215 600 5 0 <> <> <> <> <>
    1216 16 -4.4650731 17.510111 16.098391 201 " " 70 -0.83400 -0.83400 "T3P " " O  " 8 0 FF2F2F "" "" 1 "" 2.7075684 2.3219678 -2.7524137 <> <> 1216 601 5 2 <> <> <> <> <>
    1217 42 -4.9023442 18.316338 15.824497 201 " " 21 0.41700 0.41700 "T3P " " H1 " 1 0 FFFFFF "" "" 1 "" 9.3018675 5.2851853 -4.5577307 <> <> 1217 602 5 0 <> <> <> <> <>
    1218 42 -3.6469409 17.500145 15.601614 201 " " 21 0.41700 0.41700 "T3P " " H2 " 1 0 FFFFFF "" "" 1 "" 8.2466383 0.66903186 6.4029412 <> <> 1218 603 5 0 <> <> <> <> <>
    1219 16 -11.238729 18.010592 -6.442668 202 " " 70 -0.83400 -0.83400 "T3P " " O  " 8 0 FF2F2F "" "" 1 "" 0.66631401 -0.60531813 -4.5474596 <> <> 1219 604 5 2 <> <> <> <> <>
    1220 42 -10.48165 18.327028 -5.9497852 202 " " 21 0.41700 0.41700 "T3P " " H1 " 1 0 FFFFFF "" "" 1 "" -5.0988765 12.767048 -4.2771926 <> <> 1220 605 5 0 <> <> <> <> <>
    1221 42 -11.989869 18.213125 -5.8849888 202 " " 21 0.41700 0.41700 "T3P " " H2 " 1 0 FFFFFF "" "" 1 "" -3.7837718 -6.9078417 -8.2524023 <> <> 1221 606 5 0 <> <> <> <> <>
    1222 16 -8.9458895 -3.2256582 -12.442474 203 " " 70 -0.83400 -0.83400 "T3P " " O  " 8 0 FF2F2F "" "" 1 "" 3.5444033 5.1573324 2.0960863 <> <> 1222 607 5 2 <> <> <> <> <>
    1223 42 -8.4465914 -2.7129321 -13.078121 203 " " 21 0.41700 0.41700 "T3P " " H1 " 1 0 FFFFFF "" "" 1 "" -0.86984885 -4.6906476 -9.3148613 <> <> 1223 608 5 0 <> <> <> <> <>
    1224 42 -8.5382748 -3.025887 -11.599761 203 " " 21 0.41700 0.41700 "T3P " " H2 " 1 0 FFFFFF "" "" 1 "" 12.778527 14.100764 -4.4906125 <> <> 1224 609 5 0 <> <> <> <> <>
    1225 16 15.108939 -10.766903 -6.2245297 204 " " 70 -0.83400 -0.83400 "T3P " " O  " 8 0 FF2F2F "" "" 1 "" -5.3605824 -1.1086389 1.0367702 <> <> 1225 610 5 2 <> <> <> <> <>
    1226 42 14.991853 -10.071032 -5.5777769 204 " " 21 0.41700 0.41700 "T3P " " H1 " 1 0 FFFFFF "" "" 1 "" -2.9424016 -1.9927828 2.4258265 <> <> 1226 611 5 0 <> <> <> <> <>
    1227 42 15.370124 -11.530903 -5.7104125 204 " " 21 0.41700 0.41700 "T3P " " H2 " 1 0 FFFFFF "" "" 1 "" 0.18538083 -0.83687598 -1.3768495 <> <> 1227 612 5 0 <> <> <> <> <>
    1228 16 -13.938429 16.48778 -5.2021909 205 " " 70 -0.83400 -0.83400 "T3P " " O  " 8 0 FF2F2F "" "" 1 "" 2.6421287 -4.6453853 -2.9953909 <> <> 1228 613 5 2 <> <> <> <> <>
    1229 42 -13.388671 15.780724 -5.5399261 205 " " 21 0.41700 0.41700 "T3P " " H1 " 1 0 FFFFFF "" "" 1 "" 3.8922646 -10.248946 10.7707 <> <> 1229 614 5 0 <> <> <> <> <>
    1230 42 -14.790447 16.078323 -5.0517135 205 " " 21 0.41700 0.41700 "T3P " " H2 " 1 0 FFFFFF "" "" 1 "" -2.4856663 1.6813235 -14.814248 <> <> 1230 615 5 0 <> <> <> <> <>
    1231 16 -14.732498 -7.5416121 -12.52831 206 " " 70 -0.83400 -0.83400 "T3P " " O  " 8 0 FF2F2F "" "" 1 "" -6.990684 -1.5080758 4.8215318 <> <> 1231 616 5 2 <> <> <> <> <>
    1232 42 -14.394033 -6.6622753 -12.696957 206 " " 21 0.41700 0.41700 "T3P " " H1 " 1 0 FFFFFF "" "" 1 "" 7.0114498 -7.709693 0.58721024 <> <> 1232 617 5 0 <> <> <> <> <>
    1233 42 -15.351178 -7.4263859 -11.807063 206 " " 21 0.41700 0.41700 "T3P " " H2 " 1 0 FFFFFF "" "" 1 "" -7.4419045 12.305379 2.2276962 <> <> 1233 618 5 0 <> <> <> <> <>
    1234 16 -16.397673 2.4371145 20.369892 207 " " 70 -0.83400 -0.83400 "T3P " " O  " 8 0 FF2F2F "" "" 1 "" -0.3627902 0.91289806 -3.9427047 <> <> 1234 619 5 2 <> <> <> <> <>
    1235 42 -16.348898 3.391537 20.315731 207 " " 21 0.41700 0.41700 "T3P " " H1 " 1 0 FFFFFF "" "" 1 "" 12.229273 -0.5286895 -18.007244 <> <> 1235 620 5 0 <> <> <> <> <>
    1236 42 -16.679565 2.161345 19.497698 207 " " 21 0.41700 0.41700 "T3P " " H2 " 1 0 FFFFFF "" "" 1 "" -24.432411 -6.8269482 6.2837992 <> <> 1236 621 5 0 <> <> <> <> <>
    1237 16 1.6438197 -14.914985 16.00861 208 " " 70 -0.83400 -0.83400 "T3P " " O  " 8 0 FF2F2F "" "" 1 "" 1.1752943 -6.6052032 0.82383239 <> <> 1237 622 5 2 <> <> <> <> <>
    1238 42 1.0613635 -15.515346 15.543265 208 " " 21 0.41700 0.41700 "T3P " " H1 " 1 0 FFFFFF "" "" 1 "" -2.6928825 6.8651967 -11.713284 <> <> 1238 623 5 0 <> <> <> <> <>
    1239 42 1.4822024 -15.093606 16.935001 208 " " 21 0.41700 0.41700 "T3P " " H2 " 1 0 FFFFFF "" "" 1 "" -8.6375256 -16.579445 -2.8113406 <> <> 1239 624 5 0 <> <> <> <> <>
    1240 16 -18.55899 -18.378941 -22.646679 209 " " 70 -0.83400 -0.83400 "T3P " " O  " 8 0 FF2F2F "" "" 1 "" -2.6793172 1.6106548 3.2813423 <> <> 1240 625 5 2 <> <> <> <> <>
    1241 42 -18.767975 -17.837519 -23.407877 209 " " 21 0.41700 0.41700 "T3P " " H1 " 1 0 FFFFFF "" "" 1 "" 12.355497 7.9978027 3.6966255 <> <> 1241 626 5 0 <> <> <> <> <>
    1242 42 -18.688332 -17.798557 -21.896578 209 " " 21 0.41700 0.41700 "T3P " " H2 " 1 0 FFFFFF "" "" 1 "" 13.196086 4.5544086 3.7410779 <> <> 1242 627 5 0 <> <> <> <> <>
    1243 16 -15.176341 -3.2767599 -0.3318572 210 " " 70 -0.83400 -0.83400 "T3P " " O  " 8 0 FF2F2F "" "" 1 "" -1.8931348 -10.39912 0.76770198 <> <> 1243 628 5 2 <> <> <> <> <>
    1244 42 -14.30571 -3.6736414 -0.30508962 210 " " 21 0.41700 0.41700 "T3P " " H1 " 1 0 FFFFFF "" "" 1 "" 10.18173 16.710945 9.984724 <> <> 1244 629 5 0 <> <> <> <> <>
    1245 42 -15.070872 -2.5040154 -0.8868103 210 " " 21 0.41700 0.41700 "T3P " " H2 " 1 0 FFFFFF "" "" 1 "" -12.143348 12.212566 30.305199 <> <> 1245 630 5 0 <> <> <> <> <>
    1246 16 -2.050859 5.2759972 -13.476938 211 " " 70 -0.83400 -0.83400 "T3P " " O  " 8 0 FF2F2F "" "" 1 "" 3.4563224 -4.195025 7.7019324 <> <> 1246 631 5 2 <> <> <> <> <>
    1247 42 -2.3760893 6.1731277 -13.402019 211 " " 21 0.41700 0.41700 "T3P " " H1 " 1 0 FFFFFF "" "" 1 "" -0.77381229 -4.9243889 -1.9276186 <> <> 1247 632 5 0 <> <> <> <> <>
    1248 42 -1.8410811 5.1735187 -14.405234 211 " " 21 0.41700 0.41700 "T3P " " H2 " 1 0 FFFFFF "" "" 1 "" -26.192234 -23.621035 3.1464915 <> <> 1248 633 5 0 <> <> <> <> <>
    1249 16 18.411818 -3.8492017 2.6961825 212 " " 70 -0.83400 -0.83400 "T3P " " O  " 8 0 FF2F2F "" "" 1 "" 0.13596053 -7.1549482 5.4644599 <> <> 1249 634 5 2 <> <> <> <> <>
    1250 42 18.729607 -4.2807293 1.9030702 212 " " 21 0.41700 0.41700 "T3P " " H1 " 1 0 FFFFFF "" "" 1 "" 20.996246 3.6990192 7.9173002 <> <> 1250 635 5 0 <> <> <> <> <>
    1251 42 18.284267 -2.9363396 2.438031 212 " " 21 0.41700 0.41700 "T3P " " H2 " 1 0 FFFFFF "" "" 1 "" 4.6402359 -4.12327 13.959347 <> <> 1251 636 5 0 <> <> <> <> <>
    1252 16 -16.047024 2.8164778 -17.349066 213 " " 70 -0.83400 -0.83400 "T3P " " O  " 8 0 FF2F2F "" "" 1 "" 3.1134989 1.5660404 -1.2644461 <> <> 1252 637 5 2 <> <> <> <> <>
    1253 42 -15.290277 3.345964 -17.600487 213 " " 21 0.41700 0.41700 "T3P " " H1 " 1 0 FFFFFF "" "" 1 "" 3.2035468 7.8575091 12.256237 <> <> 1253 638 5 0 <> <> <> <> <>
    1254 42 -15.785626 1.9165128 -17.543909 213 " " 21 0.41700 0.41700 "T3P " " H2 " 1 0 FFFFFF "" "" 1 "" 12.96679 4.0146794 0.64455861 <> <> 1254 639 5 0 <> <> <> <> <>
    1255 16 -8.2405157 8.3759995 -22.645674 214 " " 70 -0.83400 -0.83400 "T3P " " O  " 8 0 FF2F2F "" "" 1 "" -3.1199801 -1.0118456 -2.4628401 <> <> 1255 640 5 2 <> <> <> <> <>
    1256 42 -7.9213862 8.1043825 -23.506262 214 " " 21 0.41700 0.41700 "T3P " " H1 " 1 0 FFFFFF "" "" 1 "" 10.122428 22.994305 -5.1289182 <> <> 1256 641 5 0 <> <> <> <> <>
    1257 42 -8.2830639 7.565239 -22.138636 214 " " 21 0.41700 0.41700 "T3P " " H2 " 1 0 FFFFFF "" "" 1 "" 4.7291408 -12.810328 -20.670134 <> <> 1257 642 5 0 <> <> <> <> <>
    1258 16 3.2901151 -17.6392 -21.33045 215 " " 70 -0.83400 -0.83400 "T3P " " O  " 8 0 FF2F2F "" "" 1 "" 6.6210895 4.1769543 -4.5428247 <> <> 1258 643 5 2 <> <> <> <> <>
    1259 42 2.3525865 -17.516205 -21.181646 215 " " 21 0.41700 0.41700 "T3P " " H1 " 1 0 FFFFFF "" "" 1 "" 4.6002288 -3.6018102 -10.84534 <> <> 1259 644 5 0 <> <> <> <> <>
    1260 42 3.5544116 -18.284996 -20.675213 215 " " 21 0.41700 0.41700 "T3P " " H2 " 1 0 FFFFFF "" "" 1 "" 2.5276761 -12.300152 -19.13135 <> <> 1260 645 5 0 <> <> <> <> <>
    1261 16 18.157705 2.5020163 -4.4255567 216 " " 70 -0.83400 -0.83400 "T3P " " O  " 8 0 FF2F2F "" "" 1 "" 1.0055583 1.3930484 0.48544365 <> <> 1261 646 5 2 <> <> <> <> <>
    1262 42 17.596052 2.66311 -3.6673849 216 " " 21 0.41700 0.41700 "T3P " " H1 " 1 0 FFFFFF "" "" 1 "" -0.25987509 5.0656595 -1.2323062 <> <> 1262 647 5 0 <> <> <> <> <>
    1263 42 18.557198 3.3514156 -4.6130733 216 " " 21 0.41700 0.41700 "T3P " " H2 " 1 0 FFFFFF "" "" 1 "" 9.0050144 -1.7677368 3.2104344 <> <> 1263 648 5 0 <> <> <> <> <>
    1264 16 -17.469187 1.2300712 -11.92218 217 " " 70 -0.83400 -0.83400 "T3P " " O  " 8 0 FF2F2F "" "" 1 "" 0.51840669 6.423708 -5.7280102 <> <> 1264 649 5 2 <> <> <> <> <>
    1265 42 -17.627682 0.28728572 -11.874557 217 " " 21 0.41700 0.41700 "T3P " " H1 " 1 0 FFFFFF "" "" 1 "" -4.6623154 7.6431613 1.1713431 <> <> 1265 650 5 0 <> <> <> <> <>
    1266 42 -16.530617 1.3072814 -12.093535 217 " " 21 0.41700 0.41700 "T3P " " H2 " 1 0 FFFFFF "" "" 1 "" 6.5582805 0.63601011 24.74641 <> <> 1266 651 5 0 <> <> <> <> <>
    1267 16 -15.160888 10.604511 -13.61915 218 " " 70 -0.83400 -0.83400 "T3P " " O  " 8 0 FF2F2F "" "" 1 "" -0.54517466 2.1880908 -2.9193616 <> <> 1267 652 5 2 <> <> <> <> <>
    1268 42 -14.543861 11.148386 -13.129546 218 " " 21 0.41700 0.41700 "T3P " " H1 " 1 0 FFFFFF "" "" 1 "" -26.654686 8.5171623 22.954933 <> <> 1268 653 5 0 <> <> <> <> <>
    1269 42 -15.663516 10.146155 -12.945722 218 " " 21 0.41700 0.41700 "T3P " " H2 " 1 0 FFFFFF "" "" 1 "" -31.284565 5.0988274 -23.88135 <> <> 1269 654 5 0 <> <> <> <> <>
    1270 16 19.344519 -14.017825 -1.4988588 219 " " 70 -0.83400 -0.83400 "T3P " " O  " 8 0 FF2F2F "" "" 1 "" -1.4378537 -0.64231575 -1.2769101 <> <> 1270 655 5 2 <> <> <> <> <>
    1271 42 20.232267 -14.297756 -1.2757515 219 " " 21 0.41700 0.41700 "T3P " " H1 " 1 0 FFFFFF "" "" 1 "" -0.18894678 -2.3432233 -8.3804836 <> <> 1271 656 5 0 <> <> <> <> <>
    1272 42 18.78653 -14.743229 -1.2183857 219 " " 21 0.41700 0.41700 "T3P " " H2 " 1 0 FFFFFF "" "" 1 "" 1.5216371 -9.0078468 -17.025434 <> <> 1272 657 5 0 <> <> <> <> <>
    1273 16 17.476681 -17.549986 -6.4089584 220 " " 70 -0.83400 -0.83400 "T3P " " O  " 8 0 FF2F2F "" "" 1 "" 0.13954273 -7.113996 -6.6603765 <> <> 1273 658 5 2 <> <> <> <> <>
    1274 42 18.190769 -17.224314 -5.8610106 220 " " 21 0.41700 0.41700 "T3P " " H1 " 1 0 FFFFFF "" "" 1 "" -10.195702 -6.2409592 6.2896614 <> <> 1274 659 5 0 <> <> <> <> <>
    1275 42 16.855753 -16.822739 -6.4512377 220 " " 21 0.41700 0.41700 "T3P " " H2 " 1 0 FFFFFF "" "" 1 "" -1.5345331 -9.0400877 -15.205234 <> <> 1275 660 5 0 <> <> <> <> <>
    1276 16 -8.980649 -4.921989 10.639843 221 " " 70 -0.83400 -0.83400 "T3P " " O  " 8 0 FF2F2F "" "" 1 "" 4.7094865 -2.3313081 0.48257235 <> <> 1276 661 5 2 <> <> <> <> <>
    1277 42 -9.5424538 -5.6356645 10.337721 221 " " 21 0.41700 0.41700 "T3P " " H1 " 1 0 FFFFFF "" "" 1 "" -0.43187138 -2.0978563 9.4916935 <> <> 1277 662 5 0 <> <> <> <> <>
    1278 42 -9.0498848 -4.2560258 9.9557915 221 " " 21 0.41700 0.41700 "T3P " " H2 " 1 0 FFFFFF "" "" 1 "" -7.4048772 -1.5532422 2.4662244 <> <> 1278 663 5 0 <> <> <> <> <>
    1279 16 16.286625 -8.820385 18.273716 222 " " 70 -0.83400 -0.83400 "T3P " " O  " 8 0 FF2F2F "" "" 1 "" -1.5170683 -3.6892054 4.1306996 <> <> 1279 664 5 2 <> <> <> <> <>
    1280 42 16.147276 -7.9439163 18.632345 222 " " 21 0.41700 0.41700 "T3P " " H1 " 1 0 FFFFFF "" "" 1 "" 7.6188345 1.876181 -5.9209023 <> <> 1280 665 5 0 <> <> <> <> <>
    1281 42 15.498093 -8.9980555 17.760996 222 " " 21 0.41700 0.41700 "T3P " " H2 " 1 0 FFFFFF "" "" 1 "" -0.45785889 1.3239952 0.76453102 <> <> 1281 666 5 0 <> <> <> <> <>
    1282 16 -13.727155 -1.0753658 -22.458374 223 " " 70 -0.83400 -0.83400 "T3P " " O  " 8 0 FF2F2F "" "" 1 "" -2.2546909 -1.6035889 -0.93037826 <> <> 1282 667 5 2 <> <> <> <> <>
    1283 42 -13.068283 -0.38426927 -22.525507 223 " " 21 0.41700 0.41700 "T3P " " H1 " 1 0 FFFFFF "" "" 1 "" -2.5443823 -0.83692479 4.1192155 <> <> 1283 668 5 0 <> <> <> <> <>
    1284 42 -14.061442 -1.1756328 -23.349684 223 " " 21 0.41700 0.41700 "T3P " " H2 " 1 0 FFFFFF "" "" 1 "" -19.741032 21.93087 2.9804058 <> <> 1284 669 5 0 <> <> <> <> <>
    1285 16 -9.8010197 8.760355 19.886984 224 " " 70 -0.83400 -0.83400 "T3P " " O  " 8 0 FF2F2F "" "" 1 "" -1.9360259 6.0484295 1.3787043 <> <> 1285 670 5 2 <> <> <> <> <>
    1286 42 -8.9656477 8.5519171 19.468727 224 " " 21 0.41700 0.41700 "T3P " " H1 " 1 0 FFFFFF "" "" 1 "" -2.7318637 20.946421 -7.6352477 <> <> 1286 671 5 0 <> <> <> <> <>
    1287 42 -10.365623 8.0157375 19.679617 224 " " 21 0.41700 0.41700 "T3P " " H2 " 1 0 FFFFFF "" "" 1 "" 17.496628 -16.827303 30.611675 <> <> 1287 672 5 0 <> <> <> <> <>
    1288 16 -12.936128 -1.958416 14.898628 225 " " 70 -0.83400 -0.83400 "T3P " " O  " 8 0 FF2F2F "" "" 1 "" 5.2412281 -0.26587379 2.8076701 <> <> 1288 673 5 2 <> <> <> <> <>
    1289 42 -12.785559 -2.8790572 14.6842 225 " " 21 0.41700 0.41700 "T3P " " H1 " 1 0 FFFFFF "" "" 1 "" 13.784957 -1.1265976 12.502483 <> <> 1289 674 5 0 <> <> <> <> <>
    1290 42 -12.148051 -1.5089308 14.593447 225 " " 21 0.41700 0.41700 "T3P " " H2 " 1 0 FFFFFF "" "" 1 "" -4.158783 5.5387588 -12.916769 <> <> 1290 675 5 0 <> <> <> <> <>
    1291 16 -5.4291267 -2.1748266 15.388624 226 " " 70 -0.83400 -0.83400 "T3P " " O  " 8 0 FF2F2F "" "" 1 "" -4.455904 4.0889163 5.4434562 <> <> 1291 676 5 2 <> <> <> <> <>
    1292 42 -4.5510588 -1.8722582 15.620307 226 " " 21 0.41700 0.41700 "T3P " " H1 " 1 0 FFFFFF "" "" 1 "" 9.2183847 -14.704045 -21.838886 <> <> 1292 677 5 0 <> <> <> <> <>
    1293 42 -5.5406828 -1.91096 14.475299 226 " " 21 0.41700 0.41700 "T3P " " H2 " 1 0 FFFFFF "" "" 1 "" -9.5022936 -34.192234 -4.9998603 <> <> 1293 678 5 0 <> <> <> <> <>
    1294 16 7.6365376 11.587422 -14.585699 227 " " 70 -0.83400 -0.83400 "T3P " " O  " 8 0 FF2F2F "" "" 1 "" -4.3490629 -4.5049658 4.0839615 <> <> 1294 679 5 2 <> <> <> <> <>
    1295 42 7.688519 11.628345 -13.630791 227 " " 21 0.41700 0.41700 "T3P " " H1 " 1 0 FFFFFF "" "" 1 "" -2.1950164 -0.6914534 3.8032622 <> <> 1295 680 5 0 <> <> <> <> <>
    1296 42 8.519928 11.345762 -14.863998 227 " " 21 0.41700 0.41700 "T3P " " H2 " 1 0 FFFFFF "" "" 1 "" -5.9072247 -9.2552662 3.262898 <> <> 1296 681 5 0 <> <> <> <> <>
    1297 16 7.3446417 7.8420224 9.2506084 228 " " 70 -0.83400 -0.83400 "T3P " " O  " 8 0 FF2F2F "" "" 1 "" 2.3881586 1.2749035 -3.1600862 <> <> 1297 682 5 2 <> <> <> <> <>
    1298 42 8.1979952 8.0561342 8.8735437 228 " " 21 0.41700 0.41700 "T3P " " H1 " 1 0 FFFFFF "" "" 1 "" 6.2136526 -18.129463 -5.5209293 <> <> 1298 683 5 0 <> <> <> <> <>
    1299 42 7.5406775 7.21703 9.948596 228 " " 21 0.41700 0.41700 "T3P " " H2 " 1 0 FFFFFF "" "" 1 "" -7.7079344 13.782613 10.875137 <> <> 1299 684 5 0 <> <> <> <> <>
    1300 16 -2.4344618 10.165895 21.953569 229 " " 70 -0.83400 -0.83400 "T3P " " O  " 8 0 FF2F2F "" "" 1 "" 2.819303 -2.9517522 5.0250125 <> <> 1300 685 5 2 <> <> <> <> <>
    1301 42 -2.2488949 10.847643 22.599339 229 " " 21 0.41700 0.41700 "T3P " " H1 " 1 0 FFFFFF "" "" 1 "" 7.1652255 -13.181871 14.576306 <> <> 1301 686 5 0 <> <> <> <> <>
    1302 42 -2.6664314 9.3977423 22.475451 229 " " 21 0.41700 0.41700 "T3P " " H2 " 1 0 FFFFFF "" "" 1 "" 10.355339 -12.384417 -5.5091076 <> <> 1302 687 5 0 <> <> <> <> <>
    1303 16 -10.280107 -14.828116 -19.376598 230 " " 70 -0.83400 -0.83400 "T3P " " O  " 8 0 FF2F2F "" "" 1 "" -3.0996687 2.7614646 -7.3657746 <> <> 1303 688 5 2 <> <> <> <> <>
    1304 42 -10.800889 -14.226833 -19.909023 230 " " 21 0.41700 0.41700 "T3P " " H1 " 1 0 FFFFFF "" "" 1 "" -3.8312037 2.3255401 -7.1425109 <> <> 1304 689 5 0 <> <> <> <> <>
    1305 42 -9.9880075 -15.501343 -19.991156 230 " " 21 0.41700 0.41700 "T3P " " H2 " 1 0 FFFFFF "" "" 1 "" -10.274543 -1.8773044 -5.6943908 <> <> 1305 690 5 0 <> <> <> <> <>
    1306 16 4.8159685 7.0927548 -1.5938395 231 " " 70 -0.83400 -0.83400 "T3P " " O  " 8 0 FF2F2F "" "" 1 "" 5.8341284 -1.6318988 0.70313931 <> <> 1306 691 5 2 <> <> <> <> <>
    1307 42 4.5409708 6.259831 -1.9770405 231 " " 21 0.41700 0.41700 "T3P " " H1 " 1 0 FFFFFF "" "" 1 "" 27.414869 -12.621528 9.1032972 <> <> 1307 692 5 0 <> <> <> <> <>
    1308 42 5.7716637 7.0433335 -1.572789 231 " " 21 0.41700 0.41700 "T3P " " H2 " 1 0 FFFFFF "" "" 1 "" 5.9925146 12.253599 26.108263 <> <> 1308 693 5 0 <> <> <> <> <>
    1309 16 -18.713293 -18.645136 -9.8435793 232 " " 70 -0.83400 -0.83400 "T3P " " O  " 8 0 FF2F2F "" "" 1 "" -6.4700799 3.3242579 1.8540537 <> <> 1309 694 5 2 <> <> <> <> <>
    1310 42 -19.297565 -19.001022 -10.513062 232 " " 21 0.41700 0.41700 "T3P " " H1 " 1 0 FFFFFF "" "" 1 "" -13.999452 -11.706543 16.415167 <> <> 1310 695 5 0 <> <> <> <> <>
    1311 42 -18.887381 -19.175989 -9.06633 232 " " 21 0.41700 0.41700 "T3P " " H2 " 1 0 FFFFFF "" "" 1 "" 38.620857 -12.047262 1.4549586 <> <> 1311 696 5 0 <> <> <> <> <>
    1312 16 3.5522733 14.088328 -16.748646 233 " " 70 -0.83400 -0.83400 "T3P " " O  " 8 0 FF2F2F "" "" 1 "" -2.8335888 3.8597047 -1.3882784 <> <> 1312 697 5 2 <> <> <> <> <>
    1313 42 4.1458206 14.213226 -16.00815 233 " " 21 0.41700 0.41700 "T3P " " H1 " 1 0 FFFFFF "" "" 1 "" -6.1881046 8.2429256 0.56122273 <> <> 1313 698 5 0 <> <> <> <> <>
    1314 42 2.6781876 14.089999 -16.358521 233 " " 21 0.41700 0.41700 "T3P " " H2 " 1 0 FFFFFF "" "" 1 "" -3.028131 -22.936615 -1.7093626 <> <> 1314 699 5 0 <> <> <> <> <>
    1315 16 -16.32457 10.352006 -5.6817875 234 " " 70 -0.83400 -0.83400 "T3P " " O  " 8 0 FF2F2F "" "" 1 "" -0.17930393 -1.061187 1.5758392 <> <> 1315 700 5 2 <> <> <> <> <>
    1316 42 -17.247162 10.606997 -5.6876941 234 " " 21 0.41700 0.41700 "T3P " " H1 " 1 0 FFFFFF "" "" 1 "" 6.143115 21.947136 7.3120646 <> <> 1316 701 5 0 <> <> <> <> <>
    1317 42 -15.846636 11.180951 -5.6561069 234 " " 21 0.41700 0.41700 "T3P " " H2 " 1 0 FFFFFF "" "" 1 "" 20.524906 -13.214307 8.549695 <> <> 1317 702 5 0 <> <> <> <> <>
    1318 16 -11.999122 -16.453611 0.62600172 235 " " 70 -0.83400 -0.83400 "T3P " " O  " 8 0 FF2F2F "" "" 1 "" -4.6391902 -3.2733316 -2.1948428 <> <> 1318 703 5 2 <> <> <> <> <>
    1319 42 -11.22072 -16.127272 0.17452426 235 " " 21 0.41700 0.41700 "T3P " " H1 " 1 0 FFFFFF "" "" 1 "" 1.8117007 -23.589624 -5.7580409 <> <> 1319 704 5 0 <> <> <> <> <>
    1320 42 -12.095795 -17.354397 0.31701252 235 " " 21 0.41700 0.41700 "T3P " " H2 " 1 0 FFFFFF "" "" 1 "" -10.663818 -11.332557 23.185011 <> <> 1320 705 5 0 <> <> <> <> <>
    1321 16 -18.972525 -4.416564 0.41608828 236 " " 70 -0.83400 -0.83400 "T3P " " O  " 8 0 FF2F2F "" "" 1 "" 1.9815173 -1.0888876 0.3162739 <> <> 1321 706 5 2 <> <> <> <> <>
    1322 42 -18.889025 -3.533963 0.055151369 236 " " 21 0.41700 0.41700 "T3P " " H1 " 1 0 FFFFFF "" "" 1 "" -1.9961534 0.85206795 4.1422725 <> <> 1322 707 5 0 <> <> <> <> <>
    1323 42 -19.587004 -4.8583665 -0.1699633 236 " " 21 0.41700 0.41700 "T3P " " H2 " 1 0 FFFFFF "" "" 1 "" 4.3760133 -1.4790899 -1.9001657 <> <> 1323 708 5 0 <> <> <> <> <>
    1324 16 1.1961467 10.274346 11.174016 237 " " 70 -0.83400 -0.83400 "T3P " " O  " 8 0 FF2F2F "" "" 1 "" 0.21019273 -1.8394634 -0.41761571 <> <> 1324 709 5 2 <> <> <> <> <>
    1325 42 1.7439615 10.143857 11.948039 237 " " 21 0.41700 0.41700 "T3P " " H1 " 1 0 FFFFFF "" "" 1 "" -7.5067754 3.8624182 6.0053129 <> <> 1325 710 5 0 <> <> <> <> <>
    1326 42 1.3063151 11.199677 10.955256 237 " " 21 0.41700 0.41700 "T3P " " H2 " 1 0 FFFFFF "" "" 1 "" -10.254369 0.32078943 3.4500372 <> <> 1326 711 5 0 <> <> <> <> <>
    1327 16 -16.285612 -6.1222963 16.138271 238 " " 70 -0.83400 -0.83400 "T3P " " O  " 8 0 FF2F2F "" "" 1 "" 2.2181673 -3.2479115 1.6376936 <> <> 1327 712 5 2 <> <> <> <> <>
    1328 42 -15.879206 -6.9837866 16.043964 238 " " 21 0.41700 0.41700 "T3P " " H1 " 1 0 FFFFFF "" "" 1 "" 20.097382 7.0021195 -14.947165 <> <> 1328 713 5 0 <> <> <> <> <>
    1329 42 -17.224924 -6.2905655 16.063347 238 " " 21 0.41700 0.41700 "T3P " " H2 " 1 0 FFFFFF "" "" 1 "" 5.521369 -21.761755 1.804813 <> <> 1329 714 5 0 <> <> <> <> <>
    1330 16 -6.2839055 7.4718189 12.506828 239 " " 70 -0.83400 -0.83400 "T3P " " O  " 8 0 FF2F2F "" "" 1 "" 3.1019645 -1.8355118 -3.4464097 <> <> 1330 715 5 2 <> <> <> <> <>
    1331 42 -7.2241998 7.3336372 12.620777 239 " " 21 0.41700 0.41700 "T3P " " H1 " 1 0 FFFFFF "" "" 1 "" 0.89945114 14.610305 -1.6778553 <> <> 1331 716 5 0 <> <> <> <> <>
    1332 42 -6.2185335 8.0872402 11.776615 239 " " 21 0.41700 0.41700 "T3P " " H2 " 1 0 FFFFFF "" "" 1 "" 11.282781 23.714825 18.819695 <> <> 1332 717 5 0 <> <> <> <> <>
    1333 16 4.636641 -7.8549824 -10.832277 240 " " 70 -0.83400 -0.83400 "T3P " " O  " 8 0 FF2F2F "" "" 1 "" 0.6286732 -2.2920854 3.1526353 <> <> 1333 718 5 2 <> <> <> <> <>
    1334 42 5.2841649 -7.8515735 -11.537208 240 " " 21 0.41700 0.41700 "T3P " " H1 " 1 0 FFFFFF "" "" 1 "" -8.5332336 1.2758304 -5.2458134 <> <> 1334 719 5 0 <> <> <> <> <>
    1335 42 3.7919693 -7.8367591 -11.282196 240 " " 21 0.41700 0.41700 "T3P " " H2 " 1 0 FFFFFF "" "" 1 "" -4.9932656 17.669651 14.515636 <> <> 1335 720 5 0 <> <> <> <> <>
    1336 16 -17.884878 -9.8423119 20.870735 241 " " 70 -0.83400 -0.83400 "T3P " " O  " 8 0 FF2F2F "" "" 1 "" 1.197637 4.7577848 2.2884171 <> <> 1336 721 5 2 <> <> <> <> <>
    1337 42 -18.757021 -10.094691 21.173887 241 " " 21 0.41700 0.41700 "T3P " " H1 " 1 0 FFFFFF "" "" 1 "" -2.6240547 11.159437 -3.3767643 <> <> 1337 722 5 0 <> <> <> <> <>
    1338 42 -17.47504 -10.665946 20.606361 241 " " 21 0.41700 0.41700 "T3P " " H2 " 1 0 FFFFFF "" "" 1 "" -11.185425 4.4563208 -15.968885 <> <> 1338 723 5 0 <> <> <> <> <>
    1339 16 13.434588 -17.503241 -17.30479 242 " " 70 -0.83400 -0.83400 "T3P " " O  " 8 0 FF2F2F "" "" 1 "" 5.4291182 -5.8344421 -2.5859244 <> <> 1339 724 5 2 <> <> <> <> <>
    1340 42 14.051154 -16.775316 -17.383528 242 " " 21 0.41700 0.41700 "T3P " " H1 " 1 0 FFFFFF "" "" 1 "" 6.7334518 -5.22261 13.285333 <> <> 1340 725 5 0 <> <> <> <> <>
    1341 42 13.527479 -17.799566 -16.399363 242 " " 21 0.41700 0.41700 "T3P " " H2 " 1 0 FFFFFF "" "" 1 "" -15.771781 -7.3540745 -0.90819508 <> <> 1341 726 5 0 <> <> <> <> <>
    1342 16 7.1267858 -5.27493 0.7351656 243 " " 70 -0.83400 -0.83400 "T3P " " O  " 8 0 FF2F2F "" "" 1 "" -6.6289306 6.6550708 -3.1666226 <> <> 1342 727 5 2 <> <> <> <> <>
    1343 42 6.5292516 -6.0025506 0.56267738 243 " " 21 0.41700 0.41700 "T3P " " H1 " 1 0 FFFFFF "" "" 1 "" -9.6309128 4.7812619 15.137187 <> <> 1343 728 5 0 <> <> <> <> <>
    1344 42 6.9727859 -4.6622796 0.016012244 243 " " 21 0.41700 0.41700 "T3P " " H2 " 1 0 FFFFFF "" "" 1 "" -22.479097 0.97990495 -4.6072631 <> <> 1344 729 5 0 <> <> <> <> <>
    1345 16 -9.2179794 -15.348429 -0.086704232 244 " " 70 -0.83400 -0.83400 "T3P " " O  " 8 0 FF2F2F "" "" 1 "" -2.0097411 3.2295389 -3.0965297 <> <> 1345 730 5 2 <> <> <> <> <>
    1346 42 -9.0358 -15.071307 -0.98461497 244 " " 21 0.41700 0.41700 "T3P " " H1 " 1 0 FFFFFF "" "" 1 "" -3.1426325 -3.5252154 -5.4110684 <> <> 1346 731 5 0 <> <> <> <> <>
    1347 42 -8.8828793 -16.243801 -0.039219648 244 " " 21 0.41700 0.41700 "T3P " " H2 " 1 0 FFFFFF "" "" 1 "" 0.96144015 4.7263074 4.1586366 <> <> 1347 732 5 0 <> <> <> <> <>
    1348 16 -0.34853378 -18.050322 -1.8492359 245 " " 70 -0.83400 -0.83400 "T3P " " O  " 8 0 FF2F2F "" "" 1 "" 8.0525513 -2.5655208 1.7148095 <> <> 1348 733 5 2 <> <> <> <> <>
    1349 42 -0.028449701 -18.878119 -1.4907261 245 " " 21 0.41700 0.41700 "T3P " " H1 " 1 0 FFFFFF "" "" 1 "" 14.327666 -4.2099767 -7.6847801 <> <> 1349 734 5 0 <> <> <> <> <>
    1350 42 0.43711895 -17.513077 -1.9509401 245 " " 21 0.41700 0.41700 "T3P " " H2 " 1 0 FFFFFF "" "" 1 "" 6.0928988 -1.5787901 -8.2110271 <> <> 1350 735 5 0 <> <> <> <> <>
    1351 16 -7.2599154 2.9732594 17.431507 246 " " 70 -0.83400 -0.83400 "T3P " " O  " 8 0 FF2F2F "" "" 1 "" 2.6695921 5.1202393 -4.1492014 <> <> 1351 736 5 2 <> <> <> <> <>
    1352 42 -7.0935459 3.8883524 17.657686 246 " " 21 0.41700 0.41700 "T3P " " H1 " 1 0 FFFFFF "" "" 1 "" 9.9054422 0.48521417 9.2812042 <> <> 1352 737 5 0 <> <> <> <> <>
    1353 42 -6.5785623 2.755574 16.795418 246 " " 21 0.41700 0.41700 "T3P " " H2 " 1 0 FFFFFF "" "" 1 "" 2.4808791 8.3205948 -5.4466305 <> <> 1353 738 5 0 <> <> <> <> <>
    1354 16 0.24863908 -16.071268 22.039658 247 " " 70 -0.83400 -0.83400 "T3P " " O  " 8 0 FF2F2F "" "" 1 "" -5.2810259 2.1792645 1.1574787 <> <> 1354 739 5 2 <> <> <> <> <>
    1355 42 -0.19761305 -15.446537 22.611324 247 " " 21 0.41700 0.41700 "T3P " " H1 " 1 0 FFFFFF "" "" 1 "" -3.9311969 -16.760918 22.909504 <> <> 1355 740 5 0 <> <> <> <> <>
    1356 42 1.1787025 -15.948742 22.229942 247 " " 21 0.41700 0.41700 "T3P " " H2 " 1 0 FFFFFF "" "" 1 "" -3.5746014 11.748699 -13.345075 <> <> 1356 741 5 0 <> <> <> <> <>
    1357 16 -12.247224 -13.982088 6.9407158 248 " " 70 -0.83400 -0.83400 "T3P " " O  " 8 0 FF2F2F "" "" 1 "" -2.5990622 -5.3161616 1.7567588 <> <> 1357 742 5 2 <> <> <> <> <>
    1358 42 -12.34728 -13.367391 7.6676049 248 " " 21 0.41700 0.41700 "T3P " " H1 " 1 0 FFFFFF "" "" 1 "" 0.77356803 -33.191814 25.794216 <> <> 1358 743 5 0 <> <> <> <> <>
    1359 42 -11.401839 -13.758092 6.5516305 248 " " 21 0.41700 0.41700 "T3P " " H2 " 1 0 FFFFFF "" "" 1 "" -14.602489 24.206633 -7.3274031 <> <> 1359 744 5 0 <> <> <> <> <>
    1360 16 19.286592 -4.1915727 -16.3517 249 " " 70 -0.83400 -0.83400 "T3P " " O  " 8 0 FF2F2F "" "" 1 "" 11.942639 1.1198564 -2.6825669 <> <> 1360 745 5 2 <> <> <> <> <>
    1361 42 19.353714 -3.2400668 -16.43149 249 " " 21 0.41700 0.41700 "T3P " " H1 " 1 0 FFFFFF "" "" 1 "" -1.5280851 2.2804041 -0.17463411 <> <> 1361 746 5 0 <> <> <> <> <>
    1362 42 18.655025 -4.4448938 -17.024893 249 " " 21 0.41700 0.41700 "T3P " " H2 " 1 0 FFFFFF "" "" 1 "" -16.934576 -1.3512039 25.338945 <> <> 1362 747 5 0 <> <> <> <> <>
    1363 16 1.6915479 -8.4765749 0.89830762 250 " " 70 -0.83400 -0.83400 "T3P " " O  " 8 0 FF2F2F "" "" 1 "" 2.7249441 2.6272428 -0.27482623 <> <> 1363 748 5 2 <> <> <> <> <>
    1364 42 0.74845004 -8.6111403 0.80509841 250 " " 21 0.41700 0.41700 "T3P " " H1 " 1 0 FFFFFF "" "" 1 "" 4.0793552 -1.7776043 -7.6196647 <> <> 1364 749 5 0 <> <> <> <> <>
    1365 42 2.0519948 -9.3586407 0.9892565 250 " " 21 0.41700 0.41700 "T3P " " H2 " 1 0 FFFFFF "" "" 1 "" 7.2353234 3.7037086 -7.710279 <> <> 1365 750 5 0 <> <> <> <> <>
    1366 16 -12.215595 17.592613 24.038652 251 " " 70 -0.83400 -0.83400 "T3P " " O  " 8 0 FF2F2F "" "" 1 "" 3.1060452 -2.5899315 -7.6595216 <> <> 1366 751 5 2 <> <> <> <> <>
    1367 42 -11.851669 18.252224 23.448143 251 " " 21 0.41700 0.41700 "T3P " " H1 " 1 0 FFFFFF "" "" 1 "" 17.149069 4.2862296 8.6758718 <> <> 1367 752 5 0 <> <> <> <> <>
    1368 42 -12.729053 18.094402 24.67174 251 " " 21 0.41700 0.41700 "T3P " " H2 " 1 0 FFFFFF "" "" 1 "" -8.3969946 -9.5996008 -11.43299 <> <> 1368 753 5 0 <> <> <> <> <>
    1369 16 -9.8738432 -7.5021381 -17.919266 252 " " 70 -0.83400 -0.83400 "T3P " " O  " 8 0 FF2F2F "" "" 1 "" -0.22436765 -0.81595093 2.2986035 <> <> 1369 754 5 2 <> <> <> <> <>
    1370 42 -9.8688774 -8.2533026 -17.326002 252 " " 21 0.41700 0.41700 "T3P " " H1 " 1 0 FFFFFF "" "" 1 "" 15.766994 11.164029 17.333326 <> <> 1370 755 5 0 <> <> <> <> <>
    1371 42 -9.7635412 -6.7432084 -17.346478 252 " " 21 0.41700 0.41700 "T3P " " H2 " 1 0 FFFFFF "" "" 1 "" 11.742837 10.997553 -15.658354 <> <> 1371 756 5 0 <> <> <> <> <>
    1372 16 -6.8666234 -11.395193 7.9733272 253 " " 70 -0.83400 -0.83400 "T3P " " O  " 8 0 FF2F2F "" "" 1 "" -5.9605393 -3.2247627 2.3221772 <> <> 1372 757 5 2 <> <> <> <> <>
    1373 42 -7.1744428 -11.940624 8.697197 253 " " 21 0.41700 0.41700 "T3P " " H1 " 1 0 FFFFFF "" "" 1 "" -27.097157 -5.9077621 -8.687644 <> <> 1373 758 5 0 <> <> <> <> <>
    1374 42 -7.0026565 -11.932744 7.1930923 253 " " 21 0.41700 0.41700 "T3P " " H2 " 1 0 FFFFFF "" "" 1 "" -7.881103 9.9355822 -6.4099755 <> <> 1374 759 5 0 <> <> <> <> <>
    1375 16 18.419468 10.355357 14.861146 254 " " 70 -0.83400 -0.83400 "T3P " " O  " 8 0 FF2F2F "" "" 1 "" 0.71469218 -6.9100137 1.5698781 <> <> 1375 760 5 2 <> <> <> <> <>
    1376 42 19.033953 10.075836 14.182547 254 " " 21 0.41700 0.41700 "T3P " " H1 " 1 0 FFFFFF "" "" 1 "" -28.720839 -26.364817 -17.070814 <> <> 1376 761 5 0 <> <> <> <> <>
    1377 42 18.245882 9.562748 15.368959 254 " " 21 0.41700 0.41700 "T3P " " H2 " 1 0 FFFFFF "" "" 1 "" 1.1553695 1.4803599 14.816349 <> <> 1377 762 5 0 <> <> <> <> <>
    1378 16 16.843948 -12.72402 -21.702608 255 " " 70 -0.83400 -0.83400 "T3P " " O  " 8 0 FF2F2F "" "" 1 "" 3.0918703 1.0133536 -5.8754807 <> <> 1378 763 5 2 <> <> <> <> <>
    1379 42 17.258343 -11.957075 -22.097961 255 " " 21 0.41700 0.41700 "T3P " " H1 " 1 0 FFFFFF "" "" 1 "" 20.715466 -2.0742135 6.6072755 <> <> 1379 764 5 0 <> <> <> <> <>
    1380 42 16.08856 -12.903912 -22.262312 255 " " 21 0.41700 0.41700 "T3P " " H2 " 1 0 FFFFFF "" "" 1 "" 20.361702 4.785512 -30.395763 <> <> 1380 765 5 0 <> <> <> <> <>
    1381 16 19.275436 17.806456 -12.433778 256 " " 70 -0.83400 -0.83400 "T3P " " O  " 8 0 FF2F2F "" "" 1 "" 3.7260706 4.9228554 4.0850878 <> <> 1381 766 5 2 <> <> <> <> <>
    1382 42 19.895702 18.154741 -11.793311 256 " " 21 0.41700 0.41700 "T3P " " H1 " 1 0 FFFFFF "" "" 1 "" -4.530375 10.940644 8.808691 <> <> 1382 767 5 0 <> <> <> <> <>
    1383 42 18.607288 17.367994 -11.906933 256 " " 21 0.41700 0.41700 "T3P " " H2 " 1 0 FFFFFF "" "" 1 "" 8.9649096 -9.6818132 -1.4256005 <> <> 1383 768 5 0 <> <> <> <> <>
    1384 16 -7.5520391 -12.599987 -7.9487276 257 " " 70 -0.83400 -0.83400 "T3P " " O  " 8 0 FF2F2F "" "" 1 "" -3.3032172 -3.3636374 7.8896379 <> <> 1384 769 5 2 <> <> <> <> <>
    1385 42 -7.7085862 -13.53889 -7.8478403 257 " " 21 0.41700 0.41700 "T3P " " H1 " 1 0 FFFFFF "" "" 1 "" 5.9247613 -5.8592067 -1.0161018 <> <> 1385 770 5 0 <> <> <> <> <>
    1386 42 -6.9842095 -12.370939 -7.2129698 257 " " 21 0.41700 0.41700 "T3P " " H2 " 1 0 FFFFFF "" "" 1 "" 5.121347 -7.3405924 2.6259596 <> <> 1386 771 5 0 <> <> <> <> <>
    1387 16 -19.236393 -12.716367 -17.50606 258 " " 70 -0.83400 -0.83400 "T3P " " O  " 8 0 FF2F2F "" "" 1 "" 1.6797384 3.0209711 -1.5648741 <> <> 1387 772 5 2 <> <> <> <> <>
    1388 42 -19.654058 -13.332967 -18.107382 258 " " 21 0.41700 0.41700 "T3P " " H1 " 1 0 FFFFFF "" "" 1 "" -3.8116155 12.605896 -7.5791693 <> <> 1388 773 5 0 <> <> <> <> <>
    1389 42 -19.713049 -12.823669 -16.682941 258 " " 21 0.41700 0.41700 "T3P " " H2 " 1 0 FFFFFF "" "" 1 "" -2.4491274 2.7343061 -3.993186 <> <> 1389 774 5 0 <> <> <> <> <>
    1390 16 -13.578068 17.674484 12.832825 259 " " 70 -0.83400 -0.83400 "T3P " " O  " 8 0 FF2F2F "" "" 1 "" 1.9267533 -8.5549335 3.8254275 <> <> 1390 775 5 2 <> <> <> <> <>
    1391 42 -13.04766 17.191908 13.466879 259 " " 21 0.41700 0.41700 "T3P " " H1 " 1 0 FFFFFF "" "" 1 "" 0.35767019 0.98478985 12.398631 <> <> 1391 776 5 0 <> <> <> <> <>
    1392 42 -13.158056 17.504351 11.989686 259 " " 21 0.41700 0.41700 "T3P " " H2 " 1 0 FFFFFF "" "" 1 "" 8.0909081 -15.588207 8.3153191 <> <> 1392 777 5 0 <> <> <> <> <>
    1393 16 4.0473228 9.5744858 15.521289 260 " " 70 -0.83400 -0.83400 "T3P " " O  " 8 0 FF2F2F "" "" 1 "" -5.9189258 1.0783656 -1.5297937 <> <> 1393 778 5 2 <> <> <> <> <>
    1394 42 4.3419366 9.0235367 16.246469 260 " " 21 0.41700 0.41700 "T3P " " H1 " 1 0 FFFFFF "" "" 1 "" -2.5943546 -9.9168243 -11.233932 <> <> 1394 779 5 0 <> <> <> <> <>
    1395 42 4.7560945 10.205495 15.395968 260 " " 21 0.41700 0.41700 "T3P " " H2 " 1 0 FFFFFF "" "" 1 "" -0.1823522 -5.9698 -4.5741439 <> <> 1395 780 5 0 <> <> <> <> <>
    1396 16 6.2992926 12.6271 -20.055872 261 " " 70 -0.83400 -0.83400 "T3P " " O  " 8 0 FF2F2F "" "" 1 "" -3.9454374 -3.0743287 -2.00879 <> <> 1396 781 5 2 <> <> <> <> <>
    1397 42 6.9093242 13.339414 -20.247442 261 " " 21 0.41700 0.41700 "T3P " " H1 " 1 0 FFFFFF "" "" 1 "" 6.7911911 -11.167742 2.0868654 <> <> 1397 782 5 0 <> <> <> <> <>
    1398 42 6.5594692 12.314864 -19.189243 261 " " 21 0.41700 0.41700 "T3P " " H2 " 1 0 FFFFFF "" "" 1 "" -4.4560761 -16.33271 -6.6322861 <> <> 1398 783 5 0 <> <> <> <> <>
    1399 16 16.941011 -3.6819854 -4.5044847 262 " " 70 -0.83400 -0.83400 "T3P " " O  " 8 0 FF2F2F "" "" 1 "" 6.2255206 -4.6251569 -7.0133371 <> <> 1399 784 5 2 <> <> <> <> <>
    1400 42 17.164974 -4.2292795 -3.7517943 262 " " 21 0.41700 0.41700 "T3P " " H1 " 1 0 FFFFFF "" "" 1 "" 5.2943687 -4.6369629 -6.7448821 <> <> 1400 785 5 0 <> <> <> <> <>
    1401 42 17.721626 -3.7040572 -5.0580001 262 " " 21 0.41700 0.41700 "T3P " " H2 " 1 0 FFFFFF "" "" 1 "" 8.0079632 -2.1723506 -4.5973954 <> <> 1401 786 5 0 <> <> <> <> <>
    1402 16 14.188294 -1.6101685 5.7120347 263 " " 70 -0.83400 -0.83400 "T3P " " O  " 8 0 FF2F2F "" "" 1 "" -0.7568354 0.45598897 3.4595444 <> <> 1402 787 5 2 <> <> <> <> <>
    1403 42 14.145788 -0.66265094 5.8410068 263 " " 21 0.41700 0.41700 "T3P " " H1 " 1 0 FFFFFF "" "" 1 "" 9.1149235 -0.40446725 13.034397 <> <> 1403 788 5 0 <> <> <> <> <>
    1404 42 14.711147 -1.7210634 4.9179564 263 " " 21 0.41700 0.41700 "T3P " " H2 " 1 0 FFFFFF "" "" 1 "" 28.575611 1.6417561 22.607618 <> <> 1404 789 5 0 <> <> <> <> <>
    1405 16 4.2694035 5.619957 -14.960141 264 " " 70 -0.83400 -0.83400 "T3P " " O  " 8 0 FF2F2F "" "" 1 "" 1.0449563 6.8274722 -1.7325174 <> <> 1405 790 5 2 <> <> <> <> <>
    1406 42 4.5950332 5.1168203 -14.213778 264 " " 21 0.41700 0.41700 "T3P " " H1 " 1 0 FFFFFF "" "" 1 "" -4.8901458 -12.366049 -12.08175 <> <> 1406 791 5 0 <> <> <> <> <>
    1407 42 3.3191967 5.6319366 -14.845284 264 " " 21 0.41700 0.41700 "T3P " " H2 " 1 0 FFFFFF "" "" 1 "" 2.0429015 25.258394 4.6013036 <> <> 1407 792 5 0 <> <> <> <> <>
    1408 16 -4.6227794 -8.4099588 7.1335754 265 " " 70 -0.83400 -0.83400 "T3P " " O  " 8 0 FF2F2F "" "" 1 "" 1.1429037 2.443572 -3.2593751 <> <> 1408 793 5 2 <> <> <> <> <>
    1409 42 -4.0515804 -9.1533737 7.3267059 265 " " 21 0.41700 0.41700 "T3P " " H1 " 1 0 FFFFFF "" "" 1 "" -12.022203 -5.4569373 5.2660856 <> <> 1409 794 5 0 <> <> <> <> <>
    1410 42 -5.0290208 -8.1949635 7.973206 265 " " 21 0.41700 0.41700 "T3P " " H2 " 1 0 FFFFFF "" "" 1 "" -12.75679 4.4231524 -10.491383 <> <> 1410 795 5 0 <> <> <> <> <>
    1411 16 8.8563585 -9.1386614 17.62867 266 " " 70 -0.83400 -0.83400 "T3P " " O  " 8 0 FF2F2F "" "" 1 "" -2.6858475 2.5889988 1.7014347 <> <> 1411 796 5 2 <> <> <> <> <>
    1412 42 8.4695578 -9.9276972 18.008184 266 " " 21 0.41700 0.41700 "T3P " " H1 " 1 0 FFFFFF "" "" 1 "" -23.814524 5.827064 -13.101173 <> <> 1412 797 5 0 <> <> <> <> <>
    1413 42 8.1202726 -8.5351133 17.527967 266 " " 21 0.41700 0.41700 "T3P " " H2 " 1 0 FFFFFF "" "" 1 "" 9.4449453 15.612143 -8.9158649 <> <> 1413 798 5 0 <> <> <> <> <>
    1414 16 7.2618828 -6.4496841 21.103638 267 " " 70 -0.83400 -0.83400 "T3P " " O  " 8 0 FF2F2F "" "" 1 "" -0.095629998 6.4243484 -2.2937319 <> <> 1414 799 5 2 <> <> <> <> <>
    1415 42 6.3956895 -6.1218472 21.345427 267 " " 21 0.41700 0.41700 "T3P " " H1 " 1 0 FFFFFF "" "" 1 "" 3.5158854 11.034776 4.3931103 <> <> 1415 800 5 0 <> <> <> <> <>
    1416 42 7.7693868 -6.4072351 21.914108 267 " " 21 0.41700 0.41700 "T3P " " H2 " 1 0 FFFFFF "" "" 1 "" 1.0429686 -13.531139 -1.9615196 <> <> 1416 801 5 0 <> <> <> <> <>
    1417 16 -13.989484 15.816562 1.7436322 268 " " 70 -0.83400 -0.83400 "T3P " " O  " 8 0 FF2F2F "" "" 1 "" -3.8311362 -1.4407312 -1.6760331 <> <> 1417 802 5 2 <> <> <> <> <>
    1418 42 -13.834429 15.748918 0.80149794 268 " " 21 0.41700 0.41700 "T3P " " H1 " 1 0 FFFFFF "" "" 1 "" -15.844321 4.769978 -4.099041 <> <> 1418 803 5 0 <> <> <> <> <>
    1419 42 -13.976892 14.911344 2.0545194 268 " " 21 0.41700 0.41700 "T3P " " H2 " 1 0 FFFFFF "" "" 1 "" -2.9904687 -3.704881 -8.3025694 <> <> 1419 804 5 0 <> <> <> <> <>
    1420 16 -12.140434 17.578901 -9.0417824 269 " " 70 -0.83400 -0.83400 "T3P " " O  " 8 0 FF2F2F "" "" 1 "" -4.9127364 -2.2873831 -4.1532822 <> <> 1420 805 5 2 <> <> <> <> <>
    1421 42 -13.090318 17.508007 -8.9472733 269 " " 21 0.41700 0.41700 "T3P " " H1 " 1 0 FFFFFF "" "" 1 "" -3.8512318 -9.485343 1.1163882 <> <> 1421 806 5 0 <> <> <> <> <>
    1422 42 -11.81901 17.703016 -8.1487427 269 " " 21 0.41700 0.41700 "T3P " " H2 " 1 0 FFFFFF "" "" 1 "" -1.8486303 11.268174 -7.1401172 <> <> 1422 807 5 0 <> <> <> <> <>
    1423 16 10.596433 -18.608786 7.0274544 270 " " 70 -0.83400 -0.83400 "T3P " " O  " 8 0 FF2F2F "" "" 1 "" -0.62708217 0.11345791 -6.0209751 <> <> 1423 808 5 2 <> <> <> <> <>
    1424 42 10.054368 -19.350067 7.2974653 270 " " 21 0.41700 0.41700 "T3P " " H1 " 1 0 FFFFFF "" "" 1 "" 5.3661275 -5.4204473 -9.1818466 <> <> 1424 809 5 0 <> <> <> <> <>
    1425 42 11.205928 -18.479885 7.7541766 270 " " 21 0.41700 0.41700 "T3P " " H2 " 1 0 FFFFFF "" "" 1 "" 6.7144008 -6.2218103 -11.05451 <> <> 1425 810 5 0 <> <> <> <> <>
    1426 16 3.1214032 -12.194235 -7.1542697 271 " " 70 -0.83400 -0.83400 "T3P " " O  " 8 0 FF2F2F "" "" 1 "" -1.9730265 13.779325 6.0553045 <> <> 1426 811 5 2 <> <> <> <> <>
    1427 42 3.9838896 -12.160714 -6.7404761 271 " " 21 0.41700 0.41700 "T3P " " H1 " 1 0 FFFFFF "" "" 1 "" 3.9500527 -4.9164753 -4.7758889 <> <> 1427 812 5 0 <> <> <> <> <>
    1428 42 3.2027037 -11.631692 -7.9244447 271 " " 21 0.41700 0.41700 "T3P " " H2 " 1 0 FFFFFF "" "" 1 "" -1.2172608 16.784023 8.32973 <> <> 1428 813 5 0 <> <> <> <> <>
    1429 16 -12.194824 -10.279412 -23.626705 272 " " 70 -0.83400 -0.83400 "T3P " " O  " 8 0 FF2F2F "" "" 1 "" 2.0893772 5.4662294 -8.4789743 <> <> 1429 814 5 2 <> <> <> <> <>
    1430 42 -12.916336 -10.876345 -23.42841 272 " " 21 0.41700 0.41700 "T3P " " H1 " 1 0 FFFFFF "" "" 1 "" -9.7569914 19.579098 -9.0985107 <> <> 1430 815 5 0 <> <> <> <> <>
    1431 42 -12.044127 -10.388631 -24.565634 272 " " 21 0.41700 0.41700 "T3P " " H2 " 1 0 FFFFFF "" "" 1 "" 2.3516743 0.74718976 -7.8879418 <> <> 1431 816 5 0 <> <> <> <> <>
    1432 16 -6.3969727 14.438729 15.333967 273 " " 70 -0.83400 -0.83400 "T3P " " O  " 8 0 FF2F2F "" "" 1 "" -0.30377311 -2.7249811 0.39224178 <> <> 1432 817 5 2 <> <> <> <> <>
    1433 42 -6.9938698 15.1545 15.55218 273 " " 21 0.41700 0.41700 "T3P " " H1 " 1 0 FFFFFF "" "" 1 "" 9.1426697 9.3120279 -13.251334 <> <> 1433 818 5 0 <> <> <> <> <>
    1434 42 -5.6312637 14.871478 14.956276 273 " " 21 0.41700 0.41700 "T3P " " H2 " 1 0 FFFFFF "" "" 1 "" 11.566933 -19.044399 5.7598481 <> <> 1434 819 5 0 <> <> <> <> <>
    1435 16 -16.15292 -8.9183054 -4.9317598 274 " " 70 -0.83400 -0.83400 "T3P " " O  " 8 0 FF2F2F "" "" 1 "" 7.2732224 4.7550211 2.1038198 <> <> 1435 820 5 2 <> <> <> <> <>
    1436 42 -16.135927 -9.6985483 -5.4859824 274 " " 21 0.41700 0.41700 "T3P " " H1 " 1 0 FFFFFF "" "" 1 "" -25.638828 7.24226 -2.4068732 <> <> 1436 821 5 0 <> <> <> <> <>
    1437 42 -15.897852 -9.2340851 -4.0648956 274 " " 21 0.41700 0.41700 "T3P " " H2 " 1 0 FFFFFF "" "" 1 "" -6.4948745 -11.09779 0.3801406 <> <> 1437 822 5 0 <> <> <> <> <>
    1438 16 2.1942432 14.092963 3.1995444 275 " " 70 -0.83400 -0.83400 "T3P " " O  " 8 0 FF2F2F "" "" 1 "" -6.823102 1.5721431 -0.31258705 <> <> 1438 823 5 2 <> <> <> <> <>
    1439 42 2.0748229 13.14843 3.2986603 275 " " 21 0.41700 0.41700 "T3P " " H1 " 1 0 FFFFFF "" "" 1 "" -14.290053 3.0563169 4.8340678 <> <> 1439 824 5 0 <> <> <> <> <>
    1440 42 1.3086721 14.453138 3.2472188 275 " " 21 0.41700 0.41700 "T3P " " H2 " 1 0 FFFFFF "" "" 1 "" -4.6961679 8.1002388 -10.12321 <> <> 1440 825 5 0 <> <> <> <> <>
    1441 16 8.677948 3.7084415 9.4702358 276 " " 70 -0.83400 -0.83400 "T3P " " O  " 8 0 FF2F2F "" "" 1 "" -2.0332346 2.2343948 -2.6580639 <> <> 1441 826 5 2 <> <> <> <> <>
    1442 42 7.9460535 3.186657 9.7993269 276 " " 21 0.41700 0.41700 "T3P " " H1 " 1 0 FFFFFF "" "" 1 "" -14.552321 9.0016432 -19.770731 <> <> 1442 827 5 0 <> <> <> <> <>
    1443 42 8.4416065 3.9090335 8.5646238 276 " " 21 0.41700 0.41700 "T3P " " H2 " 1 0 FFFFFF "" "" 1 "" 24.503096 -1.9696286 -10.514585 <> <> 1443 828 5 0 <> <> <> <> <>
    1444 16 15.368147 1.1245118 -5.4261208 277 " " 70 -0.83400 -0.83400 "T3P " " O  " 8 0 FF2F2F "" "" 1 "" 3.2908425 1.81789 6.0696397 <> <> 1444 829 5 2 <> <> <> <> <>
    1445 42 15.802481 0.58997482 -4.7614055 277 " " 21 0.41700 0.41700 "T3P " " H1 " 1 0 FFFFFF "" "" 1 "" -28.914719 -20.959854 8.7962351 <> <> 1445 830 5 0 <> <> <> <> <>
    1446 42 14.841982 1.7485094 -4.9261117 277 " " 21 0.41700 0.41700 "T3P " " H2 " 1 0 FFFFFF "" "" 1 "" 5.4789195 6.6389294 2.3555822 <> <> 1446 831 5 0 <> <> <> <> <>
    1447 16 18.234297 6.3080163 -15.021918 278 " " 70 -0.83400 -0.83400 "T3P " " O  " 8 0 FF2F2F "" "" 1 "" -1.675119 -0.028857645 0.95256078 <> <> 1447 832 5 2 <> <> <> <> <>
    1448 42 17.752272 5.6657372 -15.542839 278 " " 21 0.41700 0.41700 "T3P " " H1 " 1 0 FFFFFF "" "" 1 "" -35.394451 4.3213029 26.790386 <> <> 1448 833 5 0 <> <> <> <> <>
    1449 42 18.962532 5.8138418 -14.645493 278 " " 21 0.41700 0.41700 "T3P " " H2 " 1 0 FFFFFF "" "" 1 "" -9.6569977 -15.996729 -4.5684285 <> <> 1449 834 5 0 <> <> <> <> <>
    1450 16 -14.416063 -14.46899 -4.403327 279 " " 70 -0.83400 -0.83400 "T3P " " O  " 8 0 FF2F2F "" "" 1 "" -2.225224 -1.9586239 0.16513516 <> <> 1450 835 5 2 <> <> <> <> <>
    1451 42 -13.842869 -13.913555 -4.9316964 279 " " 21 0.41700 0.41700 "T3P " " H1 " 1 0 FFFFFF "" "" 1 "" 6.3728018 -11.189235 -0.21087985 <> <> 1451 836 5 0 <> <> <> <> <>
    1452 42 -13.96812 -14.543255 -3.5606768 279 " " 21 0.41700 0.41700 "T3P " " H2 " 1 0 FFFFFF "" "" 1 "" -4.3917427 -6.615531 0.9064365 <> <> 1452 837 5 0 <> <> <> <> <>
    1453 16 -15.339208 -3.7085624 20.59977 280 " " 70 -0.83400 -0.83400 "T3P " " O  " 8 0 FF2F2F "" "" 1 "" 1.9030905 3.7511585 -2.5487792 <> <> 1453 838 5 2 <> <> <> <> <>
    1454 42 -15.761743 -4.1354203 19.854464 280 " " 21 0.41700 0.41700 "T3P " " H1 " 1 0 FFFFFF "" "" 1 "" -6.2962556 -25.107647 18.627916 <> <> 1454 839 5 0 <> <> <> <> <>
    1455 42 -14.402924 -3.8461258 20.455971 280 " " 21 0.41700 0.41700 "T3P " " H2 " 1 0 FFFFFF "" "" 1 "" 0.13106106 -5.3208938 -5.4078932 <> <> 1455 840 5 0 <> <> <> <> <>
    1456 16 -8.0913858 -12.294304 -15.675665 281 " " 70 -0.83400 -0.83400 "T3P " " O  " 8 0 FF2F2F "" "" 1 "" 3.1888082 1.3577803 1.0430083 <> <> 1456 841 5 2 <> <> <> <> <>
    1457 42 -8.5933685 -13.042311 -15.999287 281 " " 21 0.41700 0.41700 "T3P " " H1 " 1 0 FFFFFF "" "" 1 "" -1.1780353 5.2853317 -1.2613224 <> <> 1457 842 5 0 <> <> <> <> <>
    1458 42 -7.3879366 -12.182622 -16.315132 281 " " 21 0.41700 0.41700 "T3P " " H2 " 1 0 FFFFFF "" "" 1 "" -0.90902549 4.2864738 -2.9533436 <> <> 1458 843 5 0 <> <> <> <> <>
    1459 16 -4.8126898 -16.49906 -22.564363 282 " " 70 -0.83400 -0.83400 "T3P " " O  " 8 0 FF2F2F "" "" 1 "" -1.812726 -0.77647901 2.0192442 <> <> 1459 844 5 2 <> <> <> <> <>
    1460 42 -4.7751164 -16.692919 -21.62775 282 " " 21 0.41700 0.41700 "T3P " " H1 " 1 0 FFFFFF "" "" 1 "" -12.808374 -21.333694 -1.794506 <> <> 1460 845 5 0 <> <> <> <> <>
    1461 42 -5.3403802 -17.206514 -22.934883 282 " " 21 0.41700 0.41700 "T3P " " H2 " 1 0 FFFFFF "" "" 1 "" -5.891984 12.868458 -18.224133 <> <> 1461 846 5 0 <> <> <> <> <>
    1462 16 5.065639 -10.698631 -15.714638 283 " " 70 -0.83400 -0.83400 "T3P " " O  " 8 0 FF2F2F "" "" 1 "" -2.0386016 -0.98720109 -0.60284996 <> <> 1462 847 5 2 <> <> <> <> <>
    1463 42 4.4591951 -9.962966 -15.799794 283 " " 21 0.41700 0.41700 "T3P " " H1 " 1 0 FFFFFF "" "" 1 "" 6.3338203 5.2093234 -6.6957407 <> <> 1463 848 5 0 <> <> <> <> <>
    1464 42 4.8369389 -11.283077 -16.437374 283 " " 21 0.41700 0.41700 "T3P " " H2 " 1 0 FFFFFF "" "" 1 "" 5.3229942 5.7233095 -8.3587942 <> <> 1464 849 5 0 <> <> <> <> <>
    1465 16 9.8152895 18.875193 12.747932 284 " " 70 -0.83400 -0.83400 "T3P " " O  " 8 0 FF2F2F "" "" 1 "" 4.369556 0.036049746 -0.6207425 <> <> 1465 850 5 2 <> <> <> <> <>
    1466 42 10.276206 19.175516 13.531256 284 " " 21 0.41700 0.41700 "T3P " " H1 " 1 0 FFFFFF "" "" 1 "" -8.8297939 -14.725735 12.805492 <> <> 1466 851 5 0 <> <> <> <> <>
    1467 42 10.138201 17.985376 12.605824 284 " " 21 0.41700 0.41700 "T3P " " H2 " 1 0 FFFFFF "" "" 1 "" 5.1169505 1.9124756 -10.671585 <> <> 1467 852 5 0 <> <> <> <> <>
    1468 16 4.4248433 14.553622 1.6219357 285 " " 70 -0.83400 -0.83400 "T3P " " O  " 8 0 FF2F2F "" "" 1 "" -0.078645319 -3.4477425 -5.3038611 <> <> 1468 853 5 2 <> <> <> <> <>
    1469 42 3.6573002 14.273975 2.1208401 285 " " 21 0.41700 0.41700 "T3P " " H1 " 1 0 FFFFFF "" "" 1 "" 3.1178174 -18.348549 -8.738349 <> <> 1469 854 5 0 <> <> <> <> <>
    1470 42 4.3061213 15.496494 1.5073423 285 " " 21 0.41700 0.41700 "T3P " " H2 " 1 0 FFFFFF "" "" 1 "" -13.609688 -4.321938 1.5216371 <> <> 1470 855 5 0 <> <> <> <> <>
    1471 16 6.5405803 -5.934341 13.420291 286 " " 70 -0.83400 -0.83400 "T3P " " O  " 8 0 FF2F2F "" "" 1 "" 3.471159 -0.50950348 2.3440614 <> <> 1471 856 5 2 <> <> <> <> <>
    1472 42 6.4651341 -6.0257859 14.370121 286 " " 21 0.41700 0.41700 "T3P " " H1 " 1 0 FFFFFF "" "" 1 "" 17.297668 -27.124659 0.87991166 <> <> 1472 857 5 0 <> <> <> <> <>
    1473 42 7.4827609 -5.9481363 13.251949 286 " " 21 0.41700 0.41700 "T3P " " H2 " 1 0 FFFFFF "" "" 1 "" 2.0922875 37.383572 -8.4784737 <> <> 1473 858 5 0 <> <> <> <> <>
    1474 16 -2.8805096 -6.3068671 -4.5420594 287 " " 70 -0.83400 -0.83400 "T3P " " O  " 8 0 FF2F2F "" "" 1 "" -2.6537094 -0.97406942 6.7508793 <> <> 1474 859 5 2 <> <> <> <> <>
    1475 42 -2.8658121 -7.2603621 -4.6248469 287 " " 21 0.41700 0.41700 "T3P " " H1 " 1 0 FFFFFF "" "" 1 "" -12.009111 -0.57587737 0.50382555 <> <> 1475 860 5 0 <> <> <> <> <>
    1476 42 -3.6144047 -6.1283131 -3.9540582 287 " " 21 0.41700 0.41700 "T3P " " H2 " 1 0 FFFFFF "" "" 1 "" 6.1092143 1.7048686 16.87454 <> <> 1476 861 5 0 <> <> <> <> <>
    1477 16 -11.535829 -14.501888 16.871143 288 " " 70 -0.83400 -0.83400 "T3P " " O  " 8 0 FF2F2F "" "" 1 "" -2.3173301 -1.0212135 -2.8195062 <> <> 1477 862 5 2 <> <> <> <> <>
    1478 42 -12.207603 -13.899258 16.552094 288 " " 21 0.41700 0.41700 "T3P " " H1 " 1 0 FFFFFF "" "" 1 "" -3.390393 -3.5197444 -5.2795191 <> <> 1478 863 5 0 <> <> <> <> <>
    1479 42 -11.829639 -15.364962 16.579575 288 " " 21 0.41700 0.41700 "T3P " " H2 " 1 0 FFFFFF "" "" 1 "" -11.137211 -5.0794349 18.081055 <> <> 1479 864 5 0 <> <> <> <> <>
    1480 16 3.2908516 2.0546896 19.447826 289 " " 70 -0.83400 -0.83400 "T3P " " O  " 8 0 FF2F2F "" "" 1 "" -4.4729505 -4.962841 -1.3986956 <> <> 1480 865 5 2 <> <> <> <> <>
    1481 42 2.4800375 1.6623614 19.771683 289 " " 21 0.41700 0.41700 "T3P " " H1 " 1 0 FFFFFF "" "" 1 "" -4.5425873 -9.7821484 -7.4111786 <> <> 1481 866 5 0 <> <> <> <> <>
    1482 42 3.069731 2.9739547 19.298527 289 " " 21 0.41700 0.41700 "T3P " " H2 " 1 0 FFFFFF "" "" 1 "" -13.558837 -10.087159 -19.493759 <> <> 1482 867 5 0 <> <> <> <> <>
    1483 16 -15.801963 3.0993838 12.358738 290 " " 70 -0.83400 -0.83400 "T3P " " O  " 8 0 FF2F2F "" "" 1 "" 6.9782724 -7.4149408 8.7958117 <> <> 1483 868 5 2 <> <> <> <> <>
    1484 42 -15.164998 3.7006867 11.972811 290 " " 21 0.41700 0.41700 "T3P " " H1 " 1 0 FFFFFF "" "" 1 "" 3.0121088 -8.3305597 0.82310063 <> <> 1484 869 5 0 <> <> <> <> <>
    1485 42 -16.493172 3.6676781 12.69859 290 " " 21 0.41700 0.41700 "T3P " " H2 " 1 0 FFFFFF "" "" 1 "" 6.1898146 -7.1167188 6.6935425 <> <> 1485 870 5 0 <> <> <> <> <>
    1486 16 14.602148 -9.4449186 -3.827651 291 " " 70 -0.83400 -0.83400 "T3P " " O  " 8 0 FF2F2F "" "" 1 "" -2.4809451 6.4767981 1.3903556 <> <> 1486 871 5 2 <> <> <> <> <>
    1487 42 14.14806 -9.8593044 -3.0939407 291 " " 21 0.41700 0.41700 "T3P " " H1 " 1 0 FFFFFF "" "" 1 "" -10.582338 -0.14942817 -7.3659449 <> <> 1487 872 5 0 <> <> <> <> <>
    1488 42 15.529997 -9.6091652 -3.6592636 291 " " 21 0.41700 0.41700 "T3P " " H2 " 1 0 FFFFFF "" "" 1 "" -4.4736133 2.965507 8.9452724 <> <> 1488 873 5 0 <> <> <> <> <>
    1489 16 18.679773 -18.428503 14.307556 292 " " 70 -0.83400 -0.83400 "T3P " " O  " 8 0 FF2F2F "" "" 1 "" -7.3178949 -2.3284461 -3.4577103 <> <> 1489 874 5 2 <> <> <> <> <>
    1490 42 18.961153 -19.086021 14.943732 292 " " 21 0.41700 0.41700 "T3P " " H1 " 1 0 FFFFFF "" "" 1 "" -0.85284948 11.211412 7.6768665 <> <> 1490 875 5 0 <> <> <> <> <>
    1491 42 17.797985 -18.184391 14.588777 292 " " 21 0.41700 0.41700 "T3P " " H2 " 1 0 FFFFFF "" "" 1 "" -12.723964 -11.891924 -12.107347 <> <> 1491 876 5 0 <> <> <> <> <>
    1492 16 18.973429 -7.49827 22.539448 293 " " 70 -0.83400 -0.83400 "T3P " " O  " 8 0 FF2F2F "" "" 1 "" -2.872045 -0.90724474 7.5129037 <> <> 1492 877 5 2 <> <> <> <> <>
    1493 42 18.957134 -7.344748 21.594778 293 " " 21 0.41700 0.41700 "T3P " " H1 " 1 0 FFFFFF "" "" 1 "" 0.69511706 -3.1260726 7.0907798 <> <> 1493 878 5 0 <> <> <> <> <>
    1494 42 19.333433 -6.6913438 22.907545 293 " " 21 0.41700 0.41700 "T3P " " H2 " 1 0 FFFFFF "" "" 1 "" -22.471087 7.3870964 8.4985504 <> <> 1494 879 5 0 <> <> <> <> <>
    1495 16 -7.6117945 0.094593368 18.133839 294 " " 70 -0.83400 -0.83400 "T3P " " O  " 8 0 FF2F2F "" "" 1 "" 4.6995368 -1.4118612 0.0049916925 <> <> 1495 880 5 2 <> <> <> <> <>
    1496 42 -7.0487785 -0.67950779 18.138037 294 " " 21 0.41700 0.41700 "T3P " " H1 " 1 0 FFFFFF "" "" 1 "" 17.420767 7.8417797 0.24580666 <> <> 1496 881 5 0 <> <> <> <> <>
    1497 42 -7.3898277 0.5571593 18.941921 294 " " 21 0.41700 0.41700 "T3P " " H2 " 1 0 FFFFFF "" "" 1 "" 6.5619926 9.3352308 -6.6585178 <> <> 1497 882 5 0 <> <> <> <> <>
    1498 16 10.321815 5.7934117 -15.292751 295 " " 70 -0.83400 -0.83400 "T3P " " O  " 8 0 FF2F2F "" "" 1 "" 0.66407359 -3.2800806 -7.273253 <> <> 1498 883 5 2 <> <> <> <> <>
    1499 42 10.924291 6.4047585 -15.716443 295 " " 21 0.41700 0.41700 "T3P " " H1 " 1 0 FFFFFF "" "" 1 "" 13.797511 -3.0125971 11.788022 <> <> 1499 884 5 0 <> <> <> <> <>
    1500 42 10.733829 4.9362869 -15.40145 295 " " 21 0.41700 0.41700 "T3P " " H2 " 1 0 FFFFFF "" "" 1 "" 13.412193 -0.83018368 21.729368 <> <> 1500 885 5 0 <> <> <> <> <>
    1501 16 18.572153 -0.4106096 -16.208607 296 " " 70 -0.83400 -0.83400 "T3P " " O  " 8 0 FF2F2F "" "" 1 "" 0.64984941 2.417284 -5.2015991 <> <> 1501 886 5 2 <> <> <> <> <>
    1502 42 18.751324 -0.3519704 -15.270154 296 " " 21 0.41700 0.41700 "T3P " " H1 " 1 0 FFFFFF "" "" 1 "" 11.028718 -26.480881 -5.3774118 <> <> 1502 887 5 0 <> <> <> <> <>
    1503 42 19.435308 -0.37218797 -16.620577 296 " " 21 0.41700 0.41700 "T3P " " H2 " 1 0 FFFFFF "" "" 1 "" -0.33373433 -37.336967 -10.969904 <> <> 1503 888 5 0 <> <> <> <> <>
    1504 16 0.67932397 16.750631 -21.835876 297 " " 70 -0.83400 -0.83400 "T3P " " O  " 8 0 FF2F2F "" "" 1 "" 2.5205677 3.6953297 5.5848608 <> <> 1504 889 5 2 <> <> <> <> <>
    1505 42 1.4554254 17.196896 -21.497133 297 " " 21 0.41700 0.41700 "T3P " " H1 " 1 0 FFFFFF "" "" 1 "" 10.627622 -7.1169138 1.2547766 <> <> 1505 890 5 0 <> <> <> <> <>
    1506 42 0.14898673 17.449194 -22.219255 297 " " 21 0.41700 0.41700 "T3P " " H2 " 1 0 FFFFFF "" "" 1 "" 15.745207 9.4553013 -2.2135789 <> <> 1506 891 5 0 <> <> <> <> <>
    1507 16 -5.9633985 -14.83622 2.4004333 298 " " 70 -0.83400 -0.83400 "T3P " " O  " 8 0 FF2F2F "" "" 1 "" 4.4178109 -1.115948 0.94535023 <> <> 1507 892 5 2 <> <> <> <> <>
    1508 42 -6.2036886 -15.751694 2.5432551 298 " " 21 0.41700 0.41700 "T3P " " H1 " 1 0 FFFFFF "" "" 1 "" 3.9836605 -5.4184446 -27.363577 <> <> 1508 893 5 0 <> <> <> <> <>
    1509 42 -5.1524801 -14.720867 2.8957546 298 " " 21 0.41700 0.41700 "T3P " " H2 " 1 0 FFFFFF "" "" 1 "" 5.0862246 -17.123766 3.5791445 <> <> 1509 894 5 0 <> <> <> <> <>
    1510 16 3.9522276 20.101227 4.0357356 299 " " 70 -0.83400 -0.83400 "T3P " " O  " 8 0 FF2F2F "" "" 1 "" -3.3964221 5.3287978 -1.2885461 <> <> 1510 895 5 2 <> <> <> <> <>
    1511 42 4.7549634 19.583725 4.0993299 299 " " 21 0.41700 0.41700 "T3P " " H1 " 1 0 FFFFFF "" "" 1 "" -15.658745 -16.803709 -26.609304 <> <> 1511 896 5 0 <> <> <> <> <>
    1512 42 3.507786 19.958395 4.8713803 299 " " 21 0.41700 0.41700 "T3P " " H2 " 1 0 FFFFFF "" "" 1 "" 16.304134 13.090963 10.516051 <> <> 1512 897 5 0 <> <> <> <> <>
    1513 16 -7.1341372 8.3230581 9.600502 300 " " 70 -0.83400 -0.83400 "T3P " " O  " 8 0 FF2F2F "" "" 1 "" 1.0257128 -0.93652397 5.9257116 <> <> 1513 898 5 2 <> <> <> <> <>
    1514 42 -7.3563886 7.4433203 9.9052925 300 " " 21 0.41700 0.41700 "T3P " " H1 " 1 0 FFFFFF "" "" 1 "" -8.2779503 -8.2283688 -21.905321 <> <> 1514 899 5 0 <> <> <> <> <>
    1515 42 -7.8554249 8.5651665 9.0196791 300 " " 21 0.41700 0.41700 "T3P " " H2 " 1 0 FFFFFF "" "" 1 "" 4.4001446 24.416487 12.303279 <> <> 1515 900 5 0 <> <> <> <> <>
    1516 16 -1.2758648 7.763793 23.369364 301 " " 70 -0.83400 -0.83400 "T3P " " O  " 8 0 FF2F2F "" "" 1 "" 0.87268144 -3.9791698 -3.0233994 <> <> 1516 901 5 2 <> <> <> <> <>
    1517 42 -1.839494 7.0957098 23.75952 301 " " 21 0.41700 0.41700 "T3P " " H1 " 1 0 FFFFFF "" "" 1 "" -20.17046 -0.024570897 -26.651266 <> <> 1517 902 5 0 <> <> <> <> <>
    1518 42 -0.64657849 7.2698169 22.843801 301 " " 21 0.41700 0.41700 "T3P " " H2 " 1 0 FFFFFF "" "" 1 "" 5.1190996 -7.05937 4.9561892 <> <> 1518 903 5 0 <> <> <> <> <>
    1519 16 -0.58711308 6.7816057 4.8315396 302 " " 70 -0.83400 -0.83400 "T3P " " O  " 8 0 FF2F2F "" "" 1 "" -3.7626283 -5.4127426 -2.0073097 <> <> 1519 904 5 2 <> <> <> <> <>
    1520 42 -1.4321694 6.8333306 5.2781281 302 " " 21 0.41700 0.41700 "T3P " " H1 " 1 0 FFFFFF "" "" 1 "" -6.4737229 -7.1214571 -6.9394956 <> <> 1520 905 5 0 <> <> <> <> <>
    1521 42 -0.10647136 6.1027932 5.3052812 302 " " 21 0.41700 0.41700 "T3P " " H2 " 1 0 FFFFFF "" "" 1 "" -5.8250613 -5.6983967 -0.32415998 <> <> 1521 906 5 0 <> <> <> <> <>
    1522 16 -13.230546 19.01519 7.2044864 303 " " 70 -0.83400 -0.83400 "T3P " " O  " 8 0 FF2F2F "" "" 1 "" 0.62690055 4.3888979 -2.8852723 <> <> 1522 907 5 2 <> <> <> <> <>
    1523 42 -12.94566 19.720602 7.7854018 303 " " 21 0.41700 0.41700 "T3P " " H1 " 1 0 FFFFFF "" "" 1 "" -5.286016 2.789896 1.9561951 <> <> 1523 908 5 0 <> <> <> <> <>
    1524 42 -13.832039 19.437494 6.5912185 303 " " 21 0.41700 0.41700 "T3P " " H2 " 1 0 FFFFFF "" "" 1 "" 14.324637 7.998291 -13.834538 <> <> 1524 909 5 0 <> <> <> <> <>
    1525 16 17.395693 15.005237 -22.862167 304 " " 70 -0.83400 -0.83400 "T3P " " O  " 8 0 FF2F2F "" "" 1 "" 4.2024202 2.44977 1.5239958 <> <> 1525 910 5 2 <> <> <> <> <>
    1526 42 17.280165 15.744132 -22.264732 304 " " 21 0.41700 0.41700 "T3P " " H1 " 1 0 FFFFFF "" "" 1 "" -10.987637 -9.2087622 13.005723 <> <> 1526 911 5 0 <> <> <> <> <>
    1527 42 18.122925 14.506745 -22.489519 304 " " 21 0.41700 0.41700 "T3P " " H2 " 1 0 FFFFFF "" "" 1 "" 16.746067 13.522201 -8.143714 <> <> 1527 912 5 0 <> <> <> <> <>
    1528 16 -13.558661 4.2137074 -14.827045 305 " " 70 -0.83400 -0.83400 "T3P " " O  " 8 0 FF2F2F "" "" 1 "" 2.9886513 7.8025265 -2.1430979 <> <> 1528 913 5 2 <> <> <> <> <>
    1529 42 -12.917913 3.5088587 -14.921168 305 " " 21 0.41700 0.41700 "T3P " " H1 " 1 0 FFFFFF "" "" 1 "" -2.1912551 3.5203795 -5.3384795 <> <> 1529 914 5 0 <> <> <> <> <>
    1530 42 -13.107406 4.8807425 -14.309678 305 " " 21 0.41700 0.41700 "T3P " " H2 " 1 0 FFFFFF "" "" 1 "" 2.0176957 -5.1346335 15.383532 <> <> 1530 915 5 0 <> <> <> <> <>
    1531 16 -15.160431 -9.1993046 -14.549873 306 " " 70 -0.83400 -0.83400 "T3P " " O  " 8 0 FF2F2F "" "" 1 "" -1.3353146 -3.2126343 0.081799746 <> <> 1531 916 5 2 <> <> <> <> <>
    1532 42 -15.076284 -9.9973698 -14.028112 306 " " 21 0.41700 0.41700 "T3P " " H1 " 1 0 FFFFFF "" "" 1 "" 19.686369 1.1024663 3.2917187 <> <> 1532 917 5 0 <> <> <> <> <>
    1533 42 -14.938027 -8.4921284 -13.944342 306 " " 21 0.41700 0.41700 "T3P " " H2 " 1 0 FFFFFF "" "" 1 "" -1.4880291 3.6701496 -7.9003005 <> <> 1533 918 5 0 <> <> <> <> <>
    1534 16 16.11492 10.311948 12.708471 307 " " 70 -0.83400 -0.83400 "T3P " " O  " 8 0 FF2F2F "" "" 1 "" 7.6020584 5.284193 -5.3877902 <> <> 1534 919 5 2 <> <> <> <> <>
    1535 42 15.245485 10.303907 13.108788 307 " " 21 0.41700 0.41700 "T3P " " H1 " 1 0 FFFFFF "" "" 1 "" 4.8426161 -3.3583972 -11.554428 <> <> 1535 920 5 0 <> <> <> <> <>
    1536 42 16.683386 10.694348 13.376936 307 " " 21 0.41700 0.41700 "T3P " " H2 " 1 0 FFFFFF "" "" 1 "" 4.3371296 -16.001467 9.5653086 <> <> 1536 921 5 0 <> <> <> <> <>
    1537 16 7.1768994 5.7416196 -6.7277884 308 " " 70 -0.83400 -0.83400 "T3P " " O  " 8 0 FF2F2F "" "" 1 "" 1.2520654 -3.1736331 -4.7192822 <> <> 1537 922 5 2 <> <> <> <> <>
    1538 42 8.1185389 5.7949038 -6.8912354 308 " " 21 0.41700 0.41700 "T3P " " H1 " 1 0 FFFFFF "" "" 1 "" 2.3022883 7.9259462 4.9497414 <> <> 1538 923 5 0 <> <> <> <> <>
    1539 42 7.1063619 5.3569112 -5.8541431 308 " " 21 0.41700 0.41700 "T3P " " H2 " 1 0 FFFFFF "" "" 1 "" -3.4954667 -19.476173 -12.281394 <> <> 1539 924 5 0 <> <> <> <> <>
    1540 16 -17.810045 2.7652941 -7.1196051 309 " " 70 -0.83400 -0.83400 "T3P " " O  " 8 0 FF2F2F "" "" 1 "" -4.5792041 -1.971974 1.2542597 <> <> 1540 925 5 2 <> <> <> <> <>
    1541 42 -18.034697 3.2049818 -7.9396286 309 " " 21 0.41700 0.41700 "T3P " " H1 " 1 0 FFFFFF "" "" 1 "" 1.8213727 -13.107914 -6.4702063 <> <> 1541 926 5 0 <> <> <> <> <>
    1542 42 -18.555882 2.9350069 -6.5441422 309 " " 21 0.41700 0.41700 "T3P " " H2 " 1 0 FFFFFF "" "" 1 "" -11.388733 1.464191 -8.5847683 <> <> 1542 927 5 0 <> <> <> <> <>
    1543 16 -0.024258515 -18.127523 -15.051119 310 " " 70 -0.83400 -0.83400 "T3P " " O  " 8 0 FF2F2F "" "" 1 "" -0.24658407 1.4043674 -3.054805 <> <> 1543 928 5 2 <> <> <> <> <>
    1544 42 0.2675707 -17.748493 -15.880219 310 " " 21 0.41700 0.41700 "T3P " " H1 " 1 0 FFFFFF "" "" 1 "" 12.247542 -2.1061118 -0.26192674 <> <> 1544 929 5 0 <> <> <> <> <>
    1545 42 0.19312724 -17.465471 -14.394876 310 " " 21 0.41700 0.41700 "T3P " " H2 " 1 0 FFFFFF "" "" 1 "" -19.228998 8.4208326 -3.8453209 <> <> 1545 930 5 0 <> <> <> <> <>
    1546 16 -16.397919 11.621454 18.712936 311 " " 70 -0.83400 -0.83400 "T3P " " O  " 8 0 FF2F2F "" "" 1 "" 0.05203424 2.7655609 -5.4069815 <> <> 1546 931 5 2 <> <> <> <> <>
    1547 42 -17.071451 12.278582 18.537508 311 " " 21 0.41700 0.41700 "T3P " " H1 " 1 0 FFFFFF "" "" 1 "" -8.7322426 -7.1486168 -8.8176794 <> <> 1547 932 5 0 <> <> <> <> <>
    1548 42 -15.571676 12.099076 18.639225 311 " " 21 0.41700 0.41700 "T3P " " H2 " 1 0 FFFFFF "" "" 1 "" -6.4773378 14.224449 -4.3472905 <> <> 1548 933 5 0 <> <> <> <> <>
    1549 16 8.9895115 12.475258 4.7459626 312 " " 70 -0.83400 -0.83400 "T3P " " O  " 8 0 FF2F2F "" "" 1 "" -0.18231679 -0.61456293 -3.7652011 <> <> 1549 934 5 2 <> <> <> <> <>
    1550 42 9.1132469 13.338148 5.1413569 312 " " 21 0.41700 0.41700 "T3P " " H1 " 1 0 FFFFFF "" "" 1 "" 6.7183084 -7.7107677 9.5615959 <> <> 1550 935 5 0 <> <> <> <> <>
    1551 42 9.0577822 11.8634 5.4789023 312 " " 21 0.41700 0.41700 "T3P " " H2 " 1 0 FFFFFF "" "" 1 "" 5.2334547 -13.231306 -14.802134 <> <> 1551 936 5 0 <> <> <> <> <>
    1552 16 -7.2739954 0.39941195 4.341527 313 " " 70 -0.83400 -0.83400 "T3P " " O  " 8 0 FF2F2F "" "" 1 "" 10.693108 3.4634068 -4.5901785 <> <> 1552 937 5 2 <> <> <> <> <>
    1553 42 -7.3635402 0.23925024 3.4020786 313 " " 21 0.41700 0.41700 "T3P " " H1 " 1 0 FFFFFF "" "" 1 "" -20.998884 20.835876 -4.531157 <> <> 1553 938 5 0 <> <> <> <> <>
    1554 42 -7.5697827 -0.41278732 4.7527089 313 " " 21 0.41700 0.41700 "T3P " " H2 " 1 0 FFFFFF "" "" 1 "" 22.76755 -3.4581461 -9.5762997 <> <> 1554 939 5 0 <> <> <> <> <>
    1555 16 0.10540218 -8.4740162 -4.1339545 314 " " 70 -0.83400 -0.83400 "T3P " " O  " 8 0 FF2F2F "" "" 1 "" -7.6892653 9.4624767 -0.91177481 <> <> 1555 940 5 2 <> <> <> <> <>
    1556 42 -0.07685744 -8.629035 -5.0607667 314 " " 21 0.41700 0.41700 "T3P " " H1 " 1 0 FFFFFF "" "" 1 "" -30.68573 2.6905866 4.7432089 <> <> 1556 941 5 0 <> <> <> <> <>
    1557 42 0.23314784 -7.5275702 -4.06952 314 " " 21 0.41700 0.41700 "T3P " " H2 " 1 0 FFFFFF "" "" 1 "" -25.48134 12.31808 -7.5824423 <> <> 1557 942 5 0 <> <> <> <> <>
    1558 16 -16.432001 16.566906 5.7395673 315 " " 70 -0.83400 -0.83400 "T3P " " O  " 8 0 FF2F2F "" "" 1 "" -2.230514 9.4749651 3.5340168 <> <> 1558 943 5 2 <> <> <> <> <>
    1559 42 -15.7026 16.855007 5.1907396 315 " " 21 0.41700 0.41700 "T3P " " H1 " 1 0 FFFFFF "" "" 1 "" -2.8766024 4.888876 0.26798397 <> <> 1559 944 5 0 <> <> <> <> <>
    1560 42 -16.281664 16.994755 6.5825219 315 " " 21 0.41700 0.41700 "T3P " " H2 " 1 0 FFFFFF "" "" 1 "" -9.9179964 29.190569 -5.1018071 <> <> 1560 945 5 0 <> <> <> <> <>
    1561 16 -18.721272 1.7466745 8.259057 316 " " 70 -0.83400 -0.83400 "T3P " " O  " 8 0 FF2F2F "" "" 1 "" -6.8510394 5.4633584 1.6113812 <> <> 1561 946 5 2 <> <> <> <> <>
    1562 42 -18.806421 2.5974643 7.8287797 316 " " 21 0.41700 0.41700 "T3P " " H1 " 1 0 FFFFFF "" "" 1 "" -5.7747469 8.9833736 8.3585501 <> <> 1562 947 5 0 <> <> <> <> <>
    1563 42 -18.399279 1.9527133 9.1366129 316 " " 21 0.41700 0.41700 "T3P " " H2 " 1 0 FFFFFF "" "" 1 "" 23.532032 -4.2050428 -7.2668309 <> <> 1563 948 5 0 <> <> <> <> <>
    1564 16 -18.93383 -17.919996 -6.1891694 317 " " 70 -0.83400 -0.83400 "T3P " " O  " 8 0 FF2F2F "" "" 1 "" -0.70003104 5.8019471 -3.0923135 <> <> 1564 949 5 2 <> <> <> <> <>
    1565 42 -19.091341 -18.657497 -5.5996614 317 " " 21 0.41700 0.41700 "T3P " " H1 " 1 0 FFFFFF "" "" 1 "" 14.387946 7.5325189 3.1040421 <> <> 1565 950 5 0 <> <> <> <> <>
    1566 42 -19.38674 -17.183502 -5.7784705 317 " " 21 0.41700 0.41700 "T3P " " H2 " 1 0 FFFFFF "" "" 1 "" 6.5331721 6.1077485 4.3358598 <> <> 1566 951 5 0 <> <> <> <> <>
    1567 16 14.433778 -6.6598706 3.9241388 318 " " 70 -0.83400 -0.83400 "T3P " " O  " 8 0 FF2F2F "" "" 1 "" 1.703235 1.0191578 -3.2519307 <> <> 1567 952 5 2 <> <> <> <> <>
    1568 42 15.141789 -6.0319233 3.7805059 318 " " 21 0.41700 0.41700 "T3P " " H1 " 1 0 FFFFFF "" "" 1 "" 14.219125 -13.424112 -4.701932 <> <> 1568 953 5 0 <> <> <> <> <>
    1569 42 13.650692 -6.1191673 4.0273037 318 " " 21 0.41700 0.41700 "T3P " " H2 " 1 0 FFFFFF "" "" 1 "" 12.217939 16.792767 -6.1107774 <> <> 1569 954 5 0 <> <> <> <> <>
    1570 16 -5.6212039 5.2487588 -13.599561 319 " " 70 -0.83400 -0.83400 "T3P " " O  " 8 0 FF2F2F "" "" 1 "" 1.9812157 2.551075 -0.2828677 <> <> 1570 955 5 2 <> <> <> <> <>
    1571 42 -6.5441346 5.0246172 -13.718703 319 " " 21 0.41700 0.41700 "T3P " " H1 " 1 0 FFFFFF "" "" 1 "" 2.9927647 -0.51105511 -2.3580735 <> <> 1571 956 5 0 <> <> <> <> <>
    1572 42 -5.3386316 5.5660353 -14.457302 319 " " 21 0.41700 0.41700 "T3P " " H2 " 1 0 FFFFFF "" "" 1 "" -0.0072784568 13.764539 3.2098482 <> <> 1572 957 5 0 <> <> <> <> <>
    1573 16 -11.633328 -15.747682 20.620861 320 " " 70 -0.83400 -0.83400 "T3P " " O  " 8 0 FF2F2F "" "" 1 "" 8.1817627 -4.1976657 4.0882545 <> <> 1573 958 5 2 <> <> <> <> <>
    1574 42 -12.344044 -15.903845 21.242739 320 " " 21 0.41700 0.41700 "T3P " " H1 " 1 0 FFFFFF "" "" 1 "" -4.0522442 -2.418597 -9.4466553 <> <> 1574 959 5 0 <> <> <> <> <>
    1575 42 -11.610905 -16.536442 20.079027 320 " " 21 0.41700 0.41700 "T3P " " H2 " 1 0 FFFFFF "" "" 1 "" -0.97394544 7.039391 -12.648737 <> <> 1575 960 5 0 <> <> <> <> <>
    1576 16 7.7520137 -19.767513 18.760893 321 " " 70 -0.83400 -0.83400 "T3P " " O  " 8 0 FF2F2F "" "" 1 "" 0.29228175 4.3697958 1.3556569 <> <> 1576 961 5 2 <> <> <> <> <>
    1577 42 7.3268127 -19.380743 17.995485 321 " " 21 0.41700 0.41700 "T3P " " H1 " 1 0 FFFFFF "" "" 1 "" 21.631426 19.019682 -3.0959818 <> <> 1577 962 5 0 <> <> <> <> <>
    1578 42 8.0085316 -20.644403 18.475416 321 " " 21 0.41700 0.41700 "T3P " " H2 " 1 0 FFFFFF "" "" 1 "" 11.481497 11.146981 -9.4073324 <> <> 1578 963 5 0 <> <> <> <> <>
    1579 16 -8.3678808 2.7694902 -7.2114339 322 " " 70 -0.83400 -0.83400 "T3P " " O  " 8 0 FF2F2F "" "" 1 "" -0.19764887 1.0538964 5.224997 <> <> 1579 964 5 2 <> <> <> <> <>
    1580 42 -7.5304227 2.9687397 -6.7928782 322 " " 21 0.41700 0.41700 "T3P " " H1 " 1 0 FFFFFF "" "" 1 "" -1.4661449 -2.6813052 9.5411282 <> <> 1580 965 5 0 <> <> <> <> <>
    1581 42 -8.9953709 2.7370706 -6.4893303 322 " " 21 0.41700 0.41700 "T3P " " H2 " 1 0 FFFFFF "" "" 1 "" -6.2632341 15.968739 0.62379795 <> <> 1581 966 5 0 <> <> <> <> <>
    1582 16 -17.108231 -14.252551 -17.001156 323 " " 70 -0.83400 -0.83400 "T3P " " O  " 8 0 FF2F2F "" "" 1 "" -0.93491447 0.26379034 -4.2830477 <> <> 1582 967 5 2 <> <> <> <> <>
    1583 42 -17.962877 -13.823597 -16.958584 323 " " 21 0.41700 0.41700 "T3P " " H1 " 1 0 FFFFFF "" "" 1 "" 6.240715 14.067841 0.68095094 <> <> 1583 968 5 0 <> <> <> <> <>
    1584 42 -16.477266 -13.533067 -16.979864 323 " " 21 0.41700 0.41700 "T3P " " H2 " 1 0 FFFFFF "" "" 1 "" 11.007469 -10.34171 0.19515057 <> <> 1584 969 5 0 <> <> <> <> <>
    1585 16 6.8071103 5.3256984 -15.977079 324 " " 70 -0.83400 -0.83400 "T3P " " O  " 8 0 FF2F2F "" "" 1 "" -1.368407 -3.8267663 -2.1527858 <> <> 1585 970 5 2 <> <> <> <> <>
    1586 42 6.880969 4.420567 -15.674566 324 " " 21 0.41700 0.41700 "T3P " " H1 " 1 0 FFFFFF "" "" 1 "" -5.0208163 -4.2497883 -2.5266991 <> <> 1586 971 5 0 <> <> <> <> <>
    1587 42 5.8878055 5.5517473 -15.835621 324 " " 21 0.41700 0.41700 "T3P " " H2 " 1 0 FFFFFF "" "" 1 "" 6.5873942 10.171717 27.180492 <> <> 1587 972 5 0 <> <> <> <> <>
    1588 16 0.9368301 -6.0396924 -9.2702093 325 " " 70 -0.83400 -0.83400 "T3P " " O  " 8 0 FF2F2F "" "" 1 "" -5.2739048 -1.0654248 4.0410891 <> <> 1588 973 5 2 <> <> <> <> <>
    1589 42 0.35951546 -6.7972698 -9.1752348 325 " " 21 0.41700 0.41700 "T3P " " H1 " 1 0 FFFFFF "" "" 1 "" -7.6659245 0.58603787 2.6741245 <> <> 1589 974 5 0 <> <> <> <> <>
    1590 42 1.3479656 -5.9420958 -8.4113283 325 " " 21 0.41700 0.41700 "T3P " " H2 " 1 0 FFFFFF "" "" 1 "" 20.866846 -24.851093 -5.7693248 <> <> 1590 975 5 0 <> <> <> <> <>
    1591 16 16.407713 -4.698688 4.0517421 326 " " 70 -0.83400 -0.83400 "T3P " " O  " 8 0 FF2F2F "" "" 1 "" -12.604196 -0.2239645 11.620057 <> <> 1591 976 5 2 <> <> <> <> <>
    1592 42 17.194117 -4.4652948 3.5584509 326 " " 21 0.41700 0.41700 "T3P " " H1 " 1 0 FFFFFF "" "" 1 "" -1.0846366 -11.594191 24.604897 <> <> 1592 977 5 0 <> <> <> <> <>
    1593 42 16.431948 -4.1331606 4.823637 326 " " 21 0.41700 0.41700 "T3P " " H2 " 1 0 FFFFFF "" "" 1 "" -6.7443452 -14.633655 21.993347 <> <> 1593 978 5 0 <> <> <> <> <>
    1594 16 4.1101956 15.83703 7.7547059 327 " " 70 -0.83400 -0.83400 "T3P " " O  " 8 0 FF2F2F "" "" 1 "" 0.9880197 -1.0002342 0.038133208 <> <> 1594 979 5 2 <> <> <> <> <>
    1595 42 4.143611 15.65077 6.8163962 327 " " 21 0.41700 0.41700 "T3P " " H1 " 1 0 FFFFFF "" "" 1 "" -16.84103 1.444505 -1.0820965 <> <> 1595 980 5 0 <> <> <> <> <>
    1596 42 4.1459727 16.791887 7.8112493 327 " " 21 0.41700 0.41700 "T3P " " H2 " 1 0 FFFFFF "" "" 1 "" 0.16080993 -1.0713986 1.7633893 <> <> 1596 981 5 0 <> <> <> <> <>
    1597 16 -7.4271255 1.3163786 -9.3779697 328 " " 70 -0.83400 -0.83400 "T3P " " O  " 8 0 FF2F2F "" "" 1 "" -0.88888133 -4.220593 2.0741713 <> <> 1597 982 5 2 <> <> <> <> <>
    1598 42 -7.8425331 1.7541058 -8.6349592 328 " " 21 0.41700 0.41700 "T3P " " H1 " 1 0 FFFFFF "" "" 1 "" -0.64959008 -6.2608895 3.4099326 <> <> 1598 983 5 0 <> <> <> <> <>
    1599 42 -6.5137558 1.600685 -9.3439789 328 " " 21 0.41700 0.41700 "T3P " " H2 " 1 0 FFFFFF "" "" 1 "" -3.156359 3.724225 -3.4486208 <> <> 1599 984 5 0 <> <> <> <> <>
    1600 16 10.462257 8.5433073 0.60376054 329 " " 70 -0.83400 -0.83400 "T3P " " O  " 8 0 FF2F2F "" "" 1 "" 0.99957871 1.5544537 -2.2092118 <> <> 1600 985 5 2 <> <> <> <> <>
    1601 42 10.980877 9.0374231 1.2386713 329 " " 21 0.41700 0.41700 "T3P " " H1 " 1 0 FFFFFF "" "" 1 "" 14.531903 -7.2958469 -6.3752441 <> <> 1601 986 5 0 <> <> <> <> <>
    1602 42 9.5808067 8.9091988 0.67720175 329 " " 21 0.41700 0.41700 "T3P " " H2 " 1 0 FFFFFF "" "" 1 "" 7.3522182 15.128882 6.4067025 <> <> 1602 987 5 0 <> <> <> <> <>
    1603 16 -1.2505276 7.055038 19.123388 330 " " 70 -0.83400 -0.83400 "T3P " " O  " 8 0 FF2F2F "" "" 1 "" -1.2191825 1.0478307 0.56407356 <> <> 1603 988 5 2 <> <> <> <> <>
    1604 42 -1.0834883 7.2408161 18.199366 330 " " 21 0.41700 0.41700 "T3P " " H1 " 1 0 FFFFFF "" "" 1 "" 4.8123298 -3.5191581 0.73619878 <> <> 1604 989 5 0 <> <> <> <> <>
    1605 42 -0.92562032 7.8274589 19.586023 330 " " 21 0.41700 0.41700 "T3P " " H2 " 1 0 FFFFFF "" "" 1 "" -10.879485 6.4691315 -1.7030123 <> <> 1605 990 5 0 <> <> <> <> <>
    1606 16 -16.619335 -19.894154 10.616147 331 " " 70 -0.83400 -0.83400 "T3P " " O  " 8 0 FF2F2F "" "" 1 "" -0.13448025 -1.6007915 -3.8799453 <> <> 1606 991 5 2 <> <> <> <> <>
    1607 42 -16.8556 -20.809109 10.768695 331 " " 21 0.41700 0.41700 "T3P " " H1 " 1 0 FFFFFF "" "" 1 "" -14.20359 1.0884956 -9.5403957 <> <> 1607 992 5 0 <> <> <> <> <>
    1608 42 -16.860209 -19.732983 9.7038746 331 " " 21 0.41700 0.41700 "T3P " " H2 " 1 0 FFFFFF "" "" 1 "" -25.959909 16.561321 6.1476579 <> <> 1608 993 5 0 <> <> <> <> <>
    1609 16 18.623236 -12.029201 4.7188616 332 " " 70 -0.83400 -0.83400 "T3P " " O  " 8 0 FF2F2F "" "" 1 "" -1.9553032 -3.2006998 -0.59448534 <> <> 1609 994 5 2 <> <> <> <> <>
    1610 42 18.385122 -12.530758 5.49859 332 " " 21 0.41700 0.41700 "T3P " " H1 " 1 0 FFFFFF "" "" 1 "" -9.8450165 -2.3939283 -2.4848847 <> <> 1610 995 5 0 <> <> <> <> <>
    1611 42 18.043873 -11.26747 4.7373123 332 " " 21 0.41700 0.41700 "T3P " " H2 " 1 0 FFFFFF "" "" 1 "" -0.71148133 -2.1207175 -6.1256762 <> <> 1611 996 5 0 <> <> <> <> <>
    1612 16 -18.78232 -9.949996 -10.976779 333 " " 70 -0.83400 -0.83400 "T3P " " O  " 8 0 FF2F2F "" "" 1 "" -0.40617052 1.9250361 1.4063956 <> <> 1612 997 5 2 <> <> <> <> <>
    1613 42 -18.486095 -10.470752 -11.723304 333 " " 21 0.41700 0.41700 "T3P " " H1 " 1 0 FFFFFF "" "" 1 "" 0.37271559 -0.64367938 3.5073369 <> <> 1613 998 5 0 <> <> <> <> <>
    1614 42 -19.291088 -10.561502 -10.444378 333 " " 21 0.41700 0.41700 "T3P " " H2 " 1 0 FFFFFF "" "" 1 "" 20.252575 -2.6643059 15.876903 <> <> 1614 999 5 0 <> <> <> <> <>
    1615 16 12.064855 10.001079 -19.089378 334 " " 70 -0.83400 -0.83400 "T3P " " O  " 8 0 FF2F2F "" "" 1 "" 5.9342422 -2.1948276 0.12830681 <> <> 1615 1000 5 2 <> <> <> <> <>
    1616 42 11.170611 10.085643 -18.758598 334 " " 21 0.41700 0.41700 "T3P " " H1 " 1 0 FFFFFF "" "" 1 "" 5.3960233 5.326365 -3.2494156 <> <> 1616 1001 5 0 <> <> <> <> <>
    1617 42 12.410547 10.893598 -19.077456 334 " " 21 0.41700 0.41700 "T3P " " H2 " 1 0 FFFFFF "" "" 1 "" 7.561193 -2.6232243 -14.973495 <> <> 1617 1002 5 0 <> <> <> <> <>
    1618 16 2.0122023 19.518906 5.9461217 335 " " 70 -0.83400 -0.83400 "T3P " " O  " 8 0 FF2F2F "" "" 1 "" 10.094735 -2.7256918 -0.30060944 <> <> 1618 1003 5 2 <> <> <> <> <>
    1619 42 1.4342033 19.963039 5.3257279 335 " " 21 0.41700 0.41700 "T3P " " H1 " 1 0 FFFFFF "" "" 1 "" -0.97033066 -12.095428 3.300658 <> <> 1619 1004 5 0 <> <> <> <> <>
    1620 42 1.546472 19.562141 6.7812605 335 " " 21 0.41700 0.41700 "T3P " " H2 " 1 0 FFFFFF "" "" 1 "" 27.753439 15.248856 8.6165695 <> <> 1620 1005 5 0 <> <> <> <> <>
    1621 16 15.632472 -12.479642 -1.7203673 336 " " 70 -0.83400 -0.83400 "T3P " " O  " 8 0 FF2F2F "" "" 1 "" 4.2713594 -0.35003397 2.5062082 <> <> 1621 1006 5 2 <> <> <> <> <>
    1622 42 15.10607 -12.815668 -2.4457784 336 " " 21 0.41700 0.41700 "T3P " " H1 " 1 0 FFFFFF "" "" 1 "" 1.8769625 -14.594917 10.842214 <> <> 1622 1007 5 0 <> <> <> <> <>
    1623 42 15.013065 -12.388878 -0.99626184 336 " " 21 0.41700 0.41700 "T3P " " H2 " 1 0 FFFFFF "" "" 1 "" 8.187336 6.7288113 4.9686947 <> <> 1623 1008 5 0 <> <> <> <> <>
    1624 16 6.8818007 -10.33371 15.490438 337 " " 70 -0.83400 -0.83400 "T3P " " O  " 8 0 FF2F2F "" "" 1 "" -1.1889337 7.8171568 3.8391716 <> <> 1624 1009 5 2 <> <> <> <> <>
    1625 42 5.9513717 -10.519763 15.364272 337 " " 21 0.41700 0.41700 "T3P " " H1 " 1 0 FFFFFF "" "" 1 "" 3.1391642 -16.232033 7.3856797 <> <> 1625 1010 5 0 <> <> <> <> <>
    1626 42 7.1253982 -10.841897 16.264156 337 " " 21 0.41700 0.41700 "T3P " " H2 " 1 0 FFFFFF "" "" 1 "" 23.611509 -14.755141 -18.794733 <> <> 1626 1011 5 0 <> <> <> <> <>
    1627 16 -5.6498485 2.4536672 12.294067 338 " " 70 -0.83400 -0.83400 "T3P " " O  " 8 0 FF2F2F "" "" 1 "" -3.6700511 3.8035805 -1.1166035 <> <> 1627 1012 5 2 <> <> <> <> <>
    1628 42 -5.1727328 3.2775564 12.195102 338 " " 21 0.41700 0.41700 "T3P " " H1 " 1 0 FFFFFF "" "" 1 "" 5.6370425 0.7099182 17.997425 <> <> 1628 1013 5 0 <> <> <> <> <>
    1629 42 -5.9196334 2.2242577 11.404784 338 " " 21 0.41700 0.41700 "T3P " " H2 " 1 0 FFFFFF "" "" 1 "" 9.1298227 18.292912 -8.7376165 <> <> 1629 1014 5 0 <> <> <> <> <>
    1630 16 -15.102614 -9.7264194 6.8313618 339 " " 70 -0.83400 -0.83400 "T3P " " O  " 8 0 FF2F2F "" "" 1 "" 1.4051676 5.2626104 -4.2035899 <> <> 1630 1015 5 2 <> <> <> <> <>
    1631 42 -15.269478 -8.9222698 7.3230252 339 " " 21 0.41700 0.41700 "T3P " " H1 " 1 0 FFFFFF "" "" 1 "" -2.6775439 6.7860618 -8.0808945 <> <> 1631 1016 5 0 <> <> <> <> <>
    1632 42 -14.889577 -10.37695 7.5004368 339 " " 21 0.41700 0.41700 "T3P " " H2 " 1 0 FFFFFF "" "" 1 "" 14.336411 11.998854 -1.7714005 <> <> 1632 1017 5 0 <> <> <> <> <>
    1633 16 10.700856 12.096232 -7.4196391 340 " " 70 -0.83400 -0.83400 "T3P " " O  " 8 0 FF2F2F "" "" 1 "" -0.68375725 5.5611796 -0.9886198 <> <> 1633 1018 5 2 <> <> <> <> <>
    1634 42 10.840933 12.705613 -8.1443892 340 " " 21 0.41700 0.41700 "T3P " " H1 " 1 0 FFFFFF "" "" 1 "" -17.367619 24.166332 11.430304 <> <> 1634 1019 5 0 <> <> <> <> <>
    1635 42 11.361823 12.33865 -6.7711086 340 " " 21 0.41700 0.41700 "T3P " " H2 " 1 0 FFFFFF "" "" 1 "" 1.9139899 1.2222922 -2.0143251 <> <> 1635 1020 5 0 <> <> <> <> <>
    1636 16 12.507396 1.9696957 4.1048169 341 " " 70 -0.83400 -0.83400 "T3P " " O  " 8 0 FF2F2F "" "" 1 "" -1.4575803 0.12864533 -7.8641438 <> <> 1636 1021 5 2 <> <> <> <> <>
    1637 42 11.74334 1.5506842 3.7087326 341 " " 21 0.41700 0.41700 "T3P " " H1 " 1 0 FFFFFF "" "" 1 "" 3.7506523 4.7160001 -22.763935 <> <> 1637 1022 5 0 <> <> <> <> <>
    1638 42 13.164442 1.9777547 3.4087906 341 " " 21 0.41700 0.41700 "T3P " " H2 " 1 0 FFFFFF "" "" 1 "" 6.0335474 12.652693 -0.64753842 <> <> 1638 1023 5 0 <> <> <> <> <>
    1639 16 -2.343287 17.553623 -5.5567436 342 " " 70 -0.83400 -0.83400 "T3P " " O  " 8 0 FF2F2F "" "" 1 "" -3.5038481 -3.6344385 -3.4717529 <> <> 1639 1024 5 2 <> <> <> <> <>
    1640 42 -2.7483494 17.078276 -6.2821374 342 " " 21 0.41700 0.41700 "T3P " " H1 " 1 0 FFFFFF "" "" 1 "" 3.5325427 -19.743767 3.1554797 <> <> 1640 1025 5 0 <> <> <> <> <>
    1641 42 -2.3349569 16.926414 -4.8337135 342 " " 21 0.41700 0.41700 "T3P " " H2 " 1 0 FFFFFF "" "" 1 "" 20.178226 1.3984406 0.62125778 <> <> 1641 1026 5 0 <> <> <> <> <>
    1642 16 8.2017441 17.473515 8.5771103 343 " " 70 -0.83400 -0.83400 "T3P " " O  " 8 0 FF2F2F "" "" 1 "" 2.4688013 0.069372833 1.4288428 <> <> 1642 1027 5 2 <> <> <> <> <>
    1643 42 8.9126682 16.834833 8.6309967 343 " " 21 0.41700 0.41700 "T3P " " H1 " 1 0 FFFFFF "" "" 1 "" 0.50636566 -0.71035784 18.077488 <> <> 1643 1028 5 0 <> <> <> <> <>
    1644 42 7.4176168 16.980785 8.8191748 343 " " 21 0.41700 0.41700 "T3P " " H2 " 1 0 FFFFFF "" "" 1 "" -3.2636306 1.7273878 -13.765515 <> <> 1644 1029 5 0 <> <> <> <> <>
    1645 16 -10.423734 4.1598048 -8.7824287 344 " " 70 -0.83400 -0.83400 "T3P " " O  " 8 0 FF2F2F "" "" 1 "" 7.1486268 0.31831118 -1.4601039 <> <> 1645 1030 5 2 <> <> <> <> <>
    1646 42 -11.10446 4.4550195 -8.177702 344 " " 21 0.41700 0.41700 "T3P " " H1 " 1 0 FFFFFF "" "" 1 "" 5.0544243 18.122967 -12.509274 <> <> 1646 1031 5 0 <> <> <> <> <>
    1647 42 -9.7245712 3.8334506 -8.2159548 344 " " 21 0.41700 0.41700 "T3P " " H2 " 1 0 FFFFFF "" "" 1 "" -4.2693768 -3.9710577 10.161117 <> <> 1647 1032 5 0 <> <> <> <> <>
    1648 16 -0.24923782 -17.959269 5.4661798 345 " " 70 -0.83400 -0.83400 "T3P " " O  " 8 0 FF2F2F "" "" 1 "" -0.23155975 4.156929 -5.4867625 <> <> 1648 1033 5 2 <> <> <> <> <>
    1649 42 -1.0090022 -17.633871 4.9833741 345 " " 21 0.41700 0.41700 "T3P " " H1 " 1 0 FFFFFF "" "" 1 "" -1.3972194 -10.501201 -13.531628 <> <> 1649 1034 5 0 <> <> <> <> <>
    1650 42 -0.056395702 -18.807524 5.0668054 345 " " 21 0.41700 0.41700 "T3P " " H2 " 1 0 FFFFFF "" "" 1 "" 6.0189905 -2.6653318 12.02147 <> <> 1650 1035 5 0 <> <> <> <> <>
    1651 16 -11.988639 -14.744924 13.275214 346 " " 70 -0.83400 -0.83400 "T3P " " O  " 8 0 FF2F2F "" "" 1 "" 1.8074174 2.6786063 -4.0192266 <> <> 1651 1036 5 2 <> <> <> <> <>
    1652 42 -11.156179 -14.584178 13.719514 346 " " 21 0.41700 0.41700 "T3P " " H1 " 1 0 FFFFFF "" "" 1 "" -6.2919569 11.819725 7.8489609 <> <> 1652 1037 5 0 <> <> <> <> <>
    1653 42 -11.971798 -15.678468 13.064381 346 " " 21 0.41700 0.41700 "T3P " " H2 " 1 0 FFFFFF "" "" 1 "" 20.742722 5.591711 -15.405611 <> <> 1653 1038 5 0 <> <> <> <> <>
    1654 16 2.0453515 13.965308 -1.8116843 347 " " 70 -0.83400 -0.83400 "T3P " " O  " 8 0 FF2F2F "" "" 1 "" -0.96505237 4.8254156 1.4575034 <> <> 1654 1039 5 2 <> <> <> <> <>
    1655 42 2.0692775 14.696637 -1.1945744 347 " " 21 0.41700 0.41700 "T3P " " H1 " 1 0 FFFFFF "" "" 1 "" -8.4600582 5.0902791 1.4341979 <> <> 1655 1040 5 0 <> <> <> <> <>
    1656 42 1.8524761 14.370819 -2.6570203 347 " " 21 0.41700 0.41700 "T3P " " H2 " 1 0 FFFFFF "" "" 1 "" 4.4201727 3.9072611 -0.21166143 <> <> 1656 1041 5 0 <> <> <> <> <>
    1657 16 4.7084613 19.580132 -22.123522 348 " " 70 -0.83400 -0.83400 "T3P " " O  " 8 0 FF2F2F "" "" 1 "" -4.4920187 1.699422 3.508883 <> <> 1657 1042 5 2 <> <> <> <> <>
    1658 42 5.3007064 19.787653 -21.400738 348 " " 21 0.41700 0.41700 "T3P " " H1 " 1 0 FFFFFF "" "" 1 "" 7.8264904 -5.1726866 -4.6118059 <> <> 1658 1043 5 0 <> <> <> <> <>
    1659 42 4.8619051 20.272905 -22.765984 348 " " 21 0.41700 0.41700 "T3P " " H2 " 1 0 FFFFFF "" "" 1 "" -11.959824 5.1093788 5.4022756 <> <> 1659 1044 5 0 <> <> <> <> <>
    1660 16 8.9431477 -1.3875674 -0.25655252 349 " " 70 -0.83400 -0.83400 "T3P " " O  " 8 0 FF2F2F "" "" 1 "" -9.111639 -1.7675208 -2.9504011 <> <> 1660 1045 5 2 <> <> <> <> <>
    1661 42 8.2034359 -1.8945618 -0.59123945 349 " " 21 0.41700 0.41700 "T3P " " H1 " 1 0 FFFFFF "" "" 1 "" -4.3839755 -3.7052717 -10.463881 <> <> 1661 1046 5 0 <> <> <> <> <>
    1662 42 9.7065325 -1.7531836 -0.70354372 349 " " 21 0.41700 0.41700 "T3P " " H2 " 1 0 FFFFFF "" "" 1 "" -3.8345742 1.4745469 3.4100301 <> <> 1662 1047 5 0 <> <> <> <> <>
    1663 16 15.173808 -3.1239424 17.235962 350 " " 70 -0.83400 -0.83400 "T3P " " O  " 8 0 FF2F2F "" "" 1 "" -3.1336288 -1.1898817 -2.07074 <> <> 1663 1048 5 2 <> <> <> <> <>
    1664 42 15.529963 -3.1202533 18.124428 350 " " 21 0.41700 0.41700 "T3P " " H1 " 1 0 FFFFFF "" "" 1 "" -5.302722 -3.5176439 -1.1915176 <> <> 1664 1049 5 0 <> <> <> <> <>
    1665 42 14.460147 -3.7611222 17.26614 350 " " 21 0.41700 0.41700 "T3P " " H2 " 1 0 FFFFFF "" "" 1 "" 5.4908872 -11.174434 -8.928175 <> <> 1665 1050 5 0 <> <> <> <> <>
    1666 16 -10.802129 -3.7478385 12.721463 351 " " 70 -0.83400 -0.83400 "T3P " " O  " 8 0 FF2F2F "" "" 1 "" -1.7963538 6.53403 0.050840173 <> <> 1666 1051 5 2 <> <> <> <> <>
    1667 42 -11.401839 -4.0225167 12.027824 351 " " 21 0.41700 0.41700 "T3P " " H1 " 1 0 FFFFFF "" "" 1 "" 3.8135693 -3.281949 -0.9123472 <> <> 1667 1052 5 0 <> <> <> <> <>
    1668 42 -9.9862347 -4.210506 12.530444 351 " " 21 0.41700 0.41700 "T3P " " H2 " 1 0 FFFFFF "" "" 1 "" 1.3789011 7.9634619 10.150858 <> <> 1668 1053 5 0 <> <> <> <> <>
    1669 16 11.852587 -2.8879466 -0.86399978 352 " " 70 -0.83400 -0.83400 "T3P " " O  " 8 0 FF2F2F "" "" 1 "" 9.7106762 -1.7432455 2.9688108 <> <> 1669 1054 5 2 <> <> <> <> <>
    1670 42 11.703458 -2.9288502 -1.8086244 352 " " 21 0.41700 0.41700 "T3P " " H1 " 1 0 FFFFFF "" "" 1 "" 18.22213 -11.679285 2.0553579 <> <> 1670 1055 5 0 <> <> <> <> <>
    1671 42 11.908659 -3.8033826 -0.5900259 352 " " 21 0.41700 0.41700 "T3P " " H2 " 1 0 FFFFFF "" "" 1 "" 17.683523 1.2828646 11.448378 <> <> 1671 1056 5 0 <> <> <> <> <>
    1672 16 8.6293211 17.862295 20.84808 353 " " 70 -0.83400 -0.83400 "T3P " " O  " 8 0 FF2F2F "" "" 1 "" -7.0203018 3.540098 0.83496058 <> <> 1672 1057 5 2 <> <> <> <> <>
    1673 42 8.8412476 18.599621 21.420507 353 " " 21 0.41700 0.41700 "T3P " " H1 " 1 0 FFFFFF "" "" 1 "" -9.4375696 -5.5787172 13.475598 <> <> 1673 1058 5 0 <> <> <> <> <>
    1674 42 7.6829972 17.751495 20.939846 353 " " 21 0.41700 0.41700 "T3P " " H2 " 1 0 FFFFFF "" "" 1 "" -6.5425997 -1.6256849 -0.47563982 <> <> 1674 1059 5 0 <> <> <> <> <>
    1675 16 4.5236216 17.098503 16.969263 354 " " 70 -0.83400 -0.83400 "T3P " " O  " 8 0 FF2F2F "" "" 1 "" 2.8170781 1.6271595 2.9027584 <> <> 1675 1060 5 2 <> <> <> <> <>
    1676 42 4.097579 17.847147 17.386698 354 " " 21 0.41700 0.41700 "T3P " " H1 " 1 0 FFFFFF "" "" 1 "" 7.7273273 -3.9885454 17.985701 <> <> 1676 1061 5 0 <> <> <> <> <>
    1677 42 4.0750408 16.334421 17.331461 354 " " 21 0.41700 0.41700 "T3P " " H2 " 1 0 FFFFFF "" "" 1 "" -6.2242041 -2.5029099 -17.007555 <> <> 1677 1062 5 0 <> <> <> <> <>
    1678 16 -4.2984757 -18.036518 -6.4576449 355 " " 70 -0.83400 -0.83400 "T3P " " O  " 8 0 FF2F2F "" "" 1 "" -1.6822681 -3.7058916 -15.063679 <> <> 1678 1063 5 2 <> <> <> <> <>
    1679 42 -3.5100052 -18.509127 -6.7244525 355 " " 21 0.41700 0.41700 "T3P " " H1 " 1 0 FFFFFF "" "" 1 "" -14.48281 -16.538706 -30.160557 <> <> 1679 1064 5 0 <> <> <> <> <>
    1680 42 -3.9709501 -17.241745 -6.0365758 355 " " 21 0.41700 0.41700 "T3P " " H2 " 1 0 FFFFFF "" "" 1 "" 19.472559 -14.091385 -11.916055 <> <> 1680 1065 5 0 <> <> <> <> <>
    1681 16 12.497498 4.6562586 22.638945 356 " " 70 -0.83400 -0.83400 "T3P " " O  " 8 0 FF2F2F "" "" 1 "" 1.8972586 -1.1778456 -4.0557504 <> <> 1681 1066 5 2 <> <> <> <> <>
    1682 42 11.966537 3.8727849 22.78207 356 " " 21 0.41700 0.41700 "T3P " " H1 " 1 0 FFFFFF "" "" 1 "" 8.2078524 -5.5673356 -4.673111 <> <> 1682 1067 5 0 <> <> <> <> <>
    1683 42 13.350969 4.3209133 22.364429 356 " " 21 0.41700 0.41700 "T3P " " H2 " 1 0 FFFFFF "" "" 1 "" 0.89637369 6.2450137 -16.235306 <> <> 1683 1068 5 0 <> <> <> <> <>
    1684 16 7.0290675 -8.7839432 -6.902163 357 " " 70 -0.83400 -0.83400 "T3P " " O  " 8 0 FF2F2F "" "" 1 "" 2.9398854 5.2391415 11.730942 <> <> 1684 1069 5 2 <> <> <> <> <>
    1685 42 6.5131097 -8.663662 -7.6993761 357 " " 21 0.41700 0.41700 "T3P " " H1 " 1 0 FFFFFF "" "" 1 "" -4.999567 6.7714071 17.100563 <> <> 1685 1070 5 0 <> <> <> <> <>
    1686 42 7.86519 -8.3578968 -7.0908766 357 " " 21 0.41700 0.41700 "T3P " " H2 " 1 0 FFFFFF "" "" 1 "" 6.5609179 -7.6556177 -1.3372821 <> <> 1686 1071 5 0 <> <> <> <> <>
    1687 16 10.229471 9.9194937 6.3539968 358 " " 70 -0.83400 -0.83400 "T3P " " O  " 8 0 FF2F2F "" "" 1 "" 4.0853801 1.3616918 7.046454 <> <> 1687 1072 5 2 <> <> <> <> <>
    1688 42 9.9138012 10.317973 7.1650424 358 " " 21 0.41700 0.41700 "T3P " " H1 " 1 0 FFFFFF "" "" 1 "" -0.37291101 15.264292 -1.5193412 <> <> 1688 1073 5 0 <> <> <> <> <>
    1689 42 11.170336 10.095541 6.3504596 358 " " 21 0.41700 0.41700 "T3P " " H2 " 1 0 FFFFFF "" "" 1 "" 5.9338961 -8.3643141 14.661254 <> <> 1689 1074 5 0 <> <> <> <> <>
    1690 16 13.017841 -13.407594 -6.1594744 359 " " 70 -0.83400 -0.83400 "T3P " " O  " 8 0 FF2F2F "" "" 1 "" 1.6956891 1.5200689 0.30894023 <> <> 1690 1075 5 2 <> <> <> <> <>
    1691 42 13.216187 -13.410327 -7.0958977 359 " " 21 0.41700 0.41700 "T3P " " H1 " 1 0 FFFFFF "" "" 1 "" -31.314461 -0.41365081 -6.6772757 <> <> 1691 1076 5 0 <> <> <> <> <>
    1692 42 13.39989 -14.221401 -5.8308668 359 " " 21 0.41700 0.41700 "T3P " " H2 " 1 0 FFFFFF "" "" 1 "" 8.4317741 -0.48863357 -12.497306 <> <> 1692 1077 5 0 <> <> <> <> <>
    1693 16 3.0782559 14.740935 -21.032612 360 " " 70 -0.83400 -0.83400 "T3P " " O  " 8 0 FF2F2F "" "" 1 "" -3.0061162 4.7158694 -1.034179 <> <> 1693 1078 5 2 <> <> <> <> <>
    1694 42 3.1227622 15.409516 -20.349054 360 " " 21 0.41700 0.41700 "T3P " " H1 " 1 0 FFFFFF "" "" 1 "" 1.538783 1.4531512 1.8611356 <> <> 1694 1079 5 0 <> <> <> <> <>
    1695 42 2.5863996 14.022847 -20.634296 360 " " 21 0.41700 0.41700 "T3P " " H2 " 1 0 FFFFFF "" "" 1 "" 7.6871247 -0.9459551 1.9630339 <> <> 1695 1080 5 0 <> <> <> <> <>
    1696 16 1.5679269 -19.080057 -9.0953283 361 " " 70 -0.83400 -0.83400 "T3P " " O  " 8 0 FF2F2F "" "" 1 "" -5.0363746 -1.4891001 -0.95047736 <> <> 1696 1081 5 2 <> <> <> <> <>
    1697 42 1.974914 -18.450632 -8.4999943 361 " " 21 0.41700 0.41700 "T3P " " H1 " 1 0 FFFFFF "" "" 1 "" -4.3433337 16.383121 -20.319887 <> <> 1697 1082 5 0 <> <> <> <> <>
    1698 42 0.65746993 -19.131506 -8.8043766 361 " " 21 0.41700 0.41700 "T3P " " H2 " 1 0 FFFFFF "" "" 1 "" 3.0960796 -16.834093 21.784323 <> <> 1698 1083 5 0 <> <> <> <> <>
    1699 16 -3.0963938 -10.813775 20.77297 362 " " 70 -0.83400 -0.83400 "T3P " " O  " 8 0 FF2F2F "" "" 1 "" -5.4548707 -3.8695035 0.63066125 <> <> 1699 1084 5 2 <> <> <> <> <>
    1700 42 -2.2984622 -10.288794 20.835697 362 " " 21 0.41700 0.41700 "T3P " " H1 " 1 0 FFFFFF "" "" 1 "" -16.258217 13.064048 -3.6653135 <> <> 1700 1085 5 0 <> <> <> <> <>
    1701 42 -3.1305554 -11.297993 21.597958 362 " " 21 0.41700 0.41700 "T3P " " H2 " 1 0 FFFFFF "" "" 1 "" 10.883637 -6.904129 -0.47393012 <> <> 1701 1086 5 0 <> <> <> <> <>
    1702 16 2.2295642 12.251266 23.021685 363 " " 70 -0.83400 -0.83400 "T3P " " O  " 8 0 FF2F2F "" "" 1 "" -2.4984066 3.8485334 -0.39090309 <> <> 1702 1087 5 2 <> <> <> <> <>
    1703 42 2.2824578 13.11391 23.433109 363 " " 21 0.41700 0.41700 "T3P " " H1 " 1 0 FFFFFF "" "" 1 "" -3.8130808 4.5775633 -1.7504444 <> <> 1703 1088 5 0 <> <> <> <> <>
    1704 42 2.0758493 11.647727 23.748556 363 " " 21 0.41700 0.41700 "T3P " " H2 " 1 0 FFFFFF "" "" 1 "" 37.584923 0.21019597 5.0646825 <> <> 1704 1089 5 0 <> <> <> <> <>
    1705 16 -17.297228 19.142357 -6.0359144 364 " " 70 -0.83400 -0.83400 "T3P " " O  " 8 0 FF2F2F "" "" 1 "" -1.4648217 2.1117322 1.2575618 <> <> 1705 1090 5 2 <> <> <> <> <>
    1706 42 -18.14049 19.180504 -6.4872308 364 " " 21 0.41700 0.41700 "T3P " " H1 " 1 0 FFFFFF "" "" 1 "" -0.62741274 26.000015 1.7120005 <> <> 1706 1091 5 0 <> <> <> <> <>
    1707 42 -17.523605 19.013523 -5.1148367 364 " " 21 0.41700 0.41700 "T3P " " H2 " 1 0 FFFFFF "" "" 1 "" -3.8084891 -22.399572 -2.7469091 <> <> 1707 1092 5 0 <> <> <> <> <>
    1708 16 -0.94162476 -10.184336 -16.998234 365 " " 70 -0.83400 -0.83400 "T3P " " O  " 8 0 FF2F2F "" "" 1 "" -1.5084113 -3.2010844 -1.860775 <> <> 1708 1093 5 2 <> <> <> <> <>
    1709 42 -0.68878025 -9.4966822 -16.382252 365 " " 21 0.41700 0.41700 "T3P " " H1 " 1 0 FFFFFF "" "" 1 "" -4.7336345 1.9561462 -6.2941551 <> <> 1709 1094 5 0 <> <> <> <> <>
    1710 42 -0.56867093 -10.985328 -16.630062 365 " " 21 0.41700 0.41700 "T3P " " H2 " 1 0 FFFFFF "" "" 1 "" -5.6593666 -0.52551436 8.1649628 <> <> 1710 1095 5 0 <> <> <> <> <>
    1711 16 3.0808837 -13.568451 -23.198971 366 " " 70 -0.83400 -0.83400 "T3P " " O  " 8 0 FF2F2F "" "" 1 "" 3.1860294 6.7364554 -2.7786493 <> <> 1711 1096 5 2 <> <> <> <> <>
    1712 42 3.6083126 -13.50015 -22.403114 366 " " 21 0.41700 0.41700 "T3P " " H1 " 1 0 FFFFFF "" "" 1 "" 9.0769682 0.36055228 -6.1354947 <> <> 1712 1097 5 0 <> <> <> <> <>
    1713 42 3.4562135 -12.917722 -23.792194 366 " " 21 0.41700 0.41700 "T3P " " H2 " 1 0 FFFFFF "" "" 1 "" 0.94224262 9.1371984 -1.5648193 <> <> 1713 1098 5 0 <> <> <> <> <>
    1714 16 -6.0773306 -15.429787 -15.870027 367 " " 70 -0.83400 -0.83400 "T3P " " O  " 8 0 FF2F2F "" "" 1 "" 3.7943819 -5.6618905 -5.4203935 <> <> 1714 1099 5 2 <> <> <> <> <>
    1715 42 -6.5675044 -14.847852 -15.289244 367 " " 21 0.41700 0.41700 "T3P " " H1 " 1 0 FFFFFF "" "" 1 "" 17.922979 2.0985403 -1.271776 <> <> 1715 1100 5 0 <> <> <> <> <>
    1716 42 -6.5619307 -15.409144 -16.695238 367 " " 21 0.41700 0.41700 "T3P " " H2 " 1 0 FFFFFF "" "" 1 "" 7.9430432 17.069593 -7.2880797 <> <> 1716 1101 5 0 <> <> <> <> <>
    1717 16 -3.7837009 -15.351495 11.483706 368 " " 70 -0.83400 -0.83400 "T3P " " O  " 8 0 FF2F2F "" "" 1 "" 3.4255352 3.9651549 6.9223757 <> <> 1717 1102 5 2 <> <> <> <> <>
    1718 42 -4.3788023 -15.443959 12.227707 368 " " 21 0.41700 0.41700 "T3P " " H1 " 1 0 FFFFFF "" "" 1 "" 1.813215 10.670266 6.466054 <> <> 1718 1103 5 0 <> <> <> <> <>
    1719 42 -3.559273 -16.250277 11.242764 368 " " 21 0.41700 0.41700 "T3P " " H2 " 1 0 FFFFFF "" "" 1 "" -1.6363338 1.6030679 11.018655 <> <> 1719 1104 5 0 <> <> <> <> <>
    1720 16 12.859379 18.390476 0.41744566 369 " " 70 -0.83400 -0.83400 "T3P " " O  " 8 0 FF2F2F "" "" 1 "" -1.5177977 -2.4152405 -5.1665373 <> <> 1720 1105 5 2 <> <> <> <> <>
    1721 42 12.119411 18.775335 0.88708067 369 " " 21 0.41700 0.41700 "T3P " " H1 " 1 0 FFFFFF "" "" 1 "" -2.7600493 -3.3211255 -6.3814969 <> <> 1721 1106 5 0 <> <> <> <> <>
    1722 42 12.563511 18.333397 -0.49109393 369 " " 21 0.41700 0.41700 "T3P " " H2 " 1 0 FFFFFF "" "" 1 "" 7.6658759 16.37472 -9.3377228 <> <> 1722 1107 5 0 <> <> <> <> <>
    1723 16 -12.345441 14.317704 3.9552486 370 " " 70 -0.83400 -0.83400 "T3P " " O  " 8 0 FF2F2F "" "" 1 "" -9.0915098 4.4181709 -5.5413694 <> <> 1723 1108 5 2 <> <> <> <> <>
    1724 42 -12.998639 13.748685 3.5480926 370 " " 21 0.41700 0.41700 "T3P " " H1 " 1 0 FFFFFF "" "" 1 "" -21.866976 9.245985 8.2069244 <> <> 1724 1109 5 0 <> <> <> <> <>
    1725 42 -11.780424 14.59016 3.2322302 370 " " 21 0.41700 0.41700 "T3P " " H2 " 1 0 FFFFFF "" "" 1 "" -12.960782 -12.309189 -14.86847 <> <> 1725 1110 5 0 <> <> <> <> <>
    1726 16 -8.9786921 -0.21910509 15.185733 371 " " 70 -0.83400 -0.83400 "T3P " " O  " 8 0 FF2F2F "" "" 1 "" -4.6479611 -2.6464341 3.3686907 <> <> 1726 1111 5 2 <> <> <> <> <>
    1727 42 -9.674139 -0.57137483 14.630314 371 " " 21 0.41700 0.41700 "T3P " " H1 " 1 0 FFFFFF "" "" 1 "" -8.7916918 16.835022 -3.7988172 <> <> 1727 1112 5 0 <> <> <> <> <>
    1728 42 -8.2875929 0.033742648 14.573616 371 " " 21 0.41700 0.41700 "T3P " " H2 " 1 0 FFFFFF "" "" 1 "" 4.0640655 -11.366605 9.6028242 <> <> 1728 1113 5 0 <> <> <> <> <>
    1729 16 9.9015799 2.5882561 -17.702024 372 " " 70 -0.83400 -0.83400 "T3P " " O  " 8 0 FF2F2F "" "" 1 "" -0.52075171 -2.7012165 -0.86837602 <> <> 1729 1114 5 2 <> <> <> <> <>
    1730 42 9.3675928 3.3821838 -17.729805 372 " " 21 0.41700 0.41700 "T3P " " H1 " 1 0 FFFFFF "" "" 1 "" 0.0029797708 -2.6599584 -9.7565022 <> <> 1730 1115 5 0 <> <> <> <> <>
    1731 42 10.21102 2.5386851 -16.797581 372 " " 21 0.41700 0.41700 "T3P " " H2 " 1 0 FFFFFF "" "" 1 "" 2.5514655 9.2751474 -1.263081 <> <> 1731 1116 5 0 <> <> <> <> <>
    1732 16 -18.198124 -13.862873 -12.723977 373 " " 70 -0.83400 -0.83400 "T3P " " O  " 8 0 FF2F2F "" "" 1 "" 1.0625226 0.28011951 2.6334717 <> <> 1732 1117 5 2 <> <> <> <> <>
    1733 42 -17.952394 -13.504452 -11.871112 373 " " 21 0.41700 0.41700 "T3P " " H1 " 1 0 FFFFFF "" "" 1 "" 30.636831 -23.197027 3.9787757 <> <> 1733 1118 5 0 <> <> <> <> <>
    1734 42 -18.712349 -14.643286 -12.517193 373 " " 21 0.41700 0.41700 "T3P " " H2 " 1 0 FFFFFF "" "" 1 "" 0.38888451 -0.22250584 -0.93862784 <> <> 1734 1119 5 0 <> <> <> <> <>
    1735 16 -12.09204 -4.7457528 2.6084487 374 " " 70 -0.83400 -0.83400 "T3P " " O  " 8 0 FF2F2F "" "" 1 "" -1.2416973 -2.3464739 -5.3610253 <> <> 1735 1120 5 2 <> <> <> <> <>
    1736 42 -12.557685 -5.5768418 2.5151877 374 " " 21 0.41700 0.41700 "T3P " " H1 " 1 0 FFFFFF "" "" 1 "" -8.1820116 4.0439887 -27.65667 <> <> 1736 1121 5 0 <> <> <> <> <>
    1737 42 -12.464234 -4.3492041 3.3961372 374 " " 21 0.41700 0.41700 "T3P " " H2 " 1 0 FFFFFF "" "" 1 "" -17.411386 -7.7063227 -10.30312 <> <> 1737 1122 5 0 <> <> <> <> <>
    1738 16 2.6154289 -17.457735 -2.0624852 375 " " 70 -0.83400 -0.83400 "T3P " " O  " 8 0 FF2F2F "" "" 1 "" 5.9130383 -0.4976736 -1.0911587 <> <> 1738 1123 5 2 <> <> <> <> <>
    1739 42 3.0130644 -17.328796 -2.9235861 375 " " 21 0.41700 0.41700 "T3P " " H1 " 1 0 FFFFFF "" "" 1 "" 9.6512823 22.793978 4.1227326 <> <> 1739 1124 5 0 <> <> <> <> <>
    1740 42 2.4734371 -18.402462 -2.0027499 375 " " 21 0.41700 0.41700 "T3P " " H2 " 1 0 FFFFFF "" "" 1 "" 2.6672857 -1.7484416 -28.58548 <> <> 1740 1125 5 0 <> <> <> <> <>
    1741 16 -6.9403825 -9.1786957 -12.827631 376 " " 70 -0.83400 -0.83400 "T3P " " O  " 8 0 FF2F2F "" "" 1 "" -3.4294312 -4.0822568 0.55365628 <> <> 1741 1126 5 2 <> <> <> <> <>
    1742 42 -6.5524793 -9.2124577 -13.702052 376 " " 21 0.41700 0.41700 "T3P " " H1 " 1 0 FFFFFF "" "" 1 "" -10.256616 0.11308475 -2.6369507 <> <> 1742 1127 5 0 <> <> <> <> <>
    1743 42 -6.6970229 -8.3166113 -12.490258 376 " " 21 0.41700 0.41700 "T3P " " H2 " 1 0 FFFFFF "" "" 1 "" -3.3455987 -4.5204101 1.6127888 <> <> 1743 1128 5 0 <> <> <> <> <>
    1744 16 -5.9223137 -14.649369 5.7916474 377 " " 70 -0.83400 -0.83400 "T3P " " O  " 8 0 FF2F2F "" "" 1 "" -0.03863484 1.7395279 5.8293462 <> <> 1744 1129 5 2 <> <> <> <> <>
    1745 42 -5.5761366 -15.489585 5.4909401 377 " " 21 0.41700 0.41700 "T3P " " H1 " 1 0 FFFFFF "" "" 1 "" 5.7825627 -0.92099345 19.964661 <> <> 1745 1130 5 0 <> <> <> <> <>
    1746 42 -5.1699958 -14.057975 5.7692218 377 " " 21 0.41700 0.41700 "T3P " " H2 " 1 0 FFFFFF "" "" 1 "" -7.1095381 9.8774519 -16.772055 <> <> 1746 1131 5 0 <> <> <> <> <>
    1747 16 14.396052 -14.0922 15.671576 378 " " 70 -0.83400 -0.83400 "T3P " " O  " 8 0 FF2F2F "" "" 1 "" -2.4702353 4.4344754 1.0503482 <> <> 1747 1132 5 2 <> <> <> <> <>
    1748 42 14.544607 -14.653933 14.910908 378 " " 21 0.41700 0.41700 "T3P " " H1 " 1 0 FFFFFF "" "" 1 "" 5.3312497 25.85298 -13.243128 <> <> 1748 1133 5 0 <> <> <> <> <>
    1749 42 13.511323 -14.312209 15.963259 378 " " 21 0.41700 0.41700 "T3P " " H2 " 1 0 FFFFFF "" "" 1 "" -4.5079536 -5.5918574 -12.693042 <> <> 1749 1134 5 0 <> <> <> <> <>
    1750 16 17.05154 -15.291928 4.5173912 379 " " 70 -0.83400 -0.83400 "T3P " " O  " 8 0 FF2F2F "" "" 1 "" -0.95962059 -3.5580273 1.6920607 <> <> 1750 1135 5 2 <> <> <> <> <>
    1751 42 17.636587 -16.049227 4.4960475 379 " " 21 0.41700 0.41700 "T3P " " H1 " 1 0 FFFFFF "" "" 1 "" 4.2173529 0.31145933 6.3018246 <> <> 1751 1136 5 0 <> <> <> <> <>
    1752 42 17.105009 -14.972672 5.418189 379 " " 21 0.41700 0.41700 "T3P " " H2 " 1 0 FFFFFF "" "" 1 "" 2.9511454 7.055902 -2.3017509 <> <> 1752 1137 5 0 <> <> <> <> <>
    1753 16 18.021107 7.5407476 -18.583435 380 " " 70 -0.83400 -0.83400 "T3P " " O  " 8 0 FF2F2F "" "" 1 "" 2.1553588 1.9525827 1.7222539 <> <> 1753 1138 5 2 <> <> <> <> <>
    1754 42 18.577171 7.9540567 -19.243895 380 " " 21 0.41700 0.41700 "T3P " " H1 " 1 0 FFFFFF "" "" 1 "" 0.90023273 -12.228686 -8.2090244 <> <> 1754 1139 5 0 <> <> <> <> <>
    1755 42 18.496769 6.7496305 -18.330223 380 " " 21 0.41700 0.41700 "T3P " " H2 " 1 0 FFFFFF "" "" 1 "" -1.9993285 2.3419044 10.743197 <> <> 1755 1140 5 0 <> <> <> <> <>
    1756 16 9.8703785 10.760525 2.889451 381 " " 70 -0.83400 -0.83400 "T3P " " O  " 8 0 FF2F2F "" "" 1 "" 5.4913325 0.5852806 5.7173991 <> <> 1756 1141 5 2 <> <> <> <> <>
    1757 42 9.6229229 9.9346123 3.305217 381 " " 21 0.41700 0.41700 "T3P " " H1 " 1 0 FFFFFF "" "" 1 "" -33.985558 8.4709024 -2.1138787 <> <> 1757 1142 5 0 <> <> <> <> <>
    1758 42 9.7011967 11.425378 3.556967 381 " " 21 0.41700 0.41700 "T3P " " H2 " 1 0 FFFFFF "" "" 1 "" 18.231117 4.5239272 5.0233564 <> <> 1758 1143 5 0 <> <> <> <> <>
    1759 16 6.6564035 3.8320358 12.711244 382 " " 70 -0.83400 -0.83400 "T3P " " O  " 8 0 FF2F2F "" "" 1 "" 0.41420892 -5.0934777 0.71756655 <> <> 1759 1144 5 2 <> <> <> <> <>
    1760 42 7.07269 4.6773696 12.542873 382 " " 21 0.41700 0.41700 "T3P " " H1 " 1 0 FFFFFF "" "" 1 "" -6.3280563 -1.115802 4.018343 <> <> 1760 1145 5 0 <> <> <> <> <>
    1761 42 6.4102068 3.5088973 11.844528 382 " " 21 0.41700 0.41700 "T3P " " H2 " 1 0 FFFFFF "" "" 1 "" -7.0021687 1.4346864 0.39034998 <> <> 1761 1146 5 0 <> <> <> <> <>
    1762 16 -16.764772 -17.885134 12.348098 383 " " 70 -0.83400 -0.83400 "T3P " " O  " 8 0 FF2F2F "" "" 1 "" 4.4303765 3.8505185 -6.0661006 <> <> 1762 1147 5 2 <> <> <> <> <>
    1763 42 -16.999788 -17.24754 11.67395 383 " " 21 0.41700 0.41700 "T3P " " H1 " 1 0 FFFFFF "" "" 1 "" -5.7835889 -18.215387 -23.374935 <> <> 1763 1148 5 0 <> <> <> <> <>
    1764 42 -16.488714 -18.660458 11.859327 383 " " 21 0.41700 0.41700 "T3P " " H2 " 1 0 FFFFFF "" "" 1 "" 41.180923 3.7809384 14.800864 <> <> 1764 1149 5 0 <> <> <> <> <>
    1765 16 -18.550907 -5.1427603 22.164036 384 " " 70 -0.83400 -0.83400 "T3P " " O  " 8 0 FF2F2F "" "" 1 "" 1.9374199 4.5193377 -0.28275692 <> <> 1765 1150 5 2 <> <> <> <> <>
    1766 42 -18.122774 -5.9551668 22.43408 384 " " 21 0.41700 0.41700 "T3P " " H1 " 1 0 FFFFFF "" "" 1 "" -4.3087974 4.2054825 8.6758718 <> <> 1766 1151 5 0 <> <> <> <> <>
    1767 42 -18.651215 -4.6434579 22.974504 384 " " 21 0.41700 0.41700 "T3P " " H2 " 1 0 FFFFFF "" "" 1 "" 13.931308 18.073433 -7.148519 <> <> 1767 1152 5 0 <> <> <> <> <>
    1768 16 -19.552219 -6.1077042 13.453201 385 " " 70 -0.83400 -0.83400 "T3P " " O  " 8 0 FF2F2F "" "" 1 "" 2.9697247 6.8345594 1.7183917 <> <> 1768 1153 5 2 <> <> <> <> <>
    1769 42 -19.360415 -5.5198927 14.183892 385 " " 21 0.41700 0.41700 "T3P " " H1 " 1 0 FFFFFF "" "" 1 "" -18.541796 3.0295477 10.425974 <> <> 1769 1154 5 0 <> <> <> <> <>
    1770 42 -20.217018 -6.7058539 13.794514 385 " " 21 0.41700 0.41700 "T3P " " H2 " 1 0 FFFFFF "" "" 1 "" 17.358875 -16.066582 -10.389289 <> <> 1770 1155 5 0 <> <> <> <> <>
    1771 16 19.100246 0.17743379 7.7049379 386 " " 70 -0.83400 -0.83400 "T3P " " O  " 8 0 FF2F2F "" "" 1 "" 1.25999 5.6581545 -3.5964561 <> <> 1771 1156 5 2 <> <> <> <> <>
    1772 42 19.932384 0.64511329 7.7760496 386 " " 21 0.41700 0.41700 "T3P " " H1 " 1 0 FFFFFF "" "" 1 "" 5.214941 2.9849 -32.29554 <> <> 1772 1157 5 0 <> <> <> <> <>
    1773 42 18.447762 0.7977857 8.0299854 386 " " 21 0.41700 0.41700 "T3P " " H2 " 1 0 FFFFFF "" "" 1 "" 12.167625 14.495999 1.4319997 <> <> 1773 1158 5 0 <> <> <> <> <>
    1774 16 -8.344202 13.90664 23.255415 387 " " 70 -0.83400 -0.83400 "T3P " " O  " 8 0 FF2F2F "" "" 1 "" -0.4772729 -2.8997917 4.9107885 <> <> 1774 1159 5 2 <> <> <> <> <>
    1775 42 -9.2294502 13.547413 23.31472 387 " " 21 0.41700 0.41700 "T3P " " H1 " 1 0 FFFFFF "" "" 1 "" 4.8456936 -17.893084 -6.4519854 <> <> 1775 1160 5 0 <> <> <> <> <>
    1776 42 -8.1730528 13.969214 22.315725 387 " " 21 0.41700 0.41700 "T3P " " H2 " 1 0 FFFFFF "" "" 1 "" 6.1353483 10.801913 7.0275698 <> <> 1776 1161 5 0 <> <> <> <> <>
    1777 16 18.123491 16.771782 -4.1605897 388 " " 70 -0.83400 -0.83400 "T3P " " O  " 8 0 FF2F2F "" "" 1 "" -0.54329431 -0.64853841 -7.3578472 <> <> 1777 1162 5 2 <> <> <> <> <>
    1778 42 17.891527 16.256443 -3.3880277 388 " " 21 0.41700 0.41700 "T3P " " H1 " 1 0 FFFFFF "" "" 1 "" -8.73703 -9.3411913 -15.61649 <> <> 1778 1163 5 0 <> <> <> <> <>
    1779 42 17.329674 16.773012 -4.6954584 388 " " 21 0.41700 0.41700 "T3P " " H2 " 1 0 FFFFFF "" "" 1 "" 1.646934 14.717821 -10.573106 <> <> 1779 1164 5 0 <> <> <> <> <>
    1780 16 0.91173524 6.7921324 -10.283565 389 " " 70 -0.83400 -0.83400 "T3P " " O  " 8 0 FF2F2F "" "" 1 "" 0.62502331 1.7417098 -1.2125105 <> <> 1780 1165 5 2 <> <> <> <> <>
    1781 42 0.50424445 5.9806333 -10.586308 389 " " 21 0.41700 0.41700 "T3P " " H1 " 1 0 FFFFFF "" "" 1 "" -11.29465 10.983289 -9.9405155 <> <> 1781 1166 5 0 <> <> <> <> <>
    1782 42 0.86801291 6.7409487 -9.3287373 389 " " 21 0.41700 0.41700 "T3P " " H2 " 1 0 FFFFFF "" "" 1 "" -43.515644 14.201392 -2.5658758 <> <> 1782 1167 5 0 <> <> <> <> <>
    1783 16 1.7496971 -13.459294 21.610699 390 " " 70 -0.83400 -0.83400 "T3P " " O  " 8 0 FF2F2F "" "" 1 "" 1.6771872 4.7852049 -2.0364289 <> <> 1783 1168 5 2 <> <> <> <> <>
    1784 42 2.6697671 -13.721597 21.640646 390 " " 21 0.41700 0.41700 "T3P " " H1 " 1 0 FFFFFF "" "" 1 "" 2.5767202 5.7950191 -20.825666 <> <> 1784 1169 5 0 <> <> <> <> <>
    1785 42 1.6349621 -12.898388 22.377808 390 " " 21 0.41700 0.41700 "T3P " " H2 " 1 0 FFFFFF "" "" 1 "" 9.4521751 -19.006933 16.52317 <> <> 1785 1170 5 0 <> <> <> <> <>
    1786 16 -15.469681 -1.353593 13.738805 391 " " 70 -0.83400 -0.83400 "T3P " " O  " 8 0 FF2F2F "" "" 1 "" -3.6369743 2.9508474 1.543347 <> <> 1786 1171 5 2 <> <> <> <> <>
    1787 42 -15.544044 -0.44729772 14.037688 391 " " 21 0.41700 0.41700 "T3P " " H1 " 1 0 FFFFFF "" "" 1 "" -8.2622204 6.082787 -9.1042261 <> <> 1787 1172 5 0 <> <> <> <> <>
    1788 42 -14.731904 -1.7097788 14.233827 391 " " 21 0.41700 0.41700 "T3P " " H2 " 1 0 FFFFFF "" "" 1 "" -13.288801 7.2149534 18.996479 <> <> 1788 1173 5 0 <> <> <> <> <>
    1789 16 -3.3812046 19.709009 -1.4496545 392 " " 70 -0.83400 -0.83400 "T3P " " O  " 8 0 FF2F2F "" "" 1 "" 1.928212 0.1470549 4.1212363 <> <> 1789 1174 5 2 <> <> <> <> <>
    1790 42 -3.6440992 20.297579 -0.74205017 392 " " 21 0.41700 0.41700 "T3P " " H1 " 1 0 FFFFFF "" "" 1 "" -10.138499 -3.1706228 2.3976898 <> <> 1790 1175 5 0 <> <> <> <> <>
    1791 42 -3.6444035 20.163338 -2.2499907 392 " " 21 0.41700 0.41700 "T3P " " H2 " 1 0 FFFFFF "" "" 1 "" -8.3985577 -8.0992613 2.8360579 <> <> 1791 1176 5 0 <> <> <> <> <>
    1792 16 -6.6159692 -19.286907 -7.1357727 393 " " 70 -0.83400 -0.83400 "T3P " " O  " 8 0 FF2F2F "" "" 1 "" 12.161634 -3.6984904 2.0035305 <> <> 1792 1177 5 2 <> <> <> <> <>
    1793 42 -5.6896219 -19.105013 -6.9775715 393 " " 21 0.41700 0.41700 "T3P " " H1 " 1 0 FFFFFF "" "" 1 "" 10.283678 -10.810365 21.17684 <> <> 1793 1178 5 0 <> <> <> <> <>
    1794 42 -6.8867664 -18.620996 -7.7678022 393 " " 21 0.41700 0.41700 "T3P " " H2 " 1 0 FFFFFF "" "" 1 "" 22.943014 16.638308 18.811195 <> <> 1794 1179 5 0 <> <> <> <> <>
    1795 16 10.186044 19.485153 22.237993 394 " " 70 -0.83400 -0.83400 "T3P " " O  " 8 0 FF2F2F "" "" 1 "" -4.1241074 0.20381309 -7.3539634 <> <> 1795 1180 5 2 <> <> <> <> <>
    1796 42 10.336936 20.113018 22.944574 394 " " 21 0.41700 0.41700 "T3P " " H1 " 1 0 FFFFFF "" "" 1 "" 5.2811308 -5.8375177 -3.9941142 <> <> 1796 1181 5 0 <> <> <> <> <>
    1797 42 10.799691 18.772255 22.415319 394 " " 21 0.41700 0.41700 "T3P " " H2 " 1 0 FFFFFF "" "" 1 "" -19.845665 -13.272827 -7.1281004 <> <> 1797 1182 5 0 <> <> <> <> <>
    1798 16 1.1461661 -15.740294 8.566493 395 " " 70 -0.83400 -0.83400 "T3P " " O  " 8 0 FF2F2F "" "" 1 "" -6.8328147 -6.4078255 -5.9366612 <> <> 1798 1183 5 2 <> <> <> <> <>
    1799 42 1.6872284 -15.217601 9.1583309 395 " " 21 0.41700 0.41700 "T3P " " H1 " 1 0 FFFFFF "" "" 1 "" -3.220253 -7.4441514 -8.3240633 <> <> 1799 1184 5 0 <> <> <> <> <>
    1800 42 1.6322631 -15.749347 7.7419548 395 " " 21 0.41700 0.41700 "T3P " " H2 " 1 0 FFFFFF "" "" 1 "" -17.089767 4.0426698 -12.098261 <> <> 1800 1185 5 0 <> <> <> <> <>
    1801 16 -17.807053 4.4760242 -19.162849 396 " " 70 -0.83400 -0.83400 "T3P " " O  " 8 0 FF2F2F "" "" 1 "" -0.96418452 -4.9512606 -0.2680065 <> <> 1801 1186 5 2 <> <> <> <> <>
    1802 42 -18.611879 4.8299499 -18.78441 396 " " 21 0.41700 0.41700 "T3P " " H1 " 1 0 FFFFFF "" "" 1 "" 5.4130225 15.453775 -5.7888155 <> <> 1802 1187 5 0 <> <> <> <> <>
    1803 42 -17.4398 3.9239445 -18.472511 396 " " 21 0.41700 0.41700 "T3P " " H2 " 1 0 FFFFFF "" "" 1 "" 2.7297144 20.104563 17.804619 <> <> 1803 1188 5 0 <> <> <> <> <>
    1804 16 3.8434706 0.65345234 16.646708 397 " " 70 -0.83400 -0.83400 "T3P " " O  " 8 0 FF2F2F "" "" 1 "" -3.9052794 0.020096024 -1.2539304 <> <> 1804 1189 5 2 <> <> <> <> <>
    1805 42 2.944803 0.86813438 16.396631 397 " " 21 0.41700 0.41700 "T3P " " H1 " 1 0 FFFFFF "" "" 1 "" 0.95806962 21.346931 -0.4220528 <> <> 1805 1190 5 0 <> <> <> <> <>
    1806 42 4.0758629 1.3151134 17.298193 397 " " 21 0.41700 0.41700 "T3P " " H2 " 1 0 FFFFFF "" "" 1 "" 17.733202 3.7164092 -12.726699 <> <> 1806 1191 5 0 <> <> <> <> <>
    1807 16 19.078825 12.54831 22.379608 398 " " 70 -0.83400 -0.83400 "T3P " " O  " 8 0 FF2F2F "" "" 1 "" -1.9909682 -2.0898204 1.5840838 <> <> 1807 1192 5 2 <> <> <> <> <>
    1808 42 18.592039 11.766537 22.118656 398 " " 21 0.41700 0.41700 "T3P " " H1 " 1 0 FFFFFF "" "" 1 "" -5.2967625 -0.32098481 2.4515209 <> <> 1808 1193 5 0 <> <> <> <> <>
    1809 42 19.584871 12.272015 23.143681 398 " " 21 0.41700 0.41700 "T3P " " H2 " 1 0 FFFFFF "" "" 1 "" 25.981941 -13.824427 -21.185732 <> <> 1809 1194 5 0 <> <> <> <> <>
    1810 16 6.425817 15.665112 13.23718 399 " " 70 -0.83400 -0.83400 "T3P " " O  " 8 0 FF2F2F "" "" 1 "" -3.2320502 8.2644882 -0.81711727 <> <> 1810 1195 5 2 <> <> <> <> <>
    1811 42 7.2613363 15.925661 13.624804 399 " " 21 0.41700 0.41700 "T3P " " H1 " 1 0 FFFFFF "" "" 1 "" -6.323318 12.678241 2.8792403 <> <> 1811 1196 5 0 <> <> <> <> <>
    1812 42 6.0965853 16.460875 12.819325 399 " " 21 0.41700 0.41700 "T3P " " H2 " 1 0 FFFFFF "" "" 1 "" -4.5718966 5.9863596 -4.0999203 <> <> 1812 1197 5 0 <> <> <> <> <>
    1813 16 -0.18630825 -13.457455 -19.649986 400 " " 70 -0.83400 -0.83400 "T3P " " O  " 8 0 FF2F2F "" "" 1 "" 0.86310118 -0.56333494 1.87122 <> <> 1813 1198 5 2 <> <> <> <> <>
    1814 42 0.23328565 -13.369317 -20.505796 400 " " 21 0.41700 0.41700 "T3P " " H1 " 1 0 FFFFFF "" "" 1 "" 14.821625 10.106748 9.8138018 <> <> 1814 1199 5 0 <> <> <> <> <>
    1815 42 -0.24445739 -12.561627 -19.317812 400 " " 21 0.41700 0.41700 "T3P " " H2 " 1 0 FFFFFF "" "" 1 "" -15.502526 -3.4721658 6.851275 <> <> 1815 1200 5 0 <> <> <> <> <>
    1816 16 2.1124818 -14.031152 -14.968838 401 " " 70 -0.83400 -0.83400 "T3P " " O  " 8 0 FF2F2F "" "" 1 "" 4.4097695 10.540977 3.072473 <> <> 1816 1201 5 2 <> <> <> <> <>
    1817 42 1.9946867 -14.736687 -14.33277 401 " " 21 0.41700 0.41700 "T3P " " H1 " 1 0 FFFFFF "" "" 1 "" 1.8437942 16.058035 8.7168064 <> <> 1817 1202 5 0 <> <> <> <> <>
    1818 42 3.0500627 -14.03586 -15.161571 401 " " 21 0.41700 0.41700 "T3P " " H2 " 1 0 FFFFFF "" "" 1 "" 2.0701592 -3.9975824 -7.9537411 <> <> 1818 1203 5 0 <> <> <> <> <>
    1819 16 11.912186 -5.5010848 4.3533058 402 " " 70 -0.83400 -0.83400 "T3P " " O  " 8 0 FF2F2F "" "" 1 "" -2.4153759 -6.890296 2.6331425 <> <> 1819 1204 5 2 <> <> <> <> <>
    1820 42 12.322684 -5.2689714 5.1862764 402 " " 21 0.41700 0.41700 "T3P " " H1 " 1 0 FFFFFF "" "" 1 "" -3.1334 -7.9366927 3.2785783 <> <> 1820 1205 5 0 <> <> <> <> <>
    1821 42 11.442986 -4.7099724 4.0883045 402 " " 21 0.41700 0.41700 "T3P " " H2 " 1 0 FFFFFF "" "" 1 "" -2.7211659 -6.7665224 3.544071 <> <> 1821 1206 5 0 <> <> <> <> <>
    1822 16 -17.572126 18.250629 11.21859 403 " " 70 -0.83400 -0.83400 "T3P " " O  " 8 0 FF2F2F "" "" 1 "" 4.926105 -4.5399103 -2.2343333 <> <> 1822 1207 5 2 <> <> <> <> <>
    1823 42 -18.347321 17.82003 10.858183 403 " " 21 0.41700 0.41700 "T3P " " H1 " 1 0 FFFFFF "" "" 1 "" -3.932467 17.041016 -8.9645672 <> <> 1823 1208 5 0 <> <> <> <> <>
    1824 42 -17.199211 17.607815 11.821879 403 " " 21 0.41700 0.41700 "T3P " " H2 " 1 0 FFFFFF "" "" 1 "" -4.211442 -24.412529 -17.760656 <> <> 1824 1209 5 0 <> <> <> <> <>
    1825 16 -8.6803522 -11.305313 -23.360226 404 " " 70 -0.83400 -0.83400 "T3P " " O  " 8 0 FF2F2F "" "" 1 "" -6.1326604 -5.4725261 -1.3211367 <> <> 1825 1210 5 2 <> <> <> <> <>
    1826 42 -9.1378241 -10.530849 -23.032866 404 " " 21 0.41700 0.41700 "T3P " " H1 " 1 0 FFFFFF "" "" 1 "" 22.943064 1.022208 23.945683 <> <> 1826 1211 5 0 <> <> <> <> <>
    1827 42 -8.5595398 -11.135653 -24.294491 404 " " 21 0.41700 0.41700 "T3P " " H2 " 1 0 FFFFFF "" "" 1 "" -26.476583 7.173676 -1.655336 <> <> 1827 1212 5 0 <> <> <> <> <>
    1828 16 -18.450766 5.638803 -21.672049 405 " " 70 -0.83400 -0.83400 "T3P " " O  " 8 0 FF2F2F "" "" 1 "" -1.1371365 2.5122862 5.2103148 <> <> 1828 1213 5 2 <> <> <> <> <>
    1829 42 -17.613436 5.6432261 -22.135824 405 " " 21 0.41700 0.41700 "T3P " " H1 " 1 0 FFFFFF "" "" 1 "" -4.8691897 22.908234 -1.3333741 <> <> 1829 1214 5 0 <> <> <> <> <>
    1830 42 -18.274303 5.1591439 -20.862713 405 " " 21 0.41700 0.41700 "T3P " " H2 " 1 0 FFFFFF "" "" 1 "" 18.991789 14.168713 7.7299166 <> <> 1830 1215 5 0 <> <> <> <> <>
    1831 16 -10.678632 -16.175278 -9.7816296 406 " " 70 -0.83400 -0.83400 "T3P " " O  " 8 0 FF2F2F "" "" 1 "" -1.5094731 0.18773626 5.9477158 <> <> 1831 1216 5 2 <> <> <> <> <>
    1832 42 -10.799701 -16.890614 -10.406027 406 " " 21 0.41700 0.41700 "T3P " " H1 " 1 0 FFFFFF "" "" 1 "" 1.9624966 14.062515 -10.621027 <> <> 1832 1217 5 0 <> <> <> <> <>
    1833 42 -11.547856 -15.78433 -9.6930733 406 " " 21 0.41700 0.41700 "T3P " " H2 " 1 0 FFFFFF "" "" 1 "" -2.0901871 -2.0504732 10.128534 <> <> 1833 1218 5 0 <> <> <> <> <>
    1834 16 16.296785 13.978669 12.817871 407 " " 70 -0.83400 -0.83400 "T3P " " O  " 8 0 FF2F2F "" "" 1 "" -4.3532267 0.22355828 9.2953377 <> <> 1834 1219 5 2 <> <> <> <> <>
    1835 42 15.674574 13.630644 12.179152 407 " " 21 0.41700 0.41700 "T3P " " H1 " 1 0 FFFFFF "" "" 1 "" -9.4017143 16.88426 5.1352687 <> <> 1835 1220 5 0 <> <> <> <> <>
    1836 42 17.068689 14.208233 12.300475 407 " " 21 0.41700 0.41700 "T3P " " H2 " 1 0 FFFFFF "" "" 1 "" -0.17805353 -6.8973389 12.364828 <> <> 1836 1221 5 0 <> <> <> <> <>
    1837 16 -16.376841 19.543121 -9.4249258 408 " " 70 -0.83400 -0.83400 "T3P " " O  " 8 0 FF2F2F "" "" 1 "" -3.8384976 -3.0654132 0.40381315 <> <> 1837 1222 5 2 <> <> <> <> <>
    1838 42 -16.028862 18.854593 -8.8582907 408 " " 21 0.41700 0.41700 "T3P " " H1 " 1 0 FFFFFF "" "" 1 "" -8.9173307 -4.6008148 1.6570945 <> <> 1838 1223 5 0 <> <> <> <> <>
    1839 42 -16.503061 20.292225 -8.8425665 408 " " 21 0.41700 0.41700 "T3P " " H2 " 1 0 FFFFFF "" "" 1 "" -17.017324 -7.2870054 2.9777679 <> <> 1839 1224 5 0 <> <> <> <> <>
    1840 16 10.91598 -11.26029 20.715773 409 " " 70 -0.83400 -0.83400 "T3P " " O  " 8 0 FF2F2F "" "" 1 "" -2.4271197 -1.1029456 0.12588482 <> <> 1840 1225 5 2 <> <> <> <> <>
    1841 42 10.383424 -10.468053 20.645247 409 " " 21 0.41700 0.41700 "T3P " " H1 " 1 0 FFFFFF "" "" 1 "" 11.31927 8.8788376 8.4526329 <> <> 1841 1226 5 0 <> <> <> <> <>
    1842 42 11.063104 -11.3677 21.655479 409 " " 21 0.41700 0.41700 "T3P " " H2 " 1 0 FFFFFF "" "" 1 "" 3.3627934 -8.4424725 -1.6194811 <> <> 1842 1227 5 0 <> <> <> <> <>
    1843 16 18.630472 3.8336535 -10.783729 410 " " 70 -0.83400 -0.83400 "T3P " " O  " 8 0 FF2F2F "" "" 1 "" -1.7652527 4.3428741 -0.52985185 <> <> 1843 1228 5 2 <> <> <> <> <>
    1844 42 19.076359 4.6516614 -10.564015 410 " " 21 0.41700 0.41700 "T3P " " H1 " 1 0 FFFFFF "" "" 1 "" -21.625565 17.096607 -7.7078857 <> <> 1844 1229 5 0 <> <> <> <> <>
    1845 42 19.21253 3.1477187 -10.456715 410 " " 21 0.41700 0.41700 "T3P " " H2 " 1 0 FFFFFF "" "" 1 "" 12.990628 21.425383 9.0377913 <> <> 1845 1230 5 0 <> <> <> <> <>
    1846 16 18.132753 14.897872 -13.409858 411 " " 70 -0.83400 -0.83400 "T3P " " O  " 8 0 FF2F2F "" "" 1 "" -0.19086607 2.6597073 -2.1841178 <> <> 1846 1231 5 2 <> <> <> <> <>
    1847 42 18.947615 15.37825 -13.556366 411 " " 21 0.41700 0.41700 "T3P " " H1 " 1 0 FFFFFF "" "" 1 "" 0.61178118 -5.9381461 -25.910963 <> <> 1847 1232 5 0 <> <> <> <> <>
    1848 42 18.350475 14.256689 -12.733317 411 " " 21 0.41700 0.41700 "T3P " " H2 " 1 0 FFFFFF "" "" 1 "" 12.596908 0.73141164 -8.1270075 <> <> 1848 1233 5 0 <> <> <> <> <>
    1849 16 -14.079319 -11.649437 22.939663 412 " " 70 -0.83400 -0.83400 "T3P " " O  " 8 0 FF2F2F "" "" 1 "" -3.7402794 4.2774343 4.971107 <> <> 1849 1234 5 2 <> <> <> <> <>
    1850 42 -14.035207 -12.441838 22.404512 412 " " 21 0.41700 0.41700 "T3P " " H1 " 1 0 FFFFFF "" "" 1 "" 1.759286 9.2759295 -1.976907 <> <> 1850 1235 5 0 <> <> <> <> <>
    1851 42 -13.525517 -11.018322 22.480064 412 " " 21 0.41700 0.41700 "T3P " " H2 " 1 0 FFFFFF "" "" 1 "" -12.677606 13.943374 7.4751215 <> <> 1851 1236 5 0 <> <> <> <> <>
    1852 16 7.7404289 3.6000671 0.20779108 413 " " 70 -0.83400 -0.83400 "T3P " " O  " 8 0 FF2F2F "" "" 1 "" 6.3157992 2.55667 -8.2696314 <> <> 1852 1237 5 2 <> <> <> <> <>
    1853 42 7.2979355 4.2008486 0.80737025 413 " " 21 0.41700 0.41700 "T3P " " H1 " 1 0 FFFFFF "" "" 1 "" -2.3515766 -4.1846242 -7.911438 <> <> 1853 1238 5 0 <> <> <> <> <>
    1854 42 8.0594196 4.1594477 -0.50042289 413 " " 21 0.41700 0.41700 "T3P " " H2 " 1 0 FFFFFF "" "" 1 "" 3.8583636 8.4817953 -4.6965098 <> <> 1854 1239 5 0 <> <> <> <> <>
    1855 16 -16.308056 -2.7647676 4.8287325 414 " " 70 -0.83400 -0.83400 "T3P " " O  " 8 0 FF2F2F "" "" 1 "" 1.6276703 1.350336 -5.1826019 <> <> 1855 1240 5 2 <> <> <> <> <>
    1856 42 -15.399975 -2.9559052 4.5940361 414 " " 21 0.41700 0.41700 "T3P " " H1 " 1 0 FFFFFF "" "" 1 "" 1.4144142 -4.3738151 -1.3460259 <> <> 1856 1241 5 0 <> <> <> <> <>
    1857 42 -16.665846 -2.3195705 4.0606108 414 " " 21 0.41700 0.41700 "T3P " " H2 " 1 0 FFFFFF "" "" 1 "" 9.150095 8.1795683 -4.7283592 <> <> 1857 1242 5 0 <> <> <> <> <>
    1858 16 15.005138 -4.6434531 -16.651682 415 " " 70 -0.83400 -0.83400 "T3P " " O  " 8 0 FF2F2F "" "" 1 "" 3.7789145 -6.6869783 -2.3533769 <> <> 1858 1243 5 2 <> <> <> <> <>
    1859 42 15.528861 -4.9999766 -15.934162 415 " " 21 0.41700 0.41700 "T3P " " H1 " 1 0 FFFFFF "" "" 1 "" -2.2840676 4.5072207 7.6342707 <> <> 1859 1244 5 0 <> <> <> <> <>
    1860 42 15.433585 -3.8168256 -16.873823 415 " " 21 0.41700 0.41700 "T3P " " H2 " 1 0 FFFFFF "" "" 1 "" 0.01919754 -5.5048089 -5.2057085 <> <> 1860 1245 5 0 <> <> <> <> <>
    1861 16 -5.5243788 -12.339258 0.64127201 416 " " 70 -0.83400 -0.83400 "T3P " " O  " 8 0 FF2F2F "" "" 1 "" -0.50352389 -3.8740704 2.7253842 <> <> 1861 1246 5 2 <> <> <> <> <>
    1862 42 -6.1720076 -11.983966 0.032524873 416 " " 21 0.41700 0.41700 "T3P " " H1 " 1 0 FFFFFF "" "" 1 "" 2.0619526 1.0082372 2.8455834 <> <> 1862 1247 5 0 <> <> <> <> <>
    1863 42 -5.948967 -13.108271 1.0215052 416 " " 21 0.41700 0.41700 "T3P " " H2 " 1 0 FFFFFF "" "" 1 "" 2.0586798 -13.235067 -13.345954 <> <> 1863 1248 5 0 <> <> <> <> <>
    1864 16 -14.739303 9.6058483 -8.214138 417 " " 70 -0.83400 -0.83400 "T3P " " O  " 8 0 FF2F2F "" "" 1 "" 6.1738005 0.69888002 -0.58318478 <> <> 1864 1249 5 2 <> <> <> <> <>
    1865 42 -14.436696 8.7077522 -8.0796499 417 " " 21 0.41700 0.41700 "T3P " " H1 " 1 0 FFFFFF "" "" 1 "" 6.8503466 2.2783034 8.4418373 <> <> 1865 1250 5 0 <> <> <> <> <>
    1866 42 -15.200584 9.8273382 -7.4051914 417 " " 21 0.41700 0.41700 "T3P " " H2 " 1 0 FFFFFF "" "" 1 "" -9.9651842 2.0006475 -10.142505 <> <> 1866 1251 5 0 <> <> <> <> <>
    1867 16 -9.0128956 -7.8840265 12.218959 418 " " 70 -0.83400 -0.83400 "T3P " " O  " 8 0 FF2F2F "" "" 1 "" 3.2772093 -0.77503568 -5.4008636 <> <> 1867 1252 5 2 <> <> <> <> <>
    1868 42 -9.9234142 -7.9423132 12.508439 418 " " 21 0.41700 0.41700 "T3P " " H1 " 1 0 FFFFFF "" "" 1 "" 6.8077016 8.3501968 7.5409694 <> <> 1868 1253 5 0 <> <> <> <> <>
    1869 42 -9.0697002 -7.6291218 11.298077 418 " " 21 0.41700 0.41700 "T3P " " H2 " 1 0 FFFFFF "" "" 1 "" -6.9624543 12.329901 -1.1416919 <> <> 1869 1254 5 0 <> <> <> <> <>
    1870 16 -4.9055562 -1.4928466 -10.682445 419 " " 70 -0.83400 -0.83400 "T3P " " O  " 8 0 FF2F2F "" "" 1 "" 4.6102619 -4.9179773 -3.076966 <> <> 1870 1255 5 2 <> <> <> <> <>
    1871 42 -5.0413756 -2.2758422 -11.21602 419 " " 21 0.41700 0.41700 "T3P " " H1 " 1 0 FFFFFF "" "" 1 "" 19.709913 -6.3561931 -4.8100343 <> <> 1871 1256 5 0 <> <> <> <> <>
    1872 42 -4.301878 -0.95501643 -11.194831 419 " " 21 0.41700 0.41700 "T3P " " H2 " 1 0 FFFFFF "" "" 1 "" -2.5653384 6.0385299 -0.03048159 <> <> 1872 1257 5 0 <> <> <> <> <>
    1873 16 -4.8189526 -10.552888 10.47141 420 " " 70 -0.83400 -0.83400 "T3P " " O  " 8 0 FF2F2F "" "" 1 "" 1.2704042 -0.12768823 3.6896517 <> <> 1873 1258 5 2 <> <> <> <> <>
    1874 42 -5.1887226 -10.981324 9.6994343 420 " " 21 0.41700 0.41700 "T3P " " H1 " 1 0 FFFFFF "" "" 1 "" 3.6356134 -12.97954 9.6893845 <> <> 1874 1259 5 0 <> <> <> <> <>
    1875 42 -5.5630169 -10.440476 11.062988 420 " " 21 0.41700 0.41700 "T3P " " H2 " 1 0 FFFFFF "" "" 1 "" 0.76873201 3.4833033 2.3724837 <> <> 1875 1260 5 0 <> <> <> <> <>
    1876 16 -9.9525681 -13.870135 -10.300152 421 " " 70 -0.83400 -0.83400 "T3P " " O  " 8 0 FF2F2F "" "" 1 "" -2.583401 -2.5999887 4.284328 <> <> 1876 1261 5 2 <> <> <> <> <>
    1877 42 -9.9519548 -13.766957 -11.251771 421 " " 21 0.41700 0.41700 "T3P " " H1 " 1 0 FFFFFF "" "" 1 "" 4.219502 -5.8369803 3.9377427 <> <> 1877 1262 5 0 <> <> <> <> <>
    1878 42 -10.193014 -14.785702 -10.158182 421 " " 21 0.41700 0.41700 "T3P " " H2 " 1 0 FFFFFF "" "" 1 "" -12.132943 0.1617869 5.921391 <> <> 1878 1263 5 0 <> <> <> <> <>
    1879 16 -7.6698198 2.6722071 -14.6987 422 " " 70 -0.83400 -0.83400 "T3P " " O  " 8 0 FF2F2F "" "" 1 "" 0.048732091 -1.5321418 -2.1139848 <> <> 1879 1264 5 2 <> <> <> <> <>
    1880 42 -8.2050371 2.0773458 -15.223975 422 " " 21 0.41700 0.41700 "T3P " " H1 " 1 0 FFFFFF "" "" 1 "" -20.61215 2.4859104 14.387604 <> <> 1880 1265 5 0 <> <> <> <> <>
    1881 42 -7.0209937 2.1057961 -14.281041 422 " " 21 0.41700 0.41700 "T3P " " H2 " 1 0 FFFFFF "" "" 1 "" -20.982471 -12.773203 15.313091 <> <> 1881 1266 5 0 <> <> <> <> <>
    1882 16 12.883328 -16.55187 11.333443 423 " " 70 -0.83400 -0.83400 "T3P " " O  " 8 0 FF2F2F "" "" 1 "" 1.3196225 -0.11179607 -3.5446925 <> <> 1882 1267 5 2 <> <> <> <> <>
    1883 42 12.656491 -17.213642 11.98677 423 " " 21 0.41700 0.41700 "T3P " " H1 " 1 0 FFFFFF "" "" 1 "" -1.3471006 -13.521174 -18.053308 <> <> 1883 1268 5 0 <> <> <> <> <>
    1884 42 12.171021 -15.914183 11.380455 423 " " 21 0.41700 0.41700 "T3P " " H2 " 1 0 FFFFFF "" "" 1 "" 2.8974121 0.72056723 9.0711555 <> <> 1884 1269 5 0 <> <> <> <> <>
    1885 16 8.5061951 13.094147 15.706827 424 " " 70 -0.83400 -0.83400 "T3P " " O  " 8 0 FF2F2F "" "" 1 "" -4.8662663 -0.39744583 -2.5100889 <> <> 1885 1270 5 2 <> <> <> <> <>
    1886 42 8.2238407 13.840908 16.234898 424 " " 21 0.41700 0.41700 "T3P " " H1 " 1 0 FFFFFF "" "" 1 "" -2.363349 -8.1875315 9.8443813 <> <> 1886 1271 5 0 <> <> <> <> <>
    1887 42 8.531827 13.429854 14.810791 424 " " 21 0.41700 0.41700 "T3P " " H2 " 1 0 FFFFFF "" "" 1 "" -2.6272786 14.655881 3.1937771 <> <> 1887 1272 5 0 <> <> <> <> <>
    1888 16 7.053226 19.949713 14.137524 425 " " 70 -0.83400 -0.83400 "T3P " " O  " 8 0 FF2F2F "" "" 1 "" 1.5052415 6.2129402 -0.35407165 <> <> 1888 1273 5 2 <> <> <> <> <>
    1889 42 6.912631 19.969666 13.190914 425 " " 21 0.41700 0.41700 "T3P " " H1 " 1 0 FFFFFF "" "" 1 "" 1.5657963 19.704199 -0.078744106 <> <> 1889 1274 5 0 <> <> <> <> <>
    1890 42 7.3563504 20.831522 14.353758 425 " " 21 0.41700 0.41700 "T3P " " H2 " 1 0 FFFFFF "" "" 1 "" -36.761627 14.827046 18.161118 <> <> 1890 1275 5 0 <> <> <> <> <>
    1891 16 -10.330559 -19.187721 2.2644155 426 " " 70 -0.83400 -0.83400 "T3P " " O  " 8 0 FF2F2F "" "" 1 "" 4.7455301 1.9427686 6.6317315 <> <> 1891 1276 5 2 <> <> <> <> <>
    1892 42 -11.25279 -19.165674 2.5198293 426 " " 21 0.41700 0.41700 "T3P " " H1 " 1 0 FFFFFF "" "" 1 "" 4.7966986 9.9500408 6.1252851 <> <> 1892 1277 5 0 <> <> <> <> <>
    1893 42 -9.888854 -19.617212 2.9969871 426 " " 21 0.41700 0.41700 "T3P " " H2 " 1 0 FFFFFF "" "" 1 "" 0.59448868 -2.0157905 6.813808 <> <> 1893 1278 5 0 <> <> <> <> <>
    1894 16 19.168926 -6.2515016 -13.348248 427 " " 70 -0.83400 -0.83400 "T3P " " O  " 8 0 FF2F2F "" "" 1 "" -8.6477318 -10.291898 -2.0541861 <> <> 1894 1279 5 2 <> <> <> <> <>
    1895 42 18.350876 -6.5436015 -12.94613 427 " " 21 0.41700 0.41700 "T3P " " H1 " 1 0 FFFFFF "" "" 1 "" -17.706238 -7.2588682 -18.279234 <> <> 1895 1280 5 0 <> <> <> <> <>
    1896 42 19.5459 -5.6442885 -12.711525 427 " " 21 0.41700 0.41700 "T3P " " H2 " 1 0 FFFFFF "" "" 1 "" -19.864716 -10.376832 4.6678843 <> <> 1896 1281 5 0 <> <> <> <> <>
    1897 16 1.986461 4.0966558 -0.79700029 428 " " 70 -0.83400 -0.83400 "T3P " " O  " 8 0 FF2F2F "" "" 1 "" -0.61338729 -6.3320236 1.2156987 <> <> 1897 1282 5 2 <> <> <> <> <>
    1898 42 2.5195925 4.5189605 -0.12345648 428 " " 21 0.41700 0.41700 "T3P " " H1 " 1 0 FFFFFF "" "" 1 "" 12.31085 -21.619556 0.57089478 <> <> 1898 1283 5 0 <> <> <> <> <>
    1899 42 1.1261559 3.9910145 -0.39086211 428 " " 21 0.41700 0.41700 "T3P " " H2 " 1 0 FFFFFF "" "" 1 "" -1.9071022 14.255713 3.8303733 <> <> 1899 1284 5 0 <> <> <> <> <>
    1900 16 -12.109442 -3.1541166 -7.0838194 429 " " 70 -0.83400 -0.83400 "T3P " " O  " 8 0 FF2F2F "" "" 1 "" -8.0458355 -0.42049626 -4.3363562 <> <> 1900 1285 5 2 <> <> <> <> <>
    1901 42 -11.539265 -2.4661345 -7.4270473 429 " " 21 0.41700 0.41700 "T3P " " H1 " 1 0 FFFFFF "" "" 1 "" -8.5445662 0.69101375 -2.9368818 <> <> 1901 1286 5 0 <> <> <> <> <>
    1902 42 -11.55572 -3.6433465 -6.4753137 429 " " 21 0.41700 0.41700 "T3P " " H2 " 1 0 FFFFFF "" "" 1 "" -6.8365226 -3.0874333 -7.5809765 <> <> 1902 1287 5 0 <> <> <> <> <>
    1903 16 15.030447 18.925299 -17.290848 430 " " 70 -0.83400 -0.83400 "T3P " " O  " 8 0 FF2F2F "" "" 1 "" 2.6773875 5.719141 1.7677947 <> <> 1903 1288 5 2 <> <> <> <> <>
    1904 42 15.310639 19.814743 -17.506756 430 " " 21 0.41700 0.41700 "T3P " " H1 " 1 0 FFFFFF "" "" 1 "" 6.992692 6.0396047 8.6882305 <> <> 1904 1289 5 0 <> <> <> <> <>
    1905 42 15.819674 18.499744 -16.955793 430 " " 21 0.41700 0.41700 "T3P " " H2 " 1 0 FFFFFF "" "" 1 "" 0.097550862 -0.056420252 0.50900346 <> <> 1905 1290 5 0 <> <> <> <> <>
    1906 16 -9.6691446 -0.24701473 9.9601336 431 " " 70 -0.83400 -0.83400 "T3P " " O  " 8 0 FF2F2F "" "" 1 "" -0.97879338 -0.903561 -0.24563928 <> <> 1906 1291 5 2 <> <> <> <> <>
    1907 42 -10.378823 -0.8830598 9.8705196 431 " " 21 0.41700 0.41700 "T3P " " H1 " 1 0 FFFFFF "" "" 1 "" -11.880151 10.141381 7.6923027 <> <> 1907 1292 5 0 <> <> <> <> <>
    1908 42 -9.7466249 0.30975828 9.1853914 431 " " 21 0.41700 0.41700 "T3P " " H2 " 1 0 FFFFFF "" "" 1 "" 0.83716905 -1.5148472 -0.86657596 <> <> 1908 1293 5 0 <> <> <> <> <>
    1909 16 11.694818 8.2995663 -6.7544007 432 " " 70 -0.83400 -0.83400 "T3P " " O  " 8 0 FF2F2F "" "" 1 "" 3.9544668 -0.12872535 -5.9464259 <> <> 1909 1294 5 2 <> <> <> <> <>
    1910 42 12.43309 7.886919 -6.3061786 432 " " 21 0.41700 0.41700 "T3P " " H1 " 1 0 FFFFFF "" "" 1 "" 4.1632771 -0.26798397 -6.4185729 <> <> 1910 1295 5 0 <> <> <> <> <>
    1911 42 11.085167 7.5813665 -6.9239497 432 " " 21 0.41700 0.41700 "T3P " " H2 " 1 0 FFFFFF "" "" 1 "" 12.743307 -3.4270785 -23.576826 <> <> 1911 1296 5 0 <> <> <> <> <>
    1912 16 3.3925996 -16.734127 12.404002 433 " " 70 -0.83400 -0.83400 "T3P " " O  " 8 0 FF2F2F "" "" 1 "" -5.6203194 0.060503498 5.5121336 <> <> 1912 1297 5 2 <> <> <> <> <>
    1913 42 3.5293312 -17.341644 11.67705 433 " " 21 0.41700 0.41700 "T3P " " H1 " 1 0 FFFFFF "" "" 1 "" 3.5297096 25.299818 -13.859451 <> <> 1913 1298 5 0 <> <> <> <> <>
    1914 42 4.1171331 -16.910929 13.004025 433 " " 21 0.41700 0.41700 "T3P " " H2 " 1 0 FFFFFF "" "" 1 "" 10.629038 8.6148596 -11.588475 <> <> 1914 1299 5 0 <> <> <> <> <>
    1915 16 -12.108768 -7.6993308 13.12085 434 " " 70 -0.83400 -0.83400 "T3P " " O  " 8 0 FF2F2F "" "" 1 "" 2.3532722 -3.7652996 2.7708602 <> <> 1915 1300 5 2 <> <> <> <> <>
    1916 42 -12.89336 -7.9004874 12.61077 434 " " 21 0.41700 0.41700 "T3P " " H1 " 1 0 FFFFFF "" "" 1 "" 2.0925808 -2.7549202 2.7733362 <> <> 1916 1301 5 0 <> <> <> <> <>
    1917 42 -12.414196 -7.6646657 14.027348 434 " " 21 0.41700 0.41700 "T3P " " H2 " 1 0 FFFFFF "" "" 1 "" 3.3404207 -8.3194227 3.2776015 <> <> 1917 1302 5 0 <> <> <> <> <>
    1918 16 15.140924 -5.7580323 -19.977726 435 " " 70 -0.83400 -0.83400 "T3P " " O  " 8 0 FF2F2F "" "" 1 "" 3.3288927 -0.35865712 5.361887 <> <> 1918 1303 5 2 <> <> <> <> <>
    1919 42 14.430129 -5.4125371 -20.517759 435 " " 21 0.41700 0.41700 "T3P " " H1 " 1 0 FFFFFF "" "" 1 "" -5.5790591 -4.3475833 14.53459 <> <> 1919 1304 5 0 <> <> <> <> <>
    1920 42 14.698517 -6.2151322 -19.262489 435 " " 21 0.41700 0.41700 "T3P " " H2 " 1 0 FFFFFF "" "" 1 "" 15.118966 -17.684256 1.582063 <> <> 1920 1305 5 0 <> <> <> <> <>
    1921 16 -0.46148202 -10.251594 -6.4007049 436 " " 70 -0.83400 -0.83400 "T3P " " O  " 8 0 FF2F2F "" "" 1 "" 1.5248266 -3.7588305 0.24746424 <> <> 1921 1306 5 2 <> <> <> <> <>
    1922 42 -0.62299478 -11.139686 -6.7192016 436 " " 21 0.41700 0.41700 "T3P " " H1 " 1 0 FFFFFF "" "" 1 "" -3.1523533 -8.463233 15.737 <> <> 1922 1307 5 0 <> <> <> <> <>
    1923 42 0.42576188 -10.282628 -6.0428452 436 " " 21 0.41700 0.41700 "T3P " " H2 " 1 0 FFFFFF "" "" 1 "" 6.5727396 1.3848119 -11.821826 <> <> 1923 1308 5 0 <> <> <> <> <>
    1924 16 -8.5387545 -15.435296 17.320469 437 " " 70 -0.83400 -0.83400 "T3P " " O  " 8 0 FF2F2F "" "" 1 "" -6.5566468 -1.6018225 -2.162883 <> <> 1924 1309 5 2 <> <> <> <> <>
    1925 42 -8.3107481 -16.243246 17.780315 437 " " 21 0.41700 0.41700 "T3P " " H1 " 1 0 FFFFFF "" "" 1 "" -10.315136 -6.5260401 -8.9511337 <> <> 1925 1310 5 0 <> <> <> <> <>
    1926 42 -9.2851896 -15.084944 17.806587 437 " " 21 0.41700 0.41700 "T3P " " H2 " 1 0 FFFFFF "" "" 1 "" -2.8732319 -0.53020382 2.7206285 <> <> 1926 1311 5 0 <> <> <> <> <>
    1927 16 12.873355 -13.18012 19.468405 438 " " 70 -0.83400 -0.83400 "T3P " " O  " 8 0 FF2F2F "" "" 1 "" -3.1668565 -1.1233186 -4.7519374 <> <> 1927 1312 5 2 <> <> <> <> <>
    1928 42 12.492355 -12.335068 19.707064 438 " " 21 0.41700 0.41700 "T3P " " H1 " 1 0 FFFFFF "" "" 1 "" -19.328602 -10.883589 4.006815 <> <> 1928 1313 5 0 <> <> <> <> <>
    1929 42 12.328799 -13.493529 18.746277 438 " " 21 0.41700 0.41700 "T3P " " H2 " 1 0 FFFFFF "" "" 1 "" 6.469522 -1.297617 -11.943069 <> <> 1929 1314 5 0 <> <> <> <> <>
    1930 16 7.9545784 -14.178566 1.4766349 439 " " 70 -0.83400 -0.83400 "T3P " " O  " 8 0 FF2F2F "" "" 1 "" 1.0898046 0.65176058 0.27731284 <> <> 1930 1315 5 2 <> <> <> <> <>
    1931 42 7.7278504 -14.379511 0.56864172 439 " " 21 0.41700 0.41700 "T3P " " H1 " 1 0 FFFFFF "" "" 1 "" 0.86027449 -17.957418 4.45295 <> <> 1931 1316 5 0 <> <> <> <> <>
    1932 42 7.5599604 -13.321649 1.6385231 439 " " 21 0.41700 0.41700 "T3P " " H2 " 1 0 FFFFFF "" "" 1 "" -12.43053 -3.2155635 -12.208902 <> <> 1932 1317 5 0 <> <> <> <> <>
    1933 16 -9.479434 7.0551395 -19.56671 440 " " 70 -0.83400 -0.83400 "T3P " " O  " 8 0 FF2F2F "" "" 1 "" -1.032234 7.468637 0.43463424 <> <> 1933 1318 5 2 <> <> <> <> <>
    1934 42 -9.7806578 6.1863294 -19.832533 440 " " 21 0.41700 0.41700 "T3P " " H1 " 1 0 FFFFFF "" "" 1 "" -7.1377234 14.262063 -14.850201 <> <> 1934 1319 5 0 <> <> <> <> <>
    1935 42 -8.6123285 6.9038339 -19.190594 440 " " 21 0.41700 0.41700 "T3P " " H2 " 1 0 FFFFFF "" "" 1 "" -0.55658209 -4.7503409 -5.5775938 <> <> 1935 1320 5 0 <> <> <> <> <>
    1936 16 -14.710397 19.203188 -5.3013701 441 " " 70 -0.83400 -0.83400 "T3P " " O  " 8 0 FF2F2F "" "" 1 "" -3.0286648 -0.077995963 -0.80436724 <> <> 1936 1321 5 2 <> <> <> <> <>
    1937 42 -15.657472 19.132526 -5.4209156 441 " " 21 0.41700 0.41700 "T3P " " H1 " 1 0 FFFFFF "" "" 1 "" -2.6960576 5.4613829 -6.7134724 <> <> 1937 1322 5 0 <> <> <> <> <>
    1938 42 -14.370127 18.35021 -5.5713177 441 " " 21 0.41700 0.41700 "T3P " " H2 " 1 0 FFFFFF "" "" 1 "" -4.5395098 4.3446527 -16.683346 <> <> 1938 1323 5 0 <> <> <> <> <>
    1939 16 17.866684 -19.712839 -0.6887278 442 " " 70 -0.83400 -0.83400 "T3P " " O  " 8 0 FF2F2F "" "" 1 "" 1.7480248 -9.3513231 6.4159865 <> <> 1939 1324 5 2 <> <> <> <> <>
    1940 42 18.376768 -19.168219 -0.089194641 442 " " 21 0.41700 0.41700 "T3P " " H1 " 1 0 FFFFFF "" "" 1 "" 10.537251 -24.088028 12.324919 <> <> 1940 1325 5 0 <> <> <> <> <>
    1941 42 17.030699 -19.254971 -0.77655357 442 " " 21 0.41700 0.41700 "T3P " " H2 " 1 0 FFFFFF "" "" 1 "" 12.558073 9.9365101 4.0734935 <> <> 1941 1326 5 0 <> <> <> <> <>
    1942 16 13.006251 -0.41717657 -3.304337 443 " " 70 -0.83400 -0.83400 "T3P " " O  " 8 0 FF2F2F "" "" 1 "" 4.5104218 -4.5038548 0.81263953 <> <> 1942 1327 5 2 <> <> <> <> <>
    1943 42 12.217096 -0.95079619 -3.3977017 443 " " 21 0.41700 0.41700 "T3P " " H1 " 1 0 FFFFFF "" "" 1 "" -11.559361 22.344667 -16.809278 <> <> 1943 1328 5 0 <> <> <> <> <>
    1944 42 13.721429 -1.0519083 -3.2611375 443 " " 21 0.41700 0.41700 "T3P " " H2 " 1 0 FFFFFF "" "" 1 "" -18.646723 -29.072844 23.191507 <> <> 1944 1329 5 0 <> <> <> <> <>
    1945 16 10.146708 -12.321321 -15.645775 444 " " 70 -0.83400 -0.83400 "T3P " " O  " 8 0 FF2F2F "" "" 1 "" -2.7233498 -4.334023 4.1786838 <> <> 1945 1330 5 2 <> <> <> <> <>
    1946 42 10.062408 -11.750892 -14.881748 444 " " 21 0.41700 0.41700 "T3P " " H1 " 1 0 FFFFFF "" "" 1 "" 14.387604 -3.1376498 5.1733708 <> <> 1946 1331 5 0 <> <> <> <> <>
    1947 42 10.753859 -11.859676 -16.224119 444 " " 21 0.41700 0.41700 "T3P " " H2 " 1 0 FFFFFF "" "" 1 "" -4.3113375 -12.15087 -3.7279863 <> <> 1947 1332 5 0 <> <> <> <> <>
    1948 16 1.9215453 18.15336 -2.0320942 445 " " 70 -0.83400 -0.83400 "T3P " " O  " 8 0 FF2F2F "" "" 1 "" 0.19850133 -0.4008249 0.15725678 <> <> 1948 1333 5 2 <> <> <> <> <>
    1949 42 1.1360445 17.990871 -2.5544188 445 " " 21 0.41700 0.41700 "T3P " " H1 " 1 0 FFFFFF "" "" 1 "" 1.5323349 10.417035 -5.213964 <> <> 1949 1334 5 0 <> <> <> <> <>
    1950 42 2.6234694 18.245014 -2.676403 445 " " 21 0.41700 0.41700 "T3P " " H2 " 1 0 FFFFFF "" "" 1 "" -1.2195567 30.467424 3.0034137 <> <> 1950 1335 5 0 <> <> <> <> <>
    1951 16 -1.0517646 20.238403 -0.35419613 446 " " 70 -0.83400 -0.83400 "T3P " " O  " 8 0 FF2F2F "" "" 1 "" -5.2679467 -3.8582151 1.5585929 <> <> 1951 1336 5 2 <> <> <> <> <>
    1952 42 -1.8128215 20.036682 -0.8985607 446 " " 21 0.41700 0.41700 "T3P " " H1 " 1 0 FFFFFF "" "" 1 "" -5.2519193 0.13941419 0.054759394 <> <> 1952 1337 5 0 <> <> <> <> <>
    1953 42 -1.3868172 20.835037 0.31513178 446 " " 21 0.41700 0.41700 "T3P " " H2 " 1 0 FFFFFF "" "" 1 "" -7.2796779 -16.035271 11.406075 <> <> 1953 1338 5 0 <> <> <> <> <>
    1954 16 9.6490154 9.9473114 -6.0711713 447 " " 70 -0.83400 -0.83400 "T3P " " O  " 8 0 FF2F2F "" "" 1 "" 1.6670283 -1.7508684 1.6056385 <> <> 1954 1339 5 2 <> <> <> <> <>
    1955 42 10.279414 9.2757368 -6.3315887 447 " " 21 0.41700 0.41700 "T3P " " H1 " 1 0 FFFFFF "" "" 1 "" -6.5625792 -8.0460653 -2.0817363 <> <> 1955 1340 5 0 <> <> <> <> <>
    1956 42 9.4111395 10.383363 -6.8894062 447 " " 21 0.41700 0.41700 "T3P " " H2 " 1 0 FFFFFF "" "" 1 "" -8.7593536 -8.0844116 1.2615178 <> <> 1956 1341 5 0 <> <> <> <> <>
    1957 16 0.26680088 -9.3695774 -19.291494 448 " " 70 -0.83400 -0.83400 "T3P " " O  " 8 0 FF2F2F "" "" 1 "" 3.7212546 -0.9448086 -1.3353424 <> <> 1957 1342 5 2 <> <> <> <> <>
    1958 42 -0.36466178 -8.6968203 -19.546228 448 " " 21 0.41700 0.41700 "T3P " " H1 " 1 0 FFFFFF "" "" 1 "" -4.3295584 -6.7508907 3.2879086 <> <> 1958 1343 5 0 <> <> <> <> <>
    1959 42 -0.038861144 -9.674449 -18.437174 448 " " 21 0.41700 0.41700 "T3P " " H2 " 1 0 FFFFFF "" "" 1 "" 9.0343237 -8.4061775 -2.0970747 <> <> 1959 1344 5 0 <> <> <> <> <>
    1960 16 -8.0809507 -5.7787375 -24.077326 449 " " 70 -0.83400 -0.83400 "T3P " " O  " 8 0 FF2F2F "" "" 1 "" 2.6032445 2.4815328 1.9867213 <> <> 1960 1345 5 2 <> <> <> <> <>
    1961 42 -7.8553824 -5.3595376 -23.246891 449 " " 21 0.41700 0.41700 "T3P " " H1 " 1 0 FFFFFF "" "" 1 "" 17.741409 16.490345 -9.1968431 <> <> 1961 1346 5 0 <> <> <> <> <>
    1962 42 -8.6802998 -5.1644745 -24.501223 449 " " 21 0.41700 0.41700 "T3P " " H2 " 1 0 FFFFFF "" "" 1 "" 21.889153 11.123094 -12.759281 <> <> 1962 1347 5 0 <> <> <> <> <>
    1963 16 -11.812961 8.9817247 9.0219107 450 " " 70 -0.83400 -0.83400 "T3P " " O  " 8 0 FF2F2F "" "" 1 "" -6.6239791 -1.2417251 1.6793967 <> <> 1963 1348 5 2 <> <> <> <> <>
    1964 42 -12.164792 8.2829027 9.5733604 450 " " 21 0.41700 0.41700 "T3P " " H1 " 1 0 FFFFFF "" "" 1 "" 5.365346 -20.926687 -15.617028 <> <> 1964 1349 5 0 <> <> <> <> <>
    1965 42 -12.543976 9.2329893 8.4573698 450 " " 21 0.41700 0.41700 "T3P " " H2 " 1 0 FFFFFF "" "" 1 "" -11.53103 1.5911976 9.2942963 <> <> 1965 1350 5 0 <> <> <> <> <>
    1966 16 -16.616079 16.717768 18.86882 451 " " 70 -0.83400 -0.83400 "T3P " " O  " 8 0 FF2F2F "" "" 1 "" 3.5542698 1.669121 1.4634799 <> <> 1966 1351 5 2 <> <> <> <> <>
    1967 42 -15.851146 16.161236 19.01503 451 " " 21 0.41700 0.41700 "T3P " " H1 " 1 0 FFFFFF "" "" 1 "" -3.8532345 -7.7750525 4.2695231 <> <> 1967 1352 5 0 <> <> <> <> <>
    1968 42 -16.6723 16.803225 17.917103 451 " " 21 0.41700 0.41700 "T3P " " H2 " 1 0 FFFFFF "" "" 1 "" -3.3138959 -13.523274 0.50504673 <> <> 1968 1353 5 0 <> <> <> <> <>
    1969 16 12.718147 12.580836 -2.9607928 452 " " 70 -0.83400 -0.83400 "T3P " " O  " 8 0 FF2F2F "" "" 1 "" 0.69808298 -8.5177355 -4.4252152 <> <> 1969 1354 5 2 <> <> <> <> <>
    1970 42 13.286424 11.943106 -3.3927553 452 " " 21 0.41700 0.41700 "T3P " " H1 " 1 0 FFFFFF "" "" 1 "" 9.0077982 -1.7327611 -3.5102677 <> <> 1970 1355 5 0 <> <> <> <> <>
    1971 42 11.980898 12.064001 -2.6358662 452 " " 21 0.41700 0.41700 "T3P " " H2 " 1 0 FFFFFF "" "" 1 "" -1.0563532 -15.019169 -18.747253 <> <> 1971 1356 5 0 <> <> <> <> <>
    1972 16 -13.266305 0.24734308 -15.689457 453 " " 70 -0.83400 -0.83400 "T3P " " O  " 8 0 FF2F2F "" "" 1 "" -0.7846067 -4.7759233 -2.8368971 <> <> 1972 1357 5 2 <> <> <> <> <>
    1973 42 -13.231188 -0.33898613 -16.445248 453 " " 21 0.41700 0.41700 "T3P " " H1 " 1 0 FFFFFF "" "" 1 "" -15.587963 0.28981936 -7.4547029 <> <> 1973 1358 5 0 <> <> <> <> <>
    1974 42 -14.006158 0.82727915 -15.869802 453 " " 21 0.41700 0.41700 "T3P " " H2 " 1 0 FFFFFF "" "" 1 "" 11.037169 12.392476 3.8736532 <> <> 1974 1359 5 0 <> <> <> <> <>
    1975 16 1.5443003 6.79248 11.57071 454 " " 70 -0.83400 -0.83400 "T3P " " O  " 8 0 FF2F2F "" "" 1 "" -3.1431046 1.6145387 -8.1904564 <> <> 1975 1360 5 2 <> <> <> <> <>
    1976 42 2.1554677 7.07514 12.251012 454 " " 21 0.41700 0.41700 "T3P " " H1 " 1 0 FFFFFF "" "" 1 "" 2.8512988 5.4188356 -15.156336 <> <> 1976 1361 5 0 <> <> <> <> <>
    1977 42 1.7261894 5.8595982 11.457244 454 " " 21 0.41700 0.41700 "T3P " " H2 " 1 0 FFFFFF "" "" 1 "" 5.0897417 3.9385242 -14.099982 <> <> 1977 1362 5 0 <> <> <> <> <>
    1978 16 13.834234 0.12280238 1.1339706 455 " " 70 -0.83400 -0.83400 "T3P " " O  " 8 0 FF2F2F "" "" 1 "" 4.9665923 -4.3552055 -1.5025641 <> <> 1978 1363 5 2 <> <> <> <> <>
    1979 42 14.325772 -0.17512086 0.36855194 455 " " 21 0.41700 0.41700 "T3P " " H1 " 1 0 FFFFFF "" "" 1 "" -10.347816 22.256006 -21.695076 <> <> 1979 1364 5 0 <> <> <> <> <>
    1980 42 12.918669 -0.046833135 0.91215152 455 " " 21 0.41700 0.41700 "T3P " " H2 " 1 0 FFFFFF "" "" 1 "" 0.65408415 1.7624123 11.619396 <> <> 1980 1365 5 0 <> <> <> <> <>
    1981 16 12.500472 1.8677965 -1.9590325 456 " " 70 -0.83400 -0.83400 "T3P " " O  " 8 0 FF2F2F "" "" 1 "" 1.0297689 0.98705643 1.9347948 <> <> 1981 1366 5 2 <> <> <> <> <>
    1982 42 12.268075 1.5250151 -1.0960566 456 " " 21 0.41700 0.41700 "T3P " " H1 " 1 0 FFFFFF "" "" 1 "" -18.579018 7.4223652 -0.78968811 <> <> 1982 1367 5 0 <> <> <> <> <>
    1983 42 12.823721 1.1063465 -2.440625 456 " " 21 0.41700 0.41700 "T3P " " H2 " 1 0 FFFFFF "" "" 1 "" 9.7077513 -3.0643768 14.165342 <> <> 1983 1368 5 0 <> <> <> <> <>
    1984 16 17.510023 20.251514 -7.1188631 457 " " 70 -0.83400 -0.83400 "T3P " " O  " 8 0 FF2F2F "" "" 1 "" -1.6571312 -1.8439041 4.513998 <> <> 1984 1369 5 2 <> <> <> <> <>
    1985 42 17.661011 20.885111 -6.4174418 457 " " 21 0.41700 0.41700 "T3P " " H1 " 1 0 FFFFFF "" "" 1 "" 10.82243 -12.519678 11.471092 <> <> 1985 1370 5 0 <> <> <> <> <>
    1986 42 16.709166 20.553919 -7.5471277 457 " " 21 0.41700 0.41700 "T3P " " H2 " 1 0 FFFFFF "" "" 1 "" -13.604218 0.22504598 28.315981 <> <> 1986 1371 5 0 <> <> <> <> <>
    1987 16 11.124 14.503033 17.50836 458 " " 70 -0.83400 -0.83400 "T3P " " O  " 8 0 FF2F2F "" "" 1 "" 1.0040072 -4.164444 0.68515134 <> <> 1987 1372 5 2 <> <> <> <> <>
    1988 42 10.940856 15.057691 16.750044 458 " " 21 0.41700 0.41700 "T3P " " H1 " 1 0 FFFFFF "" "" 1 "" -16.314001 10.041339 15.258234 <> <> 1988 1373 5 0 <> <> <> <> <>
    1989 42 10.913243 15.051945 18.26368 458 " " 21 0.41700 0.41700 "T3P " " H2 " 1 0 FFFFFF "" "" 1 "" 5.61975 -22.824165 15.533594 <> <> 1989 1374 5 0 <> <> <> <> <>
    1990 16 -19.063951 -18.08139 -14.879039 459 " " 70 -0.83400 -0.83400 "T3P " " O  " 8 0 FF2F2F "" "" 1 "" -1.4198103 -0.83492368 0.83295101 <> <> 1990 1375 5 2 <> <> <> <> <>
    1991 42 -18.936296 -18.074369 -13.930417 459 " " 21 0.41700 0.41700 "T3P " " H1 " 1 0 FFFFFF "" "" 1 "" -11.951324 24.073324 2.0658116 <> <> 1991 1376 5 0 <> <> <> <> <>
    1992 42 -18.302097 -17.618118 -15.22715 459 " " 21 0.41700 0.41700 "T3P " " H2 " 1 0 FFFFFF "" "" 1 "" -27.832134 42.584835 0.81210971 <> <> 1992 1377 5 0 <> <> <> <> <>
    1993 16 -14.057522 -10.282242 17.11224 460 " " 70 -0.83400 -0.83400 "T3P " " O  " 8 0 FF2F2F "" "" 1 "" 3.196702 3.3919535 0.021816343 <> <> 1993 1378 5 2 <> <> <> <> <>
    1994 42 -13.316385 -10.46237 16.533878 460 " " 21 0.41700 0.41700 "T3P " " H1 " 1 0 FFFFFF "" "" 1 "" -5.1115284 -3.0868959 -8.6068974 <> <> 1994 1379 5 0 <> <> <> <> <>
    1995 42 -13.815706 -10.686888 17.94532 460 " " 21 0.41700 0.41700 "T3P " " H2 " 1 0 FFFFFF "" "" 1 "" 6.4996128 -4.3586721 -4.7015409 <> <> 1995 1380 5 0 <> <> <> <> <>
    1996 16 -10.255089 12.967105 -14.918684 461 " " 70 -0.83400 -0.83400 "T3P " " O  " 8 0 FF2F2F "" "" 1 "" -0.22671886 -1.4848162 1.8776273 <> <> 1996 1381 5 2 <> <> <> <> <>
    1997 42 -10.750846 12.364262 -15.472792 461 " " 21 0.41700 0.41700 "T3P " " H1 " 1 0 FFFFFF "" "" 1 "" 9.0542049 2.0344508 -10.254808 <> <> 1997 1382 5 0 <> <> <> <> <>
    1998 42 -9.3422365 12.830454 -15.172176 461 " " 21 0.41700 0.41700 "T3P " " H2 " 1 0 FFFFFF "" "" 1 "" 2.2281358 14.794562 1.9421268 <> <> 1998 1383 5 0 <> <> <> <> <>
    1999 16 19.653513 -7.939199 1.871943 462 " " 70 -0.83400 -0.83400 "T3P " " O  " 8 0 FF2F2F "" "" 1 "" -3.2930245 2.0421715 -0.81618792 <> <> 1999 1384 5 2 <> <> <> <> <>
    2000 42 19.166826 -8.0351391 1.0533055 462 " " 21 0.41700 0.41700 "T3P " " H1 " 1 0 FFFFFF "" "" 1 "" 2.4556243 -17.256586 -1.9720709 <> <> 2000 1385 5 0 <> <> <> <> <>
    2001 42 18.978949 -7.9135008 2.5505712 462 " " 21 0.41700 0.41700 "T3P " " H2 " 1 0 FFFFFF "" "" 1 "" -6.4946303 -13.275465 -3.4185789 <> <> 2001 1386 5 0 <> <> <> <> <>
    2002 16 2.6957552 -16.035049 2.3814418 463 " " 70 -0.83400 -0.83400 "T3P " " O  " 8 0 FF2F2F "" "" 1 "" 3.1278863 6.6061206 2.6301081 <> <> 2002 1387 5 2 <> <> <> <> <>
    2003 42 3.509259 -16.487537 2.6043766 463 " " 21 0.41700 0.41700 "T3P " " H1 " 1 0 FFFFFF "" "" 1 "" 0.27736294 3.2868338 6.2946439 <> <> 2003 1388 5 0 <> <> <> <> <>
    2004 42 2.969152 -15.144747 2.1604278 463 " " 21 0.41700 0.41700 "T3P " " H2 " 1 0 FFFFFF "" "" 1 "" 5.9438124 9.9213181 19.467966 <> <> 2004 1389 5 0 <> <> <> <> <>
    2005 16 -14.548142 -15.37543 19.045132 464 " " 70 -0.83400 -0.83400 "T3P " " O  " 8 0 FF2F2F "" "" 1 "" 3.0318716 -2.539525 -2.980896 <> <> 2005 1390 5 2 <> <> <> <> <>
    2006 42 -13.730172 -15.838161 18.863384 464 " " 21 0.41700 0.41700 "T3P " " H1 " 1 0 FFFFFF "" "" 1 "" 6.7505975 1.7084346 2.9402523 <> <> 2006 1391 5 0 <> <> <> <> <>
    2007 42 -14.63678 -14.752384 18.323891 464 " " 21 0.41700 0.41700 "T3P " " H2 " 1 0 FFFFFF "" "" 1 "" -2.327543 -12.958632 -11.322836 <> <> 2007 1392 5 0 <> <> <> <> <>
    2008 16 19.640221 -1.1360041 -6.2312765 465 " " 70 -0.83400 -0.83400 "T3P " " O  " 8 0 FF2F2F "" "" 1 "" 1.4234941 1.2559185 3.1881158 <> <> 2008 1393 5 2 <> <> <> <> <>
    2009 42 19.600077 -0.8088578 -5.3326182 465 " " 21 0.41700 0.41700 "T3P " " H1 " 1 0 FFFFFF "" "" 1 "" 8.44555 11.85133 -0.35537431 <> <> 2009 1394 5 0 <> <> <> <> <>
    2010 42 18.996759 -0.61066079 -6.7068872 465 " " 21 0.41700 0.41700 "T3P " " H2 " 1 0 FFFFFF "" "" 1 "" 28.201578 24.668203 -7.1799779 <> <> 2010 1395 5 0 <> <> <> <> <>
    2011 16 17.6751 -8.4765797 11.923797 466 " " 70 -0.83400 -0.83400 "T3P " " O  " 8 0 FF2F2F "" "" 1 "" 2.3065898 -2.29107 -0.091758512 <> <> 2011 1396 5 2 <> <> <> <> <>
    2012 42 18.349159 -9.1171255 11.696674 466 " " 21 0.41700 0.41700 "T3P " " H1 " 1 0 FFFFFF "" "" 1 "" -7.2588196 -10.707196 -4.7447233 <> <> 2012 1397 5 0 <> <> <> <> <>
    2013 42 16.853495 -8.8868084 11.653785 466 " " 21 0.41700 0.41700 "T3P " " H2 " 1 0 FFFFFF "" "" 1 "" -6.3100309 0.43314144 21.988363 <> <> 2013 1398 5 0 <> <> <> <> <>
    2014 16 -11.879725 16.346647 -19.161526 467 " " 70 -0.83400 -0.83400 "T3P " " O  " 8 0 FF2F2F "" "" 1 "" -0.58767796 -4.9059873 -8.1089678 <> <> 2014 1399 5 2 <> <> <> <> <>
    2015 42 -12.489343 15.611233 -19.100134 467 " " 21 0.41700 0.41700 "T3P " " H1 " 1 0 FFFFFF "" "" 1 "" -19.884207 11.927046 1.9215126 <> <> 2015 1400 5 0 <> <> <> <> <>
    2016 42 -12.004083 16.830265 -18.344902 467 " " 21 0.41700 0.41700 "T3P " " H2 " 1 0 FFFFFF "" "" 1 "" 16.810255 5.8332677 -11.819481 <> <> 2016 1401 5 0 <> <> <> <> <>
    2017 16 -19.006624 -6.25281 16.270672 468 " " 70 -0.83400 -0.83400 "T3P " " O  " 8 0 FF2F2F "" "" 1 "" -2.6622801 0.38434494 -3.6081688 <> <> 2017 1402 5 2 <> <> <> <> <>
    2018 42 -19.623846 -6.966331 16.432388 468 " " 21 0.41700 0.41700 "T3P " " H1 " 1 0 FFFFFF "" "" 1 "" 10.60984 -11.824512 -6.8200603 <> <> 2018 1403 5 0 <> <> <> <> <>
    2019 42 -18.993206 -5.7569313 17.089304 468 " " 21 0.41700 0.41700 "T3P " " H2 " 1 0 FFFFFF "" "" 1 "" -4.4402494 -8.73874 1.947207 <> <> 2019 1404 5 0 <> <> <> <> <>
    2020 16 2.1543462 17.310139 15.096579 469 " " 70 -0.83400 -0.83400 "T3P " " O  " 8 0 FF2F2F "" "" 1 "" 2.2552202 -0.76443064 0.83550531 <> <> 2020 1405 5 2 <> <> <> <> <>
    2021 42 1.4552733 17.861662 15.44779 469 " " 21 0.41700 0.41700 "T3P " " H1 " 1 0 FFFFFF "" "" 1 "" 4.1437864 7.8415356 -8.9197245 <> <> 2021 1406 5 0 <> <> <> <> <>
    2022 42 2.9625516 17.737188 15.380601 469 " " 21 0.41700 0.41700 "T3P " " H2 " 1 0 FFFFFF "" "" 1 "" 3.5732825 -8.9576311 9.4039612 <> <> 2022 1407 5 0 <> <> <> <> <>
    2023 16 19.794548 18.407396 7.8778458 470 " " 70 -0.83400 -0.83400 "T3P " " O  " 8 0 FF2F2F "" "" 1 "" -0.48643458 7.8403211 3.6154134 <> <> 2023 1408 5 2 <> <> <> <> <>
    2024 42 19.737185 17.832661 8.6411362 470 " " 21 0.41700 0.41700 "T3P " " H1 " 1 0 FFFFFF "" "" 1 "" 8.4803305 9.1336327 5.2631059 <> <> 2024 1409 5 0 <> <> <> <> <>
    2025 42 20.10264 19.242823 8.2290974 470 " " 21 0.41700 0.41700 "T3P " " H2 " 1 0 FFFFFF "" "" 1 "" 4.2890139 8.2380409 -1.5192435 <> <> 2025 1410 5 0 <> <> <> <> <>
    2026 16 14.942907 11.973701 -10.765266 471 " " 70 -0.83400 -0.83400 "T3P " " O  " 8 0 FF2F2F "" "" 1 "" -0.89398688 -4.6864328 1.4863518 <> <> 2026 1411 5 2 <> <> <> <> <>
    2027 42 15.077629 12.125354 -11.700724 471 " " 21 0.41700 0.41700 "T3P " " H1 " 1 0 FFFFFF "" "" 1 "" 9.1335354 -20.055422 0.4389056 <> <> 2027 1412 5 0 <> <> <> <> <>
    2028 42 14.434829 11.163509 -10.724224 471 " " 21 0.41700 0.41700 "T3P " " H2 " 1 0 FFFFFF "" "" 1 "" 0.95132846 -5.4402313 9.4485111 <> <> 2028 1413 5 0 <> <> <> <> <>
    2029 16 15.732271 -0.95336986 21.512163 472 " " 70 -0.83400 -0.83400 "T3P " " O  " 8 0 FF2F2F "" "" 1 "" 1.9890971 1.8016471 -2.33305 <> <> 2029 1414 5 2 <> <> <> <> <>
    2030 42 14.866468 -1.2943068 21.28771 472 " " 21 0.41700 0.41700 "T3P " " H1 " 1 0 FFFFFF "" "" 1 "" -8.990799 10.654146 26.574085 <> <> 2030 1415 5 0 <> <> <> <> <>
    2031 42 16.184805 -1.6942353 21.915361 472 " " 21 0.41700 0.41700 "T3P " " H2 " 1 0 FFFFFF "" "" 1 "" -2.4295878 5.5722203 9.5546598 <> <> 2031 1416 5 0 <> <> <> <> <>
    2032 16 6.7237854 -13.655024 -0.97318095 473 " " 70 -0.83400 -0.83400 "T3P " " O  " 8 0 FF2F2F "" "" 1 "" -5.7164974 -6.2007809 -7.9775004 <> <> 2032 1417 5 2 <> <> <> <> <>
    2033 42 5.8883042 -13.450656 -1.3932321 473 " " 21 0.41700 0.41700 "T3P " " H1 " 1 0 FFFFFF "" "" 1 "" -3.823339 11.370219 -3.194119 <> <> 2033 1418 5 0 <> <> <> <> <>
    2034 42 7.2722368 -13.992517 -1.6813662 473 " " 21 0.41700 0.41700 "T3P " " H2 " 1 0 FFFFFF "" "" 1 "" -13.929989 -9.3023558 -12.860251 <> <> 2034 1419 5 0 <> <> <> <> <>
    2035 16 0.013685509 17.468082 -3.6248524 474 " " 70 -0.83400 -0.83400 "T3P " " O  " 8 0 FF2F2F "" "" 1 "" -6.165205 0.66037756 -4.4933171 <> <> 2035 1420 5 2 <> <> <> <> <>
    2036 42 0.14781299 16.550436 -3.8618324 474 " " 21 0.41700 0.41700 "T3P " " H1 " 1 0 FFFFFF "" "" 1 "" 5.6971755 -2.900636 16.009674 <> <> 2036 1421 5 0 <> <> <> <> <>
    2037 42 -0.87727439 17.498165 -3.2762582 474 " " 21 0.41700 0.41700 "T3P " " H2 " 1 0 FFFFFF "" "" 1 "" 1.4981897 -7.3005853 15.78028 <> <> 2037 1422 5 0 <> <> <> <> <>
    2038 16 -14.712525 -14.762689 14.352401 475 " " 70 -0.83400 -0.83400 "T3P " " O  " 8 0 FF2F2F "" "" 1 "" -6.4612164 1.5949781 -8.2959003 <> <> 2038 1423 5 2 <> <> <> <> <>
    2039 42 -13.831588 -14.749086 13.978247 475 " " 21 0.41700 0.41700 "T3P " " H1 " 1 0 FFFFFF "" "" 1 "" 3.5275114 17.858158 15.813546 <> <> 2039 1424 5 0 <> <> <> <> <>
    2040 42 -15.258886 -14.33092 13.695668 475 " " 21 0.41700 0.41700 "T3P " " H2 " 1 0 FFFFFF "" "" 1 "" 7.5668106 12.161275 -13.019547 <> <> 2040 1425 5 0 <> <> <> <> <>
    2041 16 6.643136 -1.3517002 18.120592 476 " " 70 -0.83400 -0.83400 "T3P " " O  " 8 0 FF2F2F "" "" 1 "" -4.0040698 10.970857 -1.4927499 <> <> 2041 1426 5 2 <> <> <> <> <>
    2042 42 6.8557701 -0.6427424 18.727551 476 " " 21 0.41700 0.41700 "T3P " " H1 " 1 0 FFFFFF "" "" 1 "" 3.1815648 -1.6225096 10.699722 <> <> 2042 1427 5 0 <> <> <> <> <>
    2043 42 6.9008846 -2.1490657 18.583193 476 " " 21 0.41700 0.41700 "T3P " " H2 " 1 0 FFFFFF "" "" 1 "" -34.192722 -1.1786215 -5.6139374 <> <> 2043 1428 5 0 <> <> <> <> <>
    2044 16 7.3512378 18.393032 5.9929504 477 " " 70 -0.83400 -0.83400 "T3P " " O  " 8 0 FF2F2F "" "" 1 "" 6.2427516 4.3051438 -4.892302 <> <> 2044 1429 5 2 <> <> <> <> <>
    2045 42 7.7129388 17.66758 5.483912 477 " " 21 0.41700 0.41700 "T3P " " H1 " 1 0 FFFFFF "" "" 1 "" -15.36834 -3.5220892 -9.0932837 <> <> 2045 1430 5 0 <> <> <> <> <>
    2046 42 7.7709885 18.317661 6.8498931 477 " " 21 0.41700 0.41700 "T3P " " H2 " 1 0 FFFFFF "" "" 1 "" 3.022367 -13.935216 -4.9192109 <> <> 2046 1431 5 0 <> <> <> <> <>
    2047 16 11.925895 -10.096063 2.5825438 478 " " 70 -0.83400 -0.83400 "T3P " " O  " 8 0 FF2F2F "" "" 1 "" 7.2527075 -1.8277473 6.1499467 <> <> 2047 1432 5 2 <> <> <> <> <>
    2048 42 11.670964 -9.2793493 2.1533363 478 " " 21 0.41700 0.41700 "T3P " " H1 " 1 0 FFFFFF "" "" 1 "" 3.9485383 -8.8790817 -5.3050666 <> <> 2048 1433 5 0 <> <> <> <> <>
    2049 42 12.69205 -9.8627081 3.1067321 478 " " 21 0.41700 0.41700 "T3P " " H2 " 1 0 FFFFFF "" "" 1 "" 10.473797 7.084918 -2.5258198 <> <> 2049 1434 5 0 <> <> <> <> <>
    2050 16 9.5510454 13.416334 -17.081579 479 " " 70 -0.83400 -0.83400 "T3P " " O  " 8 0 FF2F2F "" "" 1 "" 2.0367243 5.211607 0.97361392 <> <> 2050 1435 5 2 <> <> <> <> <>
    2051 42 9.8149662 12.643947 -16.581589 479 " " 21 0.41700 0.41700 "T3P " " H1 " 1 0 FFFFFF "" "" 1 "" 19.93198 8.6309309 -3.1902111 <> <> 2051 1436 5 0 <> <> <> <> <>
    2052 42 9.2475977 14.038197 -16.420189 479 " " 21 0.41700 0.41700 "T3P " " H2 " 1 0 FFFFFF "" "" 1 "" -3.3508255 -1.8029568 5.0971665 <> <> 2052 1437 5 0 <> <> <> <> <>
    2053 16 -15.660784 -15.243864 -22.208828 480 " " 70 -0.83400 -0.83400 "T3P " " O  " 8 0 FF2F2F "" "" 1 "" 2.1548693 2.4682167 -3.0706694 <> <> 2053 1438 5 2 <> <> <> <> <>
    2054 42 -16.213299 -14.670403 -21.677692 480 " " 21 0.41700 0.41700 "T3P " " H1 " 1 0 FFFFFF "" "" 1 "" -8.8126478 -21.306534 11.189674 <> <> 2054 1439 5 0 <> <> <> <> <>
    2055 42 -14.897441 -15.418768 -21.658424 480 " " 21 0.41700 0.41700 "T3P " " H2 " 1 0 FFFFFF "" "" 1 "" -10.503057 -24.414043 5.941956 <> <> 2055 1440 5 0 <> <> <> <> <>
    2056 16 8.4393349 -16.420918 -5.4646273 481 " " 70 -0.83400 -0.83400 "T3P " " O  " 8 0 FF2F2F "" "" 1 "" -0.57958722 -1.2938086 2.122128 <> <> 2056 1441 5 2 <> <> <> <> <>
    2057 42 8.9511824 -15.817509 -6.0032802 481 " " 21 0.41700 0.41700 "T3P " " H1 " 1 0 FFFFFF "" "" 1 "" 0.061109725 -0.541439 3.573771 <> <> 2057 1442 5 0 <> <> <> <> <>
    2058 42 8.4773788 -17.253735 -5.9349408 481 " " 21 0.41700 0.41700 "T3P " " H2 " 1 0 FFFFFF "" "" 1 "" 8.4258642 -3.1766801 6.1847343 <> <> 2058 1443 5 0 <> <> <> <> <>
    2059 16 -9.6955891 18.271812 14.843379 482 " " 70 -0.83400 -0.83400 "T3P " " O  " 8 0 FF2F2F "" "" 1 "" 5.7336669 -6.528543 2.1703122 <> <> 2059 1444 5 2 <> <> <> <> <>
    2060 42 -9.2864161 18.176939 13.983256 482 " " 21 0.41700 0.41700 "T3P " " H1 " 1 0 FFFFFF "" "" 1 "" -10.33448 16.015877 -7.960238 <> <> 2060 1445 5 0 <> <> <> <> <>
    2061 42 -9.2772875 19.043934 15.224279 482 " " 21 0.41700 0.41700 "T3P " " H2 " 1 0 FFFFFF "" "" 1 "" 10.639932 -14.698037 13.342632 <> <> 2061 1446 5 0 <> <> <> <> <>
    2062 16 4.3436093 18.892609 20.259268 483 " " 70 -0.83400 -0.83400 "T3P " " O  " 8 0 FF2F2F "" "" 1 "" -0.6426481 5.897109 4.552793 <> <> 2062 1447 5 2 <> <> <> <> <>
    2063 42 4.0930934 17.990664 20.059351 483 " " 21 0.41700 0.41700 "T3P " " H1 " 1 0 FFFFFF "" "" 1 "" -1.4743515 7.7065668 -2.5685625 <> <> 2063 1448 5 0 <> <> <> <> <>
    2064 42 4.6350584 19.252069 19.421368 483 " " 21 0.41700 0.41700 "T3P " " H2 " 1 0 FFFFFF "" "" 1 "" 3.7173862 10.938642 8.2321787 <> <> 2064 1449 5 0 <> <> <> <> <>
    2065 16 0.99963611 -18.293575 10.344169 484 " " 70 -0.83400 -0.83400 "T3P " " O  " 8 0 FF2F2F "" "" 1 "" 7.7592196 3.8618805 -5.7784967 <> <> 2065 1450 5 2 <> <> <> <> <>
    2066 42 1.4622966 -17.756731 9.700757 484 " " 21 0.41700 0.41700 "T3P " " H1 " 1 0 FFFFFF "" "" 1 "" -11.889286 -5.1436706 -27.421219 <> <> 2066 1451 5 0 <> <> <> <> <>
    2067 42 0.50009602 -17.665571 10.865987 484 " " 21 0.41700 0.41700 "T3P " " H2 " 1 0 FFFFFF "" "" 1 "" 14.395957 10.078513 -6.9068646 <> <> 2067 1452 5 0 <> <> <> <> <>
    2068 16 -19.542622 15.139599 -10.772077 485 " " 70 -0.83400 -0.83400 "T3P " " O  " 8 0 FF2F2F "" "" 1 "" -3.241935 -3.9220855 1.2911588 <> <> 2068 1453 5 2 <> <> <> <> <>
    2069 42 -20.320814 15.517943 -10.362803 485 " " 21 0.41700 0.41700 "T3P " " H1 " 1 0 FFFFFF "" "" 1 "" -11.060909 -17.115217 -1.3797804 <> <> 2069 1454 5 0 <> <> <> <> <>
    2070 42 -19.691366 14.194491 -10.742502 485 " " 21 0.41700 0.41700 "T3P " " H2 " 1 0 FFFFFF "" "" 1 "" 8.0712709 -6.0055084 -8.3868341 <> <> 2070 1455 5 0 <> <> <> <> <>
    2071 16 2.1401713 0.87165934 -0.36734411 486 " " 70 -0.83400 -0.83400 "T3P " " O  " 8 0 FF2F2F "" "" 1 "" -0.21265779 -2.3714447 -3.1353092 <> <> 2071 1456 5 2 <> <> <> <> <>
    2072 42 2.5946584 1.2129197 0.40286553 486 " " 21 0.41700 0.41700 "T3P " " H1 " 1 0 FFFFFF "" "" 1 "" -12.716831 -5.8888087 5.8016138 <> <> 2072 1457 5 0 <> <> <> <> <>
    2073 42 2.1230738 1.6061317 -0.98093402 486 " " 21 0.41700 0.41700 "T3P " " H2 " 1 0 FFFFFF "" "" 1 "" -4.5415125 5.3293934 6.2032967 <> <> 2073 1458 5 0 <> <> <> <> <>
    2074 16 4.8139491 13.274589 -2.5339665 487 " " 70 -0.83400 -0.83400 "T3P " " O  " 8 0 FF2F2F "" "" 1 "" -0.55821711 -0.23593903 -0.27843305 <> <> 2074 1459 5 2 <> <> <> <> <>
    2075 42 5.2837324 13.330094 -1.7018243 487 " " 21 0.41700 0.41700 "T3P " " H1 " 1 0 FFFFFF "" "" 1 "" 2.7061205 -24.781532 -0.48409066 <> <> 2075 1460 5 0 <> <> <> <> <>
    2076 42 3.8974667 13.42561 -2.3026919 487 " " 21 0.41700 0.41700 "T3P " " H2 " 1 0 FFFFFF "" "" 1 "" 2.2298944 7.4661822 5.740797 <> <> 2076 1461 5 0 <> <> <> <> <>
    2077 16 -7.3518648 -17.316406 2.6180537 488 " " 70 -0.83400 -0.83400 "T3P " " O  " 8 0 FF2F2F "" "" 1 "" 1.4551646 1.7701951 -2.9820161 <> <> 2077 1462 5 2 <> <> <> <> <>
    2078 42 -6.6698275 -17.84594 3.0311513 488 " " 21 0.41700 0.41700 "T3P " " H1 " 1 0 FFFFFF "" "" 1 "" 5.0615072 2.2713671 -8.2937765 <> <> 2078 1463 5 0 <> <> <> <> <>
    2079 42 -7.7143121 -17.881618 1.9358538 488 " " 21 0.41700 0.41700 "T3P " " H2 " 1 0 FFFFFF "" "" 1 "" -9.4138775 -1.6644707 5.6382637 <> <> 2079 1464 5 0 <> <> <> <> <>
    2080 16 9.1183128 -2.5145371 20.835503 489 " " 70 -0.83400 -0.83400 "T3P " " O  " 8 0 FF2F2F "" "" 1 "" -0.78599155 0.3172833 -1.4083529 <> <> 2080 1465 5 2 <> <> <> <> <>
    2081 42 9.4069862 -3.1528563 20.183239 489 " " 21 0.41700 0.41700 "T3P " " H1 " 1 0 FFFFFF "" "" 1 "" -3.7390263 -24.862768 21.926521 <> <> 2081 1466 5 0 <> <> <> <> <>
    2082 42 8.1679726 -2.6226749 20.872915 489 " " 21 0.41700 0.41700 "T3P " " H2 " 1 0 FFFFFF "" "" 1 "" -2.0156929 10.787064 -2.3830352 <> <> 2082 1467 5 0 <> <> <> <> <>
    2083 16 -11.838669 11.395889 10.688864 490 " " 70 -0.83400 -0.83400 "T3P " " O  " 8 0 FF2F2F "" "" 1 "" 0.41011587 2.866801 3.537956 <> <> 2083 1468 5 2 <> <> <> <> <>
    2084 42 -12.340856 10.83379 11.278854 490 " " 21 0.41700 0.41700 "T3P " " H1 " 1 0 FFFFFF "" "" 1 "" 6.8716936 14.490479 20.111988 <> <> 2084 1469 5 0 <> <> <> <> <>
    2085 42 -11.296799 10.789955 10.183442 490 " " 21 0.41700 0.41700 "T3P " " H2 " 1 0 FFFFFF "" "" 1 "" -1.4155377 -6.7097602 13.061801 <> <> 2085 1470 5 0 <> <> <> <> <>
    2086 16 -4.690917 -18.198364 -15.10807 491 " " 70 -0.83400 -0.83400 "T3P " " O  " 8 0 FF2F2F "" "" 1 "" -5.6454167 -2.0821114 2.5917594 <> <> 2086 1471 5 2 <> <> <> <> <>
    2087 42 -5.0534453 -17.525265 -15.684045 491 " " 21 0.41700 0.41700 "T3P " " H1 " 1 0 FFFFFF "" "" 1 "" 6.0852294 17.458918 18.044516 <> <> 2087 1472 5 0 <> <> <> <> <>
    2088 42 -4.0809903 -18.685329 -15.662224 491 " " 21 0.41700 0.41700 "T3P " " H2 " 1 0 FFFFFF "" "" 1 "" -10.181584 3.3484809 -7.1731391 <> <> 2088 1473 5 0 <> <> <> <> <>
    2089 16 -14.550242 -19.893585 2.7311401 492 " " 70 -0.83400 -0.83400 "T3P " " O  " 8 0 FF2F2F "" "" 1 "" 6.9394464 -4.4049225 -2.8453355 <> <> 2089 1474 5 2 <> <> <> <> <>
    2090 42 -13.89189 -20.085674 2.0633767 492 " " 21 0.41700 0.41700 "T3P " " H1 " 1 0 FFFFFF "" "" 1 "" 15.379525 -16.095989 8.8388796 <> <> 2090 1475 5 0 <> <> <> <> <>
    2091 42 -14.043888 -19.615652 3.4944193 492 " " 21 0.41700 0.41700 "T3P " " H2 " 1 0 FFFFFF "" "" 1 "" -1.4378616 -18.433107 7.8202376 <> <> 2091 1476 5 0 <> <> <> <> <>
    2092 16 -10.619965 13.966844 -10.227171 493 " " 70 -0.83400 -0.83400 "T3P " " O  " 8 0 FF2F2F "" "" 1 "" -1.3950026 8.7643347 4.5351744 <> <> 2092 1477 5 2 <> <> <> <> <>
    2093 42 -10.900451 13.61949 -9.3804722 493 " " 21 0.41700 0.41700 "T3P " " H1 " 1 0 FFFFFF "" "" 1 "" 20.141981 3.9253352 9.684597 <> <> 2093 1478 5 0 <> <> <> <> <>
    2094 42 -11.404833 14.377357 -10.59007 493 " " 21 0.41700 0.41700 "T3P " " H2 " 1 0 FFFFFF "" "" 1 "" -16.154705 -8.2877197 17.167534 <> <> 2094 1479 5 0 <> <> <> <> <>
    2095 16 9.7358427 -6.9511304 19.247696 494 " " 70 -0.83400 -0.83400 "T3P " " O  " 8 0 FF2F2F "" "" 1 "" -1.8610581 -2.7552021 -1.9060695 <> <> 2095 1480 5 2 <> <> <> <> <>
    2096 42 9.9787178 -7.5845633 18.572414 494 " " 21 0.41700 0.41700 "T3P " " H1 " 1 0 FFFFFF "" "" 1 "" -4.9269776 16.913765 -21.458845 <> <> 2096 1481 5 0 <> <> <> <> <>
    2097 42 8.7788076 -6.9658866 19.257496 494 " " 21 0.41700 0.41700 "T3P " " H2 " 1 0 FFFFFF "" "" 1 "" -1.9312334 1.5242749 -2.3140118 <> <> 2097 1482 5 0 <> <> <> <> <>
    2098 16 8.2609243 2.5204716 -20.151255 495 " " 70 -0.83400 -0.83400 "T3P " " O  " 8 0 FF2F2F "" "" 1 "" 0.11391338 -7.1610322 -1.1028348 <> <> 2098 1483 5 2 <> <> <> <> <>
    2099 42 8.3167839 1.8362993 -19.484158 495 " " 21 0.41700 0.41700 "T3P " " H1 " 1 0 FFFFFF "" "" 1 "" -15.249051 -0.597615 6.9149246 <> <> 2099 1484 5 0 <> <> <> <> <>
    2100 42 7.8898764 3.2738287 -19.691896 495 " " 21 0.41700 0.41700 "T3P " " H2 " 1 0 FFFFFF "" "" 1 "" -16.80073 -4.7605014 -18.702654 <> <> 2100 1485 5 0 <> <> <> <> <>
    2101 16 19.903126 -4.1584725 18.00869 496 " " 70 -0.83400 -0.83400 "T3P " " O  " 8 0 FF2F2F "" "" 1 "" 3.1114032 1.0509051 -1.3002158 <> <> 2101 1486 5 2 <> <> <> <> <>
    2102 42 19.135002 -4.1321754 17.438133 496 " " 21 0.41700 0.41700 "T3P " " H1 " 1 0 FFFFFF "" "" 1 "" 15.854139 9.8470678 -18.049938 <> <> 2102 1487 5 0 <> <> <> <> <>
    2103 42 19.784655 -3.4190409 18.604876 496 " " 21 0.41700 0.41700 "T3P " " H2 " 1 0 FFFFFF "" "" 1 "" -8.6322498 -6.2529268 5.4248438 <> <> 2103 1488 5 0 <> <> <> <> <>
    2104 16 9.3772583 7.1879277 13.553428 497 " " 70 -0.83400 -0.83400 "T3P " " O  " 8 0 FF2F2F "" "" 1 "" 3.5465422 5.3495493 3.3314161 <> <> 2104 1489 5 2 <> <> <> <> <>
    2105 42 9.3345528 7.9620771 12.99209 497 " " 21 0.41700 0.41700 "T3P " " H1 " 1 0 FFFFFF "" "" 1 "" -11.278286 4.4699492 3.2461917 <> <> 2105 1490 5 0 <> <> <> <> <>
    2106 42 9.2930689 7.5314913 14.442872 497 " " 21 0.41700 0.41700 "T3P " " H2 " 1 0 FFFFFF "" "" 1 "" -24.886118 1.721819 2.0414362 <> <> 2106 1491 5 0 <> <> <> <> <>
    2107 16 -16.169243 18.422163 21.156551 498 " " 70 -0.83400 -0.83400 "T3P " " O  " 8 0 FF2F2F "" "" 1 "" -0.010084942 4.8224735 -2.271054 <> <> 2107 1492 5 2 <> <> <> <> <>
    2108 42 -16.466652 17.804327 20.48868 498 " " 21 0.41700 0.41700 "T3P " " H1 " 1 0 FFFFFF "" "" 1 "" -18.259302 14.691687 -3.2743773 <> <> 2108 1493 5 0 <> <> <> <> <>
    2109 42 -15.460196 18.908009 20.73531 498 " " 21 0.41700 0.41700 "T3P " " H2 " 1 0 FFFFFF "" "" 1 "" 22.269831 -23.557238 2.4990509 <> <> 2109 1494 5 0 <> <> <> <> <>
    2110 16 7.3900228 0.58447015 16.201969 499 " " 70 -0.83400 -0.83400 "T3P " " O  " 8 0 FF2F2F "" "" 1 "" 3.2955511 2.1508532 0.64003837 <> <> 2110 1495 5 2 <> <> <> <> <>
    2111 42 6.8313451 0.051579703 16.767776 499 " " 21 0.41700 0.41700 "T3P " " H1 " 1 0 FFFFFF "" "" 1 "" -4.3253574 -4.9893575 -13.609688 <> <> 2111 1496 5 0 <> <> <> <> <>
    2112 42 8.1987028 0.69796288 16.701351 499 " " 21 0.41700 0.41700 "T3P " " H2 " 1 0 FFFFFF "" "" 1 "" -7.530467 4.9902368 17.525938 <> <> 2112 1497 5 0 <> <> <> <> <>
    2113 16 -17.460594 14.225593 -15.291055 500 " " 70 -0.83400 -0.83400 "T3P " " O  " 8 0 FF2F2F "" "" 1 "" -5.3697009 -0.64514703 8.5847015 <> <> 2113 1498 5 2 <> <> <> <> <>
    2114 42 -18.044111 13.48139 -15.439076 500 " " 21 0.41700 0.41700 "T3P " " H1 " 1 0 FFFFFF "" "" 1 "" -6.7663269 3.5452924 -6.9778905 <> <> 2114 1499 5 0 <> <> <> <> <>
    2115 42 -18.020859 14.895684 -14.899503 500 " " 21 0.41700 0.41700 "T3P " " H2 " 1 0 FFFFFF "" "" 1 "" -8.8790331 -0.058569595 2.5593789 <> <> 2115 1500 5 0 <> <> <> <> <>
    2116 16 12.087811 10.282333 -14.279845 501 " " 70 -0.83400 -0.83400 "T3P " " O  " 8 0 FF2F2F "" "" 1 "" 5.1669679 5.5259085 -2.0330439 <> <> 2116 1501 5 2 <> <> <> <> <>
    2117 42 12.584148 10.585061 -15.040265 501 " " 21 0.41700 0.41700 "T3P " " H1 " 1 0 FFFFFF "" "" 1 "" 16.305599 -2.3444445 2.1040113 <> <> 2117 1502 5 0 <> <> <> <> <>
    2118 42 12.750056 9.9274559 -13.686782 501 " " 21 0.41700 0.41700 "T3P " " H2 " 1 0 FFFFFF "" "" 1 "" -1.8491676 26.427149 18.308445 <> <> 2118 1503 5 0 <> <> <> <> <>
    2119 16 5.3436637 17.649887 4.3235188 502 " " 70 -0.83400 -0.83400 "T3P " " O  " 8 0 FF2F2F "" "" 1 "" -2.2540538 1.6489881 12.575526 <> <> 2119 1504 5 2 <> <> <> <> <>
    2120 42 6.0257487 18.094843 4.8265243 502 " " 21 0.41700 0.41700 "T3P " " H1 " 1 0 FFFFFF "" "" 1 "" 1.7343732 5.6100292 3.6631641 <> <> 2120 1505 5 0 <> <> <> <> <>
    2121 42 5.4400325 16.725769 4.5536318 502 " " 21 0.41700 0.41700 "T3P " " H2 " 1 0 FFFFFF "" "" 1 "" 3.5321519 2.7034338 14.38692 <> <> 2121 1506 5 0 <> <> <> <> <>
    2122 16 1.8412759 -1.2588934 2.1801212 503 " " 70 -0.83400 -0.83400 "T3P " " O  " 8 0 FF2F2F "" "" 1 "" -0.66777891 -0.90909433 2.0453906 <> <> 2122 1507 5 2 <> <> <> <> <>
    2123 42 0.99256527 -1.039629 2.5646336 503 " " 21 0.41700 0.41700 "T3P " " H1 " 1 0 FFFFFF "" "" 1 "" 1.4569125 15.621229 -2.691124 <> <> 2123 1508 5 0 <> <> <> <> <>
    2124 42 2.4508371 -1.2409452 2.9179211 503 " " 21 0.41700 0.41700 "T3P " " H2 " 1 0 FFFFFF "" "" 1 "" -6.831882 -26.095856 7.7508235 <> <> 2124 1509 5 0 <> <> <> <> <>
    2125 16 6.9058647 -8.9881573 2.1955986 504 " " 70 -0.83400 -0.83400 "T3P " " O  " 8 0 FF2F2F "" "" 1 "" 1.8660406 0.39461452 -3.1494904 <> <> 2125 1510 5 2 <> <> <> <> <>
    2126 42 6.6783571 -8.5950556 3.0381796 504 " " 21 0.41700 0.41700 "T3P " " H1 " 1 0 FFFFFF "" "" 1 "" -20.12381 -34.542873 7.2128038 <> <> 2126 1511 5 0 <> <> <> <> <>
    2127 42 7.850749 -9.1328182 2.2455907 504 " " 21 0.41700 0.41700 "T3P " " H2 " 1 0 FFFFFF "" "" 1 "" 1.5702416 4.0773525 13.099072 <> <> 2127 1512 5 0 <> <> <> <> <>
    2128 16 15.272814 -1.1385875 3.1756296 505 " " 70 -0.83400 -0.83400 "T3P " " O  " 8 0 FF2F2F "" "" 1 "" 0.83088905 -3.930567 -4.1159673 <> <> 2128 1513 5 2 <> <> <> <> <>
    2129 42 16.067015 -0.61000413 3.2535856 505 " " 21 0.41700 0.41700 "T3P " " H1 " 1 0 FFFFFF "" "" 1 "" -9.3563337 8.7007351 14.02246 <> <> 2129 1514 5 0 <> <> <> <> <>
    2130 42 14.921924 -0.91868079 2.3126421 505 " " 21 0.41700 0.41700 "T3P " " H2 " 1 0 FFFFFF "" "" 1 "" 3.2811673 9.6214848 -1.6589019 <> <> 2130 1515 5 0 <> <> <> <> <>
    2131 16 -18.229805 -7.8940415 4.0633717 506 " " 70 -0.83400 -0.83400 "T3P " " O  " 8 0 FF2F2F "" "" 1 "" 1.6445318 -0.87007481 0.93495446 <> <> 2131 1516 5 2 <> <> <> <> <>
    2132 42 -18.814552 -7.9314103 3.3064651 506 " " 21 0.41700 0.41700 "T3P " " H1 " 1 0 FFFFFF "" "" 1 "" -0.46171793 4.9925327 2.272686 <> <> 2132 1517 5 0 <> <> <> <> <>
    2133 42 -17.869947 -7.0072536 4.0450759 506 " " 21 0.41700 0.41700 "T3P " " H2 " 1 0 FFFFFF "" "" 1 "" 10.227893 -4.3660483 0.31141049 <> <> 2133 1518 5 0 <> <> <> <> <>
    2134 16 8.6739798 -1.4073215 14.072842 507 " " 70 -0.83400 -0.83400 "T3P " " O  " 8 0 FF2F2F "" "" 1 "" 3.1988256 1.0340497 1.5663667 <> <> 2134 1519 5 2 <> <> <> <> <>
    2135 42 9.4765873 -1.7353272 14.478388 507 " " 21 0.41700 0.41700 "T3P " " H1 " 1 0 FFFFFF "" "" 1 "" 0.13848607 -21.43696 -10.551516 <> <> 2135 1520 5 0 <> <> <> <> <>
    2136 42 7.9769125 -1.6688415 14.674451 507 " " 21 0.41700 0.41700 "T3P " " H2 " 1 0 FFFFFF "" "" 1 "" 2.6221006 0.94009328 0.85724586 <> <> 2136 1521 5 0 <> <> <> <> <>
    2137 16 -1.4784626 -2.0652933 -9.1828098 508 " " 70 -0.83400 -0.83400 "T3P " " O  " 8 0 FF2F2F "" "" 1 "" -6.2945366 -6.3024702 -1.7642248 <> <> 2137 1522 5 2 <> <> <> <> <>
    2138 42 -1.9720485 -1.5194814 -8.5706863 508 " " 21 0.41700 0.41700 "T3P " " H1 " 1 0 FFFFFF "" "" 1 "" 1.9787632 -4.3332705 3.1510344 <> <> 2138 1523 5 0 <> <> <> <> <>
    2139 42 -0.71876007 -2.3614445 -8.6814375 508 " " 21 0.41700 0.41700 "T3P " " H2 " 1 0 FFFFFF "" "" 1 "" -2.2002432 -8.8902683 -9.4965296 <> <> 2139 1524 5 0 <> <> <> <> <>
    2140 16 -8.4934311 16.180483 -22.961542 509 " " 70 -0.83400 -0.83400 "T3P " " O  " 8 0 FF2F2F "" "" 1 "" -1.8070327 2.4080977 -4.0720115 <> <> 2140 1525 5 2 <> <> <> <> <>
    2141 42 -8.9347506 15.62709 -23.605925 509 " " 21 0.41700 0.41700 "T3P " " H1 " 1 0 FFFFFF "" "" 1 "" -15.824635 2.4161546 5.5212712 <> <> 2141 1526 5 0 <> <> <> <> <>
    2142 42 -8.8679247 15.915873 -22.121325 509 " " 21 0.41700 0.41700 "T3P " " H2 " 1 0 FFFFFF "" "" 1 "" 2.8105102 15.555576 2.126677 <> <> 2142 1527 5 0 <> <> <> <> <>
    2143 16 -11.896599 -11.178517 -14.066538 510 " " 70 -0.83400 -0.83400 "T3P " " O  " 8 0 FF2F2F "" "" 1 "" -0.38785329 2.4256363 -4.6501465 <> <> 2143 1528 5 2 <> <> <> <> <>
    2144 42 -12.063059 -10.403812 -14.603523 510 " " 21 0.41700 0.41700 "T3P " " H1 " 1 0 FFFFFF "" "" 1 "" 0.055052489 -14.082152 -28.60321 <> <> 2144 1529 5 0 <> <> <> <> <>
    2145 42 -12.301163 -10.97709 -13.222743 510 " " 21 0.41700 0.41700 "T3P " " H2 " 1 0 FFFFFF "" "" 1 "" -27.761499 15.839681 -20.976757 <> <> 2145 1530 5 0 <> <> <> <> <>
    2146 16 -16.367546 3.1091282 17.391748 511 " " 70 -0.83400 -0.83400 "T3P " " O  " 8 0 FF2F2F "" "" 1 "" -0.75445956 -3.0287757 2.867512 <> <> 2146 1531 5 2 <> <> <> <> <>
    2147 42 -15.672474 3.6686294 17.738255 511 " " 21 0.41700 0.41700 "T3P " " H1 " 1 0 FFFFFF "" "" 1 "" -9.3547707 -4.7771101 22.942232 <> <> 2147 1532 5 0 <> <> <> <> <>
    2148 42 -17.111448 3.698823 17.268848 511 " " 21 0.41700 0.41700 "T3P " " H2 " 1 0 FFFFFF "" "" 1 "" 1.3831511 -2.9847045 -9.8598175 <> <> 2148 1533 5 0 <> <> <> <> <>
    2149 16 14.35521 6.7775788 18.606371 512 " " 70 -0.83400 -0.83400 "T3P " " O  " 8 0 FF2F2F "" "" 1 "" -0.91225183 -0.14832282 3.7671921 <> <> 2149 1534 5 2 <> <> <> <> <>
    2150 42 14.655279 7.6391559 18.316753 512 " " 21 0.41700 0.41700 "T3P " " H1 " 1 0 FFFFFF "" "" 1 "" -23.822243 0.62868279 -17.658024 <> <> 2150 1535 5 0 <> <> <> <> <>
    2151 42 14.845831 6.1583953 18.065878 512 " " 21 0.41700 0.41700 "T3P " " H2 " 1 0 FFFFFF "" "" 1 "" 0.46181563 -0.072979964 4.9281502 <> <> 2151 1536 5 0 <> <> <> <> <>
    2152 16 -0.54726827 16.66305 -0.024651034 513 " " 70 -0.83400 -0.83400 "T3P " " O  " 8 0 FF2F2F "" "" 1 "" -0.013593283 9.6474648 3.3865771 <> <> 2152 1537 5 2 <> <> <> <> <>
    2153 42 -1.4016622 16.274508 -0.21247858 513 " " 21 0.41700 0.41700 "T3P " " H1 " 1 0 FFFFFF "" "" 1 "" -7.5726237 16.038347 24.551113 <> <> 2153 1538 5 0 <> <> <> <> <>
    2154 42 -0.48786938 17.41099 -0.61902511 513 " " 21 0.41700 0.41700 "T3P " " H2 " 1 0 FFFFFF "" "" 1 "" -7.5161057 6.9305072 -0.7820189 <> <> 2154 1539 5 0 <> <> <> <> <>
    2155 16 13.916475 -2.5466332 12.71776 514 " " 70 -0.83400 -0.83400 "T3P " " O  " 8 0 FF2F2F "" "" 1 "" 2.0515487 1.8165021 3.111794 <> <> 2155 1540 5 2 <> <> <> <> <>
    2156 42 14.481682 -2.5054688 13.489177 514 " " 21 0.41700 0.41700 "T3P " " H1 " 1 0 FFFFFF "" "" 1 "" 16.341942 -10.958523 -6.6769338 <> <> 2156 1541 5 0 <> <> <> <> <>
    2157 42 13.801398 -1.6332687 12.455553 514 " " 21 0.41700 0.41700 "T3P " " H2 " 1 0 FFFFFF "" "" 1 "" 34.809341 3.033993 -7.0239549 <> <> 2157 1542 5 0 <> <> <> <> <>
    2158 16 15.161049 -18.970388 22.162838 515 " " 70 -0.83400 -0.83400 "T3P " " O  " 8 0 FF2F2F "" "" 1 "" 5.1885538 3.0161517 -2.9318039 <> <> 2158 1543 5 2 <> <> <> <> <>
    2159 42 14.28567 -19.317904 21.992006 515 " " 21 0.41700 0.41700 "T3P " " H1 " 1 0 FFFFFF "" "" 1 "" 10.16732 -9.6361389 -2.706218 <> <> 2159 1544 5 0 <> <> <> <> <>
    2160 42 15.443099 -18.607149 21.323357 515 " " 21 0.41700 0.41700 "T3P " " H2 " 1 0 FFFFFF "" "" 1 "" 4.9373336 -4.4504099 -6.2469187 <> <> 2160 1545 5 0 <> <> <> <> <>
    2161 16 8.3540812 0.018426152 2.129755 516 " " 70 -0.83400 -0.83400 "T3P " " O  " 8 0 FF2F2F "" "" 1 "" -0.53422803 4.3496909 -3.7114403 <> <> 2161 1546 5 2 <> <> <> <> <>
    2162 42 8.7305326 -0.4077993 1.3597927 516 " " 21 0.41700 0.41700 "T3P " " H1 " 1 0 FFFFFF "" "" 1 "" 9.5022449 -0.89070725 4.0965009 <> <> 2162 1547 5 0 <> <> <> <> <>
    2163 42 8.6168814 0.93529618 2.0490382 516 " " 21 0.41700 0.41700 "T3P " " H2 " 1 0 FFFFFF "" "" 1 "" 8.2724304 1.9992309 -1.7377437 <> <> 2163 1548 5 0 <> <> <> <> <>
    2164 16 -2.0388842 18.248152 1.6450223 517 " " 70 -0.83400 -0.83400 "T3P " " O  " 8 0 FF2F2F "" "" 1 "" -0.36715099 2.7496471 3.7797267 <> <> 2164 1549 5 2 <> <> <> <> <>
    2165 42 -1.596714 18.923729 1.1309108 517 " " 21 0.41700 0.41700 "T3P " " H1 " 1 0 FFFFFF "" "" 1 "" 22.948681 -14.075021 1.7240661 <> <> 2165 1550 5 0 <> <> <> <> <>
    2166 42 -2.5515871 18.734823 2.2904067 517 " " 21 0.41700 0.41700 "T3P " " H2 " 1 0 FFFFFF "" "" 1 "" 6.055676 22.737312 -6.1901565 <> <> 2166 1551 5 0 <> <> <> <> <>
    2167 16 -6.9463129 -2.097095 -13.80007 518 " " 70 -0.83400 -0.83400 "T3P " " O  " 8 0 FF2F2F "" "" 1 "" -1.1920636 -4.8407693 0.75172365 <> <> 2167 1552 5 2 <> <> <> <> <>
    2168 42 -7.0805354 -2.2639925 -14.733002 518 " " 21 0.41700 0.41700 "T3P " " H1 " 1 0 FFFFFF "" "" 1 "" -4.5066838 4.8993783 -0.51388836 <> <> 2168 1553 5 0 <> <> <> <> <>
    2169 42 -7.1342607 -1.1645849 -13.693621 518 " " 21 0.41700 0.41700 "T3P " " H2 " 1 0 FFFFFF "" "" 1 "" -18.324566 -9.8485823 14.371581 <> <> 2169 1554 5 0 <> <> <> <> <>
    2170 16 13.376786 -0.73954731 18.001116 519 " " 70 -0.83400 -0.83400 "T3P " " O  " 8 0 FF2F2F "" "" 1 "" 3.8212452 1.5588422 -0.1979997 <> <> 2170 1555 5 2 <> <> <> <> <>
    2171 42 14.291107 -0.70838314 17.719538 519 " " 21 0.41700 0.41700 "T3P " " H1 " 1 0 FFFFFF "" "" 1 "" 6.6942749 -21.031124 6.6305761 <> <> 2171 1556 5 0 <> <> <> <> <>
    2172 42 13.158783 -1.6715792 18.005884 519 " " 21 0.41700 0.41700 "T3P " " H2 " 1 0 FFFFFF "" "" 1 "" -12.009454 5.3725758 21.484783 <> <> 2172 1557 5 0 <> <> <> <> <>
    2173 16 -11.461985 16.498402 19.943359 520 " " 70 -0.83400 -0.83400 "T3P " " O  " 8 0 FF2F2F "" "" 1 "" 6.1120138 2.6612122 4.4341373 <> <> 2173 1558 5 2 <> <> <> <> <>
    2174 42 -11.094039 16.109106 19.150082 520 " " 21 0.41700 0.41700 "T3P " " H1 " 1 0 FFFFFF "" "" 1 "" -24.33955 5.0930634 -10.883637 <> <> 2174 1559 5 0 <> <> <> <> <>
    2175 42 -10.698894 16.765156 20.455971 520 " " 21 0.41700 0.41700 "T3P " " H2 " 1 0 FFFFFF "" "" 1 "" 26.179535 -24.596054 -11.254643 <> <> 2175 1560 5 0 <> <> <> <> <>
    2176 16 -17.436369 -8.2903242 -19.056343 521 " " 70 -0.83400 -0.83400 "T3P " " O  " 8 0 FF2F2F "" "" 1 "" -0.99063557 -3.0177398 -8.9947748 <> <> 2176 1561 5 2 <> <> <> <> <>
    2177 42 -17.729687 -7.6858106 -19.738077 521 " " 21 0.41700 0.41700 "T3P " " H1 " 1 0 FFFFFF "" "" 1 "" -16.361971 -16.500359 -14.336752 <> <> 2177 1562 5 0 <> <> <> <> <>
    2178 42 -17.374928 -7.7512288 -18.26778 521 " " 21 0.41700 0.41700 "T3P " " H2 " 1 0 FFFFFF "" "" 1 "" -1.8601097 8.3933792 -16.728239 <> <> 2178 1563 5 0 <> <> <> <> <>
    2179 16 -12.518011 1.0009756 23.805002 522 " " 70 -0.83400 -0.83400 "T3P " " O  " 8 0 FF2F2F "" "" 1 "" -4.166389 -0.063356332 -1.5715338 <> <> 2179 1564 5 2 <> <> <> <> <>
    2180 42 -13.311476 0.61716503 23.431728 522 " " 21 0.41700 0.41700 "T3P " " H1 " 1 0 FFFFFF "" "" 1 "" -1.6660827 -8.8451319 2.1432858 <> <> 2180 1565 5 0 <> <> <> <> <>
    2181 42 -11.855851 0.89483684 23.121986 522 " " 21 0.41700 0.41700 "T3P " " H2 " 1 0 FFFFFF "" "" 1 "" -4.4399076 1.0612381 -2.0114431 <> <> 2181 1566 5 0 <> <> <> <> <>
    2182 16 -15.123486 -7.2471414 -17.358089 523 " " 70 -0.83400 -0.83400 "T3P " " O  " 8 0 FF2F2F "" "" 1 "" -4.98138 0.81591398 1.0273623 <> <> 2182 1567 5 2 <> <> <> <> <>
    2183 42 -14.242386 -6.9994702 -17.638367 523 " " 21 0.41700 0.41700 "T3P " " H1 " 1 0 FFFFFF "" "" 1 "" -9.1429625 18.348843 3.437923 <> <> 2183 1568 5 0 <> <> <> <> <>
    2184 42 -15.011098 -7.5577931 -16.459702 523 " " 21 0.41700 0.41700 "T3P " " H2 " 1 0 FFFFFF "" "" 1 "" -4.0843377 20.230837 7.6286044 <> <> 2184 1569 5 0 <> <> <> <> <>
    2185 16 -16.920164 -11.825456 18.688463 524 " " 70 -0.83400 -0.83400 "T3P " " O  " 8 0 FF2F2F "" "" 1 "" 4.7510695 1.7353764 0.74689507 <> <> 2185 1570 5 2 <> <> <> <> <>
    2186 42 -16.966515 -12.704021 18.311359 524 " " 21 0.41700 0.41700 "T3P " " H1 " 1 0 FFFFFF "" "" 1 "" 3.8877218 9.5044918 -17.247158 <> <> 2186 1571 5 0 <> <> <> <> <>
    2187 42 -16.0338 -11.524736 18.488064 524 " " 21 0.41700 0.41700 "T3P " " H2 " 1 0 FFFFFF "" "" 1 "" 7.9812918 1.4858798 14.659691 <> <> 2187 1572 5 0 <> <> <> <> <>
    2188 16 -6.8593621 -5.021522 15.402204 525 " " 70 -0.83400 -0.83400 "T3P " " O  " 8 0 FF2F2F "" "" 1 "" 1.8532228 -2.6669734 0.68095672 <> <> 2188 1573 5 2 <> <> <> <> <>
    2189 42 -6.9208808 -5.143127 14.454755 525 " " 21 0.41700 0.41700 "T3P " " H1 " 1 0 FFFFFF "" "" 1 "" 17.312029 -9.2449589 0.52150875 <> <> 2189 1574 5 0 <> <> <> <> <>
    2190 42 -6.0793977 -4.4803023 15.524549 525 " " 21 0.41700 0.41700 "T3P " " H2 " 1 0 FFFFFF "" "" 1 "" 12.815897 -20.855074 11.251469 <> <> 2190 1575 5 0 <> <> <> <> <>
    2191 16 -12.912159 13.089008 21.985859 526 " " 70 -0.83400 -0.83400 "T3P " " O  " 8 0 FF2F2F "" "" 1 "" 4.8067446 -3.6514754 -4.574194 <> <> 2191 1576 5 2 <> <> <> <> <>
    2192 42 -13.002265 13.532676 22.829227 526 " " 21 0.41700 0.41700 "T3P " " H1 " 1 0 FFFFFF "" "" 1 "" 19.893829 -9.2537031 -0.015191946 <> <> 2192 1577 5 0 <> <> <> <> <>
    2193 42 -12.058211 12.658916 22.030973 526 " " 21 0.41700 0.41700 "T3P " " H2 " 1 0 FFFFFF "" "" 1 "" 1.8724685 -11.030672 -19.382774 <> <> 2193 1578 5 0 <> <> <> <> <>
    2194 16 14.458479 3.4393358 -9.7852068 527 " " 70 -0.83400 -0.83400 "T3P " " O  " 8 0 FF2F2F "" "" 1 "" 0.073755182 -5.0980291 -0.11345791 <> <> 2194 1579 5 2 <> <> <> <> <>
    2195 42 14.192467 2.9507387 -9.0062723 527 " " 21 0.41700 0.41700 "T3P " " H1 " 1 0 FFFFFF "" "" 1 "" -34.531197 12.857223 -0.66864103 <> <> 2195 1580 5 0 <> <> <> <> <>
    2196 42 14.046103 2.9738872 -10.512901 527 " " 21 0.41700 0.41700 "T3P " " H2 " 1 0 FFFFFF "" "" 1 "" -18.827463 14.853132 -2.1635091 <> <> 2196 1581 5 0 <> <> <> <> <>
    2197 16 -4.8086886 5.9951963 -16.158747 528 " " 70 -0.83400 -0.83400 "T3P " " O  " 8 0 FF2F2F "" "" 1 "" 3.9377837 -0.37734056 0.10895862 <> <> 2197 1582 5 2 <> <> <> <> <>
    2198 42 -4.1461248 6.5095787 -16.619886 528 " " 21 0.41700 0.41700 "T3P " " H1 " 1 0 FFFFFF "" "" 1 "" -18.028151 8.1533365 -21.936047 <> <> 2198 1583 5 0 <> <> <> <> <>
    2199 42 -4.6054397 5.0868154 -16.381821 528 " " 21 0.41700 0.41700 "T3P " " H2 " 1 0 FFFFFF "" "" 1 "" 14.364058 1.6161104 1.491302 <> <> 2199 1584 5 0 <> <> <> <> <>
    2200 16 -1.2251191 5.3001499 -16.627928 529 " " 70 -0.83400 -0.83400 "T3P " " O  " 8 0 FF2F2F "" "" 1 "" 4.9705963 2.648416 0.94566721 <> <> 2200 1585 5 2 <> <> <> <> <>
    2201 42 -1.3094466 4.7896161 -17.43321 529 " " 21 0.41700 0.41700 "T3P " " H1 " 1 0 FFFFFF "" "" 1 "" -6.5342956 1.9336759 2.6034894 <> <> 2201 1586 5 0 <> <> <> <> <>
    2202 42 -1.8717309 6.0000639 -16.718693 529 " " 21 0.41700 0.41700 "T3P " " H2 " 1 0 FFFFFF "" "" 1 "" 15.945193 12.889462 1.7337869 <> <> 2202 1587 5 0 <> <> <> <> <>
    2203 16 15.447332 -19.551123 19.103235 530 " " 70 -0.83400 -0.83400 "T3P " " O  " 8 0 FF2F2F "" "" 1 "" -4.9961333 4.0740552 -3.0492809 <> <> 2203 1588 5 2 <> <> <> <> <>
    2204 42 16.170084 -20.09 18.781563 530 " " 21 0.41700 0.41700 "T3P " " H1 " 1 0 FFFFFF "" "" 1 "" 6.7702346 19.471924 -2.4070687 <> <> 2204 1589 5 0 <> <> <> <> <>
    2205 42 15.378201 -18.838392 18.468042 530 " " 21 0.41700 0.41700 "T3P " " H2 " 1 0 FFFFFF "" "" 1 "" -7.6529307 12.675798 6.891624 <> <> 2205 1590 5 0 <> <> <> <> <>
    2206 16 -19.739597 -6.5171838 -7.6389852 531 " " 70 -0.83400 -0.83400 "T3P " " O  " 8 0 FF2F2F "" "" 1 "" -5.0178976 5.205163 -2.3427134 <> <> 2206 1591 5 2 <> <> <> <> <>
    2207 42 -19.926989 -5.9422259 -6.8969984 531 " " 21 0.41700 0.41700 "T3P " " H1 " 1 0 FFFFFF "" "" 1 "" 2.8500776 -8.0734205 9.9338236 <> <> 2207 1592 5 0 <> <> <> <> <>
    2208 42 -18.901241 -6.9245582 -7.4211807 531 " " 21 0.41700 0.41700 "T3P " " H2 " 1 0 FFFFFF "" "" 1 "" -16.342724 -19.833941 -5.5842862 <> <> 2208 1593 5 0 <> <> <> <> <>
    2209 16 14.572339 -12.662358 -23.218365 532 " " 70 -0.83400 -0.83400 "T3P " " O  " 8 0 FF2F2F "" "" 1 "" -4.673923 -0.25336686 3.5868297 <> <> 2209 1594 5 2 <> <> <> <> <>
    2210 42 13.803038 -13.118951 -22.877869 532 " " 21 0.41700 0.41700 "T3P " " H1 " 1 0 FFFFFF "" "" 1 "" -2.5717375 -4.4549527 2.7023103 <> <> 2210 1595 5 0 <> <> <> <> <>
    2211 42 14.591399 -12.885385 -24.149023 532 " " 21 0.41700 0.41700 "T3P " " H2 " 1 0 FFFFFF "" "" 1 "" -0.27267346 -3.1424859 4.3693209 <> <> 2211 1596 5 0 <> <> <> <> <>
    2212 16 -15.993332 -6.9696674 7.4963531 533 " " 70 -0.83400 -0.83400 "T3P " " O  " 8 0 FF2F2F "" "" 1 "" 3.6670845 4.7207532 -4.4587169 <> <> 2212 1597 5 2 <> <> <> <> <>
    2213 42 -15.60014 -6.6993399 6.6665635 533 " " 21 0.41700 0.41700 "T3P " " H1 " 1 0 FFFFFF "" "" 1 "" -5.5758352 16.072786 -5.1402025 <> <> 2213 1598 5 0 <> <> <> <> <>
    2214 42 -15.996687 -6.1752958 8.0303879 533 " " 21 0.41700 0.41700 "T3P " " H2 " 1 0 FFFFFF "" "" 1 "" 6.9691467 -1.9027547 5.4143901 <> <> 2214 1599 5 0 <> <> <> <> <>
    2215 16 18.488976 -0.16369143 21.727932 534 " " 70 -0.83400 -0.83400 "T3P " " O  " 8 0 FF2F2F "" "" 1 "" -3.9538605 -2.2789569 2.7351398 <> <> 2215 1600 5 2 <> <> <> <> <>
    2216 42 18.499239 0.78725439 21.836693 534 " " 21 0.41700 0.41700 "T3P " " H1 " 1 0 FFFFFF "" "" 1 "" 17.22249 -3.7341902 13.460065 <> <> 2216 1601 5 0 <> <> <> <> <>
    2217 42 17.582029 -0.41538513 21.902088 534 " " 21 0.41700 0.41700 "T3P " " H2 " 1 0 FFFFFF "" "" 1 "" -7.7326031 15.003098 8.0331202 <> <> 2217 1602 5 0 <> <> <> <> <>
    2218 16 10.563807 -1.4484519 22.932392 535 " " 70 -0.83400 -0.83400 "T3P " " O  " 8 0 FF2F2F "" "" 1 "" -1.1152617 -2.3402205 -3.6153088 <> <> 2218 1603 5 2 <> <> <> <> <>
    2219 42 10.768984 -2.3636367 23.123636 535 " " 21 0.41700 0.41700 "T3P " " H1 " 1 0 FFFFFF "" "" 1 "" 20.961956 3.3754454 0.050900348 <> <> 2219 1604 5 0 <> <> <> <> <>
    2220 42 10.078689 -1.47852 22.107779 535 " " 21 0.41700 0.41700 "T3P " " H2 " 1 0 FFFFFF "" "" 1 "" -27.14068 -20.034513 12.340648 <> <> 2220 1605 5 0 <> <> <> <> <>
    2221 16 -0.92767316 11.75771 -14.632517 536 " " 70 -0.83400 -0.83400 "T3P " " O  " 8 0 FF2F2F "" "" 1 "" 9.7101097 0.1594695 0.89855391 <> <> 2221 1606 5 2 <> <> <> <> <>
    2222 42 -1.5642157 11.639601 -15.337567 536 " " 21 0.41700 0.41700 "T3P " " H1 " 1 0 FFFFFF "" "" 1 "" 6.4075818 -4.2821259 4.6242137 <> <> 2222 1607 5 0 <> <> <> <> <>
    2223 42 -0.18905009 11.201632 -14.880402 536 " " 21 0.41700 0.41700 "T3P " " H2 " 1 0 FFFFFF "" "" 1 "" 8.6968765 -1.1254741 0.7619909 <> <> 2223 1608 5 0 <> <> <> <> <>
    2224 16 -9.0029497 2.8985214 23.934141 537 " " 70 -0.83400 -0.83400 "T3P " " O  " 8 0 FF2F2F "" "" 1 "" 0.87582046 -3.5458312 3.3378634 <> <> 2224 1609 5 2 <> <> <> <> <>
    2225 42 -8.3142414 2.2825589 23.684151 537 " " 21 0.41700 0.41700 "T3P " " H1 " 1 0 FFFFFF "" "" 1 "" -3.0857236 -4.4342408 -5.3869863 <> <> 2225 1610 5 0 <> <> <> <> <>
    2226 42 -9.6370974 2.3670747 24.415445 537 " " 21 0.41700 0.41700 "T3P " " H2 " 1 0 FFFFFF "" "" 1 "" 0.0039567449 -5.2591 0.29739091 <> <> 2226 1611 5 0 <> <> <> <> <>
    2227 16 -0.7295897 -15.017879 -2.5212672 538 " " 70 -0.83400 -0.83400 "T3P " " O  " 8 0 FF2F2F "" "" 1 "" -3.5645087 -7.5853629 -2.8465605 <> <> 2227 1612 5 2 <> <> <> <> <>
    2228 42 -0.72399193 -14.38206 -1.8057717 538 " " 21 0.41700 0.41700 "T3P " " H1 " 1 0 FFFFFF "" "" 1 "" 11.748748 -25.282379 12.759916 <> <> 2228 1613 5 0 <> <> <> <> <>
    2229 42 -0.34437588 -14.549305 -3.26173 538 " " 21 0.41700 0.41700 "T3P " " H2 " 1 0 FFFFFF "" "" 1 "" -2.7386048 4.9422188 5.510622 <> <> 2229 1614 5 0 <> <> <> <> <>
    2230 16 -7.486824 6.0265636 16.07921 539 " " 70 -0.83400 -0.83400 "T3P " " O  " 8 0 FF2F2F "" "" 1 "" -2.5629663 -4.4238739 -1.6330466 <> <> 2230 1615 5 2 <> <> <> <> <>
    2231 42 -6.7644429 5.4125323 15.947448 539 " " 21 0.41700 0.41700 "T3P " " H1 " 1 0 FFFFFF "" "" 1 "" 4.0787201 5.1467481 -9.8205433 <> <> 2231 1616 5 0 <> <> <> <> <>
    2232 42 -7.0605774 6.855093 16.298475 539 " " 21 0.41700 0.41700 "T3P " " H2 " 1 0 FFFFFF "" "" 1 "" -10.945724 2.1418202 -10.146608 <> <> 2232 1617 5 0 <> <> <> <> <>
    2233 16 -18.211369 -12.558407 8.5545301 540 " " 70 -0.83400 -0.83400 "T3P " " O  " 8 0 FF2F2F "" "" 1 "" -2.6550295 0.97240448 -0.67867017 <> <> 2233 1618 5 2 <> <> <> <> <>
    2234 42 -18.743881 -12.648452 9.3448181 540 " " 21 0.41700 0.41700 "T3P " " H1 " 1 0 FFFFFF "" "" 1 "" -5.8068409 4.2101722 -2.4334958 <> <> 2234 1619 5 0 <> <> <> <> <>
    2235 42 -18.709873 -11.962029 7.9959073 540 " " 21 0.41700 0.41700 "T3P " " H2 " 1 0 FFFFFF "" "" 1 "" 5.97786 9.2028513 0.40422302 <> <> 2235 1620 5 0 <> <> <> <> <>
    2236 16 17.155977 3.3982005 -12.873108 541 " " 70 -0.83400 -0.83400 "T3P " " O  " 8 0 FF2F2F "" "" 1 "" 0.011315939 0.77715296 -0.65136969 <> <> 2236 1621 5 2 <> <> <> <> <>
    2237 42 16.79768 4.24576 -13.136729 541 " " 21 0.41700 0.41700 "T3P " " H1 " 1 0 FFFFFF "" "" 1 "" -0.45541644 -3.3654802 -13.33594 <> <> 2237 1622 5 0 <> <> <> <> <>
    2238 42 17.894583 3.6162238 -12.304627 541 " " 21 0.41700 0.41700 "T3P " " H2 " 1 0 FFFFFF "" "" 1 "" 10.107431 9.8617229 -17.252922 <> <> 2238 1623 5 0 <> <> <> <> <>
    2239 16 -12.539889 -9.8607769 21.629511 542 " " 70 -0.83400 -0.83400 "T3P " " O  " 8 0 FF2F2F "" "" 1 "" -2.1049063 -2.3868108 -0.34488842 <> <> 2239 1624 5 2 <> <> <> <> <>
    2240 42 -11.629033 -9.5874748 21.520502 542 " " 21 0.41700 0.41700 "T3P " " H1 " 1 0 FFFFFF "" "" 1 "" 4.2398233 -16.270916 17.861137 <> <> 2240 1625 5 0 <> <> <> <> <>
    2241 42 -13.037405 -9.0430298 21.62989 542 " " 21 0.41700 0.41700 "T3P " " H2 " 1 0 FFFFFF "" "" 1 "" 10.877629 5.5139437 -5.1051779 <> <> 2241 1626 5 0 <> <> <> <> <>
    2242 16 10.617228 -8.7744598 5.5627594 543 " " 70 -0.83400 -0.83400 "T3P " " O  " 8 0 FF2F2F "" "" 1 "" 1.137395 -0.30207127 -5.9637895 <> <> 2242 1627 5 2 <> <> <> <> <>
    2243 42 10.842744 -9.697897 5.4503689 543 " " 21 0.41700 0.41700 "T3P " " H1 " 1 0 FFFFFF "" "" 1 "" -6.3921456 -2.3119113 -4.558805 <> <> 2243 1628 5 0 <> <> <> <> <>
    2244 42 10.754771 -8.3869066 4.6983976 543 " " 21 0.41700 0.41700 "T3P " " H2 " 1 0 FFFFFF "" "" 1 "" -11.017483 -6.0039454 -10.454551 <> <> 2244 1629 5 0 <> <> <> <> <>
    2245 16 -17.247566 -17.400593 8.0861378 544 " " 70 -0.83400 -0.83400 "T3P " " O  " 8 0 FF2F2F "" "" 1 "" -2.4754333 -2.5005271 -2.4376693 <> <> 2245 1630 5 2 <> <> <> <> <>
    2246 42 -16.648945 -17.517885 7.3484874 544 " " 21 0.41700 0.41700 "T3P " " H1 " 1 0 FFFFFF "" "" 1 "" 5.2982769 3.1288083 2.9757652 <> <> 2246 1631 5 0 <> <> <> <> <>
    2247 42 -16.838608 -16.720444 8.6212826 544 " " 21 0.41700 0.41700 "T3P " " H2 " 1 0 FFFFFF "" "" 1 "" 3.9978755 -23.749458 19.622036 <> <> 2247 1632 5 0 <> <> <> <> <>
    2248 16 19.168423 0.70047861 17.767616 545 " " 70 -0.83400 -0.83400 "T3P " " O  " 8 0 FF2F2F "" "" 1 "" 0.43229535 4.9380517 -1.9857365 <> <> 2248 1633 5 2 <> <> <> <> <>
    2249 42 19.596308 1.531727 17.972961 545 " " 21 0.41700 0.41700 "T3P " " H1 " 1 0 FFFFFF "" "" 1 "" -3.1555285 2.3646679 15.907238 <> <> 2249 1634 5 0 <> <> <> <> <>
    2250 42 18.412483 0.66840672 18.353926 545 " " 21 0.41700 0.41700 "T3P " " H2 " 1 0 FFFFFF "" "" 1 "" 1.1820898 -11.447888 -1.9153576 <> <> 2250 1635 5 0 <> <> <> <> <>
    2251 16 7.0040817 2.7205179 -14.798834 546 " " 70 -0.83400 -0.83400 "T3P " " O  " 8 0 FF2F2F "" "" 1 "" -5.4090128 -1.0511113 5.4696794 <> <> 2251 1636 5 2 <> <> <> <> <>
    2252 42 7.7494907 2.1215279 -14.756411 546 " " 21 0.41700 0.41700 "T3P " " H1 " 1 0 FFFFFF "" "" 1 "" -4.898499 -0.82104897 -0.252157 <> <> 2252 1637 5 0 <> <> <> <> <>
    2253 42 6.2374749 2.1480229 -14.827103 546 " " 21 0.41700 0.41700 "T3P " " H2 " 1 0 FFFFFF "" "" 1 "" -4.4350715 -1.5694599 -10.445171 <> <> 2253 1638 5 0 <> <> <> <> <>
    2254 16 -0.68682247 19.914078 -15.961752 547 " " 70 -0.83400 -0.83400 "T3P " " O  " 8 0 FF2F2F "" "" 1 "" -2.5095811 0.80830026 -2.2764795 <> <> 2254 1639 5 2 <> <> <> <> <>
    2255 42 -1.5066842 20.230639 -16.34103 547 " " 21 0.41700 0.41700 "T3P " " H1 " 1 0 FFFFFF "" "" 1 "" -11.82588 -5.0660501 12.958975 <> <> 2255 1640 5 0 <> <> <> <> <>
    2256 42 -0.32557255 20.67292 -15.50362 547 " " 21 0.41700 0.41700 "T3P " " H2 " 1 0 FFFFFF "" "" 1 "" -4.4065437 0.65530533 -0.52727288 <> <> 2256 1641 5 0 <> <> <> <> <>
    2257 16 2.3112447 -15.723895 6.0248084 548 " " 70 -0.83400 -0.83400 "T3P " " O  " 8 0 FF2F2F "" "" 1 "" -5.98387 -5.3985095 4.4411969 <> <> 2257 1642 5 2 <> <> <> <> <>
    2258 42 2.0687737 -16.251982 5.2641749 548 " " 21 0.41700 0.41700 "T3P " " H1 " 1 0 FFFFFF "" "" 1 "" 19.543488 -0.41418815 -7.1567259 <> <> 2258 1643 5 0 <> <> <> <> <>
    2259 42 3.1293817 -15.29739 5.7699008 548 " " 21 0.41700 0.41700 "T3P " " H2 " 1 0 FFFFFF "" "" 1 "" -2.9335599 4.4754691 30.75231 <> <> 2259 1644 5 0 <> <> <> <> <>
    2260 16 -7.1175003 17.742188 -18.58367 549 " " 70 -0.83400 -0.83400 "T3P " " O  " 8 0 FF2F2F "" "" 1 "" -1.0031363 2.4584117 -6.0330758 <> <> 2260 1645 5 2 <> <> <> <> <>
    2261 42 -7.7144122 17.61739 -17.845871 549 " " 21 0.41700 0.41700 "T3P " " H1 " 1 0 FFFFFF "" "" 1 "" 24.880793 -9.230402 12.930984 <> <> 2261 1646 5 0 <> <> <> <> <>
    2262 42 -6.6602621 18.559746 -18.386806 549 " " 21 0.41700 0.41700 "T3P " " H2 " 1 0 FFFFFF "" "" 1 "" 9.7008152 -3.4120331 -6.514854 <> <> 2262 1647 5 0 <> <> <> <> <>
    2263 16 -2.2090883 -20.030231 -22.489664 550 " " 70 -0.83400 -0.83400 "T3P " " O  " 8 0 FF2F2F "" "" 1 "" -1.9275843 -1.8565804 3.2070732 <> <> 2263 1648 5 2 <> <> <> <> <>
    2264 42 -2.2036614 -19.727682 -23.397772 550 " " 21 0.41700 0.41700 "T3P " " H1 " 1 0 FFFFFF "" "" 1 "" -0.78563368 -14.183514 -0.89300311 <> <> 2264 1649 5 0 <> <> <> <> <>
    2265 42 -3.0855215 -19.815409 -22.170368 550 " " 21 0.41700 0.41700 "T3P " " H2 " 1 0 FFFFFF "" "" 1 "" -0.4502385 7.5932379 0.9044826 <> <> 2265 1650 5 0 <> <> <> <> <>
    2266 16 10.83113 -8.3415709 -3.052938 551 " " 70 -0.83400 -0.83400 "T3P " " O  " 8 0 FF2F2F "" "" 1 "" 5.9272256 -5.1244311 -4.3176417 <> <> 2266 1651 5 2 <> <> <> <> <>
    2267 42 11.144556 -9.1537943 -3.4507997 551 " " 21 0.41700 0.41700 "T3P " " H1 " 1 0 FFFFFF "" "" 1 "" 17.489447 5.4624085 -16.82198 <> <> 2267 1652 5 0 <> <> <> <> <>
    2268 42 10.57399 -7.7944455 -3.7950745 551 " " 21 0.41700 0.41700 "T3P " " H2 " 1 0 FFFFFF "" "" 1 "" -13.100343 -1.9473535 4.6174235 <> <> 2268 1653 5 0 <> <> <> <> <>
    2269 16 -17.345997 -10.920228 15.822577 552 " " 70 -0.83400 -0.83400 "T3P " " O  " 8 0 FF2F2F "" "" 1 "" 3.2201896 2.1406484 0.80246842 <> <> 2269 1654 5 2 <> <> <> <> <>
    2270 42 -17.362795 -10.927118 16.779602 552 " " 21 0.41700 0.41700 "T3P " " H1 " 1 0 FFFFFF "" "" 1 "" -8.623848 5.9904141 0.62228364 <> <> 2270 1655 5 0 <> <> <> <> <>
    2271 42 -17.800232 -11.723653 15.568785 552 " " 21 0.41700 0.41700 "T3P " " H2 " 1 0 FFFFFF "" "" 1 "" 17.585777 -5.2740965 -1.4362007 <> <> 2271 1656 5 0 <> <> <> <> <>
    2272 16 4.6845875 -18.198355 2.7067308 553 " " 70 -0.83400 -0.83400 "T3P " " O  " 8 0 FF2F2F "" "" 1 "" -5.4435945 4.3858356 2.3988869 <> <> 2272 1657 5 2 <> <> <> <> <>
    2273 42 4.3363819 -18.377941 1.8333848 553 " " 21 0.41700 0.41700 "T3P " " H1 " 1 0 FFFFFF "" "" 1 "" -14.742734 3.9997318 6.1859064 <> <> 2273 1658 5 0 <> <> <> <> <>
    2274 42 4.3195791 -18.890783 3.2576809 553 " " 21 0.41700 0.41700 "T3P " " H2 " 1 0 FFFFFF "" "" 1 "" -10.97689 12.901577 9.4355669 <> <> 2274 1659 5 0 <> <> <> <> <>
    2275 16 9.3891525 5.0592241 15.389176 554 " " 70 -0.83400 -0.83400 "T3P " " O  " 8 0 FF2F2F "" "" 1 "" -1.1809599 1.8362135 -0.65994358 <> <> 2275 1660 5 2 <> <> <> <> <>
    2276 42 9.6966057 5.5579329 14.632217 554 " " 21 0.41700 0.41700 "T3P " " H1 " 1 0 FFFFFF "" "" 1 "" 9.5453787 0.85612237 3.05109 <> <> 2276 1661 5 0 <> <> <> <> <>
    2277 42 9.7248611 4.1743298 15.246009 554 " " 21 0.41700 0.41700 "T3P " " H2 " 1 0 FFFFFF "" "" 1 "" 9.4113865 4.0782318 10.320363 <> <> 2277 1662 5 0 <> <> <> <> <>
    2278 16 -5.9459972 -2.074434 18.119108 555 " " 70 -0.83400 -0.83400 "T3P " " O  " 8 0 FF2F2F "" "" 1 "" 4.102282 4.6774592 -7.2699633 <> <> 2278 1663 5 2 <> <> <> <> <>
    2279 42 -5.4665294 -2.8204324 18.479424 555 " " 21 0.41700 0.41700 "T3P " " H1 " 1 0 FFFFFF "" "" 1 "" 4.3829498 7.4300833 -1.9444226 <> <> 2279 1664 5 0 <> <> <> <> <>
    2280 42 -5.9646912 -2.2342625 17.175531 555 " " 21 0.41700 0.41700 "T3P " " H2 " 1 0 FFFFFF "" "" 1 "" -20.528765 -16.516527 -3.1920185 <> <> 2280 1665 5 0 <> <> <> <> <>
    2281 16 12.20993 -3.2063146 19.265509 556 " " 70 -0.83400 -0.83400 "T3P " " O  " 8 0 FF2F2F "" "" 1 "" 3.3206172 -0.023499731 -4.3208609 <> <> 2281 1666 5 2 <> <> <> <> <>
    2282 42 11.373075 -3.4696307 18.882664 556 " " 21 0.41700 0.41700 "T3P " " H1 " 1 0 FFFFFF "" "" 1 "" -5.5428133 -10.722095 22.411932 <> <> 2282 1667 5 0 <> <> <> <> <>
    2283 42 12.830274 -3.8713412 18.966928 556 " " 21 0.41700 0.41700 "T3P " " H2 " 1 0 FFFFFF "" "" 1 "" -5.369205 -13.289338 7.171771 <> <> 2283 1668 5 0 <> <> <> <> <>
    2284 16 10.106174 2.5068836 23.145359 557 " " 70 -0.83400 -0.83400 "T3P " " O  " 8 0 FF2F2F "" "" 1 "" 2.502629 -2.4916363 0.57458013 <> <> 2284 1669 5 2 <> <> <> <> <>
    2285 42 10.720206 2.1154342 22.524097 557 " " 21 0.41700 0.41700 "T3P " " H1 " 1 0 FFFFFF "" "" 1 "" 3.7929063 4.3143663 -2.4385273 <> <> 2285 1670 5 0 <> <> <> <> <>
    2286 42 10.01074 1.8497905 23.834818 557 " " 21 0.41700 0.41700 "T3P " " H2 " 1 0 FFFFFF "" "" 1 "" 15.170502 -2.4749684 2.3439074 <> <> 2286 1671 5 0 <> <> <> <> <>
    2287 16 12.300925 -4.2849879 -19.523607 558 " " 70 -0.83400 -0.83400 "T3P " " O  " 8 0 FF2F2F "" "" 1 "" 3.0606184 -3.0310714 -1.4141231 <> <> 2287 1672 5 2 <> <> <> <> <>
    2288 42 12.760934 -3.720576 -18.902271 558 " " 21 0.41700 0.41700 "T3P " " H1 " 1 0 FFFFFF "" "" 1 "" -6.424386 4.8292317 -1.5320907 <> <> 2288 1673 5 0 <> <> <> <> <>
[truncated: 2,748,821 more chars]
