# Supplementary material for: Comparative in silico study of congocidine congeners as potential inhibitors of African swine fever virus
Source: PLoS One. 2019 Aug 28;14(8):e0221175. doi: 10.1371/journal.pone.0221175 (PMC6713398; doi:10.1371/journal.pone.0221175)
Supplement: S5 Data — (ZIP) [file pone.0221175.s005.zip › trisbenzimidazole/desmond_md_job_17-out.cms]

{
  s_m_m2io_version
  :::
  2.0.0
}
f_m_ct {
  s_m_title
  s_m_entry_id
  s_m_entry_name
  s_pdb_PDB_ID
  r_pdb_PDB_CRYST1_a
  r_pdb_PDB_CRYST1_b
  r_pdb_PDB_CRYST1_c
  r_pdb_PDB_CRYST1_alpha
  r_pdb_PDB_CRYST1_beta
  r_pdb_PDB_CRYST1_gamma
  s_pdb_PDB_CRYST1_Space_Group
  i_pdb_PDB_CRYST1_z
  s_pdb_PDB_format_version
  s_pdb_PDB_EXPDTA
  s_m_Source_Path
  s_m_Source_File
  i_m_Source_File_Index
  s_ppw_entry_id_backup
  b_ppw_prepared
  s_ppw_prepared_with_version
  b_ppw_assigned_bond_orders
  b_ppw_added_hydrogens
  b_ppw_treated_metals
  b_ppw_created_disulfur
  b_ppw_deleted_far_waters
  r_chorus_box_ax
  r_chorus_box_ay
  r_chorus_box_az
  r_chorus_box_bx
  r_chorus_box_by
  r_chorus_box_bz
  r_chorus_box_cx
  r_chorus_box_cy
  r_chorus_box_cz
  s_ffio_ct_type
  s_m_original_cms_file
  s_chorus_trajectory_file
  i_m_ct_format
  :::
  "desmond_setup_26_3-out (full system)"
  2
  tribzconf1.1
  CITRU
  25.18
  39.11
  53.47
  90
  90
  90
  "P 21 21 21"
  8
  3.0
  "THEORETICAL MODEL"
  "/home/kinyanyi/dickson data"
  tribzconf1.pdb
  1
  1
  1
  2018-1
  1
  1
  1
  1
  1
  39.982025
  0
  0
  0
  40.627735
  0
  0
  0
  48.392647
  full_system
  desmond_md_job_17-out.cms
  desmond_md_job_17_trj
  2
  m_atom[7834] {
    i_m_mmod_type
    r_m_x_coord
    r_m_y_coord
    r_m_z_coord
    i_m_residue_number
    s_m_chain_name
    i_m_color
    r_m_charge1
    r_m_charge2
    s_m_pdb_residue_name
    s_m_pdb_atom_name
    i_m_atomic_number
    i_m_formal_charge
    s_m_color_rgb
    s_m_atom_name
    s_m_label_format
    i_m_label_color
    s_m_label_user_text
    r_ffio_x_vel
    r_ffio_y_vel
    r_ffio_z_vel
    r_m_pdb_occupancy
    r_m_pdb_tfactor
    i_des_fullsystem_id
    i_des_scratch_atom_num
    i_des_scratch_entry_num
    i_m_Hcount
    i_m_pdb_convert_problem
    i_pdb_PDB_serial
    i_ppw_anum
    s_ppw_CCD_assignment_status
    i_ppw_het
    :::
    1 107 -9.0041313 14.767222 -11.758059 2 A 101 1.03850 1.03850 "DG  " " P  " 15 0 CC0066 "" "" 101 "" 5.8003473 2.4373457 1.407956 1 32.83 1 1 1 1 4 1 1 "CCD mismatch" <>
    2 25 -0.83199769 10.672769 -14.024705 2 A 38 -0.41140 -0.41140 "DG  " " N1 " 7 0 2E2EFF "" "" 38 "" 7.3094039 -2.5477178 4.6292605 1 15.68 2 2 1 1 4 2 2 "CCD mismatch" <>
    3 43 -0.13190062 10.076701 -13.60678 2 A 21 0.33120 0.33120 "DG  " " H1 " 1 0 FFFFFF "" "" 21 "" -5.0971332 -13.13683 10.309627 1 20 3 3 1 0 4 3 3 "CCD mismatch" <>
    4 41 -3.4347258 14.693218 -13.674045 2 A 21 0.03740 0.03740 "DG  " " H1'" 1 0 FFFFFF "" "" 21 "" 3.1784773 18.105717 -13.004881 1 20 4 4 1 0 4 4 4 "CCD mismatch" <>
    5 3 -4.0983562 14.526796 -14.522574 2 A 24 0.37910 0.37910 "DG  " " C1'" 6 0 808080 "" "" 24 "" -4.8990197 0.46388608 -3.227417 1 24.61 5 5 1 1 4 5 5 "CCD mismatch" <>
    6 15 -8.2219019 15.801251 -11.009077 2 A 70 -0.84600 -0.84600 "DG  " " O1P" 8 0 FF2E2E "" "" 70 "" 4.4603615 0.3182227 -8.6865473 1 20 6 6 1 0 4 6 6 "CCD mismatch" <>
    7 25 -0.43289751 11.633229 -12.085828 2 A 38 -0.84900 -0.84900 "DG  " " N2 " 7 0 2E2EFF "" "" 38 "" 0.5897069 -4.034955 -5.9716525 1 14.57 7 7 1 2 4 7 7 "CCD mismatch" <>
    8 2 -1.1902894 11.638823 -13.184235 2 A 24 0.56660 0.56660 "DG  " " C2 " 6 0 808080 "" "" 24 "" 5.1236663 -3.9001393 1.5503224 1 16.05 8 8 1 0 4 8 8 "CCD mismatch" <>
    9 3 -4.1972222 15.723731 -15.385301 2 A 24 -0.08810 -0.08810 "DG  " " C2'" 6 0 808080 "" "" 24 "" 4.3269444 6.1491156 1.5432564 1 27.4 9 9 1 2 4 9 9 "CCD mismatch" <>
    10 41 -3.2220519 16.210629 -15.394213 2 A 21 0.06000 0.06000 "DG  " 1H2' 1 0 FFFFFF "" "" 21 "" 5.0857849 4.3349123 -14.53567 1 20 10 10 1 0 4 10 10 "CCD mismatch" <>
    11 41 -4.5382795 15.387472 -16.364435 2 A 21 0.06000 0.06000 "DG  " 2H2' 1 0 FFFFFF "" "" 21 "" -11.330553 -14.606214 14.12501 1 20 11 11 1 0 4 11 11 "CCD mismatch" <>
    12 43 -0.4137325 12.490093 -11.551488 2 A 21 0.38890 0.38890 "DG  " " H21" 1 0 FFFFFF "" "" 21 "" -4.7478318 -21.572088 22.342243 1 20 12 12 1 0 4 12 12 "CCD mismatch" <>
    13 43 0.2370055 10.942564 -11.778717 2 A 21 0.38890 0.38890 "DG  " " H22" 1 0 FFFFFF "" "" 21 "" 8.3842382 11.04261 10.934223 1 20 13 13 1 0 4 13 13 "CCD mismatch" <>
    14 18 -10.422394 14.969664 -12.149493 2 A 70 -0.84600 -0.84600 "DG  " " O2P" 8 -1 FF2E2E "" "" 70 "" 3.1963201 -5.471169 1.9837795 1 20 14 14 1 0 4 14 14 "CCD mismatch" <>
    15 25 -2.0380538 12.511409 -13.373073 2 A 38 -0.54050 -0.54050 "DG  " " N3 " 7 0 2E2EFF "" "" 38 "" 0.82857329 -7.1313348 -0.98603886 1 13.29 15 15 1 0 4 15 15 "CCD mismatch" <>
    16 16 -4.5621057 17.338783 -13.901707 2 A 70 -0.48840 -0.48840 "DG  " " O3'" 8 0 FF2E2E "" "" 70 "" -3.0876586 -4.6686387 0.27524951 1 24.39 16 16 1 0 4 16 16 "CCD mismatch" <>
    17 41 -6.0714893 16.902212 -15.217721 2 A 21 0.06000 0.06000 "DG  " " H3'" 1 0 FFFFFF "" "" 21 "" -9.8744421 -4.398531 13.98402 1 20 17 17 1 0 4 17 17 "CCD mismatch" <>
    18 3 -5.2966866 16.393158 -14.644446 2 A 24 0.05490 0.05490 "DG  " " C3'" 6 0 808080 "" "" 24 "" 5.5109768 2.2710741 -0.88755935 1 27.62 18 18 1 1 4 18 18 "CCD mismatch" <>
    19 2 -2.6735971 12.395874 -14.578739 2 A 24 0.28330 0.28330 "DG  " " C4 " 6 0 808080 "" "" 24 "" -8.1678963 6.3173194 1.421149 1 15.7 19 19 1 0 4 19 19 "CCD mismatch" <>
    20 3 -6.0938478 15.36328 -13.743779 2 A 24 0.23200 0.23200 "DG  " " C4'" 6 0 808080 "" "" 24 "" 13.760614 -0.89324123 8.061491 1 29.19 20 20 1 1 4 20 20 "CCD mismatch" <>
    21 41 -6.0755119 15.663902 -12.696218 2 A 21 0.03000 0.03000 "DG  " " H4'" 1 0 FFFFFF "" "" 21 "" -22.322912 -6.5858469 10.326697 1 20 21 21 1 0 4 21 21 "CCD mismatch" <>
    22 16 -5.3603492 14.209295 -13.970708 2 A 70 -0.38710 -0.38710 "DG  " " O4'" 8 0 FF2E2E "" "" 70 "" 0.95767331 -3.8688042 1.4868599 1 19.51 22 22 1 0 4 22 22 "CCD mismatch" <>
    23 2 -2.3480732 11.515026 -15.565196 2 A 24 0.22920 0.22920 "DG  " " C5 " 6 0 808080 "" "" 24 "" 9.3805361 0.86334693 -3.6702585 1 14.91 23 23 1 0 4 23 23 "CCD mismatch" <>
    24 3 -7.5809588 15.243813 -14.094023 2 A 24 -0.00510 -0.00510 "DG  " " C5'" 6 0 808080 "" "" 24 "" 2.8950207 2.6495831 -2.9628599 1 32.74 24 24 1 2 4 24 24 "CCD mismatch" <>
    25 16 -8.1667376 14.327706 -13.20022 2 A 70 -0.48990 -0.48990 "DG  " " O5'" 8 0 FF2E2E "" "" 70 "" -0.24562119 -3.8445652 2.4191492 1 27.54 25 25 1 0 4 25 25 "CCD mismatch" <>
    26 41 -7.6492496 14.763082 -15.0699 2 A 21 0.06000 0.06000 "DG  " 1H5' 1 0 FFFFFF "" "" 21 "" -3.8863122 7.9264054 -5.0877562 1 20 26 26 1 0 4 26 26 "CCD mismatch" <>
    27 41 -8.1612234 16.165915 -14.060512 2 A 21 0.06000 0.06000 "DG  " 2H5' 1 0 FFFFFF "" "" 21 "" 13.695838 8.1833801 31.789822 1 20 27 27 1 0 4 27 27 "CCD mismatch" <>
    28 2 -1.3871204 10.408843 -15.255766 2 A 24 0.39790 0.39790 "DG  " " C6 " 6 0 808080 "" "" 24 "" 0.047359526 4.5187993 -1.6686889 1 14.69 28 28 1 0 4 28 28 "CCD mismatch" <>
    29 15 -1.2044737 9.3528986 -15.806109 2 A 70 -0.51080 -0.51080 "DG  " " O6 " 8 0 FF2E2E "" "" 70 "" 4.4887753 -6.4086628 5.1043868 1 16.78 29 29 1 0 4 29 29 "CCD mismatch" <>
    30 25 -2.9327321 11.754508 -16.738684 2 A 38 -0.56300 -0.56300 "DG  " " N7 " 7 0 2E2EFF "" "" 38 "" -2.0956376 6.0880423 -3.32546 1 17.99 30 30 1 0 4 30 30 "CCD mismatch" <>
    31 41 -4.1457853 13.574075 -17.107914 2 A 21 0.16840 0.16840 "DG  " " H8 " 1 0 FFFFFF "" "" 21 "" -8.8758278 -2.2043867 3.2459908 1 20 31 31 1 0 4 31 31 "CCD mismatch" <>
    32 2 -3.6110809 12.877506 -16.479202 2 A 24 0.17490 0.17490 "DG  " " C8 " 6 0 808080 "" "" 24 "" -1.9912308 -5.8190637 -6.6140146 1 21.53 32 32 1 1 4 32 32 "CCD mismatch" <>
    33 25 -3.4582186 13.339397 -15.21449 2 A 38 -0.31590 -0.31590 "DG  " " N9 " 7 0 2E2EFF "" "" 38 "" -1.4000157 -7.7798595 -1.2930421 1 18.23 33 33 1 0 4 33 33 "CCD mismatch" <>
    34 107 -4.3165259 18.906084 -14.455356 3 A 101 1.33020 1.33020 "DT  " " P  " 15 0 CC0066 "" "" 101 "" -1.7911371 -7.2824564 0.37757418 1 25.04 34 34 1 0 4 34 34 "CCD mismatch" <>
    35 41 -0.81696975 15.756645 -18.839931 3 A 21 0.08430 0.08430 "DT  " "1HM " 1 0 FFFFFF "" "" 21 "" 7.7242975 20.155073 2.8442752 0 99 35 35 1 0 4 35 35 "CCD mismatch" <>
    36 41 -1.1709671 17.287363 -18.130547 3 A 21 0.08430 0.08430 "DT  " "2HM " 1 0 FFFFFF "" "" 21 "" -0.71687526 -1.6200862 11.541221 0 99 36 36 1 0 4 36 36 "CCD mismatch" <>
    37 41 -2.4179032 16.021238 -18.158728 3 A 21 0.08430 0.08430 "DT  " "3HM " 1 0 FFFFFF "" "" 21 "" -8.1032677 -5.4444146 -0.91427082 0 99 37 37 1 0 4 37 37 "CCD mismatch" <>
    38 25 0.0062771235 15.847872 -14.495616 3 A 38 -0.39930 -0.39930 "DT  " " N1 " 7 0 2E2EFF "" "" 38 "" -0.80546075 1.9058164 0.94610494 1 11.6 38 38 1 0 4 38 38 "CCD mismatch" <>
    39 41 0.21161103 16.062096 -12.441276 3 A 21 0.03740 0.03740 "DT  " " H1'" 1 0 FFFFFF "" "" 21 "" -2.2780554 4.9837451 7.0962863 1 20 39 39 1 0 4 39 39 "CCD mismatch" <>
    40 3 -0.11418931 16.619835 -13.319278 3 A 24 0.40970 0.40970 "DT  " " C1'" 6 0 808080 "" "" 24 "" 4.0834842 2.1684012 2.9473155 1 12.33 40 40 1 1 4 40 40 "CCD mismatch" <>
    41 15 -5.4983268 19.744074 -14.023655 3 A 70 -0.82260 -0.82260 "DT  " " O1P" 8 0 FF2E2E "" "" 70 "" -3.5886803 -11.055505 -1.3342105 1 20 41 41 1 0 4 41 41 "CCD mismatch" <>
    42 15 1.2979395 14.217538 -13.535471 3 A 70 -0.56750 -0.56750 "DT  " " O2 " 8 0 FF2E2E "" "" 70 "" -3.791713 4.4361563 -11.756587 1 11.64 42 42 1 0 4 42 42 "CCD mismatch" <>
    43 2 0.65606189 14.650075 -14.469501 3 A 24 0.72550 0.72550 "DT  " " C2 " 6 0 808080 "" "" 24 "" 1.2085598 0.26617539 -0.93505609 1 9.66 43 43 1 0 4 43 43 "CCD mismatch" <>
    44 3 0.53823596 18.011868 -13.401542 3 A 24 -0.08810 -0.08810 "DT  " " C2'" 6 0 808080 "" "" 24 "" 4.8123832 -1.9100667 -1.6956939 1 10.78 44 44 1 2 4 44 44 "CCD mismatch" <>
    45 41 1.5973111 17.756937 -13.363173 3 A 21 0.06000 0.06000 "DT  " 1H2' 1 0 FFFFFF "" "" 21 "" 3.6434748 -7.648994 -7.5612836 1 20 45 45 1 0 4 45 45 "CCD mismatch" <>
    46 41 0.29241768 18.440744 -14.373005 3 A 21 0.06000 0.06000 "DT  " 2H2' 1 0 FFFFFF "" "" 21 "" -4.3976655 19.797163 10.217973 1 20 46 46 1 0 4 46 46 "CCD mismatch" <>
    47 18 -3.9499266 18.760967 -15.908489 3 A 70 -0.82260 -0.82260 "DT  " " O2P" 8 -1 FF2E2E "" "" 70 "" 2.388921 3.6453526 0.021815289 1 20 47 47 1 0 4 47 47 "CCD mismatch" <>
    48 43 0.83792686 12.992818 -15.602215 3 A 21 0.31660 0.31660 "DT  " " H3 " 1 0 FFFFFF "" "" 21 "" 12.843118 0.79323679 12.341622 1 20 48 48 1 0 4 48 48 "CCD mismatch" <>
    49 25 0.58602691 13.970467 -15.631422 3 A 38 -0.49600 -0.49600 "DT  " " N3 " 7 0 2E2EFF "" "" 38 "" 3.6578457 -1.717954 7.504457 1 14.43 49 49 1 1 4 49 49 "CCD mismatch" <>
    50 3 -0.12981302 18.64843 -12.186627 3 A 24 0.05490 0.05490 "DT  " " C3'" 6 0 808080 "" "" 24 "" -6.5866952 -4.0389371 4.3901386 1 15.33 50 50 1 1 4 50 50 "CCD mismatch" <>
    51 16 0.71995795 18.52195 -11.037754 3 A 70 -0.48840 -0.48840 "DT  " " O3'" 8 0 FF2E2E "" "" 70 "" 1.0028459 2.2295763 0.467464 1 14.56 51 51 1 0 4 51 51 "CCD mismatch" <>
    52 41 -0.1942572 19.68239 -12.525547 3 A 21 0.06000 0.06000 "DT  " " H3'" 1 0 FFFFFF "" "" 21 "" 12.768824 -11.534969 -22.158745 1 20 52 52 1 0 4 52 52 "CCD mismatch" <>
    53 2 -0.11580507 14.271791 -16.793547 3 A 24 0.64830 0.64830 "DT  " " C4 " 6 0 808080 "" "" 24 "" 0.26343131 11.11549 -2.1881182 1 11.05 53 53 1 0 4 53 53 "CCD mismatch" <>
    54 15 -0.22558086 13.41084 -17.725609 3 A 70 -0.55680 -0.55680 "DT  " " O4 " 8 0 FF2E2E "" "" 70 "" -1.654675 0.47777936 -2.9799969 1 14.49 54 54 1 0 4 54 54 "CCD mismatch" <>
    55 41 -1.4519793 17.355164 -11.122643 3 A 21 0.03000 0.03000 "DT  " " H4'" 1 0 FFFFFF "" "" 21 "" 19.68594 -5.5501089 3.2641194 1 20 55 55 1 0 4 55 55 "CCD mismatch" <>
    56 16 -1.5012811 16.986576 -13.115239 3 A 70 -0.38710 -0.38710 "DT  " " O4'" 8 0 FF2E2E "" "" 70 "" 5.9438739 0.59335405 7.4753218 1 14.25 56 56 1 0 4 56 56 "CCD mismatch" <>
    57 3 -1.4835793 17.924919 -12.051335 3 A 24 0.23200 0.23200 "DT  " " C4'" 6 0 808080 "" "" 24 "" 8.336544 -3.3481927 5.0011759 1 16.73 57 57 1 1 4 57 57 "CCD mismatch" <>
    58 2 -0.67395908 15.636306 -16.751226 3 A 24 -0.14940 -0.14940 "DT  " " C5 " 6 0 808080 "" "" 24 "" -1.6335123 -2.735626 -5.7890568 1 14.98 58 58 1 0 4 58 58 "CCD mismatch" <>
    59 16 -2.787205 19.281252 -13.588025 3 A 70 -0.48840 -0.48840 "DT  " " O5'" 8 0 FF2E2E "" "" 70 "" -2.6141539 3.2927818 5.5147843 1 22.11 59 59 1 0 4 59 59 "CCD mismatch" <>
    60 3 -2.7002928 18.855646 -12.255882 3 A 24 -0.00510 -0.00510 "DT  " " C5'" 6 0 808080 "" "" 24 "" -3.6712956 6.7421994 -6.8843346 1 19.43 60 60 1 2 4 60 60 "CCD mismatch" <>
    61 41 -2.5084615 19.726444 -11.628975 3 A 21 0.06000 0.06000 "DT  " 1H5' 1 0 FFFFFF "" "" 21 "" -33.322197 8.0342636 0.39397365 1 20 61 61 1 0 4 61 61 "CCD mismatch" <>
    62 41 -3.646966 18.471008 -11.876465 3 A 21 0.06000 0.06000 "DT  " 2H5' 1 0 FFFFFF "" "" 21 "" -6.0165973 7.2436237 -12.227754 1 20 62 62 1 0 4 62 62 "CCD mismatch" <>
    63 3 -1.3560065 16.219597 -18.013365 3 A 24 -0.20150 -0.20150 "DT  " " C5M" 6 0 808080 "" "" 24 "" -9.5313911 -0.98272228 3.4302123 0 99 63 63 1 3 4 63 63 "CCD mismatch" <>
    64 41 -1.0350963 17.359949 -15.638899 3 A 21 0.17980 0.17980 "DT  " " H6 " 1 0 FFFFFF "" "" 21 "" 15.913736 5.6561403 -8.4501171 1 20 64 64 1 0 4 64 64 "CCD mismatch" <>
    65 2 -0.60435784 16.370115 -15.671908 3 A 24 -0.04450 -0.04450 "DT  " " C6 " 6 0 808080 "" "" 24 "" -1.5316828 -2.2786083 1.8399515 1 15.93 65 65 1 1 4 65 65 "CCD mismatch" <>
    66 107 1.9139556 19.713978 -10.77684 4 A 101 1.33020 1.33020 "DA  " " P  " 15 0 CC0066 "" "" 101 "" 0.90043998 5.8248706 3.3670111 1 15.21 66 66 1 0 4 66 66 "CCD mismatch" <>
    67 25 4.0608463 13.587543 -18.638639 4 A 38 -0.65540 -0.65540 "DA  " " N1 " 7 0 2E2EFF "" "" 38 "" -5.1238804 0.92382288 -1.5801717 1 9.98 67 67 1 0 4 67 67 "CCD mismatch" <>
    68 3 4.9744225 16.552248 -14.382068 4 A 24 0.37910 0.37910 "DA  " " C1'" 6 0 808080 "" "" 24 "" -6.6605954 0.55528402 1.0899552 1 10.44 68 68 1 1 4 68 68 "CCD mismatch" <>
    69 41 5.4578519 15.601091 -14.159119 4 A 21 0.03740 0.03740 "DA  " " H1'" 1 0 FFFFFF "" "" 21 "" 4.753314 10.715766 19.68791 1 20 69 69 1 0 4 69 69 "CCD mismatch" <>
    70 15 2.2433066 19.679741 -9.2702179 4 A 70 -0.82260 -0.82260 "DA  " " O1P" 8 0 FF2E2E "" "" 70 "" -5.8020067 6.1272063 -2.7800512 1 20 70 70 1 0 4 70 70 "CCD mismatch" <>
    71 2 4.88446 13.422376 -17.61228 4 A 24 0.46390 0.46390 "DA  " " C2 " 6 0 808080 "" "" 24 "" 4.0569434 9.5891056 -5.7809896 1 9.81 71 71 1 1 4 71 71 "CCD mismatch" <>
    72 41 5.4267807 12.489459 -17.656509 4 A 21 0.06910 0.06910 "DA  " " H2 " 1 0 FFFFFF "" "" 21 "" -0.97461951 6.9412551 -11.625757 1 20 72 72 1 0 4 72 72 "CCD mismatch" <>
    73 3 5.8899913 17.786829 -14.298886 4 A 24 -0.08810 -0.08810 "DA  " " C2'" 6 0 808080 "" "" 24 "" 0.23860954 -7.6154733 1.3270918 1 10.67 73 73 1 2 4 73 73 "CCD mismatch" <>
    74 41 6.8293629 17.430325 -14.721484 4 A 21 0.06000 0.06000 "DA  " 1H2' 1 0 FFFFFF "" "" 21 "" 14.966142 5.1539717 23.291906 1 20 74 74 1 0 4 74 74 "CCD mismatch" <>
    75 41 5.4481525 18.477377 -15.017236 4 A 21 0.06000 0.06000 "DA  " 2H2' 1 0 FFFFFF "" "" 21 "" 4.1899791 0.15325205 6.3647923 1 20 75 75 1 0 4 75 75 "CCD mismatch" <>
    76 18 1.5573653 21.000513 -11.496753 4 A 70 -0.82260 -0.82260 "DA  " " O2P" 8 -1 FF2E2E "" "" 70 "" -1.4964483 -2.4644854 -1.1583279 1 20 76 76 1 0 4 76 76 "CCD mismatch" <>
    77 25 5.1355309 14.259495 -16.586462 4 A 38 -0.65440 -0.65440 "DA  " " N3 " 7 0 2E2EFF "" "" 38 "" -5.2614484 1.5422448 3.8050096 1 12.06 77 77 1 0 4 77 77 "CCD mismatch" <>
    78 41 5.4183588 19.188908 -12.790771 4 A 21 0.06000 0.06000 "DA  " " H3'" 1 0 FFFFFF "" "" 21 "" -10.71466 -2.4109666 8.1265421 1 20 78 78 1 0 4 78 78 "CCD mismatch" <>
    79 3 5.7997999 18.169476 -12.848845 4 A 24 0.05490 0.05490 "DA  " " C3'" 6 0 808080 "" "" 24 "" 2.6313472 3.1305389 -1.4900092 1 14.69 79 79 1 1 4 79 79 "CCD mismatch" <>
    80 16 7.0141587 18.114195 -12.197807 4 A 70 -0.48840 -0.48840 "DA  " " O3'" 8 0 FF2E2E "" "" 70 "" 5.5155115 -5.0109243 0.87642264 1 13.22 80 80 1 0 4 80 80 "CCD mismatch" <>
    81 2 4.3507757 15.33054 -16.614504 4 A 24 0.44530 0.44530 "DA  " " C4 " 6 0 808080 "" "" 24 "" 0.61914432 -4.8090782 -7.1691532 1 9.56 81 81 1 0 4 81 81 "CCD mismatch" <>
    82 41 5.2973347 16.190456 -11.905846 4 A 21 0.03000 0.03000 "DA  " " H4'" 1 0 FFFFFF "" "" 21 "" 1.2942032 -2.5137279 6.9941502 1 20 82 82 1 0 4 82 82 "CCD mismatch" <>
    83 16 4.0233216 16.708921 -13.37373 4 A 70 -0.38710 -0.38710 "DA  " " O4'" 8 0 FF2E2E "" "" 70 "" 0.026165623 3.6410661 -6.209281 1 14.14 83 83 1 0 4 83 83 "CCD mismatch" <>
    84 3 4.782763 17.089834 -12.244137 4 A 24 0.23200 0.23200 "DA  " " C4'" 6 0 808080 "" "" 24 "" -1.6254737 -7.7647309 -2.5249779 1 9.99 84 84 1 1 4 84 84 "CCD mismatch" <>
    85 2 3.3363984 15.590024 -17.56831 4 A 24 0.12850 0.12850 "DA  " " C5 " 6 0 808080 "" "" 24 "" -1.2089956 -3.1661637 -1.210969 1 11.02 85 85 1 0 4 85 85 "CCD mismatch" <>
    86 16 3.3122575 18.951536 -11.636388 4 A 70 -0.48840 -0.48840 "DA  " " O5'" 8 0 FF2E2E "" "" 70 "" -11.04159 6.7540722 -1.9994874 1 14.21 86 86 1 0 4 86 86 "CCD mismatch" <>
    87 3 3.8567181 17.684851 -11.222795 4 A 24 -0.00510 -0.00510 "DA  " " C5'" 6 0 808080 "" "" 24 "" 3.4642954 -1.5681629 0.043453254 1 10.82 87 87 1 2 4 87 87 "CCD mismatch" <>
    88 41 4.5726819 17.859743 -10.419737 4 A 21 0.06000 0.06000 "DA  " 1H5' 1 0 FFFFFF "" "" 21 "" 6.9185581 -19.996916 0.97731239 1 20 88 88 1 0 4 88 88 "CCD mismatch" <>
    89 41 3.0821774 16.988911 -10.900525 4 A 21 0.06000 0.06000 "DA  " 2H5' 1 0 FFFFFF "" "" 21 "" 7.0654626 -9.9357529 -9.3712645 1 20 89 89 1 0 4 89 89 "CCD mismatch" <>
    90 25 2.2226117 14.490975 -19.594843 4 A 38 -0.80170 -0.80170 "DA  " " N6 " 7 0 2E2EFF "" "" 38 "" -4.3801374 0.49815303 4.0126314 1 17.88 90 90 1 2 4 90 90 "CCD mismatch" <>
    91 2 3.190161 14.600417 -18.589823 4 A 24 0.52190 0.52190 "DA  " " C6 " 6 0 808080 "" "" 24 "" 1.1568621 0.73832601 -2.7445161 1 11.6 91 91 1 0 4 91 91 "CCD mismatch" <>
    92 43 2.0105097 15.338439 -20.101725 4 A 21 0.38190 0.38190 "DA  " " H61" 1 0 FFFFFF "" "" 21 "" 33.310848 16.989531 15.813284 1 20 92 92 1 0 4 92 92 "CCD mismatch" <>
    93 43 2.5156395 13.72822 -20.188505 4 A 21 0.38190 0.38190 "DA  " " H62" 1 0 FFFFFF "" "" 21 "" -0.76818371 19.164248 -18.187321 1 20 93 93 1 0 4 93 93 "CCD mismatch" <>
    94 25 2.7208734 16.742271 -17.329628 4 A 38 -0.57500 -0.57500 "DA  " " N7 " 7 0 2E2EFF "" "" 38 "" -1.9665859 0.15098409 1.2849342 1 10.64 94 94 1 0 4 94 94 "CCD mismatch" <>
    95 2 3.2098837 17.159334 -16.199827 4 A 24 0.17490 0.17490 "DA  " " C8 " 6 0 808080 "" "" 24 "" -4.8223953 -3.8639498 5.0063128 1 14.27 95 95 1 1 4 95 95 "CCD mismatch" <>
    96 41 2.929477 18.047897 -15.653719 4 A 21 0.16840 0.16840 "DA  " " H8 " 1 0 FFFFFF "" "" 21 "" -5.2912588 -2.4088509 2.3980315 1 20 96 96 1 0 4 96 96 "CCD mismatch" <>
    97 25 4.2040858 16.356524 -15.702097 4 A 38 -0.31060 -0.31060 "DA  " " N9 " 7 0 2E2EFF "" "" 38 "" -0.52114791 -2.991569 -0.60596073 1 11.95 97 97 1 0 4 97 97 "CCD mismatch" <>
    98 107 8.2787542 19.051466 -12.752742 5 A 101 1.33020 1.33020 "DT  " " P  " 15 0 CC0066 "" "" 101 "" 0.66007018 1.2460439 -2.115052 1 12.53 98 98 1 0 4 98 98 "CCD mismatch" <>
    99 41 5.1642566 19.766033 -17.024923 5 A 21 0.08430 0.08430 "DT  " "1HM " 1 0 FFFFFF "" "" 21 "" -9.380641 -23.861107 1.7076519 0 99 99 99 1 0 4 99 99 "CCD mismatch" <>
    100 41 3.9807973 19.166445 -18.144426 5 A 21 0.08430 0.08430 "DT  " "2HM " 1 0 FFFFFF "" "" 21 "" 1.3667659 -41.211384 14.891656 0 99 100 100 1 0 4 100 100 "CCD mismatch" <>
    101 41 5.2201409 20.302097 -18.721561 5 A 21 0.08430 0.08430 "DT  " "3HM " 1 0 FFFFFF "" "" 21 "" -1.2976173 8.0115185 7.8574491 0 99 101 101 1 0 4 101 101 "CCD mismatch" <>
    102 25 7.9048672 16.875124 -18.104485 5 A 38 -0.39930 -0.39930 "DT  " " N1 " 7 0 2E2EFF "" "" 38 "" -1.9514152 10.189238 2.5931504 1 10.05 102 102 1 0 4 102 102 "CCD mismatch" <>
    103 41 9.6019163 15.855364 -17.983049 5 A 21 0.03740 0.03740 "DT  " " H1'" 1 0 FFFFFF "" "" 21 "" -5.9077773 10.608293 -24.744026 1 20 103 103 1 0 4 103 103 "CCD mismatch" <>
    104 3 9.1427612 16.667812 -17.419836 5 A 24 0.40970 0.40970 "DT  " " C1'" 6 0 808080 "" "" 24 "" 2.4947608 -1.402683 -0.56784624 1 8.03 104 104 1 1 4 104 104 "CCD mismatch" <>
    105 15 9.3528709 19.051044 -11.682942 5 A 70 -0.82260 -0.82260 "DT  " " O1P" 8 0 FF2E2E "" "" 70 "" -5.0295587 -1.2466645 -1.3039944 1 20 105 105 1 0 4 105 105 "CCD mismatch" <>
    106 15 7.9732242 14.996359 -19.51269 5 A 70 -0.56750 -0.56750 "DT  " " O2 " 8 0 FF2E2E "" "" 70 "" 0.61693251 -0.74328303 -9.2076817 1 12.29 106 106 1 0 4 106 106 "CCD mismatch" <>
    107 2 7.4983077 16.052042 -19.11352 5 A 24 0.72550 0.72550 "DT  " " C2 " 6 0 808080 "" "" 24 "" 8.3018112 -4.0538034 2.1284428 1 11.7 107 107 1 0 4 107 107 "CCD mismatch" <>
    108 3 10.142101 17.796936 -17.139303 5 A 24 -0.08810 -0.08810 "DT  " " C2'" 6 0 808080 "" "" 24 "" -5.193027 3.553833 4.0337033 1 9.39 108 108 1 2 4 108 108 "CCD mismatch" <>
    109 41 10.748866 17.965736 -18.028934 5 A 21 0.06000 0.06000 "DT  " 1H2' 1 0 FFFFFF "" "" 21 "" -6.5553598 5.9830327 3.5654783 1 20 109 109 1 0 4 109 109 "CCD mismatch" <>
    110 41 9.5871029 18.648119 -16.744875 5 A 21 0.06000 0.06000 "DT  " 2H2' 1 0 FFFFFF "" "" 21 "" -6.3357 2.7557478 4.1481919 1 20 110 110 1 0 4 110 110 "CCD mismatch" <>
    111 18 7.5873504 20.305779 -13.202579 5 A 70 -0.82260 -0.82260 "DT  " " O2P" 8 -1 FF2E2E "" "" 70 "" 1.9260135 -2.9988434 -5.2644587 1 20 111 111 1 0 4 111 111 "CCD mismatch" <>
    112 43 6.0825567 15.810787 -20.526697 5 A 21 0.31660 0.31660 "DT  " " H3 " 1 0 FFFFFF "" "" 21 "" 11.166 14.931376 -19.305094 1 20 112 112 1 0 4 112 112 "CCD mismatch" <>
    113 25 6.3437414 16.389791 -19.741436 5 A 38 -0.49600 -0.49600 "DT  " " N3 " 7 0 2E2EFF "" "" 38 "" -5.0712676 -2.2808802 -1.2131326 1 11.76 113 113 1 1 4 113 113 "CCD mismatch" <>
    114 3 10.896629 17.261351 -16.009686 5 A 24 0.05490 0.05490 "DT  " " C3'" 6 0 808080 "" "" 24 "" 5.4422941 5.9263654 -4.5985913 1 9.23 114 114 1 1 4 114 114 "CCD mismatch" <>
    115 16 12.000102 16.532648 -16.429152 5 A 70 -0.48840 -0.48840 "DT  " " O3'" 8 0 FF2E2E "" "" 70 "" -4.7278042 1.4891078 0.043745697 1 13.16 115 115 1 0 4 115 115 "CCD mismatch" <>
    116 41 11.318617 18.069817 -15.412684 5 A 21 0.06000 0.06000 "DT  " " H3'" 1 0 FFFFFF "" "" 21 "" -3.9615679 21.560499 -19.12347 1 20 116 116 1 0 4 116 116 "CCD mismatch" <>
    117 2 5.626338 17.509691 -19.606611 5 A 24 0.64830 0.64830 "DT  " " C4 " 6 0 808080 "" "" 24 "" -0.076680787 -1.7328559 3.2211823 1 13.02 117 117 1 0 4 117 117 "CCD mismatch" <>
    118 15 4.731164 17.665497 -20.456982 5 A 70 -0.55680 -0.55680 "DT  " " O4 " 8 0 FF2E2E "" "" 70 "" -3.5743508 1.7874117 -5.522428 1 13.01 118 118 1 0 4 118 118 "CCD mismatch" <>
    119 41 10.346821 15.439425 -15.082718 5 A 21 0.03000 0.03000 "DT  " " H4'" 1 0 FFFFFF "" "" 21 "" -17.538631 -7.8224902 1.7772813 1 20 119 119 1 0 4 119 119 "CCD mismatch" <>
    120 16 8.7449675 16.356829 -16.15254 5 A 70 -0.38710 -0.38710 "DT  " " O4'" 8 0 FF2E2E "" "" 70 "" -0.85767925 8.7834272 -0.75093549 1 11.26 120 120 1 0 4 120 120 "CCD mismatch" <>
    121 3 9.8647594 16.395386 -15.287299 5 A 24 0.23200 0.23200 "DT  " " C4'" 6 0 808080 "" "" 24 "" -3.1484199 -2.2431006 -6.0596871 1 13.99 121 121 1 1 4 121 121 "CCD mismatch" <>
    122 2 5.9171877 18.249292 -18.415794 5 A 24 -0.14940 -0.14940 "DT  " " C5 " 6 0 808080 "" "" 24 "" 3.8650434 0.55138582 0.41394389 1 13.21 122 122 1 0 4 122 122 "CCD mismatch" <>
    123 16 8.878026 18.295351 -14.11516 5 A 70 -0.48840 -0.48840 "DT  " " O5'" 8 0 FF2E2E "" "" 70 "" -4.1214294 1.908094 -0.71830803 1 12.98 123 123 1 0 4 123 123 "CCD mismatch" <>
    124 3 9.3944092 16.953493 -13.95136 5 A 24 -0.00510 -0.00510 "DT  " " C5'" 6 0 808080 "" "" 24 "" -5.354516 5.0370102 -4.4962978 1 16.99 124 124 1 2 4 124 124 "CCD mismatch" <>
    125 41 10.282529 16.856194 -13.326962 5 A 21 0.06000 0.06000 "DT  " 1H5' 1 0 FFFFFF "" "" 21 "" -13.287534 -15.084387 3.6518419 1 20 125 125 1 0 4 125 125 "CCD mismatch" <>
    126 41 8.6477032 16.281378 -13.528514 5 A 21 0.06000 0.06000 "DT  " 2H5' 1 0 FFFFFF "" "" 21 "" 21.605076 -13.013152 14.420983 1 20 126 126 1 0 4 126 126 "CCD mismatch" <>
    127 3 5.0282001 19.456455 -18.061142 5 A 24 -0.20150 -0.20150 "DT  " " C5M" 6 0 808080 "" "" 24 "" -8.2316837 -0.73172408 -5.3532648 0 99 127 127 1 3 4 127 127 "CCD mismatch" <>
    128 41 7.3640385 18.385517 -16.831316 5 A 21 0.17980 0.17980 "DT  " " H6 " 1 0 FFFFFF "" "" 21 "" -15.358336 -1.0531931 -3.8614035 1 20 128 128 1 0 4 128 128 "CCD mismatch" <>
    129 2 7.0118284 17.861729 -17.707674 5 A 24 -0.04450 -0.04450 "DT  " " C6 " 6 0 808080 "" "" 24 "" -4.2338996 -3.8266506 -6.674695 1 12.78 129 129 1 1 4 129 129 "CCD mismatch" <>
    130 107 13.379029 17.234816 -17.17403 6 A 101 1.33020 1.33020 "DA  " " P  " 15 0 CC0066 "" "" 101 "" 2.7889571 -0.47692129 -5.0490127 1 16.24 130 130 1 0 4 130 130 "CCD mismatch" <>
    131 25 7.0708532 17.077765 -24.402058 6 A 38 -0.65540 -0.65540 "DA  " " N1 " 7 0 2E2EFF "" "" 38 "" 2.3771751 1.0864619 9.1826401 1 18.42 131 131 1 0 4 131 131 "CCD mismatch" <>
    132 3 11.562753 15.978949 -21.959515 6 A 24 0.37910 0.37910 "DA  " " C1'" 6 0 808080 "" "" 24 "" 2.9982343 -2.6023607 7.6732039 1 15.79 132 132 1 1 4 132 132 "CCD mismatch" <>
    133 41 11.575631 15.24933 -22.769201 6 A 21 0.03740 0.03740 "DA  " " H1'" 1 0 FFFFFF "" "" 21 "" -28.175776 4.7845702 0.5209223 1 20 133 133 1 0 4 133 133 "CCD mismatch" <>
    134 15 14.66154 16.552311 -16.720692 6 A 70 -0.82260 -0.82260 "DA  " " O1P" 8 0 FF2E2E "" "" 70 "" 2.7933052 -0.027353179 -1.0038699 1 20 134 134 1 0 4 134 134 "CCD mismatch" <>
    135 2 8.0891104 16.248608 -24.745358 6 A 24 0.46390 0.46390 "DA  " " C2 " 6 0 808080 "" "" 24 "" -3.9620183 2.2383552 1.4787908 1 19.73 135 135 1 1 4 135 135 "CCD mismatch" <>
    136 41 7.9190083 15.847639 -25.733637 6 A 21 0.06910 0.06910 "DA  " " H2 " 1 0 FFFFFF "" "" 21 "" 22.914715 0.77938789 -2.5552747 1 20 136 136 1 0 4 136 136 "CCD mismatch" <>
    137 3 12.762555 16.869406 -22.042839 6 A 24 -0.08810 -0.08810 "DA  " " C2'" 6 0 808080 "" "" 24 "" 4.8072824 2.1971738 -4.0995288 1 14.39 137 137 1 2 4 137 137 "CCD mismatch" <>
    138 41 13.022611 17.261787 -23.025955 6 A 21 0.06000 0.06000 "DA  " 1H2' 1 0 FFFFFF "" "" 21 "" -12.068683 -20.205467 -17.504923 1 20 138 138 1 0 4 138 138 "CCD mismatch" <>
    139 41 12.612147 17.719896 -21.377897 6 A 21 0.06000 0.06000 "DA  " 2H2' 1 0 FFFFFF "" "" 21 "" -8.5376348 2.7330029 -7.8034477 1 20 139 139 1 0 4 139 139 "CCD mismatch" <>
    140 18 13.302783 18.730022 -17.159021 6 A 70 -0.82260 -0.82260 "DA  " " O2P" 8 -1 FF2E2E "" "" 70 "" -5.091763 3.1362243 3.8775563 1 20 140 140 1 0 4 140 140 "CCD mismatch" <>
    141 25 9.180253 15.946774 -24.038176 6 A 38 -0.65440 -0.65440 "DA  " " N3 " 7 0 2E2EFF "" "" 38 "" -0.32437477 0.68525416 -0.63790441 1 14.97 141 141 1 0 4 141 141 "CCD mismatch" <>
    142 41 14.583751 16.670107 -20.778196 6 A 21 0.06000 0.06000 "DA  " " H3'" 1 0 FFFFFF "" "" 21 "" 10.827423 -9.2327261 -2.0934026 1 20 142 142 1 0 4 142 142 "CCD mismatch" <>
    143 3 13.953307 16.057064 -21.422266 6 A 24 0.05490 0.05490 "DA  " " C3'" 6 0 808080 "" "" 24 "" 0.29591635 -2.4342377 1.744373 1 16.7 143 143 1 1 4 143 143 "CCD mismatch" <>
    144 16 14.799117 15.28994 -22.338297 6 A 70 -0.48840 -0.48840 "DA  " " O3'" 8 0 FF2E2E "" "" 70 "" -3.2204378 -2.890697 -5.2775064 1 16.35 144 144 1 0 4 144 144 "CCD mismatch" <>
    145 2 9.2323236 16.674519 -22.889263 6 A 24 0.44530 0.44530 "DA  " " C4 " 6 0 808080 "" "" 24 "" 0.31470519 0.36707267 -3.1618981 1 13.03 145 145 1 0 4 145 145 "CCD mismatch" <>
    146 41 13.407617 13.995385 -20.739021 6 A 21 0.03000 0.03000 "DA  " " H4'" 1 0 FFFFFF "" "" 21 "" -18.965698 -9.3274574 5.3413653 1 20 146 146 1 0 4 146 146 "CCD mismatch" <>
    147 16 11.712393 15.22813 -20.781755 6 A 70 -0.38710 -0.38710 "DA  " " O4'" 8 0 FF2E2E "" "" 70 "" 4.4040041 -2.3549485 -5.1085587 1 13.18 147 147 1 0 4 147 147 "CCD mismatch" <>
    148 3 13.094652 15.018062 -20.528561 6 A 24 0.23200 0.23200 "DA  " " C4'" 6 0 808080 "" "" 24 "" 1.1164193 -1.8414446 -1.1717811 1 16.72 148 148 1 1 4 148 148 "CCD mismatch" <>
    149 2 8.314539 17.673866 -22.455601 6 A 24 0.12850 0.12850 "DA  " " C5 " 6 0 808080 "" "" 24 "" -8.3825512 5.7175937 -0.62388992 1 14.69 149 149 1 0 4 149 149 "CCD mismatch" <>
    150 16 13.102144 16.684628 -18.789448 6 A 70 -0.48840 -0.48840 "DA  " " O5'" 8 0 FF2E2E "" "" 70 "" 4.6558452 4.4617372 1.7558566 1 12.44 150 150 1 0 4 150 150 "CCD mismatch" <>
    151 3 13.279877 15.288792 -18.976959 6 A 24 -0.00510 -0.00510 "DA  " " C5'" 6 0 808080 "" "" 24 "" -6.145298 1.9493594 1.2680296 1 11.4 151 151 1 2 4 151 151 "CCD mismatch" <>
    152 41 14.240215 14.913812 -18.623064 6 A 21 0.06000 0.06000 "DA  " 1H5' 1 0 FFFFFF "" "" 21 "" 8.6742964 29.10553 -10.17258 1 20 152 152 1 0 4 152 152 "CCD mismatch" <>
    153 41 12.547155 14.61255 -18.5366 6 A 21 0.06000 0.06000 "DA  " 2H5' 1 0 FFFFFF "" "" 21 "" -6.7172194 -6.1383529 -12.103545 1 20 153 153 1 0 4 153 153 "CCD mismatch" <>
    154 25 6.1129317 18.643127 -23.130966 6 A 38 -0.80170 -0.80170 "DA  " " N6 " 7 0 2E2EFF "" "" 38 "" 0.8969419 1.3563584 -0.64169019 1 17.36 154 154 1 2 4 154 154 "CCD mismatch" <>
    155 2 7.2080207 17.824484 -23.284931 6 A 24 0.52190 0.52190 "DA  " " C6 " 6 0 808080 "" "" 24 "" -4.0330696 -5.0563722 -1.434135 1 13.35 155 155 1 0 4 155 155 "CCD mismatch" <>
    156 43 6.1514192 19.328802 -22.390377 6 A 21 0.38190 0.38190 "DA  " " H61" 1 0 FFFFFF "" "" 21 "" -10.036254 -9.4530115 9.9343586 1 20 156 156 1 0 4 156 156 "CCD mismatch" <>
    157 43 5.3655634 18.685562 -23.809002 6 A 21 0.38190 0.38190 "DA  " " H62" 1 0 FFFFFF "" "" 21 "" -9.3183689 -9.8463602 9.9170475 1 20 157 157 1 0 4 157 157 "CCD mismatch" <>
    158 25 8.732337 18.193609 -21.23325 6 A 38 -0.57500 -0.57500 "DA  " " N7 " 7 0 2E2EFF "" "" 38 "" 7.0042038 7.3976183 2.2953174 1 15.67 158 158 1 0 4 158 158 "CCD mismatch" <>
    159 2 9.8477488 17.569378 -21.031479 6 A 24 0.17490 0.17490 "DA  " " C8 " 6 0 808080 "" "" 24 "" 0.78842556 2.9680493 -1.9891001 1 18.09 159 159 1 1 4 159 159 "CCD mismatch" <>
    160 41 10.551353 17.753237 -20.233017 6 A 21 0.16840 0.16840 "DA  " " H8 " 1 0 FFFFFF "" "" 21 "" -1.0774287 0.81867462 0.15003024 1 20 160 160 1 0 4 160 160 "CCD mismatch" <>
    161 25 10.229548 16.70088 -21.989437 6 A 38 -0.31060 -0.31060 "DA  " " N9 " 7 0 2E2EFF "" "" 38 "" 5.9132118 0.94658941 0.92234528 1 13.74 161 161 1 0 4 161 161 "CCD mismatch" <>
    162 107 15.714057 16.223312 -23.46467 7 A 101 1.33020 1.33020 "DT  " " P  " 15 0 CC0066 "" "" 101 "" 5.172914 -3.2219386 -0.11864663 1 18.04 162 162 1 0 4 162 162 "CCD mismatch" <>
    163 41 10.631331 21.147404 -23.881004 7 A 21 0.08430 0.08430 "DT  " "1HM " 1 0 FFFFFF "" "" 21 "" 13.437565 -0.92792743 43.552578 0 99 163 163 1 0 4 163 163 "CCD mismatch" <>
    164 41 10.795909 19.563616 -23.042097 7 A 21 0.08430 0.08430 "DT  " "2HM " 1 0 FFFFFF "" "" 21 "" -4.0830827 -9.5443277 -0.35011864 0 99 164 164 1 0 4 164 164 "CCD mismatch" <>
    165 41 9.2415943 20.325428 -23.054211 7 A 21 0.08430 0.08430 "DT  " "3HM " 1 0 FFFFFF "" "" 21 "" 3.0812461 -28.900826 11.102286 0 99 165 165 1 0 4 165 165 "CCD mismatch" <>
    166 25 10.514187 17.966837 -26.732784 7 A 38 -0.39930 -0.39930 "DT  " " N1 " 7 0 2E2EFF "" "" 38 "" -8.5034037 2.5631862 -4.8198051 1 14.99 166 166 1 0 4 166 166 "CCD mismatch" <>
    167 41 10.837214 16.289204 -27.901796 7 A 21 0.03740 0.03740 "DT  " " H1'" 1 0 FFFFFF "" "" 21 "" -1.2955015 17.084454 -6.5705552 1 20 167 167 1 0 4 167 167 "CCD mismatch" <>
    168 3 11.422959 16.94525 -27.2579 7 A 24 0.40970 0.40970 "DT  " " C1'" 6 0 808080 "" "" 24 "" 0.27756736 6.7224584 2.5559335 1 20.51 168 168 1 1 4 168 168 "CCD mismatch" <>
    169 15 16.8685 15.358427 -23.927517 7 A 70 -0.82260 -0.82260 "DT  " " O1P" 8 0 FF2E2E "" "" 70 "" -0.91594219 3.3484364 0.33035272 1 20 169 169 1 0 4 169 169 "CCD mismatch" <>
    170 15 8.9039593 17.675392 -28.405157 7 A 70 -0.56750 -0.56750 "DT  " " O2 " 8 0 FF2E2E "" "" 70 "" -4.1628275 5.315269 -7.5622315 1 14.98 170 170 1 0 4 170 170 "CCD mismatch" <>
    171 2 9.3157234 18.15484 -27.378532 7 A 24 0.72550 0.72550 "DT  " " C2 " 6 0 808080 "" "" 24 "" -0.23443693 2.6542885 5.3873801 1 18.41 171 171 1 0 4 171 171 "CCD mismatch" <>
    172 3 12.690228 17.430286 -27.948935 7 A 24 -0.08810 -0.08810 "DT  " " C2'" 6 0 808080 "" "" 24 "" 3.609453 4.0224447 5.455627 1 19.59 172 172 1 2 4 172 172 "CCD mismatch" <>
    173 41 12.432623 17.575098 -28.99811 7 A 21 0.06000 0.06000 "DT  " 1H2' 1 0 FFFFFF "" "" 21 "" -17.07777 -38.921402 4.6076593 1 20 173 173 1 0 4 173 173 "CCD mismatch" <>
    174 41 12.916162 18.398163 -27.50141 7 A 21 0.06000 0.06000 "DT  " 2H2' 1 0 FFFFFF "" "" 21 "" -18.373655 -1.140326 27.719578 1 20 174 174 1 0 4 174 174 "CCD mismatch" <>
    175 18 15.875356 17.601793 -22.836645 7 A 70 -0.82260 -0.82260 "DT  " " O2P" 8 -1 FF2E2E "" "" 70 "" -0.70570534 5.9924731 0.46816683 1 20 175 175 1 0 4 175 175 "CCD mismatch" <>
    176 43 7.6079264 19.115711 -27.189314 7 A 21 0.31660 0.31660 "DT  " " H3 " 1 0 FFFFFF "" "" 21 "" -8.8004274 23.411402 22.858887 1 20 176 176 1 0 4 176 176 "CCD mismatch" <>
    177 25 8.5431366 19.081999 -26.809383 7 A 38 -0.49600 -0.49600 "DT  " " N3 " 7 0 2E2EFF "" "" 38 "" -0.69145876 -1.2075716 0.71386534 1 12.46 177 177 1 1 4 177 177 "CCD mismatch" <>
    178 3 13.748335 16.471085 -27.565269 7 A 24 0.05490 0.05490 "DT  " " C3'" 6 0 808080 "" "" 24 "" 6.7939734 1.6462439 6.0345221 1 21.54 178 178 1 1 4 178 178 "CCD mismatch" <>
    179 16 14.332556 15.75031 -28.69071 7 A 70 -0.48840 -0.48840 "DT  " " O3'" 8 0 FF2E2E "" "" 70 "" -3.2975228 4.4342203 1.9331115 1 24.17 179 179 1 0 4 179 179 "CCD mismatch" <>
    180 41 14.594103 17.022682 -27.154758 7 A 21 0.06000 0.06000 "DT  " " H3'" 1 0 FFFFFF "" "" 21 "" 4.1016922 -4.1917105 19.425791 1 20 180 180 1 0 4 180 180 "CCD mismatch" <>
    181 2 8.6973858 19.798792 -25.69385 7 A 24 0.64830 0.64830 "DT  " " C4 " 6 0 808080 "" "" 24 "" 1.7719227 5.5918221 4.3999529 1 12.53 181 181 1 0 4 181 181 "CCD mismatch" <>
    182 15 7.851943 20.664265 -25.506845 7 A 70 -0.55680 -0.55680 "DT  " " O4 " 8 0 FF2E2E "" "" 70 "" -2.4511254 2.1718345 0.41762903 1 18.59 182 182 1 0 4 182 182 "CCD mismatch" <>
    183 41 12.808845 14.637652 -27.074842 7 A 21 0.03000 0.03000 "DT  " " H4'" 1 0 FFFFFF "" "" 21 "" 11.233226 -25.569529 22.813684 1 20 183 183 1 0 4 183 183 "CCD mismatch" <>
    184 16 11.931673 16.207766 -26.153406 7 A 70 -0.38710 -0.38710 "DT  " " O4'" 8 0 FF2E2E "" "" 70 "" -0.28513166 2.3463569 0.37222925 1 22.36 184 184 1 0 4 184 184 "CCD mismatch" <>
    185 3 13.109941 15.558664 -26.575665 7 A 24 0.23200 0.23200 "DT  " " C4'" 6 0 808080 "" "" 24 "" -2.8155432 -5.5366259 -5.6741199 1 19.87 185 185 1 1 4 185 185 "CCD mismatch" <>
    186 2 9.9302998 19.530565 -24.979336 7 A 24 -0.14940 -0.14940 "DT  " " C5 " 6 0 808080 "" "" 24 "" 0.84224981 3.1684678 3.2921247 1 14.71 186 186 1 0 4 186 186 "CCD mismatch" <>
    187 16 14.552951 16.362234 -24.777697 7 A 70 -0.48840 -0.48840 "DT  " " O5'" 8 0 FF2E2E "" "" 70 "" 1.4338319 2.6309583 0.98163652 1 14.57 187 187 1 0 4 187 187 "CCD mismatch" <>
    188 3 13.962572 15.207939 -25.310221 7 A 24 -0.00510 -0.00510 "DT  " " C5'" 6 0 808080 "" "" 24 "" -2.117753 0.060684439 5.5393739 1 20.65 188 188 1 2 4 188 188 "CCD mismatch" <>
    189 41 14.677831 14.41561 -25.530954 7 A 21 0.06000 0.06000 "DT  " 1H5' 1 0 FFFFFF "" "" 21 "" 4.6069384 0.84521842 24.513836 1 20 189 189 1 0 4 189 189 "CCD mismatch" <>
    190 41 13.299113 14.720456 -24.595881 7 A 21 0.06000 0.06000 "DT  " 2H5' 1 0 FFFFFF "" "" 21 "" 9.6512728 1.1328726 17.201784 1 20 190 190 1 0 4 190 190 "CCD mismatch" <>
    191 3 10.148149 20.19902 -23.646061 7 A 24 -0.20150 -0.20150 "DT  " " C5M" 6 0 808080 "" "" 24 "" -0.25022343 -4.5459576 0.79763436 0 99 191 191 1 3 4 191 191 "CCD mismatch" <>
    192 41 11.733397 18.418112 -25.088886 7 A 21 0.17980 0.17980 "DT  " " H6 " 1 0 FFFFFF "" "" 21 "" -2.8443234 -23.787968 -18.179579 1 20 192 192 1 0 4 192 192 "CCD mismatch" <>
    193 2 10.778369 18.62406 -25.549217 7 A 24 -0.04450 -0.04450 "DT  " " C6 " 6 0 808080 "" "" 24 "" -4.9645948 -7.8830533 -6.6650748 1 14.67 193 193 1 1 4 193 193 "CCD mismatch" <>
    194 107 15.317411 16.627298 -29.810837 8 A 101 1.33020 1.33020 "DA  " " P  " 15 0 CC0066 "" "" 101 "" 6.1051898 -0.6409694 0.71380615 1 24.1 194 194 1 0 4 194 194 "CCD mismatch" <>
    195 25 8.6964092 21.76556 -29.092592 8 A 38 -0.65540 -0.65540 "DA  " " N1 " 7 0 2E2EFF "" "" 38 "" -4.6402788 5.0390434 -7.7622352 1 11.26 195 195 1 0 4 195 195 "CCD mismatch" <>
    196 3 11.383699 18.386427 -32.114536 8 A 24 0.37910 0.37910 "DA  " " C1'" 6 0 808080 "" "" 24 "" 3.1390014 0.33495888 -2.677613 1 19.66 196 196 1 1 4 196 196 "CCD mismatch" <>
    197 41 10.428019 18.529312 -32.618866 8 A 21 0.03740 0.03740 "DA  " " H1'" 1 0 FFFFFF "" "" 21 "" -2.9165494 -14.211278 4.6762309 1 20 197 197 1 0 4 197 197 "CCD mismatch" <>
    198 15 16.25359 15.548678 -30.207232 8 A 70 -0.82260 -0.82260 "DA  " " O1P" 8 0 FF2E2E "" "" 70 "" -4.3700953 0.87706488 -5.612155 1 20 198 198 1 0 4 198 198 "CCD mismatch" <>
    199 2 8.3330078 20.823698 -30.035654 8 A 24 0.46390 0.46390 "DA  " " C2 " 6 0 808080 "" "" 24 "" -4.5185976 6.442522 -5.1341705 1 9.27 199 199 1 1 4 199 199 "CCD mismatch" <>
    200 41 7.2657394 20.826706 -30.200943 8 A 21 0.06910 0.06910 "DA  " " H2 " 1 0 FFFFFF "" "" 21 "" -7.724586 -10.845695 15.252305 1 20 200 200 1 0 4 200 200 "CCD mismatch" <>
    201 3 12.451354 18.33058 -33.173 8 A 24 -0.08810 -0.08810 "DA  " " C2'" 6 0 808080 "" "" 24 "" -2.7228782 0.35458711 1.9541858 1 18.35 201 201 1 2 4 201 201 "CCD mismatch" <>
    202 41 12.145834 19.100306 -33.881721 8 A 21 0.06000 0.06000 "DA  " 1H2' 1 0 FFFFFF "" "" 21 "" -16.490631 -14.022731 -7.725596 1 20 202 202 1 0 4 202 202 "CCD mismatch" <>
    203 41 13.437983 18.647974 -32.835464 8 A 21 0.06000 0.06000 "DA  " 2H2' 1 0 FFFFFF "" "" 21 "" -10.394739 20.664982 5.2808723 1 20 203 203 1 0 4 203 203 "CCD mismatch" <>
    204 18 15.785297 17.89551 -29.203821 8 A 70 -0.82260 -0.82260 "DA  " " O2P" 8 -1 FF2E2E "" "" 70 "" -4.6487985 -0.41839549 -3.2492633 1 20 204 204 1 0 4 204 204 "CCD mismatch" <>
    205 25 9.1025772 20.070675 -30.827448 8 A 38 -0.65440 -0.65440 "DA  " " N3 " 7 0 2E2EFF "" "" 38 "" 1.9609383 2.70419 0.45791113 1 15.55 205 205 1 0 4 205 205 "CCD mismatch" <>
    206 41 13.272227 16.580507 -34.110374 8 A 21 0.06000 0.06000 "DA  " " H3'" 1 0 FFFFFF "" "" 21 "" -10.592087 -13.386785 -13.502096 1 20 206 206 1 0 4 206 206 "CCD mismatch" <>
    207 3 12.351206 16.875387 -33.607513 8 A 24 0.05490 0.05490 "DA  " " C3'" 6 0 808080 "" "" 24 "" -0.33992648 -3.60273 -0.46198139 1 16.65 207 207 1 1 4 207 207 "CCD mismatch" <>
    208 16 11.166098 16.795416 -34.376278 8 A 70 -0.48840 -0.48840 "DA  " " O3'" 8 0 FF2E2E "" "" 70 "" 3.8825912 1.3253765 -4.2040281 1 16.56 208 208 1 0 4 208 208 "CCD mismatch" <>
    209 2 10.394974 20.219646 -30.460945 8 A 24 0.44530 0.44530 "DA  " " C4 " 6 0 808080 "" "" 24 "" -4.479301 -4.29458 -3.1542268 1 16.52 209 209 1 0 4 209 209 "CCD mismatch" <>
    210 41 11.660103 15.263742 -32.591362 8 A 21 0.03000 0.03000 "DA  " " H4'" 1 0 FFFFFF "" "" 21 "" 7.9435725 1.3938386 -9.7860594 1 20 210 210 1 0 4 210 210 "CCD mismatch" <>
    211 16 11.405052 17.08194 -31.55307 8 A 70 -0.38710 -0.38710 "DA  " " O4'" 8 0 FF2E2E "" "" 70 "" 3.5126462 5.4399929 6.4134588 1 19.92 211 211 1 0 4 211 211 "CCD mismatch" <>
    212 3 12.175613 16.18553 -32.321804 8 A 24 0.23200 0.23200 "DA  " " C4'" 6 0 808080 "" "" 24 "" -0.11997262 2.8518822 0.64918792 1 14.35 212 212 1 1 4 212 212 "CCD mismatch" <>
    213 2 10.94593 21.049004 -29.506258 8 A 24 0.12850 0.12850 "DA  " " C5 " 6 0 808080 "" "" 24 "" 3.5659997 -0.71773738 11.038898 1 10.1 213 213 1 0 4 213 213 "CCD mismatch" <>
    214 16 14.103472 16.905191 -30.984043 8 A 70 -0.48840 -0.48840 "DA  " " O5'" 8 0 FF2E2E "" "" 70 "" 3.4363701 -10.766332 -2.4808142 1 18.3 214 214 1 0 4 214 214 "CCD mismatch" <>
    215 3 13.424451 15.80391 -31.536352 8 A 24 -0.00510 -0.00510 "DA  " " C5'" 6 0 808080 "" "" 24 "" -3.168714 -3.3126044 -0.79797333 1 14.09 215 215 1 2 4 215 215 "CCD mismatch" <>
    216 41 14.093883 15.31742 -32.245777 8 A 21 0.06000 0.06000 "DA  " 1H5' 1 0 FFFFFF "" "" 21 "" 6.1135883 18.04734 -6.6866364 1 20 216 216 1 0 4 216 216 "CCD mismatch" <>
    217 41 13.176693 15.034039 -30.805595 8 A 21 0.06000 0.06000 "DA  " 2H5' 1 0 FFFFFF "" "" 21 "" -5.1899405 0.084247753 2.0954223 1 20 217 217 1 0 4 217 217 "CCD mismatch" <>
    218 25 10.404755 22.658129 -27.69879 8 A 38 -0.80170 -0.80170 "DA  " " N6 " 7 0 2E2EFF "" "" 38 "" -0.039089553 -0.12350444 -0.73600894 1 13.41 218 218 1 2 4 218 218 "CCD mismatch" <>
    219 2 10.020148 21.861113 -28.815912 8 A 24 0.52190 0.52190 "DA  " " C6 " 6 0 808080 "" "" 24 "" -1.749393 0.35600758 2.64079 1 12.41 219 219 1 0 4 219 219 "CCD mismatch" <>
    220 43 11.256799 22.524994 -27.173052 8 A 21 0.38190 0.38190 "DA  " " H61" 1 0 FFFFFF "" "" 21 "" -3.1990583 -9.3074532 2.0595977 1 20 220 220 1 0 4 220 220 "CCD mismatch" <>
    221 43 9.6717749 23.063854 -27.134666 8 A 21 0.38190 0.38190 "DA  " " H62" 1 0 FFFFFF "" "" 21 "" -11.753716 8.5022907 -22.160862 1 20 221 221 1 0 4 221 221 "CCD mismatch" <>
    222 25 12.302299 20.910624 -29.470936 8 A 38 -0.57500 -0.57500 "DA  " " N7 " 7 0 2E2EFF "" "" 38 "" 0.54542315 3.3314779 -1.6692859 1 10.79 222 222 1 0 4 222 222 "CCD mismatch" <>
    223 2 12.557918 20.00489 -30.369452 8 A 24 0.17490 0.17490 "DA  " " C8 " 6 0 808080 "" "" 24 "" 2.2295699 7.0230799 3.684108 1 15.03 223 223 1 1 4 223 223 "CCD mismatch" <>
    224 41 13.486479 19.562773 -30.699154 8 A 21 0.16840 0.16840 "DA  " " H8 " 1 0 FFFFFF "" "" 21 "" -8.3350935 -1.9352939 -14.057113 1 20 224 224 1 0 4 224 224 "CCD mismatch" <>
    225 25 11.411806 19.507101 -31.012869 8 A 38 -0.31060 -0.31060 "DA  " " N9 " 7 0 2E2EFF "" "" 38 "" -3.0463345 1.2931458 2.7273443 1 18.87 225 225 1 0 4 225 225 "CCD mismatch" <>
    226 107 11.296167 16.64423 -36.087807 9 A 101 1.33020 1.33020 "DC  " " P  " 15 0 CC0066 "" "" 101 "" -0.41111711 3.091424 -0.51071149 1 18.42 226 226 1 0 4 226 226 "CCD mismatch" <>
    227 25 8.4841499 20.947975 -34.801933 9 A 38 -0.27260 -0.27260 "DC  " " N1 " 7 0 2E2EFF "" "" 38 "" -0.42965636 3.5398192 -1.1278561 1 12.82 227 227 1 0 4 227 227 "CCD mismatch" <>
    228 3 7.7730999 20.218176 -35.805836 9 A 24 0.33590 0.33590 "DC  " " C1'" 6 0 808080 "" "" 24 "" 5.8224859 1.2210454 2.2212167 1 10 228 228 1 1 4 228 228 "CCD mismatch" <>
    229 41 6.8102598 20.656414 -36.068485 9 A 21 0.03740 0.03740 "DC  " " H1'" 1 0 FFFFFF "" "" 21 "" -2.5346937 -20.773754 -3.8411589 1 20 229 229 1 0 4 229 229 "CCD mismatch" <>
    230 15 11.053672 15.180314 -36.438339 9 A 70 -0.82260 -0.82260 "DC  " " O1P" 8 0 FF2E2E "" "" 70 "" 4.9184828 -1.6081301 -2.8740985 1 20 230 230 1 0 4 230 230 "CCD mismatch" <>
    231 15 6.5199199 21.927841 -34.15728 9 A 70 -0.59850 -0.59850 "DC  " " O2 " 8 0 FF2E2E "" "" 70 "" -2.9290109 -3.8659656 -5.4422979 1 11.01 231 231 1 0 4 231 231 "CCD mismatch" <>
    232 2 7.7569661 21.778032 -34.020149 9 A 24 0.82110 0.82110 "DC  " " C2 " 6 0 808080 "" "" 24 "" -1.2285229 -4.1704631 -0.30133992 1 10.62 232 232 1 0 4 232 232 "CCD mismatch" <>
    233 3 8.3200769 20.190994 -37.218437 9 A 24 -0.08810 -0.08810 "DC  " " C2'" 6 0 808080 "" "" 24 "" 3.7041316 3.9474585 -0.30812344 1 11.26 233 233 1 2 4 233 233 "CCD mismatch" <>
    234 41 8.2505188 21.155355 -37.721699 9 A 21 0.06000 0.06000 "DC  " 1H2' 1 0 FFFFFF "" "" 21 "" 23.894144 2.5304139 -5.8140087 1 20 234 234 1 0 4 234 234 "CCD mismatch" <>
    235 41 9.407011 20.160545 -37.142651 9 A 21 0.06000 0.06000 "DC  " 2H2' 1 0 FFFFFF "" "" 21 "" 4.5139866 18.602018 -6.0355916 1 20 235 235 1 0 4 235 235 "CCD mismatch" <>
    236 18 12.518028 17.354937 -36.503891 9 A 70 -0.82260 -0.82260 "DC  " " O2P" 8 -1 FF2E2E "" "" 70 "" 4.1060853 -2.3355052 0.94814563 1 20 236 236 1 0 4 236 236 "CCD mismatch" <>
    237 25 8.4713717 22.604191 -33.143902 9 A 38 -0.74470 -0.74470 "DC  " " N3 " 7 0 2E2EFF "" "" 38 "" 4.0347056 1.5917366 0.43240395 1 13.31 237 237 1 0 4 237 237 "CCD mismatch" <>
    238 41 8.1077032 18.535345 -38.592934 9 A 21 0.06000 0.06000 "DC  " " H3'" 1 0 FFFFFF "" "" 21 "" -12.59451 -29.986717 13.610821 1 20 238 238 1 0 4 238 238 "CCD mismatch" <>
    239 16 6.2987766 19.375273 -38.265835 9 A 70 -0.66900 -0.66900 "DC  " " O3'" 8 0 FF2E2E "" "" 70 "" -3.537061 -3.3196623 1.1723877 1 15.08 239 239 1 1 4 239 239 "CCD mismatch" <>
    240 3 7.5647202 18.976963 -37.757328 9 A 24 0.20500 0.20500 "DC  " " C3'" 6 0 808080 "" "" 24 "" -8.5603561 0.2383997 0.25830233 1 13.67 240 240 1 1 4 240 240 "CCD mismatch" <>
    241 2 9.7191038 22.505466 -33.063156 9 A 24 0.77240 0.77240 "DC  " " C4 " 6 0 808080 "" "" 24 "" -3.9764047 1.8211223 -3.2044878 1 14.72 241 241 1 0 4 241 241 "CCD mismatch" <>
    242 25 10.437651 23.127134 -32.208424 9 A 38 -0.94520 -0.94520 "DC  " " N4 " 7 0 2E2EFF "" "" 38 "" -2.4223549 -1.5527474 1.4899639 1 15.12 242 242 1 2 4 242 242 "CCD mismatch" <>
    243 3 7.4418373 18.02142 -36.535645 9 A 24 0.20100 0.20100 "DC  " " C4'" 6 0 808080 "" "" 24 "" -2.1640189 7.7362614 8.2336817 1 14.99 243 243 1 1 4 243 243 "CCD mismatch" <>
    244 16 7.4947424 18.91221 -35.444756 9 A 70 -0.38710 -0.38710 "DC  " " O4'" 8 0 FF2E2E "" "" 70 "" -5.7575884 -0.50438732 1.4585949 1 13.22 244 244 1 0 4 244 244 "CCD mismatch" <>
    245 41 6.5475068 17.405296 -36.442577 9 A 21 0.03000 0.03000 "DC  " " H4'" 1 0 FFFFFF "" "" 21 "" 6.6147466 -3.7543626 16.52309 1 20 245 245 1 0 4 245 245 "CCD mismatch" <>
    246 43 11.412149 23.038097 -31.958361 9 A 21 0.41610 0.41610 "DC  " " H41" 1 0 FFFFFF "" "" 21 "" 4.5081201 -2.353888 -25.803471 1 20 246 246 1 0 4 246 246 "CCD mismatch" <>
    247 43 9.8726425 23.517017 -31.467577 9 A 21 0.41610 0.41610 "DC  " " H42" 1 0 FFFFFF "" "" 21 "" -15.609204 -5.4982719 -6.4905872 1 20 247 247 1 0 4 247 247 "CCD mismatch" <>
    248 41 11.536667 21.51478 -33.609863 9 A 21 0.15980 0.15980 "DC  " " H5 " 1 0 FFFFFF "" "" 21 "" -7.7897434 5.5557833 11.054776 1 20 248 248 1 0 4 248 248 "CCD mismatch" <>
    249 2 10.48426 21.509607 -33.85239 9 A 24 -0.37830 -0.37830 "DC  " " C5 " 6 0 808080 "" "" 24 "" -4.9216299 -9.5252581 -1.0693343 1 11.31 249 249 1 1 4 249 249 "CCD mismatch" <>
    250 3 8.6920433 17.140154 -36.298721 9 A 24 -0.00510 -0.00510 "DC  " " C5'" 6 0 808080 "" "" 24 "" 7.4901094 6.8030734 -0.60866839 1 12.18 250 250 1 2 4 250 250 "CCD mismatch" <>
    251 16 9.9700022 17.657492 -36.551697 9 A 70 -0.48840 -0.48840 "DC  " " O5'" 8 0 FF2E2E "" "" 70 "" 1.1517751 2.4282408 -1.9006172 1 13.52 251 251 1 0 4 251 251 "CCD mismatch" <>
    252 41 8.6461725 16.205494 -36.857639 9 A 21 0.06000 0.06000 "DC  " 1H5' 1 0 FFFFFF "" "" 21 "" -6.2625122 9.5280743 -4.0369196 1 20 252 252 1 0 4 252 252 "CCD mismatch" <>
    253 41 8.7288427 16.683722 -35.30957 9 A 21 0.06000 0.06000 "DC  " 2H5' 1 0 FFFFFF "" "" 21 "" 13.844089 16.862246 3.7966306 1 20 253 253 1 0 4 253 253 "CCD mismatch" <>
    254 2 9.8227024 20.723404 -34.680641 9 A 24 -0.05680 -0.05680 "DC  " " C6 " 6 0 808080 "" "" 24 "" -7.4976878 4.8751378 -5.8596358 1 11.65 254 254 1 1 4 254 254 "CCD mismatch" <>
    255 41 10.151482 19.925964 -35.330566 9 A 21 0.19250 0.19250 "DC  " " H6 " 1 0 FFFFFF "" "" 21 "" 16.036983 8.1909304 1.977514 1 20 255 255 1 0 4 255 255 "CCD mismatch" <>
    256 107 5.6223154 -8.8421831 21.348547 12 B 101 1.03850 1.03850 "DG  " " P  " 15 0 CC0066 "" "" 101 "" 2.1247823 -1.4808991 1.3588285 1 28.78 256 256 1 1 4 256 256 "CCD mismatch" <>
    257 25 6.9137917 -16.329771 17.040529 12 B 38 -0.41140 -0.41140 "DG  " " N1 " 7 0 2E2EFF "" "" 38 "" 2.6844759 3.3030984 -2.0369444 1 9.51 257 257 1 1 4 257 257 "CCD mismatch" <>
    258 43 7.3753819 -16.963135 16.403439 12 B 21 0.33120 0.33120 "DG  " " H1 " 1 0 FFFFFF "" "" 21 "" -1.5436285 13.278446 -15.017354 1 20 258 258 1 0 4 258 258 "CCD mismatch" <>
    259 41 3.1345105 -13.392828 18.466427 12 B 21 0.03740 0.03740 "DG  " " H1'" 1 0 FFFFFF "" "" 21 "" 32.26886 -19.638237 -22.975353 1 20 259 259 1 0 4 259 259 "CCD mismatch" <>
    260 3 3.7858634 -12.712455 19.014994 12 B 24 0.37910 0.37910 "DG  " " C1'" 6 0 808080 "" "" 24 "" -1.7805221 -4.2538428 -1.6269103 1 13 260 260 1 1 4 260 260 "CCD mismatch" <>
    261 15 6.5257778 -9.6430893 22.268782 12 B 70 -0.84600 -0.84600 "DG  " " O1P" 8 0 FF2E2E "" "" 70 "" 2.1511705 1.2988353 0.35390997 1 20 261 261 1 0 4 261 261 "CCD mismatch" <>
    262 25 5.0157218 -16.690851 15.849255 12 B 38 -0.84900 -0.84900 "DG  " " N2 " 7 0 2E2EFF "" "" 38 "" 1.1780295 -1.3993341 1.7518183 1 9.89 262 262 1 2 4 262 262 "CCD mismatch" <>
    263 2 5.6321144 -15.977423 16.776436 12 B 24 0.56660 0.56660 "DG  " " C2 " 6 0 808080 "" "" 24 "" -5.883029 4.0522461 -2.9456043 1 8.96 263 263 1 0 4 263 263 "CCD mismatch" <>
    264 3 3.1663394 -12.356189 20.389093 12 B 24 -0.08810 -0.08810 "DG  " " C2'" 6 0 808080 "" "" 24 "" -4.9576097 -0.38047424 4.5990958 1 14.37 264 264 1 2 4 264 264 "CCD mismatch" <>
    265 41 2.7022707 -13.274436 20.749035 12 B 21 0.06000 0.06000 "DG  " 1H2' 1 0 FFFFFF "" "" 21 "" -12.508194 4.1402578 6.3970108 1 20 265 265 1 0 4 265 265 "CCD mismatch" <>
    266 41 3.9043565 -12.029428 21.121662 12 B 21 0.06000 0.06000 "DG  " 2H2' 1 0 FFFFFF "" "" 21 "" -17.552816 -8.567256 20.939653 1 20 266 266 1 0 4 266 266 "CCD mismatch" <>
    267 43 4.0466142 -16.516432 15.624506 12 B 21 0.38890 0.38890 "DG  " " H21" 1 0 FFFFFF "" "" 21 "" 1.8739355 -4.4990802 -3.6545827 1 20 267 267 1 0 4 267 267 "CCD mismatch" <>
    268 43 5.6335683 -17.407911 15.496847 12 B 21 0.38890 0.38890 "DG  " " H22" 1 0 FFFFFF "" "" 21 "" 2.5785966 1.1789396 -1.0387671 1 20 268 268 1 0 4 268 268 "CCD mismatch" <>
    269 18 6.129118 -7.596487 20.646944 12 B 70 -0.84600 -0.84600 "DG  " " O2P" 8 -1 FF2E2E "" "" 70 "" -0.3813813 -2.5091794 0.13458164 1 20 269 269 1 0 4 269 269 "CCD mismatch" <>
    270 25 4.9570832 -14.99524 17.250769 12 B 38 -0.54050 -0.54050 "DG  " " N3 " 7 0 2E2EFF "" "" 38 "" 6.7906332 7.8976297 -2.3356493 1 9.79 270 270 1 0 4 270 270 "CCD mismatch" <>
    271 16 0.88556534 -11.423911 19.609652 12 B 70 -0.48840 -0.48840 "DG  " " O3'" 8 0 FF2E2E "" "" 70 "" 6.0911613 3.3195956 1.8142287 1 19.96 271 271 1 0 4 271 271 "CCD mismatch" <>
    272 41 2.0553601 -10.441215 20.830902 12 B 21 0.06000 0.06000 "DG  " " H3'" 1 0 FFFFFF "" "" 21 "" -17.381678 1.8712425 -8.7585926 1 20 272 272 1 0 4 272 272 "CCD mismatch" <>
    273 3 2.2849398 -11.179571 20.062639 12 B 24 0.05490 0.05490 "DG  " " C3'" 6 0 808080 "" "" 24 "" -2.418314 -9.107811 6.2645926 1 18.28 273 273 1 1 4 273 273 "CCD mismatch" <>
    274 2 5.670454 -14.350803 18.221165 12 B 24 0.28330 0.28330 "DG  " " C4 " 6 0 808080 "" "" 24 "" -5.8276834 -4.2585521 0.026415769 1 13.12 274 274 1 0 4 274 274 "CCD mismatch" <>
    275 3 3.0585797 -10.491565 18.9049 12 B 24 0.23200 0.23200 "DG  " " C4'" 6 0 808080 "" "" 24 "" -0.034288846 -4.5046434 2.9897115 1 18.75 275 275 1 1 4 275 275 "CCD mismatch" <>
    276 41 2.3022411 -10.048935 18.256723 12 B 21 0.03000 0.03000 "DG  " " H4'" 1 0 FFFFFF "" "" 21 "" 14.031194 1.3042052 -9.4561367 1 20 276 276 1 0 4 276 276 "CCD mismatch" <>
    277 16 3.5600443 -11.600068 18.226004 12 B 70 -0.38710 -0.38710 "DG  " " O4'" 8 0 FF2E2E "" "" 70 "" -6.5031948 5.3865223 -1.1898496 1 17.07 277 277 1 0 4 277 277 "CCD mismatch" <>
    278 2 6.9576554 -14.61084 18.602936 12 B 24 0.22920 0.22920 "DG  " " C5 " 6 0 808080 "" "" 24 "" -3.2106256 7.4216647 3.887444 1 15.44 278 278 1 0 4 278 278 "CCD mismatch" <>
    279 3 4.1729383 -9.4926834 19.199446 12 B 24 -0.00510 -0.00510 "DG  " " C5'" 6 0 808080 "" "" 24 "" -1.6675509 -4.0732303 -2.7451739 1 19.77 279 279 1 2 4 279 279 "CCD mismatch" <>
    280 16 5.1656055 -9.9923906 20.082006 12 B 70 -0.48990 -0.48990 "DG  " " O5'" 8 0 FF2E2E "" "" 70 "" 2.0947919 -2.8083496 -0.23792025 1 29.23 280 280 1 0 4 280 280 "CCD mismatch" <>
    281 41 3.7187691 -8.6808949 19.767626 12 B 21 0.06000 0.06000 "DG  " 1H5' 1 0 FFFFFF "" "" 21 "" -0.38276947 -11.885665 9.4438267 1 20 281 281 1 0 4 281 281 "CCD mismatch" <>
    282 41 4.4166498 -8.9667597 18.27635 12 B 21 0.06000 0.06000 "DG  " 2H5' 1 0 FFFFFF "" "" 21 "" 16.883307 -8.0155096 -0.093528464 1 20 282 282 1 0 4 282 282 "CCD mismatch" <>
    283 2 7.7296987 -15.700798 17.929388 12 B 24 0.39790 0.39790 "DG  " " C6 " 6 0 808080 "" "" 24 "" 5.6026006 -2.8849926 -5.4082069 1 13.46 283 283 1 0 4 283 283 "CCD mismatch" <>
    284 15 8.949048 -15.953322 17.981077 12 B 70 -0.51080 -0.51080 "DG  " " O6 " 8 0 FF2E2E "" "" 70 "" 6.370307 -2.7177105 -4.255599 1 13.21 284 284 1 0 4 284 284 "CCD mismatch" <>
    285 25 7.3678656 -13.742008 19.575771 12 B 38 -0.56300 -0.56300 "DG  " " N7 " 7 0 2E2EFF "" "" 38 "" 4.621644 0.44761968 -2.1138361 1 15.64 285 285 1 0 4 285 285 "CCD mismatch" <>
    286 41 6.3100295 -12.138453 20.534636 12 B 21 0.16840 0.16840 "DG  " " H8 " 1 0 FFFFFF "" "" 21 "" 14.528505 9.2933636 -19.228491 1 20 286 286 1 0 4 286 286 "CCD mismatch" <>
    287 2 6.3165689 -12.96357 19.837828 12 B 24 0.17490 0.17490 "DG  " " C8 " 6 0 808080 "" "" 24 "" -0.55213636 -7.4104667 0.40963408 1 11.92 287 287 1 1 4 287 287 "CCD mismatch" <>
    288 25 5.2387862 -13.295639 19.024115 12 B 38 -0.31590 -0.31590 "DG  " " N9 " 7 0 2E2EFF "" "" 38 "" 2.6152282 -3.9809229 1.9922246 1 13.76 288 288 1 0 4 288 288 "CCD mismatch" <>
    289 107 -0.14844897 -12.360988 20.572416 13 B 101 1.33020 1.33020 "DT  " " P  " 15 0 CC0066 "" "" 101 "" 0.61431974 2.2554393 1.6303407 1 21.4 289 289 1 0 4 289 289 "CCD mismatch" <>
    290 41 6.6176324 -14.294748 22.492983 13 B 21 0.08430 0.08430 "DT  " "1HM " 1 0 FFFFFF "" "" 21 "" -5.6103616 8.6097641 3.2279584 0 99 290 290 1 0 4 290 290 "CCD mismatch" <>
    291 41 6.202332 -15.497931 23.788286 13 B 21 0.08430 0.08430 "DT  " "2HM " 1 0 FFFFFF "" "" 21 "" 13.201075 16.489094 8.7215176 0 99 291 291 1 0 4 291 291 "CCD mismatch" <>
    292 41 5.0313601 -14.374932 23.146992 13 B 21 0.08430 0.08430 "DT  " "3HM " 1 0 FFFFFF "" "" 21 "" 8.4544926 7.7114582 6.4501462 0 99 292 292 1 0 4 292 292 "CCD mismatch" <>
    293 25 4.0168252 -17.043053 20.311474 13 B 38 -0.39930 -0.39930 "DT  " " N1 " 7 0 2E2EFF "" "" 38 "" 2.5280552 2.0233135 -3.1889408 1 14.94 293 293 1 0 4 293 293 "CCD mismatch" <>
    294 41 2.6148582 -17.873852 18.967476 13 B 21 0.03740 0.03740 "DT  " " H1'" 1 0 FFFFFF "" "" 21 "" -7.5452228 12.679624 -8.5763445 1 20 294 294 1 0 4 294 294 "CCD mismatch" <>
    295 3 2.7429409 -17.088783 19.712702 13 B 24 0.40970 0.40970 "DT  " " C1'" 6 0 808080 "" "" 24 "" -1.8879567 5.8702488 -2.3752563 1 17.69 295 295 1 1 4 295 295 "CCD mismatch" <>
    296 15 -1.4737942 -12.255814 19.950666 13 B 70 -0.82260 -0.82260 "DT  " " O1P" 8 0 FF2E2E "" "" 70 "" 2.768209 -5.2030296 0.86614966 1 20 296 296 1 0 4 296 296 "CCD mismatch" <>
    297 15 4.78476 -18.700485 18.916225 13 B 70 -0.56750 -0.56750 "DT  " " O2 " 8 0 FF2E2E "" "" 70 "" 1.5831763 5.8287992 -0.51590234 1 11.01 297 297 1 0 4 297 297 "CCD mismatch" <>
    298 2 4.9950795 -17.886744 19.750483 13 B 24 0.72550 0.72550 "DT  " " C2 " 6 0 808080 "" "" 24 "" -4.8955412 2.1232936 3.3000059 1 11.4 298 298 1 0 4 298 298 "CCD mismatch" <>
    299 3 1.5129203 -17.378706 20.70274 13 B 24 -0.08810 -0.08810 "DT  " " C2'" 6 0 808080 "" "" 24 "" -9.5252171 0.91630358 4.58745 1 16.24 299 299 1 2 4 299 299 "CCD mismatch" <>
    300 41 1.3159225 -18.445684 20.806921 13 B 21 0.06000 0.06000 "DT  " 1H2' 1 0 FFFFFF "" "" 21 "" 7.6751528 -4.1624255 -14.902235 1 20 300 300 1 0 4 300 300 "CCD mismatch" <>
    301 41 1.7294309 -16.890579 21.652981 13 B 21 0.06000 0.06000 "DT  " 2H2' 1 0 FFFFFF "" "" 21 "" 21.596901 25.977978 -15.377571 1 20 301 301 1 0 4 301 301 "CCD mismatch" <>
    302 18 0.13880689 -12.10638 22.037687 13 B 70 -0.82260 -0.82260 "DT  " " O2P" 8 -1 FF2E2E "" "" 70 "" -1.2410752 4.537971 -3.8581495 1 20 302 302 1 0 4 302 302 "CCD mismatch" <>
    303 43 6.9242868 -18.327175 19.903269 13 B 21 0.31660 0.31660 "DT  " " H3 " 1 0 FFFFFF "" "" 21 "" 1.4458203 -10.616515 11.270301 1 20 303 303 1 0 4 303 303 "CCD mismatch" <>
    304 25 6.2683444 -17.658524 20.281084 13 B 38 -0.49600 -0.49600 "DT  " " N3 " 7 0 2E2EFF "" "" 38 "" 8.7373047 1.9147445 1.7517525 1 10.91 304 304 1 1 4 304 304 "CCD mismatch" <>
    305 3 0.42915127 -16.799091 19.798622 13 B 24 0.05490 0.05490 "DT  " " C3'" 6 0 808080 "" "" 24 "" 0.3394745 -0.50820291 6.4079347 1 16.83 305 305 1 1 4 305 305 "CCD mismatch" <>
    306 16 -0.29542518 -17.862795 19.115688 13 B 70 -0.48840 -0.48840 "DT  " " O3'" 8 0 FF2E2E "" "" 70 "" -0.19619521 -0.90155822 -4.2864451 1 18.31 306 306 1 0 4 306 306 "CCD mismatch" <>
    307 41 -0.22522339 -16.218678 20.449015 13 B 21 0.06000 0.06000 "DT  " " H3'" 1 0 FFFFFF "" "" 21 "" -3.2905672 -13.869815 14.679642 1 20 307 307 1 0 4 307 307 "CCD mismatch" <>
    308 2 6.6074424 -16.875818 21.318693 13 B 24 0.64830 0.64830 "DT  " " C4 " 6 0 808080 "" "" 24 "" -2.0634284 0.82415104 3.3582973 1 11.7 308 308 1 0 4 308 308 "CCD mismatch" <>
    309 15 7.7727995 -16.831894 21.741013 13 B 70 -0.55680 -0.55680 "DT  " " O4 " 8 0 FF2E2E "" "" 70 "" 3.0317283 3.2376785 2.319046 1 15.73 309 309 1 0 4 309 309 "CCD mismatch" <>
    310 41 1.0413162 -16.184164 17.786827 13 B 21 0.03000 0.03000 "DT  " " H4'" 1 0 FFFFFF "" "" 21 "" 19.780142 -19.712002 2.5853288 1 20 310 310 1 0 4 310 310 "CCD mismatch" <>
    311 16 2.4957881 -15.85086 19.183357 13 B 70 -0.38710 -0.38710 "DT  " " O4'" 8 0 FF2E2E "" "" 70 "" 3.4619298 2.122045 -1.0379273 1 17.77 311 311 1 0 4 311 311 "CCD mismatch" <>
    312 3 1.1208979 -15.869109 18.827263 13 B 24 0.23200 0.23200 "DT  " " C4'" 6 0 808080 "" "" 24 "" 1.0214703 -2.1878479 -1.2863503 1 21.13 312 312 1 1 4 312 312 "CCD mismatch" <>
    313 2 5.5393066 -16.063725 21.802612 13 B 24 -0.14940 -0.14940 "DT  " " C5 " 6 0 808080 "" "" 24 "" -0.18844944 -2.7109859 -3.0852699 1 14.3 313 313 1 0 4 313 313 "CCD mismatch" <>
    314 16 0.51001513 -13.914528 20.312559 13 B 70 -0.48840 -0.48840 "DT  " " O5'" 8 0 FF2E2E "" "" 70 "" 8.757925 4.9675965 -2.0974457 1 17.17 314 314 1 0 4 314 314 "CCD mismatch" <>
    315 3 0.49393862 -14.426242 18.911575 13 B 24 -0.00510 -0.00510 "DT  " " C5'" 6 0 808080 "" "" 24 "" -1.9232948 8.0016985 1.7736297 1 15.92 315 315 1 2 4 315 315 "CCD mismatch" <>
    316 41 -0.52924681 -14.421258 18.535845 13 B 21 0.06000 0.06000 "DT  " 1H5' 1 0 FFFFFF "" "" 21 "" -7.4336619 18.998108 16.925238 1 20 316 316 1 0 4 316 316 "CCD mismatch" <>
    317 41 1.0278087 -13.744105 18.249933 13 B 21 0.06000 0.06000 "DT  " 2H5' 1 0 FFFFFF "" "" 21 "" -13.099948 12.527237 -2.5789814 1 20 317 317 1 0 4 317 317 "CCD mismatch" <>
    318 3 5.8800254 -15.001634 22.872913 13 B 24 -0.20150 -0.20150 "DT  " " C5M" 6 0 808080 "" "" 24 "" 2.4020474 0.62154943 3.920841 0 99 318 318 1 3 4 318 318 "CCD mismatch" <>
    319 41 3.4367847 -15.575771 21.619509 13 B 21 0.17980 0.17980 "DT  " " H6 " 1 0 FFFFFF "" "" 21 "" -6.0930071 8.3858252 -15.681334 1 20 319 319 1 0 4 319 319 "CCD mismatch" <>
    320 2 4.3122315 -16.116743 21.29188 13 B 24 -0.04450 -0.04450 "DT  " " C6 " 6 0 808080 "" "" 24 "" -2.180346 4.828763 0.64684331 1 13.11 320 320 1 1 4 320 320 "CCD mismatch" <>
    321 107 -1.7124013 -18.496256 19.806612 14 B 101 1.33020 1.33020 "DA  " " P  " 15 0 CC0066 "" "" 101 "" -7.3383284 -0.35104969 3.7380471 1 20.4 321 321 1 0 4 321 321 "CCD mismatch" <>
    322 25 5.5570464 -21.307625 20.761721 14 B 38 -0.65540 -0.65540 "DA  " " N1 " 7 0 2E2EFF "" "" 38 "" -0.99084198 3.153841 -3.8350844 1 11.95 322 322 1 0 4 322 322 "CCD mismatch" <>
    323 3 0.95142984 -22.201811 18.664202 14 B 24 0.37910 0.37910 "DA  " " C1'" 6 0 808080 "" "" 24 "" 6.210268 2.9582031 -2.4214213 1 17.85 323 323 1 1 4 323 323 "CCD mismatch" <>
    324 41 1.6941656 -22.873171 18.233255 14 B 21 0.03740 0.03740 "DA  " " H1'" 1 0 FFFFFF "" "" 21 "" 14.353999 10.16503 0.386953 1 20 324 324 1 0 4 324 324 "CCD mismatch" <>
    325 15 -2.856401 -17.78804 19.122564 14 B 70 -0.82260 -0.82260 "DA  " " O1P" 8 0 FF2E2E "" "" 70 "" 4.5735035 0.1346392 -2.560838 1 20 325 325 1 0 4 325 325 "CCD mismatch" <>
    326 2 5.2564311 -21.719297 19.568855 14 B 24 0.46390 0.46390 "DA  " " C2 " 6 0 808080 "" "" 24 "" 9.6697493 -0.82946563 -2.2084608 1 17.18 326 326 1 1 4 326 326 "CCD mismatch" <>
    327 41 6.0476775 -21.975605 18.879915 14 B 21 0.06910 0.06910 "DA  " " H2 " 1 0 FFFFFF "" "" 21 "" -7.7463694 3.6667488 -23.883612 1 20 327 327 1 0 4 327 327 "CCD mismatch" <>
    328 3 -0.36782897 -22.860575 19.073479 14 B 24 -0.08810 -0.08810 "DA  " " C2'" 6 0 808080 "" "" 24 "" 1.3507634 -3.8935051 0.61760682 1 22.14 328 328 1 2 4 328 328 "CCD mismatch" <>
    329 41 -0.14042741 -23.895016 19.331017 14 B 21 0.06000 0.06000 "DA  " 1H2' 1 0 FFFFFF "" "" 21 "" -4.2696104 -4.0443249 4.9744163 1 20 329 329 1 0 4 329 329 "CCD mismatch" <>
    330 41 -0.87862569 -22.300463 19.856714 14 B 21 0.06000 0.06000 "DA  " 2H2' 1 0 FFFFFF "" "" 21 "" -5.1908541 9.1690121 -12.989878 1 20 330 330 1 0 4 330 330 "CCD mismatch" <>
    331 18 -1.5350641 -18.64612 21.310909 14 B 70 -0.82260 -0.82260 "DA  " " O2P" 8 -1 FF2E2E "" "" 70 "" -1.2264336 5.0566754 -1.5604399 1 20 331 331 1 0 4 331 331 "CCD mismatch" <>
    332 25 4.0307474 -21.936617 19.097494 14 B 38 -0.65440 -0.65440 "DA  " " N3 " 7 0 2E2EFF "" "" 38 "" -5.1732202 -8.7905331 -4.1468806 1 14.03 332 332 1 0 4 332 332 "CCD mismatch" <>
    333 41 -2.190249 -22.809422 17.913841 14 B 21 0.06000 0.06000 "DA  " " H3'" 1 0 FFFFFF "" "" 21 "" 1.3134378 -9.0266275 0.31068763 1 20 333 333 1 0 4 333 333 "CCD mismatch" <>
    334 3 -1.1148639 -22.712183 17.76486 14 B 24 0.05490 0.05490 "DA  " " C3'" 6 0 808080 "" "" 24 "" 1.2875004 -5.572577 2.3776615 1 19.8 334 334 1 1 4 334 334 "CCD mismatch" <>
    335 16 -0.8216216 -23.678993 16.727938 14 B 70 -0.48840 -0.48840 "DA  " " O3'" 8 0 FF2E2E "" "" 70 "" 2.180208 -3.4109709 -3.5713091 1 19.32 335 335 1 0 4 335 335 "CCD mismatch" <>
    336 2 3.0441093 -21.480471 19.943443 14 B 24 0.44530 0.44530 "DA  " " C4 " 6 0 808080 "" "" 24 "" -1.6879015 4.0037646 -2.4238346 1 12.01 336 336 1 0 4 336 336 "CCD mismatch" <>
    337 41 -0.60427207 -21.320698 16.188164 14 B 21 0.03000 0.03000 "DA  " " H4'" 1 0 FFFFFF "" "" 21 "" -0.10199171 -7.3290734 -3.0833137 1 20 337 337 1 0 4 337 337 "CCD mismatch" <>
    338 16 0.57671845 -21.169222 17.795105 14 B 70 -0.38710 -0.38710 "DA  " " O4'" 8 0 FF2E2E "" "" 70 "" 4.7842584 3.5555224 0.4854379 1 17.82 338 338 1 0 4 338 338 "CCD mismatch" <>
    339 3 -0.76595205 -21.336113 17.265993 14 B 24 0.23200 0.23200 "DA  " " C4'" 6 0 808080 "" "" 24 "" -1.5769843 5.4370441 -3.1219759 1 15.05 339 339 1 1 4 339 339 "CCD mismatch" <>
    340 2 3.2188823 -21.003719 21.213873 14 B 24 0.12850 0.12850 "DA  " " C5 " 6 0 808080 "" "" 24 "" 0.35641515 7.0169377 0.96550727 1 12.95 340 340 1 0 4 340 340 "CCD mismatch" <>
    341 16 -1.5218807 -20.068506 19.092094 14 B 70 -0.48840 -0.48840 "DA  " " O5'" 8 0 FF2E2E "" "" 70 "" -3.3050966 -4.4574232 -4.8619771 1 15.14 341 341 1 0 4 341 341 "CCD mismatch" <>
    342 3 -1.6689856 -20.208218 17.661545 14 B 24 -0.00510 -0.00510 "DA  " " C5'" 6 0 808080 "" "" 24 "" -2.0149429 3.2563953 2.547003 1 17.46 342 342 1 2 4 342 342 "CCD mismatch" <>
    343 41 -2.6606567 -20.447937 17.277853 14 B 21 0.06000 0.06000 "DA  " 1H5' 1 0 FFFFFF "" "" 21 "" -1.1527804 17.712175 -8.712862 1 20 343 343 1 0 4 343 343 "CCD mismatch" <>
    344 41 -1.3284814 -19.270632 17.222126 14 B 21 0.06000 0.06000 "DA  " 2H5' 1 0 FFFFFF "" "" 21 "" 0.87017542 -8.0655203 -19.374866 1 20 344 344 1 0 4 344 344 "CCD mismatch" <>
    345 25 5.0054364 -20.31086 22.753319 14 B 38 -0.80170 -0.80170 "DA  " " N6 " 7 0 2E2EFF "" "" 38 "" 0.59214997 -4.3710504 -6.3085785 1 16.83 345 345 1 2 4 345 345 "CCD mismatch" <>
    346 2 4.5476642 -20.842974 21.583628 14 B 24 0.52190 0.52190 "DA  " " C6 " 6 0 808080 "" "" 24 "" 4.4220948 7.2782464 -8.718749 1 14.1 346 346 1 0 4 346 346 "CCD mismatch" <>
    347 43 4.4699984 -19.481001 22.964834 14 B 21 0.38190 0.38190 "DA  " " H61" 1 0 FFFFFF "" "" 21 "" -3.8849177 -8.783742 -0.32929716 1 20 347 347 1 0 4 347 347 "CCD mismatch" <>
    348 43 6.0084419 -20.254683 22.857822 14 B 21 0.38190 0.38190 "DA  " " H62" 1 0 FFFFFF "" "" 21 "" 0.052222066 2.8247039 -4.9946127 1 20 348 348 1 0 4 348 348 "CCD mismatch" <>
    349 25 2.1326683 -20.736622 21.906672 14 B 38 -0.57500 -0.57500 "DA  " " N7 " 7 0 2E2EFF "" "" 38 "" -2.5801771 1.9461795 3.2215037 1 13.26 349 349 1 0 4 349 349 "CCD mismatch" <>
    350 2 1.2045214 -20.932451 20.983032 14 B 24 0.17490 0.17490 "DA  " " C8 " 6 0 808080 "" "" 24 "" 4.5956821 4.6076875 5.4955492 1 16.9 350 350 1 1 4 350 350 "CCD mismatch" <>
    351 41 0.13051365 -20.846045 21.056828 14 B 21 0.16840 0.16840 "DA  " " H8 " 1 0 FFFFFF "" "" 21 "" 4.2846618 -16.712023 25.932823 1 20 351 351 1 0 4 351 351 "CCD mismatch" <>
    352 25 1.6545631 -21.52507 19.834736 14 B 38 -0.31060 -0.31060 "DA  " " N9 " 7 0 2E2EFF "" "" 38 "" -4.9557085 1.0991895 3.3840356 1 14.64 352 352 1 0 4 352 352 "CCD mismatch" <>
    353 107 -1.2588278 -25.382114 16.813028 15 B 101 1.33020 1.33020 "DT  " " P  " 15 0 CC0066 "" "" 101 "" 4.9122214 -4.6343293 4.6865239 1 28.8 353 353 1 0 4 353 353 "CCD mismatch" <>
    354 41 0.51904708 -22.542788 23.189398 15 B 21 0.08430 0.08430 "DT  " "1HM " 1 0 FFFFFF "" "" 21 "" -17.564503 -6.6750956 28.014685 0 99 354 354 1 0 4 354 354 "CCD mismatch" <>
    355 41 0.88577032 -23.777712 24.449652 15 B 21 0.08430 0.08430 "DT  " "2HM " 1 0 FFFFFF "" "" 21 "" -26.203695 13.980558 8.6830006 0 99 355 355 1 0 4 355 355 "CCD mismatch" <>
    356 41 -0.052824117 -24.144238 23.001806 15 B 21 0.08430 0.08430 "DT  " "3HM " 1 0 FFFFFF "" "" 21 "" -3.9529603 3.6866086 -17.448517 0 99 356 356 1 0 4 356 356 "CCD mismatch" <>
    357 25 3.4714687 -24.94445 20.937792 15 B 38 -0.39930 -0.39930 "DT  " " N1 " 7 0 2E2EFF "" "" 38 "" -2.6945527 -0.50168616 4.3878126 1 27.42 357 357 1 0 4 357 357 "CCD mismatch" <>
    358 41 4.571557 -25.498425 19.249964 15 B 21 0.03740 0.03740 "DT  " " H1'" 1 0 FFFFFF "" "" 21 "" -9.1435261 -13.081579 -20.681091 1 20 358 358 1 0 4 358 358 "CCD mismatch" <>
    359 3 3.5625465 -25.583645 19.653374 15 B 24 0.40970 0.40970 "DT  " " C1'" 6 0 808080 "" "" 24 "" -2.7298555 -4.2014227 -2.7632606 1 22.17 359 359 1 1 4 359 359 "CCD mismatch" <>
    360 15 -1.3112229 -25.974827 15.437635 15 B 70 -0.82260 -0.82260 "DT  " " O1P" 8 0 FF2E2E "" "" 70 "" -7.6065378 2.1690383 4.4269619 1 20 360 360 1 0 4 360 360 "CCD mismatch" <>
    361 15 5.89257 -24.774275 21.093424 15 B 70 -0.56750 -0.56750 "DT  " " O2 " 8 0 FF2E2E "" "" 70 "" 2.5250022 -0.9806307 5.0218182 1 18.4 361 361 1 0 4 361 361 "CCD mismatch" <>
    362 2 4.6981912 -24.596888 21.540165 15 B 24 0.72550 0.72550 "DT  " " C2 " 6 0 808080 "" "" 24 "" 0.20307778 -2.1237779 -5.1872363 1 21.32 362 362 1 0 4 362 362 "CCD mismatch" <>
    363 3 3.2810292 -27.129559 19.735962 15 B 24 -0.08810 -0.08810 "DT  " " C2'" 6 0 808080 "" "" 24 "" -6.6926928 -7.4301839 0.50359046 1 26.62 363 363 1 2 4 363 363 "CCD mismatch" <>
    364 41 4.2507901 -27.575947 19.955975 15 B 21 0.06000 0.06000 "DT  " 1H2' 1 0 FFFFFF "" "" 21 "" -7.9055357 -9.9602766 0.71615398 1 20 364 364 1 0 4 364 364 "CCD mismatch" <>
    365 41 2.5108352 -27.333506 20.479803 15 B 21 0.06000 0.06000 "DT  " 2H2' 1 0 FFFFFF "" "" 21 "" 0.49509981 12.185485 13.324272 1 20 365 365 1 0 4 365 365 "CCD mismatch" <>
    366 18 -2.3206673 -25.650772 17.867222 15 B 70 -0.82260 -0.82260 "DT  " " O2P" 8 -1 FF2E2E "" "" 70 "" -0.23012842 -2.6409376 -4.373343 1 20 366 366 1 0 4 366 366 "CCD mismatch" <>
    367 43 5.3726459 -23.590067 23.048841 15 B 21 0.31660 0.31660 "DT  " " H3 " 1 0 FFFFFF "" "" 21 "" -1.626626 -3.0465755 9.5119658 1 20 367 367 1 0 4 367 367 "CCD mismatch" <>
    368 25 4.4913988 -23.928743 22.689938 15 B 38 -0.49600 -0.49600 "DT  " " N3 " 7 0 2E2EFF "" "" 38 "" 2.1923578 -6.0089774 2.9302492 1 17.57 368 368 1 1 4 368 368 "CCD mismatch" <>
    369 3 2.6999829 -27.356064 18.337343 15 B 24 0.05490 0.05490 "DT  " " C3'" 6 0 808080 "" "" 24 "" 5.1868367 5.0690556 2.8209345 1 28.5 369 369 1 1 4 369 369 "CCD mismatch" <>
    370 16 3.6473329 -28.164022 17.694462 15 B 70 -0.48840 -0.48840 "DT  " " O3'" 8 0 FF2E2E "" "" 70 "" -4.9901481 5.5716267 -7.0885301 1 39.73 370 370 1 0 4 370 370 "CCD mismatch" <>
    371 41 1.6932458 -27.767944 18.267061 15 B 21 0.06000 0.06000 "DT  " " H3'" 1 0 FFFFFF "" "" 21 "" 10.612861 -4.1807466 -20.695038 1 20 371 371 1 0 4 371 371 "CCD mismatch" <>
    372 2 3.3798568 -23.516891 23.293648 15 B 24 0.64830 0.64830 "DT  " " C4 " 6 0 808080 "" "" 24 "" -6.7465777 1.9129803 -2.2681403 1 12.1 372 372 1 0 4 372 372 "CCD mismatch" <>
    373 15 3.4778125 -22.783684 24.273003 15 B 70 -0.55680 -0.55680 "DT  " " O4 " 8 0 FF2E2E "" "" 70 "" -4.6130929 -0.49017298 -0.33017701 1 13.72 373 373 1 0 4 373 373 "CCD mismatch" <>
    374 41 3.5661736 -25.702435 17.157104 15 B 21 0.03000 0.03000 "DT  " " H4'" 1 0 FFFFFF "" "" 21 "" -13.889867 27.021215 -12.890195 1 20 374 374 1 0 4 374 374 "CCD mismatch" <>
    375 16 2.6157637 -25.111177 18.771063 15 B 70 -0.38710 -0.38710 "DT  " " O4'" 8 0 FF2E2E "" "" 70 "" 0.67835826 0.65776688 -2.7296438 1 23.77 375 375 1 0 4 375 375 "CCD mismatch" <>
    376 3 2.6318641 -25.948063 17.661915 15 B 24 0.23200 0.23200 "DT  " " C4'" 6 0 808080 "" "" 24 "" 0.81961924 -2.4141011 0.011872165 1 26.4 376 376 1 1 4 376 376 "CCD mismatch" <>
    377 2 2.1499743 -23.989185 22.673191 15 B 24 -0.14940 -0.14940 "DT  " " C5 " 6 0 808080 "" "" 24 "" 4.3521209 -4.0730929 -5.0363121 1 18.42 377 377 1 0 4 377 377 "CCD mismatch" <>
    378 16 0.11717297 -25.966284 17.511013 15 B 70 -0.48840 -0.48840 "DT  " " O5'" 8 0 FF2E2E "" "" 70 "" -1.6847668 2.5872431 0.40615943 1 32.26 378 378 1 0 4 378 378 "CCD mismatch" <>
    379 3 1.3945414 -25.676128 16.866268 15 B 24 -0.00510 -0.00510 "DT  " " C5'" 6 0 808080 "" "" 24 "" 1.382514 6.7975531 -3.4352162 1 25.68 379 379 1 2 4 379 379 "CCD mismatch" <>
    380 41 1.3923537 -26.322994 15.98897 15 B 21 0.06000 0.06000 "DT  " 1H5' 1 0 FFFFFF "" "" 21 "" -22.967081 -8.4315071 7.854516 1 20 380 380 1 0 4 380 380 "CCD mismatch" <>
    381 41 1.3496959 -24.640064 16.530619 15 B 21 0.06000 0.06000 "DT  " 2H5' 1 0 FFFFFF "" "" 21 "" -24.871792 14.918103 25.138577 1 20 381 381 1 0 4 381 381 "CCD mismatch" <>
    382 3 0.79815269 -23.578777 23.381548 15 B 24 -0.20150 -0.20150 "DT  " " C5M" 6 0 808080 "" "" 24 "" -5.2398095 -8.0191631 2.8658607 0 99 382 382 1 3 4 382 382 "CCD mismatch" <>
    383 41 1.3465455 -24.860725 20.918888 15 B 21 0.17980 0.17980 "DT  " " H6 " 1 0 FFFFFF "" "" 21 "" 4.6493988 -20.955425 -1.0370841 1 20 383 383 1 0 4 383 383 "CCD mismatch" <>
    384 2 2.2564521 -24.589685 21.433678 15 B 24 -0.04450 -0.04450 "DT  " " C6 " 6 0 808080 "" "" 24 "" 1.8844904 -7.904469 -3.0213892 1 17.04 384 384 1 1 4 384 384 "CCD mismatch" <>
    385 107 3.7564843 -29.868622 18.039608 16 B 101 1.33020 1.33020 "DA  " " P  " 15 0 CC0066 "" "" 101 "" -4.8063989 4.1179485 -0.61276269 1 34.8 385 385 1 0 4 385 385 "CCD mismatch" <>
    386 25 5.8051715 -25.66538 26.381386 16 B 38 -0.65540 -0.65540 "DA  " " N1 " 7 0 2E2EFF "" "" 38 "" 5.0644779 -1.0133939 -5.9178872 1 9.81 386 386 1 0 4 386 386 "CCD mismatch" <>
    387 3 6.7829251 -28.82 22.385983 16 B 24 0.37910 0.37910 "DA  " " C1'" 6 0 808080 "" "" 24 "" 1.6329876 -0.91736484 -6.5188193 1 21.52 387 387 1 1 4 387 387 "CCD mismatch" <>
    388 41 7.7511706 -28.655903 22.858913 16 B 21 0.03740 0.03740 "DA  " " H1'" 1 0 FFFFFF "" "" 21 "" -13.584758 15.582852 18.911697 1 20 388 388 1 0 4 388 388 "CCD mismatch" <>
    389 15 4.4379311 -30.505909 16.867907 16 B 70 -0.82260 -0.82260 "DA  " " O1P" 8 0 FF2E2E "" "" 70 "" -4.2308149 -0.91638148 -0.24194945 1 20 389 389 1 0 4 389 389 "CCD mismatch" <>
    390 2 6.912786 -26.397978 26.000227 16 B 24 0.46390 0.46390 "DA  " " C2 " 6 0 808080 "" "" 24 "" 4.4300971 6.1774483 -8.8067217 1 14.96 390 390 1 1 4 390 390 "CCD mismatch" <>
    391 41 7.7009964 -26.313526 26.733702 16 B 21 0.06910 0.06910 "DA  " " H2 " 1 0 FFFFFF "" "" 21 "" -9.8653536 5.2338915 6.6641798 1 20 391 391 1 0 4 391 391 "CCD mismatch" <>
    392 3 6.5002165 -30.341599 22.408291 16 B 24 -0.08810 -0.08810 "DA  " " C2'" 6 0 808080 "" "" 24 "" -2.2407441 -3.1392717 2.8862274 1 22.34 392 392 1 2 4 392 392 "CCD mismatch" <>
    393 41 6.9470792 -30.818356 23.280708 16 B 21 0.06000 0.06000 "DA  " 1H2' 1 0 FFFFFF "" "" 21 "" 8.7194977 -10.663207 -6.8393593 1 20 393 393 1 0 4 393 393 "CCD mismatch" <>
    394 41 5.4286966 -30.530338 22.473986 16 B 21 0.06000 0.06000 "DA  " 2H2' 1 0 FFFFFF "" "" 21 "" -0.42595124 -11.96371 7.1342263 1 20 394 394 1 0 4 394 394 "CCD mismatch" <>
    395 18 2.3716326 -30.284538 18.576843 16 B 70 -0.82260 -0.82260 "DA  " " O2P" 8 -1 FF2E2E "" "" 70 "" 2.6133783 2.514075 4.8184009 1 20 395 395 1 0 4 395 395 "CCD mismatch" <>
    396 25 7.0824161 -27.230854 24.979156 16 B 38 -0.65440 -0.65440 "DA  " " N3 " 7 0 2E2EFF "" "" 38 "" -5.514482 3.2540047 -2.7874527 1 13.91 396 396 1 0 4 396 396 "CCD mismatch" <>
    397 41 6.4439178 -31.400784 20.502089 16 B 21 0.06000 0.06000 "DA  " " H3'" 1 0 FFFFFF "" "" 21 "" 31.305204 -19.424973 -13.761668 1 20 397 397 1 0 4 397 397 "CCD mismatch" <>
    398 3 7.1333241 -30.76432 21.056822 16 B 24 0.05490 0.05490 "DA  " " C3'" 6 0 808080 "" "" 24 "" 4.5152845 -0.51185095 -2.1676064 1 24.53 398 398 1 1 4 398 398 "CCD mismatch" <>
    399 16 8.432436 -31.253464 21.222162 16 B 70 -0.48840 -0.48840 "DA  " " O3'" 8 0 FF2E2E "" "" 70 "" -2.7730894 6.1268487 -2.1044044 1 30.04 399 399 1 0 4 399 399 "CCD mismatch" <>
    400 2 5.9247088 -27.407879 24.297619 16 B 24 0.44530 0.44530 "DA  " " C4 " 6 0 808080 "" "" 24 "" 0.25870991 -3.9784222 4.9263635 1 14.86 400 400 1 0 4 400 400 "CCD mismatch" <>
    401 41 8.2109404 -29.271488 20.048571 16 B 21 0.03000 0.03000 "DA  " " H4'" 1 0 FFFFFF "" "" 21 "" 4.7769723 -10.188737 -11.408886 1 20 401 401 1 0 4 401 401 "CCD mismatch" <>
    402 16 6.6915426 -28.4324 21.113714 16 B 70 -0.38710 -0.38710 "DA  " " O4'" 8 0 FF2E2E "" "" 70 "" -0.13165516 2.1582778 -4.0599308 1 21.13 402 402 1 0 4 402 402 "CCD mismatch" <>
    403 3 7.1575842 -29.483116 20.232285 16 B 24 0.23200 0.23200 "DA  " " C4'" 6 0 808080 "" "" 24 "" 3.8443298 2.5221732 -2.114218 1 20.73 403 403 1 1 4 403 403 "CCD mismatch" <>
    404 2 4.7005267 -26.765867 24.57476 16 B 24 0.12850 0.12850 "DA  " " C5 " 6 0 808080 "" "" 24 "" -4.8351912 -5.7295184 5.9004498 1 14.23 404 404 1 0 4 404 404 "CCD mismatch" <>
    405 16 4.9213505 -29.845297 19.360409 16 B 70 -0.48840 -0.48840 "DA  " " O5'" 8 0 FF2E2E "" "" 70 "" -0.61731118 0.19478045 0.26963285 1 36.25 405 405 1 0 4 405 405 "CCD mismatch" <>
    406 3 6.2132611 -29.38586 18.981222 16 B 24 -0.00510 -0.00510 "DA  " " C5'" 6 0 808080 "" "" 24 "" 12.793965 2.4798014 -3.5504675 1 27.91 406 406 1 2 4 406 406 "CCD mismatch" <>
    407 41 6.6474214 -30.066582 18.248953 16 B 21 0.06000 0.06000 "DA  " 1H5' 1 0 FFFFFF "" "" 21 "" 1.9537592 -13.936367 5.2829881 1 20 407 407 1 0 4 407 407 "CCD mismatch" <>
    408 41 6.3068838 -28.395533 18.535601 16 B 21 0.06000 0.06000 "DA  " 2H5' 1 0 FFFFFF "" "" 21 "" -2.5319526 0.56319046 -11.029723 1 20 408 408 1 0 4 408 408 "CCD mismatch" <>
    409 25 3.5865159 -25.131721 26.135269 16 B 38 -0.80170 -0.80170 "DA  " " N6 " 7 0 2E2EFF "" "" 38 "" -2.1385405 -1.343527 -2.6185122 1 12.27 409 409 1 2 4 409 409 "CCD mismatch" <>
    410 2 4.6883488 -25.778765 25.601402 16 B 24 0.52190 0.52190 "DA  " " C6 " 6 0 808080 "" "" 24 "" -0.53070432 -5.9181371 -7.7052894 1 10.1 410 410 1 0 4 410 410 "CCD mismatch" <>
    411 43 3.8401983 -24.266939 26.591228 16 B 21 0.38190 0.38190 "DA  " " H61" 1 0 FFFFFF "" "" 21 "" 4.9222422 -4.2826419 -0.97255182 1 20 411 411 1 0 4 411 411 "CCD mismatch" <>
    412 43 2.878974 -25.127945 25.414532 16 B 21 0.38190 0.38190 "DA  " " H62" 1 0 FFFFFF "" "" 21 "" -12.344123 -2.6564488 7.3933172 1 20 412 412 1 0 4 412 412 "CCD mismatch" <>
    413 25 3.7501404 -27.128483 23.746918 16 B 38 -0.57500 -0.57500 "DA  " " N7 " 7 0 2E2EFF "" "" 38 "" -6.6048851 -3.6622856 4.3224754 1 18.45 413 413 1 0 4 413 413 "CCD mismatch" <>
    414 2 4.3790016 -27.892416 22.890369 16 B 24 0.17490 0.17490 "DA  " " C8 " 6 0 808080 "" "" 24 "" -4.1599956 -5.3149042 -3.1280048 1 15.57 414 414 1 1 4 414 414 "CCD mismatch" <>
    415 41 3.9101522 -28.445253 22.089775 16 B 21 0.16840 0.16840 "DA  " " H8 " 1 0 FFFFFF "" "" 21 "" 20.463932 -13.284649 -12.045024 1 20 415 415 1 0 4 415 415 "CCD mismatch" <>
    416 25 5.6993566 -28.082468 23.17305 16 B 38 -0.31060 -0.31060 "DA  " " N9 " 7 0 2E2EFF "" "" 38 "" -2.4045024 -1.8426836 2.4516964 1 20.33 416 416 1 0 4 416 416 "CCD mismatch" <>
    417 107 8.6159983 -32.899746 21.764244 17 B 101 1.33020 1.33020 "DT  " " P  " 15 0 CC0066 "" "" 101 "" -4.8167801 0.72321254 0.53040534 1 31.28 417 417 1 0 4 417 417 "CCD mismatch" <>
    418 41 3.3268898 -31.300964 24.264748 17 B 21 0.08430 0.08430 "DT  " "1HM " 1 0 FFFFFF "" "" 21 "" -21.635227 7.8989482 -6.8876386 0 99 418 418 1 0 4 418 418 "CCD mismatch" <>
    419 41 2.5096865 -29.826797 24.749395 17 B 21 0.08430 0.08430 "DT  " "2HM " 1 0 FFFFFF "" "" 21 "" -16.303816 4.9954782 19.615059 0 99 419 419 1 0 4 419 419 "CCD mismatch" <>
    420 41 2.1543117 -31.380356 25.445454 17 B 21 0.08430 0.08430 "DT  " "3HM " 1 0 FFFFFF "" "" 21 "" 8.5213814 -5.1075201 10.383535 0 99 420 420 1 0 4 420 420 "CCD mismatch" <>
    421 25 6.3174839 -30.399616 26.897409 17 B 38 -0.39930 -0.39930 "DT  " " N1 " 7 0 2E2EFF "" "" 38 "" 6.132658 -1.4573075 2.4099562 1 17.05 421 421 1 0 4 421 421 "CCD mismatch" <>
    422 41 8.2895117 -30.410561 27.480757 17 B 21 0.03740 0.03740 "DT  " " H1'" 1 0 FFFFFF "" "" 21 "" 10.281977 -1.4014844 -3.4206414 1 20 422 422 1 0 4 422 422 "CCD mismatch" <>
    423 3 7.6225872 -30.971832 26.826321 17 B 24 0.40970 0.40970 "DT  " " C1'" 6 0 808080 "" "" 24 "" 2.6832829 4.7143269 -0.92205805 1 22.07 423 423 1 1 4 423 423 "CCD mismatch" <>
    424 15 10.020091 -33.417294 21.452166 17 B 70 -0.82260 -0.82260 "DT  " " O1P" 8 0 FF2E2E "" "" 70 "" 3.3487937 2.6054502 -2.10601 1 20 424 424 1 0 4 424 424 "CCD mismatch" <>
    425 15 6.904016 -28.749672 28.510601 17 B 70 -0.56750 -0.56750 "DT  " " O2 " 8 0 FF2E2E "" "" 70 "" 4.4891601 -4.568181 2.8730655 1 13.38 425 425 1 0 4 425 425 "CCD mismatch" <>
    426 2 6.095921 -29.30081 27.756531 17 B 24 0.72550 0.72550 "DT  " " C2 " 6 0 808080 "" "" 24 "" 2.2835355 1.2791431 -8.3522253 1 12.53 426 426 1 0 4 426 426 "CCD mismatch" <>
    427 3 7.7856064 -32.494896 27.089437 17 B 24 -0.08810 -0.08810 "DT  " " C2'" 6 0 808080 "" "" 24 "" -1.4766278 9.5711079 -1.7817206 1 21.24 427 427 1 2 4 427 427 "CCD mismatch" <>
    428 41 7.9497933 -32.662563 28.153872 17 B 21 0.06000 0.06000 "DT  " 1H2' 1 0 FFFFFF "" "" 21 "" -16.86816 -4.1633873 -1.5710379 1 20 428 428 1 0 4 428 428 "CCD mismatch" <>
    429 41 6.972178 -33.195637 26.901293 17 B 21 0.06000 0.06000 "DT  " 2H2' 1 0 FFFFFF "" "" 21 "" 13.963488 -15.741731 25.740957 1 20 429 429 1 0 4 429 429 "CCD mismatch" <>
    430 18 7.4623275 -33.810989 21.415661 17 B 70 -0.82260 -0.82260 "DT  " " O2P" 8 -1 FF2E2E "" "" 70 "" 4.8666878 -7.9290471 1.5809374 1 20 430 430 1 0 4 430 430 "CCD mismatch" <>
    431 43 4.5873618 -28.163733 28.417313 17 B 21 0.31660 0.31660 "DT  " " H3 " 1 0 FFFFFF "" "" 21 "" 8.910306 10.742839 3.6619401 1 20 431 431 1 0 4 431 431 "CCD mismatch" <>
    432 25 4.8355441 -28.823517 27.693996 17 B 38 -0.49600 -0.49600 "DT  " " N3 " 7 0 2E2EFF "" "" 38 "" -6.7728777 1.309552 6.8854747 1 12.08 432 432 1 1 4 432 432 "CCD mismatch" <>
    433 3 9.0089064 -32.786236 26.336233 17 B 24 0.05490 0.05490 "DT  " " C3'" 6 0 808080 "" "" 24 "" 0.97495413 -1.5946554 -8.3044662 1 30.05 433 433 1 1 4 433 433 "CCD mismatch" <>
    434 16 10.13571 -32.976196 27.191565 17 B 70 -0.48840 -0.48840 "DT  " " O3'" 8 0 FF2E2E "" "" 70 "" 5.0552001 4.2682352 1.2698038 1 27.65 434 434 1 0 4 434 434 "CCD mismatch" <>
    435 41 8.9480324 -33.696777 25.740154 17 B 21 0.06000 0.06000 "DT  " " H3'" 1 0 FFFFFF "" "" 21 "" 8.4482412 -14.502395 10.649598 1 20 435 435 1 0 4 435 435 "CCD mismatch" <>
    436 2 3.7516227 -29.238392 27.02076 17 B 24 0.64830 0.64830 "DT  " " C4 " 6 0 808080 "" "" 24 "" -6.3957958 1.8448062 -1.7777982 1 10.59 436 436 1 0 4 436 436 "CCD mismatch" <>
    437 15 2.6264162 -28.809792 27.315018 17 B 70 -0.55680 -0.55680 "DT  " " O4 " 8 0 FF2E2E "" "" 70 "" -3.3547862 -5.9621086 1.0227132 1 14.74 437 437 1 0 4 437 437 "CCD mismatch" <>
    438 41 10.01929 -30.841316 25.845615 17 B 21 0.03000 0.03000 "DT  " " H4'" 1 0 FFFFFF "" "" 21 "" 6.7487164 -11.076367 1.166437 1 20 438 438 1 0 4 438 438 "CCD mismatch" <>
    439 16 8.046567 -30.759897 25.483032 17 B 70 -0.38710 -0.38710 "DT  " " O4'" 8 0 FF2E2E "" "" 70 "" 0.26836047 0.36517054 7.0006566 1 22.8 439 439 1 0 4 439 439 "CCD mismatch" <>
    440 3 9.2448826 -31.520397 25.488905 17 B 24 0.23200 0.23200 "DT  " " C4'" 6 0 808080 "" "" 24 "" 3.6299448 -6.3950577 -0.97482908 1 24.73 440 440 1 1 4 440 440 "CCD mismatch" <>
    441 2 4.0545835 -30.299633 26.07889 17 B 24 -0.14940 -0.14940 "DT  " " C5 " 6 0 808080 "" "" 24 "" -9.3543663 1.5869397 -1.592791 1 12.84 441 441 1 0 4 441 441 "CCD mismatch" <>
    442 16 8.4752464 -32.705578 23.44351 17 B 70 -0.48840 -0.48840 "DT  " " O5'" 8 0 FF2E2E "" "" 70 "" 3.6043456 1.4732546 0.25330094 1 22.08 442 442 1 0 4 442 442 "CCD mismatch" <>
    443 3 9.5101805 -31.880251 24.022999 17 B 24 -0.00510 -0.00510 "DT  " " C5'" 6 0 808080 "" "" 24 "" 1.6541533 -0.88550937 1.0372487 1 17.52 443 443 1 2 4 443 443 "CCD mismatch" <>
    444 41 10.365805 -32.552536 24.086548 17 B 21 0.06000 0.06000 "DT  " 1H5' 1 0 FFFFFF "" "" 21 "" -1.9023066 -6.771317 -13.344564 1 20 444 444 1 0 4 444 444 "CCD mismatch" <>
    445 41 9.6334877 -30.949427 23.469408 17 B 21 0.06000 0.06000 "DT  " 2H5' 1 0 FFFFFF "" "" 21 "" -2.8283587 -5.7323575 -8.1108179 1 20 445 445 1 0 4 445 445 "CCD mismatch" <>
    446 3 2.9748991 -30.736767 25.128391 17 B 24 -0.20150 -0.20150 "DT  " " C5M" 6 0 808080 "" "" 24 "" -2.411248 5.0877919 2.7838249 0 99 446 446 1 3 4 446 446 "CCD mismatch" <>
    447 41 5.5217237 -31.569561 25.302029 17 B 21 0.17980 0.17980 "DT  " " H6 " 1 0 FFFFFF "" "" 21 "" -31.341558 -11.587192 3.2853258 1 20 447 447 1 0 4 447 447 "CCD mismatch" <>
    448 2 5.2799139 -30.842203 26.062864 17 B 24 -0.04450 -0.04450 "DT  " " C6 " 6 0 808080 "" "" 24 "" 6.0923176 -4.5451708 8.4504633 1 13.7 448 448 1 1 4 448 448 "CCD mismatch" <>
    449 107 10.106088 -34.15712 28.363392 18 B 101 1.33020 1.33020 "DA  " " P  " 15 0 CC0066 "" "" 101 "" 4.6392918 -0.4012287 8.2899456 1 26.44 449 449 1 0 4 449 449 "CCD mismatch" <>
    450 25 2.2116256 -29.081209 32.325092 18 B 38 -0.65540 -0.65540 "DA  " " N1 " 7 0 2E2EFF "" "" 38 "" 1.3991126 4.1945348 3.1619179 1 11.96 450 450 1 0 4 450 450 "CCD mismatch" <>
    451 3 6.8595471 -31.070099 31.758966 18 B 24 0.37910 0.37910 "DA  " " C1'" 6 0 808080 "" "" 24 "" 1.0754075 -1.6963718 -1.9715905 1 15.24 451 451 1 1 4 451 451 "CCD mismatch" <>
    452 41 7.1581039 -30.064123 32.053879 18 B 21 0.03740 0.03740 "DA  " " H1'" 1 0 FFFFFF "" "" 21 "" -4.5356259 -10.027791 32.128448 1 20 452 452 1 0 4 452 452 "CCD mismatch" <>
    453 15 11.518169 -34.491425 28.8333 18 B 70 -0.82260 -0.82260 "DA  " " O1P" 8 0 FF2E2E "" "" 70 "" -1.9664903 -6.3301358 0.27144447 1 20 453 453 1 0 4 453 453 "CCD mismatch" <>
    454 2 3.3039832 -29.019226 33.106461 18 B 24 0.46390 0.46390 "DA  " " C2 " 6 0 808080 "" "" 24 "" -2.5080695 1.2895826 -5.1833501 1 13.27 454 454 1 1 4 454 454 "CCD mismatch" <>
    455 41 3.1807621 -28.423256 33.998665 18 B 21 0.06910 0.06910 "DA  " " H2 " 1 0 FFFFFF "" "" 21 "" 20.783276 9.7229691 -7.5998974 1 20 455 455 1 0 4 455 455 "CCD mismatch" <>
    456 3 7.1985979 -32.165085 32.707253 18 B 24 -0.08810 -0.08810 "DA  " " C2'" 6 0 808080 "" "" 24 "" -0.25266486 5.1796255 5.1770749 1 14.36 456 456 1 2 4 456 456 "CCD mismatch" <>
    457 41 6.832747 -31.893089 33.697334 18 B 21 0.06000 0.06000 "DA  " 1H2' 1 0 FFFFFF "" "" 21 "" 1.4286053 0.70187223 7.0284362 1 20 457 457 1 0 4 457 457 "CCD mismatch" <>
    458 41 6.6986966 -33.107944 32.48542 18 B 21 0.06000 0.06000 "DA  " 2H2' 1 0 FFFFFF "" "" 21 "" 2.0645988 8.1004791 -12.459627 1 20 458 458 1 0 4 458 458 "CCD mismatch" <>
    459 18 9.2044983 -35.172642 27.773249 18 B 70 -0.82260 -0.82260 "DA  " " O2P" 8 -1 FF2E2E "" "" 70 "" 0.35442802 5.0489869 4.7996573 1 20 459 459 1 0 4 459 459 "CCD mismatch" <>
    460 25 4.4469252 -29.711615 32.928993 18 B 38 -0.65440 -0.65440 "DA  " " N3 " 7 0 2E2EFF "" "" 38 "" -0.16048656 -4.959404 1.6905124 1 12 460 460 1 0 4 460 460 "CCD mismatch" <>
    461 41 8.7888021 -33.594944 32.282722 18 B 21 0.06000 0.06000 "DA  " " H3'" 1 0 FFFFFF "" "" 21 "" -24.655018 -4.5575051 -17.698999 1 20 461 461 1 0 4 461 461 "CCD mismatch" <>
    462 3 8.6358967 -32.528011 32.445126 18 B 24 0.05490 0.05490 "DA  " " C3'" 6 0 808080 "" "" 24 "" 8.066987 -2.4596245 -0.67332768 1 17.61 462 462 1 1 4 462 462 "CCD mismatch" <>
    463 16 9.5129118 -32.088417 33.477974 18 B 70 -0.48840 -0.48840 "DA  " " O3'" 8 0 FF2E2E "" "" 70 "" 3.8607335 1.8517669 -2.4579902 1 17.99 463 463 1 0 4 463 463 "CCD mismatch" <>
    464 2 4.4447136 -30.483608 31.774778 18 B 24 0.44530 0.44530 "DA  " " C4 " 6 0 808080 "" "" 24 "" -5.7332592 -6.9494658 1.8632681 1 11.85 464 464 1 0 4 464 464 "CCD mismatch" <>
    465 41 9.4890089 -30.640537 31.498941 18 B 21 0.03000 0.03000 "DA  " " H4'" 1 0 FFFFFF "" "" 21 "" 22.571329 -11.81416 10.830934 1 20 465 465 1 0 4 465 465 "CCD mismatch" <>
    466 16 7.7223539 -31.425179 30.646957 18 B 70 -0.38710 -0.38710 "DA  " " O4'" 8 0 FF2E2E "" "" 70 "" 0.67131776 1.0878501 3.7400119 1 16.57 466 466 1 0 4 466 466 "CCD mismatch" <>
    467 3 9.0179482 -31.582878 31.219309 18 B 24 0.23200 0.23200 "DA  " " C4'" 6 0 808080 "" "" 24 "" -1.3574703 2.721143 2.1577156 1 18.64 467 467 1 1 4 467 467 "CCD mismatch" <>
    468 2 3.433296 -30.511818 30.841183 18 B 24 0.12850 0.12850 "DA  " " C5 " 6 0 808080 "" "" 24 "" 1.7416006 0.87701887 0.83613616 1 12.43 468 468 1 0 4 468 468 "CCD mismatch" <>
    469 16 9.3432722 -33.411873 29.682186 18 B 70 -0.48840 -0.48840 "DA  " " O5'" 8 0 FF2E2E "" "" 70 "" -2.189872 -2.1709287 2.6586871 1 19.68 469 469 1 0 4 469 469 "CCD mismatch" <>
    470 3 9.9469051 -32.217892 30.196016 18 B 24 -0.00510 -0.00510 "DA  " " C5'" 6 0 808080 "" "" 24 "" 3.0106995 -0.11328596 -1.8627799 1 18.89 470 470 1 2 4 470 470 "CCD mismatch" <>
    471 41 10.951789 -32.437481 30.556704 18 B 21 0.06000 0.06000 "DA  " 1H5' 1 0 FFFFFF "" "" 21 "" -5.8761845 -13.205595 14.925605 1 20 471 471 1 0 4 471 471 "CCD mismatch" <>
    472 41 10.029628 -31.461426 29.415625 18 B 21 0.06000 0.06000 "DA  " 2H5' 1 0 FFFFFF "" "" 21 "" -16.695866 -5.0428433 -8.7301254 1 20 472 472 1 0 4 472 472 "CCD mismatch" <>
    473 25 1.2739224 -29.667828 30.192522 18 B 38 -0.80170 -0.80170 "DA  " " N6 " 7 0 2E2EFF "" "" 38 "" -4.152379 -0.27711159 -1.0520613 1 13.01 473 473 1 2 4 473 473 "CCD mismatch" <>
    474 2 2.2619474 -29.798832 31.119934 18 B 24 0.52190 0.52190 "DA  " " C6 " 6 0 808080 "" "" 24 "" 2.970624 2.4109211 2.341258 1 12.08 474 474 1 0 4 474 474 "CCD mismatch" <>
    475 43 1.7844332 -29.440662 29.351164 18 B 21 0.38190 0.38190 "DA  " " H61" 1 0 FFFFFF "" "" 21 "" 15.562271 26.675282 18.187321 1 20 475 475 1 0 4 475 475 "CCD mismatch" <>
    476 43 0.66976482 -28.891724 30.422209 18 B 21 0.38190 0.38190 "DA  " " H62" 1 0 FFFFFF "" "" 21 "" -10.818575 -7.1152325 4.5192761 1 20 476 476 1 0 4 476 476 "CCD mismatch" <>
    477 25 3.8964112 -31.289671 29.80858 18 B 38 -0.57500 -0.57500 "DA  " " N7 " 7 0 2E2EFF "" "" 38 "" -4.2138476 -0.28049245 0.75839132 1 13.59 477 477 1 0 4 477 477 "CCD mismatch" <>
    478 2 5.019454 -31.765768 30.164999 18 B 24 0.17490 0.17490 "DA  " " C8 " 6 0 808080 "" "" 24 "" 4.0344982 9.9205294 9.468318 1 11.1 478 478 1 1 4 478 478 "CCD mismatch" <>
    479 41 5.5849671 -32.351936 29.45577 18 B 21 0.16840 0.16840 "DA  " " H8 " 1 0 FFFFFF "" "" 21 "" -7.9742517 -11.244286 17.385427 1 20 479 479 1 0 4 479 479 "CCD mismatch" <>
    480 25 5.49336 -31.087677 31.238991 18 B 38 -0.31060 -0.31060 "DA  " " N9 " 7 0 2E2EFF "" "" 38 "" 4.9445896 7.0008645 3.6396055 1 13.5 480 480 1 0 4 480 480 "CCD mismatch" <>
    481 107 9.5016441 -32.946613 34.950844 19 B 101 1.33020 1.33020 "DC  " " P  " 15 0 CC0066 "" "" 101 "" 0.1660746 2.7958331 0.57630914 1 16.01 481 481 1 0 4 481 481 "CCD mismatch" <>
    482 25 3.4766495 -32.114071 35.547718 19 B 38 -0.27260 -0.27260 "DC  " " N1 " 7 0 2E2EFF "" "" 38 "" -5.1348572 -1.9143569 -2.3158345 1 11.5 482 482 1 0 4 482 482 "CCD mismatch" <>
    483 3 4.4455619 -31.681801 36.508175 19 B 24 0.33590 0.33590 "DC  " " C1'" 6 0 808080 "" "" 24 "" 4.1036048 10.89665 -1.709733 1 13.12 483 483 1 1 4 483 483 "CCD mismatch" <>
    484 41 4.0025601 -30.75827 36.880928 19 B 21 0.03740 0.03740 "DC  " " H1'" 1 0 FFFFFF "" "" 21 "" -8.6988688 1.7583352 5.7160559 1 20 484 484 1 0 4 484 484 "CCD mismatch" <>
    485 15 10.607743 -32.351261 35.739529 19 B 70 -0.82260 -0.82260 "DC  " " O1P" 8 0 FF2E2E "" "" 70 "" -3.8752418 -4.7258863 2.3484836 1 20 485 485 1 0 4 485 485 "CCD mismatch" <>
    486 15 1.714527 -30.898233 36.436024 19 B 70 -0.59850 -0.59850 "DC  " " O2 " 8 0 FF2E2E "" "" 70 "" -1.7627002 -3.9099567 -3.9517756 1 14.86 486 486 1 0 4 486 486 "CCD mismatch" <>
    487 2 2.1947293 -31.64846 35.55378 19 B 24 0.82110 0.82110 "DC  " " C2 " 6 0 808080 "" "" 24 "" -1.8701606 0.33729136 -3.1376696 1 11.83 487 487 1 0 4 487 487 "CCD mismatch" <>
    488 3 4.9652762 -32.578094 37.63549 19 B 24 -0.08810 -0.08810 "DC  " " C2'" 6 0 808080 "" "" 24 "" -6.8197193 -4.8421326 -2.064316 1 10.26 488 488 1 2 4 488 488 "CCD mismatch" <>
    489 41 4.2269349 -32.836964 38.394394 19 B 21 0.06000 0.06000 "DC  " 1H2' 1 0 FFFFFF "" "" 21 "" -8.7780676 6.4934244 -0.10295344 1 20 489 489 1 0 4 489 489 "CCD mismatch" <>
    490 41 5.2944655 -33.519791 37.196236 19 B 21 0.06000 0.06000 "DC  " 2H2' 1 0 FFFFFF "" "" 21 "" -11.239861 3.8324552 -23.974064 1 20 490 490 1 0 4 490 490 "CCD mismatch" <>
    491 18 9.5787573 -34.394547 34.618542 19 B 70 -0.82260 -0.82260 "DC  " " O2P" 8 -1 FF2E2E "" "" 70 "" 2.289742 2.2380559 1.6025406 1 20 491 491 1 0 4 491 491 "CCD mismatch" <>
    492 25 1.384928 -32.066162 34.478943 19 B 38 -0.74470 -0.74470 "DC  " " N3 " 7 0 2E2EFF "" "" 38 "" -3.1364729 -0.089702494 -3.6306152 1 10.91 492 492 1 0 4 492 492 "CCD mismatch" <>
    493 41 7.0870061 -32.455994 38.289436 19 B 21 0.06000 0.06000 "DC  " " H3'" 1 0 FFFFFF "" "" 21 "" 24.23123 25.425798 1.5349729 1 20 493 493 1 0 4 493 493 "CCD mismatch" <>
    494 16 5.7500358 -31.183275 39.278603 19 B 70 -0.66900 -0.66900 "DC  " " O3'" 8 0 FF2E2E "" "" 70 "" -2.5874915 -1.0948694 1.0047181 1 11.97 494 494 1 1 4 494 494 "CCD mismatch" <>
    495 3 6.2028751 -31.833607 38.151417 19 B 24 0.20500 0.20500 "DC  " " C3'" 6 0 808080 "" "" 24 "" 3.2844212 -3.4962194 5.295918 1 10.49 495 495 1 1 4 495 495 "CCD mismatch" <>
    496 2 1.8369428 -32.817818 33.547398 19 B 24 0.77240 0.77240 "DC  " " C4 " 6 0 808080 "" "" 24 "" -0.32973707 2.951597 -1.484864 1 7.99 496 496 1 0 4 496 496 "CCD mismatch" <>
    497 25 1.0668012 -33.065399 32.576042 19 B 38 -0.94520 -0.94520 "DC  " " N4 " 7 0 2E2EFF "" "" 38 "" -2.3300953 2.9118292 -0.70811057 1 15.71 497 497 1 2 4 497 497 "CCD mismatch" <>
    498 3 6.5785732 -30.925022 36.928085 19 B 24 0.20100 0.20100 "DC  " " C4'" 6 0 808080 "" "" 24 "" -3.57058 -9.8062553 2.3921647 1 11.52 498 498 1 1 4 498 498 "CCD mismatch" <>
    499 16 5.5872216 -31.131414 35.938431 19 B 70 -0.38710 -0.38710 "DC  " " O4'" 8 0 FF2E2E "" "" 70 "" -1.125558 -5.2111063 -2.7802026 1 11.57 499 499 1 0 4 499 499 "CCD mismatch" <>
    500 41 6.5359726 -29.89381 37.278641 19 B 21 0.03000 0.03000 "DC  " " H4'" 1 0 FFFFFF "" "" 21 "" 0.90133554 -14.082502 15.514762 1 20 500 500 1 0 4 500 500 "CCD mismatch" <>
    501 43 1.4129629 -33.566093 31.770077 19 B 21 0.41610 0.41610 "DC  " " H41" 1 0 FFFFFF "" "" 21 "" 5.7526021 -0.17051513 4.6782508 1 20 501 501 1 0 4 501 501 "CCD mismatch" <>
    502 43 0.29560152 -32.41328 32.5667 19 B 21 0.41610 0.41610 "DC  " " H42" 1 0 FFFFFF "" "" 21 "" 9.5207176 16.618734 -22.196878 1 20 502 502 1 0 4 502 502 "CCD mismatch" <>
    503 41 3.6149511 -34.011654 32.793488 19 B 21 0.15980 0.15980 "DC  " " H5 " 1 0 FFFFFF "" "" 21 "" -18.106245 10.987984 -9.9598923 1 20 503 503 1 0 4 503 503 "CCD mismatch" <>
    504 2 3.1622643 -33.350525 33.517635 19 B 24 -0.37830 -0.37830 "DC  " " C5 " 6 0 808080 "" "" 24 "" -6.7446327 1.3965734 5.8993201 1 8.79 504 504 1 1 4 504 504 "CCD mismatch" <>
    505 3 7.9147377 -31.204044 36.260944 19 B 24 -0.00510 -0.00510 "DC  " " C5'" 6 0 808080 "" "" 24 "" -2.3611 4.5587339 -2.6617539 1 16.46 505 505 1 2 4 505 505 "CCD mismatch" <>
    506 16 8.0078125 -32.488995 35.649303 19 B 70 -0.48840 -0.48840 "DC  " " O5'" 8 0 FF2E2E "" "" 70 "" 2.5501804 2.885056 4.3568625 1 14.28 506 506 1 0 4 506 506 "CCD mismatch" <>
    507 41 8.6679878 -31.086353 37.039959 19 B 21 0.06000 0.06000 "DC  " 1H5' 1 0 FFFFFF "" "" 21 "" 3.0996633 21.049002 -10.433208 1 20 507 507 1 0 4 507 507 "CCD mismatch" <>
    508 41 7.9671998 -30.495783 35.434074 19 B 21 0.06000 0.06000 "DC  " 2H5' 1 0 FFFFFF "" "" 21 "" 2.8910635 -2.8655777 -8.687809 1 20 508 508 1 0 4 508 508 "CCD mismatch" <>
    509 2 3.9425101 -32.992455 34.520126 19 B 24 -0.05680 -0.05680 "DC  " " C6 " 6 0 808080 "" "" 24 "" -1.8948774 3.7975633 -2.5973489 1 13.94 509 509 1 1 4 509 509 "CCD mismatch" <>
    510 41 4.9455824 -33.391037 34.482933 19 B 21 0.19250 0.19250 "DC  " " H6 " 1 0 FFFFFF "" "" 21 "" -6.1153674 -5.5575624 -16.167826 1 20 510 510 1 0 4 510 510 "CCD mismatch" <>
    511 16 3.3351116 13.675507 -9.4965124 1 " " 70 -0.36188 -0.36188 "RES " " O1 " 8 0 FF2E2E "" %UT 70 "" 1.3259884 0.11508996 -3.9377096 1 <> 511 511 1 0 4 512 512 "CCD mismatch" 1
    512 3 7.9248519 15.464876 -30.837843 1 " " 10 -0.02788 -0.02788 "RES " " C1 " 6 0 1EE11E "" %UT 10 "" 0.90797448 -6.9287763 2.9597042 1 <> 512 512 1 1 4 513 513 "CCD mismatch" 1
    513 25 9.3968115 14.039439 -29.705606 1 " " 38 -0.49625 -0.49625 "RES " " N1 " 7 0 2E2EFF "" %UT 38 "" 6.3939486 7.3237996 -5.6875992 1 <> 513 513 1 0 4 514 514 "CCD mismatch" 1
    514 2 11.599767 11.669447 -27.840017 1 " " 10 -0.20284 -0.20284 "RES " " C10" 6 0 1EE11E "" %UT 10 "" 7.7984953 -1.6794231 -1.3219547 1 <> 514 514 1 1 4 515 515 "CCD mismatch" 1
    515 2 11.106048 12.332457 -24.454653 1 " " 10 0.12607 0.12607 "RES " " C11" 6 0 1EE11E "" %UT 10 "" -6.3694248 1.5066351 -5.1450701 1 <> 515 515 1 0 4 517 517 "CCD mismatch" 1
    516 2 11.20967 12.137653 -22.963692 1 " " 10 -0.05223 -0.05223 "RES " " C12" 6 0 1EE11E "" %UT 10 "" -1.7706071 -4.3545222 -4.4358759 1 <> 516 516 1 0 4 519 519 "CCD mismatch" 1
    517 2 10.210149 12.712672 -22.117258 1 " " 10 -0.27410 -0.27410 "RES " " C13" 6 0 1EE11E "" %UT 10 "" -1.5299556 3.5291243 -1.5143589 1 <> 517 517 1 1 4 521 521 "CCD mismatch" 1
    518 2 10.365299 12.552866 -20.70083 1 " " 10 0.14131 0.14131 "RES " " C14" 6 0 1EE11E "" %UT 10 "" -1.0884943 -1.049484 1.1469311 1 <> 518 518 1 0 4 524 524 "CCD mismatch" 1
    519 2 12.415522 11.591132 -22.458647 1 " " 10 -0.15799 -0.15799 "RES " " C15" 6 0 1EE11E "" %UT 10 "" 2.7695196 5.8390794 4.6481223 1 <> 519 519 1 1 4 525 525 "CCD mismatch" 1
    520 2 11.506573 11.81264 -20.194868 1 " " 10 0.25009 0.25009 "RES " " C16" 6 0 1EE11E "" %UT 10 "" 7.3961892 -1.1066779 -3.2065661 1 <> 520 520 1 0 4 528 528 "CCD mismatch" 1
    521 2 10.420249 12.528296 -18.499189 1 " " 10 0.13456 0.13456 "RES " " C17" 6 0 1EE11E "" %UT 10 "" -1.7357614 0.40958163 1.5708303 1 <> 521 521 1 0 4 529 529 "CCD mismatch" 1
    522 2 12.503701 11.323521 -21.070879 1 " " 10 -0.25250 -0.25250 "RES " " C18" 6 0 1EE11E "" %UT 10 "" -2.6880486 1.9653356 -0.93667024 1 <> 522 522 1 1 4 531 531 "CCD mismatch" 1
    523 2 10.000244 12.663121 -17.073179 1 " " 10 -0.04885 -0.04885 "RES " " C19" 6 0 1EE11E "" %UT 10 "" 0.40745899 8.5174551 0.81227887 1 <> 523 523 1 0 4 534 534 "CCD mismatch" 1
    524 3 8.3331699 14.50843 -31.889505 1 " " 10 -0.16434 -0.16434 "RES " " C2 " 6 0 1EE11E "" %UT 10 "" 1.7903403 2.2573457 -3.1742263 1 <> 524 524 1 2 4 535 535 "CCD mismatch" 1
    525 32 8.6476507 16.81966 -30.906134 1 " " 38 -0.26945 -0.26945 "RES " " N2 " 7 1 2E2EFF "" %UT 38 +1 4.0160952 -2.7047992 -0.7080552 1 <> 525 525 1 3 4 536 536 "CCD mismatch" 1
    526 2 8.3679686 12.970961 -15.340862 1 " " 10 0.14190 0.14190 "RES " " C20" 6 0 1EE11E "" %UT 10 "" 0.80174643 -2.2040541 -3.7118192 1 <> 526 526 1 0 4 538 538 "CCD mismatch" 1
    527 2 8.6481657 12.793636 -16.709442 1 " " 10 -0.27322 -0.27322 "RES " " C21" 6 0 1EE11E "" %UT 10 "" 5.8828959 -3.4293044 -0.48697668 1 <> 527 527 1 1 4 540 540 "CCD mismatch" 1
    528 2 9.3882847 13.092137 -14.313482 1 " " 10 0.24897 0.24897 "RES " " C22" 6 0 1EE11E "" %UT 10 "" -3.9537337 -3.7617049 -7.6086211 1 <> 528 528 1 0 4 543 543 "CCD mismatch" 1
    529 2 11.028234 12.705873 -16.142981 1 " " 10 -0.15777 -0.15777 "RES " " C23" 6 0 1EE11E "" %UT 10 "" 2.971992 0.71061081 2.4064176 1 <> 529 529 1 1 4 545 545 "CCD mismatch" 1
    530 2 10.738094 12.89407 -14.753374 1 " " 10 -0.25472 -0.25472 "RES " " C24" 6 0 1EE11E "" %UT 10 "" -4.6243615 -1.7127637 -4.12749 1 <> 530 530 1 1 4 546 546 "CCD mismatch" 1
    531 2 7.5655975 13.343354 -13.295827 1 " " 10 0.13624 0.13624 "RES " " C25" 6 0 1EE11E "" %UT 10 "" -0.34805378 1.9479592 0.35221428 1 <> 531 531 1 0 4 549 549 "CCD mismatch" 1
    532 2 6.5046015 13.460753 -12.221851 1 " " 10 -0.08768 -0.08768 "RES " " C26" 6 0 1EE11E "" %UT 10 "" 8.3930159 -6.9236193 0.67170548 1 <> 532 532 1 0 4 551 551 "CCD mismatch" 1
    533 2 6.8164892 13.957511 -10.917733 1 " " 10 -0.06165 -0.06165 "RES " " C27" 6 0 1EE11E "" %UT 10 "" -2.9552772 -0.94846171 -3.3530796 1 <> 533 533 1 1 4 552 552 "CCD mismatch" 1
    534 2 5.2144308 12.987151 -12.46457 1 " " 10 -0.06165 -0.06165 "RES " " C28" 6 0 1EE11E "" %UT 10 "" 4.0509143 10.425444 5.1677413 1 <> 534 534 1 1 4 555 555 "CCD mismatch" 1
    535 2 5.7962494 14.069292 -9.9661665 1 " " 10 -0.18347 -0.18347 "RES " " C29" 6 0 1EE11E "" %UT 10 "" 3.2921369 -6.3989596 -2.8500016 1 <> 535 535 1 1 4 556 556 "CCD mismatch" 1
    536 25 10.364022 13.30395 -25.077274 1 " " 38 -0.28753 -0.28753 "RES " " N3 " 7 0 2E2EFF "" %UT 38 "" -1.0236024 -3.1594679 0.14811882 1 <> 536 536 1 1 4 558 558 "CCD mismatch" 1
    537 3 8.1659756 14.714252 -29.564651 1 " " 10 -0.03381 -0.03381 "RES " " C3 " 6 0 1EE11E "" %UT 10 "" -11.30969 -0.59559369 -1.3465061 1 <> 537 537 1 2 4 560 560 "CCD mismatch" 1
    538 2 4.2010164 13.069592 -11.513621 1 " " 10 -0.18347 -0.18347 "RES " " C30" 6 0 1EE11E "" %UT 10 "" 0.9914065 1.9266402 -0.89309591 1 <> 538 538 1 1 4 561 561 "CCD mismatch" 1
    539 2 4.5076942 13.729188 -10.312044 1 " " 10 0.17577 0.17577 "RES " " C31" 6 0 1EE11E "" %UT 10 "" 13.469548 1.9048691 0.9043749 1 <> 539 539 1 0 4 562 562 "CCD mismatch" 1
    540 3 3.4296734 14.489484 -8.3703575 1 " " 10 0.13517 0.13517 "RES " " C32" 6 0 1EE11E "" %UT 10 "" 3.1590168 -4.7042747 4.7523808 1 <> 540 540 1 3 4 563 563 "CCD mismatch" 1
    541 25 11.751457 11.582303 -25.32815 1 " " 38 -0.35181 -0.35181 "RES " " N4 " 7 0 2E2EFF "" %UT 38 "" 3.4109027 -4.3741441 8.2237835 1 <> 541 541 1 0 4 565 565 "CCD mismatch" 1
    542 3 9.3260612 13.578831 -31.136772 1 " " 10 -0.00441 -0.00441 "RES " " C4 " 6 0 1EE11E "" %UT 10 "" 10.738127 -0.30514935 1.7785206 1 <> 542 542 1 2 4 566 566 "CCD mismatch" 1
    543 25 9.6571331 12.915637 -19.57902 1 " " 38 -0.28730 -0.28730 "RES " " N5 " 7 0 2E2EFF "" %UT 38 "" 1.5347459 -1.4795548 3.1601427 1 <> 543 543 1 1 4 568 568 "CCD mismatch" 1
    544 2 10.076504 13.385243 -28.692759 1 " " 10 0.30415 0.30415 "RES " " C5 " 6 0 1EE11E "" %UT 10 "" 5.9561186 -3.169045 7.320816 1 <> 544 544 1 0 4 569 569 "CCD mismatch" 1
    545 25 11.461884 11.808809 -18.754932 1 " " 38 -0.37194 -0.37194 "RES " " N6 " 7 0 2E2EFF "" %UT 38 "" 3.0866249 -1.9472868 4.8566484 1 <> 545 545 1 0 4 570 570 "CCD mismatch" 1
    546 2 9.8369389 13.87463 -27.419405 1 " " 10 -0.36578 -0.36578 "RES " " C6 " 6 0 1EE11E "" %UT 10 "" 1.4629881 -3.9648674 0.33049977 1 <> 546 546 1 1 4 571 571 "CCD mismatch" 1
    547 2 10.905337 12.292074 -28.885605 1 " " 10 -0.24423 -0.24423 "RES " " C7 " 6 0 1EE11E "" %UT 10 "" 7.3527279 3.6805367 -1.1901019 1 <> 547 547 1 1 4 573 573 "CCD mismatch" 1
    548 25 7.2105608 13.195148 -14.607658 1 " " 38 -0.28737 -0.28737 "RES " " N7 " 7 0 2E2EFF "" %UT 38 "" 1.9219319 -0.37961438 -3.4295409 1 <> 548 548 1 1 4 574 574 "CCD mismatch" 1
    549 2 10.402338 13.177296 -26.406464 1 " " 10 0.18826 0.18826 "RES " " C8 " 6 0 1EE11E "" %UT 10 "" -5.008141 -3.6293797 7.8468838 1 <> 549 549 1 0 4 576 576 "CCD mismatch" 1
    550 25 8.8614063 13.311893 -13.037764 1 " " 38 -0.37672 -0.37672 "RES " " N8 " 7 0 2E2EFF "" %UT 38 "" 1.6082431 -1.4771948 1.8614808 1 <> 550 550 1 0 4 577 577 "CCD mismatch" 1
    551 2 11.29317 12.087604 -26.518564 1 " " 10 0.20673 0.20673 "RES " " C9 " 6 0 1EE11E "" %UT 10 "" 2.4941111 -2.3658135 -0.20049109 1 <> 551 551 1 0 4 580 580 "CCD mismatch" 1
    552 41 -8.8511496 13.537048 -11.055285 2 A 21 -0.00250 -0.00250 "DG  " " HP " 1 0 FFFFFF "" "" 21 "" -1.9983836 -10.474467 -19.495996 <> <> 552 552 1 0 <> <> 581 <> <>
    553 42 5.8249516 19.553808 -37.45023 9 A 21 0.40400 0.40400 "DC  " HO3' 1 0 FFFFFF "" "" 21 "" -7.1524034 -21.708221 3.097307 <> <> 553 553 1 0 <> <> 582 <> <>
    554 41 4.3329024 -8.7484674 21.947929 12 B 21 -0.00250 -0.00250 "DG  " " HP " 1 0 FFFFFF "" "" 21 "" -8.5487909 0.0054337876 -21.83493 <> <> 554 554 1 0 <> <> 583 <> <>
    555 42 6.4699888 -30.646614 39.618111 19 B 21 0.40400 0.40400 "DC  " HO3' 1 0 FFFFFF "" "" 21 "" -10.074579 6.6609101 4.6220856 <> <> 555 555 1 0 <> <> 584 <> <>
    556 41 6.8833833 15.786446 -30.843987 1 " " 21 0.13365 0.13365 "RES " " H1 " 1 0 FFFFFF "" "" 21 "" -4.4937906 -24.127844 18.43737 <> <> 556 556 1 0 <> <> <> <> <>
    557 41 12.193548 10.810161 -28.114714 1 " " 21 0.20180 0.20180 "RES " " H10" 1 0 FFFFFF "" "" 21 "" 22.522184 -0.16955341 25.781687 <> <> 557 557 1 0 <> <> <> <> <>
    558 41 9.3873835 13.22366 -22.595119 1 " " 21 0.20107 0.20107 "RES " " H13" 1 0 FFFFFF "" "" 21 "" 4.5714502 1.4832317 -14.207239 <> <> 558 558 1 0 <> <> <> <> <>
    559 41 13.294009 11.347044 -23.037504 1 " " 21 0.16144 0.16144 "RES " " H15" 1 0 FFFFFF "" "" 21 "" 10.227158 19.481091 10.21355 <> <> 559 559 1 0 <> <> <> <> <>
    560 41 13.442511 10.92431 -20.716383 1 " " 21 0.19954 0.19954 "RES " " H18" 1 0 FFFFFF "" "" 21 "" -1.8811485 16.474812 13.266088 <> <> 560 560 1 0 <> <> <> <> <>
    561 41 8.834816 14.902648 -32.77327 1 " " 21 0.10825 0.10825 "RES " " H21" 1 0 FFFFFF "" "" 21 "" -15.454413 -3.5492251 -15.552847 <> <> 561 561 1 0 <> <> <> <> <>
    562 41 7.5646348 13.905757 -32.373482 1 " " 21 0.10825 0.10825 "RES " " H22" 1 0 FFFFFF "" "" 21 "" -11.160904 -6.7383776 28.593697 <> <> 562 562 1 0 <> <> <> <> <>
    563 44 8.6366215 17.420847 -30.094624 1 " " 21 0.31739 0.31739 "RES " "H2 1" 1 0 FFFFFF "" "" 21 "" 19.093416 -14.548077 8.2706575 <> <> 563 563 1 0 <> <> <> <> <>
    564 44 9.6290932 16.845074 -31.143269 1 " " 21 0.31739 0.31739 "RES " "H2 2" 1 0 FFFFFF "" "" 21 "" 7.4811716 -0.40190795 13.879865 <> <> 564 564 1 0 <> <> <> <> <>
    565 44 8.2001925 17.380407 -31.617083 1 " " 21 0.31739 0.31739 "RES " "H2 3" 1 0 FFFFFF "" "" 21 "" -3.1317852 -5.0667906 1.9276962 <> <> 565 565 1 0 <> <> <> <> <>
    566 41 7.7661557 12.757565 -17.331665 1 " " 21 0.20343 0.20343 "RES " " H21" 1 0 FFFFFF "" "" 21 "" 4.1868534 -2.6783283 1.8736469 <> <> 566 566 1 0 <> <> <> <> <>
    567 41 12.008014 12.716503 -16.597216 1 " " 21 0.16123 0.16123 "RES " " H23" 1 0 FFFFFF "" "" 21 "" 8.5010405 1.4863092 14.350633 <> <> 567 567 1 0 <> <> <> <> <>
    568 41 11.567804 12.948459 -14.064157 1 " " 21 0.19761 0.19761 "RES " " H24" 1 0 FFFFFF "" "" 21 "" 0.98433304 9.1560764 -11.737174 <> <> 568 568 1 0 <> <> <> <> <>
    569 41 7.8165965 14.345597 -10.792935 1 " " 21 0.14289 0.14289 "RES " " H27" 1 0 FFFFFF "" "" 21 "" -2.1805837 -1.240298 -8.6537151 <> <> 569 569 1 0 <> <> <> <> <>
    570 41 5.0553389 12.525623 -13.427939 1 " " 21 0.14289 0.14289 "RES " " H28" 1 0 FFFFFF "" "" 21 "" -21.815407 3.4965222 12.758821 <> <> 570 570 1 0 <> <> <> <> <>
    571 41 6.1798973 14.378192 -9.005024 1 " " 21 0.14563 0.14563 "RES " " H29" 1 0 FFFFFF "" "" 21 "" -2.725261 -24.506334 5.3713713 <> <> 571 571 1 0 <> <> <> <> <>
    572 43 10.024891 14.108208 -24.56909 1 " " 21 0.31608 0.31608 "RES " " HN3" 1 0 FFFFFF "" "" 21 "" 16.001976 -1.8111343 9.3761206 <> <> 572 572 1 0 <> <> <> <> <>
    573 41 7.373971 13.965512 -29.549809 1 " " 21 0.08927 0.08927 "RES " " H31" 1 0 FFFFFF "" "" 21 "" -18.17222 7.1134052 21.349495 <> <> 573 573 1 0 <> <> <> <> <>
    574 41 8.1436167 15.373034 -28.696548 1 " " 21 0.08927 0.08927 "RES " " H32" 1 0 FFFFFF "" "" 21 "" 18.908043 10.583335 -9.0516319 <> <> 574 574 1 0 <> <> <> <> <>
    575 41 3.2218611 12.765633 -11.853124 1 " " 21 0.14563 0.14563 "RES " " H30" 1 0 FFFFFF "" "" 21 "" 3.8306761 2.1254766 -9.2598476 <> <> 575 575 1 0 <> <> <> <> <>
    576 41 2.4735012 14.759289 -7.9219794 1 " " 21 0.04466 0.04466 "RES " H321 1 0 FFFFFF "" "" 21 "" -0.75635439 -3.0531635 -4.5906849 <> <> 576 576 1 0 <> <> <> <> <>
    577 41 4.0339026 13.957492 -7.6355209 1 " " 21 0.04466 0.04466 "RES " H322 1 0 FFFFFF "" "" 21 "" 20.918833 5.3621387 -2.5632091 <> <> 577 577 1 0 <> <> <> <> <>
    578 41 4.036324 15.376231 -8.5540781 1 " " 21 0.04466 0.04466 "RES " H323 1 0 FFFFFF "" "" 21 "" -2.7221353 -3.5937052 -9.3069725 <> <> 578 578 1 0 <> <> <> <> <>
    579 41 8.8961668 12.578375 -31.185497 1 " " 21 0.09820 0.09820 "RES " " H41" 1 0 FFFFFF "" "" 21 "" -26.365843 15.677872 0.96841633 <> <> 579 579 1 0 <> <> <> <> <>
    580 41 10.318051 13.447212 -31.568895 1 " " 21 0.09820 0.09820 "RES " " H42" 1 0 FFFFFF "" "" 21 "" 0.99125749 -11.798196 -17.096043 <> <> 580 580 1 0 <> <> <> <> <>
    581 43 8.7399864 13.338511 -19.567875 1 " " 21 0.31463 0.31463 "RES " " HN5" 1 0 FFFFFF "" "" 21 "" 6.5730557 9.1275606 15.307028 <> <> 581 581 1 0 <> <> <> <> <>
    582 41 9.1493578 14.683551 -27.221216 1 " " 21 0.19308 0.19308 "RES " " H6 " 1 0 FFFFFF "" "" 21 "" -1.6748568 -8.014308 5.9723577 <> <> 582 582 1 0 <> <> <> <> <>
    583 41 11.132043 11.914396 -29.871693 1 " " 21 0.14148 0.14148 "RES " " H7 " 1 0 FFFFFF "" "" 21 "" -7.1418724 -1.2063489 -2.6507747 <> <> 583 583 1 0 <> <> <> <> <>
    584 43 6.3037429 13.461122 -14.964082 1 " " 21 0.31396 0.31396 "RES " " HN7" 1 0 FFFFFF "" "" 21 "" 7.8615365 9.1289072 -11.445672 <> <> 584 584 1 0 <> <> <> <> <>
    585 66 -10.860044 -13.968355 8.2534342 1 " " 4 1.00000 1.00000 "NA  " "NA  " 11 1 1E1EE1 1 "" 1 "" 4.8819661 -3.5688596 0.0872676 <> <> 585 1 2 0 <> <> <> <> <>
    586 66 -3.804666 5.4032712 17.203844 2 " " 4 1.00000 1.00000 "NA  " "NA  " 11 1 1E1EE1 1 "" 1 "" 5.0079846 -0.25318822 -1.5145226 <> <> 586 2 2 0 <> <> <> <> <>
    587 66 -1.1118659 12.137789 14.821649 3 " " 4 1.00000 1.00000 "NA  " "NA  " 11 1 1E1EE1 1 "" 1 "" -0.10804088 3.1201057 -7.3398185 <> <> 587 3 2 0 <> <> <> <> <>
    588 66 8.8331184 -5.0195832 -12.412022 4 " " 4 1.00000 1.00000 "NA  " "NA  " 11 1 1E1EE1 1 "" 1 "" -3.3652318 2.7343779 -3.7515941 <> <> 588 4 2 0 <> <> <> <> <>
    589 66 -0.34508452 -4.943758 -2.9289043 5 " " 4 1.00000 1.00000 "NA  " "NA  " 11 1 1E1EE1 1 "" 1 "" 6.8644156 0.79330617 -2.1076312 <> <> 589 5 2 0 <> <> <> <> <>
    590 66 1.0164222 16.737539 1.4410133 6 " " 4 1.00000 1.00000 "NA  " "NA  " 11 1 1E1EE1 1 "" 1 "" -2.1211708 7.1068721 -0.39132115 <> <> 590 6 2 0 <> <> <> <> <>
    591 66 -2.4138377 14.397865 20.19853 7 " " 4 1.00000 1.00000 "NA  " "NA  " 11 1 1E1EE1 1 "" 1 "" 5.5906358 1.0995587 1.4849808 <> <> 591 7 2 0 <> <> <> <> <>
    592 66 3.1947651 -12.270991 -23.487984 8 " " 4 1.00000 1.00000 "NA  " "NA  " 11 1 1E1EE1 1 "" 1 "" 5.3777862 5.482348 2.7993562 <> <> 592 8 2 0 <> <> <> <> <>
    593 66 1.5752435 7.9703627 -7.1856141 9 " " 4 1.00000 1.00000 "NA  " "NA  " 11 1 1E1EE1 1 "" 1 "" -4.6084514 2.3812025 -1.1400574 <> <> 593 9 2 0 <> <> <> <> <>
    594 66 -12.019167 5.9805083 -9.5158329 10 " " 4 1.00000 1.00000 "NA  " "NA  " 11 1 1E1EE1 1 "" 1 "" 4.728651 4.2845731 -1.6735363 <> <> 594 10 2 0 <> <> <> <> <>
    595 66 12.061743 19.814785 8.3574877 11 " " 4 1.00000 1.00000 "NA  " "NA  " 11 1 1E1EE1 1 "" 1 "" 4.7540374 -0.050003037 0.177295 <> <> 595 11 2 0 <> <> <> <> <>
    596 66 -0.25188091 16.278908 11.185218 12 " " 4 1.00000 1.00000 "NA  " "NA  " 11 1 1E1EE1 1 "" 1 "" 5.2108388 2.8216982 -5.0224476 <> <> 596 12 2 0 <> <> <> <> <>
    597 66 13.967758 -6.4855967 -3.7412453 13 " " 4 1.00000 1.00000 "NA  " "NA  " 11 1 1E1EE1 1 "" 1 "" 3.6713049 -6.1643729 -1.8537387 <> <> 597 13 2 0 <> <> <> <> <>
    598 66 15.995188 -3.3016698 -21.328806 14 " " 4 1.00000 1.00000 "NA  " "NA  " 11 1 1E1EE1 1 "" 1 "" -4.0520973 0.78690535 -3.5366762 <> <> 598 14 2 0 <> <> <> <> <>
    599 66 -18.828196 -14.618618 19.810062 15 " " 4 1.00000 1.00000 "NA  " "NA  " 11 1 1E1EE1 1 "" 1 "" 2.5748265 -2.55652 -2.5849276 <> <> 599 15 2 0 <> <> <> <> <>
    600 66 17.761862 6.9157214 15.162553 1 " " 4 1.00000 1.00000 "NA  " "NA  " 11 1 1E1EE1 1 "" 1 "" 3.0026805 -5.240973 0.072827719 <> <> 600 1 3 0 <> <> <> <> <>
    601 66 0.094314143 -3.0849752 15.878024 2 " " 4 1.00000 1.00000 "NA  " "NA  " 11 1 1E1EE1 1 "" 1 "" 0.13133572 0.5129776 1.2900286 <> <> 601 2 3 0 <> <> <> <> <>
    602 66 -4.769732 -7.4842019 18.843721 3 " " 4 1.00000 1.00000 "NA  " "NA  " 11 1 1E1EE1 1 "" 1 "" 6.5957751 -1.9376372 -7.1167793 <> <> 602 3 3 0 <> <> <> <> <>
    603 66 -16.802263 19.929167 18.939774 4 " " 4 1.00000 1.00000 "NA  " "NA  " 11 1 1E1EE1 1 "" 1 "" -1.3772498 2.4232235 1.8235307 <> <> 603 4 3 0 <> <> <> <> <>
    604 66 -15.35955 16.231085 -22.652555 5 " " 4 1.00000 1.00000 "NA  " "NA  " 11 1 1E1EE1 1 "" 1 "" -2.647903 1.7352617 -0.97881943 <> <> 604 5 3 0 <> <> <> <> <>
    605 66 -8.422842 -17.821381 -8.7160044 6 " " 4 1.00000 1.00000 "NA  " "NA  " 11 1 1E1EE1 1 "" 1 "" -5.4163132 0.49293798 -1.51019 <> <> 605 6 3 0 <> <> <> <> <>
    606 66 -2.8621254 -15.444375 -7.4607363 7 " " 4 1.00000 1.00000 "NA  " "NA  " 11 1 1E1EE1 1 "" 1 "" 1.1104102 3.4169846 0.25662056 <> <> 606 7 3 0 <> <> <> <> <>
    607 151 19.071188 9.7144241 14.445398 1 " " 20 -1.00000 -1.00000 "CL  " "CL  " 17 -1 9F5F9F 1 "" 1 "" -1.2482567 2.6046693 -0.71341336 <> <> 607 1 4 0 <> <> <> <> <>
    608 151 -4.9904752 -6.107439 -9.4641552 2 " " 20 -1.00000 -1.00000 "CL  " "CL  " 17 -1 9F5F9F 1 "" 1 "" -3.5498078 -0.63318443 3.2236695 <> <> 608 2 4 0 <> <> <> <> <>
    609 151 -7.168437 3.8733809 -3.7523677 3 " " 20 -1.00000 -1.00000 "CL  " "CL  " 17 -1 9F5F9F 1 "" 1 "" -1.1515876 -0.61576134 0.2424929 <> <> 609 3 4 0 <> <> <> <> <>
    610 151 9.4546204 14.466827 -0.620094 4 " " 20 -1.00000 -1.00000 "CL  " "CL  " 17 -1 9F5F9F 1 "" 1 "" -1.1566994 1.0079718 0.97082877 <> <> 610 4 4 0 <> <> <> <> <>
    611 151 18.071796 -19.334837 13.829723 5 " " 20 -1.00000 -1.00000 "CL  " "CL  " 17 -1 9F5F9F 1 "" 1 "" 2.428262 3.7912836 -1.95973 <> <> 611 5 4 0 <> <> <> <> <>
    612 151 -5.929203 -3.6541436 16.786722 6 " " 20 -1.00000 -1.00000 "CL  " "CL  " 17 -1 9F5F9F 1 "" 1 "" -2.5929103 -2.7245855 1.6628981 <> <> 612 6 4 0 <> <> <> <> <>
    613 151 15.894368 -12.761918 2.9513395 7 " " 20 -1.00000 -1.00000 "CL  " "CL  " 17 -1 9F5F9F 1 "" 1 "" -0.96164697 1.1371231 -0.30097175 <> <> 613 7 4 0 <> <> <> <> <>
    614 16 -19.020643 -3.6926324 13.340144 1 " " 70 -0.83400 -0.83400 "T3P " " O  " 8 0 FF2F2F "" "" 1 "" 2.5935988 0.37939093 -5.1961679 <> <> 614 1 5 2 <> <> <> <> <>
    615 42 -19.651011 -3.7004592 12.619862 1 " " 21 0.41700 0.41700 "T3P " " H1 " 1 0 FFFFFF "" "" 1 "" 6.4563975 6.1498456 -8.6394339 <> <> 615 2 5 0 <> <> <> <> <>
    616 42 -19.324598 -2.9922473 13.917473 1 " " 21 0.41700 0.41700 "T3P " " H2 " 1 0 FFFFFF "" "" 1 "" 1.8192129 -1.5390122 -3.2765257 <> <> 616 3 5 0 <> <> <> <> <>
    617 16 -11.243238 10.794101 -6.2664051 2 " " 70 -0.83400 -0.83400 "T3P " " O  " 8 0 FF2F2F "" "" 1 "" -1.4720639 0.38330501 -5.6417742 <> <> 617 4 5 2 <> <> <> <> <>
    618 42 -10.494707 10.929909 -6.8473458 2 " " 21 0.41700 0.41700 "T3P " " H1 " 1 0 FFFFFF "" "" 1 "" -18.368221 7.3518186 -25.783131 <> <> 618 5 5 0 <> <> <> <> <>
    619 42 -11.912742 10.400184 -6.8257127 2 " " 21 0.41700 0.41700 "T3P " " H2 " 1 0 FFFFFF "" "" 1 "" -17.382399 6.1470566 9.3437586 <> <> 619 6 5 0 <> <> <> <> <>
    620 16 -12.550358 -20.046412 12.70313 3 " " 70 -0.83400 -0.83400 "T3P " " O  " 8 0 FF2F2F "" "" 1 "" -2.0427363 -1.6875812 -2.6602988 <> <> 620 7 5 2 <> <> <> <> <>
    621 42 -13.19723 -20.727066 12.888858 3 " " 21 0.41700 0.41700 "T3P " " H1 " 1 0 FFFFFF "" "" 1 "" -0.37089208 -1.2986752 4.5877995 <> <> 621 8 5 0 <> <> <> <> <>
    622 42 -11.763988 -20.526892 12.444293 3 " " 21 0.41700 0.41700 "T3P " " H2 " 1 0 FFFFFF "" "" 1 "" -1.2949245 -2.4775186 1.0779576 <> <> 622 9 5 0 <> <> <> <> <>
    623 16 0.094480954 1.5044879 7.945395 4 " " 70 -0.83400 -0.83400 "T3P " " O  " 8 0 FF2F2F "" "" 1 "" 0.97065467 3.8952394 4.5625944 <> <> 623 10 5 2 <> <> <> <> <>
    624 42 -0.76495117 1.1309267 8.14048 4 " " 21 0.41700 0.41700 "T3P " " H1 " 1 0 FFFFFF "" "" 1 "" 1.8311864 -2.6028323 -4.0892859 <> <> 624 11 5 0 <> <> <> <> <>
    625 42 -0.097145282 2.3060331 7.4585328 4 " " 21 0.41700 0.41700 "T3P " " H2 " 1 0 FFFFFF "" "" 1 "" 0.22033288 -4.8605952 -9.5572147 <> <> 625 12 5 0 <> <> <> <> <>
    626 16 15.871781 -6.8586392 15.636343 5 " " 70 -0.83400 -0.83400 "T3P " " O  " 8 0 FF2F2F "" "" 1 "" 3.2161572 -0.80046749 -5.5451097 <> <> 626 13 5 2 <> <> <> <> <>
    627 42 15.661842 -7.7669387 15.853489 5 " " 21 0.41700 0.41700 "T3P " " H1 " 1 0 FFFFFF "" "" 1 "" -9.8093328 3.4797881 -0.23422991 <> <> 627 14 5 0 <> <> <> <> <>
    628 42 15.577147 -6.35606 16.395842 5 " " 21 0.41700 0.41700 "T3P " " H2 " 1 0 FFFFFF "" "" 1 "" 24.428482 6.1921134 -1.9433244 <> <> 628 15 5 0 <> <> <> <> <>
    629 16 18.177635 -19.75036 18.816608 6 " " 70 -0.83400 -0.83400 "T3P " " O  " 8 0 FF2F2F "" "" 1 "" -1.2304841 -2.6668789 7.698431 <> <> 629 16 5 2 <> <> <> <> <>
    630 42 18.013504 -20.693121 18.839083 6 " " 21 0.41700 0.41700 "T3P " " H1 " 1 0 FFFFFF "" "" 1 "" -4.2789392 -1.8746567 18.668041 <> <> 630 17 5 0 <> <> <> <> <>
    631 42 17.3088 -19.357426 18.733225 6 " " 21 0.41700 0.41700 "T3P " " H2 " 1 0 FFFFFF "" "" 1 "" 0.39921507 -0.99856669 -1.4210076 <> <> 631 18 5 0 <> <> <> <> <>
    632 16 1.402115 3.9124849 -16.929541 7 " " 70 -0.83400 -0.83400 "T3P " " O  " 8 0 FF2F2F "" "" 1 "" 3.5596185 5.6975532 -0.53045899 <> <> 632 19 5 2 <> <> <> <> <>
    633 42 2.1498458 3.4348724 -17.288727 7 " " 21 0.41700 0.41700 "T3P " " H1 " 1 0 FFFFFF "" "" 1 "" 0.27313197 5.7595263 -7.4544353 <> <> 633 20 5 0 <> <> <> <> <>
    634 42 0.77510798 3.2305765 -16.688513 7 " " 21 0.41700 0.41700 "T3P " " H2 " 1 0 FFFFFF "" "" 1 "" 6.7159691 5.5371256 7.2265048 <> <> 634 21 5 0 <> <> <> <> <>
    635 16 -10.803254 15.906993 -9.1014156 8 " " 70 -0.83400 -0.83400 "T3P " " O  " 8 0 FF2F2F "" "" 1 "" -1.1757262 -2.8680243 5.0968041 <> <> 635 22 5 2 <> <> <> <> <>
    636 42 -11.665102 15.611015 -9.3944101 8 " " 21 0.41700 0.41700 "T3P " " H1 " 1 0 FFFFFF "" "" 1 "" 1.7251555 -1.9479407 -4.3656397 <> <> 636 23 5 0 <> <> <> <> <>
    637 42 -10.264523 15.897568 -9.8925619 8 " " 21 0.41700 0.41700 "T3P " " H2 " 1 0 FFFFFF "" "" 1 "" 1.0414599 19.994703 6.3342576 <> <> 637 24 5 0 <> <> <> <> <>
    638 16 -11.057756 14.41471 -15.462851 9 " " 70 -0.83400 -0.83400 "T3P " " O  " 8 0 FF2F2F "" "" 1 "" -6.4615154 -2.3087156 -6.9728279 <> <> 638 25 5 2 <> <> <> <> <>
    639 42 -10.562225 14.584319 -14.661655 9 " " 21 0.41700 0.41700 "T3P " " H1 " 1 0 FFFFFF "" "" 1 "" -4.1223211 -1.8487381 -8.517005 <> <> 639 26 5 0 <> <> <> <> <>
    640 42 -11.019407 15.239081 -15.947803 9 " " 21 0.41700 0.41700 "T3P " " H2 " 1 0 FFFFFF "" "" 1 "" -19.395111 1.6158545 -1.3242574 <> <> 640 27 5 0 <> <> <> <> <>
    641 16 -3.6326625 -12.989878 -17.389111 10 " " 70 -0.83400 -0.83400 "T3P " " O  " 8 0 FF2F2F "" "" 1 "" 0.59883744 -1.1597093 -6.4179635 <> <> 641 28 5 2 <> <> <> <> <>
    642 42 -2.9947789 -13.135518 -18.08777 10 " " 21 0.41700 0.41700 "T3P " " H1 " 1 0 FFFFFF "" "" 1 "" -19.390881 -8.7372904 -23.089174 <> <> 642 29 5 0 <> <> <> <> <>
    643 42 -4.4574537 -12.828018 -17.847095 10 " " 21 0.41700 0.41700 "T3P " " H2 " 1 0 FFFFFF "" "" 1 "" -7.6299515 17.419376 14.967488 <> <> 643 30 5 0 <> <> <> <> <>
    644 16 12.337893 -2.2402236 11.777996 11 " " 70 -0.83400 -0.83400 "T3P " " O  " 8 0 FF2F2F "" "" 1 "" -8.661685 -1.3205808 4.6883602 <> <> 644 31 5 2 <> <> <> <> <>
    645 42 13.021786 -2.8205943 11.443784 11 " " 21 0.41700 0.41700 "T3P " " H1 " 1 0 FFFFFF "" "" 1 "" -19.396746 -27.27949 27.799931 <> <> 645 32 5 0 <> <> <> <> <>
    646 42 12.019876 -1.773954 11.004889 11 " " 21 0.41700 0.41700 "T3P " " H2 " 1 0 FFFFFF "" "" 1 "" 5.2644749 -20.655991 -12.701599 <> <> 646 33 5 0 <> <> <> <> <>
    647 16 -2.1133554 7.0052385 6.3253918 12 " " 70 -0.83400 -0.83400 "T3P " " O  " 8 0 FF2F2F "" "" 1 "" -2.0756941 -0.0089612035 1.3899499 <> <> 647 34 5 2 <> <> <> <> <>
    648 42 -2.8469687 6.3954163 6.2468891 12 " " 21 0.41700 0.41700 "T3P " " H1 " 1 0 FFFFFF "" "" 1 "" 2.3937519 0.59776473 -45.090725 <> <> 648 35 5 0 <> <> <> <> <>
    649 42 -2.4548604 7.8355036 5.9933248 12 " " 21 0.41700 0.41700 "T3P " " H2 " 1 0 FFFFFF "" "" 1 "" 8.4768047 9.3230333 13.87044 <> <> 649 36 5 0 <> <> <> <> <>
    650 16 -16.817705 -3.4521966 -16.733782 13 " " 70 -0.83400 -0.83400 "T3P " " O  " 8 0 FF2F2F "" "" 1 "" 3.4601362 -0.076818533 5.5084467 <> <> 650 37 5 2 <> <> <> <> <>
    651 42 -17.450375 -3.999774 -16.268898 13 " " 21 0.41700 0.41700 "T3P " " H1 " 1 0 FFFFFF "" "" 1 "" 2.8483145 1.3250748 6.3270445 <> <> 651 38 5 0 <> <> <> <> <>
    652 42 -17.323393 -3.0460699 -17.437748 13 " " 21 0.41700 0.41700 "T3P " " H2 " 1 0 FFFFFF "" "" 1 "" -3.0826888 23.642986 23.892653 <> <> 652 39 5 0 <> <> <> <> <>
    653 16 -14.881068 4.9779897 -13.059425 14 " " 70 -0.83400 -0.83400 "T3P " " O  " 8 0 FF2F2F "" "" 1 "" -1.2330319 1.0714272 -1.5220897 <> <> 653 40 5 2 <> <> <> <> <>
    654 42 -14.430235 5.3304391 -13.826735 14 " " 21 0.41700 0.41700 "T3P " " H1 " 1 0 FFFFFF "" "" 1 "" -4.8983431 18.65852 4.4026184 <> <> 654 41 5 0 <> <> <> <> <>
    655 42 -15.409028 5.7075891 -12.735124 14 " " 21 0.41700 0.41700 "T3P " " H2 " 1 0 FFFFFF "" "" 1 "" -11.696156 -10.975097 8.5458574 <> <> 655 42 5 0 <> <> <> <> <>
    656 16 -15.188342 4.9686375 0.83586639 15 " " 70 -0.83400 -0.83400 "T3P " " O  " 8 0 FF2F2F "" "" 1 "" 0.82194954 -3.2754016 1.0578461 <> <> 656 43 5 2 <> <> <> <> <>
    657 42 -14.752303 5.75559 0.50904936 15 " " 21 0.41700 0.41700 "T3P " " H1 " 1 0 FFFFFF "" "" 1 "" -0.57131708 -0.05044286 6.9643846 <> <> 657 44 5 0 <> <> <> <> <>
    658 42 -14.91374 4.2753377 0.23573264 15 " " 21 0.41700 0.41700 "T3P " " H2 " 1 0 FFFFFF "" "" 1 "" 18.215115 -2.2619944 7.845716 <> <> 658 45 5 0 <> <> <> <> <>
    659 16 -2.4211442 -10.187601 -19.432814 16 " " 70 -0.83400 -0.83400 "T3P " " O  " 8 0 FF2F2F "" "" 1 "" 1.1078719 1.3839848 5.099967 <> <> 659 46 5 2 <> <> <> <> <>
    660 42 -2.8412206 -10.504066 -20.232573 16 " " 21 0.41700 0.41700 "T3P " " H1 " 1 0 FFFFFF "" "" 1 "" -5.2453361 -8.7464266 12.445585 <> <> 660 47 5 0 <> <> <> <> <>
    661 42 -2.3330309 -10.9666 -18.883614 16 " " 21 0.41700 0.41700 "T3P " " H2 " 1 0 FFFFFF "" "" 1 "" -7.790657 11.007411 20.177769 <> <> 661 48 5 0 <> <> <> <> <>
    662 16 -2.763145 8.4905329 12.460757 17 " " 70 -0.83400 -0.83400 "T3P " " O  " 8 0 FF2F2F "" "" 1 "" -0.33803549 2.3102365 -0.5460487 <> <> 662 49 5 2 <> <> <> <> <>
    663 42 -2.1668468 8.9153061 13.077384 17 " " 21 0.41700 0.41700 "T3P " " H1 " 1 0 FFFFFF "" "" 1 "" -6.2917008 -10.042457 13.720698 <> <> 663 50 5 0 <> <> <> <> <>
    664 42 -2.4094956 8.7060308 11.597783 17 " " 21 0.41700 0.41700 "T3P " " H2 " 1 0 FFFFFF "" "" 1 "" 28.343214 -10.252691 8.070425 <> <> 664 51 5 0 <> <> <> <> <>
    665 16 -5.3409791 -12.132936 11.208899 18 " " 70 -0.83400 -0.83400 "T3P " " O  " 8 0 FF2F2F "" "" 1 "" 5.7436042 -1.2628148 2.9024332 <> <> 665 52 5 2 <> <> <> <> <>
    666 42 -5.6715646 -12.13297 12.107202 18 " " 21 0.41700 0.41700 "T3P " " H1 " 1 0 FFFFFF "" "" 1 "" 4.1023655 3.6531882 2.2986364 <> <> 666 53 5 0 <> <> <> <> <>
    667 42 -4.9365215 -11.271989 11.102054 18 " " 21 0.41700 0.41700 "T3P " " H2 " 1 0 FFFFFF "" "" 1 "" 0.72514617 0.36367908 -2.9887755 <> <> 667 54 5 0 <> <> <> <> <>
    668 16 -3.3658347 -1.4510576 2.6995924 19 " " 70 -0.83400 -0.83400 "T3P " " O  " 8 0 FF2F2F "" "" 1 "" 3.360127 2.5749221 3.6817732 <> <> 668 55 5 2 <> <> <> <> <>
    669 42 -2.7815807 -2.1585042 2.426841 19 " " 21 0.41700 0.41700 "T3P " " H1 " 1 0 FFFFFF "" "" 1 "" -10.033464 -7.4963188 1.1138784 <> <> 669 56 5 0 <> <> <> <> <>
    670 42 -3.6148558 -1.6774774 3.5956683 19 " " 21 0.41700 0.41700 "T3P " " H2 " 1 0 FFFFFF "" "" 1 "" -15.98351 -5.824203 -3.8161538 <> <> 670 57 5 0 <> <> <> <> <>
    671 16 -4.8229566 -12.14348 8.177845 20 " " 70 -0.83400 -0.83400 "T3P " " O  " 8 0 FF2F2F "" "" 1 "" 5.4907546 -6.3795133 -5.2261086 <> <> 671 58 5 2 <> <> <> <> <>
    672 42 -4.8931584 -11.980308 9.1184225 20 " " 21 0.41700 0.41700 "T3P " " H1 " 1 0 FFFFFF "" "" 1 "" -11.656917 -5.0878043 -6.7300587 <> <> 672 59 5 0 <> <> <> <> <>
    673 42 -4.4382172 -11.341925 7.8232799 20 " " 21 0.41700 0.41700 "T3P " " H2 " 1 0 FFFFFF "" "" 1 "" -8.4417982 1.6006111 -2.303926 <> <> 673 60 5 0 <> <> <> <> <>
    674 16 -18.764786 -18.496038 -15.786218 21 " " 70 -0.83400 -0.83400 "T3P " " O  " 8 0 FF2F2F "" "" 1 "" 1.9606495 6.5448442 -1.1625389 <> <> 674 61 5 2 <> <> <> <> <>
    675 42 -19.115467 -18.849728 -14.968806 21 " " 21 0.41700 0.41700 "T3P " " H1 " 1 0 FFFFFF "" "" 1 "" 2.0595977 17.048677 3.4248731 <> <> 675 62 5 0 <> <> <> <> <>
    676 42 -19.538975 -18.259975 -16.297235 21 " " 21 0.41700 0.41700 "T3P " " H2 " 1 0 FFFFFF "" "" 1 "" 1.9167325 1.170861 -3.5785098 <> <> 676 63 5 0 <> <> <> <> <>
    677 16 18.063246 -5.2718024 -5.9373264 22 " " 70 -0.83400 -0.83400 "T3P " " O  " 8 0 FF2F2F "" "" 1 "" -8.0321703 2.8849864 8.593667 <> <> 677 64 5 2 <> <> <> <> <>
    678 42 18.878799 -4.7964954 -6.0960164 22 " " 21 0.41700 0.41700 "T3P " " H1 " 1 0 FFFFFF "" "" 1 "" 5.1058369 -20.649548 5.6234894 <> <> 678 65 5 0 <> <> <> <> <>
    679 42 18.162868 -5.631793 -5.0560074 22 " " 21 0.41700 0.41700 "T3P " " H2 " 1 0 FFFFFF "" "" 1 "" -15.609204 0.81934786 8.6063986 <> <> 679 66 5 0 <> <> <> <> <>
    680 16 -1.8372192 3.8938968 5.0142407 23 " " 70 -0.83400 -0.83400 "T3P " " O  " 8 0 FF2F2F "" "" 1 "" 1.7602009 -2.0339539 2.278645 <> <> 680 67 5 2 <> <> <> <> <>
    681 42 -1.2360929 3.4896684 4.3885627 23 " " 21 0.41700 0.41700 "T3P " " H1 " 1 0 FFFFFF "" "" 1 "" 5.4775462 5.538857 0.9575969 <> <> 681 68 5 0 <> <> <> <> <>
    682 42 -2.6196005 4.0940709 4.5003862 23 " " 21 0.41700 0.41700 "T3P " " H2 " 1 0 FFFFFF "" "" 1 "" 3.9327638 2.0742161 0.57112473 <> <> 682 69 5 0 <> <> <> <> <>
    683 16 -7.0840702 8.3038273 19.409716 24 " " 70 -0.83400 -0.83400 "T3P " " O  " 8 0 FF2F2F "" "" 1 "" -7.0646758 -0.93632454 6.4076786 <> <> 683 70 5 2 <> <> <> <> <>
    684 42 -8.0092764 8.5412893 19.347775 24 " " 21 0.41700 0.41700 "T3P " " H1 " 1 0 FFFFFF "" "" 1 "" -5.1813807 0.64618796 -15.655849 <> <> 684 71 5 0 <> <> <> <> <>
    685 42 -6.6666293 9.0670481 19.809042 24 " " 21 0.41700 0.41700 "T3P " " H2 " 1 0 FFFFFF "" "" 1 "" -13.942906 1.587772 8.7736435 <> <> 685 72 5 0 <> <> <> <> <>
    686 16 17.841997 -0.90039027 1.6003144 25 " " 70 -0.83400 -0.83400 "T3P " " O  " 8 0 FF2F2F "" "" 1 "" 3.4026639 0.52589053 4.1365919 <> <> 686 73 5 2 <> <> <> <> <>
    687 42 18.656141 -1.2382957 1.2271907 25 " " 21 0.41700 0.41700 "T3P " " H1 " 1 0 FFFFFF "" "" 1 "" -5.8029485 -7.8253274 -8.3868351 <> <> 687 74 5 0 <> <> <> <> <>
    688 42 17.519499 -0.27792239 0.94857824 25 " " 21 0.41700 0.41700 "T3P " " H2 " 1 0 FFFFFF "" "" 1 "" 1.3714783 6.1485953 10.511879 <> <> 688 75 5 0 <> <> <> <> <>
    689 16 -6.1289749 -10.94286 -23.085854 26 " " 70 -0.83400 -0.83400 "T3P " " O  " 8 0 FF2F2F "" "" 1 "" -0.23350024 0.29715264 -3.2112069 <> <> 689 76 5 2 <> <> <> <> <>
    690 42 -6.4011121 -10.317447 -22.414261 26 " " 21 0.41700 0.41700 "T3P " " H1 " 1 0 FFFFFF "" "" 1 "" -21.292753 -22.200245 9.2057495 <> <> 690 77 5 0 <> <> <> <> <>
    691 42 -6.610898 -10.678396 -23.869459 26 " " 21 0.41700 0.41700 "T3P " " H2 " 1 0 FFFFFF "" "" 1 "" 9.5307674 14.639922 -4.3756895 <> <> 691 78 5 0 <> <> <> <> <>
    692 16 -17.520229 18.045765 -15.170053 27 " " 70 -0.83400 -0.83400 "T3P " " O  " 8 0 FF2F2F "" "" 1 "" 0.36074144 0.61540866 -6.2098198 <> <> 692 79 5 2 <> <> <> <> <>
    693 42 -17.61657 18.838768 -15.697407 27 " " 21 0.41700 0.41700 "T3P " " H1 " 1 0 FFFFFF "" "" 1 "" -8.2050676 7.5886931 5.841033 <> <> 693 80 5 0 <> <> <> <> <>
    694 42 -16.991688 18.318947 -14.420218 27 " " 21 0.41700 0.41700 "T3P " " H2 " 1 0 FFFFFF "" "" 1 "" -30.904835 2.844708 15.016344 <> <> 694 81 5 0 <> <> <> <> <>
    695 16 -17.70779 5.8245769 -2.6357312 28 " " 70 -0.83400 -0.83400 "T3P " " O  " 8 0 FF2F2F "" "" 1 "" 1.5946791 3.5884287 0.11871928 <> <> 695 82 5 2 <> <> <> <> <>
    696 42 -16.878157 5.8496885 -3.1125038 28 " " 21 0.41700 0.41700 "T3P " " H1 " 1 0 FFFFFF "" "" 1 "" -10.106075 -7.1110969 -20.805252 <> <> 696 83 5 0 <> <> <> <> <>
    697 42 -17.513332 6.2364621 -1.7938479 28 " " 21 0.41700 0.41700 "T3P " " H2 " 1 0 FFFFFF "" "" 1 "" 25.067745 12.253768 -9.5425482 <> <> 697 84 5 0 <> <> <> <> <>
    698 16 4.9145207 -9.1852999 6.3024836 29 " " 70 -0.83400 -0.83400 "T3P " " O  " 8 0 FF2F2F "" "" 1 "" 4.0141554 0.4450216 4.1381369 <> <> 698 85 5 2 <> <> <> <> <>
    699 42 4.9793463 -10.137135 6.3802247 29 " " 21 0.41700 0.41700 "T3P " " H1 " 1 0 FFFFFF "" "" 1 "" -4.7432156 -0.87580156 -4.7309537 <> <> 699 86 5 0 <> <> <> <> <>
    700 42 5.0685034 -9.0092831 5.3742924 29 " " 21 0.41700 0.41700 "T3P " " H2 " 1 0 FFFFFF "" "" 1 "" -2.4551103 7.0062199 4.3091378 <> <> 700 87 5 0 <> <> <> <> <>
    701 16 6.1458282 -1.3509244 7.7775908 30 " " 70 -0.83400 -0.83400 "T3P " " O  " 8 0 FF2F2F "" "" 1 "" -0.95357138 -1.9949704 -8.5516415 <> <> 701 88 5 2 <> <> <> <> <>
    702 42 6.1430831 -1.2319657 6.8278127 30 " " 21 0.41700 0.41700 "T3P " " H1 " 1 0 FFFFFF "" "" 1 "" -2.0020382 -9.9645567 -9.5467806 <> <> 702 89 5 0 <> <> <> <> <>
    703 42 5.272336 -1.0761355 8.0563936 30 " " 21 0.41700 0.41700 "T3P " " H2 " 1 0 FFFFFF "" "" 1 "" -1.0376611 -0.76174009 -10.030532 <> <> 703 90 5 0 <> <> <> <> <>
    704 16 -6.03865 -15.107646 -3.1234531 31 " " 70 -0.83400 -0.83400 "T3P " " O  " 8 0 FF2F2F "" "" 1 "" 2.0129201 1.0333043 4.1717944 <> <> 704 91 5 2 <> <> <> <> <>
    705 42 -6.4047489 -15.61934 -3.844825 31 " " 21 0.41700 0.41700 "T3P " " H1 " 1 0 FFFFFF "" "" 1 "" 1.3728248 -15.644692 16.326944 <> <> 705 92 5 0 <> <> <> <> <>
    706 42 -6.7950125 -14.672983 -2.729475 31 " " 21 0.41700 0.41700 "T3P " " H2 " 1 0 FFFFFF "" "" 1 "" -0.088094682 -4.9580669 6.7483315 <> <> 706 93 5 0 <> <> <> <> <>
    707 16 -8.1590881 -2.1496799 8.2095909 32 " " 70 -0.83400 -0.83400 "T3P " " O  " 8 0 FF2F2F "" "" 1 "" -6.1276608 2.8488538 -1.7150344 <> <> 707 94 5 2 <> <> <> <> <>
    708 42 -8.5295572 -1.4351525 7.6914907 32 " " 21 0.41700 0.41700 "T3P " " H1 " 1 0 FFFFFF "" "" 1 "" -18.277916 0.40849581 3.6074579 <> <> 708 95 5 0 <> <> <> <> <>
    709 42 -8.5550518 -2.9410644 7.8446822 32 " " 21 0.41700 0.41700 "T3P " " H2 " 1 0 FFFFFF "" "" 1 "" 3.7366185 -0.79136145 -4.5241332 <> <> 709 96 5 0 <> <> <> <> <>
    710 16 -4.7095776 6.6351209 -6.7883248 33 " " 70 -0.83400 -0.83400 "T3P " " O  " 8 0 FF2F2F "" "" 1 "" -0.095655844 3.0094738 -0.29225701 <> <> 710 97 5 2 <> <> <> <> <>
    711 42 -3.7667794 6.4958253 -6.6991324 33 " " 21 0.41700 0.41700 "T3P " " H1 " 1 0 FFFFFF "" "" 1 "" 1.0095785 4.038218 -10.368484 <> <> 711 98 5 0 <> <> <> <> <>
    712 42 -4.9476366 6.1623077 -7.5858226 33 " " 21 0.41700 0.41700 "T3P " " H2 " 1 0 FFFFFF "" "" 1 "" -9.4691687 -3.7632105 6.521122 <> <> 712 99 5 0 <> <> <> <> <>
    713 16 -19.608028 -9.6859026 -7.2880402 34 " " 70 -0.83400 -0.83400 "T3P " " O  " 8 0 FF2F2F "" "" 1 "" 0.78972197 -6.3578677 1.0271635 <> <> 713 100 5 2 <> <> <> <> <>
    714 42 -19.314037 -8.7964678 -7.0912991 34 " " 21 0.41700 0.41700 "T3P " " H1 " 1 0 FFFFFF "" "" 1 "" 12.9064 -12.423706 10.343816 <> <> 714 101 5 0 <> <> <> <> <>
    715 42 -19.886423 -9.6497335 -8.2031479 34 " " 21 0.41700 0.41700 "T3P " " H2 " 1 0 FFFFFF "" "" 1 "" -17.437889 11.905525 7.2942109 <> <> 715 102 5 0 <> <> <> <> <>
    716 16 -12.227803 -5.8657198 -14.823824 35 " " 70 -0.83400 -0.83400 "T3P " " O  " 8 0 FF2F2F "" "" 1 "" 2.7713931 1.1490941 4.7962976 <> <> 716 103 5 2 <> <> <> <> <>
    717 42 -12.851912 -5.8961692 -15.54894 35 " " 21 0.41700 0.41700 "T3P " " H1 " 1 0 FFFFFF "" "" 1 "" 8.9704142 -5.7978034 -0.24750181 <> <> 717 104 5 0 <> <> <> <> <>
    718 42 -12.456306 -5.0697393 -14.34378 35 " " 21 0.41700 0.41700 "T3P " " H2 " 1 0 FFFFFF "" "" 1 "" -16.049917 -6.4245644 8.395587 <> <> 718 105 5 0 <> <> <> <> <>
    719 16 -16.809011 -6.057651 -18.744999 36 " " 70 -0.83400 -0.83400 "T3P " " O  " 8 0 FF2F2F "" "" 1 "" 0.52042842 0.25963557 0.81384873 <> <> 719 106 5 2 <> <> <> <> <>
    720 42 -16.225636 -6.4823465 -19.37392 36 " " 21 0.41700 0.41700 "T3P " " H1 " 1 0 FFFFFF "" "" 1 "" -17.435486 -11.003757 -8.2357464 <> <> 720 107 5 0 <> <> <> <> <>
    721 42 -16.516371 -5.1465378 -18.723557 36 " " 21 0.41700 0.41700 "T3P " " H2 " 1 0 FFFFFF "" "" 1 "" 4.8270788 -0.64412022 -19.562019 <> <> 721 108 5 0 <> <> <> <> <>
    722 16 -8.4550571 -16.345114 5.9039364 37 " " 70 -0.83400 -0.83400 "T3P " " O  " 8 0 FF2F2F "" "" 1 "" 1.673282 1.2120951 -2.6350451 <> <> 722 109 5 2 <> <> <> <> <>
    723 42 -7.6967926 -16.249825 6.4802966 37 " " 21 0.41700 0.41700 "T3P " " H1 " 1 0 FFFFFF "" "" 1 "" 0.96577162 -6.4181209 -0.44273347 <> <> 723 110 5 0 <> <> <> <> <>
    724 42 -8.1231365 -16.127926 5.0327935 37 " " 21 0.41700 0.41700 "T3P " " H2 " 1 0 FFFFFF "" "" 1 "" 3.1097615 11.242844 0.41306403 <> <> 724 111 5 0 <> <> <> <> <>
    725 16 -7.5011673 -5.720932 -17.088121 38 " " 70 -0.83400 -0.83400 "T3P " " O  " 8 0 FF2F2F "" "" 1 "" -1.8188759 -8.7832088 -3.8187602 <> <> 725 112 5 2 <> <> <> <> <>
    726 42 -7.4591961 -5.7083449 -16.131927 38 " " 21 0.41700 0.41700 "T3P " " H1 " 1 0 FFFFFF "" "" 1 "" -4.4241128 -1.9734266 -3.794034 <> <> 726 113 5 0 <> <> <> <> <>
    727 42 -6.591671 -5.8273859 -17.366884 38 " " 21 0.41700 0.41700 "T3P " " H2 " 1 0 FFFFFF "" "" 1 "" -2.5370498 -24.019745 -0.34329036 <> <> 727 114 5 0 <> <> <> <> <>
    728 16 1.8156902 -0.94348991 -11.66529 39 " " 70 -0.83400 -0.83400 "T3P " " O  " 8 0 FF2F2F "" "" 1 "" -4.9111362 -5.540338 1.2440199 <> <> 728 115 5 2 <> <> <> <> <>
    729 42 2.1275542 -0.069582298 -11.900365 39 " " 21 0.41700 0.41700 "T3P " " H1 " 1 0 FFFFFF "" "" 1 "" 3.3988583 -8.5604277 1.0411233 <> <> 729 116 5 0 <> <> <> <> <>
    730 42 0.95298368 -1.0086503 -12.074832 39 " " 21 0.41700 0.41700 "T3P " " H2 " 1 0 FFFFFF "" "" 1 "" -8.4995022 5.1971536 7.0945549 <> <> 730 117 5 0 <> <> <> <> <>
    731 16 -2.197937 -13.231888 -19.698626 40 " " 70 -0.83400 -0.83400 "T3P " " O  " 8 0 FF2F2F "" "" 1 "" -2.696589 -3.9726062 -3.8645205 <> <> 731 118 5 2 <> <> <> <> <>
    732 42 -1.3438811 -13.082059 -20.104055 40 " " 21 0.41700 0.41700 "T3P " " H1 " 1 0 FFFFFF "" "" 1 "" 0.53631002 3.9664726 5.8797908 <> <> 732 119 5 0 <> <> <> <> <>
    733 42 -2.6160972 -13.88853 -20.255573 40 " " 21 0.41700 0.41700 "T3P " " H2 " 1 0 FFFFFF "" "" 1 "" 9.062067 -6.5683913 -9.6325188 <> <> 733 120 5 0 <> <> <> <> <>
    734 16 -17.697832 4.8377886 4.9960632 41 " " 70 -0.83400 -0.83400 "T3P " " O  " 8 0 FF2F2F "" "" 1 "" -2.4150383 -2.948554 6.9311213 <> <> 734 121 5 2 <> <> <> <> <>
    735 42 -17.04291 5.4499454 5.331574 41 " " 21 0.41700 0.41700 "T3P " " H1 " 1 0 FFFFFF "" "" 1 "" -20.925421 17.290842 6.1360445 <> <> 735 122 5 0 <> <> <> <> <>
    736 42 -17.205614 4.2500753 4.4228759 41 " " 21 0.41700 0.41700 "T3P " " H2 " 1 0 FFFFFF "" "" 1 "" 18.678333 -0.49288782 22.526945 <> <> 736 123 5 0 <> <> <> <> <>
    737 16 12.403534 -18.470341 3.4969575 42 " " 70 -0.83400 -0.83400 "T3P " " O  " 8 0 FF2F2F "" "" 1 "" 4.3595438 1.3614455 0.069584139 <> <> 737 124 5 2 <> <> <> <> <>
    738 42 12.456111 -18.890604 2.6385636 42 " " 21 0.41700 0.41700 "T3P " " H1 " 1 0 FFFFFF "" "" 1 "" -0.046163153 0.82569528 0.062031735 <> <> 738 125 5 0 <> <> <> <> <>
    739 42 11.465554 -18.361877 3.6540089 42 " " 21 0.41700 0.41700 "T3P " " H2 " 1 0 FFFFFF "" "" 1 "" 5.8079014 20.34516 -4.390933 <> <> 739 126 5 0 <> <> <> <> <>
    740 16 4.7611623 -12.164543 0.91702265 43 " " 70 -0.83400 -0.83400 "T3P " " O  " 8 0 FF2F2F "" "" 1 "" 0.56291991 4.4260802 0.1701235 <> <> 740 127 5 2 <> <> <> <> <>
    741 42 4.9958944 -12.137741 1.8446081 43 " " 21 0.41700 0.41700 "T3P " " H1 " 1 0 FFFFFF "" "" 1 "" 20.041925 5.6893678 -4.7957263 <> <> 741 128 5 0 <> <> <> <> <>
    742 42 5.3446488 -11.528437 0.50333244 43 " " 21 0.41700 0.41700 "T3P " " H2 " 1 0 FFFFFF "" "" 1 "" -3.7835031 -0.74692941 -13.914632 <> <> 742 129 5 0 <> <> <> <> <>
    743 16 9.1694336 -11.592575 2.6737595 44 " " 70 -0.83400 -0.83400 "T3P " " O  " 8 0 FF2F2F "" "" 1 "" -2.3325334 -3.3887253 -1.7359135 <> <> 743 130 5 2 <> <> <> <> <>
    744 42 8.8609104 -12.140719 3.3952758 44 " " 21 0.41700 0.41700 "T3P " " H1 " 1 0 FFFFFF "" "" 1 "" 1.0160702 -2.8767338 0.084920965 <> <> 744 131 5 0 <> <> <> <> <>
    745 42 9.7819748 -10.980786 3.0820904 44 " " 21 0.41700 0.41700 "T3P " " H2 " 1 0 FFFFFF "" "" 1 "" -8.1986723 3.5270572 -3.29778 <> <> 745 132 5 0 <> <> <> <> <>
    746 16 12.489007 -10.977629 20.117496 45 " " 70 -0.83400 -0.83400 "T3P " " O  " 8 0 FF2F2F "" "" 1 "" -1.9587107 -0.27205038 -2.3356476 <> <> 746 133 5 2 <> <> <> <> <>
    747 42 12.746126 -10.067141 20.262859 45 " " 21 0.41700 0.41700 "T3P " " H1 " 1 0 FFFFFF "" "" 1 "" -11.595462 0.079919957 12.505309 <> <> 747 134 5 0 <> <> <> <> <>
    748 42 12.328285 -11.034154 19.175575 45 " " 21 0.41700 0.41700 "T3P " " H2 " 1 0 FFFFFF "" "" 1 "" 10.629595 10.291113 -5.1176181 <> <> 748 135 5 0 <> <> <> <> <>
    749 16 6.8986063 -0.14923847 -12.592598 46 " " 70 -0.83400 -0.83400 "T3P " " O  " 8 0 FF2F2F "" "" 1 "" -8.9753056 3.3713574 -6.5615034 <> <> 749 136 5 2 <> <> <> <> <>
    750 42 7.5701585 0.5316723 -12.552459 46 " " 21 0.41700 0.41700 "T3P " " H1 " 1 0 FFFFFF "" "" 1 "" -10.595501 3.0482588 26.025824 <> <> 750 137 5 0 <> <> <> <> <>
    751 42 6.1082373 0.30967927 -12.877107 46 " " 21 0.41700 0.41700 "T3P " " H2 " 1 0 FFFFFF "" "" 1 "" -6.4573112 12.395479 0.99943221 <> <> 751 138 5 0 <> <> <> <> <>
    752 16 -14.180647 3.0575192 -1.0453104 47 " " 70 -0.83400 -0.83400 "T3P " " O  " 8 0 FF2F2F "" "" 1 "" -0.88867384 -0.99442089 3.4227161 <> <> 752 139 5 2 <> <> <> <> <>
    753 42 -13.436938 3.5324485 -1.4162073 47 " " 21 0.41700 0.41700 "T3P " " H1 " 1 0 FFFFFF "" "" 1 "" 29.449638 -24.926466 33.611294 <> <> 753 140 5 0 <> <> <> <> <>
    754 42 -14.118638 2.1807444 -1.4243183 47 " " 21 0.41700 0.41700 "T3P " " H2 " 1 0 FFFFFF "" "" 1 "" -15.388631 -2.1337955 3.6861277 <> <> 754 141 5 0 <> <> <> <> <>
    755 16 18.445574 -19.065109 -3.6787052 48 " " 70 -0.83400 -0.83400 "T3P " " O  " 8 0 FF2F2F "" "" 1 "" 0.23049197 -3.5779073 4.960135 <> <> 755 142 5 2 <> <> <> <> <>
    756 42 17.813457 -19.127243 -4.3948045 48 " " 21 0.41700 0.41700 "T3P " " H1 " 1 0 FFFFFF "" "" 1 "" 19.512827 -11.027512 -11.414513 <> <> 756 143 5 0 <> <> <> <> <>
    757 42 18.372654 -18.161329 -3.371958 48 " " 21 0.41700 0.41700 "T3P " " H2 " 1 0 FFFFFF "" "" 1 "" -4.763412 0.89277613 -9.3992987 <> <> 757 144 5 0 <> <> <> <> <>
    758 16 14.099134 -3.8225417 -19.41238 49 " " 70 -0.83400 -0.83400 "T3P " " O  " 8 0 FF2F2F "" "" 1 "" 1.5217959 -2.1932955 1.689723 <> <> 758 145 5 2 <> <> <> <> <>
    759 42 13.891694 -4.5962481 -18.888378 49 " " 21 0.41700 0.41700 "T3P " " H1 " 1 0 FFFFFF "" "" 1 "" -9.9732122 2.5389252 4.1264086 <> <> 759 146 5 0 <> <> <> <> <>
    760 42 14.207681 -3.1203549 -18.770988 49 " " 21 0.41700 0.41700 "T3P " " H2 " 1 0 FFFFFF "" "" 1 "" 10.522121 -1.471258 -0.62392384 <> <> 760 147 5 0 <> <> <> <> <>
    761 16 17.531797 -8.0138597 5.5528154 50 " " 70 -0.83400 -0.83400 "T3P " " O  " 8 0 FF2F2F "" "" 1 "" 2.1868184 3.5537322 -4.4455838 <> <> 761 148 5 2 <> <> <> <> <>
    762 42 17.526243 -8.8743172 5.9721184 50 " " 21 0.41700 0.41700 "T3P " " H1 " 1 0 FFFFFF "" "" 1 "" -3.94065 6.3174753 1.14475 <> <> 762 149 5 0 <> <> <> <> <>
    763 42 17.140785 -8.163805 4.6920853 50 " " 21 0.41700 0.41700 "T3P " " H2 " 1 0 FFFFFF "" "" 1 "" -10.519572 3.1901622 1.3899918 <> <> 763 150 5 0 <> <> <> <> <>
    764 16 -3.4884984 -9.9673223 -10.879295 51 " " 70 -0.83400 -0.83400 "T3P " " O  " 8 0 FF2F2F "" "" 1 "" -1.7241288 3.9483945 -3.012255 <> <> 764 151 5 2 <> <> <> <> <>
    765 42 -4.0535493 -9.2262058 -11.097687 51 " " 21 0.41700 0.41700 "T3P " " H1 " 1 0 FFFFFF "" "" 1 "" -0.37401769 7.867259 6.7932925 <> <> 765 152 5 0 <> <> <> <> <>
    766 42 -3.1066139 -10.232662 -11.715952 51 " " 21 0.41700 0.41700 "T3P " " H2 " 1 0 FFFFFF "" "" 1 "" -10.406569 7.5967717 -8.1323605 <> <> 766 153 5 0 <> <> <> <> <>
    767 16 12.756969 0.98425031 19.856894 52 " " 70 -0.83400 -0.83400 "T3P " " O  " 8 0 FF2F2F "" "" 1 "" 0.91904742 -8.4937696 0.880876 <> <> 767 154 5 2 <> <> <> <> <>
    768 42 13.426791 0.31149545 19.97924 52 " " 21 0.41700 0.41700 "T3P " " H1 " 1 0 FFFFFF "" "" 1 "" -1.3833077 -9.9546509 5.4527335 <> <> 768 155 5 0 <> <> <> <> <>
    769 42 12.830188 1.2309389 18.934933 52 " " 21 0.41700 0.41700 "T3P " " H2 " 1 0 FFFFFF "" "" 1 "" 3.5094573 -13.155728 -0.16080165 <> <> 769 156 5 0 <> <> <> <> <>
    770 16 14.221936 -0.025426818 -7.8234763 53 " " 70 -0.83400 -0.83400 "T3P " " O  " 8 0 FF2F2F "" "" 1 "" -1.0591881 0.41026738 4.9734044 <> <> 770 157 5 2 <> <> <> <> <>
    771 42 14.017865 0.90705931 -7.8946118 53 " " 21 0.41700 0.41700 "T3P " " H1 " 1 0 FFFFFF "" "" 1 "" -22.193079 -5.6190653 -13.434486 <> <> 771 158 5 0 <> <> <> <> <>
    772 42 13.649651 -0.34376088 -7.1253409 53 " " 21 0.41700 0.41700 "T3P " " H2 " 1 0 FFFFFF "" "" 1 "" -18.171307 -5.8701735 -11.917739 <> <> 772 159 5 0 <> <> <> <> <>
    773 16 10.623905 -11.714154 -8.0421152 54 " " 70 -0.83400 -0.83400 "T3P " " O  " 8 0 FF2F2F "" "" 1 "" 4.3669658 -6.7742214 -4.8374138 <> <> 773 160 5 2 <> <> <> <> <>
    774 42 10.815179 -12.568524 -8.4290323 54 " " 21 0.41700 0.41700 "T3P " " H1 " 1 0 FFFFFF "" "" 1 "" -6.1758604 -22.065746 23.716463 <> <> 774 161 5 0 <> <> <> <> <>
    775 42 10.992582 -11.762189 -7.1600752 54 " " 21 0.41700 0.41700 "T3P " " H2 " 1 0 FFFFFF "" "" 1 "" -10.963316 12.212605 2.6045153 <> <> 775 162 5 0 <> <> <> <> <>
    776 16 -11.785417 -9.7588415 4.8327527 55 " " 70 -0.83400 -0.83400 "T3P " " O  " 8 0 FF2F2F "" "" 1 "" 3.3395236 0.31878921 -2.2232783 <> <> 776 163 5 2 <> <> <> <> <>
    777 42 -11.340937 -9.2933369 5.5412602 55 " " 21 0.41700 0.41700 "T3P " " H1 " 1 0 FFFFFF "" "" 1 "" -23.822254 -1.0892581 15.741731 <> <> 777 164 5 0 <> <> <> <> <>
    778 42 -12.370967 -9.1069317 4.4475551 55 " " 21 0.41700 0.41700 "T3P " " H2 " 1 0 FFFFFF "" "" 1 "" -8.5422993 -9.0423031 -0.0041835355 <> <> 778 165 5 0 <> <> <> <> <>
    779 16 14.82659 4.8649397 -14.570208 56 " " 70 -0.83400 -0.83400 "T3P " " O  " 8 0 FF2F2F "" "" 1 "" -1.261 -0.29542887 3.8336501 <> <> 779 166 5 2 <> <> <> <> <>
    780 42 14.4541 5.4673181 -13.926293 56 " " 21 0.41700 0.41700 "T3P " " H1 " 1 0 FFFFFF "" "" 1 "" 5.6758075 12.441354 -4.0687528 <> <> 780 167 5 0 <> <> <> <> <>
    781 42 14.4131 5.112093 -15.397357 56 " " 21 0.41700 0.41700 "T3P " " H2 " 1 0 FFFFFF "" "" 1 "" -1.517229 -9.0953913 1.3323358 <> <> 781 168 5 0 <> <> <> <> <>
    782 16 -17.501564 6.5595765 17.215746 57 " " 70 -0.83400 -0.83400 "T3P " " O  " 8 0 FF2F2F "" "" 1 "" 0.033981681 -7.6190133 1.9308333 <> <> 782 169 5 2 <> <> <> <> <>
    783 42 -17.878721 7.4213419 17.392792 57 " " 21 0.41700 0.41700 "T3P " " H1 " 1 0 FFFFFF "" "" 1 "" 21.950531 5.552321 -15.491969 <> <> 783 170 5 0 <> <> <> <> <>
    784 42 -17.065107 6.6578789 16.369535 57 " " 21 0.41700 0.41700 "T3P " " H2 " 1 0 FFFFFF "" "" 1 "" 24.19858 -28.808981 11.93279 <> <> 784 171 5 0 <> <> <> <> <>
    785 16 -15.9288 13.952494 -9.9985933 58 " " 70 -0.83400 -0.83400 "T3P " " O  " 8 0 FF2F2F "" "" 1 "" -2.485301 4.0406938 6.4558201 <> <> 785 172 5 2 <> <> <> <> <>
    786 42 -16.727749 14.417586 -10.246787 58 " " 21 0.41700 0.41700 "T3P " " H1 " 1 0 FFFFFF "" "" 1 "" 11.435766 17.292717 -13.523784 <> <> 786 173 5 0 <> <> <> <> <>
    787 42 -15.822422 13.281492 -10.672886 58 " " 21 0.41700 0.41700 "T3P " " H2 " 1 0 FFFFFF "" "" 1 "" -1.621673 -3.4543982 14.050572 <> <> 787 174 5 0 <> <> <> <> <>
    788 16 -7.744679 3.9842613 4.3859897 59 " " 70 -0.83400 -0.83400 "T3P " " O  " 8 0 FF2F2F "" "" 1 "" 10.245036 -4.5979152 1.6760904 <> <> 788 175 5 2 <> <> <> <> <>
    789 42 -7.6224489 3.0884914 4.0715122 59 " " 21 0.41700 0.41700 "T3P " " H1 " 1 0 FFFFFF "" "" 1 "" 4.9651356 -2.6829445 -5.8308387 <> <> 789 176 5 0 <> <> <> <> <>
    790 42 -7.4810729 4.5353742 3.6490936 59 " " 21 0.41700 0.41700 "T3P " " H2 " 1 0 FFFFFF "" "" 1 "" 12.767862 0.017599702 6.0304465 <> <> 790 177 5 0 <> <> <> <> <>
    791 16 4.3112736 12.997375 1.7442762 60 " " 70 -0.83400 -0.83400 "T3P " " O  " 8 0 FF2F2F "" "" 1 "" -3.833132 0.51058865 2.1569963 <> <> 791 178 5 2 <> <> <> <> <>
    792 42 3.503407 12.805633 1.2680285 60 " " 21 0.41700 0.41700 "T3P " " H1 " 1 0 FFFFFF "" "" 1 "" -12.618553 -10.099151 21.331415 <> <> 792 179 5 0 <> <> <> <> <>
    793 42 4.879818 12.248819 1.5635611 60 " " 21 0.41700 0.41700 "T3P " " H2 " 1 0 FFFFFF "" "" 1 "" 0.565162 6.4967904 -8.8016777 <> <> 793 180 5 0 <> <> <> <> <>
    794 16 5.5283537 -1.8682996 0.51010507 61 " " 70 -0.83400 -0.83400 "T3P " " O  " 8 0 FF2F2F "" "" 1 "" -4.3851185 -4.8459449 1.0584399 <> <> 794 181 5 2 <> <> <> <> <>
    795 42 5.410418 -2.6035802 -0.091297865 61 " " 21 0.41700 0.41700 "T3P " " H1 " 1 0 FFFFFF "" "" 1 "" 6.5026569 -9.0823593 4.102798 <> <> 795 182 5 0 <> <> <> <> <>
    796 42 5.478075 -2.2607346 1.3817153 61 " " 21 0.41700 0.41700 "T3P " " H2 " 1 0 FFFFFF "" "" 1 "" 12.120905 -3.604188 2.5696526 <> <> 796 183 5 0 <> <> <> <> <>
    797 16 -12.079493 17.368067 -21.458824 62 " " 70 -0.83400 -0.83400 "T3P " " O  " 8 0 FF2F2F "" "" 1 "" 2.4155774 -4.784492 -1.5874509 <> <> 797 184 5 2 <> <> <> <> <>
    798 42 -12.761002 17.266766 -20.794355 62 " " 21 0.41700 0.41700 "T3P " " H1 " 1 0 FFFFFF "" "" 1 "" -17.120325 -18.46199 -23.709587 <> <> 798 185 5 0 <> <> <> <> <>
    799 42 -12.338361 18.146965 -21.951305 62 " " 21 0.41700 0.41700 "T3P " " H2 " 1 0 FFFFFF "" "" 1 "" 14.744847 3.0189738 4.2735538 <> <> 799 186 5 0 <> <> <> <> <>
    800 16 -8.5731735 18.371088 -11.35076 63 " " 70 -0.83400 -0.83400 "T3P " " O  " 8 0 FF2F2F "" "" 1 "" -5.6408653 2.0675416 -4.7308154 <> <> 800 187 5 2 <> <> <> <> <>
    801 42 -8.3471251 18.571146 -12.259118 63 " " 21 0.41700 0.41700 "T3P " " H1 " 1 0 FFFFFF "" "" 1 "" -1.4204305 -15.084338 -7.4580898 <> <> 801 188 5 0 <> <> <> <> <>
    802 42 -8.3680639 17.441397 -11.251582 63 " " 21 0.41700 0.41700 "T3P " " H2 " 1 0 FFFFFF "" "" 1 "" 10.765632 8.2096357 18.914679 <> <> 802 189 5 0 <> <> <> <> <>
    803 16 -7.2789421 19.728203 -23.742937 64 " " 70 -0.83400 -0.83400 "T3P " " O  " 8 0 FF2F2F "" "" 1 "" 1.1633538 2.026777 1.2950484 <> <> 803 190 5 2 <> <> <> <> <>
    804 42 -7.0888696 19.717712 -24.681017 64 " " 21 0.41700 0.41700 "T3P " " H1 " 1 0 FFFFFF "" "" 1 "" -8.3414412 8.4016457 -0.70201653 <> <> 804 191 5 0 <> <> <> <> <>
    805 42 -8.2297239 19.826365 -23.691797 64 " " 21 0.41700 0.41700 "T3P " " H2 " 1 0 FFFFFF "" "" 1 "" 3.5471091 19.656654 11.772565 <> <> 805 192 5 0 <> <> <> <> <>
    806 16 15.586436 0.9751935 -4.9554791 65 " " 70 -0.83400 -0.83400 "T3P " " O  " 8 0 FF2F2F "" "" 1 "" -1.180228 6.9962339 -2.5184162 <> <> 806 193 5 2 <> <> <> <> <>
    807 42 14.946656 1.0652238 -4.2492161 65 " " 21 0.41700 0.41700 "T3P " " H1 " 1 0 FFFFFF "" "" 1 "" 12.144996 -20.291349 13.030896 <> <> 807 194 5 0 <> <> <> <> <>
    808 42 15.309581 0.19241078 -5.4317503 65 " " 21 0.41700 0.41700 "T3P " " H2 " 1 0 FFFFFF "" "" 1 "" 16.39167 -0.65340096 -0.16027269 <> <> 808 195 5 0 <> <> <> <> <>
    809 16 -5.3595862 -9.5872326 -18.27669 66 " " 70 -0.83400 -0.83400 "T3P " " O  " 8 0 FF2F2F "" "" 1 "" -5.1690512 -2.1282132 1.4322566 <> <> 809 196 5 2 <> <> <> <> <>
    810 42 -6.0798206 -9.2374754 -17.752123 66 " " 21 0.41700 0.41700 "T3P " " H1 " 1 0 FFFFFF "" "" 1 "" -10.018991 -11.569304 1.0681961 <> <> 810 197 5 0 <> <> <> <> <>
    811 42 -4.9387474 -10.231374 -17.707298 66 " " 21 0.41700 0.41700 "T3P " " H2 " 1 0 FFFFFF "" "" 1 "" -11.321945 -13.419821 -6.7941098 <> <> 811 198 5 0 <> <> <> <> <>
    812 16 6.9114561 -7.5778747 -4.475903 67 " " 70 -0.83400 -0.83400 "T3P " " O  " 8 0 FF2F2F "" "" 1 "" -7.0282068 -2.4295707 -2.9073741 <> <> 812 199 5 2 <> <> <> <> <>
    813 42 6.0506706 -7.6002307 -4.0578284 67 " " 21 0.41700 0.41700 "T3P " " H1 " 1 0 FFFFFF "" "" 1 "" -23.601343 7.2643008 -36.511784 <> <> 813 200 5 0 <> <> <> <> <>
    814 42 6.9771395 -8.4152689 -4.9349017 67 " " 21 0.41700 0.41700 "T3P " " H2 " 1 0 FFFFFF "" "" 1 "" 4.3773246 -6.1451812 5.5034652 <> <> 814 201 5 0 <> <> <> <> <>
    815 16 -17.307526 20.218737 -16.76791 68 " " 70 -0.83400 -0.83400 "T3P " " O  " 8 0 FF2F2F "" "" 1 "" 1.0896405 1.1234647 -0.75055987 <> <> 815 202 5 2 <> <> <> <> <>
    816 42 -16.592421 20.252033 -16.1325 68 " " 21 0.41700 0.41700 "T3P " " H1 " 1 0 FFFFFF "" "" 1 "" 3.3990505 -10.716199 -2.7292039 <> <> 816 203 5 0 <> <> <> <> <>
    817 42 -17.988472 20.77684 -16.392328 68 " " 21 0.41700 0.41700 "T3P " " H2 " 1 0 FFFFFF "" "" 1 "" 9.5578403 8.6848755 3.3665922 <> <> 817 204 5 0 <> <> <> <> <>
    818 16 -10.014504 16.314363 -23.719666 69 " " 70 -0.83400 -0.83400 "T3P " " O  " 8 0 FF2F2F "" "" 1 "" -3.1222553 -1.918667 -2.7293227 <> <> 818 205 5 2 <> <> <> <> <>
    819 42 -10.808291 16.49259 -23.215319 69 " " 21 0.41700 0.41700 "T3P " " H1 " 1 0 FFFFFF "" "" 1 "" -9.8054857 17.440102 -20.088858 <> <> 819 206 5 0 <> <> <> <> <>
    820 42 -9.3990326 15.956355 -23.079935 69 " " 21 0.41700 0.41700 "T3P " " H2 " 1 0 FFFFFF "" "" 1 "" -16.037174 10.310107 16.539488 <> <> 820 207 5 0 <> <> <> <> <>
    821 16 13.871428 20.305513 -14.872541 70 " " 70 -0.83400 -0.83400 "T3P " " O  " 8 0 FF2F2F "" "" 1 "" 3.1425619 5.5468364 -4.9079037 <> <> 821 208 5 2 <> <> <> <> <>
    822 42 13.150497 20.899538 -15.081414 70 " " 21 0.41700 0.41700 "T3P " " H1 " 1 0 FFFFFF "" "" 1 "" -6.2820835 -4.6886373 -1.4876556 <> <> 822 209 5 0 <> <> <> <> <>
    823 42 13.941163 19.734436 -15.637549 70 " " 21 0.41700 0.41700 "T3P " " H2 " 1 0 FFFFFF "" "" 1 "" -6.046267 -6.9487085 3.5823567 <> <> 823 210 5 0 <> <> <> <> <>
    824 16 11.935367 -15.280664 22.741522 71 " " 70 -0.83400 -0.83400 "T3P " " O  " 8 0 FF2F2F "" "" 1 "" 8.047121 -4.0757265 1.9239231 <> <> 824 211 5 2 <> <> <> <> <>
    825 42 11.231276 -15.668049 23.261543 71 " " 21 0.41700 0.41700 "T3P " " H1 " 1 0 FFFFFF "" "" 1 "" 1.4405308 -9.4610415 -11.032801 <> <> 825 212 5 0 <> <> <> <> <>
    826 42 11.504795 -14.978705 21.94174 71 " " 21 0.41700 0.41700 "T3P " " H2 " 1 0 FFFFFF "" "" 1 "" 19.812071 -4.0558658 -4.4024258 <> <> 826 213 5 0 <> <> <> <> <>
    827 16 4.1014495 19.056862 -7.5297837 72 " " 70 -0.83400 -0.83400 "T3P " " O  " 8 0 FF2F2F "" "" 1 "" 9.2000237 3.0766222 3.8493094 <> <> 827 214 5 2 <> <> <> <> <>
    828 42 3.6082118 19.070753 -8.3499994 72 " " 21 0.41700 0.41700 "T3P " " H1 " 1 0 FFFFFF "" "" 1 "" 11.044582 -1.4855398 2.6627963 <> <> 828 215 5 0 <> <> <> <> <>
    829 42 3.431947 18.999659 -6.8480725 72 " " 21 0.41700 0.41700 "T3P " " H2 " 1 0 FFFFFF "" "" 1 "" 9.6967144 -41.119297 0.62858826 <> <> 829 216 5 0 <> <> <> <> <>
    830 16 -5.275291 15.658512 -7.1169705 73 " " 70 -0.83400 -0.83400 "T3P " " O  " 8 0 FF2F2F "" "" 1 "" 3.0228398 -5.3478932 -1.149182 <> <> 830 217 5 2 <> <> <> <> <>
    831 42 -5.8877225 15.635982 -7.8522625 73 " " 21 0.41700 0.41700 "T3P " " H1 " 1 0 FFFFFF "" "" 1 "" 6.0825725 -13.800138 -3.4386258 <> <> 831 218 5 0 <> <> <> <> <>
    832 42 -5.1385479 16.590523 -6.9470086 73 " " 21 0.41700 0.41700 "T3P " " H2 " 1 0 FFFFFF "" "" 1 "" 4.1087608 -3.384865 -12.787578 <> <> 832 219 5 0 <> <> <> <> <>
    833 16 -13.366032 -18.185638 18.426092 74 " " 70 -0.83400 -0.83400 "T3P " " O  " 8 0 FF2F2F "" "" 1 "" 3.7748356 1.6443959 0.35929638 <> <> 833 220 5 2 <> <> <> <> <>
    834 42 -13.293022 -18.961712 18.981621 74 " " 21 0.41700 0.41700 "T3P " " H1 " 1 0 FFFFFF "" "" 1 "" 4.20051 11.110893 13.528064 <> <> 834 221 5 0 <> <> <> <> <>
    835 42 -12.707996 -18.316448 17.743364 74 " " 21 0.41700 0.41700 "T3P " " H2 " 1 0 FFFFFF "" "" 1 "" 10.686337 -4.8638649 8.2677727 <> <> 835 222 5 0 <> <> <> <> <>
    836 16 1.0506485 -14.622784 -15.478588 75 " " 70 -0.83400 -0.83400 "T3P " " O  " 8 0 FF2F2F "" "" 1 "" -0.79761374 0.031409655 4.7281828 <> <> 836 223 5 2 <> <> <> <> <>
    837 42 0.25720954 -15.10429 -15.712764 75 " " 21 0.41700 0.41700 "T3P " " H1 " 1 0 FFFFFF "" "" 1 "" -2.2954626 8.1154337 -6.8189225 <> <> 837 224 5 0 <> <> <> <> <>
    838 42 1.6763828 -15.300793 -15.223657 75 " " 21 0.41700 0.41700 "T3P " " H2 " 1 0 FFFFFF "" "" 1 "" -11.771315 -6.2735243 14.894877 <> <> 838 225 5 0 <> <> <> <> <>
    839 16 3.883652 -10.169298 3.4288101 76 " " 70 -0.83400 -0.83400 "T3P " " O  " 8 0 FF2F2F "" "" 1 "" 1.7131985 -1.7667264 2.9976952 <> <> 839 226 5 2 <> <> <> <> <>
    840 42 3.8062294 -10.281786 2.4814029 76 " " 21 0.41700 0.41700 "T3P " " H1 " 1 0 FFFFFF "" "" 1 "" 3.1673212 29.901604 -0.8812353 <> <> 840 227 5 0 <> <> <> <> <>
    841 42 4.6391425 -10.703935 3.6730173 76 " " 21 0.41700 0.41700 "T3P " " H2 " 1 0 FFFFFF "" "" 1 "" 10.96673 2.6351466 -15.992214 <> <> 841 228 5 0 <> <> <> <> <>
    842 16 -3.2168806 15.768986 0.52110046 77 " " 70 -0.83400 -0.83400 "T3P " " O  " 8 0 FF2F2F "" "" 1 "" -0.49831319 5.1358237 7.0904236 <> <> 842 229 5 2 <> <> <> <> <>
    843 42 -3.34656 14.820642 0.52840388 77 " " 21 0.41700 0.41700 "T3P " " H1 " 1 0 FFFFFF "" "" 1 "" 28.568739 1.0892581 -2.2515116 <> <> 843 230 5 0 <> <> <> <> <>
    844 42 -2.9553862 15.96854 -0.37780219 77 " " 21 0.41700 0.41700 "T3P " " H2 " 1 0 FFFFFF "" "" 1 "" -0.8407464 21.227644 10.56309 <> <> 844 231 5 0 <> <> <> <> <>
    845 16 10.849491 -15.430838 -21.484663 78 " " 70 -0.83400 -0.83400 "T3P " " O  " 8 0 FF2F2F "" "" 1 "" -3.0310559 -4.5875697 0.038344134 <> <> 845 232 5 2 <> <> <> <> <>
    846 42 11.60501 -14.880437 -21.278547 78 " " 21 0.41700 0.41700 "T3P " " H1 " 1 0 FFFFFF "" "" 1 "" -12.041273 3.5335488 11.379121 <> <> 846 233 5 0 <> <> <> <> <>
    847 42 11.104613 -16.306814 -21.195158 78 " " 21 0.41700 0.41700 "T3P " " H2 " 1 0 FFFFFF "" "" 1 "" 3.8828499 -2.7463708 -0.48351091 <> <> 847 234 5 0 <> <> <> <> <>
    848 16 11.6729 -5.3489695 0.02413688 79 " " 70 -0.83400 -0.83400 "T3P " " O  " 8 0 FF2F2F "" "" 1 "" 1.0885044 -3.6566162 3.4535987 <> <> 848 235 5 2 <> <> <> <> <>
    849 42 10.750987 -5.2166142 -0.19674674 79 " " 21 0.41700 0.41700 "T3P " " H1 " 1 0 FFFFFF "" "" 1 "" -0.964329 7.9191442 18.958197 <> <> 849 236 5 0 <> <> <> <> <>
    850 42 11.720862 -5.1801548 0.96511179 79 " " 21 0.41700 0.41700 "T3P " " H2 " 1 0 FFFFFF "" "" 1 "" 26.98395 37.839935 -5.3109264 <> <> 850 237 5 0 <> <> <> <> <>
    851 16 -10.977783 4.1152263 21.429541 80 " " 70 -0.83400 -0.83400 "T3P " " O  " 8 0 FF2F2F "" "" 1 "" 2.0620675 -3.6599607 2.4262443 <> <> 851 238 5 2 <> <> <> <> <>
    852 42 -10.569938 4.0774927 22.294683 80 " " 21 0.41700 0.41700 "T3P " " H1 " 1 0 FFFFFF "" "" 1 "" -2.8760123 4.2176771 5.0977583 <> <> 852 239 5 0 <> <> <> <> <>
    853 42 -10.517399 4.8224988 20.977835 80 " " 21 0.41700 0.41700 "T3P " " H2 " 1 0 FFFFFF "" "" 1 "" 10.444365 -13.456847 -4.3701596 <> <> 853 240 5 0 <> <> <> <> <>
    854 16 -15.665384 3.1662102 3.7396359 81 " " 70 -0.83400 -0.83400 "T3P " " O  " 8 0 FF2F2F "" "" 1 "" 6.9633455 -3.7926793 -0.33642381 <> <> 854 241 5 2 <> <> <> <> <>
    855 42 -16.462826 2.641793 3.8124793 81 " " 21 0.41700 0.41700 "T3P " " H1 " 1 0 FFFFFF "" "" 1 "" -3.8800609 11.829692 -6.5737772 <> <> 855 242 5 0 <> <> <> <> <>
    856 42 -15.156999 2.7357125 3.0522828 81 " " 21 0.41700 0.41700 "T3P " " H2 " 1 0 FFFFFF "" "" 1 "" -4.8620377 -2.3152745 -10.008123 <> <> 856 243 5 0 <> <> <> <> <>
    857 16 13.414695 -12.55319 9.5693159 82 " " 70 -0.83400 -0.83400 "T3P " " O  " 8 0 FF2F2F "" "" 1 "" -2.7167292 -1.1041669 -8.1579485 <> <> 857 244 5 2 <> <> <> <> <>
    858 42 12.48822 -12.774089 9.47402 82 " " 21 0.41700 0.41700 "T3P " " H1 " 1 0 FFFFFF "" "" 1 "" -2.3424432 -1.6986116 -10.418975 <> <> 858 245 5 0 <> <> <> <> <>
    859 42 13.705258 -13.059267 10.328058 82 " " 21 0.41700 0.41700 "T3P " " H2 " 1 0 FFFFFF "" "" 1 "" -4.172668 -1.1400375 -7.6243253 <> <> 859 246 5 0 <> <> <> <> <>
    860 16 -9.8572578 20.170929 24.044827 83 " " 70 -0.83400 -0.83400 "T3P " " O  " 8 0 FF2F2F "" "" 1 "" -4.0169611 0.40649873 -3.9804828 <> <> 860 247 5 2 <> <> <> <> <>
    861 42 -10.338537 20.930799 24.372238 83 " " 21 0.41700 0.41700 "T3P " " H1 " 1 0 FFFFFF "" "" 1 "" -6.4275455 2.8695688 -13.240409 <> <> 861 248 5 0 <> <> <> <> <>
    862 42 -9.9331884 20.230854 23.092522 83 " " 21 0.41700 0.41700 "T3P " " H2 " 1 0 FFFFFF "" "" 1 "" -3.8762622 -11.224234 -4.7235484 <> <> 862 249 5 0 <> <> <> <> <>
    863 16 11.388189 12.007933 -1.1082716 84 " " 70 -0.83400 -0.83400 "T3P " " O  " 8 0 FF2F2F "" "" 1 "" 1.156889 0.34413382 5.3739562 <> <> 863 250 5 2 <> <> <> <> <>
    864 42 12.025239 12.65126 -1.4189706 84 " " 21 0.41700 0.41700 "T3P " " H1 " 1 0 FFFFFF "" "" 1 "" 6.8120461 -6.3117051 3.187758 <> <> 864 251 5 0 <> <> <> <> <>
    865 42 10.558508 12.484615 -1.0830675 84 " " 21 0.41700 0.41700 "T3P " " H2 " 1 0 FFFFFF "" "" 1 "" 3.3053298 4.7194128 -6.6518216 <> <> 865 252 5 0 <> <> <> <> <>
    866 16 -14.33707 20.038473 -4.0224943 85 " " 70 -0.83400 -0.83400 "T3P " " O  " 8 0 FF2F2F "" "" 1 "" -9.0128374 -3.4708304 1.0292872 <> <> 866 253 5 2 <> <> <> <> <>
    867 42 -13.727778 19.361723 -3.7275212 85 " " 21 0.41700 0.41700 "T3P " " H1 " 1 0 FFFFFF "" "" 1 "" 0.081554897 -1.666634 -13.616832 <> <> 867 254 5 0 <> <> <> <> <>
    868 42 -15.199556 19.714588 -3.7627978 85 " " 21 0.41700 0.41700 "T3P " " H2 " 1 0 FFFFFF "" "" 1 "" -6.2809777 -29.018974 -21.760733 <> <> 868 255 5 0 <> <> <> <> <>
    869 16 -7.1771164 -13.251682 -21.427931 86 " " 70 -0.83400 -0.83400 "T3P " " O  " 8 0 FF2F2F "" "" 1 "" 2.0119264 5.8564582 2.4612286 <> <> 869 256 5 2 <> <> <> <> <>
    870 42 -6.9656959 -13.558979 -22.309464 86 " " 21 0.41700 0.41700 "T3P " " H1 " 1 0 FFFFFF "" "" 1 "" -12.638221 15.943694 -4.5687094 <> <> 870 257 5 0 <> <> <> <> <>
    871 42 -6.5977526 -12.502395 -21.289589 86 " " 21 0.41700 0.41700 "T3P " " H2 " 1 0 FFFFFF "" "" 1 "" -1.1900476 9.0799074 -1.5880605 <> <> 871 258 5 0 <> <> <> <> <>
    872 16 6.7802849 -19.917786 6.2161469 87 " " 70 -0.83400 -0.83400 "T3P " " O  " 8 0 FF2F2F "" "" 1 "" -2.7075679 -0.98818016 1.0644292 <> <> 872 259 5 2 <> <> <> <> <>
    873 42 7.6064487 -19.981468 5.7369456 87 " " 21 0.41700 0.41700 "T3P " " H1 " 1 0 FFFFFF "" "" 1 "" -2.6009569 -13.763592 2.9460266 <> <> 873 260 5 0 <> <> <> <> <>
    874 42 6.8822966 -19.14263 6.7683759 87 " " 21 0.41700 0.41700 "T3P " " H2 " 1 0 FFFFFF "" "" 1 "" 9.2812939 -4.4581103 3.7203653 <> <> 874 261 5 0 <> <> <> <> <>
    875 16 -11.29417 4.7594352 -4.8648796 88 " " 70 -0.83400 -0.83400 "T3P " " O  " 8 0 FF2F2F "" "" 1 "" 0.96064824 0.29984283 4.8905873 <> <> 875 262 5 2 <> <> <> <> <>
    876 42 -11.443058 5.1586752 -5.7220101 88 " " 21 0.41700 0.41700 "T3P " " H1 " 1 0 FFFFFF "" "" 1 "" -30.753363 2.4062061 11.380563 <> <> 876 263 5 0 <> <> <> <> <>
    877 42 -10.775758 3.9767156 -5.0515018 88 " " 21 0.41700 0.41700 "T3P " " H2 " 1 0 FFFFFF "" "" 1 "" 12.76767 12.610667 -13.944109 <> <> 877 264 5 0 <> <> <> <> <>
    878 16 2.6295714 -16.517363 14.471941 89 " " 70 -0.83400 -0.83400 "T3P " " O  " 8 0 FF2F2F "" "" 1 "" -2.4903631 -12.747551 -5.2512107 <> <> 878 265 5 2 <> <> <> <> <>
    879 42 1.7621559 -16.560341 14.874405 89 " " 21 0.41700 0.41700 "T3P " " H1 " 1 0 FFFFFF "" "" 1 "" 2.9722819 -1.8306575 7.6880403 <> <> 879 266 5 0 <> <> <> <> <>
    880 42 2.5779102 -15.775703 13.869026 89 " " 21 0.41700 0.41700 "T3P " " H2 " 1 0 FFFFFF "" "" 1 "" 2.1398544 -3.5398002 5.6786928 <> <> 880 267 5 0 <> <> <> <> <>
    881 16 -16.658075 10.07673 23.748135 90 " " 70 -0.83400 -0.83400 "T3P " " O  " 8 0 FF2F2F "" "" 1 "" 7.1528277 3.2230067 -0.15026829 <> <> 881 268 5 2 <> <> <> <> <>
    882 42 -16.892721 10.745955 23.105242 90 " " 21 0.41700 0.41700 "T3P " " H1 " 1 0 FFFFFF "" "" 1 "" -1.24025 9.1169338 9.0484104 <> <> 882 269 5 0 <> <> <> <> <>
    883 42 -15.864574 10.41235 24.165207 90 " " 21 0.41700 0.41700 "T3P " " H2 " 1 0 FFFFFF "" "" 1 "" 3.4429054 7.0260315 3.8477468 <> <> 883 270 5 0 <> <> <> <> <>
    884 16 0.81615955 5.3728223 8.1580753 91 " " 70 -0.83400 -0.83400 "T3P " " O  " 8 0 FF2F2F "" "" 1 "" -7.5177498 2.9414771 -4.0309963 <> <> 884 271 5 2 <> <> <> <> <>
    885 42 1.2052077 5.7733307 7.3806071 91 " " 21 0.41700 0.41700 "T3P " " H1 " 1 0 FFFFFF "" "" 1 "" -29.947094 -2.9731956 -18.301718 <> <> 885 272 5 0 <> <> <> <> <>
    886 42 1.4613019 4.7256298 8.442976 91 " " 21 0.41700 0.41700 "T3P " " H2 " 1 0 FFFFFF "" "" 1 "" 0.98524666 5.5556393 -17.346958 <> <> 886 273 5 0 <> <> <> <> <>
    887 16 -0.084362254 6.1153092 14.587139 92 " " 70 -0.83400 -0.83400 "T3P " " O  " 8 0 FF2F2F "" "" 1 "" 2.0021594 3.3991106 -6.0178356 <> <> 887 274 5 2 <> <> <> <> <>
    888 42 0.84769291 6.0677347 14.799836 92 " " 21 0.41700 0.41700 "T3P " " H1 " 1 0 FFFFFF "" "" 1 "" 3.8785222 -3.3583694 -15.751637 <> <> 888 275 5 0 <> <> <> <> <>
    889 42 -0.11570974 6.5723529 13.746692 92 " " 21 0.41700 0.41700 "T3P " " H2 " 1 0 FFFFFF "" "" 1 "" -5.322948 28.891111 8.1181746 <> <> 889 276 5 0 <> <> <> <> <>
    890 16 -14.982284 -19.77973 -20.799231 93 " " 70 -0.83400 -0.83400 "T3P " " O  " 8 0 FF2F2F "" "" 1 "" 0.84444952 3.9505515 -2.9437613 <> <> 890 277 5 2 <> <> <> <> <>
    891 42 -15.788148 -19.746767 -21.314713 93 " " 21 0.41700 0.41700 "T3P " " H1 " 1 0 FFFFFF "" "" 1 "" -3.1681867 16.349257 4.1220808 <> <> 891 278 5 0 <> <> <> <> <>
    892 42 -15.219551 -20.273407 -20.014233 93 " " 21 0.41700 0.41700 "T3P " " H2 " 1 0 FFFFFF "" "" 1 "" 7.139564 -15.540104 -13.298546 <> <> 892 279 5 0 <> <> <> <> <>
    893 16 15.070663 20.026791 20.579033 94 " " 70 -0.83400 -0.83400 "T3P " " O  " 8 0 FF2F2F "" "" 1 "" 6.0446377 -2.7994552 2.9335489 <> <> 893 280 5 2 <> <> <> <> <>
    894 42 15.015809 19.693205 21.47455 94 " " 21 0.41700 0.41700 "T3P " " H1 " 1 0 FFFFFF "" "" 1 "" 1.738235 16.234426 9.7599964 <> <> 894 281 5 0 <> <> <> <> <>
    895 42 15.43141 19.298532 20.07333 94 " " 21 0.41700 0.41700 "T3P " " H2 " 1 0 FFFFFF "" "" 1 "" 29.238874 -6.078485 24.201466 <> <> 895 282 5 0 <> <> <> <> <>
    896 16 -12.382401 8.7943611 0.78467941 95 " " 70 -0.83400 -0.83400 "T3P " " O  " 8 0 FF2F2F "" "" 1 "" 1.5956577 -1.2668561 -3.0987434 <> <> 896 283 5 2 <> <> <> <> <>
    897 42 -11.582551 8.8169594 1.309997 95 " " 21 0.41700 0.41700 "T3P " " H1 " 1 0 FFFFFF "" "" 1 "" 0.75702757 -1.25583 -1.8223385 <> <> 897 284 5 0 <> <> <> <> <>
    898 42 -12.788503 9.6490555 0.92895263 95 " " 21 0.41700 0.41700 "T3P " " H2 " 1 0 FFFFFF "" "" 1 "" -4.8018813 -5.8122292 5.8208847 <> <> 898 285 5 0 <> <> <> <> <>
    899 16 -3.3256125 19.028404 -20.8986 96 " " 70 -0.83400 -0.83400 "T3P " " O  " 8 0 FF2F2F "" "" 1 "" -1.356053 -0.52488172 2.7699933 <> <> 899 286 5 2 <> <> <> <> <>
    900 42 -3.5059094 18.665216 -20.031523 96 " " 21 0.41700 0.41700 "T3P " " H1 " 1 0 FFFFFF "" "" 1 "" 11.937791 -3.5632184 4.2616282 <> <> 900 287 5 0 <> <> <> <> <>
    901 42 -4.1680961 19.373486 -21.194178 96 " " 21 0.41700 0.41700 "T3P " " H2 " 1 0 FFFFFF "" "" 1 "" -12.050314 -24.664154 5.0697718 <> <> 901 288 5 0 <> <> <> <> <>
    902 16 -18.34572 4.418498 22.937889 97 " " 70 -0.83400 -0.83400 "T3P " " O  " 8 0 FF2F2F "" "" 1 "" -0.63044095 6.2299299 2.1899266 <> <> 902 289 5 2 <> <> <> <> <>
    903 42 -17.455256 4.0784616 23.025528 97 " " 21 0.41700 0.41700 "T3P " " H1 " 1 0 FFFFFF "" "" 1 "" -3.2119455 1.5457923 10.245046 <> <> 903 290 5 0 <> <> <> <> <>
    904 42 -18.300655 5.0206437 22.195177 97 " " 21 0.41700 0.41700 "T3P " " H2 " 1 0 FFFFFF "" "" 1 "" 5.7564969 -5.6600351 -7.0622411 <> <> 904 291 5 0 <> <> <> <> <>
    905 16 -12.958371 11.902177 3.5138834 98 " " 70 -0.83400 -0.83400 "T3P " " O  " 8 0 FF2F2F "" "" 1 "" 7.2081127 -3.6261699 -0.18414395 <> <> 905 292 5 2 <> <> <> <> <>
    906 42 -12.828796 12.432377 4.3002186 98 " " 21 0.41700 0.41700 "T3P " " H1 " 1 0 FFFFFF "" "" 1 "" 7.1770234 -0.81881887 -2.0719562 <> <> 906 293 5 0 <> <> <> <> <>
    907 42 -12.600999 12.43505 2.8035588 98 " " 21 0.41700 0.41700 "T3P " " H2 " 1 0 FFFFFF "" "" 1 "" 6.3196392 -5.7324057 -2.211215 <> <> 907 294 5 0 <> <> <> <> <>
    908 16 -14.474227 3.46908 16.739435 99 " " 70 -0.83400 -0.83400 "T3P " " O  " 8 0 FF2F2F "" "" 1 "" -1.0610029 -5.5872831 -1.5659082 <> <> 908 295 5 2 <> <> <> <> <>
    909 42 -14.55266 2.6626625 16.229769 99 " " 21 0.41700 0.41700 "T3P " " H1 " 1 0 FFFFFF "" "" 1 "" 13.504116 3.7399366 -18.565136 <> <> 909 296 5 0 <> <> <> <> <>
    910 42 -13.538678 3.5441012 16.927477 99 " " 21 0.41700 0.41700 "T3P " " H2 " 1 0 FFFFFF "" "" 1 "" -3.5795195 2.6054771 7.6953492 <> <> 910 297 5 0 <> <> <> <> <>
    911 16 9.104579 -11.992876 13.526587 100 " " 70 -0.83400 -0.83400 "T3P " " O  " 8 0 FF2F2F "" "" 1 "" -2.6196342 -6.4500184 4.4043889 <> <> 911 298 5 2 <> <> <> <> <>
    912 42 10.035728 -12.188793 13.630553 100 " " 21 0.41700 0.41700 "T3P " " H1 " 1 0 FFFFFF "" "" 1 "" -2.1684659 -15.178637 -16.084925 <> <> 912 299 5 0 <> <> <> <> <>
    913 42 9.085824 -11.14364 13.085368 100 " " 21 0.41700 0.41700 "T3P " " H2 " 1 0 FFFFFF "" "" 1 "" -4.3243332 -15.847185 -13.610339 <> <> 913 300 5 0 <> <> <> <> <>
    914 16 11.698113 -14.574405 -11.859533 101 " " 70 -0.83400 -0.83400 "T3P " " O  " 8 0 FF2F2F "" "" 1 "" -2.1795385 0.39785561 0.66202933 <> <> 914 301 5 2 <> <> <> <> <>
    915 42 12.502967 -15.047416 -12.070968 101 " " 21 0.41700 0.41700 "T3P " " H1 " 1 0 FFFFFF "" "" 1 "" 2.3195541 5.6606603 6.01477 <> <> 915 302 5 0 <> <> <> <> <>
    916 42 11.166164 -15.208705 -11.378993 101 " " 21 0.41700 0.41700 "T3P " " H2 " 1 0 FFFFFF "" "" 1 "" 7.8981304 3.845583 16.368732 <> <> 916 303 5 0 <> <> <> <> <>
    917 16 -19.245323 -6.9314523 -18.0298 102 " " 70 -0.83400 -0.83400 "T3P " " O  " 8 0 FF2F2F "" "" 1 "" 3.5023217 -0.68960971 -1.3619151 <> <> 917 304 5 2 <> <> <> <> <>
    918 42 -19.774492 -6.3018165 -17.54014 102 " " 21 0.41700 0.41700 "T3P " " H1 " 1 0 FFFFFF "" "" 1 "" -2.4997828 -4.7536507 -2.6224997 <> <> 918 305 5 0 <> <> <> <> <>
    919 42 -18.508545 -6.4186487 -18.362103 102 " " 21 0.41700 0.41700 "T3P " " H2 " 1 0 FFFFFF "" "" 1 "" -10.371322 9.27812 -16.740393 <> <> 919 306 5 0 <> <> <> <> <>
    920 16 4.016077 -5.4938197 12.310369 103 " " 70 -0.83400 -0.83400 "T3P " " O  " 8 0 FF2F2F "" "" 1 "" -2.8452547 2.4012601 -3.7366157 <> <> 920 307 5 2 <> <> <> <> <>
    921 42 4.1732721 -4.9384689 13.07398 103 " " 21 0.41700 0.41700 "T3P " " H1 " 1 0 FFFFFF "" "" 1 "" 1.9558269 9.9052181 -10.182341 <> <> 921 308 5 0 <> <> <> <> <>
    922 42 4.8054028 -5.3980794 11.777425 103 " " 21 0.41700 0.41700 "T3P " " H2 " 1 0 FFFFFF "" "" 1 "" -11.430717 6.9009585 -15.643923 <> <> 922 309 5 0 <> <> <> <> <>
    923 16 16.313454 -12.048596 16.430565 104 " " 70 -0.83400 -0.83400 "T3P " " O  " 8 0 FF2F2F "" "" 1 "" 7.0266256 -4.6029472 4.1701708 <> <> 923 310 5 2 <> <> <> <> <>
    924 42 15.528055 -12.014254 15.884491 104 " " 21 0.41700 0.41700 "T3P " " H1 " 1 0 FFFFFF "" "" 1 "" -2.3521087 9.2950468 18.533302 <> <> 924 311 5 0 <> <> <> <> <>
    925 42 16.704069 -12.900496 16.235842 104 " " 21 0.41700 0.41700 "T3P " " H2 " 1 0 FFFFFF "" "" 1 "" -9.0802441 -9.5524063 -6.4870286 <> <> 925 312 5 0 <> <> <> <> <>
    926 16 17.350103 18.686487 -20.972677 105 " " 70 -0.83400 -0.83400 "T3P " " O  " 8 0 FF2F2F "" "" 1 "" 0.6302228 -3.4924123 -3.0676823 <> <> 926 313 5 2 <> <> <> <> <>
    927 42 16.838892 18.179859 -21.603731 105 " " 21 0.41700 0.41700 "T3P " " H1 " 1 0 FFFFFF "" "" 1 "" -5.7276449 0.71658677 -1.296367 <> <> 927 314 5 0 <> <> <> <> <>
    928 42 17.172413 18.269236 -20.129732 105 " " 21 0.41700 0.41700 "T3P " " H2 " 1 0 FFFFFF "" "" 1 "" 0.56838381 -2.385577 -2.5328662 <> <> 928 315 5 0 <> <> <> <> <>
    929 16 12.934602 1.6598239 16.779037 106 " " 70 -0.83400 -0.83400 "T3P " " O  " 8 0 FF2F2F "" "" 1 "" 1.5334897 0.60195476 -3.4959145 <> <> 929 316 5 2 <> <> <> <> <>
    930 42 12.626603 2.4269824 16.296507 106 " " 21 0.41700 0.41700 "T3P " " H1 " 1 0 FFFFFF "" "" 1 "" 23.692612 1.1723036 -16.733276 <> <> 930 317 5 0 <> <> <> <> <>
    931 42 13.724352 1.384604 16.31344 106 " " 21 0.41700 0.41700 "T3P " " H2 " 1 0 FFFFFF "" "" 1 "" 0.4082073 -22.938854 8.5106583 <> <> 931 318 5 0 <> <> <> <> <>
    932 16 19.751619 -1.6829114 -22.521706 107 " " 70 -0.83400 -0.83400 "T3P " " O  " 8 0 FF2F2F "" "" 1 "" 2.9136028 -0.21070945 1.8510338 <> <> 932 319 5 2 <> <> <> <> <>
    933 42 19.113937 -1.7544407 -21.81144 107 " " 21 0.41700 0.41700 "T3P " " H1 " 1 0 FFFFFF "" "" 1 "" 17.087915 16.8169 16.291746 <> <> 933 320 5 0 <> <> <> <> <>
    934 42 20.561558 -2.0359857 -22.153509 107 " " 21 0.41700 0.41700 "T3P " " H2 " 1 0 FFFFFF "" "" 1 "" 3.464256 -15.916814 -14.42132 <> <> 934 321 5 0 <> <> <> <> <>
    935 16 -10.260414 -17.115192 10.813127 108 " " 70 -0.83400 -0.83400 "T3P " " O  " 8 0 FF2F2F "" "" 1 "" -3.871273 -1.3964269 -0.9938938 <> <> 935 322 5 2 <> <> <> <> <>
    936 42 -10.392858 -16.703447 11.667032 108 " " 21 0.41700 0.41700 "T3P " " H1 " 1 0 FFFFFF "" "" 1 "" 0.72024131 7.525219 -4.5836644 <> <> 936 323 5 0 <> <> <> <> <>
    937 42 -10.247931 -16.385241 10.194065 108 " " 21 0.41700 0.41700 "T3P " " H2 " 1 0 FFFFFF "" "" 1 "" -12.347344 -8.2824869 -9.28442 <> <> 937 324 5 0 <> <> <> <> <>
    938 16 11.51205 -12.605618 -20.801376 109 " " 70 -0.83400 -0.83400 "T3P " " O  " 8 0 FF2F2F "" "" 1 "" 4.3002839 4.2604766 -7.8440037 <> <> 938 325 5 2 <> <> <> <> <>
    939 42 11.095266 -11.798682 -21.103664 109 " " 21 0.41700 0.41700 "T3P " " H1 " 1 0 FFFFFF "" "" 1 "" -6.524344 -5.7050443 -19.521723 <> <> 939 326 5 0 <> <> <> <> <>
    940 42 10.806347 -13.097518 -20.381554 109 " " 21 0.41700 0.41700 "T3P " " H2 " 1 0 FFFFFF "" "" 1 "" 6.4433179 -8.2327175 -18.879719 <> <> 940 327 5 0 <> <> <> <> <>
    941 16 -4.6769195 18.288744 -6.5405407 110 " " 70 -0.83400 -0.83400 "T3P " " O  " 8 0 FF2F2F "" "" 1 "" 5.3353271 -0.53191316 -3.6310596 <> <> 941 328 5 2 <> <> <> <> <>
    942 42 -4.809392 18.941797 -7.2277093 110 " " 21 0.41700 0.41700 "T3P " " H1 " 1 0 FFFFFF "" "" 1 "" -14.10039 3.8411589 4.2717743 <> <> 942 329 5 0 <> <> <> <> <>
    943 42 -5.0421844 18.691719 -5.7528677 110 " " 21 0.41700 0.41700 "T3P " " H2 " 1 0 FFFFFF "" "" 1 "" 6.1470566 -15.184407 4.241528 <> <> 943 330 5 0 <> <> <> <> <>
    944 16 -18.771397 0.28993836 10.571729 111 " " 70 -0.83400 -0.83400 "T3P " " O  " 8 0 FF2F2F "" "" 1 "" 1.1423292 -1.9171643 1.0128372 <> <> 944 331 5 2 <> <> <> <> <>
    945 42 -18.641909 1.1010733 11.063177 111 " " 21 0.41700 0.41700 "T3P " " H1 " 1 0 FFFFFF "" "" 1 "" -7.3777852 2.1573098 -3.4671412 <> <> 945 332 5 0 <> <> <> <> <>
    946 42 -19.508461 -0.1389951 11.006453 111 " " 21 0.41700 0.41700 "T3P " " H2 " 1 0 FFFFFF "" "" 1 "" -0.30785051 -2.834177 -2.3507142 <> <> 946 333 5 0 <> <> <> <> <>
    947 16 -12.166376 -4.6262326 12.765734 112 " " 70 -0.83400 -0.83400 "T3P " " O  " 8 0 FF2F2F "" "" 1 "" 3.823777 -5.5891008 -9.6749401 <> <> 947 334 5 2 <> <> <> <> <>
    948 42 -12.018056 -3.7167857 13.024836 112 " " 21 0.41700 0.41700 "T3P " " H1 " 1 0 FFFFFF "" "" 1 "" -33.789646 -2.8836582 2.3602834 <> <> 948 335 5 0 <> <> <> <> <>
    949 42 -12.286647 -5.0945606 13.591827 112 " " 21 0.41700 0.41700 "T3P " " H2 " 1 0 FFFFFF "" "" 1 "" -9.3468361 -15.764524 -17.361095 <> <> 949 336 5 0 <> <> <> <> <>
    950 16 -11.654255 3.4615874 17.094872 113 " " 70 -0.83400 -0.83400 "T3P " " O  " 8 0 FF2F2F "" "" 1 "" 9.3877544 -1.4657929 5.3258057 <> <> 950 337 5 2 <> <> <> <> <>
    951 42 -11.188694 3.3581271 16.264946 113 " " 21 0.41700 0.41700 "T3P " " H1 " 1 0 FFFFFF "" "" 1 "" 0.79270786 5.977407 -0.42364308 <> <> 951 338 5 0 <> <> <> <> <>
    952 42 -11.048252 3.9517536 17.650503 113 " " 21 0.41700 0.41700 "T3P " " H2 " 1 0 FFFFFF "" "" 1 "" 6.5570431 12.269204 -3.7035351 <> <> 952 339 5 0 <> <> <> <> <>
    953 16 -6.2759414 -7.0375862 -21.973417 114 " " 70 -0.83400 -0.83400 "T3P " " O  " 8 0 FF2F2F "" "" 1 "" 4.9684935 -2.1248593 -5.5076108 <> <> 953 340 5 2 <> <> <> <> <>
    954 42 -5.797946 -7.2515006 -22.774658 114 " " 21 0.41700 0.41700 "T3P " " H1 " 1 0 FFFFFF "" "" 1 "" 18.427176 -22.100128 7.8544679 <> <> 954 341 5 0 <> <> <> <> <>
    955 42 -5.5940084 -6.9103212 -21.313869 114 " " 21 0.41700 0.41700 "T3P " " H2 " 1 0 FFFFFF "" "" 1 "" -6.8545547 -2.0803232 6.7081308 <> <> 955 342 5 0 <> <> <> <> <>
    956 16 -19.250952 -0.84705204 -7.8468513 115 " " 70 -0.83400 -0.83400 "T3P " " O  " 8 0 FF2F2F "" "" 1 "" 2.1970155 -0.56596756 -3.2549193 <> <> 956 343 5 2 <> <> <> <> <>
    957 42 -18.668524 -1.5780706 -8.0533018 115 " " 21 0.41700 0.41700 "T3P " " H1 " 1 0 FFFFFF "" "" 1 "" -14.06846 -8.642848 -20.543083 <> <> 957 344 5 0 <> <> <> <> <>
    958 42 -18.936785 -0.52063465 -7.003653 115 " " 21 0.41700 0.41700 "T3P " " H2 " 1 0 FFFFFF "" "" 1 "" 13.703772 -23.199869 1.2197651 <> <> 958 345 5 0 <> <> <> <> <>
    959 16 13.363997 1.5299388 2.0517733 116 " " 70 -0.83400 -0.83400 "T3P " " O  " 8 0 FF2F2F "" "" 1 "" 8.0765104 -0.90370309 -3.9050791 <> <> 959 346 5 2 <> <> <> <> <>
    960 42 13.342157 2.1562667 2.7752855 116 " " 21 0.41700 0.41700 "T3P " " H1 " 1 0 FFFFFF "" "" 1 "" 32.05579 14.652328 -16.647779 <> <> 960 347 5 0 <> <> <> <> <>
    961 42 13.802055 0.75985503 2.4141438 116 " " 21 0.41700 0.41700 "T3P " " H2 " 1 0 FFFFFF "" "" 1 "" -9.4892206 -5.3653603 7.8480725 <> <> 961 348 5 0 <> <> <> <> <>
    962 16 10.54787 -3.855248 -21.901514 117 " " 70 -0.83400 -0.83400 "T3P " " O  " 8 0 FF2F2F "" "" 1 "" 2.1694624 2.4893847 0.20336297 <> <> 962 349 5 2 <> <> <> <> <>
    963 42 9.8678341 -4.1057529 -22.52684 117 " " 21 0.41700 0.41700 "T3P " " H1 " 1 0 FFFFFF "" "" 1 "" 1.652737 0.74837202 1.4626987 <> <> 963 350 5 0 <> <> <> <> <>
    964 42 10.069612 -3.4616215 -21.171749 117 " " 21 0.41700 0.41700 "T3P " " H2 " 1 0 FFFFFF "" "" 1 "" 2.8878417 5.970242 -1.2033676 <> <> 964 351 5 0 <> <> <> <> <>
    965 16 -1.9829086 7.9851637 9.7124987 118 " " 70 -0.83400 -0.83400 "T3P " " O  " 8 0 FF2F2F "" "" 1 "" 8.0958109 -0.19277494 1.5344682 <> <> 965 352 5 2 <> <> <> <> <>
    966 42 -2.3161585 7.484139 8.9680862 118 " " 21 0.41700 0.41700 "T3P " " H1 " 1 0 FFFFFF "" "" 1 "" 0.43513578 12.851821 -3.815721 <> <> 966 353 5 0 <> <> <> <> <>
    967 42 -1.9787524 8.8927555 9.40837 118 " " 21 0.41700 0.41700 "T3P " " H2 " 1 0 FFFFFF "" "" 1 "" -29.577211 9.4938364 29.926994 <> <> 967 354 5 0 <> <> <> <> <>
    968 16 -8.6052217 5.3422275 -21.47212 119 " " 70 -0.83400 -0.83400 "T3P " " O  " 8 0 FF2F2F "" "" 1 "" 1.2874565 1.8995903 -0.55574 <> <> 968 355 5 2 <> <> <> <> <>
    969 42 -8.6658001 5.1915216 -22.415438 119 " " 21 0.41700 0.41700 "T3P " " H1 " 1 0 FFFFFF "" "" 1 "" 5.0516434 -17.462702 2.2958956 <> <> 969 356 5 0 <> <> <> <> <>
    970 42 -7.6789813 5.2138729 -21.267574 119 " " 21 0.41700 0.41700 "T3P " " H2 " 1 0 FFFFFF "" "" 1 "" -7.8095069 -40.856216 13.80812 <> <> 970 357 5 0 <> <> <> <> <>
    971 16 4.1513615 15.296681 3.8961506 120 " " 70 -0.83400 -0.83400 "T3P " " O  " 8 0 FF2F2F "" "" 1 "" -0.7263664 0.20974912 6.9254017 <> <> 971 358 5 2 <> <> <> <> <>
    972 42 4.2782578 14.947371 4.7782545 120 " " 21 0.41700 0.41700 "T3P " " H1 " 1 0 FFFFFF "" "" 1 "" 22.252419 -2.1493275 2.6855414 <> <> 972 359 5 0 <> <> <> <> <>
    973 42 4.5208778 14.629089 3.3182096 120 " " 21 0.41700 0.41700 "T3P " " H2 " 1 0 FFFFFF "" "" 1 "" 3.352695 11.417157 -3.4124186 <> <> 973 360 5 0 <> <> <> <> <>
    974 16 -4.1796732 6.3496819 -22.963259 121 " " 70 -0.83400 -0.83400 "T3P " " O  " 8 0 FF2F2F "" "" 1 "" -0.25410676 -1.7236805 -4.077796 <> <> 974 361 5 2 <> <> <> <> <>
    975 42 -4.7831922 6.7076187 -23.614321 121 " " 21 0.41700 0.41700 "T3P " " H1 " 1 0 FFFFFF "" "" 1 "" 14.495518 15.600645 -8.2259369 <> <> 975 362 5 0 <> <> <> <> <>
    976 42 -4.1930757 6.9859042 -22.248228 121 " " 21 0.41700 0.41700 "T3P " " H2 " 1 0 FFFFFF "" "" 1 "" 0.60295808 -9.5452414 2.8977475 <> <> 976 363 5 0 <> <> <> <> <>
    977 16 -14.540936 -16.574488 -14.70461 122 " " 70 -0.83400 -0.83400 "T3P " " O  " 8 0 FF2F2F "" "" 1 "" 9.0943432 0.86376548 -1.6187847 <> <> 977 364 5 2 <> <> <> <> <>
    978 42 -14.932142 -16.11356 -15.446721 122 " " 21 0.41700 0.41700 "T3P " " H1 " 1 0 FFFFFF "" "" 1 "" -1.6559107 4.8841577 6.5453095 <> <> 978 365 5 0 <> <> <> <> <>
    979 42 -13.706364 -16.129122 -14.558393 122 " " 21 0.41700 0.41700 "T3P " " H2 " 1 0 FFFFFF "" "" 1 "" 9.3694363 2.675395 -8.7068033 <> <> 979 366 5 0 <> <> <> <> <>
    980 16 -2.2919033 -10.851468 4.4339752 123 " " 70 -0.83400 -0.83400 "T3P " " O  " 8 0 FF2F2F "" "" 1 "" -2.0016778 -5.772481 -6.0759048 <> <> 980 367 5 2 <> <> <> <> <>
    981 42 -1.6616123 -10.806257 5.1529469 123 " " 21 0.41700 0.41700 "T3P " " H1 " 1 0 FFFFFF "" "" 1 "" -7.6719313 3.3276899 -1.6773093 <> <> 981 368 5 0 <> <> <> <> <>
    982 42 -2.9697564 -11.450747 4.7463989 123 " " 21 0.41700 0.41700 "T3P " " H2 " 1 0 FFFFFF "" "" 1 "" -5.792129 0.22172739 -2.8021033 <> <> 982 369 5 0 <> <> <> <> <>
    983 16 -11.43751 -5.1016607 18.916639 124 " " 70 -0.83400 -0.83400 "T3P " " O  " 8 0 FF2F2F "" "" 1 "" -0.82102555 3.5729966 -1.4499276 <> <> 983 370 5 2 <> <> <> <> <>
    984 42 -11.034535 -5.8626442 18.498611 124 " " 21 0.41700 0.41700 "T3P " " H1 " 1 0 FFFFFF "" "" 1 "" -23.917513 -3.8542864 -10.194122 <> <> 984 371 5 0 <> <> <> <> <>
    985 42 -10.795761 -4.3999147 18.807343 124 " " 21 0.41700 0.41700 "T3P " " H2 " 1 0 FFFFFF "" "" 1 "" 22.398314 -15.792606 10.547511 <> <> 985 372 5 0 <> <> <> <> <>
    986 16 18.97714 -13.765546 -21.240969 125 " " 70 -0.83400 -0.83400 "T3P " " O  " 8 0 FF2F2F "" "" 1 "" -0.97813445 -4.7746248 -3.0553219 <> <> 986 373 5 2 <> <> <> <> <>
    987 42 18.849106 -13.050239 -21.864004 125 " " 21 0.41700 0.41700 "T3P " " H1 " 1 0 FFFFFF "" "" 1 "" -1.9790046 -14.626073 -14.160114 <> <> 987 374 5 0 <> <> <> <> <>
    988 42 19.622984 -13.429708 -20.61941 125 " " 21 0.41700 0.41700 "T3P " " H2 " 1 0 FFFFFF "" "" 1 "" -4.9909577 7.5275269 -5.5327497 <> <> 988 375 5 0 <> <> <> <> <>
    989 16 -1.982022 6.3209906 -3.4328482 126 " " 70 -0.83400 -0.83400 "T3P " " O  " 8 0 FF2F2F "" "" 1 "" -2.4226937 -1.6390399 2.929956 <> <> 989 376 5 2 <> <> <> <> <>
    990 42 -1.3972152 7.0568137 -3.2517467 126 " " 21 0.41700 0.41700 "T3P " " H1 " 1 0 FFFFFF "" "" 1 "" -2.2457411 -0.64344698 -1.6864938 <> <> 990 377 5 0 <> <> <> <> <>
    991 42 -2.1285741 6.3579149 -4.3780403 126 " " 21 0.41700 0.41700 "T3P " " H2 " 1 0 FFFFFF "" "" 1 "" 6.2123098 -13.998255 1.1083003 <> <> 991 378 5 0 <> <> <> <> <>
    992 16 19.109175 -18.343807 20.898039 127 " " 70 -0.83400 -0.83400 "T3P " " O  " 8 0 FF2F2F "" "" 1 "" 0.6268177 -4.2283158 0.48752218 <> <> 992 379 5 2 <> <> <> <> <>
    993 42 18.385204 -18.35718 21.524075 127 " " 21 0.41700 0.41700 "T3P " " H1 " 1 0 FFFFFF "" "" 1 "" -1.4934741 4.0289373 -1.7880527 <> <> 993 380 5 0 <> <> <> <> <>
    994 42 18.764477 -18.787348 20.122999 127 " " 21 0.41700 0.41700 "T3P " " H2 " 1 0 FFFFFF "" "" 1 "" -3.3103306 3.2484913 -2.040267 <> <> 994 381 5 0 <> <> <> <> <>
    995 16 -15.668477 -5.564671 7.240972 128 " " 70 -0.83400 -0.83400 "T3P " " O  " 8 0 FF2F2F "" "" 1 "" 2.1270559 -0.21770149 0.41225776 <> <> 995 382 5 2 <> <> <> <> <>
    996 42 -15.05299 -6.2859306 7.1098633 128 " " 21 0.41700 0.41700 "T3P " " H1 " 1 0 FFFFFF "" "" 1 "" 0.72793519 -1.9315913 3.2727752 <> <> 996 383 5 0 <> <> <> <> <>
    997 42 -16.412186 -5.9630151 7.6931348 128 " " 21 0.41700 0.41700 "T3P " " H2 " 1 0 FFFFFF "" "" 1 "" -5.2320161 -0.12901638 -11.613688 <> <> 997 384 5 0 <> <> <> <> <>
    998 16 -3.8094513 3.3921165 -18.156738 129 " " 70 -0.83400 -0.83400 "T3P " " O  " 8 0 FF2F2F "" "" 1 "" -1.845914 7.342876 -6.525301 <> <> 998 385 5 2 <> <> <> <> <>
    999 42 -3.8087318 2.6133876 -17.600136 129 " " 21 0.41700 0.41700 "T3P " " H1 " 1 0 FFFFFF "" "" 1 "" 0.43176973 10.154306 -2.5948019 <> <> 999 386 5 0 <> <> <> <> <>
    1000 42 -3.2788558 3.1460142 -18.914454 129 " " 21 0.41700 0.41700 "T3P " " H2 " 1 0 FFFFFF "" "" 1 "" -20.547411 -2.8333595 -16.315981 <> <> 1000 387 5 0 <> <> <> <> <>
    1001 16 14.845731 -6.5506067 -8.0395832 130 " " 70 -0.83400 -0.83400 "T3P " " O  " 8 0 FF2F2F "" "" 1 "" 2.9270144 -2.0548117 4.026113 <> <> 1001 388 5 2 <> <> <> <> <>
    1002 42 14.984324 -7.4972544 -8.0692759 130 " " 21 0.41700 0.41700 "T3P " " H1 " 1 0 FFFFFF "" "" 1 "" 2.2344408 -2.0308902 0.029717529 <> <> 1002 389 5 0 <> <> <> <> <>
    1003 42 15.628889 -6.1805134 -8.4469156 130 " " 21 0.41700 0.41700 "T3P " " H2 " 1 0 FFFFFF "" "" 1 "" -12.030454 -2.1829882 -24.848278 <> <> 1003 390 5 0 <> <> <> <> <>
    1004 16 11.219079 16.808666 -4.2168527 131 " " 70 -0.83400 -0.83400 "T3P " " O  " 8 0 FF2F2F "" "" 1 "" -1.407533 3.7799525 -1.7820404 <> <> 1004 391 5 2 <> <> <> <> <>
    1005 42 10.586591 16.672602 -4.9223199 131 " " 21 0.41700 0.41700 "T3P " " H1 " 1 0 FFFFFF "" "" 1 "" 11.252845 -19.779036 -8.5889425 <> <> 1005 392 5 0 <> <> <> <> <>
    1006 42 11.37575 15.933243 -3.8628471 131 " " 21 0.41700 0.41700 "T3P " " H2 " 1 0 FFFFFF "" "" 1 "" 28.373316 9.4482508 -0.94466156 <> <> 1006 393 5 0 <> <> <> <> <>
    1007 16 -4.1316247 -0.89871931 14.056417 132 " " 70 -0.83400 -0.83400 "T3P " " O  " 8 0 FF2F2F "" "" 1 "" 0.0085431347 2.5971797 7.1479077 <> <> 1007 394 5 2 <> <> <> <> <>
    1008 42 -4.3806696 -1.7463138 13.687919 132 " " 21 0.41700 0.41700 "T3P " " H1 " 1 0 FFFFFF "" "" 1 "" -8.7851839 -3.5720181 27.281076 <> <> 1008 395 5 0 <> <> <> <> <>
    1009 42 -4.9471884 -0.39817429 14.079681 132 " " 21 0.41700 0.41700 "T3P " " H2 " 1 0 FFFFFF "" "" 1 "" 7.1111932 15.162143 -14.199738 <> <> 1009 396 5 0 <> <> <> <> <>
    1010 16 -1.7168624 -3.7760084 -23.866886 133 " " 70 -0.83400 -0.83400 "T3P " " O  " 8 0 FF2F2F "" "" 1 "" 2.3989849 1.2001075 -1.4935157 <> <> 1010 397 5 2 <> <> <> <> <>
    1011 42 -2.3796494 -3.8218348 -23.177792 133 " " 21 0.41700 0.41700 "T3P " " H1 " 1 0 FFFFFF "" "" 1 "" 4.875598 1.3269502 0.89695966 <> <> 1011 398 5 0 <> <> <> <> <>
    1012 42 -2.0546641 -3.1249025 -24.481853 133 " " 21 0.41700 0.41700 "T3P " " H2 " 1 0 FFFFFF "" "" 1 "" -1.5567561 -1.5713744 -2.2549739 <> <> 1012 399 5 0 <> <> <> <> <>
    1013 16 15.920626 3.747787 -23.59762 134 " " 70 -0.83400 -0.83400 "T3P " " O  " 8 0 FF2F2F "" "" 1 "" 1.4305419 0.23785058 1.9619159 <> <> 1013 400 5 2 <> <> <> <> <>
    1014 42 15.059772 4.0430527 -23.301003 134 " " 21 0.41700 0.41700 "T3P " " H1 " 1 0 FFFFFF "" "" 1 "" -3.1380365 8.1370726 -19.160593 <> <> 1014 401 5 0 <> <> <> <> <>
    1015 42 16.261229 4.4796143 -24.112062 134 " " 21 0.41700 0.41700 "T3P " " H2 " 1 0 FFFFFF "" "" 1 "" 9.8547745 -12.998582 -11.290209 <> <> 1015 402 5 0 <> <> <> <> <>
    1016 16 16.502434 -3.0893824 -14.564606 135 " " 70 -0.83400 -0.83400 "T3P " " O  " 8 0 FF2F2F "" "" 1 "" -5.6369724 8.3868103 -4.1572714 <> <> 1016 403 5 2 <> <> <> <> <>
    1017 42 16.724363 -2.6247208 -13.757716 135 " " 21 0.41700 0.41700 "T3P " " H1 " 1 0 FFFFFF "" "" 1 "" 3.590868 15.486439 -10.783809 <> <> 1017 404 5 0 <> <> <> <> <>
    1018 42 16.574667 -4.015965 -14.335577 135 " " 21 0.41700 0.41700 "T3P " " H2 " 1 0 FFFFFF "" "" 1 "" -22.470346 10.232206 8.6176023 <> <> 1018 405 5 0 <> <> <> <> <>
    1019 16 -3.8469522 -4.7395492 -19.357178 136 " " 70 -0.83400 -0.83400 "T3P " " O  " 8 0 FF2F2F "" "" 1 "" 1.6069304 -2.7418494 -2.484895 <> <> 1019 406 5 2 <> <> <> <> <>
    1020 42 -3.2438097 -4.272306 -18.779133 136 " " 21 0.41700 0.41700 "T3P " " H1 " 1 0 FFFFFF "" "" 1 "" -0.17642979 4.3893461 -6.3884029 <> <> 1020 407 5 0 <> <> <> <> <>
    1021 42 -4.3419967 -5.3143406 -18.773422 136 " " 21 0.41700 0.41700 "T3P " " H2 " 1 0 FFFFFF "" "" 1 "" -10.345162 15.168634 5.0147128 <> <> 1021 408 5 0 <> <> <> <> <>
    1022 16 14.052354 -14.514344 24.128233 137 " " 70 -0.83400 -0.83400 "T3P " " O  " 8 0 FF2F2F "" "" 1 "" -8.3010616 4.5017595 9.0265245 <> <> 1022 409 5 2 <> <> <> <> <>
    1023 42 13.791226 -14.988343 24.91777 137 " " 21 0.41700 0.41700 "T3P " " H1 " 1 0 FFFFFF "" "" 1 "" -2.7066514 -13.389622 0.13565235 <> <> 1023 410 5 0 <> <> <> <> <>
    1024 42 13.359216 -14.702057 23.495338 137 " " 21 0.41700 0.41700 "T3P " " H2 " 1 0 FFFFFF "" "" 1 "" -2.3953385 2.325613 3.2040594 <> <> 1024 411 5 0 <> <> <> <> <>
    1025 16 10.787811 -18.423788 8.6572714 138 " " 70 -0.83400 -0.83400 "T3P " " O  " 8 0 FF2F2F "" "" 1 "" -3.6276546 -5.5380874 -1.1063209 <> <> 1025 412 5 2 <> <> <> <> <>
    1026 42 11.209646 -17.813089 8.052846 138 " " 21 0.41700 0.41700 "T3P " " H1 " 1 0 FFFFFF "" "" 1 "" 1.901441 -14.453971 -6.2560687 <> <> 1026 413 5 0 <> <> <> <> <>
    1027 42 10.394287 -17.86491 9.3273697 138 " " 21 0.41700 0.41700 "T3P " " H2 " 1 0 FFFFFF "" "" 1 "" -9.3069239 4.3195248 -12.663033 <> <> 1027 414 5 0 <> <> <> <> <>
    1028 16 -7.3306174 17.466326 -17.619427 139 " " 70 -0.83400 -0.83400 "T3P " " O  " 8 0 FF2F2F "" "" 1 "" -2.9934781 -10.800007 5.2144265 <> <> 1028 415 5 2 <> <> <> <> <>
    1029 42 -7.57798 16.672108 -18.092981 139 " " 21 0.41700 0.41700 "T3P " " H1 " 1 0 FFFFFF "" "" 1 "" -7.2370839 2.5970619 -15.037695 <> <> 1029 416 5 0 <> <> <> <> <>
    1030 42 -6.445405 17.662722 -17.926117 139 " " 21 0.41700 0.41700 "T3P " " H2 " 1 0 FFFFFF "" "" 1 "" -10.24168 4.4949446 -5.9118166 <> <> 1030 417 5 0 <> <> <> <> <>
    1031 16 -10.071443 -15.901287 -8.1052504 140 " " 70 -0.83400 -0.83400 "T3P " " O  " 8 0 FF2F2F "" "" 1 "" -0.59826481 3.6524265 -2.9644072 <> <> 1031 418 5 2 <> <> <> <> <>
    1032 42 -9.8470478 -15.0175 -7.8140497 140 " " 21 0.41700 0.41700 "T3P " " H1 " 1 0 FFFFFF "" "" 1 "" -12.336237 11.087043 -16.483227 <> <> 1032 419 5 0 <> <> <> <> <>
    1033 42 -10.698263 -16.216589 -7.4541597 140 " " 21 0.41700 0.41700 "T3P " " H2 " 1 0 FFFFFF "" "" 1 "" -22.991701 18.378464 -17.391775 <> <> 1033 420 5 0 <> <> <> <> <>
    1034 16 10.693054 0.12096385 -14.047405 141 " " 70 -0.83400 -0.83400 "T3P " " O  " 8 0 FF2F2F "" "" 1 "" -0.56441647 -4.8922992 -2.5471053 <> <> 1034 421 5 2 <> <> <> <> <>
    1035 42 11.508188 0.57915509 -14.251968 141 " " 21 0.41700 0.41700 "T3P " " H1 " 1 0 FFFFFF "" "" 1 "" -16.985636 26.406332 2.1224952 <> <> 1035 422 5 0 <> <> <> <> <>
    1036 42 10.810384 -0.18806158 -13.149085 141 " " 21 0.41700 0.41700 "T3P " " H2 " 1 0 FFFFFF "" "" 1 "" 16.899176 -23.709923 -11.301316 <> <> 1036 423 5 0 <> <> <> <> <>
    1037 16 -8.1039238 9.0226164 22.999096 142 " " 70 -0.83400 -0.83400 "T3P " " O  " 8 0 FF2F2F "" "" 1 "" -0.69388735 -1.8981088 1.6010169 <> <> 1037 424 5 2 <> <> <> <> <>
    1038 42 -7.9545598 9.9680099 23.01162 142 " " 21 0.41700 0.41700 "T3P " " H1 " 1 0 FFFFFF "" "" 1 "" 8.2967682 -3.3758247 5.9230208 <> <> 1038 425 5 0 <> <> <> <> <>
    1039 42 -8.8797655 8.8949738 23.544996 142 " " 21 0.41700 0.41700 "T3P " " H2 " 1 0 FFFFFF "" "" 1 "" -0.69932365 2.7714241 2.6851087 <> <> 1039 426 5 0 <> <> <> <> <>
    1040 16 8.640873 -2.5219576 4.529542 143 " " 70 -0.83400 -0.83400 "T3P " " O  " 8 0 FF2F2F "" "" 1 "" -3.6131523 0.28777641 -2.4447937 <> <> 1040 427 5 2 <> <> <> <> <>
    1041 42 7.9274211 -1.8839916 4.5445061 143 " " 21 0.41700 0.41700 "T3P " " H1 " 1 0 FFFFFF "" "" 1 "" -9.7364817 -6.0437665 -24.458344 <> <> 1041 428 5 0 <> <> <> <> <>
    1042 42 9.437129 -1.9910941 4.5096507 143 " " 21 0.41700 0.41700 "T3P " " H2 " 1 0 FFFFFF "" "" 1 "" -8.11654 7.3094063 4.6770968 <> <> 1042 429 5 0 <> <> <> <> <>
    1043 16 9.7370052 -10.577546 -22.074516 144 " " 70 -0.83400 -0.83400 "T3P " " O  " 8 0 FF2F2F "" "" 1 "" -10.756437 3.1442099 -0.9195776 <> <> 1043 430 5 2 <> <> <> <> <>
    1044 42 10.019505 -10.476914 -22.983526 144 " " 21 0.41700 0.41700 "T3P " " H1 " 1 0 FFFFFF "" "" 1 "" 1.3414242 -9.1649246 1.4774132 <> <> 1044 431 5 0 <> <> <> <> <>
    1045 42 9.6744585 -9.6820965 -21.742109 144 " " 21 0.41700 0.41700 "T3P " " H2 " 1 0 FFFFFF "" "" 1 "" 12.538441 6.4335566 -5.3972898 <> <> 1045 432 5 0 <> <> <> <> <>
    1046 16 9.086668 -2.4165018 -10.671259 145 " " 70 -0.83400 -0.83400 "T3P " " O  " 8 0 FF2F2F "" "" 1 "" -2.0300732 -5.8020339 2.6498501 <> <> 1046 433 5 2 <> <> <> <> <>
    1047 42 9.6845388 -1.6689824 -10.672269 145 " " 21 0.41700 0.41700 "T3P " " H1 " 1 0 FFFFFF "" "" 1 "" -16.219423 5.5389051 -3.157223 <> <> 1047 434 5 0 <> <> <> <> <>
    1048 42 8.4211454 -2.1923971 -11.321709 145 " " 21 0.41700 0.41700 "T3P " " H2 " 1 0 FFFFFF "" "" 1 "" -11.222359 -19.529657 7.3253708 <> <> 1048 435 5 0 <> <> <> <> <>
    1049 16 8.8694658 9.9025536 -4.9771008 146 " " 70 -0.83400 -0.83400 "T3P " " O  " 8 0 FF2F2F "" "" 1 "" -1.543175 -3.0487933 -0.59412658 <> <> 1049 436 5 2 <> <> <> <> <>
    1050 42 9.1508789 8.9962454 -5.1021986 146 " " 21 0.41700 0.41700 "T3P " " H1 " 1 0 FFFFFF "" "" 1 "" -3.3963096 -5.590117 13.648424 <> <> 1050 437 5 0 <> <> <> <> <>
    1051 42 7.9165111 9.850029 -4.9039693 146 " " 21 0.41700 0.41700 "T3P " " H2 " 1 0 FFFFFF "" "" 1 "" -2.7498813 1.5373291 -13.024405 <> <> 1051 438 5 0 <> <> <> <> <>
    1052 16 8.9764347 17.753643 -5.7423739 147 " " 70 -0.83400 -0.83400 "T3P " " O  " 8 0 FF2F2F "" "" 1 "" -2.7211945 -1.9759483 2.9869859 <> <> 1052 439 5 2 <> <> <> <> <>
    1053 42 9.6090803 18.317348 -6.1876025 147 " " 21 0.41700 0.41700 "T3P " " H1 " 1 0 FFFFFF "" "" 1 "" -14.217962 -3.7083917 -15.542796 <> <> 1053 440 5 0 <> <> <> <> <>
    1054 42 8.6094971 18.304247 -5.0506945 147 " " 21 0.41700 0.41700 "T3P " " H2 " 1 0 FFFFFF "" "" 1 "" -7.1711569 10.349346 -9.1851692 <> <> 1054 441 5 0 <> <> <> <> <>
    1055 16 14.118547 -1.4180173 3.2129972 148 " " 70 -0.83400 -0.83400 "T3P " " O  " 8 0 FF2F2F "" "" 1 "" -2.0815408 0.3617321 1.7518486 <> <> 1055 442 5 2 <> <> <> <> <>
    1056 42 14.975253 -1.8014343 3.4008081 148 " " 21 0.41700 0.41700 "T3P " " H1 " 1 0 FFFFFF "" "" 1 "" 3.4979646 19.134579 14.625352 <> <> 1056 443 5 0 <> <> <> <> <>
    1057 42 13.790627 -1.1336921 4.0661473 148 " " 21 0.41700 0.41700 "T3P " " H2 " 1 0 FFFFFF "" "" 1 "" -17.67313 0.37954766 -4.2470098 <> <> 1057 444 5 0 <> <> <> <> <>
    1058 16 0.35134256 -3.3101552 -19.726212 149 " " 70 -0.83400 -0.83400 "T3P " " O  " 8 0 FF2F2F "" "" 1 "" -0.14197963 -1.5768597 0.86356854 <> <> 1058 445 5 2 <> <> <> <> <>
    1059 42 0.4903973 -4.2315407 -19.507256 149 " " 21 0.41700 0.41700 "T3P " " H1 " 1 0 FFFFFF "" "" 1 "" -17.412115 -10.783039 -26.908886 <> <> 1059 446 5 0 <> <> <> <> <>
    1060 42 -0.46375409 -3.0781124 -19.281242 149 " " 21 0.41700 0.41700 "T3P " " H2 " 1 0 FFFFFF "" "" 1 "" -14.081733 -9.2506628 -20.6696 <> <> 1060 447 5 0 <> <> <> <> <>
    1061 16 -13.193012 2.2774971 21.358181 150 " " 70 -0.83400 -0.83400 "T3P " " O  " 8 0 FF2F2F "" "" 1 "" -0.1496018 -6.8707132 4.340673 <> <> 1061 448 5 2 <> <> <> <> <>
    1062 42 -13.06348 2.0083699 22.267593 150 " " 21 0.41700 0.41700 "T3P " " H1 " 1 0 FFFFFF "" "" 1 "" 4.9807634 8.4376144 8.1402464 <> <> 1062 449 5 0 <> <> <> <> <>
    1063 42 -12.513139 2.933131 21.202772 150 " " 21 0.41700 0.41700 "T3P " " H2 " 1 0 FFFFFF "" "" 1 "" -8.1867943 -1.2414041 -7.0712333 <> <> 1063 450 5 0 <> <> <> <> <>
    1064 16 -5.2419081 -11.737673 -5.8190823 151 " " 70 -0.83400 -0.83400 "T3P " " O  " 8 0 FF2F2F "" "" 1 "" 2.0660238 -8.0589123 2.4254596 <> <> 1064 451 5 2 <> <> <> <> <>
    1065 42 -4.5890541 -11.151505 -6.2017303 151 " " 21 0.41700 0.41700 "T3P " " H1 " 1 0 FFFFFF "" "" 1 "" 1.035401 -7.8936105 0.92028165 <> <> 1065 452 5 0 <> <> <> <> <>
    1066 42 -5.8562751 -11.154401 -5.373456 151 " " 21 0.41700 0.41700 "T3P " " H2 " 1 0 FFFFFF "" "" 1 "" -13.478293 -6.321034 -21.279482 <> <> 1066 453 5 0 <> <> <> <> <>
    1067 16 -9.0276194 -15.425839 9.0428963 152 " " 70 -0.83400 -0.83400 "T3P " " O  " 8 0 FF2F2F "" "" 1 "" 1.1040184 -4.7892027 7.348105 <> <> 1067 454 5 2 <> <> <> <> <>
    1068 42 -8.1776476 -15.202985 9.4225216 152 " " 21 0.41700 0.41700 "T3P " " H1 " 1 0 FFFFFF "" "" 1 "" 10.004373 3.7574401 -17.596817 <> <> 1068 455 5 0 <> <> <> <> <>
    1069 42 -8.8151979 -15.940566 8.2643318 152 " " 21 0.41700 0.41700 "T3P " " H2 " 1 0 FFFFFF "" "" 1 "" -16.362144 4.3805466 -3.4796917 <> <> 1069 456 5 0 <> <> <> <> <>
    1070 16 7.0315795 -12.858826 -13.988943 153 " " 70 -0.83400 -0.83400 "T3P " " O  " 8 0 FF2F2F "" "" 1 "" -8.5259733 -7.8567758 -3.0250695 <> <> 1070 457 5 2 <> <> <> <> <>
    1071 42 6.139122 -12.541528 -13.850849 153 " " 21 0.41700 0.41700 "T3P " " H1 " 1 0 FFFFFF "" "" 1 "" -2.930783 11.033234 -10.269041 <> <> 1071 458 5 0 <> <> <> <> <>
    1072 42 7.5848908 -12.092694 -13.836888 153 " " 21 0.41700 0.41700 "T3P " " H2 " 1 0 FFFFFF "" "" 1 "" 5.2895761 -15.26952 -15.949032 <> <> 1072 459 5 0 <> <> <> <> <>
    1073 16 -6.5852079 14.532787 22.489119 154 " " 70 -0.83400 -0.83400 "T3P " " O  " 8 0 FF2F2F "" "" 1 "" -5.8219919 -0.65805161 0.15746936 <> <> 1073 460 5 2 <> <> <> <> <>
    1074 42 -7.362637 13.975286 22.521187 154 " " 21 0.41700 0.41700 "T3P " " H1 " 1 0 FFFFFF "" "" 1 "" -10.912392 6.311224 -2.0882094 <> <> 1074 461 5 0 <> <> <> <> <>
    1075 42 -5.8696585 13.934612 22.273668 154 " " 21 0.41700 0.41700 "T3P " " H2 " 1 0 FFFFFF "" "" 1 "" -11.76064 -5.828723 -5.2103291 <> <> 1075 462 5 0 <> <> <> <> <>
    1076 16 -16.955759 7.7765284 -0.87177175 155 " " 70 -0.83400 -0.83400 "T3P " " O  " 8 0 FF2F2F "" "" 1 "" 2.0099392 -4.955812 -1.1498514 <> <> 1076 463 5 2 <> <> <> <> <>
    1077 42 -16.282892 7.8137431 -0.19199319 155 " " 21 0.41700 0.41700 "T3P " " H1 " 1 0 FFFFFF "" "" 1 "" 13.931414 -4.0274463 -13.00089 <> <> 1077 464 5 0 <> <> <> <> <>
    1078 42 -16.710423 8.4646893 -1.4902159 155 " " 21 0.41700 0.41700 "T3P " " H2 " 1 0 FFFFFF "" "" 1 "" -3.3586578 -12.305365 -11.457694 <> <> 1078 465 5 0 <> <> <> <> <>
    1079 16 -12.415121 11.415285 14.336967 156 " " 70 -0.83400 -0.83400 "T3P " " O  " 8 0 FF2F2F "" "" 1 "" -1.4927795 -3.1024334 5.1402893 <> <> 1079 466 5 2 <> <> <> <> <>
    1080 42 -12.953938 10.683739 14.63821 156 " " 21 0.41700 0.41700 "T3P " " H1 " 1 0 FFFFFF "" "" 1 "" 5.8333392 -7.8332138 6.755785 <> <> 1080 467 5 0 <> <> <> <> <>
    1081 42 -12.997164 12.174176 14.376259 156 " " 21 0.41700 0.41700 "T3P " " H2 " 1 0 FFFFFF "" "" 1 "" -9.1593466 -8.8844347 3.2483952 <> <> 1081 468 5 0 <> <> <> <> <>
    1082 16 -13.032319 -11.092868 -15.892347 157 " " 70 -0.83400 -0.83400 "T3P " " O  " 8 0 FF2F2F "" "" 1 "" -5.0820684 2.487967 -0.50026417 <> <> 1082 469 5 2 <> <> <> <> <>
    1083 42 -12.362178 -10.429794 -15.726585 157 " " 21 0.41700 0.41700 "T3P " " H1 " 1 0 FFFFFF "" "" 1 "" -20.360018 18.871449 -4.2711015 <> <> 1083 470 5 0 <> <> <> <> <>
    1084 42 -13.36871 -11.316285 -15.024499 157 " " 21 0.41700 0.41700 "T3P " " H2 " 1 0 FFFFFF "" "" 1 "" -15.462299 15.830788 -1.0888252 <> <> 1084 471 5 0 <> <> <> <> <>
    1085 16 -18.187487 -2.99927 0.8111757 158 " " 70 -0.83400 -0.83400 "T3P " " O  " 8 0 FF2F2F "" "" 1 "" -0.56841236 -1.7052854 -0.80981344 <> <> 1085 472 5 2 <> <> <> <> <>
    1086 42 -18.644974 -3.635042 0.26096562 158 " " 21 0.41700 0.41700 "T3P " " H1 " 1 0 FFFFFF "" "" 1 "" -0.23144089 7.1816401 -11.35878 <> <> 1086 473 5 0 <> <> <> <> <>
    1087 42 -17.768244 -2.4028294 0.19090866 158 " " 21 0.41700 0.41700 "T3P " " H2 " 1 0 FFFFFF "" "" 1 "" -1.5034281 9.2493162 9.0919771 <> <> 1087 474 5 0 <> <> <> <> <>
    1088 16 -10.956055 -8.6037474 -12.696236 159 " " 70 -0.83400 -0.83400 "T3P " " O  " 8 0 FF2F2F "" "" 1 "" -2.5157595 -6.6772537 -0.39315689 <> <> 1088 475 5 2 <> <> <> <> <>
    1089 42 -11.908075 -8.6483679 -12.785099 159 " " 21 0.41700 0.41700 "T3P " " H1 " 1 0 FFFFFF "" "" 1 "" -2.407264 -7.3274384 -1.2289015 <> <> 1089 476 5 0 <> <> <> <> <>
    1090 42 -10.622142 -8.8805847 -13.549524 159 " " 21 0.41700 0.41700 "T3P " " H2 " 1 0 FFFFFF "" "" 1 "" -1.4237967 -16.063431 3.0793707 <> <> 1090 477 5 0 <> <> <> <> <>
    1091 16 -0.9461441 -18.40428 -3.0610111 160 " " 70 -0.83400 -0.83400 "T3P " " O  " 8 0 FF2F2F "" "" 1 "" 4.0418086 1.9608706 0.0093338294 <> <> 1091 478 5 2 <> <> <> <> <>
    1092 42 -0.73194027 -17.474806 -3.1412096 160 " " 21 0.41700 0.41700 "T3P " " H1 " 1 0 FFFFFF "" "" 1 "" -10.81266 5.2954903 -1.0194844 <> <> 1092 479 5 0 <> <> <> <> <>
    1093 42 -1.8309612 -18.478361 -3.4185588 160 " " 21 0.41700 0.41700 "T3P " " H2 " 1 0 FFFFFF "" "" 1 "" 1.9401507 -11.142631 7.9252033 <> <> 1093 480 5 0 <> <> <> <> <>
    1094 16 -19.312346 -12.873713 1.1663986 161 " " 70 -0.83400 -0.83400 "T3P " " O  " 8 0 FF2F2F "" "" 1 "" -0.87012434 2.0282795 -7.2835045 <> <> 1094 481 5 2 <> <> <> <> <>
    1095 42 -19.676943 -13.757918 1.2049692 161 " " 21 0.41700 0.41700 "T3P " " H1 " 1 0 FFFFFF "" "" 1 "" 7.4659762 -0.97101301 2.7585368 <> <> 1095 482 5 0 <> <> <> <> <>
    1096 42 -20.063168 -12.297988 1.3114219 161 " " 21 0.41700 0.41700 "T3P " " H2 " 1 0 FFFFFF "" "" 1 "" -4.8821859 -3.6283755 -5.598773 <> <> 1096 483 5 0 <> <> <> <> <>
    1097 16 -0.37341022 -11.373304 -10.344136 162 " " 70 -0.83400 -0.83400 "T3P " " O  " 8 0 FF2F2F "" "" 1 "" 1.3455286 6.0095291 -1.436098 <> <> 1097 484 5 2 <> <> <> <> <>
    1098 42 -1.0760667 -11.84399 -9.8958502 162 " " 21 0.41700 0.41700 "T3P " " H1 " 1 0 FFFFFF "" "" 1 "" -5.0653958 12.000544 -5.1944122 <> <> 1098 485 5 0 <> <> <> <> <>
    1099 42 -0.44361678 -10.474396 -10.022777 162 " " 21 0.41700 0.41700 "T3P " " H2 " 1 0 FFFFFF "" "" 1 "" 14.969845 3.915597 7.3974528 <> <> 1099 486 5 0 <> <> <> <> <>
    1100 16 18.796049 15.503743 9.2012396 163 " " 70 -0.83400 -0.83400 "T3P " " O  " 8 0 FF2F2F "" "" 1 "" -3.9038098 -1.4100899 -0.020879179 <> <> 1100 487 5 2 <> <> <> <> <>
    1101 42 18.836061 15.6581 10.145064 163 " " 21 0.41700 0.41700 "T3P " " H1 " 1 0 FFFFFF "" "" 1 "" -14.564523 9.0093164 -1.2729489 <> <> 1101 488 5 0 <> <> <> <> <>
    1102 42 19.449385 16.098475 8.8328867 163 " " 21 0.41700 0.41700 "T3P " " H2 " 1 0 FFFFFF "" "" 1 "" -13.563311 8.6385202 -0.92941809 <> <> 1102 489 5 0 <> <> <> <> <>
    1103 16 -8.3283558 8.9462242 -6.6640925 164 " " 70 -0.83400 -0.83400 "T3P " " O  " 8 0 FF2F2F "" "" 1 "" -5.7753229 3.2161388 1.6210629 <> <> 1103 490 5 2 <> <> <> <> <>
    1104 42 -7.4918923 9.3583527 -6.8802342 164 " " 21 0.41700 0.41700 "T3P " " H1 " 1 0 FFFFFF "" "" 1 "" -13.640394 8.6391449 -18.476128 <> <> 1104 491 5 0 <> <> <> <> <>
    1105 42 -8.1738634 8.0098495 -6.7888265 164 " " 21 0.41700 0.41700 "T3P " " H2 " 1 0 FFFFFF "" "" 1 "" -8.2499323 5.7687588 -20.606077 <> <> 1105 492 5 0 <> <> <> <> <>
    1106 16 19.841145 7.3708954 7.0194421 165 " " 70 -0.83400 -0.83400 "T3P " " O  " 8 0 FF2F2F "" "" 1 "" 2.4152775 -0.98442966 2.8022392 <> <> 1106 493 5 2 <> <> <> <> <>
    1107 42 20.195101 6.6520233 6.4958324 165 " " 21 0.41700 0.41700 "T3P " " H1 " 1 0 FFFFFF "" "" 1 "" 15.683786 10.330544 -3.7627296 <> <> 1107 494 5 0 <> <> <> <> <>
    1108 42 20.593697 7.9376569 7.1887755 165 " " 21 0.41700 0.41700 "T3P " " H2 " 1 0 FFFFFF "" "" 1 "" -0.54765844 -8.0881205 39.746471 <> <> 1108 495 5 0 <> <> <> <> <>
    1109 16 7.5693865 -9.8304777 -18.607296 166 " " 70 -0.83400 -0.83400 "T3P " " O  " 8 0 FF2F2F "" "" 1 "" 1.177959 -2.9754376 -3.582603 <> <> 1109 496 5 2 <> <> <> <> <>
    1110 42 8.1618433 -10.463465 -18.201649 166 " " 21 0.41700 0.41700 "T3P " " H1 " 1 0 FFFFFF "" "" 1 "" -10.048131 -7.470881 5.7984767 <> <> 1110 497 5 0 <> <> <> <> <>
    1111 42 7.904109 -8.977294 -18.331125 166 " " 21 0.41700 0.41700 "T3P " " H2 " 1 0 FFFFFF "" "" 1 "" 11.064394 -5.0991049 -9.0043154 <> <> 1111 498 5 0 <> <> <> <> <>
    1112 16 17.974375 -6.8680882 1.2998495 167 " " 70 -0.83400 -0.83400 "T3P " " O  " 8 0 FF2F2F "" "" 1 "" -2.3287191 6.8503399 -0.62010437 <> <> 1112 499 5 2 <> <> <> <> <>
    1113 42 17.370712 -6.3650732 0.75322181 167 " " 21 0.41700 0.41700 "T3P " " H1 " 1 0 FFFFFF "" "" 1 "" 4.9544601 12.626632 -3.3477902 <> <> 1113 500 5 0 <> <> <> <> <>
    1114 42 18.81649 -6.4245191 1.1982946 167 " " 21 0.41700 0.41700 "T3P " " H2 " 1 0 FFFFFF "" "" 1 "" -1.0894984 8.2340155 15.69903 <> <> 1114 501 5 0 <> <> <> <> <>
    1115 16 17.327015 10.186196 -17.883059 168 " " 70 -0.83400 -0.83400 "T3P " " O  " 8 0 FF2F2F "" "" 1 "" 5.696341 -0.30885249 2.9757466 <> <> 1115 502 5 2 <> <> <> <> <>
    1116 42 16.723183 10.661034 -18.454145 168 " " 21 0.41700 0.41700 "T3P " " H1 " 1 0 FFFFFF "" "" 1 "" 0.26558238 -2.4386647 6.9470253 <> <> 1116 503 5 0 <> <> <> <> <>
    1117 42 17.841396 10.870865 -17.455418 168 " " 21 0.41700 0.41700 "T3P " " H2 " 1 0 FFFFFF "" "" 1 "" 16.393208 0.88941008 -11.809303 <> <> 1117 504 5 0 <> <> <> <> <>
    1118 16 -17.408403 18.335859 -5.8384886 169 " " 70 -0.83400 -0.83400 "T3P " " O  " 8 0 FF2F2F "" "" 1 "" 3.0694394 -1.1602941 -0.97149378 <> <> 1118 505 5 2 <> <> <> <> <>
    1119 42 -17.438437 18.032679 -6.7459064 169 " " 21 0.41700 0.41700 "T3P " " H1 " 1 0 FFFFFF "" "" 1 "" -8.3853922 -23.933382 7.0164142 <> <> 1119 506 5 0 <> <> <> <> <>
    1120 42 -18.327009 18.428606 -5.585917 169 " " 21 0.41700 0.41700 "T3P " " H2 " 1 0 FFFFFF "" "" 1 "" 6.1522498 -6.5241995 12.210394 <> <> 1120 507 5 0 <> <> <> <> <>
    1121 16 -10.646821 13.761987 7.7793903 170 " " 70 -0.83400 -0.83400 "T3P " " O  " 8 0 FF2F2F "" "" 1 "" 2.5503561 7.1828527 1.0950572 <> <> 1121 508 5 2 <> <> <> <> <>
    1122 42 -10.297953 14.491823 8.291111 170 " " 21 0.41700 0.41700 "T3P " " H1 " 1 0 FFFFFF "" "" 1 "" -7.2916141 3.2080023 13.473869 <> <> 1122 509 5 0 <> <> <> <> <>
    1123 42 -10.693611 13.034586 8.3998194 170 " " 21 0.41700 0.41700 "T3P " " H2 " 1 0 FFFFFF "" "" 1 "" -6.3454137 1.4788077 -6.26333 <> <> 1123 510 5 0 <> <> <> <> <>
    1124 16 3.304889 -14.104769 3.6893547 171 " " 70 -0.83400 -0.83400 "T3P " " O  " 8 0 FF2F2F "" "" 1 "" -0.30205134 -1.1066116 -4.1767631 <> <> 1124 511 5 2 <> <> <> <> <>
    1125 42 4.1795254 -14.04774 3.3046529 171 " " 21 0.41700 0.41700 "T3P " " H1 " 1 0 FFFFFF "" "" 1 "" 8.5014734 3.4488201 16.513714 <> <> 1125 512 5 0 <> <> <> <> <>
    1126 42 3.0594044 -13.196038 3.8630779 171 " " 21 0.41700 0.41700 "T3P " " H2 " 1 0 FFFFFF "" "" 1 "" -9.6320858 -2.3071959 -11.080551 <> <> 1126 513 5 0 <> <> <> <> <>
    1127 16 3.4116333 6.7886453 12.311309 172 " " 70 -0.83400 -0.83400 "T3P " " O  " 8 0 FF2F2F "" "" 1 "" 7.1819654 3.6669166 -5.3092918 <> <> 1127 514 5 2 <> <> <> <> <>
    1128 42 3.0066469 5.9368472 12.148045 172 " " 21 0.41700 0.41700 "T3P " " H1 " 1 0 FFFFFF "" "" 1 "" 8.0811481 3.5983214 -7.1820245 <> <> 1128 515 5 0 <> <> <> <> <>
    1129 42 2.6744311 7.3947577 12.384758 172 " " 21 0.41700 0.41700 "T3P " " H2 " 1 0 FFFFFF "" "" 1 "" 5.7877049 -0.38435632 14.128473 <> <> 1129 516 5 0 <> <> <> <> <>
    1130 16 -9.012763 -6.0126286 -21.456245 173 " " 70 -0.83400 -0.83400 "T3P " " O  " 8 0 FF2F2F "" "" 1 "" -1.9297427 5.0794239 -7.5581779 <> <> 1130 517 5 2 <> <> <> <> <>
    1131 42 -8.9116516 -6.3256159 -20.557331 173 " " 21 0.41700 0.41700 "T3P " " H1 " 1 0 FFFFFF "" "" 1 "" 17.616917 22.558489 -3.6708841 <> <> 1131 518 5 0 <> <> <> <> <>
    1132 42 -8.3215303 -6.4592738 -21.945057 173 " " 21 0.41700 0.41700 "T3P " " H2 " 1 0 FFFFFF "" "" 1 "" 7.9331856 20.364538 -7.5774889 <> <> 1132 519 5 0 <> <> <> <> <>
    1133 16 -6.1519337 -5.6024237 21.873541 174 " " 70 -0.83400 -0.83400 "T3P " " O  " 8 0 FF2F2F "" "" 1 "" 1.4336228 -0.32928938 -5.7247033 <> <> 1133 520 5 2 <> <> <> <> <>
    1134 42 -5.4214854 -6.1889067 21.676771 174 " " 21 0.41700 0.41700 "T3P " " H1 " 1 0 FFFFFF "" "" 1 "" 1.2679479 0.18633564 -7.8764915 <> <> 1134 521 5 0 <> <> <> <> <>
    1135 42 -6.4967513 -5.3525724 21.016272 174 " " 21 0.41700 0.41700 "T3P " " H2 " 1 0 FFFFFF "" "" 1 "" -7.895534 -8.9064102 -4.4720554 <> <> 1135 522 5 0 <> <> <> <> <>
    1136 16 14.122103 5.6501827 12.663521 175 " " 70 -0.83400 -0.83400 "T3P " " O  " 8 0 FF2F2F "" "" 1 "" -2.8705297 -4.0022922 -2.1203578 <> <> 1136 523 5 2 <> <> <> <> <>
    1137 42 14.753195 6.2906432 12.991797 175 " " 21 0.41700 0.41700 "T3P " " H1 " 1 0 FFFFFF "" "" 1 "" 3.2243519 -11.406434 0.60786289 <> <> 1137 524 5 0 <> <> <> <> <>
    1138 42 13.607055 5.4050341 13.432192 175 " " 21 0.41700 0.41700 "T3P " " H2 " 1 0 FFFFFF "" "" 1 "" -9.1811295 2.1676965 -4.3810272 <> <> 1138 525 5 0 <> <> <> <> <>
    1139 16 1.8659263 -9.5434113 5.2121301 176 " " 70 -0.83400 -0.83400 "T3P " " O  " 8 0 FF2F2F "" "" 1 "" 3.5095682 3.5806885 1.6170367 <> <> 1139 526 5 2 <> <> <> <> <>
    1140 42 2.7502048 -9.7358942 4.9003119 176 " " 21 0.41700 0.41700 "T3P " " H1 " 1 0 FFFFFF "" "" 1 "" 2.7282903 -13.056767 9.6716127 <> <> 1140 527 5 0 <> <> <> <> <>
    1141 42 1.9366904 -8.6781969 5.6154075 176 " " 21 0.41700 0.41700 "T3P " " H2 " 1 0 FFFFFF "" "" 1 "" 12.757571 8.865345 -11.34368 <> <> 1141 528 5 0 <> <> <> <> <>
    1142 16 8.0236702 2.1951044 -12.409587 177 " " 70 -0.83400 -0.83400 "T3P " " O  " 8 0 FF2F2F "" "" 1 "" -1.0520507 0.67520154 -5.9872594 <> <> 1142 529 5 2 <> <> <> <> <>
    1143 42 8.6675539 2.6772938 -11.8908 177 " " 21 0.41700 0.41700 "T3P " " H1 " 1 0 FFFFFF "" "" 1 "" 7.4923759 -16.022797 -1.0719949 <> <> 1143 530 5 0 <> <> <> <> <>
    1144 42 7.3007283 2.8112373 -12.527785 177 " " 21 0.41700 0.41700 "T3P " " H2 " 1 0 FFFFFF "" "" 1 "" 2.6678936 8.9773865 14.53721 <> <> 1144 531 5 0 <> <> <> <> <>
    1145 16 -17.511641 -0.49476713 -5.6490626 178 " " 70 -0.83400 -0.83400 "T3P " " O  " 8 0 FF2F2F "" "" 1 "" -0.82440645 5.1436458 2.8875706 <> <> 1145 532 5 2 <> <> <> <> <>
    1146 42 -16.917158 0.23499706 -5.47508 178 " " 21 0.41700 0.41700 "T3P " " H1 " 1 0 FFFFFF "" "" 1 "" 2.9012098 4.513073 -7.1977491 <> <> 1146 533 5 0 <> <> <> <> <>
    1147 42 -17.733112 -0.83572382 -4.7825003 178 " " 21 0.41700 0.41700 "T3P " " H2 " 1 0 FFFFFF "" "" 1 "" 4.0703878 12.938714 7.2056351 <> <> 1147 534 5 0 <> <> <> <> <>
    1148 16 -3.5411747 9.8841839 -9.7871361 179 " " 70 -0.83400 -0.83400 "T3P " " O  " 8 0 FF2F2F "" "" 1 "" -0.32872286 0.11235737 0.052085858 <> <> 1148 535 5 2 <> <> <> <> <>
    1149 42 -3.3711586 9.7285089 -8.8581085 179 " " 21 0.41700 0.41700 "T3P " " H1 " 1 0 FFFFFF "" "" 1 "" -26.703075 -8.8796749 3.3719778 <> <> 1149 536 5 0 <> <> <> <> <>
    1150 42 -4.3849878 10.33575 -9.8043098 179 " " 21 0.41700 0.41700 "T3P " " H2 " 1 0 FFFFFF "" "" 1 "" 13.037532 24.40843 -17.845953 <> <> 1150 537 5 0 <> <> <> <> <>
    1151 16 -0.95349365 -15.586368 10.838146 180 " " 70 -0.83400 -0.83400 "T3P " " O  " 8 0 FF2F2F "" "" 1 "" -1.1555589 1.3824973 6.3681741 <> <> 1151 538 5 2 <> <> <> <> <>
    1152 42 -1.6522038 -15.076127 10.428644 180 " " 21 0.41700 0.41700 "T3P " " H1 " 1 0 FFFFFF "" "" 1 "" 2.6648159 -2.2723811 -4.7043138 <> <> 1152 539 5 0 <> <> <> <> <>
    1153 42 -1.131436 -16.489882 10.576944 180 " " 21 0.41700 0.41700 "T3P " " H2 " 1 0 FFFFFF "" "" 1 "" 14.784471 1.9928536 -6.6022444 <> <> 1153 540 5 0 <> <> <> <> <>
    1154 16 -11.813161 -5.1940932 -1.5450892 181 " " 70 -0.83400 -0.83400 "T3P " " O  " 8 0 FF2F2F "" "" 1 "" 5.7544193 0.73432791 0.90849876 <> <> 1154 541 5 2 <> <> <> <> <>
    1155 42 -11.64998 -4.9468141 -0.63489687 181 " " 21 0.41700 0.41700 "T3P " " H1 " 1 0 FFFFFF "" "" 1 "" -22.141579 8.5296516 3.7919662 <> <> 1155 542 5 0 <> <> <> <> <>
    1156 42 -11.915244 -6.1455212 -1.520687 181 " " 21 0.41700 0.41700 "T3P " " H2 " 1 0 FFFFFF "" "" 1 "" 7.3859601 0.67893493 5.5735273 <> <> 1156 543 5 0 <> <> <> <> <>
    1157 16 14.844354 18.549101 12.506181 182 " " 70 -0.83400 -0.83400 "T3P " " O  " 8 0 FF2F2F "" "" 1 "" 7.8608141 -0.6231581 3.2197106 <> <> 1157 544 5 2 <> <> <> <> <>
    1158 42 14.756302 19.501507 12.543551 182 " " 21 0.41700 0.41700 "T3P " " H1 " 1 0 FFFFFF "" "" 1 "" 22.196445 0.95889521 -3.3218234 <> <> 1158 545 5 0 <> <> <> <> <>
    1159 42 13.971666 18.236593 12.26746 182 " " 21 0.41700 0.41700 "T3P " " H2 " 1 0 FFFFFF "" "" 1 "" -0.29294366 10.014999 19.10087 <> <> 1159 546 5 0 <> <> <> <> <>
    1160 16 14.325702 -1.5020614 -13.908393 183 " " 70 -0.83400 -0.83400 "T3P " " O  " 8 0 FF2F2F "" "" 1 "" 1.8273251 1.0096047 -1.2771139 <> <> 1160 547 5 2 <> <> <> <> <>
    1161 42 14.440701 -0.80451417 -14.553714 183 " " 21 0.41700 0.41700 "T3P " " H1 " 1 0 FFFFFF "" "" 1 "" -1.2586191 2.524884 -0.18912466 <> <> 1161 548 5 0 <> <> <> <> <>
    1162 42 14.967637 -2.1671689 -14.156967 183 " " 21 0.41700 0.41700 "T3P " " H2 " 1 0 FFFFFF "" "" 1 "" 13.246709 9.6625242 5.0605392 <> <> 1162 549 5 0 <> <> <> <> <>
    1163 16 -12.315626 11.571507 -2.4867449 184 " " 70 -0.83400 -0.83400 "T3P " " O  " 8 0 FF2F2F "" "" 1 "" 1.4858239 -0.21385103 -1.2767806 <> <> 1163 550 5 2 <> <> <> <> <>
    1164 42 -11.762705 12.261353 -2.8536553 184 " " 21 0.41700 0.41700 "T3P " " H1 " 1 0 FFFFFF "" "" 1 "" -7.2692537 -0.38325033 -14.788991 <> <> 1164 551 5 0 <> <> <> <> <>
    1165 42 -12.979309 11.413382 -3.158124 184 " " 21 0.41700 0.41700 "T3P " " H2 " 1 0 FFFFFF "" "" 1 "" -10.615505 -5.1464219 11.847581 <> <> 1165 552 5 0 <> <> <> <> <>
    1166 16 5.8804207 7.0826325 13.463361 185 " " 70 -0.83400 -0.83400 "T3P " " O  " 8 0 FF2F2F "" "" 1 "" -6.8036499 4.9065132 -3.3999467 <> <> 1166 553 5 2 <> <> <> <> <>
    1167 42 5.7602262 7.3317041 14.379743 185 " " 21 0.41700 0.41700 "T3P " " H1 " 1 0 FFFFFF "" "" 1 "" -20.862762 10.557128 -6.7797318 <> <> 1167 554 5 0 <> <> <> <> <>
    1168 42 5.0018764 7.1255145 13.085801 185 " " 21 0.41700 0.41700 "T3P " " H2 " 1 0 FFFFFF "" "" 1 "" -1.6645182 -1.5893108 -16.095985 <> <> 1168 555 5 0 <> <> <> <> <>
    1169 16 16.514908 2.6986086 -14.557187 186 " " 70 -0.83400 -0.83400 "T3P " " O  " 8 0 FF2F2F "" "" 1 "" 1.9350049 -0.87558043 3.7744782 <> <> 1169 556 5 2 <> <> <> <> <>
    1170 42 16.964935 2.6631711 -13.713118 186 " " 21 0.41700 0.41700 "T3P " " H1 " 1 0 FFFFFF "" "" 1 "" 9.5665436 14.908582 0.3682954 <> <> 1170 557 5 0 <> <> <> <> <>
    1171 42 15.770842 3.2820354 -14.408137 186 " " 21 0.41700 0.41700 "T3P " " H2 " 1 0 FFFFFF "" "" 1 "" 8.3214369 8.9487267 -2.7993624 <> <> 1171 558 5 0 <> <> <> <> <>
    1172 16 -11.002959 -11.419997 8.2040415 187 " " 70 -0.83400 -0.83400 "T3P " " O  " 8 0 FF2F2F "" "" 1 "" -3.4108193 -0.66664022 3.4859021 <> <> 1172 559 5 2 <> <> <> <> <>
    1173 42 -11.139544 -10.563661 8.6093378 187 " " 21 0.41700 0.41700 "T3P " " H1 " 1 0 FFFFFF "" "" 1 "" -9.6726227 -6.7881951 14.309567 <> <> 1173 560 5 0 <> <> <> <> <>
    1174 42 -10.292924 -11.278634 7.577867 187 " " 21 0.41700 0.41700 "T3P " " H2 " 1 0 FFFFFF "" "" 1 "" 0.83901531 10.639501 10.857381 <> <> 1174 561 5 0 <> <> <> <> <>
    1175 16 -3.7619655 -14.92403 22.084087 188 " " 70 -0.83400 -0.83400 "T3P " " O  " 8 0 FF2F2F "" "" 1 "" -2.9636712 3.6270335 -2.3479836 <> <> 1175 562 5 2 <> <> <> <> <>
    1176 42 -3.1876302 -14.550673 22.752645 188 " " 21 0.41700 0.41700 "T3P " " H1 " 1 0 FFFFFF "" "" 1 "" -17.754829 -18.414865 22.667934 <> <> 1176 563 5 0 <> <> <> <> <>
    1177 42 -4.4719715 -14.288219 21.995361 188 " " 21 0.41700 0.41700 "T3P " " H2 " 1 0 FFFFFF "" "" 1 "" 8.407464 15.252498 -10.034907 <> <> 1177 564 5 0 <> <> <> <> <>
    1178 16 -16.38835 9.4571104 -2.8936279 189 " " 70 -0.83400 -0.83400 "T3P " " O  " 8 0 FF2F2F "" "" 1 "" -1.2018222 5.4505234 0.90592676 <> <> 1178 565 5 2 <> <> <> <> <>
    1179 42 -15.747053 8.9324312 -3.3728809 189 " " 21 0.41700 0.41700 "T3P " " H1 " 1 0 FFFFFF "" "" 1 "" 20.120691 24.80702 8.2467108 <> <> 1179 566 5 0 <> <> <> <> <>
    1180 42 -16.867517 9.9304848 -3.5737295 189 " " 21 0.41700 0.41700 "T3P " " H2 " 1 0 FFFFFF "" "" 1 "" -16.578775 -19.134338 -5.3720446 <> <> 1180 567 5 0 <> <> <> <> <>
    1181 16 -17.942554 -7.0675898 -1.2761279 190 " " 70 -0.83400 -0.83400 "T3P " " O  " 8 0 FF2F2F "" "" 1 "" -3.3878922 0.68901294 3.6486912 <> <> 1181 568 5 2 <> <> <> <> <>
    1182 42 -17.932837 -7.6582861 -2.0292633 190 " " 21 0.41700 0.41700 "T3P " " H1 " 1 0 FFFFFF "" "" 1 "" -7.9985352 12.948812 -6.0263591 <> <> 1182 569 5 0 <> <> <> <> <>
    1183 42 -17.860338 -7.6450353 -0.51716036 190 " " 21 0.41700 0.41700 "T3P " " H2 " 1 0 FFFFFF "" "" 1 "" -25.498745 -13.765082 -4.9531136 <> <> 1183 570 5 0 <> <> <> <> <>
    1184 16 3.0121281 17.102484 -0.043999042 191 " " 70 -0.83400 -0.83400 "T3P " " O  " 8 0 FF2F2F "" "" 1 "" -4.5158587 -3.1713996 9.3250799 <> <> 1184 571 5 2 <> <> <> <> <>
    1185 42 3.0129097 17.541021 -0.89483565 191 " " 21 0.41700 0.41700 "T3P " " H1 " 1 0 FFFFFF "" "" 1 "" -18.767052 39.685211 31.401234 <> <> 1185 572 5 0 <> <> <> <> <>
    1186 42 3.8229446 16.593832 -0.035432294 191 " " 21 0.41700 0.41700 "T3P " " H2 " 1 0 FFFFFF "" "" 1 "" 0.31564054 3.9359376 -25.987064 <> <> 1186 573 5 0 <> <> <> <> <>
    1187 16 -5.5664263 -2.0131161 -18.027948 192 " " 70 -0.83400 -0.83400 "T3P " " O  " 8 0 FF2F2F "" "" 1 "" 0.92627579 3.1313105 -0.68654388 <> <> 1187 574 5 2 <> <> <> <> <>
    1188 42 -5.7414422 -1.2585839 -17.465555 192 " " 21 0.41700 0.41700 "T3P " " H1 " 1 0 FFFFFF "" "" 1 "" -14.070673 -5.3960876 6.0871887 <> <> 1188 575 5 0 <> <> <> <> <>
    1189 42 -5.2693901 -2.696497 -17.427122 192 " " 21 0.41700 0.41700 "T3P " " H2 " 1 0 FFFFFF "" "" 1 "" -8.7222872 -3.907855 -3.9228098 <> <> 1189 576 5 0 <> <> <> <> <>
    1190 16 1.5024917 -12.279569 10.928394 193 " " 70 -0.83400 -0.83400 "T3P " " O  " 8 0 FF2F2F "" "" 1 "" 1.9667479 -5.758894 -0.88120621 <> <> 1190 577 5 2 <> <> <> <> <>
    1191 42 2.2367818 -12.654336 10.441976 193 " " 21 0.41700 0.41700 "T3P " " H1 " 1 0 FFFFFF "" "" 1 "" 16.707502 28.073256 -4.6951289 <> <> 1191 578 5 0 <> <> <> <> <>
    1192 42 1.6597296 -12.53745 11.836694 193 " " 21 0.41700 0.41700 "T3P " " H2 " 1 0 FFFFFF "" "" 1 "" 18.417704 1.2486652 -1.7394371 <> <> 1192 579 5 0 <> <> <> <> <>
    1193 16 -5.285543 -9.0901213 10.952075 194 " " 70 -0.83400 -0.83400 "T3P " " O  " 8 0 FF2F2F "" "" 1 "" 1.2884896 3.744338 2.2737129 <> <> 1193 580 5 2 <> <> <> <> <>
    1194 42 -4.3748884 -8.8591242 10.768827 194 " " 21 0.41700 0.41700 "T3P " " H1 " 1 0 FFFFFF "" "" 1 "" -4.8790603 8.6552544 -22.185865 <> <> 1194 581 5 0 <> <> <> <> <>
    1195 42 -5.5720935 -8.4433746 11.596934 194 " " 21 0.41700 0.41700 "T3P " " H2 " 1 0 FFFFFF "" "" 1 "" 7.4975209 17.440247 -8.7032452 <> <> 1195 582 5 0 <> <> <> <> <>
    1196 16 -15.569683 -7.3590779 2.385761 195 " " 70 -0.83400 -0.83400 "T3P " " O  " 8 0 FF2F2F "" "" 1 "" 1.7794229 1.3071178 1.6648358 <> <> 1196 583 5 2 <> <> <> <> <>
    1197 42 -16.433767 -6.9472799 2.3820343 195 " " 21 0.41700 0.41700 "T3P " " H1 " 1 0 FFFFFF "" "" 1 "" -3.1768422 -9.087697 2.2206881 <> <> 1197 584 5 0 <> <> <> <> <>
    1198 42 -15.683972 -8.1613398 1.8763078 195 " " 21 0.41700 0.41700 "T3P " " H2 " 1 0 FFFFFF "" "" 1 "" 13.307923 4.4898472 -5.9334555 <> <> 1198 585 5 0 <> <> <> <> <>
    1199 16 -9.3841 -4.2633314 7.2155313 196 " " 70 -0.83400 -0.83400 "T3P " " O  " 8 0 FF2F2F "" "" 1 "" 1.6137466 -10.274874 -2.7596447 <> <> 1199 586 5 2 <> <> <> <> <>
    1200 42 -10.000769 -4.812139 7.7000575 196 " " 21 0.41700 0.41700 "T3P " " H1 " 1 0 FFFFFF "" "" 1 "" -1.4874152 -7.3517222 -3.3955884 <> <> 1200 587 5 0 <> <> <> <> <>
    1201 42 -9.9196472 -3.8293223 6.5514092 196 " " 21 0.41700 0.41700 "T3P " " H2 " 1 0 FFFFFF "" "" 1 "" 0.27058339 9.990572 11.567091 <> <> 1201 588 5 0 <> <> <> <> <>
    1202 16 19.947145 18.264582 -4.8752694 197 " " 70 -0.83400 -0.83400 "T3P " " O  " 8 0 FF2F2F "" "" 1 "" -1.9819103 -5.3179317 3.4515569 <> <> 1202 589 5 2 <> <> <> <> <>
    1203 42 19.111626 18.682167 -4.6660848 197 " " 21 0.41700 0.41700 "T3P " " H1 " 1 0 FFFFFF "" "" 1 "" 5.7539964 8.8890038 5.9896207 <> <> 1203 590 5 0 <> <> <> <> <>
    1204 42 19.737103 17.33411 -4.9549084 197 " " 21 0.41700 0.41700 "T3P " " H2 " 1 0 FFFFFF "" "" 1 "" -17.970882 -1.7973815 4.4881163 <> <> 1204 591 5 0 <> <> <> <> <>
    1205 16 16.929588 -8.2317743 -14.075171 198 " " 70 -0.83400 -0.83400 "T3P " " O  " 8 0 FF2F2F "" "" 1 "" 4.8949041 4.6241779 -4.9449697 <> <> 1205 592 5 2 <> <> <> <> <>
    1206 42 17.492289 -8.3393669 -13.308346 198 " " 21 0.41700 0.41700 "T3P " " H1 " 1 0 FFFFFF "" "" 1 "" 0.56713355 16.408741 -0.11574449 <> <> 1206 593 5 0 <> <> <> <> <>
    1207 42 17.396364 -8.6804152 -14.780205 198 " " 21 0.41700 0.41700 "T3P " " H2 " 1 0 FFFFFF "" "" 1 "" -10.094102 -40.302162 13.719688 <> <> 1207 594 5 0 <> <> <> <> <>
    1208 16 -1.728187 2.5920534 -1.8444523 199 " " 70 -0.83400 -0.83400 "T3P " " O  " 8 0 FF2F2F "" "" 1 "" 2.4669635 1.1119617 0.49527463 <> <> 1208 595 5 2 <> <> <> <> <>
    1209 42 -1.7563602 2.0256698 -1.0733181 199 " " 21 0.41700 0.41700 "T3P " " H1 " 1 0 FFFFFF "" "" 1 "" 6.4163413 1.6593249 1.0416042 <> <> 1209 596 5 0 <> <> <> <> <>
    1210 42 -2.5943489 2.5002699 -2.2414072 199 " " 21 0.41700 0.41700 "T3P " " H2 " 1 0 FFFFFF "" "" 1 "" 6.4024444 -12.881538 -4.8565078 <> <> 1210 597 5 0 <> <> <> <> <>
    1211 16 -2.5785537 -17.177176 14.318674 200 " " 70 -0.83400 -0.83400 "T3P " " O  " 8 0 FF2F2F "" "" 1 "" -5.2962165 -3.5753686 5.4778581 <> <> 1211 598 5 2 <> <> <> <> <>
    1212 42 -1.9488539 -17.706417 13.829169 200 " " 21 0.41700 0.41700 "T3P " " H1 " 1 0 FFFFFF "" "" 1 "" 2.3850482 9.7019072 1.0039524 <> <> 1212 599 5 0 <> <> <> <> <>
    1213 42 -3.430136 -17.558084 14.104309 200 " " 21 0.41700 0.41700 "T3P " " H2 " 1 0 FFFFFF "" "" 1 "" -2.260119 4.7158065 -21.316124 <> <> 1213 600 5 0 <> <> <> <> <>
    1214 16 -17.447849 3.5937972 7.4672956 201 " " 70 -0.83400 -0.83400 "T3P " " O  " 8 0 FF2F2F "" "" 1 "" 1.6160036 0.07507053 5.4227033 <> <> 1214 601 5 2 <> <> <> <> <>
    1215 42 -17.766663 4.0996022 6.7197967 201 " " 21 0.41700 0.41700 "T3P " " H1 " 1 0 FFFFFF "" "" 1 "" -10.381996 -0.51481533 10.140794 <> <> 1215 602 5 0 <> <> <> <> <>
    1216 42 -17.265408 2.7251348 7.1090035 201 " " 21 0.41700 0.41700 "T3P " " H2 " 1 0 FFFFFF "" "" 1 "" 17.195246 6.228323 -1.5626227 <> <> 1216 603 5 0 <> <> <> <> <>
    1217 16 2.1858213 -0.22802286 7.3761187 202 " " 70 -0.83400 -0.83400 "T3P " " O  " 8 0 FF2F2F "" "" 1 "" -1.1357644 -0.59999466 -4.9697175 <> <> 1217 604 5 2 <> <> <> <> <>
    1218 42 2.8561151 -0.23990323 8.0593472 202 " " 21 0.41700 0.41700 "T3P " " H1 " 1 0 FFFFFF "" "" 1 "" -1.5229512 -4.1481919 -4.6515627 <> <> 1218 605 5 0 <> <> <> <> <>
    1219 42 1.5325667 0.39642587 7.6916461 202 " " 21 0.41700 0.41700 "T3P " " H2 " 1 0 FFFFFF "" "" 1 "" 7.3628302 11.024194 -10.379496 <> <> 1219 606 5 0 <> <> <> <> <>
    1220 16 -14.578889 -7.7055702 12.380501 203 " " 70 -0.83400 -0.83400 "T3P " " O  " 8 0 FF2F2F "" "" 1 "" 5.3268509 4.0581074 4.2239895 <> <> 1220 607 5 2 <> <> <> <> <>
    1221 42 -15.284829 -8.3023252 12.13199 203 " " 21 0.41700 0.41700 "T3P " " H1 " 1 0 FFFFFF "" "" 1 "" 9.8567467 -3.4352117 9.3499136 <> <> 1221 608 5 0 <> <> <> <> <>
    1222 42 -14.948696 -6.8314643 12.256361 203 " " 21 0.41700 0.41700 "T3P " " H2 " 1 0 FFFFFF "" "" 1 "" 4.9673953 0.27654612 -21.332424 <> <> 1222 609 5 0 <> <> <> <> <>
    1223 16 -9.2904339 -19.234612 -13.369703 204 " " 70 -0.83400 -0.83400 "T3P " " O  " 8 0 FF2F2F "" "" 1 "" -3.4553044 3.4088867 1.9234929 <> <> 1223 610 5 2 <> <> <> <> <>
    1224 42 -10.16526 -19.251627 -13.757803 204 " " 21 0.41700 0.41700 "T3P " " H1 " 1 0 FFFFFF "" "" 1 "" -10.308808 0.92614824 17.481024 <> <> 1224 611 5 0 <> <> <> <> <>
    1225 42 -8.9486904 -20.117746 -13.509419 204 " " 21 0.41700 0.41700 "T3P " " H2 " 1 0 FFFFFF "" "" 1 "" -2.5464268 5.0430837 -6.182929 <> <> 1225 612 5 0 <> <> <> <> <>
    1226 16 -11.750666 -0.79782569 -3.2876289 205 " " 70 -0.83400 -0.83400 "T3P " " O  " 8 0 FF2F2F "" "" 1 "" -6.6265917 1.1354584 -3.9914134 <> <> 1226 613 5 2 <> <> <> <> <>
    1227 42 -11.908266 -1.7417612 -3.3071797 205 " " 21 0.41700 0.41700 "T3P " " H1 " 1 0 FFFFFF "" "" 1 "" -10.321888 2.0670993 -19.182232 <> <> 1227 614 5 0 <> <> <> <> <>
    1228 42 -11.100738 -0.67731714 -2.5953147 205 " " 21 0.41700 0.41700 "T3P " " H2 " 1 0 FFFFFF "" "" 1 "" -4.096066 -12.855187 -3.9317541 <> <> 1228 615 5 0 <> <> <> <> <>
    1229 16 -9.3143463 13.910731 21.261246 206 " " 70 -0.83400 -0.83400 "T3P " " O  " 8 0 FF2F2F "" "" 1 "" -1.7637423 4.3644576 -3.346555 <> <> 1229 616 5 2 <> <> <> <> <>
    1230 42 -9.45434 13.70721 20.336464 206 " " 21 0.41700 0.41700 "T3P " " H1 " 1 0 FFFFFF "" "" 1 "" 3.5555243 2.7702699 -3.8009584 <> <> 1230 617 5 0 <> <> <> <> <>
    1231 42 -9.2342873 14.864212 21.287691 206 " " 21 0.41700 0.41700 "T3P " " H2 " 1 0 FFFFFF "" "" 1 "" -14.478159 5.4182558 -2.8499494 <> <> 1231 618 5 0 <> <> <> <> <>
    1232 16 -14.21147 -12.278261 -20.9168 207 " " 70 -0.83400 -0.83400 "T3P " " O  " 8 0 FF2F2F "" "" 1 "" -2.6877429 2.1893268 -0.98033684 <> <> 1232 619 5 2 <> <> <> <> <>
    1233 42 -14.543909 -11.463078 -21.292559 207 " " 21 0.41700 0.41700 "T3P " " H1 " 1 0 FFFFFF "" "" 1 "" -25.597034 -2.2463663 9.6649294 <> <> 1233 620 5 0 <> <> <> <> <>
    1234 42 -13.534794 -11.999676 -20.299763 207 " " 21 0.41700 0.41700 "T3P " " H2 " 1 0 FFFFFF "" "" 1 "" -18.970987 13.832067 11.620179 <> <> 1234 621 5 0 <> <> <> <> <>
    1235 16 5.0485806 -18.736412 -21.488066 208 " " 70 -0.83400 -0.83400 "T3P " " O  " 8 0 FF2F2F "" "" 1 "" 2.3000088 4.5296488 -2.3342359 <> <> 1235 622 5 2 <> <> <> <> <>
    1236 42 5.8016448 -19.310423 -21.347918 208 " " 21 0.41700 0.41700 "T3P " " H1 " 1 0 FFFFFF "" "" 1 "" -7.9225583 -6.8048334 6.1723018 <> <> 1236 623 5 0 <> <> <> <> <>
    1237 42 4.3977327 -19.035 -20.852869 208 " " 21 0.41700 0.41700 "T3P " " H2 " 1 0 FFFFFF "" "" 1 "" -11.023184 11.407011 -12.752859 <> <> 1237 624 5 0 <> <> <> <> <>
    1238 16 -13.539112 -4.958147 -23.603752 209 " " 70 -0.83400 -0.83400 "T3P " " O  " 8 0 FF2F2F "" "" 1 "" -11.25575 -3.145967 -1.6813495 <> <> 1238 625 5 2 <> <> <> <> <>
    1239 42 -13.58758 -4.0040989 -23.543104 209 " " 21 0.41700 0.41700 "T3P " " H1 " 1 0 FFFFFF "" "" 1 "" -1.1573486 -1.8058928 -14.691904 <> <> 1239 626 5 0 <> <> <> <> <>
    1240 42 -14.421899 -5.2276616 -23.857288 209 " " 21 0.41700 0.41700 "T3P " " H2 " 1 0 FFFFFF "" "" 1 "" -4.5488977 5.5307784 -34.257435 <> <> 1240 627 5 0 <> <> <> <> <>
    1241 16 16.489275 15.2703 0.15702818 210 " " 70 -0.83400 -0.83400 "T3P " " O  " 8 0 FF2F2F "" "" 1 "" -0.13480583 -0.045393735 3.5549226 <> <> 1241 628 5 2 <> <> <> <> <>
    1242 42 15.608609 15.510397 0.44515932 210 " " 21 0.41700 0.41700 "T3P " " H1 " 1 0 FFFFFF "" "" 1 "" -8.3875084 -0.33150914 -21.431147 <> <> 1242 629 5 0 <> <> <> <> <>
    1243 42 16.86676 14.803469 0.90254861 210 " " 21 0.41700 0.41700 "T3P " " H2 " 1 0 FFFFFF "" "" 1 "" -25.42272 -10.389643 9.8816557 <> <> 1243 630 5 0 <> <> <> <> <>
    1244 16 -18.372053 18.142698 16.95808 211 " " 70 -0.83400 -0.83400 "T3P " " O  " 8 0 FF2F2F "" "" 1 "" 0.94188064 1.8464805 -0.43863544 <> <> 1244 631 5 2 <> <> <> <> <>
    1245 42 -18.737362 17.428055 17.479683 211 " " 21 0.41700 0.41700 "T3P " " H1 " 1 0 FFFFFF "" "" 1 "" -7.410532 8.4025106 2.6940045 <> <> 1245 632 5 0 <> <> <> <> <>
    1246 42 -19.134508 18.647999 16.675989 211 " " 21 0.41700 0.41700 "T3P " " H2 " 1 0 FFFFFF "" "" 1 "" 7.5961947 15.570254 6.158597 <> <> 1246 633 5 0 <> <> <> <> <>
    1247 16 -12.723487 16.261694 5.2966552 212 " " 70 -0.83400 -0.83400 "T3P " " O  " 8 0 FF2F2F "" "" 1 "" -0.42007989 2.7014725 1.3676924 <> <> 1247 634 5 2 <> <> <> <> <>
    1248 42 -13.631339 16.252613 4.9934096 212 " " 21 0.41700 0.41700 "T3P " " H1 " 1 0 FFFFFF "" "" 1 "" -6.8713369 27.223564 19.94652 <> <> 1248 635 5 0 <> <> <> <> <>
    1249 42 -12.64745 17.070873 5.8023009 212 " " 21 0.41700 0.41700 "T3P " " H2 " 1 0 FFFFFF "" "" 1 "" 24.711807 -12.159278 21.36998 <> <> 1249 636 5 0 <> <> <> <> <>
    1250 16 1.7098942 -16.075062 -23.980944 213 " " 70 -0.83400 -0.83400 "T3P " " O  " 8 0 FF2F2F "" "" 1 "" 2.8871858 0.56568277 -2.4299464 <> <> 1250 637 5 2 <> <> <> <> <>
    1251 42 1.6876216 -16.18924 -23.030836 213 " " 21 0.41700 0.41700 "T3P " " H1 " 1 0 FFFFFF "" "" 1 "" -9.7126789 -2.0814292 -3.0433538 <> <> 1251 638 5 0 <> <> <> <> <>
    1252 42 0.96291649 -16.580837 -24.30101 213 " " 21 0.41700 0.41700 "T3P " " H2 " 1 0 FFFFFF "" "" 1 "" 24.461132 -22.56628 -16.226011 <> <> 1252 639 5 0 <> <> <> <> <>
    1253 16 -1.5616597 -14.704503 13.455313 214 " " 70 -0.83400 -0.83400 "T3P " " O  " 8 0 FF2F2F "" "" 1 "" -3.5146883 7.6611505 6.4223108 <> <> 1253 640 5 2 <> <> <> <> <>
    1254 42 -2.0904491 -15.47263 13.671161 214 " " 21 0.41700 0.41700 "T3P " " H1 " 1 0 FFFFFF "" "" 1 "" -24.646843 18.491611 -6.8061314 <> <> 1254 641 5 0 <> <> <> <> <>
    1255 42 -1.294808 -14.844442 12.546777 214 " " 21 0.41700 0.41700 "T3P " " H2 " 1 0 FFFFFF "" "" 1 "" -9.5248528 17.220779 3.1845841 <> <> 1255 642 5 0 <> <> <> <> <>
    1256 16 5.5372953 3.8172677 12.580086 215 " " 70 -0.83400 -0.83400 "T3P " " O  " 8 0 FF2F2F "" "" 1 "" 1.1872777 -2.827908 0.469006 <> <> 1256 643 5 2 <> <> <> <> <>
    1257 42 5.1526842 3.2554946 13.252931 215 " " 21 0.41700 0.41700 "T3P " " H1 " 1 0 FFFFFF "" "" 1 "" -9.3219271 -5.3150139 -7.6148524 <> <> 1257 644 5 0 <> <> <> <> <>
    1258 42 5.3877358 4.7080441 12.896923 215 " " 21 0.41700 0.41700 "T3P " " H2 " 1 0 FFFFFF "" "" 1 "" 9.3904982 -4.3582344 8.6437616 <> <> 1258 645 5 0 <> <> <> <> <>
    1259 16 9.49683 -10.19458 -1.9285737 216 " " 70 -0.83400 -0.83400 "T3P " " O  " 8 0 FF2F2F "" "" 1 "" 4.8358326 -5.1849318 3.6150911 <> <> 1259 646 5 2 <> <> <> <> <>
    1260 42 9.521224 -9.2587328 -2.1281414 216 " " 21 0.41700 0.41700 "T3P " " H1 " 1 0 FFFFFF "" "" 1 "" 0.203743 -4.6099677 5.7450523 <> <> 1260 647 5 0 <> <> <> <> <>
    1261 42 9.2274666 -10.607938 -2.7488239 216 " " 21 0.41700 0.41700 "T3P " " H2 " 1 0 FFFFFF "" "" 1 "" 0.65090042 -4.1106362 4.4480119 <> <> 1261 648 5 0 <> <> <> <> <>
    1262 16 19.349197 14.666508 24.051842 217 " " 70 -0.83400 -0.83400 "T3P " " O  " 8 0 FF2F2F "" "" 1 "" -1.9851913 2.1441331 5.8242097 <> <> 1262 649 5 2 <> <> <> <> <>
    1263 42 19.576309 14.942895 23.164003 217 " " 21 0.41700 0.41700 "T3P " " H1 " 1 0 FFFFFF "" "" 1 "" 13.281138 -5.0823226 7.4796805 <> <> 1263 650 5 0 <> <> <> <> <>
    1264 42 18.442699 14.951361 24.167376 217 " " 21 0.41700 0.41700 "T3P " " H2 " 1 0 FFFFFF "" "" 1 "" 0.42277753 15.096697 -7.2179451 <> <> 1264 651 5 0 <> <> <> <> <>
    1265 16 -16.667789 10.925608 1.4944906 218 " " 70 -0.83400 -0.83400 "T3P " " O  " 8 0 FF2F2F "" "" 1 "" -1.7248468 2.0654907 -1.583776 <> <> 1265 652 5 2 <> <> <> <> <>
    1266 42 -16.359308 10.937832 0.5884403 218 " " 21 0.41700 0.41700 "T3P " " H1 " 1 0 FFFFFF "" "" 1 "" -12.981511 -6.2993946 -5.5291433 <> <> 1266 653 5 0 <> <> <> <> <>
    1267 42 -16.632271 10.003181 1.747674 218 " " 21 0.41700 0.41700 "T3P " " H2 " 1 0 FFFFFF "" "" 1 "" -2.5080535 3.8826096 5.1464219 <> <> 1267 654 5 0 <> <> <> <> <>
    1268 16 -13.211487 -11.134103 19.730221 219 " " 70 -0.83400 -0.83400 "T3P " " O  " 8 0 FF2F2F "" "" 1 "" 1.7887628 -1.2392545 2.8560276 <> <> 1268 655 5 2 <> <> <> <> <>
    1269 42 -12.678389 -11.923696 19.637585 219 " " 21 0.41700 0.41700 "T3P " " H1 " 1 0 FFFFFF "" "" 1 "" -1.9427474 -4.7172489 11.027463 <> <> 1269 656 5 0 <> <> <> <> <>
    1270 42 -14.07373 -11.456152 19.993004 219 " " 21 0.41700 0.41700 "T3P " " H2 " 1 0 FFFFFF "" "" 1 "" -1.4426947 5.1213207 0.048086617 <> <> 1270 657 5 0 <> <> <> <> <>
    1271 16 -17.769484 8.6922712 6.9297886 220 " " 70 -0.83400 -0.83400 "T3P " " O  " 8 0 FF2F2F "" "" 1 "" -4.9793448 -7.7026057 -4.4263434 <> <> 1271 658 5 2 <> <> <> <> <>
    1272 42 -17.990822 9.61866 7.0249109 220 " " 21 0.41700 0.41700 "T3P " " H1 " 1 0 FFFFFF "" "" 1 "" -0.47057563 -7.5590239 4.6663733 <> <> 1272 659 5 0 <> <> <> <> <>
    1273 42 -17.70656 8.5564146 5.9843717 220 " " 21 0.41700 0.41700 "T3P " " H2 " 1 0 FFFFFF "" "" 1 "" 0.18244062 2.6423595 -5.5693436 <> <> 1273 660 5 0 <> <> <> <> <>
    1274 16 6.940268 -0.34810039 -1.4273815 221 " " 70 -0.83400 -0.83400 "T3P " " O  " 8 0 FF2F2F "" "" 1 "" 1.0914401 2.6620862 -3.5667105 <> <> 1274 661 5 2 <> <> <> <> <>
    1275 42 6.2958026 0.14233206 -1.9376481 221 " " 21 0.41700 0.41700 "T3P " " H1 " 1 0 FFFFFF "" "" 1 "" -18.800568 -19.691084 0.07246653 <> <> 1275 662 5 0 <> <> <> <> <>
    1276 42 6.4464154 -0.69004506 -0.68212074 221 " " 21 0.41700 0.41700 "T3P " " H2 " 1 0 FFFFFF "" "" 1 "" 18.193476 -10.505628 1.7243379 <> <> 1276 663 5 0 <> <> <> <> <>
    1277 16 -7.3805199 16.66921 17.77026 222 " " 70 -0.83400 -0.83400 "T3P " " O  " 8 0 FF2F2F "" "" 1 "" 3.6124828 2.9946687 0.73413706 <> <> 1277 664 5 2 <> <> <> <> <>
    1278 42 -7.6649876 17.059433 16.943802 222 " " 21 0.41700 0.41700 "T3P " " H1 " 1 0 FFFFFF "" "" 1 "" -9.2492199 6.6083031 6.8673458 <> <> 1278 665 5 0 <> <> <> <> <>
    1279 42 -6.4596987 16.918463 17.848953 222 " " 21 0.41700 0.41700 "T3P " " H2 " 1 0 FFFFFF "" "" 1 "" 8.2963839 -8.1439972 -18.793692 <> <> 1279 666 5 0 <> <> <> <> <>
    1280 16 -13.736682 17.180687 -12.0002 223 " " 70 -0.83400 -0.83400 "T3P " " O  " 8 0 FF2F2F "" "" 1 "" 1.3580464 -1.0275664 6.0522809 <> <> 1280 667 5 2 <> <> <> <> <>
    1281 42 -13.939237 16.833565 -12.868938 223 " " 21 0.41700 0.41700 "T3P " " H1 " 1 0 FFFFFF "" "" 1 "" -3.9789271 -9.3506832 10.622286 <> <> 1281 668 5 0 <> <> <> <> <>
    1282 42 -12.792816 17.338779 -12.019012 223 " " 21 0.41700 0.41700 "T3P " " H2 " 1 0 FFFFFF "" "" 1 "" 2.3420105 -7.5035796 0.99837434 <> <> 1282 669 5 0 <> <> <> <> <>
    1283 16 4.8472691 -2.9111769 -22.646019 224 " " 70 -0.83400 -0.83400 "T3P " " O  " 8 0 FF2F2F "" "" 1 "" 0.51598114 -1.0689613 5.1804752 <> <> 1283 670 5 2 <> <> <> <> <>
    1284 42 5.7163815 -2.5629845 -22.44693 224 " " 21 0.41700 0.41700 "T3P " " H1 " 1 0 FFFFFF "" "" 1 "" 1.5656521 9.1814661 -17.329166 <> <> 1284 671 5 0 <> <> <> <> <>
    1285 42 4.2546697 -2.1730485 -22.503799 224 " " 21 0.41700 0.41700 "T3P " " H2 " 1 0 FFFFFF "" "" 1 "" -4.4001179 -7.7952733 19.605827 <> <> 1285 672 5 0 <> <> <> <> <>
    1286 16 17.54447 0.30024955 10.293174 225 " " 70 -0.83400 -0.83400 "T3P " " O  " 8 0 FF2F2F "" "" 1 "" 1.7041827 -6.9683504 2.378545 <> <> 1286 673 5 2 <> <> <> <> <>
    1287 42 17.962511 1.1602329 10.336781 225 " " 21 0.41700 0.41700 "T3P " " H1 " 1 0 FFFFFF "" "" 1 "" -12.256317 -0.37320024 6.1471524 <> <> 1287 674 5 0 <> <> <> <> <>
    1288 42 17.979536 -0.21287815 10.974094 225 " " 21 0.41700 0.41700 "T3P " " H2 " 1 0 FFFFFF "" "" 1 "" 14.549231 -4.8629031 -4.241961 <> <> 1288 675 5 0 <> <> <> <> <>
    1289 16 -10.894999 19.777782 -4.2681665 226 " " 70 -0.83400 -0.83400 "T3P " " O  " 8 0 FF2F2F "" "" 1 "" -10.585523 -0.24639674 -2.4213395 <> <> 1289 676 5 2 <> <> <> <> <>
    1290 42 -11.38124 18.965446 -4.1270604 226 " " 21 0.41700 0.41700 "T3P " " H1 " 1 0 FFFFFF "" "" 1 "" -5.5260658 -1.3402221 8.7159872 <> <> 1290 677 5 0 <> <> <> <> <>
    1291 42 -11.450098 20.290823 -4.8554301 226 " " 21 0.41700 0.41700 "T3P " " H2 " 1 0 FFFFFF "" "" 1 "" -19.321394 -6.7731442 0.13425784 <> <> 1291 678 5 0 <> <> <> <> <>
    1292 16 -12.676301 -12.688689 -7.3785243 227 " " 70 -0.83400 -0.83400 "T3P " " O  " 8 0 FF2F2F "" "" 1 "" -7.4140296 2.3347995 -3.5952754 <> <> 1292 679 5 2 <> <> <> <> <>
    1293 42 -11.740271 -12.518561 -7.4840655 227 " " 21 0.41700 0.41700 "T3P " " H1 " 1 0 FFFFFF "" "" 1 "" -4.5294709 -10.870845 0.70057392 <> <> 1293 680 5 0 <> <> <> <> <>
    1294 42 -12.889018 -12.333227 -6.5156021 227 " " 21 0.41700 0.41700 "T3P " " H2 " 1 0 FFFFFF "" "" 1 "" -7.963336 12.168895 -7.7816167 <> <> 1294 681 5 0 <> <> <> <> <>
    1295 16 16.219473 10.138437 -24.105286 228 " " 70 -0.83400 -0.83400 "T3P " " O  " 8 0 FF2F2F "" "" 1 "" -9.8646431 4.5461931 -5.2894607 <> <> 1295 682 5 2 <> <> <> <> <>
    1296 42 15.396541 9.651042 -24.06706 228 " " 21 0.41700 0.41700 "T3P " " H1 " 1 0 FFFFFF "" "" 1 "" -6.38345 -0.97284031 -0.71567309 <> <> 1296 683 5 0 <> <> <> <> <>
    1297 42 16.13451 10.806542 -23.425097 228 " " 21 0.41700 0.41700 "T3P " " H2 " 1 0 FFFFFF "" "" 1 "" 4.8383789 -20.030672 20.687391 <> <> 1297 684 5 0 <> <> <> <> <>
    1298 16 -4.7755995 5.0611668 -9.387228 229 " " 70 -0.83400 -0.83400 "T3P " " O  " 8 0 FF2F2F "" "" 1 "" 1.7808044 -1.5794137 -0.94183218 <> <> 1298 685 5 2 <> <> <> <> <>
    1299 42 -3.8835616 5.4082551 -9.381938 229 " " 21 0.41700 0.41700 "T3P " " H1 " 1 0 FFFFFF "" "" 1 "" -5.2933745 16.383783 13.352692 <> <> 1299 686 5 0 <> <> <> <> <>
    1300 42 -5.1284003 5.3190236 -10.238854 229 " " 21 0.41700 0.41700 "T3P " " H2 " 1 0 FFFFFF "" "" 1 "" 9.0388412 -5.6306062 -5.1752257 <> <> 1300 687 5 0 <> <> <> <> <>
    1301 16 1.9233307 6.5000682 -18.292139 230 " " 70 -0.83400 -0.83400 "T3P " " O  " 8 0 FF2F2F "" "" 1 "" 3.430702 -1.5055488 -3.6007891 <> <> 1301 688 5 2 <> <> <> <> <>
    1302 42 1.9359469 6.9026885 -19.160456 230 " " 21 0.41700 0.41700 "T3P " " H1 " 1 0 FFFFFF "" "" 1 "" -3.9111249 4.7601423 -0.80218095 <> <> 1302 689 5 0 <> <> <> <> <>
    1303 42 2.8024712 6.1375637 -18.182894 230 " " 21 0.41700 0.41700 "T3P " " H2 " 1 0 FFFFFF "" "" 1 "" 6.1781201 2.8567297 -11.235246 <> <> 1303 690 5 0 <> <> <> <> <>
    1304 16 -6.9958091 19.503168 21.778955 231 " " 70 -0.83400 -0.83400 "T3P " " O  " 8 0 FF2F2F "" "" 1 "" 4.6397586 -2.1408126 2.9580786 <> <> 1304 691 5 2 <> <> <> <> <>
    1305 42 -7.6243601 20.218718 21.683342 231 " " 21 0.41700 0.41700 "T3P " " H1 " 1 0 FFFFFF "" "" 1 "" -4.5556779 -12.916835 -17.23756 <> <> 1305 692 5 0 <> <> <> <> <>
    1306 42 -6.2455091 19.770256 21.247972 231 " " 21 0.41700 0.41700 "T3P " " H2 " 1 0 FFFFFF "" "" 1 "" 3.698005 -4.635694 0.37243083 <> <> 1306 693 5 0 <> <> <> <> <>
    1307 16 0.16810967 7.945241 23.858389 232 " " 70 -0.83400 -0.83400 "T3P " " O  " 8 0 FF2F2F "" "" 1 "" 2.2960494 -0.47940317 -4.5237141 <> <> 1307 694 5 2 <> <> <> <> <>
    1308 42 -0.49141252 7.2515154 23.857016 232 " " 21 0.41700 0.41700 "T3P " " H1 " 1 0 FFFFFF "" "" 1 "" -3.3190825 4.88762 -19.037539 <> <> 1308 695 5 0 <> <> <> <> <>
    1309 42 0.94439012 7.5391335 23.472771 232 " " 21 0.41700 0.41700 "T3P " " H2 " 1 0 FFFFFF "" "" 1 "" 2.6524096 -2.1806319 -2.0147331 <> <> 1309 696 5 0 <> <> <> <> <>
    1310 16 -8.9850473 20.215405 -16.514812 233 " " 70 -0.83400 -0.83400 "T3P " " O  " 8 0 FF2F2F "" "" 1 "" -0.075367413 -3.6007073 3.4576399 <> <> 1310 697 5 2 <> <> <> <> <>
    1311 42 -9.6296129 20.106199 -17.213985 233 " " 21 0.41700 0.41700 "T3P " " H1 " 1 0 FFFFFF "" "" 1 "" -2.7029486 12.035695 3.4377122 <> <> 1311 698 5 0 <> <> <> <> <>
    1312 42 -8.2037477 20.545925 -16.95816 233 " " 21 0.41700 0.41700 "T3P " " H2 " 1 0 FFFFFF "" "" 1 "" -6.234622 19.689497 9.9663363 <> <> 1312 699 5 0 <> <> <> <> <>
    1313 16 -8.7290716 -2.6455417 -4.6631832 234 " " 70 -0.83400 -0.83400 "T3P " " O  " 8 0 FF2F2F "" "" 1 "" 2.8146904 3.0978892 -0.51599932 <> <> 1313 700 5 2 <> <> <> <> <>
    1314 42 -8.9302406 -3.2962987 -3.9906619 234 " " 21 0.41700 0.41700 "T3P " " H1 " 1 0 FFFFFF "" "" 1 "" 17.779882 0.80126727 1.738187 <> <> 1314 701 5 0 <> <> <> <> <>
    1315 42 -8.9940977 -3.0594709 -5.4845638 234 " " 21 0.41700 0.41700 "T3P " " H2 " 1 0 FFFFFF "" "" 1 "" -19.498787 7.6080718 4.4107447 <> <> 1315 702 5 0 <> <> <> <> <>
    1316 16 19.56374 -8.7060022 -12.91975 235 " " 70 -0.83400 -0.83400 "T3P " " O  " 8 0 FF2F2F "" "" 1 "" -5.4072895 4.4416666 -8.8835392 <> <> 1316 703 5 2 <> <> <> <> <>
    1317 42 20.264851 -8.7314672 -12.268579 235 " " 21 0.41700 0.41700 "T3P " " H1 " 1 0 FFFFFF "" "" 1 "" -16.074202 19.757252 3.2003567 <> <> 1317 704 5 0 <> <> <> <> <>
    1318 42 19.684225 -9.5046215 -13.433478 235 " " 21 0.41700 0.41700 "T3P " " H2 " 1 0 FFFFFF "" "" 1 "" 14.860015 2.110137 -0.50572693 <> <> 1318 705 5 0 <> <> <> <> <>
    1319 16 -17.350552 -17.32115 -4.0313497 236 " " 70 -0.83400 -0.83400 "T3P " " O  " 8 0 FF2F2F "" "" 1 "" 0.33870804 -6.825377 1.5422115 <> <> 1319 706 5 2 <> <> <> <> <>
    1320 42 -17.077404 -17.291204 -3.1144364 236 " " 21 0.41700 0.41700 "T3P " " H1 " 1 0 FFFFFF "" "" 1 "" 8.2348814 -8.4263144 -0.7577489 <> <> 1320 707 5 0 <> <> <> <> <>
    1321 42 -16.534496 -17.254421 -4.5271649 236 " " 21 0.41700 0.41700 "T3P " " H2 " 1 0 FFFFFF "" "" 1 "" -2.3330183 -24.532974 -5.2383637 <> <> 1321 708 5 0 <> <> <> <> <>
    1322 16 9.9226885 2.9734459 0.23564033 237 " " 70 -0.83400 -0.83400 "T3P " " O  " 8 0 FF2F2F "" "" 1 "" 3.2038209 2.0991149 3.2663374 <> <> 1322 709 5 2 <> <> <> <> <>
    1323 42 10.140896 2.9232848 -0.69500834 237 " " 21 0.41700 0.41700 "T3P " " H1 " 1 0 FFFFFF "" "" 1 "" 0.65484351 4.8780508 2.5188732 <> <> 1323 710 5 0 <> <> <> <> <>
    1324 42 8.9690466 3.0536978 0.25454488 237 " " 21 0.41700 0.41700 "T3P " " H2 " 1 0 FFFFFF "" "" 1 "" 2.1445189 -11.2678 6.574883 <> <> 1324 711 5 0 <> <> <> <> <>
    1325 16 -4.8423982 6.9073186 15.023154 238 " " 70 -0.83400 -0.83400 "T3P " " O  " 8 0 FF2F2F "" "" 1 "" -5.5940356 4.3249683 -0.87100595 <> <> 1325 712 5 2 <> <> <> <> <>
    1326 42 -4.1645641 7.0160823 14.356113 238 " " 21 0.41700 0.41700 "T3P " " H1 " 1 0 FFFFFF "" "" 1 "" -11.367532 0.88825595 -7.2982979 <> <> 1326 713 5 0 <> <> <> <> <>
    1327 42 -5.0946651 7.8006182 15.256845 238 " " 21 0.41700 0.41700 "T3P " " H2 " 1 0 FFFFFF "" "" 1 "" -7.1196561 5.4725933 -6.9048533 <> <> 1327 714 5 0 <> <> <> <> <>
    1328 16 -10.958424 11.318348 -12.787309 239 " " 70 -0.83400 -0.83400 "T3P " " O  " 8 0 FF2F2F "" "" 1 "" -5.1030903 -0.74044746 0.63589096 <> <> 1328 715 5 2 <> <> <> <> <>
    1329 42 -11.369239 12.117108 -12.456476 239 " " 21 0.41700 0.41700 "T3P " " H1 " 1 0 FFFFFF "" "" 1 "" 11.072136 10.673306 -6.8354645 <> <> 1329 716 5 0 <> <> <> <> <>
    1330 42 -10.3034 11.626947 -13.413362 239 " " 21 0.41700 0.41700 "T3P " " H2 " 1 0 FFFFFF "" "" 1 "" -6.9753485 -20.407045 -11.017269 <> <> 1330 717 5 0 <> <> <> <> <>
    1331 16 10.818734 2.258657 3.8048239 240 " " 70 -0.83400 -0.83400 "T3P " " O  " 8 0 FF2F2F "" "" 1 "" -2.1887209 -0.22726254 1.2843876 <> <> 1331 718 5 2 <> <> <> <> <>
    1332 42 10.266138 2.8363929 4.3312201 240 " " 21 0.41700 0.41700 "T3P " " H1 " 1 0 FFFFFF "" "" 1 "" -6.809834 -0.4821164 -3.2870088 <> <> 1332 719 5 0 <> <> <> <> <>
    1333 42 11.694482 2.3586109 4.1780572 240 " " 21 0.41700 0.41700 "T3P " " H2 " 1 0 FFFFFF "" "" 1 "" -8.0027189 -10.793859 17.755886 <> <> 1333 720 5 0 <> <> <> <> <>
    1334 16 15.426682 17.486235 -6.3632927 241 " " 70 -0.83400 -0.83400 "T3P " " O  " 8 0 FF2F2F "" "" 1 "" 0.10910977 5.6948872 3.660079 <> <> 1334 721 5 2 <> <> <> <> <>
    1335 42 15.081779 16.720409 -5.9041843 241 " " 21 0.41700 0.41700 "T3P " " H1 " 1 0 FFFFFF "" "" 1 "" 17.107151 -0.86719406 5.4837017 <> <> 1335 722 5 0 <> <> <> <> <>
    1336 42 15.956491 17.122351 -7.072608 241 " " 21 0.41700 0.41700 "T3P " " H2 " 1 0 FFFFFF "" "" 1 "" 9.412282 15.762841 5.4440303 <> <> 1336 723 5 0 <> <> <> <> <>
    1337 16 5.1635704 -1.678756 -6.617013 242 " " 70 -0.83400 -0.83400 "T3P " " O  " 8 0 FF2F2F "" "" 1 "" -5.2625318 3.6872563 -7.1564145 <> <> 1337 724 5 2 <> <> <> <> <>
    1338 42 4.7471595 -2.518214 -6.8123231 242 " " 21 0.41700 0.41700 "T3P " " H1 " 1 0 FFFFFF "" "" 1 "" -12.31027 1.2648704 18.281281 <> <> 1338 725 5 0 <> <> <> <> <>
    1339 42 4.5415964 -1.0231606 -6.9325747 242 " " 21 0.41700 0.41700 "T3P " " H2 " 1 0 FFFFFF "" "" 1 "" -8.0240211 -0.44441649 -10.297268 <> <> 1339 726 5 0 <> <> <> <> <>
    1340 16 -6.079392 0.69621533 -16.055052 243 " " 70 -0.83400 -0.83400 "T3P " " O  " 8 0 FF2F2F "" "" 1 "" -4.7840223 -0.70802289 1.7472438 <> <> 1340 727 5 2 <> <> <> <> <>
    1341 42 -6.3608184 1.4840834 -15.589985 243 " " 21 0.41700 0.41700 "T3P " " H1 " 1 0 FFFFFF "" "" 1 "" -26.005627 -0.51972014 -11.413695 <> <> 1341 728 5 0 <> <> <> <> <>
    1342 42 -6.5923142 -0.010253062 -15.662562 243 " " 21 0.41700 0.41700 "T3P " " H2 " 1 0 FFFFFF "" "" 1 "" -12.558878 -2.5844634 -11.790791 <> <> 1342 729 5 0 <> <> <> <> <>
    1343 16 -16.855373 -9.767046 21.649479 244 " " 70 -0.83400 -0.83400 "T3P " " O  " 8 0 FF2F2F "" "" 1 "" -3.5591004 -1.7416363 4.113698 <> <> 1343 730 5 2 <> <> <> <> <>
    1344 42 -17.287523 -9.1732788 21.035545 244 " " 21 0.41700 0.41700 "T3P " " H1 " 1 0 FFFFFF "" "" 1 "" -32.953182 0.88325495 27.342964 <> <> 1344 731 5 0 <> <> <> <> <>
    1345 42 -16.363537 -9.1909227 22.234636 244 " " 21 0.41700 0.41700 "T3P " " H2 " 1 0 FFFFFF "" "" 1 "" -17.225924 -1.325748 15.191427 <> <> 1345 732 5 0 <> <> <> <> <>
    1346 16 17.621817 3.8747516 7.6136689 245 " " 70 -0.83400 -0.83400 "T3P " " O  " 8 0 FF2F2F "" "" 1 "" 3.2793217 -3.4111435 2.4979551 <> <> 1346 733 5 2 <> <> <> <> <>
    1347 42 17.918785 4.5298095 8.2452831 245 " " 21 0.41700 0.41700 "T3P " " H1 " 1 0 FFFFFF "" "" 1 "" 10.145507 4.1097708 -8.5304699 <> <> 1347 734 5 0 <> <> <> <> <>
    1348 42 18.181528 4.0079446 6.8486729 245 " " 21 0.41700 0.41700 "T3P " " H2 " 1 0 FFFFFF "" "" 1 "" 7.7584391 -25.216286 1.9786681 <> <> 1348 735 5 0 <> <> <> <> <>
    1349 16 -4.0348558 15.694889 -20.196438 246 " " 70 -0.83400 -0.83400 "T3P " " O  " 8 0 FF2F2F "" "" 1 "" 0.91486979 -6.7895927 -6.0807428 <> <> 1349 736 5 2 <> <> <> <> <>
    1350 42 -4.346272 16.541685 -19.876762 246 " " 21 0.41700 0.41700 "T3P " " H1 " 1 0 FFFFFF "" "" 1 "" 8.3039818 -7.1114335 1.9699644 <> <> 1350 737 5 0 <> <> <> <> <>
    1351 42 -3.2990932 15.910528 -20.76948 246 " " 21 0.41700 0.41700 "T3P " " H2 " 1 0 FFFFFF "" "" 1 "" 2.2139559 -7.7021294 -4.7561512 <> <> 1351 738 5 0 <> <> <> <> <>
    1352 16 -6.0492406 -13.042059 -18.566956 247 " " 70 -0.83400 -0.83400 "T3P " " O  " 8 0 FF2F2F "" "" 1 "" 4.8984065 -2.2445936 1.5086874 <> <> 1352 739 5 2 <> <> <> <> <>
    1353 42 -6.941288 -13.016075 -18.913086 247 " " 21 0.41700 0.41700 "T3P " " H1 " 1 0 FFFFFF "" "" 1 "" 7.134563 45.513454 -0.66922146 <> <> 1353 740 5 0 <> <> <> <> <>
    1354 42 -6.159493 -13.216322 -17.632229 247 " " 21 0.41700 0.41700 "T3P " " H2 " 1 0 FFFFFF "" "" 1 "" -7.0958533 12.916162 2.9204445 <> <> 1354 741 5 0 <> <> <> <> <>
    1355 16 3.7645297 -9.3291044 -4.0453391 248 " " 70 -0.83400 -0.83400 "T3P " " O  " 8 0 FF2F2F "" "" 1 "" 0.12326048 3.1741502 -3.376559 <> <> 1355 742 5 2 <> <> <> <> <>
    1356 42 3.3000083 -9.2363567 -3.2135627 248 " " 21 0.41700 0.41700 "T3P " " H1 " 1 0 FFFFFF "" "" 1 "" -4.2661486 -17.961746 -3.4711323 <> <> 1356 743 5 0 <> <> <> <> <>
    1357 42 4.0696874 -10.236347 -4.049931 248 " " 21 0.41700 0.41700 "T3P " " H2 " 1 0 FFFFFF "" "" 1 "" 10.501877 6.7462635 -19.422472 <> <> 1357 744 5 0 <> <> <> <> <>
    1358 16 10.098548 -12.640059 -12.358729 249 " " 70 -0.83400 -0.83400 "T3P " " O  " 8 0 FF2F2F "" "" 1 "" 5.6207438 0.15317962 -5.5439887 <> <> 1358 745 5 2 <> <> <> <> <>
    1359 42 10.808716 -13.263044 -12.204505 249 " " 21 0.41700 0.41700 "T3P " " H1 " 1 0 FFFFFF "" "" 1 "" 1.0207345 -3.91728 -0.80439293 <> <> 1359 746 5 0 <> <> <> <> <>
    1360 42 9.5012197 -12.769899 -11.622133 249 " " 21 0.41700 0.41700 "T3P " " H2 " 1 0 FFFFFF "" "" 1 "" 5.6163244 11.505445 -3.546484 <> <> 1360 747 5 0 <> <> <> <> <>
    1361 16 -17.69883 -12.505572 -15.814924 250 " " 70 -0.83400 -0.83400 "T3P " " O  " 8 0 FF2F2F "" "" 1 "" 1.551303 -5.3231788 1.8811377 <> <> 1361 748 5 2 <> <> <> <> <>
    1362 42 -18.58083 -12.855736 -15.689653 250 " " 21 0.41700 0.41700 "T3P " " H1 " 1 0 FFFFFF "" "" 1 "" -7.3974528 9.2551832 -20.374636 <> <> 1362 749 5 0 <> <> <> <> <>
    1363 42 -17.154045 -13.277206 -15.969904 250 " " 21 0.41700 0.41700 "T3P " " H2 " 1 0 FFFFFF "" "" 1 "" -11.674276 -12.340516 -9.6704111 <> <> 1363 750 5 0 <> <> <> <> <>
    1364 16 17.150145 -17.571234 -14.568212 251 " " 70 -0.83400 -0.83400 "T3P " " O  " 8 0 FF2F2F "" "" 1 "" -0.43294913 -0.18590407 4.9031324 <> <> 1364 751 5 2 <> <> <> <> <>
    1365 42 17.919868 -17.681364 -14.009976 251 " " 21 0.41700 0.41700 "T3P " " H1 " 1 0 FFFFFF "" "" 1 "" 3.3382211 -20.903685 -4.3841529 <> <> 1365 752 5 0 <> <> <> <> <>
    1366 42 17.397642 -17.97414 -15.400467 251 " " 21 0.41700 0.41700 "T3P " " H2 " 1 0 FFFFFF "" "" 1 "" -23.798307 -12.946023 4.1321311 <> <> 1366 753 5 0 <> <> <> <> <>
    1367 16 12.527304 8.9248276 -14.661621 252 " " 70 -0.83400 -0.83400 "T3P " " O  " 8 0 FF2F2F "" "" 1 "" -2.6092582 1.8031013 0.30201498 <> <> 1367 754 5 2 <> <> <> <> <>
    1368 42 11.72734 9.2715378 -15.056695 252 " " 21 0.41700 0.41700 "T3P " " H1 " 1 0 FFFFFF "" "" 1 "" -3.292635 -12.49699 -10.863776 <> <> 1368 755 5 0 <> <> <> <> <>
    1369 42 12.219334 8.3032503 -14.002056 252 " " 21 0.41700 0.41700 "T3P " " H2 " 1 0 FFFFFF "" "" 1 "" -1.2922317 18.906839 17.035597 <> <> 1369 756 5 0 <> <> <> <> <>
    1370 16 17.232592 -1.7697694 -1.4465572 253 " " 70 -0.83400 -0.83400 "T3P " " O  " 8 0 FF2F2F "" "" 1 "" 9.2583532 -4.1939645 1.7902473 <> <> 1370 757 5 2 <> <> <> <> <>
    1371 42 16.582954 -1.0668511 -1.4570681 253 " " 21 0.41700 0.41700 "T3P " " H1 " 1 0 FFFFFF "" "" 1 "" -5.0679445 -16.975777 32.45409 <> <> 1371 758 5 0 <> <> <> <> <>
    1372 42 18.075375 -1.3171769 -1.4132998 253 " " 21 0.41700 0.41700 "T3P " " H2 " 1 0 FFFFFF "" "" 1 "" 1.4204305 12.160288 -22.149609 <> <> 1372 759 5 0 <> <> <> <> <>
    1373 16 19.413446 -12.404325 -7.7670798 254 " " 70 -0.83400 -0.83400 "T3P " " O  " 8 0 FF2F2F "" "" 1 "" -3.3191898 3.5716302 -7.8198676 <> <> 1373 760 5 2 <> <> <> <> <>
    1374 42 19.9074 -11.628695 -7.5012856 254 " " 21 0.41700 0.41700 "T3P " " H1 " 1 0 FFFFFF "" "" 1 "" 9.4314203 -13.889675 19.438919 <> <> 1374 761 5 0 <> <> <> <> <>
    1375 42 19.812157 -12.670484 -8.5955849 254 " " 21 0.41700 0.41700 "T3P " " H2 " 1 0 FFFFFF "" "" 1 "" 23.847115 -2.2826235 7.1342745 <> <> 1375 762 5 0 <> <> <> <> <>
    1376 16 13.618894 -6.5087471 -1.221197 255 " " 70 -0.83400 -0.83400 "T3P " " O  " 8 0 FF2F2F "" "" 1 "" -4.9655247 1.4683256 1.2771472 <> <> 1376 763 5 2 <> <> <> <> <>
    1377 42 13.85314 -7.3459382 -0.82060778 255 " " 21 0.41700 0.41700 "T3P " " H1 " 1 0 FFFFFF "" "" 1 "" 8.4523764 5.4419141 1.7353979 <> <> 1377 764 5 0 <> <> <> <> <>
    1378 42 12.837552 -6.2256956 -0.74620688 255 " " 21 0.41700 0.41700 "T3P " " H2 " 1 0 FFFFFF "" "" 1 "" -14.142899 -14.64728 -4.2159462 <> <> 1378 765 5 0 <> <> <> <> <>
    1379 16 -2.6830676 -20.291399 -17.252892 256 " " 70 -0.83400 -0.83400 "T3P " " O  " 8 0 FF2F2F "" "" 1 "" 2.0748065 -1.4986143 -1.5191209 <> <> 1379 766 5 2 <> <> <> <> <>
    1380 42 -3.2344868 -21.008926 -16.940918 256 " " 21 0.41700 0.41700 "T3P " " H1 " 1 0 FFFFFF "" "" 1 "" -14.53793 9.3321218 -5.9723096 <> <> 1380 767 5 0 <> <> <> <> <>
    1381 42 -3.3018289 -19.634453 -17.571943 256 " " 21 0.41700 0.41700 "T3P " " H2 " 1 0 FFFFFF "" "" 1 "" 17.468233 11.987657 -3.6035628 <> <> 1381 768 5 0 <> <> <> <> <>
    1382 16 0.91443914 -14.400243 -8.1472073 257 " " 70 -0.83400 -0.83400 "T3P " " O  " 8 0 FF2F2F "" "" 1 "" 0.26839986 3.4237189 -2.2293887 <> <> 1382 769 5 2 <> <> <> <> <>
    1383 42 1.7986509 -14.758892 -8.2232285 257 " " 21 0.41700 0.41700 "T3P " " H1 " 1 0 FFFFFF "" "" 1 "" 5.5419345 21.195187 -24.733063 <> <> 1383 770 5 0 <> <> <> <> <>
    1384 42 1.0043827 -13.66704 -7.5384717 257 " " 21 0.41700 0.41700 "T3P " " H2 " 1 0 FFFFFF "" "" 1 "" 0.073187828 2.0415173 -0.53573298 <> <> 1384 771 5 0 <> <> <> <> <>
    1385 16 14.546631 6.132154 -3.713526 258 " " 70 -0.83400 -0.83400 "T3P " " O  " 8 0 FF2F2F "" "" 1 "" -0.35848752 4.0053792 4.3342352 <> <> 1385 772 5 2 <> <> <> <> <>
    1386 42 15.11019 6.3850226 -4.4447455 258 " " 21 0.41700 0.41700 "T3P " " H1 " 1 0 FFFFFF "" "" 1 "" 17.965208 -1.8577783 16.428936 <> <> 1386 773 5 0 <> <> <> <> <>
    1387 42 14.300798 5.22647 -3.9020407 258 " " 21 0.41700 0.41700 "T3P " " H2 " 1 0 FFFFFF "" "" 1 "" 12.435151 -0.75712377 10.531114 <> <> 1387 774 5 0 <> <> <> <> <>
    1388 16 14.600966 -15.888787 -3.2267156 259 " " 70 -0.83400 -0.83400 "T3P " " O  " 8 0 FF2F2F "" "" 1 "" 3.6403539 -0.25299495 -2.1731977 <> <> 1388 775 5 2 <> <> <> <> <>
    1389 42 15.245332 -15.566065 -3.8566916 259 " " 21 0.41700 0.41700 "T3P " " H1 " 1 0 FFFFFF "" "" 1 "" 4.3890576 -0.15488699 -1.3571485 <> <> 1389 776 5 0 <> <> <> <> <>
    1390 42 15.098718 -16.468004 -2.6496687 259 " " 21 0.41700 0.41700 "T3P " " H2 " 1 0 FFFFFF "" "" 1 "" 4.128284 4.1598287 1.8353219 <> <> 1390 777 5 0 <> <> <> <> <>
    1391 16 4.6038866 -10.285675 23.861078 260 " " 70 -0.83400 -0.83400 "T3P " " O  " 8 0 FF2F2F "" "" 1 "" -5.2950716 1.8925831 -4.6749458 <> <> 1391 778 5 2 <> <> <> <> <>
    1392 42 4.628871 -9.4508572 24.328718 260 " " 21 0.41700 0.41700 "T3P " " H1 " 1 0 FFFFFF "" "" 1 "" 11.105941 -8.225071 12.51055 <> <> 1392 779 5 0 <> <> <> <> <>
    1393 42 5.3965912 -10.284029 23.324562 260 " " 21 0.41700 0.41700 "T3P " " H2 " 1 0 FFFFFF "" "" 1 "" -6.1209936 -1.9015852 -5.9069118 <> <> 1393 780 5 0 <> <> <> <> <>
    1394 16 -2.8841739 16.390209 -2.3554111 261 " " 70 -0.83400 -0.83400 "T3P " " O  " 8 0 FF2F2F "" "" 1 "" 6.9632001 5.9304533 -0.35788769 <> <> 1394 781 5 2 <> <> <> <> <>
    1395 42 -2.1896152 15.846574 -2.7272773 261 " " 21 0.41700 0.41700 "T3P " " H1 " 1 0 FFFFFF "" "" 1 "" -6.778626 -0.21427396 -17.041464 <> <> 1395 782 5 0 <> <> <> <> <>
    1396 42 -3.186734 16.92717 -3.0877786 261 " " 21 0.41700 0.41700 "T3P " " H2 " 1 0 FFFFFF "" "" 1 "" 11.709332 26.882053 13.042773 <> <> 1396 783 5 0 <> <> <> <> <>
    1397 16 -8.6098833 3.3466341 22.730343 262 " " 70 -0.83400 -0.83400 "T3P " " O  " 8 0 FF2F2F "" "" 1 "" 0.62333679 -5.8954601 -3.4770408 <> <> 1397 784 5 2 <> <> <> <> <>
    1398 42 -7.8028936 3.1202869 23.192686 262 " " 21 0.41700 0.41700 "T3P " " H1 " 1 0 FFFFFF "" "" 1 "" 0.33766422 -9.4554157 -4.7212882 <> <> 1398 785 5 0 <> <> <> <> <>
    1399 42 -8.9131346 2.5188193 22.357525 262 " " 21 0.41700 0.41700 "T3P " " H2 " 1 0 FFFFFF "" "" 1 "" -8.967721 -6.4026365 5.4505219 <> <> 1399 786 5 0 <> <> <> <> <>
    1400 16 -1.5791613 -16.718718 16.702116 263 " " 70 -0.83400 -0.83400 "T3P " " O  " 8 0 FF2F2F "" "" 1 "" 0.6634562 5.1267385 2.33516 <> <> 1400 787 5 2 <> <> <> <> <>
    1401 42 -2.1202807 -17.004181 15.965953 263 " " 21 0.41700 0.41700 "T3P " " H1 " 1 0 FFFFFF "" "" 1 "" 18.334417 -2.4203918 -7.727375 <> <> 1401 788 5 0 <> <> <> <> <>
    1402 42 -1.8554357 -17.272816 17.4321 263 " " 21 0.41700 0.41700 "T3P " " H2 " 1 0 FFFFFF "" "" 1 "" -10.602618 6.5356445 -0.85925972 <> <> 1402 789 5 0 <> <> <> <> <>
    1403 16 2.7367926 17.626776 3.3357353 264 " " 70 -0.83400 -0.83400 "T3P " " O  " 8 0 FF2F2F "" "" 1 "" 0.96946406 2.0716739 -0.71303368 <> <> 1403 790 5 2 <> <> <> <> <>
    1404 42 3.3270471 16.908451 3.5634031 264 " " 21 0.41700 0.41700 "T3P " " H1 " 1 0 FFFFFF "" "" 1 "" 10.601464 6.9801087 -10.198017 <> <> 1404 791 5 0 <> <> <> <> <>
    1405 42 2.187356 17.740868 4.111196 264 " " 21 0.41700 0.41700 "T3P " " H2 " 1 0 FFFFFF "" "" 1 "" -3.129477 -18.103121 -0.64888078 <> <> 1405 792 5 0 <> <> <> <> <>
    1406 16 -19.989431 5.7756314 16.050034 265 " " 70 -0.83400 -0.83400 "T3P " " O  " 8 0 FF2F2F "" "" 1 "" 2.0925348 -8.5588522 -6.2841516 <> <> 1406 793 5 2 <> <> <> <> <>
    1407 42 -20.050919 4.8210845 16.086014 265 " " 21 0.41700 0.41700 "T3P " " H1 " 1 0 FFFFFF "" "" 1 "" 3.325959 -8.6825676 -7.4578977 <> <> 1407 794 5 0 <> <> <> <> <>
    1408 42 -19.381804 6.003664 16.753614 265 " " 21 0.41700 0.41700 "T3P " " H2 " 1 0 FFFFFF "" "" 1 "" 5.2939997 -8.9737797 -8.9145374 <> <> 1408 795 5 0 <> <> <> <> <>
    1409 16 -1.3893701 13.359749 -20.947784 266 " " 70 -0.83400 -0.83400 "T3P " " O  " 8 0 FF2F2F "" "" 1 "" -6.0091228 -6.0170116 5.8601513 <> <> 1409 796 5 2 <> <> <> <> <>
    1410 42 -1.4401733 14.154877 -21.478275 266 " " 21 0.41700 0.41700 "T3P " " H1 " 1 0 FFFFFF "" "" 1 "" 8.7806644 -9.1488152 -0.25024274 <> <> 1410 797 5 0 <> <> <> <> <>
    1411 42 -1.6435387 13.641008 -20.068853 266 " " 21 0.41700 0.41700 "T3P " " H2 " 1 0 FFFFFF "" "" 1 "" 5.8566132 6.869173 5.1678686 <> <> 1411 798 5 0 <> <> <> <> <>
    1412 16 -8.655858 -3.2184927 21.868874 267 " " 70 -0.83400 -0.83400 "T3P " " O  " 8 0 FF2F2F "" "" 1 "" 2.9580877 -3.1286142 3.4739203 <> <> 1412 799 5 2 <> <> <> <> <>
    1413 42 -8.8626022 -3.6552818 21.042612 267 " " 21 0.41700 0.41700 "T3P " " H1 " 1 0 FFFFFF "" "" 1 "" 16.212547 -17.020403 7.5010791 <> <> 1413 800 5 0 <> <> <> <> <>
    1414 42 -8.0856314 -2.4911695 21.619728 267 " " 21 0.41700 0.41700 "T3P " " H2 " 1 0 FFFFFF "" "" 1 "" 3.5838954 -4.8352537 -0.075880677 <> <> 1414 801 5 0 <> <> <> <> <>
    1415 16 6.335567 1.242456 21.54212 268 " " 70 -0.83400 -0.83400 "T3P " " O  " 8 0 FF2F2F "" "" 1 "" 3.7115226 -1.5968846 -2.0579777 <> <> 1415 802 5 2 <> <> <> <> <>
    1416 42 7.0014567 1.8919344 21.316275 268 " " 21 0.41700 0.41700 "T3P " " H1 " 1 0 FFFFFF "" "" 1 "" -17.070652 29.757248 26.8344 <> <> 1416 803 5 0 <> <> <> <> <>
    1417 42 6.7001691 0.776627 22.294643 268 " " 21 0.41700 0.41700 "T3P " " H2 " 1 0 FFFFFF "" "" 1 "" 4.6533899 -2.1649556 -2.8659623 <> <> 1417 804 5 0 <> <> <> <> <>
    1418 16 -1.1606482 -10.208035 17.838667 269 " " 70 -0.83400 -0.83400 "T3P " " O  " 8 0 FF2F2F "" "" 1 "" 0.83112282 -3.2163086 0.76262021 <> <> 1418 805 5 2 <> <> <> <> <>
    1419 42 -0.40696445 -10.385639 17.275955 269 " " 21 0.41700 0.41700 "T3P " " H1 " 1 0 FFFFFF "" "" 1 "" 13.887896 23.377838 9.8567944 <> <> 1419 806 5 0 <> <> <> <> <>
    1420 42 -1.1292198 -10.894011 18.505505 269 " " 21 0.41700 0.41700 "T3P " " H2 " 1 0 FFFFFF "" "" 1 "" 2.4955511 -17.056515 -13.553261 <> <> 1420 807 5 0 <> <> <> <> <>
    1421 16 -18.097023 3.6987882 -8.2347784 270 " " 70 -0.83400 -0.83400 "T3P " " O  " 8 0 FF2F2F "" "" 1 "" 1.5069121 3.9062698 1.8256922 <> <> 1421 808 5 2 <> <> <> <> <>
    1422 42 -18.058832 3.2443359 -9.0763502 270 " " 21 0.41700 0.41700 "T3P " " H1 " 1 0 FFFFFF "" "" 1 "" 3.1441433 8.2580585 -0.44999456 <> <> 1422 809 5 0 <> <> <> <> <>
    1423 42 -18.859135 3.3234496 -7.7937145 270 " " 21 0.41700 0.41700 "T3P " " H2 " 1 0 FFFFFF "" "" 1 "" 4.5313463 -3.0706189 1.1143111 <> <> 1423 810 5 0 <> <> <> <> <>
    1424 16 17.193981 15.882888 21.940897 271 " " 70 -0.83400 -0.83400 "T3P " " O  " 8 0 FF2F2F "" "" 1 "" -1.0039698 -0.45960248 10.090261 <> <> 1424 811 5 2 <> <> <> <> <>
    1425 42 17.211559 15.568928 22.844975 271 " " 21 0.41700 0.41700 "T3P " " H1 " 1 0 FFFFFF "" "" 1 "" 0.88777512 0.28298974 10.311357 <> <> 1425 812 5 0 <> <> <> <> <>
    1426 42 16.899271 15.128589 21.430592 271 " " 21 0.41700 0.41700 "T3P " " H2 " 1 0 FFFFFF "" "" 1 "" 7.168849 -3.7038715 10.165799 <> <> 1426 813 5 0 <> <> <> <> <>
    1427 16 -9.4955101 -13.48233 21.353882 272 " " 70 -0.83400 -0.83400 "T3P " " O  " 8 0 FF2F2F "" "" 1 "" -4.3813982 -0.77942473 4.095788 <> <> 1427 814 5 2 <> <> <> <> <>
    1428 42 -10.269593 -13.396382 20.797424 272 " " 21 0.41700 0.41700 "T3P " " H1 " 1 0 FFFFFF "" "" 1 "" 2.0635409 -0.49471509 -4.8257322 <> <> 1428 815 5 0 <> <> <> <> <>
    1429 42 -9.3545256 -14.426435 21.424747 272 " " 21 0.41700 0.41700 "T3P " " H2 " 1 0 FFFFFF "" "" 1 "" -3.9635875 -0.75938386 3.5313368 <> <> 1429 816 5 0 <> <> <> <> <>
    1430 16 18.928259 17.161896 14.262578 273 " " 70 -0.83400 -0.83400 "T3P " " O  " 8 0 FF2F2F "" "" 1 "" -7.1722951 -3.4824455 -3.610338 <> <> 1430 817 5 2 <> <> <> <> <>
    1431 42 19.17536 17.54385 15.104767 273 " " 21 0.41700 0.41700 "T3P " " H1 " 1 0 FFFFFF "" "" 1 "" 25.706047 -16.628881 -7.2946916 <> <> 1431 818 5 0 <> <> <> <> <>
    1432 42 19.129745 17.843586 13.621537 273 " " 21 0.41700 0.41700 "T3P " " H2 " 1 0 FFFFFF "" "" 1 "" -1.0652148 -5.9483142 -4.3130326 <> <> 1432 819 5 0 <> <> <> <> <>
    1433 16 17.456448 -9.9958439 -11.247637 274 " " 70 -0.83400 -0.83400 "T3P " " O  " 8 0 FF2F2F "" "" 1 "" 0.750269 1.0422443 7.5921054 <> <> 1433 820 5 2 <> <> <> <> <>
    1434 42 18.315216 -9.631422 -11.461978 274 " " 21 0.41700 0.41700 "T3P " " H1 " 1 0 FFFFFF "" "" 1 "" 2.0999906 -6.9977565 -0.66975039 <> <> 1434 821 5 0 <> <> <> <> <>
    1435 42 17.567863 -10.942186 -11.33849 274 " " 21 0.41700 0.41700 "T3P " " H2 " 1 0 FFFFFF "" "" 1 "" -9.0783682 0.020917678 6.1776876 <> <> 1435 822 5 0 <> <> <> <> <>
    1436 16 -7.1304264 -19.69446 0.6518746 275 " " 70 -0.83400 -0.83400 "T3P " " O  " 8 0 FF2F2F "" "" 1 "" -6.177547 4.319839 -3.2952113 <> <> 1436 823 5 2 <> <> <> <> <>
    1437 42 -6.7799654 -20.457169 1.1119695 275 " " 21 0.41700 0.41700 "T3P " " H1 " 1 0 FFFFFF "" "" 1 "" 0.78751451 7.2746396 -3.7023327 <> <> 1437 824 5 0 <> <> <> <> <>
    1438 42 -7.3545918 -19.07654 1.3476849 275 " " 21 0.41700 0.41700 "T3P " " H2 " 1 0 FFFFFF "" "" 1 "" 1.4904447 7.5684967 -3.7098825 <> <> 1438 825 5 0 <> <> <> <> <>
    1439 16 -5.2951422 -4.8317394 10.249839 276 " " 70 -0.83400 -0.83400 "T3P " " O  " 8 0 FF2F2F "" "" 1 "" -1.6217506 -0.096888848 -3.2754409 <> <> 1439 826 5 2 <> <> <> <> <>
    1440 42 -4.5184326 -4.4732118 10.679277 276 " " 21 0.41700 0.41700 "T3P " " H1 " 1 0 FFFFFF "" "" 1 "" 2.8918328 17.027086 -25.735476 <> <> 1440 827 5 0 <> <> <> <> <>
    1441 42 -5.9256907 -4.9560933 10.959188 276 " " 21 0.41700 0.41700 "T3P " " H2 " 1 0 FFFFFF "" "" 1 "" 17.491411 -2.9411697 13.215789 <> <> 1441 828 5 0 <> <> <> <> <>
    1442 16 -6.2663612 17.625259 -22.092445 277 " " 70 -0.83400 -0.83400 "T3P " " O  " 8 0 FF2F2F "" "" 1 "" -5.6547313 -3.8972237 3.7479429 <> <> 1442 829 5 2 <> <> <> <> <>
    1443 42 -6.0300851 18.220295 -21.380875 277 " " 21 0.41700 0.41700 "T3P " " H1 " 1 0 FFFFFF "" "" 1 "" 16.149986 -3.6750197 -3.6781452 <> <> 1443 830 5 0 <> <> <> <> <>
    1444 42 -6.3355384 18.188496 -22.863297 277 " " 21 0.41700 0.41700 "T3P " " H2 " 1 0 FFFFFF "" "" 1 "" -8.255991 -7.3885565 1.4303845 <> <> 1444 831 5 0 <> <> <> <> <>
    1445 16 13.522702 9.2393742 23.533869 278 " " 70 -0.83400 -0.83400 "T3P " " O  " 8 0 FF2F2F "" "" 1 "" 0.58343858 -2.1903205 4.4003143 <> <> 1445 832 5 2 <> <> <> <> <>
    1446 42 13.46514 8.8093071 22.68066 278 " " 21 0.41700 0.41700 "T3P " " H1 " 1 0 FFFFFF "" "" 1 "" 15.36704 7.2636757 -1.3624381 <> <> 1446 833 5 0 <> <> <> <> <>
    1447 42 12.90242 9.9663 23.478539 278 " " 21 0.41700 0.41700 "T3P " " H2 " 1 0 FFFFFF "" "" 1 "" -4.8130856 -6.7683353 4.752737 <> <> 1447 834 5 0 <> <> <> <> <>
    1448 16 12.780343 -19.374653 -18.048803 279 " " 70 -0.83400 -0.83400 "T3P " " O  " 8 0 FF2F2F "" "" 1 "" 3.3948781 -3.6892862 6.406703 <> <> 1448 835 5 2 <> <> <> <> <>
    1449 42 12.214311 -18.917059 -17.427156 279 " " 21 0.41700 0.41700 "T3P " " H1 " 1 0 FFFFFF "" "" 1 "" 10.175753 19.571926 -4.5416846 <> <> 1449 836 5 0 <> <> <> <> <>
    1450 42 12.921185 -20.236095 -17.655985 279 " " 21 0.41700 0.41700 "T3P " " H2 " 1 0 FFFFFF "" "" 1 "" -19.441322 -0.74106282 21.059534 <> <> 1450 837 5 0 <> <> <> <> <>
    1451 16 -11.17409 3.2726154 -8.8720636 280 " " 70 -0.83400 -0.83400 "T3P " " O  " 8 0 FF2F2F "" "" 1 "" -0.64008683 7.1998148 4.0790195 <> <> 1451 838 5 2 <> <> <> <> <>
    1452 42 -11.321143 2.7367151 -9.6514292 280 " " 21 0.41700 0.41700 "T3P " " H1 " 1 0 FFFFFF "" "" 1 "" 4.4534941 23.794941 -8.293066 <> <> 1452 839 5 0 <> <> <> <> <>
    1453 42 -11.889911 3.0385144 -8.2812805 280 " " 21 0.41700 0.41700 "T3P " " H2 " 1 0 FFFFFF "" "" 1 "" 5.6059856 -18.437948 1.4878961 <> <> 1453 840 5 0 <> <> <> <> <>
    1454 16 1.2602291 -16.592287 6.9163818 281 " " 70 -0.83400 -0.83400 "T3P " " O  " 8 0 FF2F2F "" "" 1 "" -1.2780197 6.6677046 5.4122882 <> <> 1454 841 5 2 <> <> <> <> <>
    1455 42 2.1855876 -16.594959 6.6715631 281 " " 21 0.41700 0.41700 "T3P " " H1 " 1 0 FFFFFF "" "" 1 "" -3.6289527 -3.9793117 -3.3575037 <> <> 1455 842 5 0 <> <> <> <> <>
    1456 42 0.91097414 -15.791202 6.5258417 281 " " 21 0.41700 0.41700 "T3P " " H2 " 1 0 FFFFFF "" "" 1 "" -0.55540043 -0.17830518 -9.2766294 <> <> 1456 843 5 0 <> <> <> <> <>
    1457 16 -16.944969 -19.30094 22.951128 282 " " 70 -0.83400 -0.83400 "T3P " " O  " 8 0 FF2F2F "" "" 1 "" 2.5554364 -2.7680879 -2.9672883 <> <> 1457 844 5 2 <> <> <> <> <>
    1458 42 -17.895613 -19.391392 23.016922 282 " " 21 0.41700 0.41700 "T3P " " H1 " 1 0 FFFFFF "" "" 1 "" 3.2222841 -6.1661468 1.9964601 <> <> 1458 845 5 0 <> <> <> <> <>
    1459 42 -16.81008 -18.406342 22.638496 282 " " 21 0.41700 0.41700 "T3P " " H2 " 1 0 FFFFFF "" "" 1 "" -1.6432639 3.6675181 13.636691 <> <> 1459 846 5 0 <> <> <> <> <>
    1460 16 0.51039642 8.5328474 17.116072 283 " " 70 -0.83400 -0.83400 "T3P " " O  " 8 0 FF2F2F "" "" 1 "" -0.68932498 -0.41060671 8.2329588 <> <> 1460 847 5 2 <> <> <> <> <>
    1461 42 0.84195912 8.1776085 17.940758 283 " " 21 0.41700 0.41700 "T3P " " H1 " 1 0 FFFFFF "" "" 1 "" -11.223801 -11.521793 7.6820774 <> <> 1461 848 5 0 <> <> <> <> <>
    1462 42 1.2939787 8.8136711 16.643452 283 " " 21 0.41700 0.41700 "T3P " " H2 " 1 0 FFFFFF "" "" 1 "" 4.622951 15.094437 26.253416 <> <> 1462 849 5 0 <> <> <> <> <>
    1463 16 -6.2616525 4.7814865 15.364434 284 " " 70 -0.83400 -0.83400 "T3P " " O  " 8 0 FF2F2F "" "" 1 "" 0.060989503 1.0382363 0.72638154 <> <> 1463 850 5 2 <> <> <> <> <>
    1464 42 -6.7264934 4.6576362 14.536903 284 " " 21 0.41700 0.41700 "T3P " " H1 " 1 0 FFFFFF "" "" 1 "" -15.003073 9.2599916 7.9576616 <> <> 1464 851 5 0 <> <> <> <> <>
    1465 42 -5.6978216 5.5398011 15.21182 284 " " 21 0.41700 0.41700 "T3P " " H2 " 1 0 FFFFFF "" "" 1 "" 26.562037 -21.792133 -14.806206 <> <> 1465 852 5 0 <> <> <> <> <>
    1466 16 10.486576 12.40987 1.8322051 285 " " 70 -0.83400 -0.83400 "T3P " " O  " 8 0 FF2F2F "" "" 1 "" -2.4856887 -1.9165584 4.580811 <> <> 1466 853 5 2 <> <> <> <> <>
    1467 42 10.168058 12.475903 0.93196976 285 " " 21 0.41700 0.41700 "T3P " " H1 " 1 0 FFFFFF "" "" 1 "" 10.654455 20.843481 1.601092 <> <> 1467 854 5 0 <> <> <> <> <>
    1468 42 11.13199 11.703441 1.8072028 285 " " 21 0.41700 0.41700 "T3P " " H2 " 1 0 FFFFFF "" "" 1 "" -12.040745 -10.448019 -1.0210712 <> <> 1468 855 5 0 <> <> <> <> <>
    1469 16 12.597472 7.4330287 -22.819956 286 " " 70 -0.83400 -0.83400 "T3P " " O  " 8 0 FF2F2F "" "" 1 "" 0.91601491 4.1462197 -4.0205116 <> <> 1469 856 5 2 <> <> <> <> <>
    1470 42 12.777435 8.2389431 -23.304049 286 " " 21 0.41700 0.41700 "T3P " " H1 " 1 0 FFFFFF "" "" 1 "" 4.9563837 5.3163118 -0.5705477 <> <> 1470 857 5 0 <> <> <> <> <>
    1471 42 11.80849 7.6279435 -22.314247 286 " " 21 0.41700 0.41700 "T3P " " H2 " 1 0 FFFFFF "" "" 1 "" -7.3233032 0.59459102 -15.506154 <> <> 1471 858 5 0 <> <> <> <> <>
    1472 16 10.199801 -16.603004 10.428846 287 " " 70 -0.83400 -0.83400 "T3P " " O  " 8 0 FF2F2F "" "" 1 "" -2.7385929 0.89121258 0.12840755 <> <> 1472 859 5 2 <> <> <> <> <>
    1473 42 10.439538 -15.738924 10.763704 287 " " 21 0.41700 0.41700 "T3P " " H1 " 1 0 FFFFFF "" "" 1 "" 10.91018 -3.16886 0.83348531 <> <> 1473 860 5 0 <> <> <> <> <>
    1474 42 9.335537 -16.774076 10.803031 287 " " 21 0.41700 0.41700 "T3P " " H2 " 1 0 FFFFFF "" "" 1 "" -0.082805149 8.9006882 9.9243565 <> <> 1474 861 5 0 <> <> <> <> <>
    1475 16 5.1229811 -19.741327 0.83175898 288 " " 70 -0.83400 -0.83400 "T3P " " O  " 8 0 FF2F2F "" "" 1 "" 2.8286109 5.0657125 5.9064174 <> <> 1475 862 5 2 <> <> <> <> <>
    1476 42 4.1809359 -19.897564 0.89787585 288 " " 21 0.41700 0.41700 "T3P " " H1 " 1 0 FFFFFF "" "" 1 "" 3.7625854 -6.6921663 -8.5707664 <> <> 1476 863 5 0 <> <> <> <> <>
    1477 42 5.3821878 -19.462317 1.7099342 288 " " 21 0.41700 0.41700 "T3P " " H2 " 1 0 FFFFFF "" "" 1 "" -15.995436 18.315422 7.2529526 <> <> 1477 864 5 0 <> <> <> <> <>
    1478 16 17.08144 12.805536 22.987915 289 " " 70 -0.83400 -0.83400 "T3P " " O  " 8 0 FF2F2F "" "" 1 "" 3.023361 -1.1070904 0.54102278 <> <> 1478 865 5 2 <> <> <> <> <>
    1479 42 16.695051 13.475065 23.552422 289 " " 21 0.41700 0.41700 "T3P " " H1 " 1 0 FFFFFF "" "" 1 "" 14.695847 11.093582 -5.9400916 <> <> 1479 866 5 0 <> <> <> <> <>
    1480 42 17.097797 12.015915 23.528711 289 " " 21 0.41700 0.41700 "T3P " " H2 " 1 0 FFFFFF "" "" 1 "" -2.3977909 6.0966616 11.223272 <> <> 1480 867 5 0 <> <> <> <> <>
    1481 16 -13.73927 8.3554754 14.048138 290 " " 70 -0.83400 -0.83400 "T3P " " O  " 8 0 FF2F2F "" "" 1 "" -1.1296781 -4.955791 1.8446174 <> <> 1481 868 5 2 <> <> <> <> <>
    1482 42 -13.09376 8.2564898 13.348318 290 " " 21 0.41700 0.41700 "T3P " " H1 " 1 0 FFFFFF "" "" 1 "" -4.4248824 -19.619196 0.87921566 <> <> 1482 869 5 0 <> <> <> <> <>
    1483 42 -14.584999 8.3210058 13.601172 290 " " 21 0.41700 0.41700 "T3P " " H2 " 1 0 FFFFFF "" "" 1 "" -3.0500379 -6.2596273 5.5787687 <> <> 1483 870 5 0 <> <> <> <> <>
    1484 16 -17.460493 10.444285 -15.537569 291 " " 70 -0.83400 -0.83400 "T3P " " O  " 8 0 FF2F2F "" "" 1 "" 2.8610291 -1.0527929 -2.5579963 <> <> 1484 871 5 2 <> <> <> <> <>
    1485 42 -16.78887 10.101503 -16.127192 291 " " 21 0.41700 0.41700 "T3P " " H1 " 1 0 FFFFFF "" "" 1 "" -1.8232521 -7.2338619 -4.3003378 <> <> 1485 872 5 0 <> <> <> <> <>
    1486 42 -17.799238 11.219872 -15.984718 291 " " 21 0.41700 0.41700 "T3P " " H2 " 1 0 FFFFFF "" "" 1 "" -4.2356133 -8.6429443 -10.347037 <> <> 1486 873 5 0 <> <> <> <> <>
    1487 16 7.3078065 -11.073383 -9.8249626 292 " " 70 -0.83400 -0.83400 "T3P " " O  " 8 0 FF2F2F "" "" 1 "" -3.8723214 -4.7603741 -0.023287617 <> <> 1487 874 5 2 <> <> <> <> <>
    1488 42 7.4211426 -11.848243 -10.375409 292 " " 21 0.41700 0.41700 "T3P " " H1 " 1 0 FFFFFF "" "" 1 "" -20.431858 -7.3346515 0.19104813 <> <> 1488 875 5 0 <> <> <> <> <>
    1489 42 8.1272259 -10.588211 -9.921896 292 " " 21 0.41700 0.41700 "T3P " " H2 " 1 0 FFFFFF "" "" 1 "" 4.7846184 -20.097609 -3.6088524 <> <> 1489 876 5 0 <> <> <> <> <>
    1490 16 -11.558849 -15.546528 -21.251785 293 " " 70 -0.83400 -0.83400 "T3P " " O  " 8 0 FF2F2F "" "" 1 "" 0.099176101 -3.5968144 3.5265334 <> <> 1490 877 5 2 <> <> <> <> <>
    1491 42 -12.435401 -15.827947 -20.9897 293 " " 21 0.41700 0.41700 "T3P " " H1 " 1 0 FFFFFF "" "" 1 "" -3.5633626 13.505222 9.6405973 <> <> 1491 878 5 0 <> <> <> <> <>
    1492 42 -11.709847 -14.800796 -21.832577 293 " " 21 0.41700 0.41700 "T3P " " H2 " 1 0 FFFFFF "" "" 1 "" 10.774768 2.3853846 8.4320841 <> <> 1492 879 5 0 <> <> <> <> <>
    1493 16 13.387475 10.022471 -17.548752 294 " " 70 -0.83400 -0.83400 "T3P " " O  " 8 0 FF2F2F "" "" 1 "" -3.4595819 -0.85779738 -3.0379024 <> <> 1493 880 5 2 <> <> <> <> <>
    1494 42 12.722619 10.695192 -17.695875 294 " " 21 0.41700 0.41700 "T3P " " H1 " 1 0 FFFFFF "" "" 1 "" -9.5412502 -7.2188592 -4.6404548 <> <> 1494 881 5 0 <> <> <> <> <>
    1495 42 13.490635 9.596817 -18.399878 294 " " 21 0.41700 0.41700 "T3P " " H2 " 1 0 FFFFFF "" "" 1 "" 2.4976668 -0.023370095 -2.7331471 <> <> 1495 882 5 0 <> <> <> <> <>
    1496 16 -4.1075506 -8.2153273 -23.506577 295 " " 70 -0.83400 -0.83400 "T3P " " O  " 8 0 FF2F2F "" "" 1 "" -0.77089673 -2.5676332 2.0837252 <> <> 1496 883 5 2 <> <> <> <> <>
    1497 42 -4.4216642 -8.9973831 -23.052757 295 " " 21 0.41700 0.41700 "T3P " " H1 " 1 0 FFFFFF "" "" 1 "" -11.143593 -9.2032976 -16.531025 <> <> 1497 884 5 0 <> <> <> <> <>
    1498 42 -3.2276044 -8.0726948 -23.1579 295 " " 21 0.41700 0.41700 "T3P " " H2 " 1 0 FFFFFF "" "" 1 "" -4.0002294 -14.814861 15.243361 <> <> 1498 885 5 0 <> <> <> <> <>
    1499 16 -17.314365 -12.466952 11.953433 296 " " 70 -0.83400 -0.83400 "T3P " " O  " 8 0 FF2F2F "" "" 1 "" 10.647018 6.2011313 -1.7429874 <> <> 1499 886 5 2 <> <> <> <> <>
    1500 42 -16.671005 -13.102497 11.63974 296 " " 21 0.41700 0.41700 "T3P " " H1 " 1 0 FFFFFF "" "" 1 "" 22.783728 4.5506768 26.492311 <> <> 1500 887 5 0 <> <> <> <> <>
    1501 42 -18.020922 -12.502497 11.308648 296 " " 21 0.41700 0.41700 "T3P " " H2 " 1 0 FFFFFF "" "" 1 "" 20.545679 -21.216969 -11.078484 <> <> 1501 888 5 0 <> <> <> <> <>
    1502 16 15.427855 9.6538363 -15.227764 297 " " 70 -0.83400 -0.83400 "T3P " " O  " 8 0 FF2F2F "" "" 1 "" -6.4123197 0.6750319 -0.29444429 <> <> 1502 889 5 2 <> <> <> <> <>
    1503 42 14.564877 10.013488 -15.433072 297 " " 21 0.41700 0.41700 "T3P " " H1 " 1 0 FFFFFF "" "" 1 "" -4.2062807 10.303567 7.2998366 <> <> 1503 890 5 0 <> <> <> <> <>
    1504 42 15.625463 9.0708399 -15.960767 297 " " 21 0.41700 0.41700 "T3P " " H2 " 1 0 FFFFFF "" "" 1 "" -15.813812 4.7108054 -6.0387654 <> <> 1504 891 5 0 <> <> <> <> <>
    1505 16 -16.63706 -9.7873821 -10.732968 298 " " 70 -0.83400 -0.83400 "T3P " " O  " 8 0 FF2F2F "" "" 1 "" -3.6840241 4.2262888 -2.0628521 <> <> 1505 892 5 2 <> <> <> <> <>
    1506 42 -16.506796 -10.409139 -10.016955 298 " " 21 0.41700 0.41700 "T3P " " H1 " 1 0 FFFFFF "" "" 1 "" 0.52476925 13.978154 5.6395984 <> <> 1506 893 5 0 <> <> <> <> <>
    1507 42 -16.730799 -10.3351 -11.512358 298 " " 21 0.41700 0.41700 "T3P " " H2 " 1 0 FFFFFF "" "" 1 "" -0.4239316 -6.0809855 4.7885132 <> <> 1507 894 5 0 <> <> <> <> <>
    1508 16 14.111565 9.2916222 7.759563 299 " " 70 -0.83400 -0.83400 "T3P " " O  " 8 0 FF2F2F "" "" 1 "" 3.3976562 3.9688163 -1.2384789 <> <> 1508 895 5 2 <> <> <> <> <>
    1509 42 13.68841 10.089705 8.076169 299 " " 21 0.41700 0.41700 "T3P " " H1 " 1 0 FFFFFF "" "" 1 "" -11.800167 4.3397689 -22.485928 <> <> 1509 896 5 0 <> <> <> <> <>
    1510 42 14.653352 9.582118 7.0258632 299 " " 21 0.41700 0.41700 "T3P " " H2 " 1 0 FFFFFF "" "" 1 "" 3.4759891 -4.0969315 -4.3741031 <> <> 1510 897 5 0 <> <> <> <> <>
    1511 16 4.19941 -4.8456783 -20.915956 300 " " 70 -0.83400 -0.83400 "T3P " " O  " 8 0 FF2F2F "" "" 1 "" 1.0190506 3.8896985 1.8146892 <> <> 1511 898 5 2 <> <> <> <> <>
    1512 42 4.4682207 -4.3111386 -21.663111 300 " " 21 0.41700 0.41700 "T3P " " H1 " 1 0 FFFFFF "" "" 1 "" -11.253711 7.0177126 -0.3628616 <> <> 1512 899 5 0 <> <> <> <> <>
    1513 42 3.4809201 -5.3821983 -21.250839 300 " " 21 0.41700 0.41700 "T3P " " H2 " 1 0 FFFFFF "" "" 1 "" -2.1974142 2.8222997 10.425611 <> <> 1513 900 5 0 <> <> <> <> <>
    1514 16 6.4170837 2.096889 -19.279783 301 " " 70 -0.83400 -0.83400 "T3P " " O  " 8 0 FF2F2F "" "" 1 "" 0.077809177 4.7547636 0.020630762 <> <> 1514 901 5 2 <> <> <> <> <>
    1515 42 7.3359413 1.8551067 -19.163673 301 " " 21 0.41700 0.41700 "T3P " " H1 " 1 0 FFFFFF "" "" 1 "" 1.7099601 5.4526858 -11.442307 <> <> 1515 902 5 0 <> <> <> <> <>
    1516 42 6.4412012 3.0229726 -19.520645 301 " " 21 0.41700 0.41700 "T3P " " H2 " 1 0 FFFFFF "" "" 1 "" -1.970878 -2.772578 -29.126305 <> <> 1516 903 5 0 <> <> <> <> <>
    1517 16 16.404669 -15.383147 10.150008 302 " " 70 -0.83400 -0.83400 "T3P " " O  " 8 0 FF2F2F "" "" 1 "" -8.0939541 0.18383494 -4.962101 <> <> 1517 904 5 2 <> <> <> <> <>
    1518 42 16.858681 -14.749879 9.594058 302 " " 21 0.41700 0.41700 "T3P " " H1 " 1 0 FFFFFF "" "" 1 "" -17.481071 24.790478 15.400797 <> <> 1518 905 5 0 <> <> <> <> <>
    1519 42 17.026491 -15.575572 10.851824 302 " " 21 0.41700 0.41700 "T3P " " H2 " 1 0 FFFFFF "" "" 1 "" -0.51736391 -22.466116 -17.885336 <> <> 1519 906 5 0 <> <> <> <> <>
    1520 16 6.7142582 -14.786537 8.3647213 303 " " 70 -0.83400 -0.83400 "T3P " " O  " 8 0 FF2F2F "" "" 1 "" -8.9014502 2.1642034 -1.4890351 <> <> 1520 907 5 2 <> <> <> <> <>
    1521 42 5.8200517 -15.105554 8.2428541 303 " " 21 0.41700 0.41700 "T3P " " H1 " 1 0 FFFFFF "" "" 1 "" -5.6255088 -10.423255 7.4243813 <> <> 1521 908 5 0 <> <> <> <> <>
    1522 42 6.6532459 -14.176148 9.0995235 303 " " 21 0.41700 0.41700 "T3P " " H2 " 1 0 FFFFFF "" "" 1 "" -9.2962008 -2.3197944 2.2029922 <> <> 1522 909 5 0 <> <> <> <> <>
    1523 16 10.084949 -16.389212 -10.46069 304 " " 70 -0.83400 -0.83400 "T3P " " O  " 8 0 FF2F2F "" "" 1 "" 1.8674142 5.0850558 2.1749246 <> <> 1523 910 5 2 <> <> <> <> <>
    1524 42 10.501971 -17.204172 -10.181126 304 " " 21 0.41700 0.41700 "T3P " " H1 " 1 0 FFFFFF "" "" 1 "" -7.5730648 3.3126869 11.090312 <> <> 1524 911 5 0 <> <> <> <> <>
    1525 42 9.3406506 -16.284859 -9.8679342 304 " " 21 0.41700 0.41700 "T3P " " H2 " 1 0 FFFFFF "" "" 1 "" -15.139831 4.0015278 -18.989645 <> <> 1525 912 5 0 <> <> <> <> <>
    1526 16 15.168939 0.71999061 -15.857262 305 " " 70 -0.83400 -0.83400 "T3P " " O  " 8 0 FF2F2F "" "" 1 "" 5.5254331 4.4912806 -3.3518112 <> <> 1526 913 5 2 <> <> <> <> <>
    1527 42 14.270109 0.91402388 -15.591398 305 " " 21 0.41700 0.41700 "T3P " " H1 " 1 0 FFFFFF "" "" 1 "" 7.4715061 7.187314 1.2598693 <> <> 1527 914 5 0 <> <> <> <> <>
    1528 42 15.670469 1.4892317 -15.587141 305 " " 21 0.41700 0.41700 "T3P " " H2 " 1 0 FFFFFF "" "" 1 "" 6.7543902 9.0809174 -18.703817 <> <> 1528 915 5 0 <> <> <> <> <>
    1529 16 16.794647 -4.5877633 13.155448 306 " " 70 -0.83400 -0.83400 "T3P " " O  " 8 0 FF2F2F "" "" 1 "" -0.57541651 2.6130846 5.0433822 <> <> 1529 916 5 2 <> <> <> <> <>
    1530 42 17.427088 -5.2966533 13.272625 306 " " 21 0.41700 0.41700 "T3P " " H1 " 1 0 FFFFFF "" "" 1 "" 11.794733 11.416196 -8.465312 <> <> 1530 917 5 0 <> <> <> <> <>
    1531 42 16.687855 -4.5157738 12.20695 306 " " 21 0.41700 0.41700 "T3P " " H2 " 1 0 FFFFFF "" "" 1 "" -30.693975 -6.7086601 7.7269902 <> <> 1531 918 5 0 <> <> <> <> <>
    1532 16 -19.694006 16.339254 19.216038 307 " " 70 -0.83400 -0.83400 "T3P " " O  " 8 0 FF2F2F "" "" 1 "" -1.5274792 5.158227 -3.6554074 <> <> 1532 919 5 2 <> <> <> <> <>
    1533 42 -19.050945 15.850327 19.729506 307 " " 21 0.41700 0.41700 "T3P " " H1 " 1 0 FFFFFF "" "" 1 "" -3.9595482 28.507189 21.623589 <> <> 1533 920 5 0 <> <> <> <> <>
    1534 42 -20.392109 15.707961 19.04183 307 " " 21 0.41700 0.41700 "T3P " " H2 " 1 0 FFFFFF "" "" 1 "" -4.9478245 -0.20754184 29.495464 <> <> 1534 921 5 0 <> <> <> <> <>
    1535 16 -6.4116693 -2.3513074 -12.464028 308 " " 70 -0.83400 -0.83400 "T3P " " O  " 8 0 FF2F2F "" "" 1 "" 3.5147245 0.14914133 -0.68565625 <> <> 1535 922 5 2 <> <> <> <> <>
    1536 42 -6.9002175 -2.9449968 -11.893864 308 " " 21 0.41700 0.41700 "T3P " " H1 " 1 0 FFFFFF "" "" 1 "" 12.661687 -0.46571887 6.5117455 <> <> 1536 923 5 0 <> <> <> <> <>
    1537 42 -6.0825377 -2.9108088 -13.167494 308 " " 21 0.41700 0.41700 "T3P " " H2 " 1 0 FFFFFF "" "" 1 "" -5.655467 0.45970803 -5.2231684 <> <> 1537 924 5 0 <> <> <> <> <>
    1538 16 15.725553 -5.7458506 -13.813467 309 " " 70 -0.83400 -0.83400 "T3P " " O  " 8 0 FF2F2F "" "" 1 "" 9.4795294 -0.63713306 -0.57159328 <> <> 1538 925 5 2 <> <> <> <> <>
    1539 42 16.28009 -6.5167913 -13.933349 309 " " 21 0.41700 0.41700 "T3P " " H1 " 1 0 FFFFFF "" "" 1 "" 5.7028322 -7.2629061 24.567116 <> <> 1539 926 5 0 <> <> <> <> <>
    1540 42 15.376799 -5.8366413 -12.926696 309 " " 21 0.41700 0.41700 "T3P " " H2 " 1 0 FFFFFF "" "" 1 "" -8.2405071 18.795567 -5.551167 <> <> 1540 927 5 0 <> <> <> <> <>
    1541 16 18.567503 -11.14857 17.332092 310 " " 70 -0.83400 -0.83400 "T3P " " O  " 8 0 FF2F2F "" "" 1 "" -0.87372339 4.2133713 1.9474864 <> <> 1541 928 5 2 <> <> <> <> <>
    1542 42 19.17881 -11.849667 17.106264 310 " " 21 0.41700 0.41700 "T3P " " H1 " 1 0 FFFFFF "" "" 1 "" -9.1593943 4.8796372 -22.549978 <> <> 1542 929 5 0 <> <> <> <> <>
    1543 42 17.722902 -11.449352 16.996813 310 " " 21 0.41700 0.41700 "T3P " " H2 " 1 0 FFFFFF "" "" 1 "" -3.6628537 27.722559 -12.116673 <> <> 1543 930 5 0 <> <> <> <> <>
    1544 16 -11.81319 -16.784706 -3.8737559 311 " " 70 -0.83400 -0.83400 "T3P " " O  " 8 0 FF2F2F "" "" 1 "" 3.2915578 -5.4853926 0.76172048 <> <> 1544 931 5 2 <> <> <> <> <>
    1545 42 -11.431662 -17.062771 -3.0410798 311 " " 21 0.41700 0.41700 "T3P " " H1 " 1 0 FFFFFF "" "" 1 "" -3.3372111 7.5716224 8.1592407 <> <> 1545 932 5 0 <> <> <> <> <>
    1546 42 -12.172648 -15.915808 -3.6947658 311 " " 21 0.41700 0.41700 "T3P " " H2 " 1 0 FFFFFF "" "" 1 "" -9.3414021 -8.0068541 -12.368647 <> <> 1546 933 5 0 <> <> <> <> <>
    1547 16 -12.292419 3.5310149 3.6527684 312 " " 70 -0.83400 -0.83400 "T3P " " O  " 8 0 FF2F2F "" "" 1 "" 3.6610878 1.4582435 0.97415066 <> <> 1547 934 5 2 <> <> <> <> <>
    1548 42 -12.987979 3.3336639 4.2800503 312 " " 21 0.41700 0.41700 "T3P " " H1 " 1 0 FFFFFF "" "" 1 "" 0.73928362 -27.638456 -11.419946 <> <> 1548 935 5 0 <> <> <> <> <>
    1549 42 -12.679298 4.1757274 3.0604053 312 " " 21 0.41700 0.41700 "T3P " " H2 " 1 0 FFFFFF "" "" 1 "" -3.745707 5.7860222 10.52188 <> <> 1549 936 5 0 <> <> <> <> <>
    1550 16 1.8772222 12.406533 0.55139852 313 " " 70 -0.83400 -0.83400 "T3P " " O  " 8 0 FF2F2F "" "" 1 "" -3.6259186 -0.87372035 -8.1915607 <> <> 1550 937 5 2 <> <> <> <> <>
    1551 42 1.6626418 13.336468 0.47781679 313 " " 21 0.41700 0.41700 "T3P " " H1 " 1 0 FFFFFF "" "" 1 "" -4.3107247 -1.4778941 -13.830625 <> <> 1551 938 5 0 <> <> <> <> <>
    1552 42 1.7063385 12.051071 -0.32077131 313 " " 21 0.41700 0.41700 "T3P " " H2 " 1 0 FFFFFF "" "" 1 "" 13.292583 -2.8150866 -10.71514 <> <> 1552 939 5 0 <> <> <> <> <>
    1553 16 -8.7775784 10.569788 0.36946043 314 " " 70 -0.83400 -0.83400 "T3P " " O  " 8 0 FF2F2F "" "" 1 "" -1.7990388 3.7345436 -5.1294436 <> <> 1553 940 5 2 <> <> <> <> <>
    1554 42 -8.5275173 9.6829433 0.11021394 314 " " 21 0.41700 0.41700 "T3P " " H1 " 1 0 FFFFFF "" "" 1 "" 5.9314361 4.3236599 0.31174552 <> <> 1554 941 5 0 <> <> <> <> <>
    1555 42 -8.7751093 10.549756 1.3264439 314 " " 21 0.41700 0.41700 "T3P " " H2 " 1 0 FFFFFF "" "" 1 "" -6.8991308 8.1453915 -5.0239453 <> <> 1555 942 5 0 <> <> <> <> <>
    1556 16 -4.7355299 -17.190737 5.0332608 315 " " 70 -0.83400 -0.83400 "T3P " " O  " 8 0 FF2F2F "" "" 1 "" -5.3885822 0.93414336 6.279604 <> <> 1556 943 5 2 <> <> <> <> <>
    1557 42 -3.9278922 -17.573011 4.6900139 315 " " 21 0.41700 0.41700 "T3P " " H1 " 1 0 FFFFFF "" "" 1 "" -6.1447964 0.21398544 5.3023667 <> <> 1557 944 5 0 <> <> <> <> <>
    1558 42 -4.5705228 -17.082191 5.9698629 315 " " 21 0.41700 0.41700 "T3P " " H2 " 1 0 FFFFFF "" "" 1 "" -11.846042 -18.698336 9.6925306 <> <> 1558 945 5 0 <> <> <> <> <>
    1559 16 -15.876623 -17.668854 -0.94379014 316 " " 70 -0.83400 -0.83400 "T3P " " O  " 8 0 FF2F2F "" "" 1 "" -3.1029968 -1.7487676 1.2154579 <> <> 1559 946 5 2 <> <> <> <> <>
    1560 42 -15.366442 -18.022194 -0.21502246 316 " " 21 0.41700 0.41700 "T3P " " H1 " 1 0 FFFFFF "" "" 1 "" -3.0070004 -6.9512091 -1.3741231 <> <> 1560 947 5 0 <> <> <> <> <>
    1561 42 -15.301654 -17.756529 -1.7040211 316 " " 21 0.41700 0.41700 "T3P " " H2 " 1 0 FFFFFF "" "" 1 "" -5.1865745 -1.1346998 -0.4311927 <> <> 1561 948 5 0 <> <> <> <> <>
    1562 16 -1.3619356 -0.36922646 5.6265988 317 " " 70 -0.83400 -0.83400 "T3P " " O  " 8 0 FF2F2F "" "" 1 "" 4.4177642 1.3404876 6.8723097 <> <> 1562 949 5 2 <> <> <> <> <>
    1563 42 -1.9620372 -0.30725282 6.3697481 317 " " 21 0.41700 0.41700 "T3P " " H1 " 1 0 FFFFFF "" "" 1 "" -8.24998 -7.398222 -2.6283183 <> <> 1563 950 5 0 <> <> <> <> <>
    1564 42 -1.2403015 0.53599244 5.3402157 317 " " 21 0.41700 0.41700 "T3P " " H2 " 1 0 FFFFFF "" "" 1 "" -19.046965 1.3634959 -3.0209455 <> <> 1564 951 5 0 <> <> <> <> <>
    1565 16 -6.2171311 -1.0294762 -7.9634748 318 " " 70 -0.83400 -0.83400 "T3P " " O  " 8 0 FF2F2F "" "" 1 "" -1.8972819 0.15192541 2.9736259 <> <> 1565 952 5 2 <> <> <> <> <>
    1566 42 -6.2949257 -1.9208484 -7.6234241 318 " " 21 0.41700 0.41700 "T3P " " H1 " 1 0 FFFFFF "" "" 1 "" -3.3356242 -0.2924628 1.4796733 <> <> 1566 953 5 0 <> <> <> <> <>
    1567 42 -6.1223545 -0.48254287 -7.1836643 318 " " 21 0.41700 0.41700 "T3P " " H2 " 1 0 FFFFFF "" "" 1 "" -15.42484 0.21129259 4.5761147 <> <> 1567 954 5 0 <> <> <> <> <>
    1568 16 -12.120873 11.218903 -19.680788 319 " " 70 -0.83400 -0.83400 "T3P " " O  " 8 0 FF2F2F "" "" 1 "" -5.1013784 -2.0561569 0.38036036 <> <> 1568 955 5 2 <> <> <> <> <>
    1569 42 -12.582988 10.968112 -18.880924 319 " " 21 0.41700 0.41700 "T3P " " H1 " 1 0 FFFFFF "" "" 1 "" -2.8114803 -3.4836829 1.2557338 <> <> 1569 956 5 0 <> <> <> <> <>
    1570 42 -11.219222 10.931435 -19.537201 319 " " 21 0.41700 0.41700 "T3P " " H2 " 1 0 FFFFFF "" "" 1 "" -5.1314192 -4.1038079 -3.5305192 <> <> 1570 957 5 0 <> <> <> <> <>
    1571 16 -9.9997244 -5.3306184 -10.728445 320 " " 70 -0.83400 -0.83400 "T3P " " O  " 8 0 FF2F2F "" "" 1 "" -5.4489207 -0.31905276 -4.5614161 <> <> 1571 958 5 2 <> <> <> <> <>
    1572 42 -10.291251 -4.8260388 -9.9690742 320 " " 21 0.41700 0.41700 "T3P " " H1 " 1 0 FFFFFF "" "" 1 "" -18.88448 3.6869452 -12.381294 <> <> 1572 959 5 0 <> <> <> <> <>
    1573 42 -9.9718523 -6.2358956 -10.418721 320 " " 21 0.41700 0.41700 "T3P " " H2 " 1 0 FFFFFF "" "" 1 "" -3.7865324 2.2583878 2.8224921 <> <> 1573 960 5 0 <> <> <> <> <>
    1574 16 -0.34280148 -3.0135622 9.7073126 321 " " 70 -0.83400 -0.83400 "T3P " " O  " 8 0 FF2F2F "" "" 1 "" 2.2574508 -1.0080838 -1.3355858 <> <> 1574 961 5 2 <> <> <> <> <>
    1575 42 -0.93341827 -3.598316 9.2324781 321 " " 21 0.41700 0.41700 "T3P " " H1 " 1 0 FFFFFF "" "" 1 "" 8.8094196 0.11199373 -10.864546 <> <> 1575 962 5 0 <> <> <> <> <>
    1576 42 0.27993968 -3.5992944 10.137825 321 " " 21 0.41700 0.41700 "T3P " " H2 " 1 0 FFFFFF "" "" 1 "" -1.1516263 -1.8257046 2.483289 <> <> 1576 963 5 0 <> <> <> <> <>
    1577 16 -3.040163 -0.86232752 -21.480509 322 " " 70 -0.83400 -0.83400 "T3P " " O  " 8 0 FF2F2F "" "" 1 "" -0.38314143 -2.5115302 0.14886564 <> <> 1577 964 5 2 <> <> <> <> <>
    1578 42 -3.4514837 -1.7235217 -21.407095 322 " " 21 0.41700 0.41700 "T3P " " H1 " 1 0 FFFFFF "" "" 1 "" -23.945452 10.637961 22.387108 <> <> 1578 965 5 0 <> <> <> <> <>
    1579 42 -3.6360655 -0.35820815 -22.034584 322 " " 21 0.41700 0.41700 "T3P " " H2 " 1 0 FFFFFF "" "" 1 "" 19.085627 -4.0183582 -22.160524 <> <> 1579 966 5 0 <> <> <> <> <>
    1580 16 17.014042 -5.5239787 6.924458 323 " " 70 -0.83400 -0.83400 "T3P " " O  " 8 0 FF2F2F "" "" 1 "" -0.73526096 0.51031601 -2.122757 <> <> 1580 967 5 2 <> <> <> <> <>
    1581 42 17.197683 -6.431459 6.681572 323 " " 21 0.41700 0.41700 "T3P " " H1 " 1 0 FFFFFF "" "" 1 "" -12.128935 1.2817006 -13.619428 <> <> 1581 968 5 0 <> <> <> <> <>
    1582 42 16.18874 -5.5671167 7.4074092 323 " " 21 0.41700 0.41700 "T3P " " H2 " 1 0 FFFFFF "" "" 1 "" -7.0834951 6.1999998 -12.462801 <> <> 1582 969 5 0 <> <> <> <> <>
    1583 16 9.4826078 -7.2312465 3.4342732 324 " " 70 -0.83400 -0.83400 "T3P " " O  " 8 0 FF2F2F "" "" 1 "" 0.060731996 2.8920937 -3.3897281 <> <> 1583 970 5 2 <> <> <> <> <>
    1584 42 9.8890581 -8.0709953 3.2201507 324 " " 21 0.41700 0.41700 "T3P " " H1 " 1 0 FFFFFF "" "" 1 "" 8.859478 5.2483177 4.0715418 <> <> 1584 971 5 0 <> <> <> <> <>
    1585 42 10.20472 -6.6891999 3.7520216 324 " " 21 0.41700 0.41700 "T3P " " H2 " 1 0 FFFFFF "" "" 1 "" -5.123148 14.214308 -10.923356 <> <> 1585 972 5 0 <> <> <> <> <>
    1586 16 -13.528212 8.1774778 -13.351981 325 " " 70 -0.83400 -0.83400 "T3P " " O  " 8 0 FF2F2F "" "" 1 "" 2.0710287 -3.1889129 3.5246854 <> <> 1586 973 5 2 <> <> <> <> <>
    1587 42 -14.034286 8.9895859 -13.327447 325 " " 21 0.41700 0.41700 "T3P " " H1 " 1 0 FFFFFF "" "" 1 "" 5.4685063 -1.1948563 7.600378 <> <> 1587 974 5 0 <> <> <> <> <>
    1588 42 -13.639594 7.8521886 -14.245294 325 " " 21 0.41700 0.41700 "T3P " " H2 " 1 0 FFFFFF "" "" 1 "" 3.1724184 3.3211503 1.0168396 <> <> 1588 975 5 0 <> <> <> <> <>
    1589 16 19.872034 14.797318 15.122731 326 " " 70 -0.83400 -0.83400 "T3P " " O  " 8 0 FF2F2F "" "" 1 "" 3.7388091 1.4142978 -7.5567484 <> <> 1589 976 5 2 <> <> <> <> <>
    1590 42 19.325514 15.491266 14.753974 326 " " 21 0.41700 0.41700 "T3P " " H1 " 1 0 FFFFFF "" "" 1 "" 7.569314 4.0157132 -8.3382673 <> <> 1590 977 5 0 <> <> <> <> <>
    1591 42 19.256205 14.098516 15.343326 326 " " 21 0.41700 0.41700 "T3P " " H2 " 1 0 FFFFFF "" "" 1 "" 0.61901903 2.6110551 -12.475159 <> <> 1591 978 5 0 <> <> <> <> <>
    1592 16 10.377949 -5.451345 -10.170447 327 " " 70 -0.83400 -0.83400 "T3P " " O  " 8 0 FF2F2F "" "" 1 "" -4.2358227 -3.4497573 2.2638066 <> <> 1592 979 5 2 <> <> <> <> <>
    1593 42 11.095138 -4.8608761 -10.40115 327 " " 21 0.41700 0.41700 "T3P " " H1 " 1 0 FFFFFF "" "" 1 "" -10.741396 2.9469883 -1.5880605 <> <> 1593 980 5 0 <> <> <> <> <>
    1594 42 10.625821 -5.8082113 -9.3175459 327 " " 21 0.41700 0.41700 "T3P " " H2 " 1 0 FFFFFF "" "" 1 "" 19.491909 -26.58531 -14.31226 <> <> 1594 981 5 0 <> <> <> <> <>
    1595 16 -1.7618222 -1.0185014 11.138103 328 " " 70 -0.83400 -0.83400 "T3P " " O  " 8 0 FF2F2F "" "" 1 "" -1.8477256 5.1678786 0.87252975 <> <> 1595 982 5 2 <> <> <> <> <>
    1596 42 -2.6806226 -1.2546318 11.265676 328 " " 21 0.41700 0.41700 "T3P " " H1 " 1 0 FFFFFF "" "" 1 "" -3.4824328 5.4292674 -10.4171 <> <> 1596 983 5 0 <> <> <> <> <>
    1597 42 -1.4541574 -1.6126462 10.453583 328 " " 21 0.41700 0.41700 "T3P " " H2 " 1 0 FFFFFF "" "" 1 "" 4.2899513 10.306308 -0.82882088 <> <> 1597 984 5 0 <> <> <> <> <>
    1598 16 -11.800987 13.650486 16.294119 329 " " 70 -0.83400 -0.83400 "T3P " " O  " 8 0 FF2F2F "" "" 1 "" 0.88159096 -5.08006 -2.8092191 <> <> 1598 985 5 2 <> <> <> <> <>
    1599 42 -11.749879 12.813711 16.756107 329 " " 21 0.41700 0.41700 "T3P " " H1 " 1 0 FFFFFF "" "" 1 "" -1.1267174 -0.38930926 5.9091239 <> <> 1599 986 5 0 <> <> <> <> <>
    1600 42 -12.318376 14.21208 16.871317 329 " " 21 0.41700 0.41700 "T3P " " H2 " 1 0 FFFFFF "" "" 1 "" 11.986695 5.7045155 -3.3478863 <> <> 1600 987 5 0 <> <> <> <> <>
    1601 16 1.4546484 -6.3858652 3.9233854 330 " " 70 -0.83400 -0.83400 "T3P " " O  " 8 0 FF2F2F "" "" 1 "" -3.9489126 -1.6439869 8.0649767 <> <> 1601 988 5 2 <> <> <> <> <>
    1602 42 1.6340444 -6.1949463 4.8440366 330 " " 21 0.41700 0.41700 "T3P " " H1 " 1 0 FFFFFF "" "" 1 "" -9.9512367 20.58338 4.6252112 <> <> 1602 989 5 0 <> <> <> <> <>
    1603 42 0.92567796 -7.1834054 3.9423361 330 " " 21 0.41700 0.41700 "T3P " " H2 " 1 0 FFFFFF "" "" 1 "" 12.804456 -12.403077 22.908705 <> <> 1603 990 5 0 <> <> <> <> <>
    1604 16 -0.40811789 -17.52297 8.86022 331 " " 70 -0.83400 -0.83400 "T3P " " O  " 8 0 FF2F2F "" "" 1 "" -0.044221327 3.1726446 2.0369105 <> <> 1604 991 5 2 <> <> <> <> <>
    1605 42 -1.0379941 -18.229322 8.7168293 331 " " 21 0.41700 0.41700 "T3P " " H1 " 1 0 FFFFFF "" "" 1 "" 12.766612 -10.440614 12.822392 <> <> 1605 992 5 0 <> <> <> <> <>
    1606 42 0.069725163 -17.456053 8.0335255 331 " " 21 0.41700 0.41700 "T3P " " H2 " 1 0 FFFFFF "" "" 1 "" 8.713295 -10.682875 5.9773107 <> <> 1606 993 5 0 <> <> <> <> <>
    1607 16 -8.2203054 -15.683542 -18.675739 332 " " 70 -0.83400 -0.83400 "T3P " " O  " 8 0 FF2F2F "" "" 1 "" 4.8363352 -0.83207107 1.8482497 <> <> 1607 994 5 2 <> <> <> <> <>
    1608 42 -7.6341119 -15.167997 -19.229652 332 " " 21 0.41700 0.41700 "T3P " " H1 " 1 0 FFFFFF "" "" 1 "" -4.6795969 9.8222198 1.6940434 <> <> 1608 995 5 0 <> <> <> <> <>
    1609 42 -8.9316034 -15.947433 -19.25939 332 " " 21 0.41700 0.41700 "T3P " " H2 " 1 0 FFFFFF "" "" 1 "" 5.516737 -7.2358818 3.9144428 <> <> 1609 996 5 0 <> <> <> <> <>
    1610 16 -16.61529 -7.4793105 19.896296 333 " " 70 -0.83400 -0.83400 "T3P " " O  " 8 0 FF2F2F "" "" 1 "" -4.6868606 -1.7736548 5.8482757 <> <> 1610 997 5 2 <> <> <> <> <>
    1611 42 -16.592339 -7.8417468 19.010666 333 " " 21 0.41700 0.41700 "T3P " " H1 " 1 0 FFFFFF "" "" 1 "" -27.927408 15.381129 -1.7743 <> <> 1611 998 5 0 <> <> <> <> <>
    1612 42 -17.321268 -6.8333335 19.873024 333 " " 21 0.41700 0.41700 "T3P " " H2 " 1 0 FFFFFF "" "" 1 "" 4.9945645 9.7711525 32.613544 <> <> 1612 999 5 0 <> <> <> <> <>
    1613 16 -14.729979 18.118666 4.0035033 334 " " 70 -0.83400 -0.83400 "T3P " " O  " 8 0 FF2F2F "" "" 1 "" 1.3605821 0.9726935 8.6630354 <> <> 1613 1000 5 2 <> <> <> <> <>
    1614 42 -15.473033 18.578358 3.612623 334 " " 21 0.41700 0.41700 "T3P " " H1 " 1 0 FFFFFF "" "" 1 "" -4.4349804 1.5893588 20.405603 <> <> 1614 1001 5 0 <> <> <> <> <>
    1615 42 -14.076772 18.080734 3.3048546 334 " " 21 0.41700 0.41700 "T3P " " H2 " 1 0 FFFFFF "" "" 1 "" -6.5040035 7.8244138 0.93802559 <> <> 1615 1002 5 0 <> <> <> <> <>
    1616 16 0.86651474 -2.6492612 7.2170887 335 " " 70 -0.83400 -0.83400 "T3P " " O  " 8 0 FF2F2F "" "" 1 "" 1.1911826 -3.7595551 -2.2894723 <> <> 1616 1003 5 2 <> <> <> <> <>
    1617 42 0.45836347 -2.4820206 8.0665989 335 " " 21 0.41700 0.41700 "T3P " " H1 " 1 0 FFFFFF "" "" 1 "" 4.3133693 6.7518415 -2.8587973 <> <> 1617 1004 5 0 <> <> <> <> <>
    1618 42 1.1969526 -1.7955643 6.9373746 335 " " 21 0.41700 0.41700 "T3P " " H2 " 1 0 FFFFFF "" "" 1 "" 14.83501 -10.385747 -6.3948469 <> <> 1618 1005 5 0 <> <> <> <> <>
    1619 16 17.541735 6.3318973 -12.564429 336 " " 70 -0.83400 -0.83400 "T3P " " O  " 8 0 FF2F2F "" "" 1 "" -2.0798414 -1.5699404 2.3233178 <> <> 1619 1006 5 2 <> <> <> <> <>
    1620 42 17.933533 7.2051611 -12.575869 336 " " 21 0.41700 0.41700 "T3P " " H1 " 1 0 FFFFFF "" "" 1 "" 5.67172 -5.165801 -6.6857228 <> <> 1620 1007 5 0 <> <> <> <> <>
    1621 42 17.500597 6.075232 -13.485658 336 " " 21 0.41700 0.41700 "T3P " " H2 " 1 0 FFFFFF "" "" 1 "" 9.6729116 -16.989098 6.0944977 <> <> 1621 1008 5 0 <> <> <> <> <>
    1622 16 -18.23114 6.2247949 -6.5395255 337 " " 70 -0.83400 -0.83400 "T3P " " O  " 8 0 FF2F2F "" "" 1 "" 2.6121361 -0.12025523 -0.0058923396 <> <> 1622 1009 5 2 <> <> <> <> <>
    1623 42 -17.786089 5.949173 -5.7381568 337 " " 21 0.41700 0.41700 "T3P " " H1 " 1 0 FFFFFF "" "" 1 "" -14.144005 7.8255196 12.032762 <> <> 1623 1010 5 0 <> <> <> <> <>
    1624 42 -18.383713 5.4117422 -7.0210862 337 " " 21 0.41700 0.41700 "T3P " " H2 " 1 0 FFFFFF "" "" 1 "" 22.356525 -3.7594597 -0.11718708 <> <> 1624 1011 5 0 <> <> <> <> <>
    1625 16 -2.6745646 -4.4683151 8.6115417 338 " " 70 -0.83400 -0.83400 "T3P " " O  " 8 0 FF2F2F "" "" 1 "" 0.13462405 -4.4904747 3.6755898 <> <> 1625 1012 5 2 <> <> <> <> <>
    1626 42 -3.0560489 -4.0909281 9.4041882 338 " " 21 0.41700 0.41700 "T3P " " H1 " 1 0 FFFFFF "" "" 1 "" -3.2473853 -0.77799338 0.28034496 <> <> 1626 1013 5 0 <> <> <> <> <>
    1627 42 -3.2122095 -4.1232901 7.8987079 338 " " 21 0.41700 0.41700 "T3P " " H2 " 1 0 FFFFFF "" "" 1 "" 2.3334992 -8.9134798 -0.12367877 <> <> 1627 1014 5 0 <> <> <> <> <>
    1628 16 -8.1117496 -3.9582241 -0.55516559 339 " " 70 -0.83400 -0.83400 "T3P " " O  " 8 0 FF2F2F "" "" 1 "" -1.4750662 -3.6713638 0.0010330528 <> <> 1628 1015 5 2 <> <> <> <> <>
    1629 42 -8.2351761 -3.085968 -0.18078431 339 " " 21 0.41700 0.41700 "T3P " " H1 " 1 0 FFFFFF "" "" 1 "" -11.540163 3.2326708 -19.40266 <> <> 1629 1016 5 0 <> <> <> <> <>
    1630 42 -7.1692805 -4.0218105 -0.70989197 339 " " 21 0.41700 0.41700 "T3P " " H2 " 1 0 FFFFFF "" "" 1 "" -2.1160514 7.889667 -8.6546774 <> <> 1630 1017 5 0 <> <> <> <> <>
    1631 16 -3.2801282 -3.5949306 -21.77569 340 " " 70 -0.83400 -0.83400 "T3P " " O  " 8 0 FF2F2F "" "" 1 "" -7.2796173 5.7432771 -0.76952136 <> <> 1631 1018 5 2 <> <> <> <> <>
    1632 42 -4.2291226 -3.6023796 -21.900505 340 " " 21 0.41700 0.41700 "T3P " " H1 " 1 0 FFFFFF "" "" 1 "" -7.2970476 -5.2138395 0.016926488 <> <> 1632 1019 5 0 <> <> <> <> <>
    1633 42 -3.1489475 -3.9808226 -20.909605 340 " " 21 0.41700 0.41700 "T3P " " H2 " 1 0 FFFFFF "" "" 1 "" -2.3228722 10.451482 0.57752025 <> <> 1633 1020 5 0 <> <> <> <> <>
    1634 16 -7.5320001 20.313774 18.439342 341 " " 70 -0.83400 -0.83400 "T3P " " O  " 8 0 FF2F2F "" "" 1 "" -2.1379406 1.3155035 4.9472265 <> <> 1634 1021 5 2 <> <> <> <> <>
    1635 42 -7.3952093 20.73064 17.58861 341 " " 21 0.41700 0.41700 "T3P " " H1 " 1 0 FFFFFF "" "" 1 "" 24.651604 -23.346533 -2.8298011 <> <> 1635 1022 5 0 <> <> <> <> <>
    1636 42 -8.3308296 19.798241 18.328304 341 " " 21 0.41700 0.41700 "T3P " " H2 " 1 0 FFFFFF "" "" 1 "" 4.9445543 -7.0416598 -7.2041445 <> <> 1636 1023 5 0 <> <> <> <> <>
    1637 16 -19.750334 3.0834253 9.1665058 342 " " 70 -0.83400 -0.83400 "T3P " " O  " 8 0 FF2F2F "" "" 1 "" 3.4124887 5.7416439 -3.625252 <> <> 1637 1024 5 2 <> <> <> <> <>
    1638 42 -20.261686 3.8556547 9.4081802 342 " " 21 0.41700 0.41700 "T3P " " H1 " 1 0 FFFFFF "" "" 1 "" 6.6016192 6.4890485 0.73437881 <> <> 1638 1025 5 0 <> <> <> <> <>
    1639 42 -19.030771 3.4279611 8.6375885 342 " " 21 0.41700 0.41700 "T3P " " H2 " 1 0 FFFFFF "" "" 1 "" 9.0746174 6.5885396 4.6293945 <> <> 1639 1026 5 0 <> <> <> <> <>
    1640 16 -2.9859424 -5.9075556 20.509178 343 " " 70 -0.83400 -0.83400 "T3P " " O  " 8 0 FF2F2F "" "" 1 "" -9.3257465 2.0341175 2.9712417 <> <> 1640 1027 5 2 <> <> <> <> <>
    1641 42 -2.0518425 -6.1151252 20.484488 343 " " 21 0.41700 0.41700 "T3P " " H1 " 1 0 FFFFFF "" "" 1 "" -12.041466 -10.283082 3.779608 <> <> 1641 1028 5 0 <> <> <> <> <>
    1642 42 -3.0671065 -5.1048479 19.994106 343 " " 21 0.41700 0.41700 "T3P " " H2 " 1 0 FFFFFF "" "" 1 "" 5.6854248 18.279694 25.923592 <> <> 1642 1029 5 0 <> <> <> <> <>
    1643 16 -8.8189535 6.135951 21.093073 344 " " 70 -0.83400 -0.83400 "T3P " " O  " 8 0 FF2F2F "" "" 1 "" -4.4333873 1.81129 -1.5738817 <> <> 1643 1030 5 2 <> <> <> <> <>
    1644 42 -8.7479649 5.1827068 21.143227 344 " " 21 0.41700 0.41700 "T3P " " H1 " 1 0 FFFFFF "" "" 1 "" -3.1892006 1.43678 -10.452732 <> <> 1644 1031 5 0 <> <> <> <> <>
    1645 42 -8.4160738 6.3628407 20.254957 344 " " 21 0.41700 0.41700 "T3P " " H2 " 1 0 FFFFFF "" "" 1 "" -1.4402423 10.476535 2.2107341 <> <> 1645 1032 5 0 <> <> <> <> <>
    1646 16 11.907436 -0.92232513 -11.953496 345 " " 70 -0.83400 -0.83400 "T3P " " O  " 8 0 FF2F2F "" "" 1 "" -1.4350225 0.29249331 0.56217462 <> <> 1646 1033 5 2 <> <> <> <> <>
    1647 42 12.623924 -1.3237685 -11.461845 345 " " 21 0.41700 0.41700 "T3P " " H1 " 1 0 FFFFFF "" "" 1 "" 5.9319167 6.0474691 -5.4747095 <> <> 1647 1034 5 0 <> <> <> <> <>
    1648 42 11.92611 -0.00075069652 -11.695456 345 " " 21 0.41700 0.41700 "T3P " " H2 " 1 0 FFFFFF "" "" 1 "" 4.6276155 4.0060959 -13.139524 <> <> 1648 1035 5 0 <> <> <> <> <>
    1649 16 19.520472 16.135572 11.71061 346 " " 70 -0.83400 -0.83400 "T3P " " O  " 8 0 FF2F2F "" "" 1 "" 0.78007001 0.77905816 0.1088765 <> <> 1649 1036 5 2 <> <> <> <> <>
    1650 42 19.785246 17.05106 11.800108 346 " " 21 0.41700 0.41700 "T3P " " H1 " 1 0 FFFFFF "" "" 1 "" -16.879076 5.0834765 8.3213406 <> <> 1650 1037 5 0 <> <> <> <> <>
    1651 42 19.147615 15.909191 12.562647 346 " " 21 0.41700 0.41700 "T3P " " H2 " 1 0 FFFFFF "" "" 1 "" 4.859345 -13.963295 -2.0230038 <> <> 1651 1038 5 0 <> <> <> <> <>
    1652 16 5.886169 -8.748394 -9.7453928 347 " " 70 -0.83400 -0.83400 "T3P " " O  " 8 0 FF2F2F "" "" 1 "" 7.2499981 -3.2157724 3.9514484 <> <> 1652 1039 5 2 <> <> <> <> <>
    1653 42 6.4264259 -9.5377979 -9.7799883 347 " " 21 0.41700 0.41700 "T3P " " H1 " 1 0 FFFFFF "" "" 1 "" 17.689575 4.184257 -1.875378 <> <> 1653 1040 5 0 <> <> <> <> <>
    1654 42 5.6719937 -8.5638924 -10.659894 347 " " 21 0.41700 0.41700 "T3P " " H2 " 1 0 FFFFFF "" "" 1 "" -6.3386817 -6.974483 6.3755641 <> <> 1654 1041 5 0 <> <> <> <> <>
    1655 16 -19.551996 -12.589229 21.215672 348 " " 70 -0.83400 -0.83400 "T3P " " O  " 8 0 FF2F2F "" "" 1 "" -9.786767 -4.6424789 -2.8765461 <> <> 1655 1042 5 2 <> <> <> <> <>
    1656 42 -19.240656 -12.469723 22.112896 348 " " 21 0.41700 0.41700 "T3P " " H1 " 1 0 FFFFFF "" "" 1 "" 13.06898 -15.687297 -9.3363533 <> <> 1656 1043 5 0 <> <> <> <> <>
    1657 42 -20.443813 -12.922858 21.313541 348 " " 21 0.41700 0.41700 "T3P " " H2 " 1 0 FFFFFF "" "" 1 "" -2.1648595 -19.543844 15.779094 <> <> 1657 1044 5 0 <> <> <> <> <>
    1658 16 -6.6392236 12.182981 -0.27507046 349 " " 70 -0.83400 -0.83400 "T3P " " O  " 8 0 FF2F2F "" "" 1 "" -2.8285048 2.0048981 -2.6552911 <> <> 1658 1045 5 2 <> <> <> <> <>
    1659 42 -7.2391772 11.454442 -0.11531937 349 " " 21 0.41700 0.41700 "T3P " " H1 " 1 0 FFFFFF "" "" 1 "" -4.8413124 -1.1638404 -24.665356 <> <> 1659 1046 5 0 <> <> <> <> <>
    1660 42 -7.1496773 12.80497 -0.7935288 349 " " 21 0.41700 0.41700 "T3P " " H2 " 1 0 FFFFFF "" "" 1 "" -0.16609117 17.747038 13.609041 <> <> 1660 1047 5 0 <> <> <> <> <>
    1661 16 -12.923286 15.988872 14.68075 350 " " 70 -0.83400 -0.83400 "T3P " " O  " 8 0 FF2F2F "" "" 1 "" -2.0027502 0.59183627 1.3373975 <> <> 1661 1048 5 2 <> <> <> <> <>
    1662 42 -12.990539 15.119565 14.285757 350 " " 21 0.41700 0.41700 "T3P " " H1 " 1 0 FFFFFF "" "" 1 "" -8.6002436 0.37541223 2.9369862 <> <> 1662 1049 5 0 <> <> <> <> <>
    1663 42 -12.275285 16.446409 14.145037 350 " " 21 0.41700 0.41700 "T3P " " H2 " 1 0 FFFFFF "" "" 1 "" 6.0414581 -7.3769197 4.2618685 <> <> 1663 1050 5 0 <> <> <> <> <>
    1664 16 1.9769889 17.670959 10.64272 351 " " 70 -0.83400 -0.83400 "T3P " " O  " 8 0 FF2F2F "" "" 1 "" -1.3442926 0.90721428 2.2868245 <> <> 1664 1051 5 2 <> <> <> <> <>
    1665 42 2.1690774 18.428514 11.195394 351 " " 21 0.41700 0.41700 "T3P " " H1 " 1 0 FFFFFF "" "" 1 "" -3.1191864 1.0527602 2.7041988 <> <> 1665 1052 5 0 <> <> <> <> <>
    1666 42 2.4710562 17.829294 9.8383226 351 " " 21 0.41700 0.41700 "T3P " " H2 " 1 0 FFFFFF "" "" 1 "" 20.300053 -10.999573 13.237284 <> <> 1666 1053 5 0 <> <> <> <> <>
    1667 16 11.475678 4.5002174 -14.374106 352 " " 70 -0.83400 -0.83400 "T3P " " O  " 8 0 FF2F2F "" "" 1 "" 2.4852707 1.7034132 -0.53469121 <> <> 1667 1054 5 2 <> <> <> <> <>
    1668 42 11.615391 4.4133401 -15.31706 352 " " 21 0.41700 0.41700 "T3P " " H1 " 1 0 FFFFFF "" "" 1 "" 4.5452914 12.397787 -1.2147641 <> <> 1668 1055 5 0 <> <> <> <> <>
    1669 42 10.792068 5.1653056 -14.293055 352 " " 21 0.41700 0.41700 "T3P " " H2 " 1 0 FFFFFF "" "" 1 "" 15.604347 14.362991 6.2337565 <> <> 1669 1056 5 0 <> <> <> <> <>
    1670 16 8.4759569 -18.644928 -14.837069 353 " " 70 -0.83400 -0.83400 "T3P " " O  " 8 0 FF2F2F "" "" 1 "" -1.159261 0.53878707 0.96043921 <> <> 1670 1057 5 2 <> <> <> <> <>
    1671 42 8.2620153 -17.942116 -14.223459 353 " " 21 0.41700 0.41700 "T3P " " H1 " 1 0 FFFFFF "" "" 1 "" -16.016306 -9.4707069 7.2449698 <> <> 1671 1058 5 0 <> <> <> <> <>
    1672 42 8.3520489 -19.449341 -14.333286 353 " " 21 0.41700 0.41700 "T3P " " H2 " 1 0 FFFFFF "" "" 1 "" -21.893644 -7.99892 -17.771803 <> <> 1672 1059 5 0 <> <> <> <> <>
    1673 16 -3.7232351 -10.68508 2.1832917 354 " " 70 -0.83400 -0.83400 "T3P " " O  " 8 0 FF2F2F "" "" 1 "" 0.3128787 -2.1438057 -2.1668148 <> <> 1673 1060 5 2 <> <> <> <> <>
    1674 42 -3.2352924 -10.500302 2.985791 354 " " 21 0.41700 0.41700 "T3P " " H1 " 1 0 FFFFFF "" "" 1 "" -14.924258 -11.822432 9.3263025 <> <> 1674 1061 5 0 <> <> <> <> <>
    1675 42 -3.4129107 -10.030487 1.5576365 354 " " 21 0.41700 0.41700 "T3P " " H2 " 1 0 FFFFFF "" "" 1 "" 37.516216 -16.500298 1.2653993 <> <> 1675 1062 5 0 <> <> <> <> <>
    1676 16 0.048777588 -7.3669481 -4.1172767 355 " " 70 -0.83400 -0.83400 "T3P " " O  " 8 0 FF2F2F "" "" 1 "" 2.3295524 -1.30487 -2.5244813 <> <> 1676 1063 5 2 <> <> <> <> <>
    1677 42 0.080620766 -8.0421925 -3.4395864 355 " " 21 0.41700 0.41700 "T3P " " H1 " 1 0 FFFFFF "" "" 1 "" 22.156197 3.5616794 1.3928769 <> <> 1677 1064 5 0 <> <> <> <> <>
    1678 42 -0.10025286 -7.8497186 -4.9302692 355 " " 21 0.41700 0.41700 "T3P " " H2 " 1 0 FFFFFF "" "" 1 "" 15.262596 -10.290729 0.44071382 <> <> 1678 1065 5 0 <> <> <> <> <>
    1679 16 -11.362151 -2.0130582 17.08713 356 " " 70 -0.83400 -0.83400 "T3P " " O  " 8 0 FF2F2F "" "" 1 "" 4.8477869 -1.992053 4.5459113 <> <> 1679 1066 5 2 <> <> <> <> <>
    1680 42 -10.637132 -2.2011487 16.491142 356 " " 21 0.41700 0.41700 "T3P " " H1 " 1 0 FFFFFF "" "" 1 "" -1.9270231 -8.9109306 -1.5120836 <> <> 1680 1067 5 0 <> <> <> <> <>
    1681 42 -10.945959 -1.6227394 17.855679 356 " " 21 0.41700 0.41700 "T3P " " H2 " 1 0 FFFFFF "" "" 1 "" 15.280532 -8.5809126 2.2425675 <> <> 1681 1068 5 0 <> <> <> <> <>
    1682 16 -6.6695938 12.94613 -17.808306 357 " " 70 -0.83400 -0.83400 "T3P " " O  " 8 0 FF2F2F "" "" 1 "" -0.31694728 -4.2072515 -9.8224087 <> <> 1682 1069 5 2 <> <> <> <> <>
    1683 42 -6.5207639 12.013333 -17.653481 357 " " 21 0.41700 0.41700 "T3P " " H1 " 1 0 FFFFFF "" "" 1 "" 16.092667 -3.6401088 -22.179663 <> <> 1683 1070 5 0 <> <> <> <> <>
    1684 42 -6.0186749 13.186831 -18.467541 357 " " 21 0.41700 0.41700 "T3P " " H2 " 1 0 FFFFFF "" "" 1 "" 5.5630445 19.459354 4.6245861 <> <> 1684 1071 5 0 <> <> <> <> <>
    1685 16 2.2156434 -9.8893032 -1.7584214 358 " " 70 -0.83400 -0.83400 "T3P " " O  " 8 0 FF2F2F "" "" 1 "" 2.8672125 0.53771764 2.0701168 <> <> 1685 1072 5 2 <> <> <> <> <>
    1686 42 1.5588763 -10.155485 -2.4018736 358 " " 21 0.41700 0.41700 "T3P " " H1 " 1 0 FFFFFF "" "" 1 "" 4.6410799 -1.3152652 1.0261203 <> <> 1686 1073 5 0 <> <> <> <> <>
    1687 42 2.3117926 -10.649681 -1.1849974 358 " " 21 0.41700 0.41700 "T3P " " H2 " 1 0 FFFFFF "" "" 1 "" 6.6134005 -0.42287371 0.16820699 <> <> 1687 1074 5 0 <> <> <> <> <>
    1688 16 5.2231007 -2.0144432 16.817499 359 " " 70 -0.83400 -0.83400 "T3P " " O  " 8 0 FF2F2F "" "" 1 "" 0.32187626 3.2781827 -4.7292614 <> <> 1688 1075 5 2 <> <> <> <> <>
    1689 42 6.0334358 -1.7074326 17.22411 359 " " 21 0.41700 0.41700 "T3P " " H1 " 1 0 FFFFFF "" "" 1 "" 15.313712 -8.4331427 -25.763943 <> <> 1689 1076 5 0 <> <> <> <> <>
    1690 42 5.2334385 -1.6294037 15.941216 359 " " 21 0.41700 0.41700 "T3P " " H2 " 1 0 FFFFFF "" "" 1 "" -7.6513982 -12.326235 -11.679951 <> <> 1690 1077 5 0 <> <> <> <> <>
    1691 16 16.09474 16.189686 11.336858 360 " " 70 -0.83400 -0.83400 "T3P " " O  " 8 0 FF2F2F "" "" 1 "" 5.0799236 0.041076727 0.47822168 <> <> 1691 1078 5 2 <> <> <> <> <>
    1692 42 15.649441 16.961372 11.686768 360 " " 21 0.41700 0.41700 "T3P " " H1 " 1 0 FFFFFF "" "" 1 "" 15.071115 7.1976047 -2.589849 <> <> 1692 1079 5 0 <> <> <> <> <>
    1693 42 16.102943 16.326313 10.389491 360 " " 21 0.41700 0.41700 "T3P " " H2 " 1 0 FFFFFF "" "" 1 "" -2.3823552 -8.7974949 -0.86103892 <> <> 1693 1080 5 0 <> <> <> <> <>
    1694 16 -14.749639 -19.518129 -23.961918 361 " " 70 -0.83400 -0.83400 "T3P " " O  " 8 0 FF2F2F "" "" 1 "" -3.50613 -1.3778956 -2.3506224 <> <> 1694 1081 5 2 <> <> <> <> <>
    1695 42 -14.89264 -18.748911 -23.410473 361 " " 21 0.41700 0.41700 "T3P " " H1 " 1 0 FFFFFF "" "" 1 "" 16.581757 9.0561047 -11.695963 <> <> 1695 1082 5 0 <> <> <> <> <>
    1696 42 -15.411663 -19.446861 -24.649576 361 " " 21 0.41700 0.41700 "T3P " " H2 " 1 0 FFFFFF "" "" 1 "" -19.565001 -7.05724 12.521033 <> <> 1696 1083 5 0 <> <> <> <> <>
    1697 16 15.45261 -8.7333517 -21.627914 362 " " 70 -0.83400 -0.83400 "T3P " " O  " 8 0 FF2F2F "" "" 1 "" 6.1784406 -6.3867445 2.1599772 <> <> 1697 1084 5 2 <> <> <> <> <>
    1698 42 14.998069 -8.9593163 -20.816393 362 " " 21 0.41700 0.41700 "T3P " " H1 " 1 0 FFFFFF "" "" 1 "" 43.577293 -4.004365 23.770754 <> <> 1698 1085 5 0 <> <> <> <> <>
    1699 42 15.530019 -9.5631762 -22.098688 362 " " 21 0.41700 0.41700 "T3P " " H2 " 1 0 FFFFFF "" "" 1 "" 2.0208399 -11.168597 9.9052658 <> <> 1699 1086 5 0 <> <> <> <> <>
    1700 16 -3.8098471 16.869522 8.392395 363 " " 70 -0.83400 -0.83400 "T3P " " O  " 8 0 FF2F2F "" "" 1 "" -2.2726223 4.5995665 -3.7690644 <> <> 1700 1087 5 2 <> <> <> <> <>
    1701 42 -4.6998496 17.198685 8.5180054 363 " " 21 0.41700 0.41700 "T3P " " H1 " 1 0 FFFFFF "" "" 1 "" 1.1624459 15.803906 -8.7911949 <> <> 1701 1088 5 0 <> <> <> <> <>
    1702 42 -3.8166103 16.488434 7.5143523 363 " " 21 0.41700 0.41700 "T3P " " H2 " 1 0 FFFFFF "" "" 1 "" -2.5082459 3.4107838 -3.2512803 <> <> 1702 1089 5 0 <> <> <> <> <>
    1703 16 -15.359974 10.670371 9.0589914 364 " " 70 -0.83400 -0.83400 "T3P " " O  " 8 0 FF2F2F "" "" 1 "" 2.4901512 -4.0675197 5.6624112 <> <> 1703 1090 5 2 <> <> <> <> <>
    1704 42 -14.985319 10.623935 9.9385977 364 " " 21 0.41700 0.41700 "T3P " " H1 " 1 0 FFFFFF "" "" 1 "" -34.123562 -11.140851 20.883968 <> <> 1704 1091 5 0 <> <> <> <> <>
    1705 42 -16.224415 11.061107 9.186656 364 " " 21 0.41700 0.41700 "T3P " " H2 " 1 0 FFFFFF "" "" 1 "" 8.5738916 21.253418 -30.641705 <> <> 1705 1092 5 0 <> <> <> <> <>
    1706 16 13.411696 8.1062727 4.3580337 365 " " 70 -0.83400 -0.83400 "T3P " " O  " 8 0 FF2F2F "" "" 1 "" 1.6662749 -0.90496945 -7.7788606 <> <> 1706 1093 5 2 <> <> <> <> <>
    1707 42 13.524389 7.5990634 3.554121 365 " " 21 0.41700 0.41700 "T3P " " H1 " 1 0 FFFFFF "" "" 1 "" 14.570004 -7.137785 -2.0376222 <> <> 1707 1094 5 0 <> <> <> <> <>
    1708 42 13.369678 7.4489727 5.052598 365 " " 21 0.41700 0.41700 "T3P " " H2 " 1 0 FFFFFF "" "" 1 "" -19.250034 3.9865727 -4.4150724 <> <> 1708 1095 5 0 <> <> <> <> <>
    1709 16 -8.5230093 -10.538592 7.3480129 366 " " 70 -0.83400 -0.83400 "T3P " " O  " 8 0 FF2F2F "" "" 1 "" 3.0786884 -5.3834291 -1.4925615 <> <> 1709 1096 5 2 <> <> <> <> <>
    1710 42 -8.3344851 -10.398619 8.2759676 366 " " 21 0.41700 0.41700 "T3P " " H1 " 1 0 FFFFFF "" "" 1 "" 9.6285276 29.514603 -8.0872555 <> <> 1710 1097 5 0 <> <> <> <> <>
    1711 42 -7.8421006 -11.143383 7.0533514 366 " " 21 0.41700 0.41700 "T3P " " H2 " 1 0 FFFFFF "" "" 1 "" 6.3655138 -9.3701582 14.285523 <> <> 1711 1098 5 0 <> <> <> <> <>
    1712 16 17.807238 -7.9314427 22.047598 367 " " 70 -0.83400 -0.83400 "T3P " " O  " 8 0 FF2F2F "" "" 1 "" -0.44872969 5.9797463 3.3327889 <> <> 1712 1099 5 2 <> <> <> <> <>
    1713 42 16.942862 -7.5322852 22.146397 367 " " 21 0.41700 0.41700 "T3P " " H1 " 1 0 FFFFFF "" "" 1 "" -5.8455052 -14.068028 37.11301 <> <> 1713 1100 5 0 <> <> <> <> <>
    1714 42 18.421556 -7.2094522 22.180172 367 " " 21 0.41700 0.41700 "T3P " " H2 " 1 0 FFFFFF "" "" 1 "" -11.634557 16.624937 -2.8074889 <> <> 1714 1101 5 0 <> <> <> <> <>
    1715 16 17.54508 4.0250311 17.93376 368 " " 70 -0.83400 -0.83400 "T3P " " O  " 8 0 FF2F2F "" "" 1 "" 3.2630444 -2.7513924 1.6422178 <> <> 1715 1102 5 2 <> <> <> <> <>
    1716 42 16.750435 3.6699178 18.332094 368 " " 21 0.41700 0.41700 "T3P " " H1 " 1 0 FFFFFF "" "" 1 "" -0.45865014 -2.9316967 -5.9430728 <> <> 1716 1103 5 0 <> <> <> <> <>
    1717 42 17.227755 4.6178298 17.252493 368 " " 21 0.41700 0.41700 "T3P " " H2 " 1 0 FFFFFF "" "" 1 "" 9.6590624 -5.9909673 -4.1558857 <> <> 1717 1104 5 0 <> <> <> <> <>
    1718 16 -13.667362 19.225237 -9.4477367 369 " " 70 -0.83400 -0.83400 "T3P " " O  " 8 0 FF2F2F "" "" 1 "" -8.0192165 1.221429 -0.5350911 <> <> 1718 1105 5 2 <> <> <> <> <>
    1719 42 -13.980136 18.597456 -10.099115 369 " " 21 0.41700 0.41700 "T3P " " H1 " 1 0 FFFFFF "" "" 1 "" 12.90866 18.959976 -27.679955 <> <> 1719 1106 5 0 <> <> <> <> <>
    1720 42 -12.736194 19.329985 -9.6431513 369 " " 21 0.41700 0.41700 "T3P " " H2 " 1 0 FFFFFF "" "" 1 "" -1.3566676 5.1992211 33.345135 <> <> 1720 1107 5 0 <> <> <> <> <>
    1721 16 -0.69748044 -18.963276 13.935715 370 " " 70 -0.83400 -0.83400 "T3P " " O  " 8 0 FF2F2F "" "" 1 "" 6.9641972 3.7793496 5.8662195 <> <> 1721 1108 5 2 <> <> <> <> <>
    1722 42 -0.16742809 -18.730295 14.697948 370 " " 21 0.41700 0.41700 "T3P " " H1 " 1 0 FFFFFF "" "" 1 "" 11.066029 14.387178 -0.22855568 <> <> 1722 1109 5 0 <> <> <> <> <>
    1723 42 -0.12641469 -19.52132 13.407795 370 " " 21 0.41700 0.41700 "T3P " " H2 " 1 0 FFFFFF "" "" 1 "" 14.241284 20.36223 -3.7910526 <> <> 1723 1110 5 0 <> <> <> <> <>
    1724 16 -18.014448 5.8199806 2.1711309 371 " " 70 -0.83400 -0.83400 "T3P " " O  " 8 0 FF2F2F "" "" 1 "" -2.5713382 -2.1337481 0.73767245 <> <> 1724 1111 5 2 <> <> <> <> <>
    1725 42 -18.524063 6.3865628 2.7503583 371 " " 21 0.41700 0.41700 "T3P " " H1 " 1 0 FFFFFF "" "" 1 "" -8.9466114 -8.2016535 1.0640607 <> <> 1725 1112 5 0 <> <> <> <> <>
    1726 42 -17.376493 6.4054561 1.7631346 371 " " 21 0.41700 0.41700 "T3P " " H2 " 1 0 FFFFFF "" "" 1 "" -10.52289 5.6660461 -0.50288981 <> <> 1726 1113 5 0 <> <> <> <> <>
    1727 16 -11.228144 -15.836732 13.008729 372 " " 70 -0.83400 -0.83400 "T3P " " O  " 8 0 FF2F2F "" "" 1 "" -2.4249082 -5.6162357 1.6197662 <> <> 1727 1114 5 2 <> <> <> <> <>
    1728 42 -11.029125 -14.955874 13.326079 372 " " 21 0.41700 0.41700 "T3P " " H1 " 1 0 FFFFFF "" "" 1 "" 17.047091 -11.269051 5.0987682 <> <> 1728 1115 5 0 <> <> <> <> <>
    1729 42 -12.131954 -15.78151 12.698394 372 " " 21 0.41700 0.41700 "T3P " " H2 " 1 0 FFFFFF "" "" 1 "" -1.8927373 15.056064 3.7483997 <> <> 1729 1116 5 0 <> <> <> <> <>
    1730 16 -10.505059 6.3795013 9.8481417 373 " " 70 -0.83400 -0.83400 "T3P " " O  " 8 0 FF2F2F "" "" 1 "" 1.9350231 1.5126196 1.4815099 <> <> 1730 1117 5 2 <> <> <> <> <>
    1731 42 -11.295938 6.7646956 9.47083 373 " " 21 0.41700 0.41700 "T3P " " H1 " 1 0 FFFFFF "" "" 1 "" 6.3387299 20.203495 11.332284 <> <> 1731 1118 5 0 <> <> <> <> <>
    1732 42 -10.720164 5.4538732 9.9628839 373 " " 21 0.41700 0.41700 "T3P " " H2 " 1 0 FFFFFF "" "" 1 "" -15.517599 4.9092588 -3.8364944 <> <> 1732 1119 5 0 <> <> <> <> <>
    1733 16 8.177 3.9353788 21.859159 374 " " 70 -0.83400 -0.83400 "T3P " " O  " 8 0 FF2F2F "" "" 1 "" 0.3140299 3.0813148 -0.62558168 <> <> 1733 1120 5 2 <> <> <> <> <>
    1734 42 7.7854729 4.8044481 21.771627 374 " " 21 0.41700 0.41700 "T3P " " H1 " 1 0 FFFFFF "" "" 1 "" -16.852339 -3.8237514 7.6012435 <> <> 1734 1121 5 0 <> <> <> <> <>
    1735 42 8.0823994 3.7219291 22.787449 374 " " 21 0.41700 0.41700 "T3P " " H2 " 1 0 FFFFFF "" "" 1 "" 10.863729 -4.5872226 -1.3137263 <> <> 1735 1122 5 0 <> <> <> <> <>
    1736 16 10.670714 0.94640553 13.631661 375 " " 70 -0.83400 -0.83400 "T3P " " O  " 8 0 FF2F2F "" "" 1 "" -1.3446834 3.6567829 6.2864566 <> <> 1736 1123 5 2 <> <> <> <> <>
    1737 42 10.126545 1.7208482 13.489026 375 " " 21 0.41700 0.41700 "T3P " " H1 " 1 0 FFFFFF "" "" 1 "" -7.4469819 -2.8412459 -5.7140365 <> <> 1737 1124 5 0 <> <> <> <> <>
    1738 42 11.42927 1.0780293 13.062887 375 " " 21 0.41700 0.41700 "T3P " " H2 " 1 0 FFFFFF "" "" 1 "" 14.406462 17.449335 30.485086 <> <> 1738 1125 5 0 <> <> <> <> <>
    1739 16 7.3659592 -16.924438 10.653122 376 " " 70 -0.83400 -0.83400 "T3P " " O  " 8 0 FF2F2F "" "" 1 "" -2.3963857 -1.2087657 -0.29803121 <> <> 1739 1126 5 2 <> <> <> <> <>
    1740 42 6.525754 -17.196398 11.022351 376 " " 21 0.41700 0.41700 "T3P " " H1 " 1 0 FFFFFF "" "" 1 "" -3.0390742 -3.6943505 -3.5913007 <> <> 1740 1127 5 0 <> <> <> <> <>
    1741 42 7.4556785 -16.006975 10.910892 376 " " 21 0.41700 0.41700 "T3P " " H2 " 1 0 FFFFFF "" "" 1 "" -2.7699814 -2.9898815 6.17134 <> <> 1741 1128 5 0 <> <> <> <> <>
    1742 16 4.881958 -7.9682899 -12.033689 377 " " 70 -0.83400 -0.83400 "T3P " " O  " 8 0 FF2F2F "" "" 1 "" 2.1237295 2.3670089 -4.5135412 <> <> 1742 1129 5 2 <> <> <> <> <>
    1743 42 4.091979 -8.1310558 -11.518253 377 " " 21 0.41700 0.41700 "T3P " " H1 " 1 0 FFFFFF "" "" 1 "" 0.6836955 11.133831 -3.9521909 <> <> 1743 1130 5 0 <> <> <> <> <>
    1744 42 4.5576396 -7.6462703 -12.874736 377 " " 21 0.41700 0.41700 "T3P " " H2 " 1 0 FFFFFF "" "" 1 "" 4.8728089 -0.52048951 -6.679183 <> <> 1744 1131 5 0 <> <> <> <> <>
    1745 16 -18.083683 2.6759183 19.542889 378 " " 70 -0.83400 -0.83400 "T3P " " O  " 8 0 FF2F2F "" "" 1 "" 1.2198294 0.83925998 5.6462488 <> <> 1745 1132 5 2 <> <> <> <> <>
    1746 42 -18.629869 2.7374511 20.326553 378 " " 21 0.41700 0.41700 "T3P " " H1 " 1 0 FFFFFF "" "" 1 "" 7.3738904 6.3712363 9.5010977 <> <> 1746 1133 5 0 <> <> <> <> <>
    1747 42 -17.521206 3.4494746 19.581051 378 " " 21 0.41700 0.41700 "T3P " " H2 " 1 0 FFFFFF "" "" 1 "" -8.8295679 9.0202799 -12.065701 <> <> 1747 1134 5 0 <> <> <> <> <>
    1748 16 7.300838 -5.7213969 -7.3858857 379 " " 70 -0.83400 -0.83400 "T3P " " O  " 8 0 FF2F2F "" "" 1 "" 3.3747382 7.6946139 0.33419108 <> <> 1748 1135 5 2 <> <> <> <> <>
    1749 42 7.9022837 -6.2331834 -7.9267788 379 " " 21 0.41700 0.41700 "T3P " " H1 " 1 0 FFFFFF "" "" 1 "" 0.18426791 12.8511 -8.0924969 <> <> 1749 1136 5 0 <> <> <> <> <>
    1750 42 6.574007 -6.3175178 -7.2053494 379 " " 21 0.41700 0.41700 "T3P " " H2 " 1 0 FFFFFF "" "" 1 "" 10.567323 1.7702127 9.7292204 <> <> 1750 1137 5 0 <> <> <> <> <>
    1751 16 0.003140945 20.054838 -16.580521 380 " " 70 -0.83400 -0.83400 "T3P " " O  " 8 0 FF2F2F "" "" 1 "" 0.79324526 -5.5410714 4.6163526 <> <> 1751 1138 5 2 <> <> <> <> <>
    1752 42 0.2421149 20.770554 -15.991561 380 " " 21 0.41700 0.41700 "T3P " " H1 " 1 0 FFFFFF "" "" 1 "" -0.90907747 9.1276569 -12.518678 <> <> 1752 1139 5 0 <> <> <> <> <>
    1753 42 -0.88882071 20.261438 -16.859715 380 " " 21 0.41700 0.41700 "T3P " " H2 " 1 0 FFFFFF "" "" 1 "" 0.59752429 -13.925018 -0.96254981 <> <> 1753 1140 5 0 <> <> <> <> <>
    1754 16 19.235622 -19.922619 -10.323565 381 " " 70 -0.83400 -0.83400 "T3P " " O  " 8 0 FF2F2F "" "" 1 "" 7.4783754 -3.2050903 -1.656117 <> <> 1754 1141 5 2 <> <> <> <> <>
    1755 42 19.680428 -19.266916 -9.7865019 381 " " 21 0.41700 0.41700 "T3P " " H1 " 1 0 FFFFFF "" "" 1 "" 23.733389 21.970678 -45.855927 <> <> 1755 1142 5 0 <> <> <> <> <>
    1756 42 19.878159 -20.624628 -10.426365 381 " " 21 0.41700 0.41700 "T3P " " H2 " 1 0 FFFFFF "" "" 1 "" 14.6317 4.9324846 -12.515696 <> <> 1756 1143 5 0 <> <> <> <> <>
    1757 16 -19.484697 16.190863 2.058044 382 " " 70 -0.83400 -0.83400 "T3P " " O  " 8 0 FF2F2F "" "" 1 "" -1.3601701 -3.0160539 3.9516997 <> <> 1757 1144 5 2 <> <> <> <> <>
    1758 42 -19.601837 17.090719 1.7534775 382 " " 21 0.41700 0.41700 "T3P " " H1 " 1 0 FFFFFF "" "" 1 "" 16.230001 2.3354228 12.997523 <> <> 1758 1145 5 0 <> <> <> <> <>
    1759 42 -19.386374 16.269541 3.0069222 382 " " 21 0.41700 0.41700 "T3P " " H2 " 1 0 FFFFFF "" "" 1 "" -14.49773 -15.834249 6.3758526 <> <> 1759 1146 5 0 <> <> <> <> <>
    1760 16 19.386007 -18.855589 -12.807061 383 " " 70 -0.83400 -0.83400 "T3P " " O  " 8 0 FF2F2F "" "" 1 "" -1.4593977 -1.3482037 -6.7968817 <> <> 1760 1147 5 2 <> <> <> <> <>
    1761 42 19.974003 -18.106722 -12.708598 383 " " 21 0.41700 0.41700 "T3P " " H1 " 1 0 FFFFFF "" "" 1 "" 12.484824 -12.870094 -2.4377511 <> <> 1761 1148 5 0 <> <> <> <> <>
    1762 42 19.411455 -19.29414 -11.956617 383 " " 21 0.41700 0.41700 "T3P " " H2 " 1 0 FFFFFF "" "" 1 "" -20.851606 1.4410597 -4.7782707 <> <> 1762 1149 5 0 <> <> <> <> <>
    1763 16 1.2947223 -6.9264054 -7.2844 384 " " 70 -0.83400 -0.83400 "T3P " " O  " 8 0 FF2F2F "" "" 1 "" -3.1600118 -1.269522 0.12793799 <> <> 1763 1150 5 2 <> <> <> <> <>
    1764 42 1.8284398 -7.7005138 -7.4636497 384 " " 21 0.41700 0.41700 "T3P " " H1 " 1 0 FFFFFF "" "" 1 "" -0.35295576 -2.1335552 12.217415 <> <> 1764 1151 5 0 <> <> <> <> <>
    1765 42 1.928073 -6.2455578 -7.0573492 384 " " 21 0.41700 0.41700 "T3P " " H2 " 1 0 FFFFFF "" "" 1 "" -5.7475047 4.0546637 -8.6198149 <> <> 1765 1152 5 0 <> <> <> <> <>
    1766 16 7.4310513 -13.659829 -17.637432 385 " " 70 -0.83400 -0.83400 "T3P " " O  " 8 0 FF2F2F "" "" 1 "" 1.4633723 -2.574707 -0.98396313 <> <> 1766 1153 5 2 <> <> <> <> <>
    1767 42 7.7396746 -14.37996 -17.087526 385 " " 21 0.41700 0.41700 "T3P " " H1 " 1 0 FFFFFF "" "" 1 "" 13.672516 -7.4371724 -14.203776 <> <> 1767 1154 5 0 <> <> <> <> <>
    1768 42 8.0472107 -12.947228 -17.467781 385 " " 21 0.41700 0.41700 "T3P " " H2 " 1 0 FFFFFF "" "" 1 "" -0.33256704 -0.97481185 -1.1814401 <> <> 1768 1155 5 0 <> <> <> <> <>
    1769 16 -16.280771 14.232751 21.187445 386 " " 70 -0.83400 -0.83400 "T3P " " O  " 8 0 FF2F2F "" "" 1 "" 0.84585822 5.4979434 3.2474394 <> <> 1769 1156 5 2 <> <> <> <> <>
    1770 42 -16.603468 14.252598 20.286501 386 " " 21 0.41700 0.41700 "T3P " " H1 " 1 0 FFFFFF "" "" 1 "" 10.601512 0.71432668 -0.35218638 <> <> 1770 1157 5 0 <> <> <> <> <>
    1771 42 -15.7037 13.469708 21.218908 386 " " 21 0.41700 0.41700 "T3P " " H2 " 1 0 FFFFFF "" "" 1 "" -26.705336 -14.530092 22.848789 <> <> 1771 1158 5 0 <> <> <> <> <>
    1772 16 12.033475 1.8072655 -17.363665 387 " " 70 -0.83400 -0.83400 "T3P " " O  " 8 0 FF2F2F "" "" 1 "" -1.8843611 0.13842303 1.4688103 <> <> 1772 1159 5 2 <> <> <> <> <>
    1773 42 12.458584 1.4713119 -18.15274 387 " " 21 0.41700 0.41700 "T3P " " H1 " 1 0 FFFFFF "" "" 1 "" -13.659003 2.3540802 -5.8179998 <> <> 1773 1160 5 0 <> <> <> <> <>
    1774 42 11.818208 2.7156277 -17.575254 387 " " 21 0.41700 0.41700 "T3P " " H2 " 1 0 FFFFFF "" "" 1 "" -25.13925 -5.8950825 -0.77409834 <> <> 1774 1161 5 0 <> <> <> <> <>
    1775 16 -19.460608 -19.806904 3.5501463 388 " " 70 -0.83400 -0.83400 "T3P " " O  " 8 0 FF2F2F "" "" 1 "" -0.82458216 2.0569081 0.31531438 <> <> 1775 1162 5 2 <> <> <> <> <>
    1776 42 -19.298405 -19.312012 2.7470298 388 " " 21 0.41700 0.41700 "T3P " " H1 " 1 0 FFFFFF "" "" 1 "" -5.8745012 -8.5976944 -7.2701674 <> <> 1776 1163 5 0 <> <> <> <> <>
    1777 42 -20.225004 -19.384586 3.9420362 388 " " 21 0.41700 0.41700 "T3P " " H2 " 1 0 FFFFFF "" "" 1 "" 11.530545 17.466406 7.8085933 <> <> 1777 1164 5 0 <> <> <> <> <>
    1778 16 -8.1229267 18.849829 -14.103963 389 " " 70 -0.83400 -0.83400 "T3P " " O  " 8 0 FF2F2F "" "" 1 "" 5.4455943 -1.9246471 12.329159 <> <> 1778 1165 5 2 <> <> <> <> <>
    1779 42 -8.4974098 19.028898 -14.966475 389 " " 21 0.41700 0.41700 "T3P " " H1 " 1 0 FFFFFF "" "" 1 "" -5.2885661 -15.878104 14.092745 <> <> 1779 1166 5 0 <> <> <> <> <>
    1780 42 -7.1791754 18.953276 -14.225911 389 " " 21 0.41700 0.41700 "T3P " " H2 " 1 0 FFFFFF "" "" 1 "" 1.2590519 30.151125 7.1381698 <> <> 1780 1167 5 0 <> <> <> <> <>
    1781 16 0.056727659 5.3680177 -1.1277357 390 " " 70 -0.83400 -0.83400 "T3P " " O  " 8 0 FF2F2F "" "" 1 "" 2.8488386 -0.13212776 -3.0025303 <> <> 1781 1168 5 2 <> <> <> <> <>
    1782 42 0.7306391 5.1190963 -0.49519256 390 " " 21 0.41700 0.41700 "T3P " " H1 " 1 0 FFFFFF "" "" 1 "" 8.0712423 -11.944283 -13.214923 <> <> 1782 1169 5 0 <> <> <> <> <>
    1783 42 -0.34847331 4.5398736 -1.3850901 390 " " 21 0.41700 0.41700 "T3P " " H2 " 1 0 FFFFFF "" "" 1 "" -3.5601888 5.2776985 -10.319628 <> <> 1783 1170 5 0 <> <> <> <> <>
    1784 16 3.0812621 -16.910006 -18.006165 391 " " 70 -0.83400 -0.83400 "T3P " " O  " 8 0 FF2F2F "" "" 1 "" 0.96535909 -2.7637253 0.10930365 <> <> 1784 1171 5 2 <> <> <> <> <>
    1785 42 3.2019098 -16.302513 -18.735983 391 " " 21 0.41700 0.41700 "T3P " " H1 " 1 0 FFFFFF "" "" 1 "" -0.57074004 -5.2573099 -2.2202551 <> <> 1785 1172 5 0 <> <> <> <> <>
    1786 42 2.4932001 -17.583046 -18.348852 391 " " 21 0.41700 0.41700 "T3P " " H2 " 1 0 FFFFFF "" "" 1 "" -27.994392 15.063518 14.792309 <> <> 1786 1173 5 0 <> <> <> <> <>
    1787 16 -15.360546 6.6468754 2.9677286 392 " " 70 -0.83400 -0.83400 "T3P " " O  " 8 0 FF2F2F "" "" 1 "" 6.9380403 5.7391844 0.2395077 <> <> 1787 1174 5 2 <> <> <> <> <>
    1788 42 -15.218469 5.8175735 2.5113258 392 " " 21 0.41700 0.41700 "T3P " " H1 " 1 0 FFFFFF "" "" 1 "" -2.7747419 1.2965595 5.2883735 <> <> 1788 1175 5 0 <> <> <> <> <>
    1789 42 -15.320375 6.4195156 3.8966699 392 " " 21 0.41700 0.41700 "T3P " " H2 " 1 0 FFFFFF "" "" 1 "" 2.1658692 10.561456 1.626097 <> <> 1789 1176 5 0 <> <> <> <> <>
    1790 16 10.694889 -0.84830642 -18.685995 393 " " 70 -0.83400 -0.83400 "T3P " " O  " 8 0 FF2F2F "" "" 1 "" -0.09039364 -2.5025327 4.2770753 <> <> 1790 1177 5 2 <> <> <> <> <>
    1791 42 11.398527 -0.63325369 -19.298267 393 " " 21 0.41700 0.41700 "T3P " " H1 " 1 0 FFFFFF "" "" 1 "" -3.0854297 15.006775 6.985014 <> <> 1791 1178 5 0 <> <> <> <> <>
    1792 42 9.9388361 -1.0310502 -19.243866 393 " " 21 0.41700 0.41700 "T3P " " H2 " 1 0 FFFFFF "" "" 1 "" 8.0206556 -26.543043 1.1596087 <> <> 1792 1179 5 0 <> <> <> <> <>
    1793 16 -8.220644 0.69529027 11.205599 394 " " 70 -0.83400 -0.83400 "T3P " " O  " 8 0 FF2F2F "" "" 1 "" -6.3858356 3.9257371 -1.6194391 <> <> 1793 1180 5 2 <> <> <> <> <>
    1794 42 -7.7474957 -0.13208383 11.294018 394 " " 21 0.41700 0.41700 "T3P " " H1 " 1 0 FFFFFF "" "" 1 "" -17.388073 -2.5601795 -3.4357886 <> <> 1794 1181 5 0 <> <> <> <> <>
    1795 42 -7.9799161 1.0177846 10.337104 394 " " 21 0.41700 0.41700 "T3P " " H2 " 1 0 FFFFFF "" "" 1 "" -10.264954 -2.4844432 -5.0749173 <> <> 1795 1182 5 0 <> <> <> <> <>
    1796 16 -6.0304666 -17.664871 -21.249887 395 " " 70 -0.83400 -0.83400 "T3P " " O  " 8 0 FF2F2F "" "" 1 "" 2.8165717 -6.1347766 -4.4932041 <> <> 1796 1183 5 2 <> <> <> <> <>
    1797 42 -5.4099989 -17.56967 -21.972517 395 " " 21 0.41700 0.41700 "T3P " " H1 " 1 0 FFFFFF "" "" 1 "" -0.2256224 -14.694645 -8.2329578 <> <> 1797 1184 5 0 <> <> <> <> <>
    1798 42 -6.0168257 -16.815674 -20.808409 395 " " 21 0.41700 0.41700 "T3P " " H2 " 1 0 FFFFFF "" "" 1 "" 22.303823 -8.5349417 -0.478558 <> <> 1798 1185 5 0 <> <> <> <> <>
    1799 16 14.128489 -12.99368 -21.144449 396 " " 70 -0.83400 -0.83400 "T3P " " O  " 8 0 FF2F2F "" "" 1 "" 1.8213328 -1.2428989 3.1792641 <> <> 1799 1186 5 2 <> <> <> <> <>
    1800 42 13.31213 -12.594087 -20.844267 396 " " 21 0.41700 0.41700 "T3P " " H1 " 1 0 FFFFFF "" "" 1 "" -8.8516884 -7.9997377 -16.852146 <> <> 1800 1187 5 0 <> <> <> <> <>
    1801 42 13.864059 -13.842708 -21.498646 396 " " 21 0.41700 0.41700 "T3P " " H2 " 1 0 FFFFFF "" "" 1 "" 17.190245 -2.2954626 -5.7717404 <> <> 1801 1188 5 0 <> <> <> <> <>
    1802 16 9.7220011 11.586235 14.486553 397 " " 70 -0.83400 -0.83400 "T3P " " O  " 8 0 FF2F2F "" "" 1 "" 0.070077941 0.69725007 -9.0399065 <> <> 1802 1189 5 2 <> <> <> <> <>
    1803 42 9.6759357 12.364902 13.931774 397 " " 21 0.41700 0.41700 "T3P " " H1 " 1 0 FFFFFF "" "" 1 "" 19.141407 10.926625 3.7342143 <> <> 1803 1190 5 0 <> <> <> <> <>
    1804 42 10.625797 11.283075 14.400078 397 " " 21 0.41700 0.41700 "T3P " " H2 " 1 0 FFFFFF "" "" 1 "" -0.26885226 -4.8144321 6.7404451 <> <> 1804 1191 5 0 <> <> <> <> <>
    1805 16 7.4459457 -12.90302 -2.3222344 398 " " 70 -0.83400 -0.83400 "T3P " " O  " 8 0 FF2F2F "" "" 1 "" 1.2040852 1.6298727 1.8840491 <> <> 1805 1192 5 2 <> <> <> <> <>
    1806 42 7.9080844 -12.645705 -1.524454 398 " " 21 0.41700 0.41700 "T3P " " H1 " 1 0 FFFFFF "" "" 1 "" -2.8042672 -12.773007 8.8514957 <> <> 1806 1193 5 0 <> <> <> <> <>
    1807 42 7.9501271 -13.641376 -2.6640909 398 " " 21 0.41700 0.41700 "T3P " " H2 " 1 0 FFFFFF "" "" 1 "" -3.7991312 0.2877503 -2.5960522 <> <> 1807 1194 5 0 <> <> <> <> <>
    1808 16 -6.291718 2.0074787 -21.577881 399 " " 70 -0.83400 -0.83400 "T3P " " O  " 8 0 FF2F2F "" "" 1 "" 0.32977712 1.7480223 -1.3343256 <> <> 1808 1195 5 2 <> <> <> <> <>
    1809 42 -6.1483927 1.5484641 -20.75024 399 " " 21 0.41700 0.41700 "T3P " " H1 " 1 0 FFFFFF "" "" 1 "" 38.249439 -3.3986177 -10.755389 <> <> 1809 1196 5 0 <> <> <> <> <>
    1810 42 -6.0740919 2.9198802 -21.387106 399 " " 21 0.41700 0.41700 "T3P " " H2 " 1 0 FFFFFF "" "" 1 "" 19.044176 -1.2464051 -8.3614454 <> <> 1810 1197 5 0 <> <> <> <> <>
    1811 16 7.0423322 -17.83819 -23.977638 400 " " 70 -0.83400 -0.83400 "T3P " " O  " 8 0 FF2F2F "" "" 1 "" 6.2007499 -1.8704345 -5.3738713 <> <> 1811 1198 5 2 <> <> <> <> <>
    1812 42 7.4103422 -18.303352 -24.728922 400 " " 21 0.41700 0.41700 "T3P " " H1 " 1 0 FFFFFF "" "" 1 "" -4.9503727 -5.0690508 -8.8557272 <> <> 1812 1199 5 0 <> <> <> <> <>
    1813 42 6.1090569 -18.049887 -23.997961 400 " " 21 0.41700 0.41700 "T3P " " H2 " 1 0 FFFFFF "" "" 1 "" 6.3625326 -4.1523757 10.966153 <> <> 1813 1200 5 0 <> <> <> <> <>
    1814 16 -4.6448951 -13.87 -7.6587348 401 " " 70 -0.83400 -0.83400 "T3P " " O  " 8 0 FF2F2F "" "" 1 "" 0.50286347 -2.1902144 -1.5134497 <> <> 1814 1201 5 2 <> <> <> <> <>
    1815 42 -4.7018275 -13.365236 -8.4700317 401 " " 21 0.41700 0.41700 "T3P " " H1 " 1 0 FFFFFF "" "" 1 "" 26.400948 13.466464 6.4102345 <> <> 1815 1202 5 0 <> <> <> <> <>
    1816 42 -5.1386194 -13.355042 -7.0205441 401 " " 21 0.41700 0.41700 "T3P " " H2 " 1 0 FFFFFF "" "" 1 "" -4.0725999 -5.1788807 -2.6415901 <> <> 1816 1203 5 0 <> <> <> <> <>
    1817 16 -8.8428993 3.2036917 11.591748 402 " " 70 -0.83400 -0.83400 "T3P " " O  " 8 0 FF2F2F "" "" 1 "" -3.634901 -0.22989516 1.875512 <> <> 1817 1204 5 2 <> <> <> <> <>
    1818 42 -9.539731 3.2028732 10.935507 402 " " 21 0.41700 0.41700 "T3P " " H1 " 1 0 FFFFFF "" "" 1 "" -6.7640557 6.8594594 5.1893635 <> <> 1818 1205 5 0 <> <> <> <> <>
    1819 42 -8.5823298 2.2856579 11.666253 402 " " 21 0.41700 0.41700 "T3P " " H2 " 1 0 FFFFFF "" "" 1 "" -7.3622532 -1.8416693 -4.948257 <> <> 1819 1206 5 0 <> <> <> <> <>
    1820 16 -5.8587632 19.370754 -8.8858166 403 " " 70 -0.83400 -0.83400 "T3P " " O  " 8 0 FF2F2F "" "" 1 "" -3.9877808 3.7422173 4.2368345 <> <> 1820 1207 5 2 <> <> <> <> <>
    1821 42 -5.9604077 18.430346 -9.0325642 403 " " 21 0.41700 0.41700 "T3P " " H1 " 1 0 FFFFFF "" "" 1 "" -12.925538 7.873991 -16.050688 <> <> 1821 1208 5 0 <> <> <> <> <>
    1822 42 -6.4947972 19.775778 -9.4754391 403 " " 21 0.41700 0.41700 "T3P " " H2 " 1 0 FFFFFF "" "" 1 "" 18.059217 23.497236 -5.9753389 <> <> 1822 1209 5 0 <> <> <> <> <>
    1823 16 -1.3227906 -11.299063 -6.5412331 404 " " 70 -0.83400 -0.83400 "T3P " " O  " 8 0 FF2F2F "" "" 1 "" 2.7732894 2.2907872 0.85511023 <> <> 1823 1210 5 2 <> <> <> <> <>
    1824 42 -0.87917858 -10.502574 -6.8328605 404 " " 21 0.41700 0.41700 "T3P " " H1 " 1 0 FFFFFF "" "" 1 "" -6.5407896 15.03981 21.506884 <> <> 1824 1211 5 0 <> <> <> <> <>
    1825 42 -2.2535923 -11.11568 -6.6685634 404 " " 21 0.41700 0.41700 "T3P " " H2 " 1 0 FFFFFF "" "" 1 "" 0.75789315 -6.1753311 3.3949151 <> <> 1825 1212 5 0 <> <> <> <> <>
    1826 16 -9.8803692 -6.3994021 4.6708903 405 " " 70 -0.83400 -0.83400 "T3P " " O  " 8 0 FF2F2F "" "" 1 "" -5.4422011 -1.3662624 -0.28855196 <> <> 1826 1213 5 2 <> <> <> <> <>
    1827 42 -9.8212919 -6.9694614 3.904227 405 " " 21 0.41700 0.41700 "T3P " " H1 " 1 0 FFFFFF "" "" 1 "" -12.434525 1.2170722 -2.7482462 <> <> 1827 1214 5 0 <> <> <> <> <>
    1828 42 -9.2575512 -6.7715731 5.2952476 405 " " 21 0.41700 0.41700 "T3P " " H2 " 1 0 FFFFFF "" "" 1 "" -5.9203281 -8.421361 -4.0170598 <> <> 1828 1215 5 0 <> <> <> <> <>
    1829 16 9.9256573 2.3057618 -21.304939 406 " " 70 -0.83400 -0.83400 "T3P " " O  " 8 0 FF2F2F "" "" 1 "" 3.1267571 3.1459398 -0.41083694 <> <> 1829 1216 5 2 <> <> <> <> <>
    1830 42 9.3729467 2.5356009 -20.558001 406 " " 21 0.41700 0.41700 "T3P " " H1 " 1 0 FFFFFF "" "" 1 "" 1.9115392 3.6752601 -1.4729412 <> <> 1830 1217 5 0 <> <> <> <> <>
    1831 42 9.7926846 3.0182891 -21.930128 406 " " 21 0.41700 0.41700 "T3P " " H2 " 1 0 FFFFFF "" "" 1 "" 7.8929372 5.1704173 0.88272601 <> <> 1831 1218 5 0 <> <> <> <> <>
    1832 16 -1.1180954 18.001223 12.891154 407 " " 70 -0.83400 -0.83400 "T3P " " O  " 8 0 FF2F2F "" "" 1 "" -2.4140384 -4.8305216 -2.2261925 <> <> 1832 1219 5 2 <> <> <> <> <>
    1833 42 -1.2046691 18.952278 12.826093 407 " " 21 0.41700 0.41700 "T3P " " H1 " 1 0 FFFFFF "" "" 1 "" 5.8999391 -4.4710937 -8.0352736 <> <> 1833 1220 5 0 <> <> <> <> <>
    1834 42 -0.49615967 17.865206 13.605949 407 " " 21 0.41700 0.41700 "T3P " " H2 " 1 0 FFFFFF "" "" 1 "" 3.9696462 -5.6596503 -7.9383311 <> <> 1834 1221 5 0 <> <> <> <> <>
    1835 16 -15.233916 8.5508308 1.2350307 408 " " 70 -0.83400 -0.83400 "T3P " " O  " 8 0 FF2F2F "" "" 1 "" 0.73085308 -5.1428432 -0.85509205 <> <> 1835 1222 5 2 <> <> <> <> <>
    1836 42 -15.312173 7.8508711 1.8832306 408 " " 21 0.41700 0.41700 "T3P " " H1 " 1 0 FFFFFF "" "" 1 "" 1.0657437 -25.979082 -23.314699 <> <> 1836 1223 5 0 <> <> <> <> <>
    1837 42 -14.290799 8.6655178 1.1183441 408 " " 21 0.41700 0.41700 "T3P " " H2 " 1 0 FFFFFF "" "" 1 "" 0.65441078 -2.7187212 0.90955836 <> <> 1837 1224 5 0 <> <> <> <> <>
    1838 16 -8.2352333 4.2243438 -14.575186 409 " " 70 -0.83400 -0.83400 "T3P " " O  " 8 0 FF2F2F "" "" 1 "" 7.5659213 -3.8020496 -2.5941472 <> <> 1838 1225 5 2 <> <> <> <> <>
    1839 42 -8.2882767 3.6879103 -15.366171 409 " " 21 0.41700 0.41700 "T3P " " H1 " 1 0 FFFFFF "" "" 1 "" -2.6978996 -7.9852152 0.93110114 <> <> 1839 1226 5 0 <> <> <> <> <>
    1840 42 -9.1465225 4.359653 -14.31542 409 " " 21 0.41700 0.41700 "T3P " " H2 " 1 0 FFFFFF "" "" 1 "" 11.71919 -20.215181 20.525434 <> <> 1840 1227 5 0 <> <> <> <> <>
    1841 16 -0.40085417 6.4164886 3.8586242 410 " " 70 -0.83400 -0.83400 "T3P " " O  " 8 0 FF2F2F "" "" 1 "" 1.9792172 -1.54379 0.25525191 <> <> 1841 1228 5 2 <> <> <> <> <>
    1842 42 0.18500595 7.1697474 3.9334867 410 " " 21 0.41700 0.41700 "T3P " " H1 " 1 0 FFFFFF "" "" 1 "" 25.621607 -20.933546 10.332179 <> <> 1842 1229 5 0 <> <> <> <> <>
    1843 42 -0.72188354 6.2727327 4.7488503 410 " " 21 0.41700 0.41700 "T3P " " H2 " 1 0 FFFFFF "" "" 1 "" 7.9298196 -11.755013 0.75221896 <> <> 1843 1230 5 0 <> <> <> <> <>
    1844 16 3.0265317 3.9734802 0.77056301 411 " " 70 -0.83400 -0.83400 "T3P " " O  " 8 0 FF2F2F "" "" 1 "" 2.0843463 -0.79955864 6.8632636 <> <> 1844 1231 5 2 <> <> <> <> <>
    1845 42 3.7715409 4.5521994 0.60844094 411 " " 21 0.41700 0.41700 "T3P " " H1 " 1 0 FFFFFF "" "" 1 "" 2.292866 1.0105402 14.282928 <> <> 1845 1232 5 0 <> <> <> <> <>
    1846 42 3.0237434 3.3716202 0.026259819 411 " " 21 0.41700 0.41700 "T3P " " H2 " 1 0 FFFFFF "" "" 1 "" 1.1128685 9.5367785 -1.4912621 <> <> 1846 1233 5 0 <> <> <> <> <>
    1847 16 15.251089 13.984314 -15.743073 412 " " 70 -0.83400 -0.83400 "T3P " " O  " 8 0 FF2F2F "" "" 1 "" -2.6342847 1.8382676 -0.91650569 <> <> 1847 1234 5 2 <> <> <> <> <>
    1848 42 15.127353 14.888162 -16.032877 412 " " 21 0.41700 0.41700 "T3P " " H1 " 1 0 FFFFFF "" "" 1 "" -25.286877 -0.20355065 2.3870196 <> <> 1848 1235 5 0 <> <> <> <> <>
    1849 42 14.961055 13.982938 -14.830879 412 " " 21 0.41700 0.41700 "T3P " " H2 " 1 0 FFFFFF "" "" 1 "" 8.6134672 -6.0853133 2.6478415 <> <> 1849 1236 5 0 <> <> <> <> <>
    1850 16 -6.4538412 9.598033 -22.672873 413 " " 70 -0.83400 -0.83400 "T3P " " O  " 8 0 FF2F2F "" "" 1 "" -1.462412 3.0925057 1.2725817 <> <> 1850 1237 5 2 <> <> <> <> <>
    1851 42 -6.1076651 10.483109 -22.558708 413 " " 21 0.41700 0.41700 "T3P " " H1 " 1 0 FFFFFF "" "" 1 "" 5.4329219 -0.0037026694 4.3679957 <> <> 1851 1238 5 0 <> <> <> <> <>
    1852 42 -7.343739 9.6414185 -22.322964 413 " " 21 0.41700 0.41700 "T3P " " H2 " 1 0 FFFFFF "" "" 1 "" -4.1706004 11.027992 -6.5988302 <> <> 1852 1239 5 0 <> <> <> <> <>
    1853 16 1.2409782 -9.3588896 1.0767102 414 " " 70 -0.83400 -0.83400 "T3P " " O  " 8 0 FF2F2F "" "" 1 "" 0.050589293 -4.2078424 -1.7045857 <> <> 1853 1240 5 2 <> <> <> <> <>
    1854 42 1.4155319 -9.302762 0.13723524 414 " " 21 0.41700 0.41700 "T3P " " H1 " 1 0 FFFFFF "" "" 1 "" 13.306 -33.736847 -1.005972 <> <> 1854 1241 5 0 <> <> <> <> <>
    1855 42 0.88036537 -10.236696 1.201779 414 " " 21 0.41700 0.41700 "T3P " " H2 " 1 0 FFFFFF "" "" 1 "" 1.7482851 -1.6189321 21.361229 <> <> 1855 1242 5 0 <> <> <> <> <>
    1856 16 -2.8467922 1.9564749 11.032886 415 " " 70 -0.83400 -0.83400 "T3P " " O  " 8 0 FF2F2F "" "" 1 "" -11.106442 -2.503696 -1.4445472 <> <> 1856 1243 5 2 <> <> <> <> <>
    1857 42 -3.7583051 2.1133609 10.78637 415 " " 21 0.41700 0.41700 "T3P " " H1 " 1 0 FFFFFF "" "" 1 "" -2.5638342 -8.611784 -36.919029 <> <> 1857 1244 5 0 <> <> <> <> <>
    1858 42 -2.7616484 1.0031242 11.043188 415 " " 21 0.41700 0.41700 "T3P " " H2 " 1 0 FFFFFF "" "" 1 "" -13.59274 -2.3542244 32.933754 <> <> 1858 1245 5 0 <> <> <> <> <>
    1859 16 -2.2691541 4.1904221 -22.345669 416 " " 70 -0.83400 -0.83400 "T3P " " O  " 8 0 FF2F2F "" "" 1 "" 4.3712921 -2.5344088 0.48498952 <> <> 1859 1246 5 2 <> <> <> <> <>
    1860 42 -1.3689897 4.4381518 -22.55678 416 " " 21 0.41700 0.41700 "T3P " " H1 " 1 0 FFFFFF "" "" 1 "" 0.20119441 6.1729269 -7.0784459 <> <> 1860 1247 5 0 <> <> <> <> <>
    1861 42 -2.7772198 4.9893613 -22.486383 416 " " 21 0.41700 0.41700 "T3P " " H2 " 1 0 FFFFFF "" "" 1 "" -6.2120695 -10.373533 -5.8109789 <> <> 1861 1248 5 0 <> <> <> <> <>
    1862 16 -5.5615268 6.1154404 -11.710206 417 " " 70 -0.83400 -0.83400 "T3P " " O  " 8 0 FF2F2F "" "" 1 "" -5.8272786 2.3509223 -1.6502186 <> <> 1862 1249 5 2 <> <> <> <> <>
    1863 42 -6.4814806 6.2420316 -11.478056 417 " " 21 0.41700 0.41700 "T3P " " H1 " 1 0 FFFFFF "" "" 1 "" -5.7636619 -9.2773027 4.9426789 <> <> 1863 1250 5 0 <> <> <> <> <>
    1864 42 -5.263423 6.9808431 -11.99029 417 " " 21 0.41700 0.41700 "T3P " " H2 " 1 0 FFFFFF "" "" 1 "" -17.991415 6.7423687 -1.0284766 <> <> 1864 1251 5 0 <> <> <> <> <>
    1865 16 4.569169 1.8865391 14.374742 418 " " 70 -0.83400 -0.83400 "T3P " " O  " 8 0 FF2F2F "" "" 1 "" -1.4005864 -1.0641536 4.391665 <> <> 1865 1252 5 2 <> <> <> <> <>
    1866 42 3.7424097 1.405454 14.410075 418 " " 21 0.41700 0.41700 "T3P " " H1 " 1 0 FFFFFF "" "" 1 "" 3.5178726 -10.21629 -5.1326694 <> <> 1866 1253 5 0 <> <> <> <> <>
    1867 42 4.9941549 1.6950921 15.210781 418 " " 21 0.41700 0.41700 "T3P " " H2 " 1 0 FFFFFF "" "" 1 "" -2.6022072 -7.6292782 3.4991188 <> <> 1867 1254 5 0 <> <> <> <> <>
    1868 16 17.953541 -2.3274546 -20.341473 419 " " 70 -0.83400 -0.83400 "T3P " " O  " 8 0 FF2F2F "" "" 1 "" 1.4989113 0.0025235573 0.66004807 <> <> 1868 1255 5 2 <> <> <> <> <>
    1869 42 18.119677 -1.4933872 -19.902197 419 " " 21 0.41700 0.41700 "T3P " " H1 " 1 0 FFFFFF "" "" 1 "" -7.4719868 -2.8048923 9.3835258 <> <> 1869 1256 5 0 <> <> <> <> <>
    1870 42 17.712584 -2.9268639 -19.635157 419 " " 21 0.41700 0.41700 "T3P " " H2 " 1 0 FFFFFF "" "" 1 "" -9.1146736 -5.5093799 -7.6384149 <> <> 1870 1257 5 0 <> <> <> <> <>
    1871 16 -0.75885993 5.5966458 -18.80127 420 " " 70 -0.83400 -0.83400 "T3P " " O  " 8 0 FF2F2F "" "" 1 "" 0.1865342 -2.6021752 1.2759475 <> <> 1871 1258 5 2 <> <> <> <> <>
    1872 42 0.17711307 5.6186533 -18.602018 420 " " 21 0.41700 0.41700 "T3P " " H1 " 1 0 FFFFFF "" "" 1 "" -1.2716986 10.568668 6.6712966 <> <> 1872 1259 5 0 <> <> <> <> <>
    1873 42 -0.9855656 4.6667943 -18.786512 420 " " 21 0.41700 0.41700 "T3P " " H2 " 1 0 FFFFFF "" "" 1 "" 15.66835 -6.5812306 -11.603877 <> <> 1873 1260 5 0 <> <> <> <> <>
    1874 16 -10.600422 9.2117729 -11.041567 421 " " 70 -0.83400 -0.83400 "T3P " " O  " 8 0 FF2F2F "" "" 1 "" 4.1850729 -3.4486394 -1.7778748 <> <> 1874 1261 5 2 <> <> <> <> <>
    1875 42 -10.738008 9.988061 -11.584405 421 " " 21 0.41700 0.41700 "T3P " " H1 " 1 0 FFFFFF "" "" 1 "" -1.6550932 -4.0603375 -1.1723517 <> <> 1875 1262 5 0 <> <> <> <> <>
    1876 42 -11.454354 9.0429096 -10.64343 421 " " 21 0.41700 0.41700 "T3P " " H2 " 1 0 FFFFFF "" "" 1 "" 6.2785735 -8.2210321 0.68816757 <> <> 1876 1263 5 0 <> <> <> <> <>
    1877 16 -12.999722 0.011875534 19.681694 422 " " 70 -0.83400 -0.83400 "T3P " " O  " 8 0 FF2F2F "" "" 1 "" 10.389079 -4.8416038 3.8162062 <> <> 1877 1264 5 2 <> <> <> <> <>
    1878 42 -12.968313 -0.88922668 20.003031 422 " " 21 0.41700 0.41700 "T3P " " H1 " 1 0 FFFFFF "" "" 1 "" 9.4419031 -3.9323792 6.4584651 <> <> 1878 1265 5 0 <> <> <> <> <>
    1879 42 -13.274611 0.52757013 20.439802 422 " " 21 0.41700 0.41700 "T3P " " H2 " 1 0 FFFFFF "" "" 1 "" -11.997129 -5.3587723 -3.9491615 <> <> 1879 1266 5 0 <> <> <> <> <>
    1880 16 -17.510244 -16.843838 22.449867 423 " " 70 -0.83400 -0.83400 "T3P " " O  " 8 0 FF2F2F "" "" 1 "" 1.4882232 0.11476581 -0.92255557 <> <> 1880 1267 5 2 <> <> <> <> <>
    1881 42 -18.245234 -17.402084 22.703592 423 " " 21 0.41700 0.41700 "T3P " " H1 " 1 0 FFFFFF "" "" 1 "" -6.7951198 13.94584 5.5134192 <> <> 1881 1268 5 0 <> <> <> <> <>
    1882 42 -17.713104 -16.572086 21.554754 423 " " 21 0.41700 0.41700 "T3P " " H2 " 1 0 FFFFFF "" "" 1 "" 10.132283 -14.789808 -7.4065409 <> <> 1882 1269 5 0 <> <> <> <> <>
    1883 16 -14.614941 -10.080527 16.65885 424 " " 70 -0.83400 -0.83400 "T3P " " O  " 8 0 FF2F2F "" "" 1 "" 2.7487051 3.4732902 -1.3935913 <> <> 1883 1270 5 2 <> <> <> <> <>
    1884 42 -14.489608 -9.5635777 17.454639 424 " " 21 0.41700 0.41700 "T3P " " H1 " 1 0 FFFFFF "" "" 1 "" 14.742394 -0.72264564 -0.55679494 <> <> 1884 1271 5 0 <> <> <> <> <>
    1885 42 -15.504071 -10.426739 16.735119 424 " " 21 0.41700 0.41700 "T3P " " H2 " 1 0 FFFFFF "" "" 1 "" 7.1700993 -4.379056 14.505713 <> <> 1885 1272 5 0 <> <> <> <> <>
    1886 16 4.1007633 -0.51736552 22.500309 425 " " 70 -0.83400 -0.83400 "T3P " " O  " 8 0 FF2F2F "" "" 1 "" 2.5935626 2.1247141 0.017649753 <> <> 1886 1273 5 2 <> <> <> <> <>
    1887 42 4.5114169 -1.3256381 22.193239 425 " " 21 0.41700 0.41700 "T3P " " H1 " 1 0 FFFFFF "" "" 1 "" -5.9694242 -4.271534 5.4023871 <> <> 1887 1274 5 0 <> <> <> <> <>
    1888 42 4.6896501 0.17767775 22.206444 425 " " 21 0.41700 0.41700 "T3P " " H2 " 1 0 FFFFFF "" "" 1 "" -0.30953354 -4.7023902 -21.947117 <> <> 1888 1275 5 0 <> <> <> <> <>
    1889 16 9.2919302 -9.3604832 21.640272 426 " " 70 -0.83400 -0.83400 "T3P " " O  " 8 0 FF2F2F "" "" 1 "" -3.2847567 -0.45457962 3.9588919 <> <> 1889 1276 5 2 <> <> <> <> <>
    1890 42 9.5348892 -10.282067 21.551472 426 " " 21 0.41700 0.41700 "T3P " " H1 " 1 0 FFFFFF "" "" 1 "" 9.8935804 4.3383746 -9.7278748 <> <> 1890 1277 5 0 <> <> <> <> <>
    1891 42 8.3348045 -9.3623819 21.628162 426 " " 21 0.41700 0.41700 "T3P " " H2 " 1 0 FFFFFF "" "" 1 "" -3.2185333 -13.648328 0.79025543 <> <> 1891 1278 5 0 <> <> <> <> <>
    1892 16 -0.73732132 -10.77357 6.5668297 427 " " 70 -0.83400 -0.83400 "T3P " " O  " 8 0 FF2F2F "" "" 1 "" -4.9992485 2.7003427 -1.3089477 <> <> 1892 1279 5 2 <> <> <> <> <>
    1893 42 -0.4932332 -11.430469 7.2188601 427 " " 21 0.41700 0.41700 "T3P " " H1 " 1 0 FFFFFF "" "" 1 "" -9.3312082 22.950684 20.714176 <> <> 1893 1280 5 0 <> <> <> <> <>
    1894 42 0.087855898 -10.53838 6.1425653 427 " " 21 0.41700 0.41700 "T3P " " H2 " 1 0 FFFFFF "" "" 1 "" -1.2129849 -5.5238056 1.4961189 <> <> 1894 1281 5 0 <> <> <> <> <>
    1895 16 12.654929 6.9083161 7.9506216 428 " " 70 -0.83400 -0.83400 "T3P " " O  " 8 0 FF2F2F "" "" 1 "" 4.2877874 -1.3132919 3.0019214 <> <> 1895 1282 5 2 <> <> <> <> <>
    1896 42 11.866947 7.0759106 7.4336748 428 " " 21 0.41700 0.41700 "T3P " " H1 " 1 0 FFFFFF "" "" 1 "" 16.273857 -20.7827 -21.58036 <> <> 1896 1283 5 0 <> <> <> <> <>
    1897 42 13.206205 7.6769423 7.8038678 428 " " 21 0.41700 0.41700 "T3P " " H2 " 1 0 FFFFFF "" "" 1 "" -10.901092 13.141543 21.652874 <> <> 1897 1284 5 0 <> <> <> <> <>
    1898 16 -4.8160458 -7.3467374 5.6054792 429 " " 70 -0.83400 -0.83400 "T3P " " O  " 8 0 FF2F2F "" "" 1 "" -2.2521825 -2.4156199 -0.71187639 <> <> 1898 1285 5 2 <> <> <> <> <>
    1899 42 -3.962676 -7.4954481 6.0127659 429 " " 21 0.41700 0.41700 "T3P " " H1 " 1 0 FFFFFF "" "" 1 "" -7.8172007 -1.6909177 11.21303 <> <> 1899 1286 5 0 <> <> <> <> <>
    1900 42 -5.3438625 -6.9434004 6.2946491 429 " " 21 0.41700 0.41700 "T3P " " H2 " 1 0 FFFFFF "" "" 1 "" -14.375638 -9.3379879 -5.9455733 <> <> 1900 1287 5 0 <> <> <> <> <>
    1901 16 3.4991603 -13.189098 15.351535 430 " " 70 -0.83400 -0.83400 "T3P " " O  " 8 0 FF2F2F "" "" 1 "" -5.1297407 -4.1415544 3.5713577 <> <> 1901 1288 5 2 <> <> <> <> <>
    1902 42 3.7299697 -13.894738 15.955713 430 " " 21 0.41700 0.41700 "T3P " " H1 " 1 0 FFFFFF "" "" 1 "" 2.8796189 -6.3724384 -2.0939317 <> <> 1902 1289 5 0 <> <> <> <> <>
    1903 42 4.1562424 -12.511684 15.511482 430 " " 21 0.41700 0.41700 "T3P " " H2 " 1 0 FFFFFF "" "" 1 "" -3.7057469 -4.251915 -1.8111343 <> <> 1903 1290 5 0 <> <> <> <> <>
    1904 16 2.7821097 -0.24198581 -14.724403 431 " " 70 -0.83400 -0.83400 "T3P " " O  " 8 0 FF2F2F "" "" 1 "" -1.8030922 -2.0730038 3.1228552 <> <> 1904 1291 5 2 <> <> <> <> <>
    1905 42 1.8865783 -0.3875483 -15.029477 431 " " 21 0.41700 0.41700 "T3P " " H1 " 1 0 FFFFFF "" "" 1 "" 2.617595 10.437248 -15.822901 <> <> 1905 1292 5 0 <> <> <> <> <>
    1906 42 3.1693563 -1.1167119 -14.6908 431 " " 21 0.41700 0.41700 "T3P " " H2 " 1 0 FFFFFF "" "" 1 "" -11.016932 -6.2785254 -0.16926488 <> <> 1906 1293 5 0 <> <> <> <> <>
    1907 16 -1.4298258 -11.860951 13.139122 432 " " 70 -0.83400 -0.83400 "T3P " " O  " 8 0 FF2F2F "" "" 1 "" 1.5725487 -2.5350571 -4.7344174 <> <> 1907 1294 5 2 <> <> <> <> <>
    1908 42 -1.7665884 -12.727972 13.365181 432 " " 21 0.41700 0.41700 "T3P " " H1 " 1 0 FFFFFF "" "" 1 "" -26.24053 2.8397071 -25.553902 <> <> 1908 1295 5 0 <> <> <> <> <>
    1909 42 -0.48248535 -11.98114 13.073254 432 " " 21 0.41700 0.41700 "T3P " " H2 " 1 0 FFFFFF "" "" 1 "" -2.4246714 -31.665998 -9.0702419 <> <> 1909 1296 5 0 <> <> <> <> <>
    1910 16 -16.207796 1.1445942 20.640661 433 " " 70 -0.83400 -0.83400 "T3P " " O  " 8 0 FF2F2F "" "" 1 "" 2.3434122 -1.5226139 2.5546792 <> <> 1910 1297 5 2 <> <> <> <> <>
    1911 42 -15.480025 1.7558985 20.527147 433 " " 21 0.41700 0.41700 "T3P " " H1 " 1 0 FFFFFF "" "" 1 "" -3.5855305 3.3634665 -9.1442471 <> <> 1911 1298 5 0 <> <> <> <> <>
    1912 42 -16.90591 1.4974895 20.088999 433 " " 21 0.41700 0.41700 "T3P " " H2 " 1 0 FFFFFF "" "" 1 "" -4.0006623 -14.125154 2.5211813 <> <> 1912 1299 5 0 <> <> <> <> <>
    1913 16 17.416359 10.781479 20.11891 434 " " 70 -0.83400 -0.83400 "T3P " " O  " 8 0 FF2F2F "" "" 1 "" 2.4290707 -3.9282727 3.0764587 <> <> 1913 1300 5 2 <> <> <> <> <>
    1914 42 16.544195 11.065353 20.392729 434 " " 21 0.41700 0.41700 "T3P " " H1 " 1 0 FFFFFF "" "" 1 "" -3.4332402 -2.065176 -17.527668 <> <> 1914 1301 5 0 <> <> <> <> <>
    1915 42 17.734423 10.247385 20.846788 434 " " 21 0.41700 0.41700 "T3P " " H2 " 1 0 FFFFFF "" "" 1 "" -9.525382 8.4488668 17.382206 <> <> 1915 1302 5 0 <> <> <> <> <>
    1916 16 13.603409 -19.691971 12.906136 435 " " 70 -0.83400 -0.83400 "T3P " " O  " 8 0 FF2F2F "" "" 1 "" 0.23853524 -1.4565893 3.2316134 <> <> 1916 1303 5 2 <> <> <> <> <>
    1917 42 13.651223 -19.211884 13.732853 435 " " 21 0.41700 0.41700 "T3P " " H1 " 1 0 FFFFFF "" "" 1 "" -5.1260333 7.3762946 -1.5875316 <> <> 1917 1304 5 0 <> <> <> <> <>
    1918 42 13.289791 -19.047199 12.271983 435 " " 21 0.41700 0.41700 "T3P " " H2 " 1 0 FFFFFF "" "" 1 "" 21.749672 -3.4763739 -9.4601765 <> <> 1918 1305 5 0 <> <> <> <> <>
    1919 16 -1.6114334 4.2219605 7.476018 436 " " 70 -0.83400 -0.83400 "T3P " " O  " 8 0 FF2F2F "" "" 1 "" 1.6349318 0.48451391 3.1044147 <> <> 1919 1306 5 2 <> <> <> <> <>
    1920 42 -1.6479809 4.1896176 6.5200615 436 " " 21 0.41700 0.41700 "T3P " " H1 " 1 0 FFFFFF "" "" 1 "" -0.60050565 -6.123446 3.4134285 <> <> 1920 1307 5 0 <> <> <> <> <>
    1921 42 -0.78145182 4.6576166 7.6698456 436 " " 21 0.41700 0.41700 "T3P " " H2 " 1 0 FFFFFF "" "" 1 "" 5.3312187 -4.39252 -1.7615089 <> <> 1921 1308 5 0 <> <> <> <> <>
    1922 16 0.98156673 -0.73402137 -9.0568914 437 " " 70 -0.83400 -0.83400 "T3P " " O  " 8 0 FF2F2F "" "" 1 "" 1.9187275 5.5881739 -7.0759091 <> <> 1922 1309 5 2 <> <> <> <> <>
    1923 42 0.92444825 -0.73465097 -10.012386 437 " " 21 0.41700 0.41700 "T3P " " H1 " 1 0 FFFFFF "" "" 1 "" 27.22842 -1.2151968 -8.5844231 <> <> 1923 1310 5 0 <> <> <> <> <>
    1924 42 1.5992652 -1.4362229 -8.8529396 437 " " 21 0.41700 0.41700 "T3P " " H2 " 1 0 FFFFFF "" "" 1 "" -9.6405973 1.7323203 14.657426 <> <> 1924 1311 5 0 <> <> <> <> <>
    1925 16 -3.2423322 13.332975 22.284958 438 " " 70 -0.83400 -0.83400 "T3P " " O  " 8 0 FF2F2F "" "" 1 "" 0.26229241 -0.84097773 -0.46695504 <> <> 1925 1312 5 2 <> <> <> <> <>
    1926 42 -3.1330426 13.483682 23.223885 438 " " 21 0.41700 0.41700 "T3P " " H1 " 1 0 FFFFFF "" "" 1 "" 15.884885 -6.2054815 -1.4243256 <> <> 1926 1313 5 0 <> <> <> <> <>
    1927 42 -3.4604156 12.403589 22.214861 438 " " 21 0.41700 0.41700 "T3P " " H2 " 1 0 FFFFFF "" "" 1 "" 14.978596 -4.0719266 -3.4141498 <> <> 1927 1314 5 0 <> <> <> <> <>
    1928 16 0.67530316 14.121154 -10.328041 439 " " 70 -0.83400 -0.83400 "T3P " " O  " 8 0 FF2F2F "" "" 1 "" 7.608613 -0.82613027 -6.9281039 <> <> 1928 1315 5 2 <> <> <> <> <>
    1929 42 0.85002834 14.154387 -11.268572 439 " " 21 0.41700 0.41700 "T3P " " H1 " 1 0 FFFFFF "" "" 1 "" 10.592039 5.852622 -6.1378717 <> <> 1929 1316 5 0 <> <> <> <> <>
    1930 42 1.5033306 13.838305 -9.9399643 439 " " 21 0.41700 0.41700 "T3P " " H2 " 1 0 FFFFFF "" "" 1 "" 10.194699 9.184351 -5.1498361 <> <> 1930 1317 5 0 <> <> <> <> <>
    1931 16 -18.907021 13.969043 -2.619786 440 " " 70 -0.83400 -0.83400 "T3P " " O  " 8 0 FF2F2F "" "" 1 "" 1.9192334 -0.7321285 -1.6073545 <> <> 1931 1318 5 2 <> <> <> <> <>
    1932 42 -19.364311 13.243895 -3.0455449 440 " " 21 0.41700 0.41700 "T3P " " H1 " 1 0 FFFFFF "" "" 1 "" 16.041359 -1.7487179 -15.044187 <> <> 1932 1319 5 0 <> <> <> <> <>
    1933 42 -19.567987 14.372152 -2.0568845 440 " " 21 0.41700 0.41700 "T3P " " H2 " 1 0 FFFFFF "" "" 1 "" -13.074125 -7.7650747 -14.176319 <> <> 1933 1320 5 0 <> <> <> <> <>
    1934 16 6.695713 -5.1481943 11.760609 441 " " 70 -0.83400 -0.83400 "T3P " " O  " 8 0 FF2F2F "" "" 1 "" 1.6649358 -2.843637 4.7145743 <> <> 1934 1321 5 2 <> <> <> <> <>
    1935 42 7.5890708 -5.4859738 11.824268 441 " " 21 0.41700 0.41700 "T3P " " H1 " 1 0 FFFFFF "" "" 1 "" -1.9903051 -11.598348 9.5568781 <> <> 1935 1322 5 0 <> <> <> <> <>
    1936 42 6.7746606 -4.2187982 11.975614 441 " " 21 0.41700 0.41700 "T3P " " H2 " 1 0 FFFFFF "" "" 1 "" 7.5867696 -6.4852977 18.281858 <> <> 1936 1323 5 0 <> <> <> <> <>
    1937 16 -13.533727 17.348606 1.213311 442 " " 70 -0.83400 -0.83400 "T3P " " O  " 8 0 FF2F2F "" "" 1 "" -0.91510004 2.7085829 1.9849671 <> <> 1937 1324 5 2 <> <> <> <> <>
    1938 42 -12.786687 16.818417 1.4909197 442 " " 21 0.41700 0.41700 "T3P " " H1 " 1 0 FFFFFF "" "" 1 "" 9.405117 15.885846 -0.620125 <> <> 1938 1325 5 0 <> <> <> <> <>
    1939 42 -14.196532 16.710152 0.95007241 442 " " 21 0.41700 0.41700 "T3P " " H2 " 1 0 FFFFFF "" "" 1 "" 12.553251 -8.8580837 -3.8730402 <> <> 1939 1326 5 0 <> <> <> <> <>
    1940 16 -8.1840534 15.772356 12.907324 443 " " 70 -0.83400 -0.83400 "T3P " " O  " 8 0 FF2F2F "" "" 1 "" 1.6025618 2.7091856 -2.2677357 <> <> 1940 1327 5 2 <> <> <> <> <>
    1941 42 -8.8541994 15.725566 13.589196 443 " " 21 0.41700 0.41700 "T3P " " H1 " 1 0 FFFFFF "" "" 1 "" -11.906727 16.822863 -14.576207 <> <> 1941 1328 5 0 <> <> <> <> <>
    1942 42 -8.1851788 14.901704 12.509584 443 " " 21 0.41700 0.41700 "T3P " " H2 " 1 0 FFFFFF "" "" 1 "" 1.6711541 -2.1130702 8.2880163 <> <> 1942 1329 5 0 <> <> <> <> <>
    1943 16 -8.3720722 -7.9925399 6.2841673 444 " " 70 -0.83400 -0.83400 "T3P " " O  " 8 0 FF2F2F "" "" 1 "" -3.2950599 2.6579268 7.8494325 <> <> 1943 1330 5 2 <> <> <> <> <>
    1944 42 -8.1920853 -7.8114719 7.2066875 444 " " 21 0.41700 0.41700 "T3P " " H1 " 1 0 FFFFFF "" "" 1 "" 23.984257 1.9807839 2.6600554 <> <> 1944 1331 5 0 <> <> <> <> <>
    1945 42 -8.4290333 -8.9466991 6.2335458 444 " " 21 0.41700 0.41700 "T3P " " H2 " 1 0 FFFFFF "" "" 1 "" -23.153801 3.6107278 12.236169 <> <> 1945 1332 5 0 <> <> <> <> <>
    1946 16 -10.943762 -6.2102022 -23.337994 445 " " 70 -0.83400 -0.83400 "T3P " " O  " 8 0 FF2F2F "" "" 1 "" -2.5138085 3.1574185 -1.3000622 <> <> 1946 1333 5 2 <> <> <> <> <>
    1947 42 -11.823899 -5.8342195 -23.322741 445 " " 21 0.41700 0.41700 "T3P " " H1 " 1 0 FFFFFF "" "" 1 "" -2.4584281 3.1637146 1.7415529 <> <> 1947 1334 5 0 <> <> <> <> <>
    1948 42 -10.584169 -6.0144982 -22.472763 445 " " 21 0.41700 0.41700 "T3P " " H2 " 1 0 FFFFFF "" "" 1 "" 2.4621789 7.8771167 -4.4356537 <> <> 1948 1335 5 0 <> <> <> <> <>
    1949 16 3.9930274 -18.442469 -12.208323 446 " " 70 -0.83400 -0.83400 "T3P " " O  " 8 0 FF2F2F "" "" 1 "" 2.8521135 5.5519047 -1.2464222 <> <> 1949 1336 5 2 <> <> <> <> <>
    1950 42 3.1168802 -18.74169 -11.965281 446 " " 21 0.41700 0.41700 "T3P " " H1 " 1 0 FFFFFF "" "" 1 "" 8.4671392 -4.9079123 6.1175795 <> <> 1950 1337 5 0 <> <> <> <> <>
    1951 42 4.0663228 -18.646624 -13.140622 446 " " 21 0.41700 0.41700 "T3P " " H2 " 1 0 FFFFFF "" "" 1 "" 9.7992344 -23.594372 5.682251 <> <> 1951 1338 5 0 <> <> <> <> <>
    1952 16 6.5563245 -10.1734 -5.3816247 447 " " 70 -0.83400 -0.83400 "T3P " " O  " 8 0 FF2F2F "" "" 1 "" -3.6739328 3.8950424 5.6778798 <> <> 1952 1339 5 2 <> <> <> <> <>
    1953 42 5.7563558 -10.501198 -4.9707379 447 " " 21 0.41700 0.41700 "T3P " " H1 " 1 0 FFFFFF "" "" 1 "" -3.4085236 7.7754135 9.2902861 <> <> 1953 1340 5 0 <> <> <> <> <>
    1954 42 6.6245532 -10.665044 -6.2000804 447 " " 21 0.41700 0.41700 "T3P " " H2 " 1 0 FFFFFF "" "" 1 "" -19.012342 15.900753 -2.8125861 <> <> 1954 1341 5 0 <> <> <> <> <>
    1955 16 19.485746 -10.452257 -1.3430698 448 " " 70 -0.83400 -0.83400 "T3P " " O  " 8 0 FF2F2F "" "" 1 "" -0.81462425 -0.68656206 2.7705994 <> <> 1955 1342 5 2 <> <> <> <> <>
    1956 42 19.103771 -10.868981 -2.1155133 448 " " 21 0.41700 0.41700 "T3P " " H1 " 1 0 FFFFFF "" "" 1 "" -8.5872116 -12.690106 13.089898 <> <> 1956 1343 5 0 <> <> <> <> <>
    1957 42 19.089863 -9.5810671 -1.3199078 448 " " 21 0.41700 0.41700 "T3P " " H2 " 1 0 FFFFFF "" "" 1 "" -15.068759 -7.1989031 4.0875068 <> <> 1957 1344 5 0 <> <> <> <> <>
    1958 16 -9.8857927 14.828397 14.909456 449 " " 70 -0.83400 -0.83400 "T3P " " O  " 8 0 FF2F2F "" "" 1 "" -1.1974113 2.7061865 -2.2540758 <> <> 1958 1345 5 2 <> <> <> <> <>
    1959 42 -9.3383579 15.180982 15.611047 449 " " 21 0.41700 0.41700 "T3P " " H1 " 1 0 FFFFFF "" "" 1 "" -13.520177 7.1639442 5.1208401 <> <> 1959 1346 5 0 <> <> <> <> <>
    1960 42 -10.5334 14.286185 15.359842 449 " " 21 0.41700 0.41700 "T3P " " H2 " 1 0 FFFFFF "" "" 1 "" 2.8388896 -9.9616718 -11.701013 <> <> 1960 1347 5 0 <> <> <> <> <>
    1961 16 10.488239 -14.004713 -17.837507 450 " " 70 -0.83400 -0.83400 "T3P " " O  " 8 0 FF2F2F "" "" 1 "" -2.3976915 -0.75271988 -0.700019 <> <> 1961 1348 5 2 <> <> <> <> <>
    1962 42 11.413498 -14.184663 -18.004087 450 " " 21 0.41700 0.41700 "T3P " " H1 " 1 0 FFFFFF "" "" 1 "" 0.24341445 17.672312 -5.9338403 <> <> 1962 1349 5 0 <> <> <> <> <>
    1963 42 10.074659 -14.867835 -17.823298 450 " " 21 0.41700 0.41700 "T3P " " H2 " 1 0 FFFFFF "" "" 1 "" 15.222491 -9.1226082 3.7400327 <> <> 1963 1350 5 0 <> <> <> <> <>
    1964 16 -3.7677994 -16.851412 7.6854334 451 " " 70 -0.83400 -0.83400 "T3P " " O  " 8 0 FF2F2F "" "" 1 "" 1.9939829 -3.1536376 -6.5190601 <> <> 1964 1351 5 2 <> <> <> <> <>
    1965 42 -3.1547623 -16.117634 7.7299628 451 " " 21 0.41700 0.41700 "T3P " " H1 " 1 0 FFFFFF "" "" 1 "" -2.3079653 -1.2854514 21.920092 <> <> 1965 1352 5 0 <> <> <> <> <>
    1966 42 -3.2826927 -17.591862 8.0496321 451 " " 21 0.41700 0.41700 "T3P " " H2 " 1 0 FFFFFF "" "" 1 "" -7.041275 -5.4394617 0.86844426 <> <> 1966 1353 5 0 <> <> <> <> <>
    1967 16 -6.5368257 0.71877009 -19.002527 452 " " 70 -0.83400 -0.83400 "T3P " " O  " 8 0 FF2F2F "" "" 1 "" -2.2881575 -0.021733493 -2.2063677 <> <> 1967 1354 5 2 <> <> <> <> <>
    1968 42 -7.0075531 -0.11109824 -19.079813 452 " " 21 0.41700 0.41700 "T3P " " H1 " 1 0 FFFFFF "" "" 1 "" 3.4996479 -3.6924269 1.9557308 <> <> 1968 1355 5 0 <> <> <> <> <>
    1969 42 -6.2463288 0.74589688 -18.090881 452 " " 21 0.41700 0.41700 "T3P " " H2 " 1 0 FFFFFF "" "" 1 "" -13.786721 12.672939 1.0799292 <> <> 1969 1356 5 0 <> <> <> <> <>
    1970 16 -14.914937 -18.42152 -17.779236 453 " " 70 -0.83400 -0.83400 "T3P " " O  " 8 0 FF2F2F "" "" 1 "" -4.6618042 6.4569864 3.0585513 <> <> 1970 1357 5 2 <> <> <> <> <>
    1971 42 -14.030634 -18.521305 -17.426689 453 " " 21 0.41700 0.41700 "T3P " " H1 " 1 0 FFFFFF "" "" 1 "" -7.7674789 -8.0013723 6.7562175 <> <> 1971 1358 5 0 <> <> <> <> <>
    1972 42 -15.372819 -17.886536 -17.130886 453 " " 21 0.41700 0.41700 "T3P " " H2 " 1 0 FFFFFF "" "" 1 "" -3.423142 0.027553631 9.2384968 <> <> 1972 1359 5 0 <> <> <> <> <>
    1973 16 -8.6477652 -20.006741 -2.940171 454 " " 70 -0.83400 -0.83400 "T3P " " O  " 8 0 FF2F2F "" "" 1 "" -2.796056 -1.5098991 4.0179515 <> <> 1973 1360 5 2 <> <> <> <> <>
    1974 42 -9.4828606 -20.434483 -3.1296027 454 " " 21 0.41700 0.41700 "T3P " " H1 " 1 0 FFFFFF "" "" 1 "" -3.91502 -2.4965129 11.178648 <> <> 1974 1361 5 0 <> <> <> <> <>
    1975 42 -8.4793167 -20.206392 -2.0193062 454 " " 21 0.41700 0.41700 "T3P " " H2 " 1 0 FFFFFF "" "" 1 "" 11.686394 -12.153556 -0.93889117 <> <> 1975 1362 5 0 <> <> <> <> <>
    1976 16 16.337584 2.8311429 -19.888474 455 " " 70 -0.83400 -0.83400 "T3P " " O  " 8 0 FF2F2F "" "" 1 "" 0.79177594 -7.9039903 -4.0399818 <> <> 1976 1363 5 2 <> <> <> <> <>
    1977 42 15.715796 3.4376087 -19.486221 455 " " 21 0.41700 0.41700 "T3P " " H1 " 1 0 FFFFFF "" "" 1 "" 4.0625978 -9.5656786 3.5212386 <> <> 1977 1364 5 0 <> <> <> <> <>
    1978 42 15.825562 2.3664134 -20.550356 455 " " 21 0.41700 0.41700 "T3P " " H2 " 1 0 FFFFFF "" "" 1 "" -8.2668104 -15.75558 8.4804115 <> <> 1978 1365 5 0 <> <> <> <> <>
    1979 16 -0.94773602 -5.9392881 -21.879408 456 " " 70 -0.83400 -0.83400 "T3P " " O  " 8 0 FF2F2F "" "" 1 "" -0.5858137 -3.0751984 0.966995 <> <> 1979 1366 5 2 <> <> <> <> <>
    1980 42 -1.0991114 -5.4114661 -22.663452 456 " " 21 0.41700 0.41700 "T3P " " H1 " 1 0 FFFFFF "" "" 1 "" -16.908697 -2.8923137 4.241528 <> <> 1980 1367 5 0 <> <> <> <> <>
    1981 42 -1.7669984 -6.4170556 -21.74988 456 " " 21 0.41700 0.41700 "T3P " " H2 " 1 0 FFFFFF "" "" 1 "" -6.6398482 15.810303 32.335316 <> <> 1981 1368 5 0 <> <> <> <> <>
    1982 16 4.3919277 -17.970261 -2.497798 457 " " 70 -0.83400 -0.83400 "T3P " " O  " 8 0 FF2F2F "" "" 1 "" 4.9471869 2.6127179 3.6111073 <> <> 1982 1369 5 2 <> <> <> <> <>
    1983 42 4.4042339 -18.09399 -3.4468839 457 " " 21 0.41700 0.41700 "T3P " " H1 " 1 0 FFFFFF "" "" 1 "" 0.65219879 4.665123 3.2878742 <> <> 1983 1370 5 0 <> <> <> <> <>
    1984 42 4.1142421 -18.817265 -2.1489382 457 " " 21 0.41700 0.41700 "T3P " " H2 " 1 0 FFFFFF "" "" 1 "" -7.4750166 6.1435461 2.2958956 <> <> 1984 1371 5 0 <> <> <> <> <>
    1985 16 12.620131 -1.3717889 6.3237648 458 " " 70 -0.83400 -0.83400 "T3P " " O  " 8 0 FF2F2F "" "" 1 "" 0.44847521 -5.2576361 2.237241 <> <> 1985 1372 5 2 <> <> <> <> <>
    1986 42 13.361799 -0.79946756 6.1272717 458 " " 21 0.41700 0.41700 "T3P " " H1 " 1 0 FFFFFF "" "" 1 "" -0.77049184 -8.2473831 -11.07204 <> <> 1986 1373 5 0 <> <> <> <> <>
    1987 42 11.91816 -1.0594846 5.7528558 458 " " 21 0.41700 0.41700 "T3P " " H2 " 1 0 FFFFFF "" "" 1 "" -1.6232119 -17.053919 -1.6683651 <> <> 1987 1374 5 0 <> <> <> <> <>
    1988 16 5.4849477 5.4106183 -23.003185 459 " " 70 -0.83400 -0.83400 "T3P " " O  " 8 0 FF2F2F "" "" 1 "" 1.5486462 0.47361079 5.6806393 <> <> 1988 1375 5 2 <> <> <> <> <>
    1989 42 4.6640267 5.286768 -22.526766 459 " " 21 0.41700 0.41700 "T3P " " H1 " 1 0 FFFFFF "" "" 1 "" 1.8019017 18.370049 10.76943 <> <> 1989 1376 5 0 <> <> <> <> <>
    1990 42 5.2367749 5.3596048 -23.926249 459 " " 21 0.41700 0.41700 "T3P " " H2 " 1 0 FFFFFF "" "" 1 "" -1.3070424 -19.255901 7.5387793 <> <> 1990 1377 5 0 <> <> <> <> <>
    1991 16 -8.6251249 7.5229235 0.47887826 460 " " 70 -0.83400 -0.83400 "T3P " " O  " 8 0 FF2F2F "" "" 1 "" -3.8551593 2.0816014 -0.28483477 <> <> 1991 1378 5 2 <> <> <> <> <>
    1992 42 -7.7421765 7.4092679 0.12714551 460 " " 21 0.41700 0.41700 "T3P " " H1 " 1 0 FFFFFF "" "" 1 "" 0.49933141 19.728447 4.9439774 <> <> 1992 1379 5 0 <> <> <> <> <>
    1993 42 -8.6173325 7.0425406 1.3067664 460 " " 21 0.41700 0.41700 "T3P " " H2 " 1 0 FFFFFF "" "" 1 "" 1.3787395 3.7312329 0.62310636 <> <> 1993 1380 5 0 <> <> <> <> <>
    1994 16 -17.926126 -13.516417 17.500536 461 " " 70 -0.83400 -0.83400 "T3P " " O  " 8 0 FF2F2F "" "" 1 "" -0.24714805 -3.3156574 3.038578 <> <> 1994 1381 5 2 <> <> <> <> <>
    1995 42 -17.941454 -13.107113 16.635393 461 " " 21 0.41700 0.41700 "T3P " " H1 " 1 0 FFFFFF "" "" 1 "" -6.3251691 19.828949 14.096159 <> <> 1995 1382 5 0 <> <> <> <> <>
    1996 42 -17.043158 -13.877443 17.579617 461 " " 21 0.41700 0.41700 "T3P " " H2 " 1 0 FFFFFF "" "" 1 "" 1.2092341 -2.9770906 -11.677979 <> <> 1996 1383 5 0 <> <> <> <> <>
    1997 16 -6.9707861 11.466652 6.3275895 462 " " 70 -0.83400 -0.83400 "T3P " " O  " 8 0 FF2F2F "" "" 1 "" 2.7133815 -0.91438508 3.5977807 <> <> 1997 1384 5 2 <> <> <> <> <>
    1998 42 -6.6550808 10.958081 5.5806499 462 " " 21 0.41700 0.41700 "T3P " " H1 " 1 0 FFFFFF "" "" 1 "" 3.5884638 7.5489736 -1.7948329 <> <> 1998 1385 5 0 <> <> <> <> <>
    1999 42 -6.2682824 11.403976 6.9747338 462 " " 21 0.41700 0.41700 "T3P " " H2 " 1 0 FFFFFF "" "" 1 "" 12.883847 12.946552 -6.100316 <> <> 1999 1386 5 0 <> <> <> <> <>
    2000 16 -19.809458 9.8754177 -23.130619 463 " " 70 -0.83400 -0.83400 "T3P " " O  " 8 0 FF2F2F "" "" 1 "" 5.495399 -1.2815672 4.6807108 <> <> 2000 1387 5 2 <> <> <> <> <>
    2001 42 -20.403677 9.1463699 -22.952784 463 " " 21 0.41700 0.41700 "T3P " " H1 " 1 0 FFFFFF "" "" 1 "" 7.5424819 -2.0366604 8.4253521 <> <> 2001 1388 5 0 <> <> <> <> <>
    2002 42 -20.267515 10.645816 -22.794607 463 " " 21 0.41700 0.41700 "T3P " " H2 " 1 0 FFFFFF "" "" 1 "" 2.5070438 -0.58651245 -0.98668927 <> <> 2002 1389 5 0 <> <> <> <> <>
    2003 16 -15.438331 -11.648853 -2.2871137 464 " " 70 -0.83400 -0.83400 "T3P " " O  " 8 0 FF2F2F "" "" 1 "" -2.5437336 0.051486023 -5.3604507 <> <> 2003 1390 5 2 <> <> <> <> <>
    2004 42 -15.358196 -12.599322 -2.2070363 464 " " 21 0.41700 0.41700 "T3P " " H1 " 1 0 FFFFFF "" "" 1 "" -21.485821 -1.964723 -10.336507 <> <> 2004 1391 5 0 <> <> <> <> <>
    2005 42 -16.299974 -11.448989 -1.9212531 464 " " 21 0.41700 0.41700 "T3P " " H2 " 1 0 FFFFFF "" "" 1 "" -3.8487566 13.878567 -15.987501 <> <> 2005 1392 5 0 <> <> <> <> <>
    2006 16 6.8864527 -5.6628332 -20.42988 465 " " 70 -0.83400 -0.83400 "T3P " " O  " 8 0 FF2F2F "" "" 1 "" 3.4481912 1.7582377 -3.1845202 <> <> 2006 1393 5 2 <> <> <> <> <>
    2007 42 5.9766464 -5.3758101 -20.351728 465 " " 21 0.41700 0.41700 "T3P " " H1 " 1 0 FFFFFF "" "" 1 "" -0.86123127 -10.197248 -9.4448843 <> <> 2007 1394 5 0 <> <> <> <> <>
    2008 42 7.1263037 -5.4568806 -21.333368 465 " " 21 0.41700 0.41700 "T3P " " H2 " 1 0 FFFFFF "" "" 1 "" 4.2522993 -2.9832938 -4.0518746 <> <> 2008 1395 5 0 <> <> <> <> <>
    2009 16 5.6618509 -17.167471 -9.4232883 466 " " 70 -0.83400 -0.83400 "T3P " " O  " 8 0 FF2F2F "" "" 1 "" -6.9426603 0.040440533 0.88180298 <> <> 2009 1396 5 2 <> <> <> <> <>
    2010 42 5.9763842 -17.976145 -9.8274546 466 " " 21 0.41700 0.41700 "T3P " " H1 " 1 0 FFFFFF "" "" 1 "" -19.067352 -3.0135882 -2.4433291 <> <> 2010 1397 5 0 <> <> <> <> <>
    2011 42 5.6662025 -16.526443 -10.134127 466 " " 21 0.41700 0.41700 "T3P " " H2 " 1 0 FFFFFF "" "" 1 "" 8.3035965 4.3969922 4.9038248 <> <> 2011 1398 5 0 <> <> <> <> <>
    2012 16 14.655258 -3.8255544 1.4064695 467 " " 70 -0.83400 -0.83400 "T3P " " O  " 8 0 FF2F2F "" "" 1 "" -1.6067576 3.0099161 -0.75427705 <> <> 2012 1399 5 2 <> <> <> <> <>
    2013 42 15.242476 -4.0603333 0.68794149 467 " " 21 0.41700 0.41700 "T3P " " H1 " 1 0 FFFFFF "" "" 1 "" 0.33083591 -8.1049995 4.4610434 <> <> 2013 1400 5 0 <> <> <> <> <>
    2014 42 14.192247 -3.048317 1.0938148 467 " " 21 0.41700 0.41700 "T3P " " H2 " 1 0 FFFFFF "" "" 1 "" -0.30660027 -1.4531294 -13.774459 <> <> 2014 1401 5 0 <> <> <> <> <>
    2015 16 13.265001 4.4207692 -20.312431 468 " " 70 -0.83400 -0.83400 "T3P " " O  " 8 0 FF2F2F "" "" 1 "" 2.9565549 -3.1413956 0.26833928 <> <> 2015 1402 5 2 <> <> <> <> <>
    2016 42 12.513124 4.9630098 -20.073912 468 " " 21 0.41700 0.41700 "T3P " " H1 " 1 0 FFFFFF "" "" 1 "" -12.437219 -17.280022 -16.114836 <> <> 2016 1403 5 0 <> <> <> <> <>
    2017 42 13.969693 4.7219925 -19.73892 468 " " 21 0.41700 0.41700 "T3P " " H2 " 1 0 FFFFFF "" "" 1 "" -14.937194 10.77924 14.943637 <> <> 2017 1404 5 0 <> <> <> <> <>
    2018 16 -5.4483862 -4.1391177 -14.158796 469 " " 70 -0.83400 -0.83400 "T3P " " O  " 8 0 FF2F2F "" "" 1 "" 0.11212713 -1.9945524 2.5158956 <> <> 2018 1405 5 2 <> <> <> <> <>
    2019 42 -6.123136 -4.7668939 -14.417338 469 " " 21 0.41700 0.41700 "T3P " " H1 " 1 0 FFFFFF "" "" 1 "" 1.0620891 -4.1768994 5.3357391 <> <> 2019 1406 5 0 <> <> <> <> <>
    2020 42 -4.7772055 -4.6708045 -13.730948 469 " " 21 0.41700 0.41700 "T3P " " H2 " 1 0 FFFFFF "" "" 1 "" 4.0397568 0.057126898 -1.095894 <> <> 2020 1407 5 0 <> <> <> <> <>
    2021 16 0.63257867 -6.1137114 -19.444427 470 " " 70 -0.83400 -0.83400 "T3P " " O  " 8 0 FF2F2F "" "" 1 "" 0.74880576 0.5523864 -2.1477168 <> <> 2021 1408 5 2 <> <> <> <> <>
    2022 42 -0.13936454 -6.1802664 -20.006481 470 " " 21 0.41700 0.41700 "T3P " " H1 " 1 0 FFFFFF "" "" 1 "" 3.8551521 14.469695 -8.0620575 <> <> 2022 1409 5 0 <> <> <> <> <>
    2023 42 1.3560017 -6.4160576 -19.993488 470 " " 21 0.41700 0.41700 "T3P " " H2 " 1 0 FFFFFF "" "" 1 "" 0.22740161 -7.9898796 1.8691748 <> <> 2023 1410 5 0 <> <> <> <> <>
    2024 16 18.312023 5.8606391 9.2953186 471 " " 70 -0.83400 -0.83400 "T3P " " O  " 8 0 FF2F2F "" "" 1 "" -7.7201886 0.97695899 5.0067015 <> <> 2024 1411 5 2 <> <> <> <> <>
    2025 42 18.66573 6.6877084 9.622551 471 " " 21 0.41700 0.41700 "T3P " " H1 " 1 0 FFFFFF "" "" 1 "" 11.009287 -3.0921137 -4.953691 <> <> 2025 1412 5 0 <> <> <> <> <>
    2026 42 17.468096 5.7688313 9.7375698 471 " " 21 0.41700 0.41700 "T3P " " H2 " 1 0 FFFFFF "" "" 1 "" -5.4487424 20.659645 13.42713 <> <> 2026 1413 5 0 <> <> <> <> <>
    2027 16 15.167999 -6.4925656 -11.152653 472 " " 70 -0.83400 -0.83400 "T3P " " O  " 8 0 FF2F2F "" "" 1 "" 10.831632 -0.62336105 -5.4279351 <> <> 2027 1414 5 2 <> <> <> <> <>
    2028 42 15.411553 -5.9654508 -10.391688 472 " " 21 0.41700 0.41700 "T3P " " H1 " 1 0 FFFFFF "" "" 1 "" -34.827019 17.591383 -3.4317014 <> <> 2028 1415 5 0 <> <> <> <> <>
    2029 42 15.209132 -7.3967919 -10.841336 472 " " 21 0.41700 0.41700 "T3P " " H2 " 1 0 FFFFFF "" "" 1 "" 8.3310061 5.9831772 14.091398 <> <> 2029 1416 5 0 <> <> <> <> <>
    2030 16 11.620843 -8.2792959 13.17516 473 " " 70 -0.83400 -0.83400 "T3P " " O  " 8 0 FF2F2F "" "" 1 "" -3.1197529 1.6851213 4.1111264 <> <> 2030 1417 5 2 <> <> <> <> <>
    2031 42 10.868046 -7.9320145 13.653624 473 " " 21 0.41700 0.41700 "T3P " " H1 " 1 0 FFFFFF "" "" 1 "" -3.6040919 -0.32270929 4.8064017 <> <> 2031 1418 5 0 <> <> <> <> <>
    2032 42 12.152316 -7.5094352 12.972466 473 " " 21 0.41700 0.41700 "T3P " " H2 " 1 0 FFFFFF "" "" 1 "" -5.2638974 3.0802844 3.7881675 <> <> 2032 1419 5 0 <> <> <> <> <>
    2033 16 19.878658 13.564418 2.4921098 474 " " 70 -0.83400 -0.83400 "T3P " " O  " 8 0 FF2F2F "" "" 1 "" 6.0187569 3.4751778 -5.2327976 <> <> 2033 1420 5 2 <> <> <> <> <>
    2034 42 20.053144 14.502643 2.5664301 474 " " 21 0.41700 0.41700 "T3P " " H1 " 1 0 FFFFFF "" "" 1 "" -2.3849518 5.2597623 -8.0318117 <> <> 2034 1421 5 0 <> <> <> <> <>
    2035 42 19.889679 13.246025 3.3947334 474 " " 21 0.41700 0.41700 "T3P " " H2 " 1 0 FFFFFF "" "" 1 "" -8.7860975 9.4445477 -2.9464111 <> <> 2035 1422 5 0 <> <> <> <> <>
    2036 16 10.389622 -0.80974966 9.9270306 475 " " 70 -0.83400 -0.83400 "T3P " " O  " 8 0 FF2F2F "" "" 1 "" -1.9108843 0.4869284 3.346046 <> <> 2036 1423 5 2 <> <> <> <> <>
    2037 42 9.8425016 -0.33061159 9.3046808 475 " " 21 0.41700 0.41700 "T3P " " H1 " 1 0 FFFFFF "" "" 1 "" -13.855485 2.3221507 15.259759 <> <> 2037 1424 5 0 <> <> <> <> <>
    2038 42 10.851693 -1.4556345 9.392662 475 " " 21 0.41700 0.41700 "T3P " " H2 " 1 0 FFFFFF "" "" 1 "" 19.676273 30.127949 -13.814131 <> <> 2038 1425 5 0 <> <> <> <> <>
    2039 16 -3.2080724 -13.143606 -14.597967 476 " " 70 -0.83400 -0.83400 "T3P " " O  " 8 0 FF2F2F "" "" 1 "" 0.08110828 8.7626934 2.4767911 <> <> 2039 1426 5 2 <> <> <> <> <>
    2040 42 -3.1695185 -12.856307 -15.510219 476 " " 21 0.41700 0.41700 "T3P " " H1 " 1 0 FFFFFF "" "" 1 "" 7.0460358 0.015724324 0.016445622 <> <> 2040 1427 5 0 <> <> <> <> <>
    2041 42 -2.4592311 -12.71798 -14.180458 476 " " 21 0.41700 0.41700 "T3P " " H2 " 1 0 FFFFFF "" "" 1 "" -2.0116556 11.259529 3.6849256 <> <> 2041 1428 5 0 <> <> <> <> <>
    2042 16 16.181604 12.360116 -5.8833418 477 " " 70 -0.83400 -0.83400 "T3P " " O  " 8 0 FF2F2F "" "" 1 "" 4.7344055 -2.0337358 7.7304254 <> <> 2042 1429 5 2 <> <> <> <> <>
    2043 42 15.314952 12.674237 -6.1411748 477 " " 21 0.41700 0.41700 "T3P " " H1 " 1 0 FFFFFF "" "" 1 "" 3.1797755 -16.710724 -4.9252715 <> <> 2043 1430 5 0 <> <> <> <> <>
    2044 42 16.768684 12.69034 -6.5634317 477 " " 21 0.41700 0.41700 "T3P " " H2 " 1 0 FFFFFF "" "" 1 "" 4.5266337 -18.304218 -0.34920502 <> <> 2044 1431 5 0 <> <> <> <> <>
    2045 16 5.2014666 -16.760229 12.532827 478 " " 70 -0.83400 -0.83400 "T3P " " O  " 8 0 FF2F2F "" "" 1 "" 0.50778335 1.9551055 -4.4748878 <> <> 2045 1432 5 2 <> <> <> <> <>
    2046 42 5.4251509 -17.269875 13.311583 478 " " 21 0.41700 0.41700 "T3P " " H1 " 1 0 FFFFFF "" "" 1 "" 2.2580032 -5.8204522 -10.066212 <> <> 2046 1433 5 0 <> <> <> <> <>
    2047 42 4.4699125 -17.234442 12.137632 478 " " 21 0.41700 0.41700 "T3P " " H2 " 1 0 FFFFFF "" "" 1 "" -14.933058 18.173904 4.6462731 <> <> 2047 1434 5 0 <> <> <> <> <>
    2048 16 12.61382 -8.8840189 17.361847 479 " " 70 -0.83400 -0.83400 "T3P " " O  " 8 0 FF2F2F "" "" 1 "" 1.5762811 7.6151385 0.33852324 <> <> 2048 1435 5 2 <> <> <> <> <>
    2049 42 11.759731 -8.4884739 17.187773 479 " " 21 0.41700 0.41700 "T3P " " H1 " 1 0 FFFFFF "" "" 1 "" -15.345881 -16.726736 28.054693 <> <> 2049 1436 5 0 <> <> <> <> <>
    2050 42 13.122629 -8.1851931 17.772936 479 " " 21 0.41700 0.41700 "T3P " " H2 " 1 0 FFFFFF "" "" 1 "" -21.248995 7.108933 29.450407 <> <> 2050 1437 5 0 <> <> <> <> <>
    2051 16 -14.453675 -17.967489 -3.1790533 480 " " 70 -0.83400 -0.83400 "T3P " " O  " 8 0 FF2F2F "" "" 1 "" -7.6837955 0.20445357 -11.782049 <> <> 2051 1438 5 2 <> <> <> <> <>
    2052 42 -13.540047 -17.735868 -3.0121374 480 " " 21 0.41700 0.41700 "T3P " " H1 " 1 0 FFFFFF "" "" 1 "" -9.2929792 -3.0363331 1.5230955 <> <> 2052 1439 5 0 <> <> <> <> <>
    2053 42 -14.409726 -18.818687 -3.6146767 480 " " 21 0.41700 0.41700 "T3P " " H2 " 1 0 FFFFFF "" "" 1 "" -4.2739387 0.88787127 -12.77344 <> <> 2053 1440 5 0 <> <> <> <> <>
    2054 16 -14.42615 8.8314362 -4.4660845 481 " " 70 -0.83400 -0.83400 "T3P " " O  " 8 0 FF2F2F "" "" 1 "" -6.565475 2.0664086 -1.3212534 <> <> 2054 1441 5 2 <> <> <> <> <>
    2055 42 -14.223766 9.7582502 -4.593709 481 " " 21 0.41700 0.41700 "T3P " " H1 " 1 0 FFFFFF "" "" 1 "" -3.9091535 1.2183225 -3.2678702 <> <> 2055 1442 5 0 <> <> <> <> <>
    2056 42 -13.773458 8.5279417 -3.8351219 481 " " 21 0.41700 0.41700 "T3P " " H2 " 1 0 FFFFFF "" "" 1 "" -8.8147097 2.0539236 0.99943221 <> <> 2056 1443 5 0 <> <> <> <> <>
    2057 16 -1.2750139 -17.228577 -18.830626 482 " " 70 -0.83400 -0.83400 "T3P " " O  " 8 0 FF2F2F "" "" 1 "" 2.0749941 -3.7282453 10.158927 <> <> 2057 1444 5 2 <> <> <> <> <>
    2058 42 -1.5915011 -17.918762 -19.413471 482 " " 21 0.41700 0.41700 "T3P " " H1 " 1 0 FFFFFF "" "" 1 "" -9.9036789 -0.58199233 12.937704 <> <> 2058 1445 5 0 <> <> <> <> <>
    2059 42 -1.364028 -16.423796 -19.341146 482 " " 21 0.41700 0.41700 "T3P " " H2 " 1 0 FFFFFF "" "" 1 "" 12.901495 -3.8192794 8.127696 <> <> 2059 1446 5 0 <> <> <> <> <>
    2060 16 -7.2952662 10.240944 13.092793 483 " " 70 -0.83400 -0.83400 "T3P " " O  " 8 0 FF2F2F "" "" 1 "" -1.6789563 -4.0280881 5.9236007 <> <> 2060 1447 5 2 <> <> <> <> <>
    2061 42 -6.86408 9.3931122 12.985619 483 " " 21 0.41700 0.41700 "T3P " " H1 " 1 0 FFFFFF "" "" 1 "" 5.0145683 -1.3002621 11.274052 <> <> 2061 1448 5 0 <> <> <> <> <>
    2062 42 -8.1527014 10.02917 13.461832 483 " " 21 0.41700 0.41700 "T3P " " H2 " 1 0 FFFFFF "" "" 1 "" -7.1452866 -9.8985815 -10.145747 <> <> 2062 1449 5 0 <> <> <> <> <>
    2063 16 6.4509096 -14.657771 5.4429646 484 " " 70 -0.83400 -0.83400 "T3P " " O  " 8 0 FF2F2F "" "" 1 "" -1.6507185 8.7904825 -2.6922326 <> <> 2063 1450 5 2 <> <> <> <> <>
    2064 42 7.217186 -14.262202 5.0275383 484 " " 21 0.41700 0.41700 "T3P " " H1 " 1 0 FFFFFF "" "" 1 "" 19.206516 -11.153931 16.788914 <> <> 2064 1451 5 0 <> <> <> <> <>
    2065 42 6.7782354 -14.998185 6.2755547 484 " " 21 0.41700 0.41700 "T3P " " H2 " 1 0 FFFFFF "" "" 1 "" -28.753922 -11.771988 -0.4440318 <> <> 2065 1452 5 0 <> <> <> <> <>
    2066 16 -12.988308 14.804529 -22.306528 485 " " 70 -0.83400 -0.83400 "T3P " " O  " 8 0 FF2F2F "" "" 1 "" 9.9899664 0.59761351 4.4972153 <> <> 2066 1453 5 2 <> <> <> <> <>
    2067 42 -12.468727 15.480834 -21.87192 485 " " 21 0.41700 0.41700 "T3P " " H1 " 1 0 FFFFFF "" "" 1 "" 0.12459242 13.524986 -3.825098 <> <> 2067 1454 5 0 <> <> <> <> <>
    2068 42 -12.962646 15.040984 -23.233709 485 " " 21 0.41700 0.41700 "T3P " " H2 " 1 0 FFFFFF "" "" 1 "" -1.4821256 -5.0191846 2.7472847 <> <> 2068 1455 5 0 <> <> <> <> <>
    2069 16 -19.892191 -6.6195836 3.5048494 486 " " 70 -0.83400 -0.83400 "T3P " " O  " 8 0 FF2F2F "" "" 1 "" -2.7693632 7.055654 2.8921118 <> <> 2069 1456 5 2 <> <> <> <> <>
    2070 42 -19.330019 -6.8678899 4.2386994 486 " " 21 0.41700 0.41700 "T3P " " H1 " 1 0 FFFFFF "" "" 1 "" 3.2350752 15.86541 1.2732855 <> <> 2070 1457 5 0 <> <> <> <> <>
    2071 42 -20.174177 -7.452208 3.1261067 486 " " 21 0.41700 0.41700 "T3P " " H2 " 1 0 FFFFFF "" "" 1 "" 1.9733785 2.5754712 9.2102699 <> <> 2071 1458 5 0 <> <> <> <> <>
    2072 16 2.7930675 -15.969654 -20.430508 487 " " 70 -0.83400 -0.83400 "T3P " " O  " 8 0 FF2F2F "" "" 1 "" 0.49213305 0.43755999 6.4098387 <> <> 2072 1459 5 2 <> <> <> <> <>
    2073 42 3.6858535 -15.894294 -20.767385 487 " " 21 0.41700 0.41700 "T3P " " H1 " 1 0 FFFFFF "" "" 1 "" 1.0380458 13.8903 10.865989 <> <> 2073 1460 5 0 <> <> <> <> <>
    2074 42 2.3923943 -16.656008 -20.963995 487 " " 21 0.41700 0.41700 "T3P " " H2 " 1 0 FFFFFF "" "" 1 "" 9.4308434 3.5578325 -4.3178415 <> <> 2074 1461 5 0 <> <> <> <> <>
    2075 16 -3.4032257 3.3085277 21.137856 488 " " 70 -0.83400 -0.83400 "T3P " " O  " 8 0 FF2F2F "" "" 1 "" -8.2463732 -2.7637284 2.4309187 <> <> 2075 1462 5 2 <> <> <> <> <>
    2076 42 -3.2037637 2.8033333 21.926031 488 " " 21 0.41700 0.41700 "T3P " " H1 " 1 0 FFFFFF "" "" 1 "" 7.0235791 -6.5939255 -3.888428 <> <> 2076 1463 5 0 <> <> <> <> <>
    2077 42 -4.2255335 3.7546256 21.340441 488 " " 21 0.41700 0.41700 "T3P " " H2 " 1 0 FFFFFF "" "" 1 "" -4.8561711 -4.5589476 20.145504 <> <> 2077 1464 5 0 <> <> <> <> <>
    2078 16 -9.2221813 8.1402426 11.670487 489 " " 70 -0.83400 -0.83400 "T3P " " O  " 8 0 FF2F2F "" "" 1 "" -2.9475603 -0.68325084 -0.69088817 <> <> 2078 1465 5 2 <> <> <> <> <>
    2079 42 -9.365983 7.3036089 11.228225 489 " " 21 0.41700 0.41700 "T3P " " H1 " 1 0 FFFFFF "" "" 1 "" 0.63892686 -7.4689093 10.979473 <> <> 2079 1466 5 0 <> <> <> <> <>
    2080 42 -8.3327503 8.3928547 11.422836 489 " " 21 0.41700 0.41700 "T3P " " H2 " 1 0 FFFFFF "" "" 1 "" -7.2647815 4.025619 -11.392921 <> <> 2080 1467 5 0 <> <> <> <> <>
    2081 16 2.9627929 2.2281351 -1.2276984 490 " " 70 -0.83400 -0.83400 "T3P " " O  " 8 0 FF2F2F "" "" 1 "" 7.9303951 3.9699826 4.0929341 <> <> 2081 1468 5 2 <> <> <> <> <>
    2082 42 3.7519851 2.1623499 -1.7653556 490 " " 21 0.41700 0.41700 "T3P " " H1 " 1 0 FFFFFF "" "" 1 "" -3.785763 2.4669397 -12.920489 <> <> 2082 1469 5 0 <> <> <> <> <>
    2083 42 2.5510001 1.367028 -1.2995265 490 " " 21 0.41700 0.41700 "T3P " " H2 " 1 0 FFFFFF "" "" 1 "" -5.6461864 11.058239 -3.0490282 <> <> 2083 1470 5 0 <> <> <> <> <>
    2084 16 8.0805359 5.0521245 -5.018002 491 " " 70 -0.83400 -0.83400 "T3P " " O  " 8 0 FF2F2F "" "" 1 "" 1.077159 -0.51715654 -4.1005807 <> <> 2084 1471 5 2 <> <> <> <> <>
    2085 42 7.5880556 5.3523307 -5.7819195 491 " " 21 0.41700 0.41700 "T3P " " H1 " 1 0 FFFFFF "" "" 1 "" 0.1181969 5.9528828 -0.93975675 <> <> 2085 1472 5 0 <> <> <> <> <>
    2086 42 8.9241056 5.499433 -5.0853419 491 " " 21 0.41700 0.41700 "T3P " " H2 " 1 0 FFFFFF "" "" 1 "" 1.9351497 -1.9333224 -2.7593062 <> <> 2086 1473 5 0 <> <> <> <> <>
    2087 16 17.47788 8.5424757 7.2016516 492 " " 70 -0.83400 -0.83400 "T3P " " O  " 8 0 FF2F2F "" "" 1 "" -2.761014 -9.5354776 -4.9559031 <> <> 2087 1474 5 2 <> <> <> <> <>
    2088 42 17.467762 7.9338064 7.9403358 492 " " 21 0.41700 0.41700 "T3P " " H1 " 1 0 FFFFFF "" "" 1 "" -11.924855 -0.40445653 2.4423673 <> <> 2088 1475 5 0 <> <> <> <> <>
    2089 42 18.290308 8.3422241 6.7367973 492 " " 21 0.41700 0.41700 "T3P " " H2 " 1 0 FFFFFF "" "" 1 "" 9.1516047 -6.7885799 14.680508 <> <> 2089 1476 5 0 <> <> <> <> <>
    2090 16 -14.474532 -6.545042 17.06815 493 " " 70 -0.83400 -0.83400 "T3P " " O  " 8 0 FF2F2F "" "" 1 "" 5.8896947 -3.0736806 1.5619184 <> <> 2090 1477 5 2 <> <> <> <> <>
    2091 42 -14.228986 -6.9846354 16.254089 493 " " 21 0.41700 0.41700 "T3P " " H1 " 1 0 FFFFFF "" "" 1 "" 16.884077 10.705956 -2.5628724 <> <> 2091 1478 5 0 <> <> <> <> <>
    2092 42 -14.07933 -7.0785694 17.757643 493 " " 21 0.41700 0.41700 "T3P " " H2 " 1 0 FFFFFF "" "" 1 "" -13.805619 -21.658644 -1.5301161 <> <> 2092 1479 5 0 <> <> <> <> <>
    2093 16 -15.03129 -6.5330696 -1.7078285 494 " " 70 -0.83400 -0.83400 "T3P " " O  " 8 0 FF2F2F "" "" 1 "" 3.2481544 -1.7008594 -1.7985208 <> <> 2093 1480 5 2 <> <> <> <> <>
    2094 42 -15.962068 -6.470602 -1.4933945 494 " " 21 0.41700 0.41700 "T3P " " H1 " 1 0 FFFFFF "" "" 1 "" 7.722518 17.388264 12.06171 <> <> 2094 1481 5 0 <> <> <> <> <>
    2095 42 -14.648013 -5.7329092 -1.3485616 494 " " 21 0.41700 0.41700 "T3P " " H2 " 1 0 FFFFFF "" "" 1 "" 22.300697 -1.9979508 -21.462307 <> <> 2095 1482 5 0 <> <> <> <> <>
    2096 16 -11.154429 0.36271232 10.348307 495 " " 70 -0.83400 -0.83400 "T3P " " O  " 8 0 FF2F2F "" "" 1 "" 0.99875915 1.5265522 3.0286443 <> <> 2096 1483 5 2 <> <> <> <> <>
    2097 42 -10.271795 0.004310451 10.441814 495 " " 21 0.41700 0.41700 "T3P " " H1 " 1 0 FFFFFF "" "" 1 "" -4.9702325 -13.031569 3.5716815 <> <> 2097 1484 5 0 <> <> <> <> <>
    2098 42 -11.348963 0.74753392 11.202882 495 " " 21 0.41700 0.41700 "T3P " " H2 " 1 0 FFFFFF "" "" 1 "" -8.7736435 -30.459072 15.20744 <> <> 2098 1485 5 0 <> <> <> <> <>
    2099 16 10.887549 19.100931 -7.638648 496 " " 70 -0.83400 -0.83400 "T3P " " O  " 8 0 FF2F2F "" "" 1 "" 0.029967621 -0.048944287 -3.5424139 <> <> 2099 1486 5 2 <> <> <> <> <>
    2100 42 10.469866 19.666695 -8.2880249 496 " " 21 0.41700 0.41700 "T3P " " H1 " 1 0 FFFFFF "" "" 1 "" 37.879799 2.9485271 -25.276249 <> <> 2100 1487 5 0 <> <> <> <> <>
    2101 42 11.376136 19.70158 -7.0758557 496 " " 21 0.41700 0.41700 "T3P " " H2 " 1 0 FFFFFF "" "" 1 "" -11.31906 -5.1362276 11.739722 <> <> 2101 1488 5 0 <> <> <> <> <>
    2102 16 7.8434401 -9.4689178 13.723928 497 " " 70 -0.83400 -0.83400 "T3P " " O  " 8 0 FF2F2F "" "" 1 "" 0.42094025 -1.5929856 2.1469564 <> <> 2102 1489 5 2 <> <> <> <> <>
    2103 42 7.3275242 -8.9783258 14.363757 497 " " 21 0.41700 0.41700 "T3P " " H1 " 1 0 FFFFFF "" "" 1 "" -2.3907223 -12.821623 8.4894514 <> <> 2103 1490 5 0 <> <> <> <> <>
    2104 42 8.3247433 -10.111223 14.245484 497 " " 21 0.41700 0.41700 "T3P " " H2 " 1 0 FFFFFF "" "" 1 "" -4.6568522 -13.156691 -7.4080319 <> <> 2104 1491 5 0 <> <> <> <> <>
    2105 16 -14.465719 -8.1985598 -17.932076 498 " " 70 -0.83400 -0.83400 "T3P " " O  " 8 0 FF2F2F "" "" 1 "" -2.8313859 2.9103856 -4.0064335 <> <> 2105 1492 5 2 <> <> <> <> <>
    2106 42 -14.726685 -7.4151721 -17.447895 498 " " 21 0.41700 0.41700 "T3P " " H1 " 1 0 FFFFFF "" "" 1 "" 1.7053437 -0.38171157 3.7653263 <> <> 2106 1493 5 0 <> <> <> <> <>
    2107 42 -13.509218 -8.1956835 -17.895634 498 " " 21 0.41700 0.41700 "T3P " " H2 " 1 0 FFFFFF "" "" 1 "" -2.5325778 1.9202909 -11.771171 <> <> 2107 1494 5 0 <> <> <> <> <>
    2108 16 -8.0987806 13.193869 11.8884 499 " " 70 -0.83400 -0.83400 "T3P " " O  " 8 0 FF2F2F "" "" 1 "" -8.0147448 5.2399592 -1.0049908 <> <> 2108 1495 5 2 <> <> <> <> <>
    2109 42 -7.3149366 12.677264 11.701489 499 " " 21 0.41700 0.41700 "T3P " " H1 " 1 0 FFFFFF "" "" 1 "" -6.5324225 13.917565 -18.772726 <> <> 2109 1496 5 0 <> <> <> <> <>
    2110 42 -8.8252926 12.586101 11.750467 499 " " 21 0.41700 0.41700 "T3P " " H2 " 1 0 FFFFFF "" "" 1 "" -5.1333904 1.3470985 0.971542 <> <> 2110 1497 5 0 <> <> <> <> <>
    2111 16 -4.3740158 3.0286584 6.6618366 500 " " 70 -0.83400 -0.83400 "T3P " " O  " 8 0 FF2F2F "" "" 1 "" 2.84517 -0.52918357 0.44828737 <> <> 2111 1498 5 2 <> <> <> <> <>
    2112 42 -3.4638569 3.1159959 6.3786092 500 " " 21 0.41700 0.41700 "T3P " " H1 " 1 0 FFFFFF "" "" 1 "" 2.7350705 4.3929048 1.6123443 <> <> 2112 1499 5 0 <> <> <> <> <>
    2113 42 -4.695641 2.2540848 6.2005076 500 " " 21 0.41700 0.41700 "T3P " " H2 " 1 0 FFFFFF "" "" 1 "" 4.1447296 4.5780382 -9.0327339 <> <> 2113 1500 5 0 <> <> <> <> <>
    2114 16 -17.835138 -8.5633698 -16.415272 501 " " 70 -0.83400 -0.83400 "T3P " " O  " 8 0 FF2F2F "" "" 1 "" 4.5601015 -6.2993259 3.6904464 <> <> 2114 1501 5 2 <> <> <> <> <>
    2115 42 -16.883684 -8.4615993 -16.440134 501 " " 21 0.41700 0.41700 "T3P " " H1 " 1 0 FFFFFF "" "" 1 "" 3.5434546 5.2352381 11.999342 <> <> 2115 1502 5 0 <> <> <> <> <>
    2116 42 -18.168421 -7.8315468 -16.93449 501 " " 21 0.41700 0.41700 "T3P " " H2 " 1 0 FFFFFF "" "" 1 "" 0.28452849 -11.240391 -0.52938557 <> <> 2116 1503 5 0 <> <> <> <> <>
    2117 16 -18.423248 15.432422 -17.964981 502 " " 70 -0.83400 -0.83400 "T3P " " O  " 8 0 FF2F2F "" "" 1 "" 0.18614946 -2.6078708 -5.582551 <> <> 2117 1504 5 2 <> <> <> <> <>
    2118 42 -18.684071 15.907163 -18.754177 502 " " 21 0.41700 0.41700 "T3P " " H1 " 1 0 FFFFFF "" "" 1 "" 8.0588837 5.8945055 -3.0698016 <> <> 2118 1505 5 0 <> <> <> <> <>
    2119 42 -19.102106 15.641939 -17.323513 502 " " 21 0.41700 0.41700 "T3P " " H2 " 1 0 FFFFFF "" "" 1 "" 7.9797335 11.717073 -2.013531 <> <> 2119 1506 5 0 <> <> <> <> <>
    2120 16 -9.9659939 7.0734401 -8.788496 503 " " 70 -0.83400 -0.83400 "T3P " " O  " 8 0 FF2F2F "" "" 1 "" 1.6848062 -0.31047329 -0.97364473 <> <> 2120 1507 5 2 <> <> <> <> <>
    2121 42 -9.5787907 7.5543847 -9.5199289 503 " " 21 0.41700 0.41700 "T3P " " H1 " 1 0 FFFFFF "" "" 1 "" 18.469107 -13.840963 -0.98519862 <> <> 2121 1508 5 0 <> <> <> <> <>
    2122 42 -9.2246313 6.6366558 -8.369175 503 " " 21 0.41700 0.41700 "T3P " " H2 " 1 0 FFFFFF "" "" 1 "" -10.457637 -7.6272106 12.872835 <> <> 2122 1509 5 0 <> <> <> <> <>
    2123 16 8.4046202 -10.179343 7.1604447 504 " " 70 -0.83400 -0.83400 "T3P " " O  " 8 0 FF2F2F "" "" 1 "" -3.9823673 -3.3548951 -2.9567821 <> <> 2123 1510 5 2 <> <> <> <> <>
    2124 42 8.1536074 -10.081534 8.0789499 504 " " 21 0.41700 0.41700 "T3P " " H1 " 1 0 FFFFFF "" "" 1 "" 15.436429 12.788058 0.63099259 <> <> 2124 1511 5 0 <> <> <> <> <>
    2125 42 9.30509 -10.502549 7.1908464 504 " " 21 0.41700 0.41700 "T3P " " H2 " 1 0 FFFFFF "" "" 1 "" -2.8734639 -1.522807 -16.324589 <> <> 2125 1512 5 0 <> <> <> <> <>
    2126 16 12.653447 8.2188768 21.121548 505 " " 70 -0.83400 -0.83400 "T3P " " O  " 8 0 FF2F2F "" "" 1 "" -5.7046056 3.3136215 -1.4216292 <> <> 2126 1513 5 2 <> <> <> <> <>
    2127 42 11.807546 7.7719417 21.091047 505 " " 21 0.41700 0.41700 "T3P " " H1 " 1 0 FFFFFF "" "" 1 "" -5.124927 1.9784276 2.0661376 <> <> 2127 1514 5 0 <> <> <> <> <>
    2128 42 12.81864 8.4819889 20.216167 505 " " 21 0.41700 0.41700 "T3P " " H2 " 1 0 FFFFFF "" "" 1 "" -7.7305965 -0.39031905 -2.8676934 <> <> 2128 1515 5 0 <> <> <> <> <>
    2129 16 -11.806922 19.798275 3.5714796 506 " " 70 -0.83400 -0.83400 "T3P " " O  " 8 0 FF2F2F "" "" 1 "" -2.4748402 -7.0949221 -2.2530851 <> <> 2129 1516 5 2 <> <> <> <> <>
    2130 42 -11.314332 19.129665 4.0474505 506 " " 21 0.41700 0.41700 "T3P " " H1 " 1 0 FFFFFF "" "" 1 "" -5.2182636 -2.4863186 7.0599327 <> <> 2130 1517 5 0 <> <> <> <> <>
    2131 42 -12.543513 20.007936 4.1456766 506 " " 21 0.41700 0.41700 "T3P " " H2 " 1 0 FFFFFF "" "" 1 "" -5.2384596 -0.82026148 -8.0894194 <> <> 2131 1518 5 0 <> <> <> <> <>
    2132 16 -15.933189 11.795341 14.611795 507 " " 70 -0.83400 -0.83400 "T3P " " O  " 8 0 FF2F2F "" "" 1 "" -0.15577891 -6.7215781 6.5109839 <> <> 2132 1519 5 2 <> <> <> <> <>
    2133 42 -16.487068 12.484882 14.977823 507 " " 21 0.41700 0.41700 "T3P " " H1 " 1 0 FFFFFF "" "" 1 "" 8.928915 -2.6378393 12.564984 <> <> 2133 1520 5 0 <> <> <> <> <>
    2134 42 -16.52718 11.057101 14.476111 507 " " 21 0.41700 0.41700 "T3P " " H2 " 1 0 FFFFFF "" "" 1 "" -10.588529 3.46541 -3.2436347 <> <> 2134 1521 5 0 <> <> <> <> <>
    2135 16 -18.825476 -10.792284 23.518927 508 " " 70 -0.83400 -0.83400 "T3P " " O  " 8 0 FF2F2F "" "" 1 "" -0.63931733 -1.768232 -0.34159514 <> <> 2135 1522 5 2 <> <> <> <> <>
    2136 42 -18.260382 -10.289148 22.932621 508 " " 21 0.41700 0.41700 "T3P " " H1 " 1 0 FFFFFF "" "" 1 "" 1.1353731 -14.372801 -9.4477215 <> <> 2136 1523 5 0 <> <> <> <> <>
    2137 42 -18.404627 -10.722954 24.375851 508 " " 21 0.41700 0.41700 "T3P " " H2 " 1 0 FFFFFF "" "" 1 "" 4.8064494 4.1979136 -3.4987822 <> <> 2137 1524 5 0 <> <> <> <> <>
    2138 16 -5.7724419 20.256907 -21.572706 509 " " 70 -0.83400 -0.83400 "T3P " " O  " 8 0 FF2F2F "" "" 1 "" -1.2731937 6.5973601 3.0553887 <> <> 2138 1525 5 2 <> <> <> <> <>
    2139 42 -5.7508698 21.167048 -21.277058 509 " " 21 0.41700 0.41700 "T3P " " H1 " 1 0 FFFFFF "" "" 1 "" 17.618023 15.009468 -24.219353 <> <> 2139 1526 5 0 <> <> <> <> <>
    2140 42 -6.2009544 20.292465 -22.427893 509 " " 21 0.41700 0.41700 "T3P " " H2 " 1 0 FFFFFF "" "" 1 "" 6.5814228 -9.1596832 -1.5355018 <> <> 2140 1527 5 0 <> <> <> <> <>
    2141 16 15.30032 -18.551725 18.873034 510 " " 70 -0.83400 -0.83400 "T3P " " O  " 8 0 FF2F2F "" "" 1 "" 0.39887351 -8.9215384 -1.4809858 <> <> 2141 1528 5 2 <> <> <> <> <>
    2142 42 14.42126 -18.421095 18.517469 510 " " 21 0.41700 0.41700 "T3P " " H1 " 1 0 FFFFFF "" "" 1 "" -5.5013494 -11.011739 12.338256 <> <> 2142 1529 5 0 <> <> <> <> <>
    2143 42 15.17075 -19.124269 19.629099 510 " " 21 0.41700 0.41700 "T3P " " H2 " 1 0 FFFFFF "" "" 1 "" 12.231312 0.36324629 7.5779219 <> <> 2143 1530 5 0 <> <> <> <> <>
    2144 16 7.5844431 1.5215698 0.88559395 511 " " 70 -0.83400 -0.83400 "T3P " " O  " 8 0 FF2F2F "" "" 1 "" 2.5478628 5.343946 -4.846981 <> <> 2144 1531 5 2 <> <> <> <> <>
    2145 42 6.7705188 1.0358256 1.0190563 511 " " 21 0.41700 0.41700 "T3P " " H1 " 1 0 FFFFFF "" "" 1 "" -2.4133229 16.839308 6.7353482 <> <> 2145 1532 5 0 <> <> <> <> <>
    2146 42 7.7799778 1.4111884 -0.044898983 511 " " 21 0.41700 0.41700 "T3P " " H2 " 1 0 FFFFFF "" "" 1 "" -6.7683353 -6.0098171 -5.4578309 <> <> 2146 1533 5 0 <> <> <> <> <>
    2147 16 8.2221308 -1.9514767 -3.6955388 512 " " 70 -0.83400 -0.83400 "T3P " " O  " 8 0 FF2F2F "" "" 1 "" -3.6016555 -1.7155069 -0.52077377 <> <> 2147 1534 5 2 <> <> <> <> <>
    2148 42 8.1789351 -2.8556688 -3.3844244 512 " " 21 0.41700 0.41700 "T3P " " H1 " 1 0 FFFFFF "" "" 1 "" -4.9910541 -1.2391921 0.67056787 <> <> 2148 1535 5 0 <> <> <> <> <>
    2149 42 7.9371819 -1.426459 -2.9476128 512 " " 21 0.41700 0.41700 "T3P " " H2 " 1 0 FFFFFF "" "" 1 "" -3.7499866 -0.35632181 -1.5314145 <> <> 2149 1536 5 0 <> <> <> <> <>
    2150 16 18.616037 4.3748364 -9.668828 513 " " 70 -0.83400 -0.83400 "T3P " " O  " 8 0 FF2F2F "" "" 1 "" -4.0726123 -0.43483952 -2.4497259 <> <> 2150 1537 5 2 <> <> <> <> <>
    2151 42 18.827616 5.2689209 -9.9373055 513 " " 21 0.41700 0.41700 "T3P " " H1 " 1 0 FFFFFF "" "" 1 "" -2.236172 -0.98793954 -2.8444676 <> <> 2151 1538 5 0 <> <> <> <> <>
    2152 42 19.300196 3.8365145 -10.066787 513 " " 21 0.41700 0.41700 "T3P " " H2 " 1 0 FFFFFF "" "" 1 "" 2.9469402 -0.40022489 9.571352 <> <> 2152 1539 5 0 <> <> <> <> <>
    2153 16 -10.619124 -11.129062 -9.3017101 514 " " 70 -0.83400 -0.83400 "T3P " " O  " 8 0 FF2F2F "" "" 1 "" -1.3114954 -1.3242798 1.7983724 <> <> 2153 1540 5 2 <> <> <> <> <>
    2154 42 -11.543211 -11.222695 -9.5330582 514 " " 21 0.41700 0.41700 "T3P " " H1 " 1 0 FFFFFF "" "" 1 "" 0.59247518 -8.1509218 -3.0437386 <> <> 2154 1541 5 0 <> <> <> <> <>
    2155 42 -10.337293 -12.015484 -9.0757437 514 " " 21 0.41700 0.41700 "T3P " " H2 " 1 0 FFFFFF "" "" 1 "" -2.251271 4.7595654 26.836178 <> <> 2155 1542 5 0 <> <> <> <> <>
    2156 16 12.511885 13.954358 9.8495035 515 " " 70 -0.83400 -0.83400 "T3P " " O  " 8 0 FF2F2F "" "" 1 "" 5.4111156 -3.163341 2.6823716 <> <> 2156 1543 5 2 <> <> <> <> <>
    2157 42 13.263147 13.848089 10.433068 515 " " 21 0.41700 0.41700 "T3P " " H1 " 1 0 FFFFFF "" "" 1 "" 5.6530147 -13.364713 0.51322848 <> <> 2157 1544 5 0 <> <> <> <> <>
    2158 42 11.781456 14.158722 10.433403 515 " " 21 0.41700 0.41700 "T3P " " H2 " 1 0 FFFFFF "" "" 1 "" 8.9248276 2.2365086 5.1879206 <> <> 2158 1545 5 0 <> <> <> <> <>
    2159 16 2.6357865 -0.24745378 14.210785 516 " " 70 -0.83400 -0.83400 "T3P " " O  " 8 0 FF2F2F "" "" 1 "" -1.9847914 -1.8918197 -5.2547731 <> <> 2159 1546 5 2 <> <> <> <> <>
    2160 42 2.3958309 -0.30926758 15.135359 516 " " 21 0.41700 0.41700 "T3P " " H1 " 1 0 FFFFFF "" "" 1 "" 1.1849504 15.188013 -3.2902787 <> <> 2160 1547 5 0 <> <> <> <> <>
    2161 42 1.8066868 -0.33812338 13.741096 516 " " 21 0.41700 0.41700 "T3P " " H2 " 1 0 FFFFFF "" "" 1 "" -8.1009598 24.535042 0.44004062 <> <> 2161 1548 5 0 <> <> <> <> <>
    2162 16 -11.112668 17.24765 12.967338 517 " " 70 -0.83400 -0.83400 "T3P " " O  " 8 0 FF2F2F "" "" 1 "" -1.4724094 2.0057189 6.185142 <> <> 2162 1549 5 2 <> <> <> <> <>
    2163 42 -10.450906 17.913237 12.779469 517 " " 21 0.41700 0.41700 "T3P " " H1 " 1 0 FFFFFF "" "" 1 "" -1.8968246 0.41373724 -0.94995111 <> <> 2163 1550 5 0 <> <> <> <> <>
    2164 42 -11.218431 16.774687 12.141895 517 " " 21 0.41700 0.41700 "T3P " " H2 " 1 0 FFFFFF "" "" 1 "" -13.196651 3.7560937 6.6844244 <> <> 2164 1551 5 0 <> <> <> <> <>
    2165 16 15.759012 -9.4437571 17.160273 518 " " 70 -0.83400 -0.83400 "T3P " " O  " 8 0 FF2F2F "" "" 1 "" 6.3242645 -0.040089116 0.36283481 <> <> 2165 1552 5 2 <> <> <> <> <>
    2166 42 15.789248 -10.398314 17.22456 518 " " 21 0.41700 0.41700 "T3P " " H1 " 1 0 FFFFFF "" "" 1 "" -8.2150698 -0.72702157 -2.9986813 <> <> 2166 1553 5 0 <> <> <> <> <>
    2167 42 15.880655 -9.1387033 18.059372 518 " " 21 0.41700 0.41700 "T3P " " H2 " 1 0 FFFFFF "" "" 1 "" 0.51457489 -5.2897682 2.9300618 <> <> 2167 1554 5 0 <> <> <> <> <>
    2168 16 9.967515 -14.759115 21.018129 519 " " 70 -0.83400 -0.83400 "T3P " " O  " 8 0 FF2F2F "" "" 1 "" 0.44049251 -1.9806077 -6.3988113 <> <> 2168 1555 5 2 <> <> <> <> <>
    2169 42 10.205359 -14.866978 20.097242 519 " " 21 0.41700 0.41700 "T3P " " H1 " 1 0 FFFFFF "" "" 1 "" -5.2505774 2.4909828 -8.3924608 <> <> 2169 1556 5 0 <> <> <> <> <>
    2170 42 9.3000517 -15.42739 21.173468 519 " " 21 0.41700 0.41700 "T3P " " H2 " 1 0 FFFFFF "" "" 1 "" 5.0785718 -6.0961809 -4.1751685 <> <> 2170 1557 5 0 <> <> <> <> <>
    2171 16 -0.8557812 -0.90548044 -11.532572 520 " " 70 -0.83400 -0.83400 "T3P " " O  " 8 0 FF2F2F "" "" 1 "" 5.3194618 1.4661746 -3.7031431 <> <> 2171 1558 5 2 <> <> <> <> <>
    2172 42 -1.4352307 -1.5279095 -11.971945 520 " " 21 0.41700 0.41700 "T3P " " H1 " 1 0 FFFFFF "" "" 1 "" -14.947869 27.070745 -13.246372 <> <> 2172 1559 5 0 <> <> <> <> <>
    2173 42 -1.44697 -0.26290846 -11.140359 520 " " 21 0.41700 0.41700 "T3P " " H2 " 1 0 FFFFFF "" "" 1 "" 26.301647 15.454269 5.0065861 <> <> 2173 1560 5 0 <> <> <> <> <>
    2174 16 -4.4674292 6.0275407 -18.921181 521 " " 70 -0.83400 -0.83400 "T3P " " O  " 8 0 FF2F2F "" "" 1 "" 3.7996471 0.40737727 -1.8252711 <> <> 2174 1561 5 2 <> <> <> <> <>
    2175 42 -3.7537293 6.6627173 -18.862747 521 " " 21 0.41700 0.41700 "T3P " " H1 " 1 0 FFFFFF "" "" 1 "" -1.9277444 7.7894549 -12.11576 <> <> 2175 1562 5 0 <> <> <> <> <>
    2176 42 -4.0577149 5.1867852 -18.717482 521 " " 21 0.41700 0.41700 "T3P " " H2 " 1 0 FFFFFF "" "" 1 "" 15.037599 4.9141636 -5.8274727 <> <> 2176 1563 5 0 <> <> <> <> <>
    2177 16 3.2125385 9.3640862 -6.150001 522 " " 70 -0.83400 -0.83400 "T3P " " O  " 8 0 FF2F2F "" "" 1 "" -6.4005561 -5.9191294 0.73796326 <> <> 2177 1564 5 2 <> <> <> <> <>
    2178 42 3.3126101 10.236643 -6.5306187 522 " " 21 0.41700 0.41700 "T3P " " H1 " 1 0 FFFFFF "" "" 1 "" -15.789048 -3.8040359 3.1183689 <> <> 2178 1565 5 0 <> <> <> <> <>
    2179 42 4.081255 8.9689779 -6.2238426 522 " " 21 0.41700 0.41700 "T3P " " H2 " 1 0 FFFFFF "" "" 1 "" 4.0122509 12.901495 22.535841 <> <> 2179 1566 5 0 <> <> <> <> <>
    2180 16 6.7741938 17.688023 -0.98344523 523 " " 70 -0.83400 -0.83400 "T3P " " O  " 8 0 FF2F2F "" "" 1 "" 1.1344799 -13.101658 0.41793197 <> <> 2180 1567 5 2 <> <> <> <> <>
    2181 42 7.6730566 17.643383 -1.3094604 523 " " 21 0.41700 0.41700 "T3P " " H1 " 1 0 FFFFFF "" "" 1 "" 0.38748196 -13.340478 -1.6089301 <> <> 2181 1568 5 0 <> <> <> <> <>
    2182 42 6.4194813 16.812319 -1.1368909 523 " " 21 0.41700 0.41700 "T3P " " H2 " 1 0 FFFFFF "" "" 1 "" 0.37709525 -12.844752 0.70268971 <> <> 2182 1569 5 0 <> <> <> <> <>
    2183 16 -9.4590721 -3.5364442 -22.576717 524 " " 70 -0.83400 -0.83400 "T3P " " O  " 8 0 FF2F2F "" "" 1 "" -2.960784 0.83066535 7.817441 <> <> 2183 1570 5 2 <> <> <> <> <>
    2184 42 -9.0545101 -3.5417957 -23.444202 524 " " 21 0.41700 0.41700 "T3P " " H1 " 1 0 FFFFFF "" "" 1 "" -2.1566846 -2.8261466 8.2149734 <> <> 2184 1571 5 0 <> <> <> <> <>
    2185 42 -9.1770496 -4.3583746 -22.175316 524 " " 21 0.41700 0.41700 "T3P " " H2 " 1 0 FFFFFF "" "" 1 "" 1.2619852 5.1379585 13.670352 <> <> 2185 1572 5 0 <> <> <> <> <>
    2186 16 12.149084 19.630054 5.5486903 525 " " 70 -0.83400 -0.83400 "T3P " " O  " 8 0 FF2F2F "" "" 1 "" 1.7327538 0.20335388 2.1772361 <> <> 2186 1573 5 2 <> <> <> <> <>
    2187 42 11.960771 18.754879 5.2098222 525 " " 21 0.41700 0.41700 "T3P " " H1 " 1 0 FFFFFF "" "" 1 "" 21.4034 -8.0300322 12.509926 <> <> 2187 1574 5 0 <> <> <> <> <>
    2188 42 12.798335 19.987406 4.9428802 525 " " 21 0.41700 0.41700 "T3P " " H2 " 1 0 FFFFFF "" "" 1 "" -11.917066 10.525439 -6.3626766 <> <> 2188 1575 5 0 <> <> <> <> <>
    2189 16 -19.603796 -9.3095665 -19.179955 526 " " 70 -0.83400 -0.83400 "T3P " " O  " 8 0 FF2F2F "" "" 1 "" 8.3954992 4.1322751 1.9431876 <> <> 2189 1576 5 2 <> <> <> <> <>
    2190 42 -19.448769 -8.4319153 -18.830776 526 " " 21 0.41700 0.41700 "T3P " " H1 " 1 0 FFFFFF "" "" 1 "" 12.749974 13.672035 -23.9681 <> <> 2190 1577 5 0 <> <> <> <> <>
    2191 42 -18.746555 -9.7344265 -19.150543 526 " " 21 0.41700 0.41700 "T3P " " H2 " 1 0 FFFFFF "" "" 1 "" 10.985724 8.6989651 -7.5855675 <> <> 2191 1578 5 0 <> <> <> <> <>
    2192 16 13.669054 0.85832703 -19.38142 527 " " 70 -0.83400 -0.83400 "T3P " " O  " 8 0 FF2F2F "" "" 1 "" 6.6344533 2.3197186 1.8938857 <> <> 2192 1579 5 2 <> <> <> <> <>
    2193 42 13.222553 0.73943609 -20.219709 527 " " 21 0.41700 0.41700 "T3P " " H1 " 1 0 FFFFFF "" "" 1 "" 7.8327327 -4.1390553 2.1716397 <> <> 2193 1580 5 0 <> <> <> <> <>
    2194 42 14.550191 0.51429009 -19.52792 527 " " 21 0.41700 0.41700 "T3P " " H2 " 1 0 FFFFFF "" "" 1 "" 9.6209774 9.4311314 3.1563094 <> <> 2194 1581 5 0 <> <> <> <> <>
    2195 16 6.9523077 2.9443529 10.558604 528 " " 70 -0.83400 -0.83400 "T3P " " O  " 8 0 FF2F2F "" "" 1 "" -1.7229989 2.5736468 1.2952483 <> <> 2195 1582 5 2 <> <> <> <> <>
    2196 42 6.390965 3.4069562 11.180793 528 " " 21 0.41700 0.41700 "T3P " " H1 " 1 0 FFFFFF "" "" 1 "" -15.867765 -5.957643 -5.1230521 <> <> 2196 1583 5 0 <> <> <> <> <>
    2197 42 7.7943144 2.8662708 11.007115 528 " " 21 0.41700 0.41700 "T3P " " H2 " 1 0 FFFFFF "" "" 1 "" -7.6427426 9.3781404 13.593221 <> <> 2197 1584 5 0 <> <> <> <> <>
    2198 16 -11.020274 3.6770132 9.9155045 529 " " 70 -0.83400 -0.83400 "T3P " " O  " 8 0 FF2F2F "" "" 1 "" -6.5803466 -0.53114671 3.3058479 <> <> 2198 1585 5 2 <> <> <> <> <>
    2199 42 -11.178714 3.4784224 8.9926319 529 " " 21 0.41700 0.41700 "T3P " " H1 " 1 0 FFFFFF "" "" 1 "" -6.2162051 5.5808363 1.9281291 <> <> 2199 1586 5 0 <> <> <> <> <>
    2200 42 -11.892704 3.7039609 10.308404 529 " " 21 0.41700 0.41700 "T3P " " H2 " 1 0 FFFFFF "" "" 1 "" -5.8105946 -18.222904 6.2284188 <> <> 2200 1587 5 0 <> <> <> <> <>
    2201 16 1.3563734 -5.6403947 11.496159 530 " " 70 -0.83400 -0.83400 "T3P " " O  " 8 0 FF2F2F "" "" 1 "" -2.1308851 0.80150056 2.6797178 <> <> 2201 1588 5 2 <> <> <> <> <>
    2202 42 1.2994218 -6.5575132 11.228051 530 " " 21 0.41700 0.41700 "T3P " " H1 " 1 0 FFFFFF "" "" 1 "" -17.168461 -0.73601377 11.133398 <> <> 2202 1589 5 0 <> <> <> <> <>
    2203 42 2.2786674 -5.511972 11.717757 530 " " 21 0.41700 0.41700 "T3P " " H2 " 1 0 FFFFFF "" "" 1 "" 2.1093676 -9.3110113 -9.1078939 <> <> 2203 1590 5 0 <> <> <> <> <>
    2204 16 19.474312 4.4079156 5.576427 531 " " 70 -0.83400 -0.83400 "T3P " " O  " 8 0 FF2F2F "" "" 1 "" 2.3557363 -0.17052643 -0.48116934 <> <> 2204 1591 5 2 <> <> <> <> <>
    2205 42 19.422312 3.4974079 5.2857404 531 " " 21 0.41700 0.41700 "T3P " " H1 " 1 0 FFFFFF "" "" 1 "" 7.9416008 -5.5314517 15.311356 <> <> 2205 1592 5 0 <> <> <> <> <>
    2206 42 20.215992 4.7721195 5.0932164 531 " " 21 0.41700 0.41700 "T3P " " H2 " 1 0 FFFFFF "" "" 1 "" 11.790549 -9.1478539 7.2340064 <> <> 2206 1593 5 0 <> <> <> <> <>
    2207 16 17.138821 5.7896862 -5.3943391 532 " " 70 -0.83400 -0.83400 "T3P " " O  " 8 0 FF2F2F "" "" 1 "" -0.76099336 -3.3700304 -2.3672361 <> <> 2207 1594 5 2 <> <> <> <> <>
    2208 42 18.051254 5.6526961 -5.1395173 532 " " 21 0.41700 0.41700 "T3P " " H1 " 1 0 FFFFFF "" "" 1 "" 1.768193 17.04608 -0.44792682 <> <> 2208 1595 5 0 <> <> <> <> <>
    2209 42 16.830027 4.9223847 -5.6563778 532 " " 21 0.41700 0.41700 "T3P " " H2 " 1 0 FFFFFF "" "" 1 "" 12.864564 -14.233013 17.530602 <> <> 2209 1596 5 0 <> <> <> <> <>
    2210 16 -18.131393 -2.8563228 -21.515734 533 " " 70 -0.83400 -0.83400 "T3P " " O  " 8 0 FF2F2F "" "" 1 "" 1.3804131 6.9553905 -0.58271754 <> <> 2210 1597 5 2 <> <> <> <> <>
    2211 42 -18.108082 -3.7855251 -21.744364 533 " " 21 0.41700 0.41700 "T3P " " H1 " 1 0 FFFFFF "" "" 1 "" -20.615887 1.5619495 19.094475 <> <> 2211 1598 5 0 <> <> <> <> <>
    2212 42 -17.535706 -2.7774899 -20.770634 533 " " 21 0.41700 0.41700 "T3P " " H2 " 1 0 FFFFFF "" "" 1 "" 12.637788 10.771306 -9.9864359 <> <> 2212 1599 5 0 <> <> <> <> <>
    2213 16 10.509211 -17.676016 -19.728352 534 " " 70 -0.83400 -0.83400 "T3P " " O  " 8 0 FF2F2F "" "" 1 "" 0.49997032 -0.33439708 2.0372136 <> <> 2213 1600 5 2 <> <> <> <> <>
    2214 42 10.229972 -18.335859 -19.093634 534 " " 21 0.41700 0.41700 "T3P " " H1 " 1 0 FFFFFF "" "" 1 "" 6.9199047 -4.5727487 0.45547643 <> <> 2214 1601 5 0 <> <> <> <> <>
    2215 42 9.7095852 -17.443508 -20.200348 534 " " 21 0.41700 0.41700 "T3P " " H2 " 1 0 FFFFFF "" "" 1 "" -1.912549 -6.3964334 3.1380844 <> <> 2215 1602 5 0 <> <> <> <> <>
    2216 16 7.7175684 -18.203644 -1.5537944 535 " " 70 -0.83400 -0.83400 "T3P " " O  " 8 0 FF2F2F "" "" 1 "" 3.2809789 -4.3498311 -2.1527064 <> <> 2216 1603 5 2 <> <> <> <> <>
    2217 42 6.9706812 -18.785095 -1.4112922 535 " " 21 0.41700 0.41700 "T3P " " H1 " 1 0 FFFFFF "" "" 1 "" 15.707445 -15.664841 16.808435 <> <> 2217 1604 5 0 <> <> <> <> <>
    2218 42 8.4552374 -18.793867 -1.7078112 535 " " 21 0.41700 0.41700 "T3P " " H2 " 1 0 FFFFFF "" "" 1 "" 12.535892 6.584404 0.27207407 <> <> 2218 1605 5 0 <> <> <> <> <>
    2219 16 -12.148332 4.7385564 -23.109385 536 " " 70 -0.83400 -0.83400 "T3P " " O  " 8 0 FF2F2F "" "" 1 "" 0.43453354 -1.8417636 -3.1033604 <> <> 2219 1606 5 2 <> <> <> <> <>
    2220 42 -12.279388 5.4034309 -23.785397 536 " " 21 0.41700 0.41700 "T3P " " H1 " 1 0 FFFFFF "" "" 1 "" 10.551454 1.4394248 -1.837582 <> <> 2220 1607 5 0 <> <> <> <> <>
    2221 42 -12.263903 3.9055252 -23.566481 536 " " 21 0.41700 0.41700 "T3P " " H2 " 1 0 FFFFFF "" "" 1 "" -13.707234 0.8178091 -4.3747282 <> <> 2221 1608 5 0 <> <> <> <> <>
    2222 16 -3.7004478 -17.192848 -22.722992 537 " " 70 -0.83400 -0.83400 "T3P " " O  " 8 0 FF2F2F "" "" 1 "" 3.8913586 -0.24234027 -3.8217139 <> <> 2222 1609 5 2 <> <> <> <> <>
    2223 42 -3.6423142 -17.183109 -23.678379 537 " " 21 0.41700 0.41700 "T3P " " H1 " 1 0 FFFFFF "" "" 1 "" 10.548376 10.793666 -3.3041275 <> <> 2223 1610 5 0 <> <> <> <> <>
    2224 42 -2.8869383 -17.608545 -22.437284 537 " " 21 0.41700 0.41700 "T3P " " H2 " 1 0 FFFFFF "" "" 1 "" -9.4922495 -26.475288 -3.8821769 <> <> 2224 1611 5 0 <> <> <> <> <>
    2225 16 18.966293 8.1280336 10.661648 538 " " 70 -0.83400 -0.83400 "T3P " " O  " 8 0 FF2F2F "" "" 1 "" -2.7898486 5.6965532 -1.1756747 <> <> 2225 1612 5 2 <> <> <> <> <>
    2226 42 19.591455 8.7198925 11.080103 538 " " 21 0.41700 0.41700 "T3P " " H1 " 1 0 FFFFFF "" "" 1 "" -0.74317867 4.8139992 -2.9850729 <> <> 2226 1613 5 0 <> <> <> <> <>
    2227 42 18.151264 8.6284666 10.622523 538 " " 21 0.41700 0.41700 "T3P " " H2 " 1 0 FFFFFF "" "" 1 "" -1.5299238 7.7547841 -1.0966153 <> <> 2227 1614 5 0 <> <> <> <> <>
    2228 16 19.149521 10.930165 -7.3404155 539 " " 70 -0.83400 -0.83400 "T3P " " O  " 8 0 FF2F2F "" "" 1 "" -3.2287052 3.5230222 -2.4889121 <> <> 2228 1615 5 2 <> <> <> <> <>
    2229 42 19.475565 10.272744 -6.7258248 539 " " 21 0.41700 0.41700 "T3P " " H1 " 1 0 FFFFFF "" "" 1 "" -22.550219 5.7710671 10.165943 <> <> 2229 1616 5 0 <> <> <> <> <>
    2230 42 18.481831 10.471621 -7.8504744 539 " " 21 0.41700 0.41700 "T3P " " H2 " 1 0 FFFFFF "" "" 1 "" -8.5391731 10.098766 -1.4488498 <> <> 2230 1617 5 0 <> <> <> <> <>
    2231 16 -2.8827393 -8.650363 -1.6869626 540 " " 70 -0.83400 -0.83400 "T3P " " O  " 8 0 FF2F2F "" "" 1 "" -3.6931276 -2.7670486 4.801775 <> <> 2231 1618 5 2 <> <> <> <> <>
    2232 42 -2.1999817 -8.4470644 -1.0476352 540 " " 21 0.41700 0.41700 "T3P " " H1 " 1 0 FFFFFF "" "" 1 "" 2.5655172 -1.9818898 -2.1316798 <> <> 2232 1619 5 0 <> <> <> <> <>
    2233 42 -2.8113267 -9.5952911 -1.8220576 540 " " 21 0.41700 0.41700 "T3P " " H2 " 1 0 FFFFFF "" "" 1 "" -10.460137 -4.2348919 11.491499 <> <> 2233 1620 5 0 <> <> <> <> <>
    2234 16 -9.6799345 9.0949936 18.755465 541 " " 70 -0.83400 -0.83400 "T3P " " O  " 8 0 FF2F2F "" "" 1 "" -1.8670477 -7.2919202 -3.1381812 <> <> 2234 1621 5 2 <> <> <> <> <>
    2235 42 -10.54368 8.7007952 18.87702 541 " " 21 0.41700 0.41700 "T3P " " H1 " 1 0 FFFFFF "" "" 1 "" -10.116991 3.7258952 -26.03068 <> <> 2235 1622 5 0 <> <> <> <> <>
    2236 42 -9.8516617 10.034541 18.692301 541 " " 21 0.41700 0.41700 "T3P " " H2 " 1 0 FFFFFF "" "" 1 "" 13.176887 -3.9314175 5.9475932 <> <> 2236 1623 5 0 <> <> <> <> <>
    2237 16 3.2912288 0.20594269 -7.4964571 542 " " 70 -0.83400 -0.83400 "T3P " " O  " 8 0 FF2F2F "" "" 1 "" -1.1423929 -3.1866438 -4.8179402 <> <> 2237 1624 5 2 <> <> <> <> <>
    2238 42 3.5599394 0.93313026 -8.0578995 542 " " 21 0.41700 0.41700 "T3P " " H1 " 1 0 FFFFFF "" "" 1 "" 3.4471853 -0.78304243 0.4918299 <> <> 2238 1625 5 0 <> <> <> <> <>
    2239 42 2.4310913 0.46382874 -7.1649556 542 " " 21 0.41700 0.41700 "T3P " " H2 " 1 0 FFFFFF "" "" 1 "" 16.928509 16.605173 26.673405 <> <> 2239 1626 5 0 <> <> <> <> <>
    2240 16 -14.912272 -4.5981903 2.1279163 543 " " 70 -0.83400 -0.83400 "T3P " " O  " 8 0 FF2F2F "" "" 1 "" -1.1662107 -5.75528 -5.7247305 <> <> 2240 1627 5 2 <> <> <> <> <>
    2241 42 -15.156809 -5.5228548 2.1656735 543 " " 21 0.41700 0.41700 "T3P " " H1 " 1 0 FFFFFF "" "" 1 "" -15.525148 -1.7255402 -0.034141496 <> <> 2241 1628 5 0 <> <> <> <> <>
    2242 42 -15.328069 -4.2083998 2.8969507 543 " " 21 0.41700 0.41700 "T3P " " H2 " 1 0 FFFFFF "" "" 1 "" -10.776499 9.1538162 -18.477619 <> <> 2242 1629 5 0 <> <> <> <> <>
    2243 16 -4.0230546 -14.611785 15.594352 544 " " 70 -0.83400 -0.83400 "T3P " " O  " 8 0 FF2F2F "" "" 1 "" -1.6312995 -7.2216697 2.2139473 <> <> 2243 1630 5 2 <> <> <> <> <>
    2244 42 -3.4976923 -13.811968 15.571519 544 " " 21 0.41700 0.41700 "T3P " " H1 " 1 0 FFFFFF "" "" 1 "" 2.8296089 -9.4709473 26.063522 <> <> 2244 1631 5 0 <> <> <> <> <>
    2245 42 -3.3900757 -15.309985 15.761943 544 " " 21 0.41700 0.41700 "T3P " " H2 " 1 0 FFFFFF "" "" 1 "" -11.102718 -10.908881 22.625425 <> <> 2245 1632 5 0 <> <> <> <> <>
    2246 16 13.574291 17.696751 2.2314212 545 " " 70 -0.83400 -0.83400 "T3P " " O  " 8 0 FF2F2F "" "" 1 "" 0.035723634 1.2660259 -3.3761289 <> <> 2246 1633 5 2 <> <> <> <> <>
    2247 42 13.143925 17.604279 3.081404 545 " " 21 0.41700 0.41700 "T3P " " H1 " 1 0 FFFFFF "" "" 1 "" 8.9341564 30.196423 4.2767277 <> <> 2247 1634 5 0 <> <> <> <> <>
    2248 42 14.345515 17.132851 2.2903039 545 " " 21 0.41700 0.41700 "T3P " " H2 " 1 0 FFFFFF "" "" 1 "" 1.1043091 3.9198287 8.0426788 <> <> 2248 1635 5 0 <> <> <> <> <>
    2249 16 9.2269287 4.6670365 -11.722534 546 " " 70 -0.83400 -0.83400 "T3P " " O  " 8 0 FF2F2F "" "" 1 "" 3.8257794 -1.5851908 3.9402392 <> <> 2249 1636 5 2 <> <> <> <> <>
    2250 42 9.5447216 5.1953282 -12.454758 546 " " 21 0.41700 0.41700 "T3P " " H1 " 1 0 FFFFFF "" "" 1 "" -2.7509873 6.2831898 6.7628055 <> <> 2250 1637 5 0 <> <> <> <> <>
    2251 42 8.3105545 4.9242787 -11.620934 546 " " 21 0.41700 0.41700 "T3P " " H2 " 1 0 FFFFFF "" "" 1 "" -2.5136797 -21.814398 -2.0196378 <> <> 2251 1638 5 0 <> <> <> <> <>
    2252 16 -19.404715 2.3152111 -5.5495038 547 " " 70 -0.83400 -0.83400 "T3P " " O  " 8 0 FF2F2F "" "" 1 "" 3.9440353 2.6304402 -0.76944262 <> <> 2252 1639 5 2 <> <> <> <> <>
    2253 42 -20.244699 1.9932107 -5.2224445 547 " " 21 0.41700 0.41700 "T3P " " H1 " 1 0 FFFFFF "" "" 1 "" 0.83757269 5.4196501 -6.0016422 <> <> 2253 1640 5 0 <> <> <> <> <>
    2254 42 -18.906601 2.5302057 -4.7608957 547 " " 21 0.41700 0.41700 "T3P " " H2 " 1 0 FFFFFF "" "" 1 "" -4.8918996 12.781086 2.0443544 <> <> 2254 1641 5 0 <> <> <> <> <>
    2255 16 -8.5777683 5.720017 24.099892 548 " " 70 -0.83400 -0.83400 "T3P " " O  " 8 0 FF2F2F "" "" 1 "" 0.65235317 4.7821412 -1.8676111 <> <> 2255 1642 5 2 <> <> <> <> <>
    2256 42 -8.537756 4.9601135 23.519228 548 " " 21 0.41700 0.41700 "T3P " " H1 " 1 0 FFFFFF "" "" 1 "" 14.808803 -3.6178927 10.100786 <> <> 2256 1643 5 0 <> <> <> <> <>
    2257 42 -8.6019516 6.4726167 23.508924 548 " " 21 0.41700 0.41700 "T3P " " H2 " 1 0 FFFFFF "" "" 1 "" -7.0612311 -4.7077279 -13.637412 <> <> 2257 1644 5 0 <> <> <> <> <>
    2258 16 -16.979366 -16.531815 -11.257195 549 " " 70 -0.83400 -0.83400 "T3P " " O  " 8 0 FF2F2F "" "" 1 "" -0.57397449 5.1198158 0.44097117 <> <> 2258 1645 5 2 <> <> <> <> <>
    2259 42 -17.533575 -16.511284 -12.037364 549 " " 21 0.41700 0.41700 "T3P " " H1 " 1 0 FFFFFF "" "" 1 "" 0.21836132 9.8968029 0.0038469292 <> <> 2259 1646 5 0 <> <> <> <> <>
    2260 42 -17.564259 -16.28511 -10.540768 549 " " 21 0.41700 0.41700 "T3P " " H2 " 1 0 FFFFFF "" "" 1 "" 1.9209641 14.006718 -0.58237702 <> <> 2260 1647 5 0 <> <> <> <> <>
    2261 16 -7.3812871 8.6337366 3.5327764 550 " " 70 -0.83400 -0.83400 "T3P " " O  " 8 0 FF2F2F "" "" 1 "" 3.7366612 4.9407253 -1.5266159 <> <> 2261 1648 5 2 <> <> <> <> <>
    2262 42 -8.0374012 9.3237476 3.4346654 550 " " 21 0.41700 0.41700 "T3P " " H1 " 1 0 FFFFFF "" "" 1 "" -4.8256364 -1.7292908 8.8237495 <> <> 2262 1649 5 0 <> <> <> <> <>
    2263 42 -7.749445 8.0443478 4.1910429 550 " " 21 0.41700 0.41700 "T3P " " H2 " 1 0 FFFFFF "" "" 1 "" 18.553211 -0.64311039 1.7604029 <> <> 2263 1650 5 0 <> <> <> <> <>
    2264 16 16.904909 12.494229 -1.0626689 551 " " 70 -0.83400 -0.83400 "T3P " " O  " 8 0 FF2F2F "" "" 1 "" 5.5335035 -0.061525721 4.4964309 <> <> 2264 1651 5 2 <> <> <> <> <>
    2265 42 17.679998 12.003928 -0.78867143 551 " " 21 0.41700 0.41700 "T3P " " H1 " 1 0 FFFFFF "" "" 1 "" 7.8182588 6.6031098 9.9591227 <> <> 2265 1652 5 0 <> <> <> <> <>
    2266 42 16.958954 13.31848 -0.57900822 551 " " 21 0.41700 0.41700 "T3P " " H2 " 1 0 FFFFFF "" "" 1 "" 5.8951788 8.8474569 -10.726585 <> <> 2266 1653 5 0 <> <> <> <> <>
    2267 16 19.118694 -12.052054 6.9641824 552 " " 70 -0.83400 -0.83400 "T3P " " O  " 8 0 FF2F2F "" "" 1 "" -4.0791502 7.7516527 -3.4082019 <> <> 2267 1654 5 2 <> <> <> <> <>
    2268 42 19.007387 -11.343954 7.5985661 552 " " 21 0.41700 0.41700 "T3P " " H1 " 1 0 FFFFFF "" "" 1 "" -6.6827412 18.954157 -16.369261 <> <> 2268 1655 5 0 <> <> <> <> <>
    2269 42 18.271053 -12.115379 6.5240364 552 " " 21 0.41700 0.41700 "T3P " " H2 " 1 0 FFFFFF "" "" 1 "" -1.7836287 1.0361704 -6.8627777 <> <> 2269 1656 5 0 <> <> <> <> <>
    2270 16 -3.8593681 3.6162117 3.2296116 553 " " 70 -0.83400 -0.83400 "T3P " " O  " 8 0 FF2F2F "" "" 1 "" -3.7532506 2.3325243 2.1276011 <> <> 2270 1657 5 2 <> <> <> <> <>
    2271 42 -3.5761206 2.7925959 2.8325529 553 " " 21 0.41700 0.41700 "T3P " " H1 " 1 0 FFFFFF "" "" 1 "" 10.49524 8.0734062 0.38358694 <> <> 2271 1658 5 0 <> <> <> <> <>
    2272 42 -4.7950029 3.4953156 3.3914914 553 " " 21 0.41700 0.41700 "T3P " " H2 " 1 0 FFFFFF "" "" 1 "" 2.0588284 -20.878439 18.385822 <> <> 2272 1659 5 0 <> <> <> <> <>
    2273 16 6.8457823 11.538336 2.2000329 554 " " 70 -0.83400 -0.83400 "T3P " " O  " 8 0 FF2F2F "" "" 1 "" 1.3211049 2.3803902 3.3808761 <> <> 2273 1660 5 2 <> <> <> <> <>
    2274 42 7.3645959 11.638102 1.4018428 554 " " 21 0.41700 0.41700 "T3P " " H1 " 1 0 FFFFFF "" "" 1 "" -8.8458214 7.1587505 -2.6302416 <> <> 2274 1661 5 0 <> <> <> <> <>
    2275 42 7.0679126 12.305204 2.728056 554 " " 21 0.41700 0.41700 "T3P " " H2 " 1 0 FFFFFF "" "" 1 "" -7.9341955 10.067029 -3.8891973 <> <> 2275 1662 5 0 <> <> <> <> <>
    2276 16 11.671123 -16.020788 -14.92419 555 " " 70 -0.83400 -0.83400 "T3P " " O  " 8 0 FF2F2F "" "" 1 "" -4.0773659 5.3279018 -4.0299602 <> <> 2276 1663 5 2 <> <> <> <> <>
    2277 42 12.175222 -16.200665 -14.130621 555 " " 21 0.41700 0.41700 "T3P " " H1 " 1 0 FFFFFF "" "" 1 "" -0.83108097 5.2748132 -6.104115 <> <> 2277 1664 5 0 <> <> <> <> <>
    2278 42 10.996406 -15.401973 -14.644798 555 " " 21 0.41700 0.41700 "T3P " " H2 " 1 0 FFFFFF "" "" 1 "" -5.6793661 1.8800424 -0.26212016 <> <> 2278 1665 5 0 <> <> <> <> <>
    2279 16 -0.48793316 1.0203031 22.156319 556 " " 70 -0.83400 -0.83400 "T3P " " O  " 8 0 FF2F2F "" "" 1 "" 12.060895 -3.4302232 2.9877827 <> <> 2279 1666 5 2 <> <> <> <> <>
    2280 42 -0.93702155 0.44709548 22.777601 556 " " 21 0.41700 0.41700 "T3P " " H1 " 1 0 FFFFFF "" "" 1 "" 3.9787829 -1.1423457 -0.74346715 <> <> 2280 1667 5 0 <> <> <> <> <>
    2281 42 -0.47107977 0.52214092 21.339138 556 " " 21 0.41700 0.41700 "T3P " " H2 " 1 0 FFFFFF "" "" 1 "" -13.870344 10.316647 -5.9272523 <> <> 2281 1668 5 0 <> <> <> <> <>
    2282 16 19.570875 -11.916717 -12.763027 557 " " 70 -0.83400 -0.83400 "T3P " " O  " 8 0 FF2F2F "" "" 1 "" -6.3025131 -0.44593346 -4.2497644 <> <> 2282 1669 5 2 <> <> <> <> <>
    2283 42 20.201889 -11.494001 -13.345578 557 " " 21 0.41700 0.41700 "T3P " " H1 " 1 0 FFFFFF "" "" 1 "" 8.0098352 -10.32987 4.0812554 <> <> 2283 1670 5 0 <> <> <> <> <>
    2284 42 19.068027 -12.497058 -13.334502 557 " " 21 0.41700 0.41700 "T3P " " H2 " 1 0 FFFFFF "" "" 1 "" 17.857735 -21.552084 -4.0750523 <> <> 2284 1671 5 0 <> <> <> <> <>
    2285 16 -9.3153181 -4.4814887 -2.8113697 558 " " 70 -0.83400 -0.83400 "T3P " " O  " 8 0 FF2F2F "" "" 1 "" -2.6460512 -1.1198838 4.147068 <> <> 2285 1672 5 2 <> <> <> <> <>
    2286 42 -10.230563 -4.754127 -2.7462971 558 " " 21 0.41700 0.41700 "T3P " " H1 " 1 0 FFFFFF "" "" 1 "" -0.063281983 -6.5272293 17.819218 <> <> 2286 1673 5 0 <> <> <> <> <>
[truncated: 2,752,776 more chars]
