# Supplementary material for: Comparative in silico study of congocidine congeners as potential inhibitors of African swine fever virus
Source: PLoS One. 2019 Aug 28;14(8):e0221175. doi: 10.1371/journal.pone.0221175 (PMC6713398; doi:10.1371/journal.pone.0221175)
Supplement: S7 Data — (ZIP) [file pone.0221175.s007.zip]

Archive with 1 entries (1 files):
- congocidine3 animation.mp4
